# Supplementary material for: Interaction of chikungunya virus glycoproteins with macrophage factors controls virion production
Source: EMBO J. 2024 Sep 11;43(20):4625–55. doi: 10.1038/s44318-024-00193-3 (PMC11480453; doi:10.1038/s44318-024-00193-3)
Supplement: Supplementary file 3 — Dataset EV1 [file 44318_2024_193_MOESM3_ESM.xlsx]

## Sheet: Dataset EV1
ProteinRef	Gene	ProteinName	EntrezID	Comparison	iLog2FC	iPvalue
P06702	S100A9	S100 calcium binding protein A9	6280	Myc-WT	7.89124	0.0364509
P48378	RFX2	regulatory factor X2	5990	Myc-WT	6.50681	0.027582
Q9Y5S9	RBM8A	RNA binding motif protein 8A	9939	Myc-WT	6.32085	0.0406373
Q86X53	ERICH1	glutamate rich 1	157697	Myc-WT	6.12582	0.0118299
P08237	PFKM	phosphofructokinase, muscle	5213	Myc-WT	6.00882	0.0301279
Q5R3F8	ELFN2	extracellular leucine rich repeat and fibronectin type III domain containing 2	114794	Myc-WT	5.9947	0.0107747
P61923	COPZ1	COPI coat complex subunit zeta 1	22818	Myc-WT	5.84472	0.0338159
L37661E2	CHIKV E2	Chikungunya virus structural protein E2	NA	Myc-WT	5.83609	2.10728e-05
Q9Y6H1	CHCHD2	coiled-coil-helix-coiled-coil-helix domain containing 2	51142	Myc-WT	5.81801	0.0337427
P08571	CD14	CD14 molecule	929	Myc-WT	5.81588	0.0320849
O43513	MED7	mediator complex subunit 7	9443	Myc-WT	5.7984	0.0478455
Q8IUX4	APOBEC3F	apolipoprotein B mRNA editing enzyme catalytic subunit 3F	200316	Myc-WT	5.55268	0.0466289
Q9HCU9	BRMS1	BRMS1 transcriptional repressor and anoikis regulator	25855	Myc-WT	5.51265	0.0242184
Q9Y3C4	TPRKB	TP53RK binding protein	51002	Myc-WT	5.46102	0.0167421
O95445	APOM	apolipoprotein M	55937	Myc-WT	5.45837	0.037519
P60604	UBE2G2	ubiquitin conjugating enzyme E2 G2	7327	Myc-WT	5.39945	0.0152249
P31151	S100A7	S100 calcium binding protein A7	6278	Myc-WT	5.3509	0.0358707
P04920	SLC4A2	solute carrier family 4 member 2	6522	Myc-WT	5.30731	0.0258701
Q8WYA0	IFT81	intraflagellar transport 81	28981	Myc-WT	5.28645	0.027295
Q9BX26	SYCP2	synaptonemal complex protein 2	10388	Myc-WT	5.28024	0.0291422
P02652	APOA2	apolipoprotein A2	336	Myc-WT	5.23803	0.0413814
Q9UHV9	PFDN2	prefoldin subunit 2	5202	Myc-WT	5.10463	0.0135131
Q15363	TMED2	transmembrane p24 trafficking protein 2	10959	Myc-WT	5.04707	0.0381379
P47929	LGALS7	galectin 7	3963	Myc-WT	4.96407	0.0364289
P18859	ATP5PF	ATP synthase peripheral stalk subunit F6	522	Myc-WT	4.91304	0.028293
P01344	IGF2	insulin like growth factor 2	3481	Myc-WT	4.90863	0.0127337
Q9UBF6	RNF7	ring finger protein 7	9616	Myc-WT	4.86682	0.0267012
Q99720	SIGMAR1	sigma non-opioid intracellular receptor 1	10280	Myc-WT	4.86099	0.0264478
A5D8V7	ODAD3	outer dynein arm docking complex subunit 3	115948	Myc-WT	4.79994	0.0277655
O94864	SUPT7L	SPT7 like, STAGA complex subunit gamma	9913	Myc-WT	4.79926	0.042874
Q9NPJ8	NXT2	nuclear transport factor 2 like export factor 2	55916	Myc-WT	4.7921	0.0304013
O60220	TIMM8A	translocase of inner mitochondrial membrane 8A	1678	Myc-WT	4.78548	0.032213
Q8N6L1	KRTCAP2	keratinocyte associated protein 2	200185	Myc-WT	4.77692	0.0234857
Q9Y3B3	TMED7	transmembrane p24 trafficking protein 7	51014	Myc-WT	4.75176	0.0309102
O95197	RTN3	reticulon 3	10313	Myc-WT	4.7477	0.0236775
Q9C005	DPY30	dpy-30 histone methyltransferase complex regulatory subunit	84661	Myc-WT	4.74612	0.0397559
P02654	APOC1	apolipoprotein C1	341	Myc-WT	4.73725	0.0490353
P10620	MGST1	microsomal glutathione S-transferase 1	4257	Myc-WT	4.72154	0.0478328
P18754	RCC1	regulator of chromosome condensation 1	1104	Myc-WT	4.69891	0.0155524
Q7Z7H5	TMED4	transmembrane p24 trafficking protein 4	222068	Myc-WT	4.66296	0.0488525
P62330	ARF6	ADP ribosylation factor 6	382	Myc-WT	4.66266	0.0160277
Q15528	MED22	mediator complex subunit 22	6837	Myc-WT	4.66137	0.0316232
Q9UBQ0	VPS29	VPS29 retromer complex component	51699	Myc-WT	4.64149	0.0124102
Q9UIV1	CNOT7	CCR4-NOT transcription complex subunit 7	29883	Myc-WT	4.63249	0.0389249
Q9Y237	PIN4	peptidylprolyl cis/trans isomerase, NIMA-interacting 4	5303	Myc-WT	4.62532	0.0238638
Q9NX70	MED29	mediator complex subunit 29	55588	Myc-WT	4.61824	0.0480074
Q9BPX5	ARPC5L	actin related protein 2/3 complex subunit 5 like	81873	Myc-WT	4.58487	0.0489914
O15212	PFDN6	prefoldin subunit 6	10471	Myc-WT	4.57268	0.0451127
Q9BRV8	SIKE1	suppressor of IKBKE 1	80143	Myc-WT	4.57144	0.0228888
P30084	ECHS1	enoyl-CoA hydratase, short chain 1	1892	Myc-WT	4.55754	0.0280853
Q9NP97	DYNLRB1	dynein light chain roadblock-type 1	83658	Myc-WT	4.5308	0.0138668
Q9BTT4	MED10	mediator complex subunit 10	84246	Myc-WT	4.52453	0.0379568
Q9BUL8	PDCD10	programmed cell death 10	11235	Myc-WT	4.52452	0.047291
Q16864	ATP6V1F	ATPase H+ transporting V1 subunit F	9296	Myc-WT	4.52188	0.0344968
Q9Y6A9	SPCS1	signal peptidase complex subunit 1	28972	Myc-WT	4.50373	0.0386267
Q9P1Y6	PHRF1	PHD and ring finger domains 1	57661	Myc-WT	4.48177	0.0436938
O95292	VAPB	VAMP associated protein B and C	9217	Myc-WT	4.47999	0.0299449
Q8NBX0	SCCPDH	saccharopine dehydrogenase (putative)	51097	Myc-WT	4.4796	0.0311676
Q99627	COPS8	COP9 signalosome subunit 8	10920	Myc-WT	4.46677	0.0259287
Q16512	PKN1	protein kinase N1	5585	Myc-WT	4.44556	0.0357743
Q9UBC2	EPS15L1	epidermal growth factor receptor pathway substrate 15 like 1	58513	Myc-WT	4.44107	0.0296583
Q16718	NDUFA5	NADH:ubiquinone oxidoreductase subunit A5	4698	Myc-WT	4.4405	0.048592
P37235	HPCAL1	hippocalcin like 1	3241	Myc-WT	4.39696	0.0310302
P30049	ATP5F1D	ATP synthase F1 subunit delta	513	Myc-WT	4.39373	0.023574
Q6UX04	CWC27	CWC27 spliceosome associated cyclophilin	10283	Myc-WT	4.39289	0.0357802
Q96NC0	ZMAT2	zinc finger matrin-type 2	153527	Myc-WT	4.3475	0.0214131
P53803	POLR2K	RNA polymerase II, I and III subunit K	5440	Myc-WT	4.34674	0.0347272
P48594	SERPINB4	serpin family B member 4	6318	Myc-WT	4.3421	0.0228614
Q9H840	GEMIN7	gem nuclear organelle associated protein 7	79760	Myc-WT	4.33051	0.0115136
Q14789	GOLGB1	golgin B1	2804	Myc-WT	4.32715	0.0173745
Q7Z5L9	IRF2BP2	interferon regulatory factor 2 binding protein 2	359948	Myc-WT	4.30401	0.0340151
Q13503	MED21	mediator complex subunit 21	9412	Myc-WT	4.28414	0.0379335
Q14165	MLEC	malectin	9761	Myc-WT	4.26076	0.0246604
P51532	SMARCA4	SWI/SNF related, matrix associated, actin dependent regulator of chromatin, subfamily a, member 4	6597	Myc-WT	4.24429	0.0404049
P61599	NAA20	N-alpha-acetyltransferase 20, NatB catalytic subunit	51126	Myc-WT	4.23881	0.0396109
Q15435	PPP1R7	protein phosphatase 1 regulatory subunit 7	5510	Myc-WT	4.22782	0.0126029
Q06033	ITIH3	inter-alpha-trypsin inhibitor heavy chain 3	3699	Myc-WT	4.22582	0.0409525
P52434	POLR2H	RNA polymerase II, I and III subunit H	5437	Myc-WT	4.20959	0.0174891
Q8N4Q0	ZADH2	zinc binding alcohol dehydrogenase domain containing 2	284273	Myc-WT	4.20203	0.0371031
P46977	STT3A	STT3 oligosaccharyltransferase complex catalytic subunit A	3703	Myc-WT	4.18518	0.0377727
Q9NRX1	PNO1	partner of NOB1 homolog	56902	Myc-WT	4.17857	0.0378113
Q6PK18	OGFOD3	2-oxoglutarate and iron dependent oxygenase domain containing 3	79701	Myc-WT	4.17274	0.0209004
Q99735	MGST2	microsomal glutathione S-transferase 2	4258	Myc-WT	4.16556	0.0378189
Q9H4G4	GLIPR2	GLI pathogenesis related 2	152007	Myc-WT	4.15534	0.0447027
Q9HDC9	APMAP	adipocyte plasma membrane associated protein	57136	Myc-WT	4.15212	0.0137261
Q86V48	LUZP1	leucine zipper protein 1	7798	Myc-WT	4.15022	0.0408467
P05109	S100A8	S100 calcium binding protein A8	6279	Myc-WT	4.126	0.00785505
O75718	CRTAP	cartilage associated protein	10491	Myc-WT	4.12121	0.0203786
Q8N5K1	CISD2	CDGSH iron sulfur domain 2	493856	Myc-WT	4.11981	0.0437535
O14828	SCAMP3	secretory carrier membrane protein 3	10067	Myc-WT	4.11137	0.0377211
P61586	RHOA	ras homolog family member A	387	Myc-WT	4.11116	0.0246753
Q9H3G5	CPVL	carboxypeptidase vitellogenic like	54504	Myc-WT	4.11048	0.0386363
O43914	TYROBP	transmembrane immune signaling adaptor TYROBP	7305	Myc-WT	4.10918	0.0475748
Q13610	PWP1	PWP1 homolog, endonuclein	11137	Myc-WT	4.0988	0.0264798
L37661E1	CHIKV E1	Chikungunya virus structural protein E1	NA	Myc-WT	4.09388	0.00159469
Q9NPA0	EMC7	ER membrane protein complex subunit 7	56851	Myc-WT	4.09173	0.017862
Q9HD20	ATP13A1	ATPase 13A1	57130	Myc-WT	4.08644	0.0262352
Q9BYG3	NIFK	nucleolar protein interacting with the FHA domain of MKI67	84365	Myc-WT	4.08148	0.0249341
P07686	HEXB	hexosaminidase subunit beta	3074	Myc-WT	4.07177	0.0208713
P43490	NAMPT	nicotinamide phosphoribosyltransferase	10135	Myc-WT	4.06577	0.0373348
Q5T280	SPOUT1	SPOUT domain containing methyltransferase 1	51490	Myc-WT	4.06282	0.0305134
Q9Y5K5	UCHL5	ubiquitin C-terminal hydrolase L5	51377	Myc-WT	4.0609	0.0480624
Q96GM5	SMARCD1	SWI/SNF related, matrix associated, actin dependent regulator of chromatin, subfamily d, member 1	6602	Myc-WT	4.05931	0.0234112
O75995	SASH3	SAM and SH3 domain containing 3	54440	Myc-WT	4.05158	0.0172217
Q14119	VEZF1	vascular endothelial zinc finger 1	7716	Myc-WT	4.04287	0.0486102
Q6UWP8	SBSN	suprabasin	374897	Myc-WT	4.03894	0.0433365
P04040	CAT	catalase	847	Myc-WT	4.02763	0.0153958
P62072	TIMM10	translocase of inner mitochondrial membrane 10	26519	Myc-WT	4.01483	0.035603
O94901	SUN1	Sad1 and UNC84 domain containing 1	23353	Myc-WT	4.00944	0.0430458
O43815	STRN	striatin	6801	Myc-WT	4.0073	0.0465555
Q12849	GRSF1	G-rich RNA sequence binding factor 1	2926	Myc-WT	4.0005	0.0152775
P37198	NUP62	nucleoporin 62	23636	Myc-WT	3.99891	0.0452311
Q9Y6D0	SELENOK	selenoprotein K	58515	Myc-WT	3.98615	0.0240605
P05090	APOD	apolipoprotein D	347	Myc-WT	3.97873	0.0119145
Q9BQQ3	GORASP1	golgi reassembly stacking protein 1	64689	Myc-WT	3.96813	0.0344339
P48426	PIP4K2A	phosphatidylinositol-5-phosphate 4-kinase type 2 alpha	5305	Myc-WT	3.92018	0.0387622
Q9Y606	PUS1	pseudouridine synthase 1	80324	Myc-WT	3.91291	0.0117655
P19404	NDUFV2	NADH:ubiquinone oxidoreductase core subunit V2	4729	Myc-WT	3.90835	0.0348649
O60701	UGDH	UDP-glucose 6-dehydrogenase	7358	Myc-WT	3.89436	0.019106
O00257	CBX4	chromobox 4	8535	Myc-WT	3.89126	0.0226386
Q96IK1	BOD1	biorientation of chromosomes in cell division 1	91272	Myc-WT	3.88959	0.0227099
P48681	NES	nestin	10763	Myc-WT	3.88659	0.0113486
O14880	MGST3	microsomal glutathione S-transferase 3	4259	Myc-WT	3.88286	0.0470088
P67870	CSNK2B	casein kinase 2 beta	1460	Myc-WT	3.88069	0.0385774
Q8WWC4	MAIP1	matrix AAA peptidase interacting protein 1	79568	Myc-WT	3.86338	0.0460245
Q08554	DSC1	desmocollin 1	1823	Myc-WT	3.85983	0.0237294
P25685	DNAJB1	DnaJ heat shock protein family (Hsp40) member B1	3337	Myc-WT	3.85638	0.0452371
P54920	NAPA	NSF attachment protein alpha	8775	Myc-WT	3.85377	0.0460228
Q08209	PPP3CA	protein phosphatase 3 catalytic subunit alpha	5530	Myc-WT	3.84178	0.0285518
Q5JVF3	PCID2	PCI domain containing 2	55795	Myc-WT	3.83843	0.0261598
Q9NRY2	INIP	INTS3 and NABP interacting protein	58493	Myc-WT	3.83727	0.0283276
Q14320	FAM50A	family with sequence similarity 50 member A	9130	Myc-WT	3.83711	0.022666
Q99536	VAT1	vesicle amine transport 1	10493	Myc-WT	3.83703	0.0337214
Q9P289	STK26	serine/threonine kinase 26	51765	Myc-WT	3.83176	0.0190519
Q8WW35	DYNLT2B	dynein light chain Tctex-type 2B	255758	Myc-WT	3.83086	0.0146759
O43516	WIPF1	WAS/WASL interacting protein family member 1	7456	Myc-WT	3.83065	0.0237069
Q9BVI4	NOC4L	nucleolar complex associated 4 homolog	79050	Myc-WT	3.82035	0.0226063
Q6ZVX7	NCCRP1	NCCRP1, F-box associated domain containing	342897	Myc-WT	3.81972	0.0452576
Q9BVS4	RIOK2	RIO kinase 2	55781	Myc-WT	3.81576	0.0480531
Q8TD55	PLEKHO2	pleckstrin homology domain containing O2	80301	Myc-WT	3.81081	0.0367554
O95825	CRYZL1	crystallin zeta like 1	9946	Myc-WT	3.80842	0.0438255
O00116	AGPS	alkylglycerone phosphate synthase	8540	Myc-WT	3.79906	0.0288871
O60678	PRMT3	protein arginine methyltransferase 3	10196	Myc-WT	3.79197	0.0108207
Q9Y421	FAM32A	family with sequence similarity 32 member A	26017	Myc-WT	3.77826	0.0451015
Q9H845	ACAD9	acyl-CoA dehydrogenase family member 9	28976	Myc-WT	3.77409	0.0462985
Q9Y6E2	BZW2	basic leucine zipper and W2 domains 2	28969	Myc-WT	3.77396	0.0266597
Q96SN8	CDK5RAP2	CDK5 regulatory subunit associated protein 2	55755	Myc-WT	3.76605	0.0215009
O95747	OXSR1	oxidative stress responsive kinase 1	9943	Myc-WT	3.76527	0.0350077
Q6P1J9	CDC73	cell division cycle 73	79577	Myc-WT	3.76452	0.0407664
Q8WVC0	LEO1	LEO1 homolog, Paf1/RNA polymerase II complex component	123169	Myc-WT	3.76253	0.0483202
P04180	LCAT	lecithin-cholesterol acyltransferase	3931	Myc-WT	3.75794	0.0223056
P29508	SERPINB3	serpin family B member 3	6317	Myc-WT	3.75772	0.0121283
P20138	CD33	CD33 molecule	945	Myc-WT	3.74952	0.0424742
Q06187	BTK	Bruton tyrosine kinase	695	Myc-WT	3.7439	0.0162867
Q9BQL6	FERMT1	FERM domain containing kindlin 1	55612	Myc-WT	3.7397	0.0112612
Q96GG9	DCUN1D1	defective in cullin neddylation 1 domain containing 1	54165	Myc-WT	3.73677	0.027877
P49589	CARS1	cysteinyl-tRNA synthetase 1	833	Myc-WT	3.73008	0.0248476
Q14534	SQLE	squalene epoxidase	6713	Myc-WT	3.72402	0.0382573
Q8TDH9	BLOC1S5	biogenesis of lysosomal organelles complex 1 subunit 5	63915	Myc-WT	3.71627	0.0450228
Q2M2I8	AAK1	AP2 associated kinase 1	22848	Myc-WT	3.70312	0.0320618
Q12846	STX4	syntaxin 4	6810	Myc-WT	3.69708	0.0155497
Q9Y6X3	MAU2	MAU2 sister chromatid cohesion factor	23383	Myc-WT	3.69555	0.0498945
Q13596	SNX1	sorting nexin 1	6642	Myc-WT	3.69343	0.0125579
Q92643	PIGK	phosphatidylinositol glycan anchor biosynthesis class K	10026	Myc-WT	3.69072	0.0164714
Q9NRF9	POLE3	DNA polymerase epsilon 3, accessory subunit	54107	Myc-WT	3.66889	0.0247177
Q3V6T2	CCDC88A	coiled-coil domain containing 88A	55704	Myc-WT	3.64343	0.0123988
Q8NFH3	NUP43	nucleoporin 43	348995	Myc-WT	3.64098	0.0273956
P98171	ARHGAP4	Rho GTPase activating protein 4	393	Myc-WT	3.63899	0.011769
Q9Y5X1	SNX9	sorting nexin 9	51429	Myc-WT	3.63048	0.0389447
Q03405	PLAUR	plasminogen activator, urokinase receptor	5329	Myc-WT	3.62696	0.0459355
Q86TU7	SETD3	SET domain containing 3, actin histidine methyltransferase	84193	Myc-WT	3.62259	0.0205001
Q9NVC6	MED17	mediator complex subunit 17	9440	Myc-WT	3.61884	0.0388277
Q969S3	ZNF622	zinc finger protein 622	90441	Myc-WT	3.61846	0.0419445
Q15067	ACOX1	acyl-CoA oxidase 1	51	Myc-WT	3.61717	0.0290928
Q9BXX0	EMILIN2	elastin microfibril interfacer 2	84034	Myc-WT	3.61534	0.0165466
Q9NZM5	NOP53	NOP53 ribosome biogenesis factor	29997	Myc-WT	3.61158	0.0359195
P30414	NKTR	natural killer cell triggering receptor	4820	Myc-WT	3.6112	0.046813
Q96L92	SNX27	sorting nexin 27	81609	Myc-WT	3.60678	0.0478025
Q8N3U4	STAG2	stromal antigen 2	10735	Myc-WT	3.60527	0.0258262
P49760	CLK2	CDC like kinase 2	1196	Myc-WT	3.60301	0.0208144
O75629	CREG1	cellular repressor of E1A stimulated genes 1	8804	Myc-WT	3.58756	0.0322344
Q00403	GTF2B	general transcription factor IIB	2959	Myc-WT	3.58606	0.0318249
Q29RF7	PDS5A	PDS5 cohesin associated factor A	23244	Myc-WT	3.58384	0.0194468
Q8TBQ9	TMEM167A	transmembrane protein 167A	153339	Myc-WT	3.57632	0.0296473
O75381	PEX14	peroxisomal biogenesis factor 14	5195	Myc-WT	3.57628	0.0218414
Q9NWU2	GID8	GID complex subunit 8 homolog	54994	Myc-WT	3.5748	0.048059
Q13951	CBFB	core-binding factor subunit beta	865	Myc-WT	3.57081	0.0455348
P61916	NPC2	NPC intracellular cholesterol transporter 2	10577	Myc-WT	3.56514	0.0402276
P43251	BTD	biotinidase	686	Myc-WT	3.56263	0.0280299
P50479	PDLIM4	PDZ and LIM domain 4	8572	Myc-WT	3.54713	0.0125681
Q9UBL3	ASH2L	ASH2 like, histone lysine methyltransferase complex subunit	9070	Myc-WT	3.54355	0.0479393
Q9UGM5	FETUB	fetuin B	26998	Myc-WT	3.54183	0.0384596
Q6WKZ4	RAB11FIP1	RAB11 family interacting protein 1	80223	Myc-WT	3.54092	0.0459198
Q9H7E9	C8orf33	chromosome 8 open reading frame 33	65265	Myc-WT	3.53373	0.0340358
O75569	PRKRA	protein activator of interferon induced protein kinase EIF2AK2	8575	Myc-WT	3.52595	0.0213129
Q99805	TM9SF2	transmembrane 9 superfamily member 2	9375	Myc-WT	3.51421	0.0268333
Q969E8	TSR2	TSR2 ribosome maturation factor	90121	Myc-WT	3.50686	0.0458998
O95870	ABHD16A	abhydrolase domain containing 16A, phospholipase	7920	Myc-WT	3.49802	0.0176197
Q9UIA9	XPO7	exportin 7	23039	Myc-WT	3.49659	0.0137071
P82650	MRPS22	mitochondrial ribosomal protein S22	56945	Myc-WT	3.47098	0.0236494
P63244	RACK1	receptor for activated C kinase 1	10399	Myc-WT	3.45424	0.0313253
P57088	TMEM33	transmembrane protein 33	55161	Myc-WT	3.44144	0.0176177
Q9BX40	LSM14B	LSM family member 14B	149986	Myc-WT	3.43268	0.024276
Q7Z478	DHX29	DExH-box helicase 29	54505	Myc-WT	3.42916	0.0445767
Q9Y6R7	FCGBP	Fc fragment of IgG binding protein	8857	Myc-WT	3.42297	0.0142127
Q9BS26	ERP44	endoplasmic reticulum protein 44	23071	Myc-WT	3.41489	0.0315194
Q9BQ70	TCF25	transcription factor 25	22980	Myc-WT	3.41375	0.0427069
Q86SZ2	TRAPPC6B	trafficking protein particle complex subunit 6B	122553	Myc-WT	3.41185	0.0341922
Q15750	TAB1	TGF-beta activated kinase 1 (MAP3K7) binding protein 1	10454	Myc-WT	3.41143	0.017454
Q8NF50	DOCK8	dedicator of cytokinesis 8	81704	Myc-WT	3.3985	0.0154065
P05556	ITGB1	integrin subunit beta 1	3688	Myc-WT	3.38893	0.0410904
O95159	ZFPL1	zinc finger protein like 1	7542	Myc-WT	3.38526	0.0206823
Q9UL40	ZNF346	zinc finger protein 346	23567	Myc-WT	3.38516	0.011909
P49840	GSK3A	glycogen synthase kinase 3 alpha	2931	Myc-WT	3.38297	0.0390817
Q8WU79	SMAP2	small ArfGAP2	64744	Myc-WT	3.38183	0.0486764
Q8N5N7	MRPL50	mitochondrial ribosomal protein L50	54534	Myc-WT	3.37865	0.0266741
Q9UK41	VPS28	VPS28 subunit of ESCRT-I	51160	Myc-WT	3.36851	0.0145675
O94766	B3GAT3	beta-1,3-glucuronyltransferase 3	26229	Myc-WT	3.36455	0.0156367
Q96JC9	EAF1	ELL associated factor 1	85403	Myc-WT	3.3617	0.0169085
O43719	HTATSF1	HIV-1 Tat specific factor 1	27336	Myc-WT	3.36046	0.0295482
Q9Y2H1	STK38L	serine/threonine kinase 38 like	23012	Myc-WT	3.34882	0.0251867
Q969M3	YIPF5	Yip1 domain family member 5	81555	Myc-WT	3.34592	0.0130344
Q9H0V9	LMAN2L	lectin, mannose binding 2 like	81562	Myc-WT	3.34464	0.0364156
Q86WR0	CCDC25	coiled-coil domain containing 25	55246	Myc-WT	3.33044	0.0260752
Q14694	USP10	ubiquitin specific peptidase 10	9100	Myc-WT	3.32805	0.0203527
O15294	OGT	O-linked N-acetylglucosamine (GlcNAc) transferase	8473	Myc-WT	3.32744	0.0121477
Q9Y294	ASF1A	anti-silencing function 1A histone chaperone	25842	Myc-WT	3.32046	0.00019752
P52435	POLR2J	RNA polymerase II subunit J	5439	Myc-WT	3.31495	0.0422983
Q9Y3D9	MRPS23	mitochondrial ribosomal protein S23	51649	Myc-WT	3.31405	0.041272
Q14155	ARHGEF7	Rho guanine nucleotide exchange factor 7	8874	Myc-WT	3.30964	0.0229267
O00391	QSOX1	quiescin sulfhydryl oxidase 1	5768	Myc-WT	3.29483	0.0370682
Q07866	KLC1	kinesin light chain 1	3831	Myc-WT	3.29305	0.029806
Q12982	BNIP2	BCL2 interacting protein 2	663	Myc-WT	3.29266	0.0223218
Q8TDP1	RNASEH2C	ribonuclease H2 subunit C	84153	Myc-WT	3.28929	0.0450031
Q8IY37	DHX37	DEAH-box helicase 37	57647	Myc-WT	3.27822	0.0220599
Q9P287	BCCIP	BRCA2 and CDKN1A interacting protein	56647	Myc-WT	3.27799	0.0289557
Q9BYC8	MRPL32	mitochondrial ribosomal protein L32	64983	Myc-WT	3.27616	0.048361
P61962	DCAF7	DDB1 and CUL4 associated factor 7	10238	Myc-WT	3.27118	0.0123123
Q03111	MLLT1	MLLT1 super elongation complex subunit	4298	Myc-WT	3.26772	0.0400505
O14776	TCERG1	transcription elongation regulator 1	10915	Myc-WT	3.25949	0.0116606
Q7Z7C8	TAF8	TATA-box binding protein associated factor 8	129685	Myc-WT	3.2529	0.0229216
Q9UJX2	CDC23	cell division cycle 23	8697	Myc-WT	3.25012	0.0245354
Q08AF3	SLFN5	schlafen family member 5	162394	Myc-WT	3.24583	0.0467033
P60510	PPP4C	protein phosphatase 4 catalytic subunit	5531	Myc-WT	3.24371	0.038197
A2RUS2	DENND3	DENN domain containing 3	22898	Myc-WT	3.24188	0.0188966
Q8WXX5	DNAJC9	DnaJ heat shock protein family (Hsp40) member C9	23234	Myc-WT	3.24033	0.0464615
O75787	ATP6AP2	ATPase H+ transporting accessory protein 2	10159	Myc-WT	3.23072	0.0495082
Q16799	RTN1	reticulon 1	6252	Myc-WT	3.22913	0.0150919
P49761	CLK3	CDC like kinase 3	1198	Myc-WT	3.22561	0.0321584
Q9H4M9	EHD1	EH domain containing 1	10938	Myc-WT	3.21908	0.0396465
P30876	POLR2B	RNA polymerase II subunit B	5431	Myc-WT	3.21779	0.0295035
Q9Y6K9	IKBKG	inhibitor of nuclear factor kappa B kinase regulatory subunit gamma	8517	Myc-WT	3.21379	0.0238448
P36551	CPOX	coproporphyrinogen oxidase	1371	Myc-WT	3.21376	0.0397425
Q99816	TSG101	tumor susceptibility 101	7251	Myc-WT	3.21306	0.0345468
Q9Y2Y9	KLF13	Kruppel like factor 13	51621	Myc-WT	3.21234	0.0484489
Q6PD62	CTR9	CTR9 homolog, Paf1/RNA polymerase II complex component	9646	Myc-WT	3.20984	0.0495147
Q13889	GTF2H3	general transcription factor IIH subunit 3	2967	Myc-WT	3.20602	0.0131091
Q96EY8	MMAB	metabolism of cobalamin associated B	326625	Myc-WT	3.20503	0.0134735
Q8N108	MIER1	MIER1 transcriptional regulator	57708	Myc-WT	3.19392	0.0316844
Q99933	BAG1	BAG cochaperone 1	573	Myc-WT	3.19274	0.0337266
O95202	LETM1	leucine zipper and EF-hand containing transmembrane protein 1	3954	Myc-WT	3.1908	0.0225074
Q969X0	RILPL2	Rab interacting lysosomal protein like 2	196383	Myc-WT	3.19011	0.0301368
Q9Y570	PPME1	protein phosphatase methylesterase 1	51400	Myc-WT	3.16706	0.0141809
P22681	CBL	Cbl proto-oncogene	867	Myc-WT	3.16215	0.0310386
P68133	ACTA1	actin alpha 1, skeletal muscle	58	Myc-WT	3.15693	0.00323808
Q9P270	SLAIN2	SLAIN motif family member 2	57606	Myc-WT	3.14342	0.0400509
O14561	NDUFAB1	NADH:ubiquinone oxidoreductase subunit AB1	4706	Myc-WT	3.13141	0.0382269
Q8NBJ4	GOLM1	golgi membrane protein 1	51280	Myc-WT	3.12428	0.0215215
Q9NYB9	ABI2	abl interactor 2	10152	Myc-WT	3.12274	0.022266
P40222	TXLNA	taxilin alpha	200081	Myc-WT	3.09931	0.0338472
Q9NTX5	ECHDC1	ethylmalonyl-CoA decarboxylase 1	55862	Myc-WT	3.08	0.0304495
Q13685	AAMP	angio associated migratory cell protein	14	Myc-WT	3.07948	0.0120388
Q99704	DOK1	docking protein 1	1796	Myc-WT	3.07526	0.0459123
O75431	MTX2	metaxin 2	10651	Myc-WT	3.07283	0.0115657
P17252	PRKCA	protein kinase C alpha	5578	Myc-WT	3.07258	0.0490372
O75351	VPS4B	vacuolar protein sorting 4 homolog B	9525	Myc-WT	3.07127	0.039724
Q9BRT8	CBWD1	COBW domain containing 1	55871	Myc-WT	3.06475	0.035355
Q9P035	HACD3	3-hydroxyacyl-CoA dehydratase 3	51495	Myc-WT	3.06366	0.0150823
Q15650	TRIP4	thyroid hormone receptor interactor 4	9325	Myc-WT	3.04807	0.048246
O14874	BCKDK	branched chain keto acid dehydrogenase kinase	10295	Myc-WT	3.00964	0.0244926
Q9UNX4	WDR3	WD repeat domain 3	10885	Myc-WT	2.99975	0.0108421
Q52LJ0	FAM98B	family with sequence similarity 98 member B	283742	Myc-WT	2.99836	0.0225183
L37661E3	CHIKV E3	Chikungunya virus structural protein E3	NA	Myc-WT	2.98844	0.0307842
Q96ES7	SGF29	SAGA complex associated factor 29	112869	Myc-WT	2.98256	0.044525
P55899	FCGRT	Fc fragment of IgG receptor and transporter	2217	Myc-WT	2.98076	0.0369938
P78332	RBM6	RNA binding motif protein 6	10180	Myc-WT	2.97453	0.0427353
Q13509	TUBB3	tubulin beta 3 class III	10381	Myc-WT	2.97331	0.0419792
P55008	AIF1	allograft inflammatory factor 1	199	Myc-WT	2.97137	0.0441938
Q9HD45	TM9SF3	transmembrane 9 superfamily member 3	56889	Myc-WT	2.96942	0.0281749
Q96BY6	DOCK10	dedicator of cytokinesis 10	55619	Myc-WT	2.95277	0.0395945
Q00722	PLCB2	phospholipase C beta 2	5330	Myc-WT	2.94902	0.020354
O75448	MED24	mediator complex subunit 24	9862	Myc-WT	2.94439	0.0299076
Q9HD15	SRA1	steroid receptor RNA activator 1	10011	Myc-WT	2.94421	0.0471441
Q8WVM0	TFB1M	transcription factor B1, mitochondrial	51106	Myc-WT	2.93134	0.0450449
Q04760	GLO1	glyoxalase I	2739	Myc-WT	2.93125	0.0294729
Q93052	LPP	LIM domain containing preferred translocation partner in lipoma	4026	Myc-WT	2.92676	0.0303485
Q13131	PRKAA1	protein kinase AMP-activated catalytic subunit alpha 1	5562	Myc-WT	2.92221	0.0225082
Q9H6T3	RPAP3	RNA polymerase II associated protein 3	79657	Myc-WT	2.91654	0.02958
Q9H147	DNTTIP1	deoxynucleotidyltransferase terminal interacting protein 1	116092	Myc-WT	2.91352	0.0430591
P36406	TRIM23	tripartite motif containing 23	373	Myc-WT	2.91322	0.0159745
P30085	CMPK1	cytidine/uridine monophosphate kinase 1	51727	Myc-WT	2.90538	0.0200877
Q6PI48	DARS2	aspartyl-tRNA synthetase 2, mitochondrial	55157	Myc-WT	2.90338	0.0126797
P48730	CSNK1D	casein kinase 1 delta	1453	Myc-WT	2.89718	0.0342699
Q13884	SNTB1	syntrophin beta 1	6641	Myc-WT	2.89195	0.0195058
Q8IXK0	PHC2	polyhomeotic homolog 2	1912	Myc-WT	2.89122	0.0122994
Q96EE3	SEH1L	SEH1 like nucleoporin	81929	Myc-WT	2.88429	0.0314172
Q9NYB0	TERF2IP	TERF2 interacting protein	54386	Myc-WT	2.87934	0.0394399
Q8N9T8	KRI1	KRI1 homolog	65095	Myc-WT	2.86269	0.0430013
Q9BY50	SEC11C	SEC11 homolog C, signal peptidase complex subunit	90701	Myc-WT	2.85583	0.0203828
O14972	VPS26C	VPS26 endosomal protein sorting factor C	10311	Myc-WT	2.85216	0.0144328
Q8IV08	PLD3	phospholipase D family member 3	23646	Myc-WT	2.84844	0.0211765
O43709	BUD23	BUD23 rRNA methyltransferase and ribosome maturation factor	114049	Myc-WT	2.84834	0.033589
Q9H078	CLPB	caseinolytic mitochondrial matrix peptidase chaperone subunit B	81570	Myc-WT	2.82761	0.0369475
Q06124	PTPN11	protein tyrosine phosphatase non-receptor type 11	5781	Myc-WT	2.80091	0.0310932
Q9UJF2	RASAL2	RAS protein activator like 2	9462	Myc-WT	2.79531	0.0494
Q9UHX3	ADGRE2	adhesion G protein-coupled receptor E2	30817	Myc-WT	2.79512	0.0358458
O14593	RFXANK	regulatory factor X associated ankyrin containing protein	8625	Myc-WT	2.79033	0.04407
P06703	S100A6	S100 calcium binding protein A6	6277	Myc-WT	2.77142	0.0093536
Q9Y5K6	CD2AP	CD2 associated protein	23607	Myc-WT	2.76999	0.0392489
Q9Y6W5	WASF2	WASP family member 2	10163	Myc-WT	2.76777	0.0266885
P01116	KRAS	KRAS proto-oncogene, GTPase	3845	Myc-WT	2.76288	0.0287267
Q9BRP4	PAAF1	proteasomal ATPase associated factor 1	80227	Myc-WT	2.7598	0.0156711
Q9Y3A5	SBDS	SBDS ribosome maturation factor	51119	Myc-WT	2.74947	0.0132538
Q16769	QPCT	glutaminyl-peptide cyclotransferase	25797	Myc-WT	2.74276	0.0102618
Q15369	ELOC	elongin C	6921	Myc-WT	2.74012	0.000142493
O75636	FCN3	ficolin 3	8547	Myc-WT	2.73788	1.28895e-05
Q96P70	IPO9	importin 9	55705	Myc-WT	2.73644	0.0167274
Q15543	TAF13	TATA-box binding protein associated factor 13	6884	Myc-WT	2.73308	0.0412887
Q9H1K1	ISCU	iron-sulfur cluster assembly enzyme	23479	Myc-WT	2.73262	0.0103794
Q8IUR7	ARMC8	armadillo repeat containing 8	25852	Myc-WT	2.71977	0.0250051
Q9GZN1	ACTR6	actin related protein 6	64431	Myc-WT	2.7151	0.0386534
Q9UGJ1	TUBGCP4	tubulin gamma complex associated protein 4	27229	Myc-WT	2.71364	0.0371914
P60174	TPI1	triosephosphate isomerase 1	7167	Myc-WT	2.71363	0.0155852
Q9UJX5	ANAPC4	anaphase promoting complex subunit 4	29945	Myc-WT	2.71298	0.0318614
P36507	MAP2K2	mitogen-activated protein kinase kinase 2	5605	Myc-WT	2.71081	0.0111393
Q9UNE7	STUB1	STIP1 homology and U-box containing protein 1	10273	Myc-WT	2.70795	0.0123905
P32121	ARRB2	arrestin beta 2	409	Myc-WT	2.70079	0.0263608
Q9UK55	SERPINA10	serpin family A member 10	51156	Myc-WT	2.69275	0.0453644
O75340	PDCD6	programmed cell death 6	10016	Myc-WT	2.68731	0.0342611
O15260	SURF4	surfeit 4	6836	Myc-WT	2.68493	0.0260262
P61769	B2M	beta-2-microglobulin	567	Myc-WT	2.66989	0.000372678
Q9NPF4	OSGEP	O-sialoglycoprotein endopeptidase	55644	Myc-WT	2.6651	0.0320819
P32519	ELF1	E74 like ETS transcription factor 1	1997	Myc-WT	2.66213	0.0217039
P49720	PSMB3	proteasome 20S subunit beta 3	5691	Myc-WT	2.65843	0.02387
P19878	NCF2	neutrophil cytosolic factor 2	4688	Myc-WT	2.6478	0.0487409
Q9UBK9	UXT	ubiquitously expressed prefoldin like chaperone	8409	Myc-WT	2.64687	0.0174161
O75064	DENND4B	DENN domain containing 4B	9909	Myc-WT	2.64675	0.0254756
O95786	DDX58	DExD/H-box helicase 58	23586	Myc-WT	2.64186	0.0202786
P61081	UBE2M	ubiquitin conjugating enzyme E2 M	9040	Myc-WT	2.63867	0.00202309
Q9Y6C9	MTCH2	mitochondrial carrier 2	23788	Myc-WT	2.63805	0.0426615
Q9NVN8	GNL3L	G protein nucleolar 3 like	54552	Myc-WT	2.62967	0.0164428
Q9NQS1	AVEN	apoptosis and caspase activation inhibitor	57099	Myc-WT	2.62109	0.024686
P0C0L4	C4A	complement C4A (Rodgers blood group)	720	Myc-WT	2.61925	0.00117559
Q7L5N7	LPCAT2	lysophosphatidylcholine acyltransferase 2	54947	Myc-WT	2.61759	0.0171056
Q96RS6	NUDCD1	NudC domain containing 1	84955	Myc-WT	2.61509	0.0108742
Q8NEY8	PPHLN1	periphilin 1	51535	Myc-WT	2.60894	0.0430593
Q9H019	MTFR1L	mitochondrial fission regulator 1 like	56181	Myc-WT	2.60806	0.0351091
Q96RQ1	ERGIC2	ERGIC and golgi 2	51290	Myc-WT	2.59886	0.0469981
P57772	EEFSEC	eukaryotic elongation factor, selenocysteine-tRNA specific	60678	Myc-WT	2.58325	0.0425878
P19387	POLR2C	RNA polymerase II subunit C	5432	Myc-WT	2.58193	0.0290411
Q6AI39	BICRAL	BRD4 interacting chromatin remodeling complex associated protein like	23506	Myc-WT	2.5764	0.0175064
Q9NX55	HYPK	huntingtin interacting protein K	25764	Myc-WT	2.57366	0.0212748
Q8N6R0	EEF1AKNMT	eEF1A lysine and N-terminal methyltransferase	51603	Myc-WT	2.56794	0.0120751
Q8WY22	BRI3BP	BRI3 binding protein	140707	Myc-WT	2.56489	0.0112051
Q86U06	RBM23	RNA binding motif protein 23	55147	Myc-WT	2.56471	0.0237493
O00268	TAF4	TATA-box binding protein associated factor 4	6874	Myc-WT	2.56174	0.0359139
Q12802	AKAP13	A-kinase anchoring protein 13	11214	Myc-WT	2.54945	0.0288766
Q15646	OASL	2'-5'-oligoadenylate synthetase like	8638	Myc-WT	2.5333	0.0386861
Q9NSK0	KLC4	kinesin light chain 4	89953	Myc-WT	2.53299	0.0362134
Q9NY27	PPP4R2	protein phosphatase 4 regulatory subunit 2	151987	Myc-WT	2.53263	0.0165411
A5YKK6	CNOT1	CCR4-NOT transcription complex subunit 1	23019	Myc-WT	2.52825	0.021462
P35244	RPA3	replication protein A3	6119	Myc-WT	2.48916	0.00391311
O75150	RNF40	ring finger protein 40	9810	Myc-WT	2.48747	0.000294343
Q9H2J4	PDCL3	phosducin like 3	79031	Myc-WT	2.48637	0.0224583
P01019	AGT	angiotensinogen	183	Myc-WT	2.48527	0.000161319
Q02809	PLOD1	procollagen-lysine,2-oxoglutarate 5-dioxygenase 1	5351	Myc-WT	2.4832	0.0322967
Q13098	GPS1	G protein pathway suppressor 1	2873	Myc-WT	2.47961	0.0492102
Q12788	TBL3	transducin beta like 3	10607	Myc-WT	2.4788	0.0207739
O00330	PDHX	pyruvate dehydrogenase complex component X	8050	Myc-WT	2.47483	0.0485971
Q16342	PDCD2	programmed cell death 2	5134	Myc-WT	2.47029	0.0107983
Q5T5X7	BEND3	BEN domain containing 3	57673	Myc-WT	2.46857	0.0409623
Q2M1Z3	ARHGAP31	Rho GTPase activating protein 31	57514	Myc-WT	2.46151	0.0477128
Q5TAQ9	DCAF8	DDB1 and CUL4 associated factor 8	50717	Myc-WT	2.44843	0.00153588
P09382	LGALS1	galectin 1	3956	Myc-WT	2.43394	0.00159137
Q13363	CTBP1	C-terminal binding protein 1	1487	Myc-WT	2.42666	0.031205
P10321	HLA-C	major histocompatibility complex, class I, C	3107	Myc-WT	2.4188	0.039225
Q9Y2H6	FNDC3A	fibronectin type III domain containing 3A	22862	Myc-WT	2.4079	0.0232884
Q9HBI0	PARVG	parvin gamma	64098	Myc-WT	2.39819	0.0153125
P46100	ATRX	ATRX chromatin remodeler	546	Myc-WT	2.39443	0.0372956
P20936	RASA1	RAS p21 protein activator 1	5921	Myc-WT	2.39304	0.0148823
Q9UI30	TRMT112	tRNA methyltransferase subunit 11-2	51504	Myc-WT	2.39038	0.000699502
Q15370	ELOB	elongin B	6923	Myc-WT	2.38767	0.000446538
Q99653	CHP1	calcineurin like EF-hand protein 1	11261	Myc-WT	2.37295	0.000167447
P62310	LSM3	LSM3 homolog, U6 small nuclear RNA and mRNA degradation associated	27258	Myc-WT	2.37	0.0278873
Q8IY17	PNPLA6	patatin like phospholipase domain containing 6	10908	Myc-WT	2.36842	0.015113
Q96NT0	CCDC115	coiled-coil domain containing 115	84317	Myc-WT	2.35487	0.0131617
Q5BJD5	TMEM41B	transmembrane protein 41B	440026	Myc-WT	2.35073	0.00518353
O00170	AIP	aryl hydrocarbon receptor interacting protein	9049	Myc-WT	2.34478	0.0484682
Q5TCS8	AK9	adenylate kinase 9	221264	Myc-WT	2.34056	0.0350676
Q15392	DHCR24	24-dehydrocholesterol reductase	1718	Myc-WT	2.34046	0.0222757
O14519	CDK2AP1	cyclin dependent kinase 2 associated protein 1	8099	Myc-WT	2.32593	0.000149311
Q7L591	DOK3	docking protein 3	79930	Myc-WT	2.32563	0.0106387
Q14139	UBE4A	ubiquitination factor E4A	9354	Myc-WT	2.31376	0.0161516
Q9Y3D6	FIS1	fission, mitochondrial 1	51024	Myc-WT	2.31271	0.000870863
Q9UBP0	SPAST	spastin	6683	Myc-WT	2.31062	0.025477
P11177	PDHB	pyruvate dehydrogenase E1 subunit beta	5162	Myc-WT	2.3011	0.0409075
Q14318	FKBP8	FKBP prolyl isomerase 8	23770	Myc-WT	2.29784	0.02145
Q8WVM8	SCFD1	sec1 family domain containing 1	23256	Myc-WT	2.29181	0.0334563
Q9Y5L4	TIMM13	translocase of inner mitochondrial membrane 13	26517	Myc-WT	2.27729	0.000860624
Q9UKV8	AGO2	argonaute RISC catalytic component 2	27161	Myc-WT	2.27616	0.016422
Q08379	GOLGA2	golgin A2	2801	Myc-WT	2.27315	0.0417315
Q6NZY4	ZCCHC8	zinc finger CCHC-type containing 8	55596	Myc-WT	2.27022	0.0351583
O75396	SEC22B	SEC22 homolog B, vesicle trafficking protein	9554	Myc-WT	2.24428	0.00437805
Q9UBW5	BIN2	bridging integrator 2	51411	Myc-WT	2.22378	0.0300438
P28288	ABCD3	ATP binding cassette subfamily D member 3	5825	Myc-WT	2.19691	0.0227799
P09496	CLTA	clathrin light chain A	1211	Myc-WT	2.19682	0.00108619
Q06323	PSME1	proteasome activator subunit 1	5720	Myc-WT	2.18868	0.0168911
P49821	NDUFV1	NADH:ubiquinone oxidoreductase core subunit V1	4723	Myc-WT	2.18105	0.01182
Q9Y333	LSM2	LSM2 homolog, U6 small nuclear RNA and mRNA degradation associated	57819	Myc-WT	2.17692	0.000529002
Q02818	NUCB1	nucleobindin 1	4924	Myc-WT	2.17302	0.0194421
Q9H204	MED28	mediator complex subunit 28	80306	Myc-WT	2.15172	0.0127584
Q92556	ELMO1	engulfment and cell motility 1	9844	Myc-WT	2.15025	0.018824
Q9UBI1	COMMD3	COMM domain containing 3	23412	Myc-WT	2.13985	0.0357424
P32242	OTX1	orthodenticle homeobox 1	5013	Myc-WT	2.13878	0.0271567
Q7Z739	YTHDF3	YTH N6-methyladenosine RNA binding protein 3	253943	Myc-WT	2.13847	0.00295107
P28062	PSMB8	proteasome 20S subunit beta 8	5696	Myc-WT	2.13419	0.015853
Q9Y3C7	MED31	mediator complex subunit 31	51003	Myc-WT	2.12937	0.00647506
Q6KC79	NIPBL	NIPBL cohesin loading factor	25836	Myc-WT	2.12885	0.0450493
Q9UJX4	ANAPC5	anaphase promoting complex subunit 5	51433	Myc-WT	2.12763	0.0266548
P25774	CTSS	cathepsin S	1520	Myc-WT	2.12446	0.0195807
Q9GZQ3	COMMD5	COMM domain containing 5	28991	Myc-WT	2.12284	0.0166998
P62633	CNBP	CCHC-type zinc finger nucleic acid binding protein	7555	Myc-WT	2.11997	0.00158869
P61106	RAB14	RAB14, member RAS oncogene family	51552	Myc-WT	2.11785	0.0385312
P22059	OSBP	oxysterol binding protein	5007	Myc-WT	2.11039	0.0379379
Q14693	LPIN1	lipin 1	23175	Myc-WT	2.10182	0.0179121
Q5JTD0	TJAP1	tight junction associated protein 1	93643	Myc-WT	2.08521	0.00101642
Q9NQW7	XPNPEP1	X-prolyl aminopeptidase 1	7511	Myc-WT	2.08006	0.0143232
Q96IP4	TENT5A	terminal nucleotidyltransferase 5A	55603	Myc-WT	2.07368	0.0486643
O95456	PSMG1	proteasome assembly chaperone 1	8624	Myc-WT	2.06875	0.0488391
P54727	RAD23B	RAD23 homolog B, nucleotide excision repair protein	5887	Myc-WT	2.06856	0.00304536
Q9NWA0	MED9	mediator complex subunit 9	55090	Myc-WT	2.06779	0.00866019
Q96S66	CLCC1	chloride channel CLIC like 1	23155	Myc-WT	2.06768	0.0278368
Q5VSY0	GKAP1	G kinase anchoring protein 1	80318	Myc-WT	2.05598	0.0094786
O75122	CLASP2	cytoplasmic linker associated protein 2	23122	Myc-WT	2.05481	0.0341492
P54709	ATP1B3	ATPase Na+/K+ transporting subunit beta 3	483	Myc-WT	2.05251	0.0108065
Q9NZ08	ERAP1	endoplasmic reticulum aminopeptidase 1	51752	Myc-WT	2.05181	0.0425318
P80217	IFI35	interferon induced protein 35	3430	Myc-WT	2.04075	0.0400304
O14974	PPP1R12A	protein phosphatase 1 regulatory subunit 12A	4659	Myc-WT	2.03037	0.0249189
P61927	RPL37	ribosomal protein L37	6167	Myc-WT	2.01918	0.0249337
Q6I9Y2	THOC7	THO complex 7	80145	Myc-WT	2.01882	0.00427534
Q96QK1	VPS35	VPS35 retromer complex component	55737	Myc-WT	1.99164	0.0191133
P55160	NCKAP1L	NCK associated protein 1 like	3071	Myc-WT	1.9835	0.000401839
P11717	IGF2R	insulin like growth factor 2 receptor	3482	Myc-WT	1.97345	0.0277356
Q9H0E2	TOLLIP	toll interacting protein	54472	Myc-WT	1.97031	0.0308612
P15927	RPA2	replication protein A2	6118	Myc-WT	1.95958	7.70638e-05
Q96EP5	DAZAP1	DAZ associated protein 1	26528	Myc-WT	1.95131	0.0120426
P52815	MRPL12	mitochondrial ribosomal protein L12	6182	Myc-WT	1.93596	0.00105648
P07919	UQCRH	ubiquinol-cytochrome c reductase hinge protein	7388	Myc-WT	1.93289	0.0243019
P05976	MYL1	myosin light chain 1	4632	Myc-WT	1.92702	0.00150032
O00429	DNM1L	dynamin 1 like	10059	Myc-WT	1.92603	0.0380517
P19474	TRIM21	tripartite motif containing 21	6737	Myc-WT	1.92033	0.000224267
Q9H2M9	RAB3GAP2	RAB3 GTPase activating non-catalytic protein subunit 2	25782	Myc-WT	1.9136	0.02126
Q96S94	CCNL2	cyclin L2	81669	Myc-WT	1.91117	0.00360996
Q03591	CFHR1	complement factor H related 1	3078	Myc-WT	1.90022	0.00662995
Q13232	NME3	NME/NM23 nucleoside diphosphate kinase 3	4832	Myc-WT	1.89327	0.000206289
Q9H444	CHMP4B	charged multivesicular body protein 4B	128866	Myc-WT	1.89043	0.00967602
P16671	CD36	CD36 molecule	948	Myc-WT	1.8877	8.60779e-06
Q96RQ9	IL4I1	interleukin 4 induced 1	259307	Myc-WT	1.88533	0.00193826
P02647	APOA1	apolipoprotein A1	335	Myc-WT	1.88489	0.000253898
Q9NXS2	QPCTL	glutaminyl-peptide cyclotransferase like	54814	Myc-WT	1.88118	0.0261228
Q9UKW4	VAV3	vav guanine nucleotide exchange factor 3	10451	Myc-WT	1.87338	0.0280435
Q9UBQ5	EIF3K	eukaryotic translation initiation factor 3 subunit K	27335	Myc-WT	1.87061	0.00050938
Q9BWJ5	SF3B5	splicing factor 3b subunit 5	83443	Myc-WT	1.86494	0.00286752
Q7Z4G4	TRMT11	tRNA methyltransferase 11 homolog	60487	Myc-WT	1.86172	0.00451889
P28066	PSMA5	proteasome 20S subunit alpha 5	5686	Myc-WT	1.86128	0.0111374
P60903	S100A10	S100 calcium binding protein A10	6281	Myc-WT	1.84564	0.00126788
Q5UIP0	RIF1	replication timing regulatory factor 1	55183	Myc-WT	1.83804	0.0340845
O75909	CCNK	cyclin K	8812	Myc-WT	1.81769	0.00277814
P25789	PSMA4	proteasome 20S subunit alpha 4	5685	Myc-WT	1.81494	0.0156275
Q9UL46	PSME2	proteasome activator subunit 2	5721	Myc-WT	1.80588	0.0295031
O43768	ENSA	endosulfine alpha	2029	Myc-WT	1.79569	0.0458691
P19652	ORM2	orosomucoid 2	5005	Myc-WT	1.79245	0.00272723
O15145	ARPC3	actin related protein 2/3 complex subunit 3	10094	Myc-WT	1.79019	0.00489997
P35606	COPB2	COPI coat complex subunit beta 2	9276	Myc-WT	1.78569	0.00659584
P02649	APOE	apolipoprotein E	348	Myc-WT	1.78176	0.000828838
Q15532	SS18	SS18 subunit of BAF chromatin remodeling complex	6760	Myc-WT	1.77732	0.0248249
P98170	XIAP	X-linked inhibitor of apoptosis	331	Myc-WT	1.77522	0.029336
Q6UXV4	APOOL	apolipoprotein O like	139322	Myc-WT	1.7638	0.0145007
Q92882	OSTF1	osteoclast stimulating factor 1	26578	Myc-WT	1.76116	0.0192473
Q9Y2Q3	GSTK1	glutathione S-transferase kappa 1	373156	Myc-WT	1.76043	0.00288585
P49721	PSMB2	proteasome 20S subunit beta 2	5690	Myc-WT	1.75774	0.0128555
P48556	PSMD8	proteasome 26S subunit, non-ATPase 8	5714	Myc-WT	1.75418	0.0135744
P51116	FXR2	FMR1 autosomal homolog 2	9513	Myc-WT	1.75374	0.0377539
Q9H0C8	ILKAP	ILK associated serine/threonine phosphatase	80895	Myc-WT	1.75269	0.0275052
Q96J01	THOC3	THO complex 3	84321	Myc-WT	1.74047	0.00195908
P31949	S100A11	S100 calcium binding protein A11	6282	Myc-WT	1.73566	0.0172686
Q12824	SMARCB1	SWI/SNF related, matrix associated, actin dependent regulator of chromatin, subfamily b, member 1	6598	Myc-WT	1.73509	0.00525438
P49848	TAF6	TATA-box binding protein associated factor 6	6878	Myc-WT	1.73463	0.00767434
P78362	SRPK2	SRSF protein kinase 2	6733	Myc-WT	1.73358	0.0401684
Q9BRP8	PYM1	PYM homolog 1, exon junction complex associated factor	84305	Myc-WT	1.73145	0.00220425
P29401	TKT	transketolase	7086	Myc-WT	1.72714	0.0419048
Q01484	ANK2	ankyrin 2	287	Myc-WT	1.7207	0.0472427
Q96P47	AGAP3	ArfGAP with GTPase domain, ankyrin repeat and PH domain 3	116988	Myc-WT	1.71999	0.0130533
P19971	TYMP	thymidine phosphorylase	1890	Myc-WT	1.7116	0.0302255
O43866	CD5L	CD5 molecule like	922	Myc-WT	1.70955	0.000620379
Q9H5N1	RABEP2	rabaptin, RAB GTPase binding effector protein 2	79874	Myc-WT	1.70748	0.0201877
Q9GZS3	WDR61	WD repeat domain 61	80349	Myc-WT	1.70089	0.00120901
O60231	DHX16	DEAH-box helicase 16	8449	Myc-WT	1.69754	0.00950325
Q16181	SEPTIN7	septin 7	989	Myc-WT	1.6972	0.000861565
O95721	SNAP29	synaptosome associated protein 29	9342	Myc-WT	1.69647	0.0108907
Q13492	PICALM	phosphatidylinositol binding clathrin assembly protein	8301	Myc-WT	1.69342	0.00475348
Q92835	INPP5D	inositol polyphosphate-5-phosphatase D	3635	Myc-WT	1.69317	0.00973864
Q15942	ZYX	zyxin	7791	Myc-WT	1.69294	0.0302581
P05155	SERPING1	serpin family G member 1	710	Myc-WT	1.69083	0.0105044
Q92572	AP3S1	adaptor related protein complex 3 subunit sigma 1	1176	Myc-WT	1.6864	0.00366194
Q96HC4	PDLIM5	PDZ and LIM domain 5	10611	Myc-WT	1.68262	0.0217622
O15427	SLC16A3	solute carrier family 16 member 3	9123	Myc-WT	1.68117	0.00844529
Q8IVG5	SAMD9L	sterile alpha motif domain containing 9 like	219285	Myc-WT	1.68018	0.0401364
O60869	EDF1	endothelial differentiation related factor 1	8721	Myc-WT	1.67276	0.00197837
Q9H857	NT5DC2	5'-nucleotidase domain containing 2	64943	Myc-WT	1.66766	0.0282451
P02747	C1QC	complement C1q C chain	714	Myc-WT	1.662	0.00742988
P04264	KRT1	keratin 1	3848	Myc-WT	1.65332	0.000826124
Q9NXG2	THUMPD1	THUMP domain containing 1	55623	Myc-WT	1.65317	0.00107834
Q96EL3	MRPL53	mitochondrial ribosomal protein L53	116540	Myc-WT	1.6507	0.0367504
Q13557	CAMK2D	calcium/calmodulin dependent protein kinase II delta	817	Myc-WT	1.64941	0.0358936
P11234	RALB	RAS like proto-oncogene B	5899	Myc-WT	1.6474	0.0239988
Q15833	STXBP2	syntaxin binding protein 2	6813	Myc-WT	1.63984	0.0275336
P07357	C8A	complement C8 alpha chain	731	Myc-WT	1.63497	0.00198834
Q12768	WASHC5	WASH complex subunit 5	9897	Myc-WT	1.63495	0.0352409
P14317	HCLS1	hematopoietic cell-specific Lyn substrate 1	3059	Myc-WT	1.63182	0.00574952
Q9UNM6	PSMD13	proteasome 26S subunit, non-ATPase 13	5719	Myc-WT	1.62981	0.022776
P62995	TRA2B	transformer 2 beta homolog	6434	Myc-WT	1.62241	0.000610061
Q13573	SNW1	SNW domain containing 1	22938	Myc-WT	1.61841	0.000959296
Q9Y228	TRAF3IP3	TRAF3 interacting protein 3	80342	Myc-WT	1.61632	0.0145038
Q14956	GPNMB	glycoprotein nmb	10457	Myc-WT	1.61545	0.0198044
Q9BZK7	TBL1XR1	TBL1X receptor 1	79718	Myc-WT	1.61483	9.58902e-05
P01023	A2M	alpha-2-macroglobulin	2	Myc-WT	1.61317	0.00226434
P24752	ACAT1	acetyl-CoA acetyltransferase 1	38	Myc-WT	1.61226	0.0342785
P35858	IGFALS	insulin like growth factor binding protein acid labile subunit	3483	Myc-WT	1.61116	0.0193481
Q8N3D4	EHBP1L1	EH domain binding protein 1 like 1	254102	Myc-WT	1.60878	0.00031843
Q8N684	CPSF7	cleavage and polyadenylation specific factor 7	79869	Myc-WT	1.60798	0.000829825
Q9NQC3	RTN4	reticulon 4	57142	Myc-WT	1.60706	0.0256215
P13861	PRKAR2A	protein kinase cAMP-dependent type II regulatory subunit alpha	5576	Myc-WT	1.60673	0.0474358
P51858	HDGF	heparin binding growth factor	3068	Myc-WT	1.59883	0.00141621
P52630	STAT2	signal transducer and activator of transcription 2	6773	Myc-WT	1.59737	0.027744
P98179	RBM3	RNA binding motif protein 3	5935	Myc-WT	1.59595	0.00549443
Q86VB7	CD163	CD163 molecule	9332	Myc-WT	1.59514	0.00320608
O15381	NVL	nuclear VCP like	4931	Myc-WT	1.59388	0.0359981
Q14677	CLINT1	clathrin interactor 1	9685	Myc-WT	1.5934	0.0382784
P13796	LCP1	lymphocyte cytosolic protein 1	3936	Myc-WT	1.59257	0.011292
Q5JPE7	NOMO2	NODAL modulator 2	283820	Myc-WT	1.59064	0.00740369
Q3MHD2	LSM12	LSM12 homolog	124801	Myc-WT	1.59041	0.000258501
P07339	CTSD	cathepsin D	1509	Myc-WT	1.57906	0.00864727
O43395	PRPF3	pre-mRNA processing factor 3	9129	Myc-WT	1.57894	0.00258609
Q15041	ARL6IP1	ADP ribosylation factor like GTPase 6 interacting protein 1	23204	Myc-WT	1.57479	0.00077551
Q8TCT9	HM13	histocompatibility minor 13	81502	Myc-WT	1.5732	0.00337618
O00458	IFRD1	interferon related developmental regulator 1	3475	Myc-WT	1.573	0.0485628
Q15008	PSMD6	proteasome 26S subunit, non-ATPase 6	9861	Myc-WT	1.56984	0.0354632
O95399	UTS2	urotensin 2	10911	Myc-WT	1.56206	0.0170661
P01009	SERPINA1	serpin family A member 1	5265	Myc-WT	1.56188	0.00688757
O43633	CHMP2A	charged multivesicular body protein 2A	27243	Myc-WT	1.55879	0.0136845
Q9NZ01	TECR	trans-2,3-enoyl-CoA reductase	9524	Myc-WT	1.55736	0.00407193
Q9Y3A6	TMED5	transmembrane p24 trafficking protein 5	50999	Myc-WT	1.55304	0.00951098
Q9BTC0	DIDO1	death inducer-obliterator 1	11083	Myc-WT	1.55	0.00646089
Q9Y3C6	PPIL1	peptidylprolyl isomerase like 1	51645	Myc-WT	1.54789	0.00293973
Q92504	SLC39A7	solute carrier family 39 member 7	7922	Myc-WT	1.54423	0.00902813
Q9HAV4	XPO5	exportin 5	57510	Myc-WT	1.54395	0.0157763
Q9NPI6	DCP1A	decapping mRNA 1A	55802	Myc-WT	1.54226	0.000694985
Q96JB5	CDK5RAP3	CDK5 regulatory subunit associated protein 3	80279	Myc-WT	1.54215	0.0010528
Q14331	FRG1	FSHD region gene 1	2483	Myc-WT	1.53695	0.0487821
P13667	PDIA4	protein disulfide isomerase family A member 4	9601	Myc-WT	1.52956	0.0301864
Q9NVU7	SDAD1	SDA1 domain containing 1	55153	Myc-WT	1.52584	0.0102493
P43652	AFM	afamin	173	Myc-WT	1.52507	0.00404292
P07360	C8G	complement C8 gamma chain	733	Myc-WT	1.52334	0.00818736
O00743	PPP6C	protein phosphatase 6 catalytic subunit	5537	Myc-WT	1.52204	0.0421155
P80723	BASP1	brain abundant membrane attached signal protein 1	10409	Myc-WT	1.5202	0.00795378
Q86UX7	FERMT3	FERM domain containing kindlin 3	83706	Myc-WT	1.51944	0.0115637
Q13442	PDAP1	PDGFA associated protein 1	11333	Myc-WT	1.51751	0.000775806
Q9H2U1	DHX36	DEAH-box helicase 36	170506	Myc-WT	1.51635	0.000843505
Q92785	DPF2	double PHD fingers 2	5977	Myc-WT	1.51476	0.0192757
P15144	ANPEP	alanyl aminopeptidase, membrane	290	Myc-WT	1.51463	0.000311428
P62714	PPP2CB	protein phosphatase 2 catalytic subunit beta	5516	Myc-WT	1.50649	0.00186926
Q9UKX7	NUP50	nucleoporin 50	10762	Myc-WT	1.50364	0.00904827
Q9Y2R0	COA3	cytochrome c oxidase assembly factor 3	28958	Myc-WT	1.50151	0.00555123
P07225	PROS1	protein S	5627	Myc-WT	1.50144	0.0085343
Q7Z2K6	ERMP1	endoplasmic reticulum metallopeptidase 1	79956	Myc-WT	1.49985	0.00229975
P49588	AARS1	alanyl-tRNA synthetase 1	16	Myc-WT	1.49965	0.0073067
Q7Z7F7	MRPL55	mitochondrial ribosomal protein L55	128308	Myc-WT	1.49866	0.00513193
Q53G59	KLHL12	kelch like family member 12	59349	Myc-WT	1.4966	0.0176726
Q01543	FLI1	Fli-1 proto-oncogene, ETS transcription factor	2313	Myc-WT	1.49258	0.0451878
P09871	C1S	complement C1s	716	Myc-WT	1.4917	0.0207203
P19525	EIF2AK2	eukaryotic translation initiation factor 2 alpha kinase 2	5610	Myc-WT	1.48996	0.00307366
P11172	UMPS	uridine monophosphate synthetase	7372	Myc-WT	1.48572	0.0300824
P38646	HSPA9	heat shock protein family A (Hsp70) member 9	3313	Myc-WT	1.48467	0.00883194
P21281	ATP6V1B2	ATPase H+ transporting V1 subunit B2	526	Myc-WT	1.47934	0.0501117
Q9UJU6	DBNL	drebrin like	28988	Myc-WT	1.47926	0.0525568
P01011	SERPINA3	serpin family A member 3	12	Myc-WT	1.47631	0.00504314
P80303	NUCB2	nucleobindin 2	4925	Myc-WT	1.47524	0.0129771
P82673	MRPS35	mitochondrial ribosomal protein S35	60488	Myc-WT	1.47504	0.0197897
P08603	CFH	complement factor H	3075	Myc-WT	1.47295	0.0150796
P83876	TXNL4A	thioredoxin like 4A	10907	Myc-WT	1.47251	0.017037
P00751	CFB	complement factor B	629	Myc-WT	1.47208	0.00360566
P36955	SERPINF1	serpin family F member 1	5176	Myc-WT	1.46944	0.00408709
P00734	F2	coagulation factor II, thrombin	2147	Myc-WT	1.46421	0.000622133
O95819	MAP4K4	mitogen-activated protein kinase kinase kinase kinase 4	9448	Myc-WT	1.46059	0.034961
P19823	ITIH2	inter-alpha-trypsin inhibitor heavy chain 2	3698	Myc-WT	1.45899	0.00179744
O14579	COPE	COPI coat complex subunit epsilon	11316	Myc-WT	1.45865	0.0109852
O95470	SGPL1	sphingosine-1-phosphate lyase 1	8879	Myc-WT	1.45781	0.00459079
P41250	GARS1	glycyl-tRNA synthetase 1	2617	Myc-WT	1.45651	0.0326915
P49755	TMED10	transmembrane p24 trafficking protein 10	10972	Myc-WT	1.45606	0.00217383
Q7Z6Z7	HUWE1	HECT, UBA and WWE domain containing E3 ubiquitin protein ligase 1	10075	Myc-WT	1.45507	0.0401205
Q86TI2	DPP9	dipeptidyl peptidase 9	91039	Myc-WT	1.45353	0.00305664
P10155	RO60	Ro60, Y RNA binding protein	6738	Myc-WT	1.44987	0.00966082
P17987	TCP1	t-complex 1	6950	Myc-WT	1.4498	0.00588301
Q92552	MRPS27	mitochondrial ribosomal protein S27	23107	Myc-WT	1.44787	0.00164781
Q8WZ42	TTN	titin	7273	Myc-WT	1.44756	4.20966e-05
P05452	CLEC3B	C-type lectin domain family 3 member B	7123	Myc-WT	1.4359	0.000273754
Q9NTK5	OLA1	Obg like ATPase 1	29789	Myc-WT	1.43286	0.000298808
Q9Y5B6	PAXBP1	PAX3 and PAX7 binding protein 1	94104	Myc-WT	1.4326	0.0544439
Q9BUV8	RAB5IF	RAB5 interacting factor	55969	Myc-WT	1.42962	0.0129698
P84101	SERF2	small EDRK-rich factor 2	10169	Myc-WT	1.42894	0.0183126
P0C0L5	C4B	complement C4B (Chido blood group)	721	Myc-WT	1.42893	0.0169316
P46736	BRCC3	BRCA1/BRCA2-containing complex subunit 3	79184	Myc-WT	1.42753	0.00422737
P21980	TGM2	transglutaminase 2	7052	Myc-WT	1.42569	0.0319266
P20618	PSMB1	proteasome 20S subunit beta 1	5689	Myc-WT	1.42313	0.02068
O14893	GEMIN2	gem nuclear organelle associated protein 2	8487	Myc-WT	1.42302	0.020204
P26447	S100A4	S100 calcium binding protein A4	6275	Myc-WT	1.419	0.00953086
P08185	SERPINA6	serpin family A member 6	866	Myc-WT	1.41807	0.0273432
O43447	PPIH	peptidylprolyl isomerase H	10465	Myc-WT	1.41678	0.00198624
P62191	PSMC1	proteasome 26S subunit, ATPase 1	5700	Myc-WT	1.41656	0.00097256
Q9UBB5	MBD2	methyl-CpG binding domain protein 2	8932	Myc-WT	1.41259	0.00204913
Q9HCD5	NCOA5	nuclear receptor coactivator 5	57727	Myc-WT	1.40966	0.0111148
P49750	YLPM1	YLP motif containing 1	56252	Myc-WT	1.4072	0.0206688
Q7Z4V5	HDGFL2	HDGF like 2	84717	Myc-WT	1.40542	0.0013103
P51572	BCAP31	B cell receptor associated protein 31	10134	Myc-WT	1.40501	0.00968154
Q9BUQ8	DDX23	DEAD-box helicase 23	9416	Myc-WT	1.40039	0.00855667
Q9P0L0	VAPA	VAMP associated protein A	9218	Myc-WT	1.38932	0.000131325
P59998	ARPC4	actin related protein 2/3 complex subunit 4	10093	Myc-WT	1.38829	0.0284778
P55084	HADHB	hydroxyacyl-CoA dehydrogenase trifunctional multienzyme complex subunit beta	3032	Myc-WT	1.38761	0.00305589
Q9Y224	RTRAF	RNA transcription, translation and transport factor	51637	Myc-WT	1.38724	0.000751592
O95249	GOSR1	golgi SNAP receptor complex member 1	9527	Myc-WT	1.38701	0.00955959
Q8NEM7	SUPT20H	SPT20 homolog, SAGA complex component	55578	Myc-WT	1.38636	0.0199333
P08238	HSP90AB1	heat shock protein 90 alpha family class B member 1	3326	Myc-WT	1.38497	0.0139647
O75934	BCAS2	BCAS2 pre-mRNA processing factor	10286	Myc-WT	1.38181	0.00190468
O00221	NFKBIE	NFKB inhibitor epsilon	4794	Myc-WT	1.38121	0.00959138
Q92734	TFG	trafficking from ER to golgi regulator	10342	Myc-WT	1.37813	0.00114211
Q7L5N1	COPS6	COP9 signalosome subunit 6	10980	Myc-WT	1.3766	0.0193524
O94906	PRPF6	pre-mRNA processing factor 6	24148	Myc-WT	1.37439	0.0442948
Q5VWG9	TAF3	TATA-box binding protein associated factor 3	83860	Myc-WT	1.37431	0.0427194
Q9Y282	ERGIC3	ERGIC and golgi 3	51614	Myc-WT	1.37304	0.0204525
P09913	IFIT2	interferon induced protein with tetratricopeptide repeats 2	3433	Myc-WT	1.373	0.0211485
P15170	GSPT1	G1 to S phase transition 1	2935	Myc-WT	1.37264	0.00584213
Q14624	ITIH4	inter-alpha-trypsin inhibitor heavy chain 4	3700	Myc-WT	1.3725	0.00248589
Q9C0J8	WDR33	WD repeat domain 33	55339	Myc-WT	1.37104	0.00368713
Q12834	CDC20	cell division cycle 20	991	Myc-WT	1.37059	0.00625173
Q9HB71	CACYBP	calcyclin binding protein	27101	Myc-WT	1.36676	0.0275033
O75947	ATP5PD	ATP synthase peripheral stalk subunit d	10476	Myc-WT	1.36651	0.0113882
Q9Y3B4	SF3B6	splicing factor 3b subunit 6	51639	Myc-WT	1.36611	0.0190262
Q8N3C0	ASCC3	activating signal cointegrator 1 complex subunit 3	10973	Myc-WT	1.36485	0.014378
O00182	LGALS9	galectin 9	3965	Myc-WT	1.36452	0.00213309
P04114	APOB	apolipoprotein B	338	Myc-WT	1.35974	0.00762867
P61160	ACTR2	actin related protein 2	10097	Myc-WT	1.35877	0.0221275
P04844	RPN2	ribophorin II	6185	Myc-WT	1.35456	0.00596954
Q10567	AP1B1	adaptor related protein complex 1 subunit beta 1	162	Myc-WT	1.35449	0.0021098
P61009	SPCS3	signal peptidase complex subunit 3	60559	Myc-WT	1.35258	0.0040305
Q9UQE7	SMC3	structural maintenance of chromosomes 3	9126	Myc-WT	1.3493	0.000726112
O95777	LSM8	LSM8 homolog, U6 small nuclear RNA associated	51691	Myc-WT	1.34928	0.00887738
Q9BXS6	NUSAP1	nucleolar and spindle associated protein 1	51203	Myc-WT	1.34711	0.0137897
P02746	C1QB	complement C1q B chain	713	Myc-WT	1.34526	0.0254263
Q05655	PRKCD	protein kinase C delta	5580	Myc-WT	1.34428	0.0158747
O60568	PLOD3	procollagen-lysine,2-oxoglutarate 5-dioxygenase 3	8985	Myc-WT	1.34393	0.0421672
Q9Y6V0	PCLO	piccolo presynaptic cytomatrix protein	27445	Myc-WT	1.34336	0.0370602
P02787	TF	transferrin	7018	Myc-WT	1.34161	0.00119249
P49748	ACADVL	acyl-CoA dehydrogenase very long chain	37	Myc-WT	1.34132	0.0412706
Q9BQ67	GRWD1	glutamate rich WD repeat containing 1	83743	Myc-WT	1.34064	0.00395456
Q9BSJ8	ESYT1	extended synaptotagmin 1	23344	Myc-WT	1.33848	0.0311028
Q9Y6K5	OAS3	2'-5'-oligoadenylate synthetase 3	4940	Myc-WT	1.33637	0.0270497
P02745	C1QA	complement C1q A chain	712	Myc-WT	1.33463	0.00419173
Q9BU23	LMF2	lipase maturation factor 2	91289	Myc-WT	1.33275	0.00441758
P67812	SEC11A	SEC11 homolog A, signal peptidase complex subunit	23478	Myc-WT	1.33188	0.00238943
Q15149	PLEC	plectin	5339	Myc-WT	1.33155	1.17206e-05
Q8TAD8	SNIP1	Smad nuclear interacting protein 1	79753	Myc-WT	1.33137	0.00573725
P48307	TFPI2	tissue factor pathway inhibitor 2	7980	Myc-WT	1.32987	0.0303976
Q13303	KCNAB2	potassium voltage-gated channel subfamily A regulatory beta subunit 2	8514	Myc-WT	1.32729	0.000376063
P10909	CLU	clusterin	1191	Myc-WT	1.32633	0.0062069
P13804	ETFA	electron transfer flavoprotein subunit alpha	2108	Myc-WT	1.32593	0.0288139
Q00688	FKBP3	FKBP prolyl isomerase 3	2287	Myc-WT	1.32541	0.0460285
P02790	HPX	hemopexin	3263	Myc-WT	1.32526	0.00411983
O15144	ARPC2	actin related protein 2/3 complex subunit 2	10109	Myc-WT	1.32512	0.0143976
Q99590	SCAF11	SR-related CTD associated factor 11	9169	Myc-WT	1.31869	0.0336025
P32780	GTF2H1	general transcription factor IIH subunit 1	2965	Myc-WT	1.31686	0.00816526
O00233	PSMD9	proteasome 26S subunit, non-ATPase 9	5715	Myc-WT	1.31655	0.0265543
P41227	NAA10	N-alpha-acetyltransferase 10, NatA catalytic subunit	8260	Myc-WT	1.31655	0.0130521
Q9UGP4	LIMD1	LIM domain containing 1	8994	Myc-WT	1.30719	0.0312774
P55145	MANF	mesencephalic astrocyte derived neurotrophic factor	7873	Myc-WT	1.30713	0.015927
P55735	SEC13	SEC13 homolog, nuclear pore and COPII coat complex component	6396	Myc-WT	1.30611	0.00756056
P07992	ERCC1	ERCC excision repair 1, endonuclease non-catalytic subunit	2067	Myc-WT	1.29942	0.0135818
Q92896	GLG1	golgi glycoprotein 1	2734	Myc-WT	1.29917	0.00105773
P61619	SEC61A1	SEC61 translocon subunit alpha 1	29927	Myc-WT	1.2982	0.000534036
P40937	RFC5	replication factor C subunit 5	5985	Myc-WT	1.29494	0.00726799
P35542	SAA4	serum amyloid A4, constitutive	6291	Myc-WT	1.29455	0.00900664
P52597	HNRNPF	heterogeneous nuclear ribonucleoprotein F	3185	Myc-WT	1.29338	0.012214
P02760	AMBP	alpha-1-microglobulin/bikunin precursor	259	Myc-WT	1.28967	0.00018495
P48960	ADGRE5	adhesion G protein-coupled receptor E5	976	Myc-WT	1.28449	0.0066848
O95782	AP2A1	adaptor related protein complex 2 subunit alpha 1	160	Myc-WT	1.28419	0.00125757
P20290	BTF3	basic transcription factor 3	689	Myc-WT	1.28238	0.000885993
Q9HCN8	SDF2L1	stromal cell derived factor 2 like 1	23753	Myc-WT	1.2816	0.0005635
P04003	C4BPA	complement component 4 binding protein alpha	722	Myc-WT	1.28052	0.00334053
Q9NVP2	ASF1B	anti-silencing function 1B histone chaperone	55723	Myc-WT	1.27974	0.00042667
P35241	RDX	radixin	5962	Myc-WT	1.27888	0.00708048
Q9UHD1	CHORDC1	cysteine and histidine rich domain containing 1	26973	Myc-WT	1.27845	0.0173216
P29350	PTPN6	protein tyrosine phosphatase non-receptor type 6	5777	Myc-WT	1.27663	0.000174708
Q86W42	THOC6	THO complex 6	79228	Myc-WT	1.27595	0.00040976
Q15311	RALBP1	ralA binding protein 1	10928	Myc-WT	1.27546	0.0227108
Q9BUE0	MED18	mediator complex subunit 18	54797	Myc-WT	1.27278	0.00163801
P49591	SARS1	seryl-tRNA synthetase 1	6301	Myc-WT	1.27188	0.0382015
P11388	TOP2A	DNA topoisomerase II alpha	7153	Myc-WT	1.26987	0.00577232
Q9Y6J9	TAF6L	TATA-box binding protein associated factor 6 like	10629	Myc-WT	1.26886	0.0382216
P13498	CYBA	cytochrome b-245 alpha chain	1535	Myc-WT	1.26653	0.000243206
Q9H307	PNN	pinin, desmosome associated protein	5411	Myc-WT	1.26619	0.0438059
P04899	GNAI2	G protein subunit alpha i2	2771	Myc-WT	1.26224	0.026797
P20020	ATP2B1	ATPase plasma membrane Ca2+ transporting 1	490	Myc-WT	1.26201	0.00350993
P43405	SYK	spleen associated tyrosine kinase	6850	Myc-WT	1.26198	0.00622892
P02671	FGA	fibrinogen alpha chain	2243	Myc-WT	1.2597	0.0077603
P03952	KLKB1	kallikrein B1	3818	Myc-WT	1.2589	0.00157028
O75964	ATP5MG	ATP synthase membrane subunit g	10632	Myc-WT	1.25845	0.0254541
O43684	BUB3	BUB3 mitotic checkpoint protein	9184	Myc-WT	1.25794	0.00310486
Q9NX58	LYAR	Ly1 antibody reactive	55646	Myc-WT	1.25617	0.0390885
Q9BUR4	WRAP53	WD repeat containing antisense to TP53	55135	Myc-WT	1.25592	0.0166735
O95985	TOP3B	DNA topoisomerase III beta	8940	Myc-WT	1.2555	0.0203689
Q5T8P6	RBM26	RNA binding motif protein 26	64062	Myc-WT	1.25193	0.0239237
Q9BVG4	PBDC1	polysaccharide biosynthesis domain containing 1	51260	Myc-WT	1.24985	0.00216433
Q9UKN8	GTF3C4	general transcription factor IIIC subunit 4	9329	Myc-WT	1.24532	0.00857618
P27169	PON1	paraoxonase 1	5444	Myc-WT	1.24341	0.0110075
Q13136	PPFIA1	PTPRF interacting protein alpha 1	8500	Myc-WT	1.24244	0.00165317
O60885	BRD4	bromodomain containing 4	23476	Myc-WT	1.24172	0.0371587
Q15427	SF3B4	splicing factor 3b subunit 4	10262	Myc-WT	1.24142	0.00376248
Q8IXH7	NELFCD	negative elongation factor complex member C/D	51497	Myc-WT	1.23758	0.0295297
Q15691	MAPRE1	microtubule associated protein RP/EB family member 1	22919	Myc-WT	1.23535	0.0033074
Q92576	PHF3	PHD finger protein 3	23469	Myc-WT	1.23364	0.0135059
Q08380	LGALS3BP	galectin 3 binding protein	3959	Myc-WT	1.23274	0.000523928
O00629	KPNA4	karyopherin subunit alpha 4	3840	Myc-WT	1.23157	0.0153764
Q96G25	MED8	mediator complex subunit 8	112950	Myc-WT	1.23106	0.0067813
Q96CW1	AP2M1	adaptor related protein complex 2 subunit mu 1	1173	Myc-WT	1.22999	0.00142923
Q9BXJ9	NAA15	N-alpha-acetyltransferase 15, NatA auxiliary subunit	80155	Myc-WT	1.22833	0.0420195
Q9NPJ6	MED4	mediator complex subunit 4	29079	Myc-WT	1.22742	0.00710192
P00738	HP	haptoglobin	3240	Myc-WT	1.22637	0.00287778
Q9BRS2	RIOK1	RIO kinase 1	83732	Myc-WT	1.22579	0.0527108
P00739	HPR	haptoglobin-related protein	3250	Myc-WT	1.22572	0.0061138
Q9NWS0	PIH1D1	PIH1 domain containing 1	55011	Myc-WT	1.22553	0.00150176
P33240	CSTF2	cleavage stimulation factor subunit 2	1478	Myc-WT	1.22407	0.00152607
Q9UKK6	NXT1	nuclear transport factor 2 like export factor 1	29107	Myc-WT	1.22289	0.00487546
Q9BTL3	RAMAC	RNA guanine-7 methyltransferase activating subunit	83640	Myc-WT	1.22265	0.00351551
P07358	C8B	complement C8 beta chain	732	Myc-WT	1.22097	0.00460258
P40938	RFC3	replication factor C subunit 3	5983	Myc-WT	1.22083	0.0137717
Q7RTV0	PHF5A	PHD finger protein 5A	84844	Myc-WT	1.21953	0.00246871
Q9H871	RMND5A	required for meiotic nuclear division 5 homolog A	64795	Myc-WT	1.21944	0.0239107
Q9Y2S6	TMA7	translation machinery associated 7 homolog	51372	Myc-WT	1.21824	0.0154616
Q13242	SRSF9	serine and arginine rich splicing factor 9	8683	Myc-WT	1.21799	0.000249841
P06730	EIF4E	eukaryotic translation initiation factor 4E	1977	Myc-WT	1.2168	0.00864722
Q99661	KIF2C	kinesin family member 2C	11004	Myc-WT	1.21468	0.0116334
Q96FV9	THOC1	THO complex 1	9984	Myc-WT	1.21298	0.01162
O14773	TPP1	tripeptidyl peptidase 1	1200	Myc-WT	1.21012	0.00270725
O75792	RNASEH2A	ribonuclease H2 subunit A	10535	Myc-WT	1.20753	0.0429768
Q9NQG5	RPRD1B	regulation of nuclear pre-mRNA domain containing 1B	58490	Myc-WT	1.20467	0.0278236
P21127	CDK11B	cyclin dependent kinase 11B	984	Myc-WT	1.20391	0.0379689
P01031	C5	complement C5	727	Myc-WT	1.2028	0.00572108
P01024	C3	complement C3	718	Myc-WT	1.2019	0.00500266
Q7Z6I6	ARHGAP30	Rho GTPase activating protein 30	257106	Myc-WT	1.20151	0.0170427
Q9UH99	SUN2	Sad1 and UNC84 domain containing 2	25777	Myc-WT	1.1966	0.0291555
O15143	ARPC1B	actin related protein 2/3 complex subunit 1B	10095	Myc-WT	1.19169	0.0172718
Q99541	PLIN2	perilipin 2	123	Myc-WT	1.19154	0.00375873
P02751	FN1	fibronectin 1	2335	Myc-WT	1.1868	0.00595009
P04004	VTN	vitronectin	7448	Myc-WT	1.18658	0.00355457
Q9H2H8	PPIL3	peptidylprolyl isomerase like 3	53938	Myc-WT	1.18658	0.00320055
Q96DI7	SNRNP40	small nuclear ribonucleoprotein U5 subunit 40	9410	Myc-WT	1.18338	0.0191378
O95573	ACSL3	acyl-CoA synthetase long chain family member 3	2181	Myc-WT	1.18062	0.000798404
P49006	MARCKSL1	MARCKS like 1	65108	Myc-WT	1.18024	0.0268179
Q9NUU7	DDX19A	DEAD-box helicase 19A	55308	Myc-WT	1.17755	0.00329279
P13671	C6	complement C6	729	Myc-WT	1.177	0.0233468
P00450	CP	ceruloplasmin	1356	Myc-WT	1.17558	0.0164093
Q13418	ILK	integrin linked kinase	3611	Myc-WT	1.17456	0.00227203
Q9BXP5	SRRT	serrate, RNA effector molecule	51593	Myc-WT	1.17395	0.00435751
P62308	SNRPG	small nuclear ribonucleoprotein polypeptide G	6637	Myc-WT	1.17224	0.0235071
Q16610	ECM1	extracellular matrix protein 1	1893	Myc-WT	1.17216	0.0181023
Q96QH2	PRAM1	PML-RARA regulated adaptor molecule 1	84106	Myc-WT	1.17182	0.046018
Q8WXD5	GEMIN6	gem nuclear organelle associated protein 6	79833	Myc-WT	1.17154	0.00308715
Q9HAU5	UPF2	UPF2 regulator of nonsense mediated mRNA decay	26019	Myc-WT	1.17044	0.0484408
P04080	CSTB	cystatin B	1476	Myc-WT	1.17044	0.0134293
O94973	AP2A2	adaptor related protein complex 2 subunit alpha 2	161	Myc-WT	1.1703	3.27245e-05
Q8NC56	LEMD2	LEM domain nuclear envelope protein 2	221496	Myc-WT	1.16516	0.00618884
P05156	CFI	complement factor I	3426	Myc-WT	1.16437	0.00951414
P19388	POLR2E	RNA polymerase II, I and III subunit E	5434	Myc-WT	1.16175	0.0190714
P08697	SERPINF2	serpin family F member 2	5345	Myc-WT	1.16174	0.00346514
Q9NZL9	MAT2B	methionine adenosyltransferase 2B	27430	Myc-WT	1.16092	0.0439246
Q5HYI8	RABL3	RAB, member of RAS oncogene family like 3	285282	Myc-WT	1.15978	0.0187566
Q9H8G2	CAAP1	caspase activity and apoptosis inhibitor 1	79886	Myc-WT	1.15815	0.0118279
P51398	DAP3	death associated protein 3	7818	Myc-WT	1.15807	0.0301474
P00746	CFD	complement factor D	1675	Myc-WT	1.15777	0.011935
Q15007	WTAP	WT1 associated protein	9589	Myc-WT	1.15566	0.00564242
Q96RN5	MED15	mediator complex subunit 15	51586	Myc-WT	1.1555	0.0300803
Q9Y3Z3	SAMHD1	SAM and HD domain containing deoxynucleoside triphosphate triphosphohydrolase 1	25939	Myc-WT	1.1551	0.000677695
Q8N6M0	OTUD6B	OTU deubiquitinase 6B	51633	Myc-WT	1.15404	0.0342662
P29590	PML	PML nuclear body scaffold	5371	Myc-WT	1.15336	0.00127463
O14602	EIF1AY	eukaryotic translation initiation factor 1A Y-linked	9086	Myc-WT	1.15245	0.0161062
Q53QZ3	ARHGAP15	Rho GTPase activating protein 15	55843	Myc-WT	1.15189	0.012302
Q96JJ3	ELMO2	engulfment and cell motility 2	63916	Myc-WT	1.15042	0.00288469
O00139	KIF2A	kinesin family member 2A	3796	Myc-WT	1.15019	0.00796769
O00746	NME4	NME/NM23 nucleoside diphosphate kinase 4	4833	Myc-WT	1.14523	0.000181587
P17858	PFKL	phosphofructokinase, liver type	5211	Myc-WT	1.14516	0.00139963
Q15428	SF3A2	splicing factor 3a subunit 2	8175	Myc-WT	1.14263	3.43991e-05
P51114	FXR1	FMR1 autosomal homolog 1	8087	Myc-WT	1.13805	0.00132561
P20851	C4BPB	complement component 4 binding protein beta	725	Myc-WT	1.13703	0.0140648
Q9UHB9	SRP68	signal recognition particle 68	6730	Myc-WT	1.13688	0.0361384
Q92888	ARHGEF1	Rho guanine nucleotide exchange factor 1	9138	Myc-WT	1.13686	0.0110051
Q92925	SMARCD2	SWI/SNF related, matrix associated, actin dependent regulator of chromatin, subfamily d, member 2	6603	Myc-WT	1.13511	0.00362144
Q9BR76	CORO1B	coronin 1B	57175	Myc-WT	1.13397	0.0495119
Q6NUQ4	TMEM214	transmembrane protein 214	54867	Myc-WT	1.13206	0.0377492
Q86YV5	PRAG1	PEAK1 related, kinase-activating pseudokinase 1	157285	Myc-WT	1.13054	0.0436484
P35250	RFC2	replication factor C subunit 2	5982	Myc-WT	1.13025	0.000497746
P30419	NMT1	N-myristoyltransferase 1	4836	Myc-WT	1.12815	0.000715622
Q9BT78	COPS4	COP9 signalosome subunit 4	51138	Myc-WT	1.12757	0.0332577
P78406	RAE1	ribonucleic acid export 1	8480	Myc-WT	1.1161	0.039982
Q8TEX9	IPO4	importin 4	79711	Myc-WT	1.11392	0.0527314
Q9Y376	CAB39	calcium binding protein 39	51719	Myc-WT	1.11313	0.00488838
Q9Y6E0	STK24	serine/threonine kinase 24	8428	Myc-WT	1.11153	0.0169612
Q9Y3E5	PTRH2	peptidyl-tRNA hydrolase 2	51651	Myc-WT	1.11105	0.0330193
P60953	CDC42	cell division cycle 42	998	Myc-WT	1.10985	0.00250695
P62333	PSMC6	proteasome 26S subunit, ATPase 6	5706	Myc-WT	1.1093	0.000630005
Q7L2H7	EIF3M	eukaryotic translation initiation factor 3 subunit M	10480	Myc-WT	1.10731	4.85504e-06
Q96A33	CCDC47	coiled-coil domain containing 47	57003	Myc-WT	1.10729	0.0411774
O94874	UFL1	UFM1 specific ligase 1	23376	Myc-WT	1.10561	0.00169233
Q969G3	SMARCE1	SWI/SNF related, matrix associated, actin dependent regulator of chromatin, subfamily e, member 1	6605	Myc-WT	1.10336	0.00839644
P02774	GC	GC vitamin D binding protein	2638	Myc-WT	1.10111	0.0116
Q9Y285	FARSA	phenylalanyl-tRNA synthetase subunit alpha	2193	Myc-WT	1.09956	0.0018358
Q9P2I0	CPSF2	cleavage and polyadenylation specific factor 2	53981	Myc-WT	1.09873	0.00971374
Q6Y7W6	GIGYF2	GRB10 interacting GYF protein 2	26058	Myc-WT	1.09779	0.0352894
Q9NPA8	ENY2	ENY2 transcription and export complex 2 subunit	56943	Myc-WT	1.09624	0.00425473
Q3ZCM7	TUBB8	tubulin beta 8 class VIII	347688	Myc-WT	1.09318	0.020871
P22792	CPN2	carboxypeptidase N subunit 2	1370	Myc-WT	1.09082	0.0120598
Q8N8S7	ENAH	ENAH actin regulator	55740	Myc-WT	1.09041	0.00502674
Q9BVK6	TMED9	transmembrane p24 trafficking protein 9	54732	Myc-WT	1.08912	0.0260665
P02743	APCS	amyloid P component, serum	325	Myc-WT	1.08839	0.0412337
P63010	AP2B1	adaptor related protein complex 2 subunit beta 1	163	Myc-WT	1.08566	0.000580294
P62873	GNB1	G protein subunit beta 1	2782	Myc-WT	1.08566	0.00616151
P06396	GSN	gelsolin	2934	Myc-WT	1.08207	9.54569e-05
P61158	ACTR3	actin related protein 3	10096	Myc-WT	1.07906	0.0490529
P32321	DCTD	dCMP deaminase	1635	Myc-WT	1.07902	0.000758658
Q9H944	MED20	mediator complex subunit 20	9477	Myc-WT	1.07878	0.0432686
P08574	CYC1	cytochrome c1	1537	Myc-WT	1.07432	0.0112423
P49005	POLD2	DNA polymerase delta 2, accessory subunit	5425	Myc-WT	1.0742	0.0534121
Q9BVC6	TMEM109	transmembrane protein 109	79073	Myc-WT	1.07234	0.00948243
Q9UBB9	TFIP11	tuftelin interacting protein 11	24144	Myc-WT	1.07214	0.00729374
P00747	PLG	plasminogen	5340	Myc-WT	1.07013	6.59787e-05
P46940	IQGAP1	IQ motif containing GTPase activating protein 1	8826	Myc-WT	1.06989	0.00100211
Q9NNW5	WDR6	WD repeat domain 6	11180	Myc-WT	1.06961	0.00175474
Q9BRX9	WDR83	WD repeat domain 83	84292	Myc-WT	1.06915	0.00959013
O75489	NDUFS3	NADH:ubiquinone oxidoreductase core subunit S3	4722	Myc-WT	1.0686	0.0326933
Q9UK58	CCNL1	cyclin L1	57018	Myc-WT	1.06844	0.00475364
Q969V3	NCLN	nicalin	56926	Myc-WT	1.06813	0.0321649
P08567	PLEK	pleckstrin	5341	Myc-WT	1.06705	0.0288893
Q92947	GCDH	glutaryl-CoA dehydrogenase	2639	Myc-WT	1.06272	0.0222205
P50416	CPT1A	carnitine palmitoyltransferase 1A	1374	Myc-WT	1.05964	0.00198965
O00571	DDX3X	DEAD-box helicase 3 X-linked	1654	Myc-WT	1.05828	0.0093119
Q96D71	REPS1	RALBP1 associated Eps domain containing 1	85021	Myc-WT	1.05319	0.00415115
Q9BRG1	VPS25	vacuolar protein sorting 25 homolog	84313	Myc-WT	1.05307	0.025015
O43776	NARS1	asparaginyl-tRNA synthetase 1	4677	Myc-WT	1.05063	0.00447305
Q12979	ABR	ABR activator of RhoGEF and GTPase	29	Myc-WT	1.04891	0.000133408
O00160	MYO1F	myosin IF	4542	Myc-WT	1.04739	0.000860984
P17844	DDX5	DEAD-box helicase 5	1655	Myc-WT	1.04723	0.013884
Q9NZM4	BICRA	BRD4 interacting chromatin remodeling complex associated protein	29998	Myc-WT	1.04619	0.0425355
Q9ULC4	MCTS1	MCTS1 re-initiation and release factor	28985	Myc-WT	1.0445	0.00123831
O75563	SKAP2	src kinase associated phosphoprotein 2	8935	Myc-WT	1.0437	0.0158342
P09651	HNRNPA1	heterogeneous nuclear ribonucleoprotein A1	3178	Myc-WT	1.04319	0.00844231
Q13459	MYO9B	myosin IXB	4650	Myc-WT	1.04262	0.0494546
Q15582	TGFBI	transforming growth factor beta induced	7045	Myc-WT	1.04191	0.0190975
Q92900	UPF1	UPF1 RNA helicase and ATPase	5976	Myc-WT	1.04187	2.00547e-05
P51531	SMARCA2	SWI/SNF related, matrix associated, actin dependent regulator of chromatin, subfamily a, member 2	6595	Myc-WT	1.03599	0.0480178
P53007	SLC25A1	solute carrier family 25 member 1	6576	Myc-WT	1.03557	0.00497947
Q9Y5T5	USP16	ubiquitin specific peptidase 16	10600	Myc-WT	1.03531	0.044934
P01591	JCHAIN	joining chain of multimeric IgA and IgM	3512	Myc-WT	1.03281	0.00235071
P02766	TTR	transthyretin	7276	Myc-WT	1.03069	0.00602523
Q5JTV8	TOR1AIP1	torsin 1A interacting protein 1	26092	Myc-WT	1.02958	0.01749
Q8NCA5	FAM98A	family with sequence similarity 98 member A	25940	Myc-WT	1.02906	0.0301721
O94804	STK10	serine/threonine kinase 10	6793	Myc-WT	1.02832	0.00466421
Q8IZP0	ABI1	abl interactor 1	10006	Myc-WT	1.0277	0.00536884
Q9HC16	APOBEC3G	apolipoprotein B mRNA editing enzyme catalytic subunit 3G	60489	Myc-WT	1.02743	0.00220584
P35579	MYH9	myosin heavy chain 9	4627	Myc-WT	1.02622	0.0262898
O43148	RNMT	RNA guanine-7 methyltransferase	8731	Myc-WT	1.02597	0.018098
Q14258	TRIM25	tripartite motif containing 25	7706	Myc-WT	1.02557	0.025902
Q8TCJ2	STT3B	STT3 oligosaccharyltransferase complex catalytic subunit B	201595	Myc-WT	1.02459	0.0084682
O14497	ARID1A	AT-rich interaction domain 1A	8289	Myc-WT	1.02338	0.0318918
O75446	SAP30	Sin3A associated protein 30	8819	Myc-WT	1.0194	0.00391453
O00505	KPNA3	karyopherin subunit alpha 3	3839	Myc-WT	1.01734	0.00367828
P48735	IDH2	isocitrate dehydrogenase (NADP(+)) 2	3418	Myc-WT	1.01656	0.026124
Q8N7H5	PAF1	PAF1 homolog, Paf1/RNA polymerase II complex component	54623	Myc-WT	1.01559	0.0297897
P35659	DEK	DEK proto-oncogene	7913	Myc-WT	1.01406	0.025927
Q9H074	PAIP1	poly(A) binding protein interacting protein 1	10605	Myc-WT	1.01292	0.0337177
P27695	APEX1	apurinic/apyrimidinic endodeoxyribonuclease 1	328	Myc-WT	1.01051	0.0229147
Q9BZL1	UBL5	ubiquitin like 5	59286	Myc-WT	1.00962	0.0421352
Q96EY7	PTCD3	pentatricopeptide repeat domain 3	55037	Myc-WT	1.00902	0.0476317
O75822	EIF3J	eukaryotic translation initiation factor 3 subunit J	8669	Myc-WT	1.00814	0.00600141
Q9H2U2	PPA2	inorganic pyrophosphatase 2	27068	Myc-WT	1.00773	0.00708922
Q9H7D0	DOCK5	dedicator of cytokinesis 5	80005	Myc-WT	1.00769	0.0183896
P35251	RFC1	replication factor C subunit 1	5981	Myc-WT	1.00703	0.011151
Q8IY21	DDX60	DExD/H-box helicase 60	55601	Myc-WT	1.00633	0.00294686
Q8NHQ9	DDX55	DEAD-box helicase 55	57696	Myc-WT	1.00594	0.0124131
Q9P2N5	RBM27	RNA binding motif protein 27	54439	Myc-WT	1.00547	0.0179939
Q63HN8	RNF213	ring finger protein 213	57674	Myc-WT	1.00426	0.00386174
Q5F1R6	DNAJC21	DnaJ heat shock protein family (Hsp40) member C21	134218	Myc-WT	1.00361	0.00925279
O14879	IFIT3	interferon induced protein with tetratricopeptide repeats 3	3437	Myc-WT	0.997767	0.00287325
P29622	SERPINA4	serpin family A member 4	5267	Myc-WT	0.995266	0.0222515
Q13330	MTA1	metastasis associated 1	9112	Myc-WT	0.994064	0.00792357
O15258	RER1	retention in endoplasmic reticulum sorting receptor 1	11079	Myc-WT	0.993757	0.0116943
Q9HCE1	MOV10	Mov10 RISC complex RNA helicase	4343	Myc-WT	0.993748	0.0026703
Q00059	TFAM	transcription factor A, mitochondrial	7019	Myc-WT	0.993422	0.00739748
P84095	RHOG	ras homolog family member G	391	Myc-WT	0.993057	0.00963755
Q9BUF5	TUBB6	tubulin beta 6 class V	84617	Myc-WT	0.992782	0.00224798
Q86U38	NOP9	NOP9 nucleolar protein	161424	Myc-WT	0.992401	0.0258489
Q8TBB5	KLHDC4	kelch domain containing 4	54758	Myc-WT	0.992268	0.0527139
A0FGR8	ESYT2	extended synaptotagmin 2	57488	Myc-WT	0.989242	0.0288311
Q96PD5	PGLYRP2	peptidoglycan recognition protein 2	114770	Myc-WT	0.988747	0.0413906
O94913	PCF11	PCF11 cleavage and polyadenylation factor subunit	51585	Myc-WT	0.988243	0.0096508
Q2NL82	TSR1	TSR1 ribosome maturation factor	55720	Myc-WT	0.988075	0.0450177
Q96AQ6	PBXIP1	PBX homeobox interacting protein 1	57326	Myc-WT	0.986812	0.010762
Q9Y4P3	TBL2	transducin beta like 2	26608	Myc-WT	0.985421	0.00842205
Q96G23	CERS2	ceramide synthase 2	29956	Myc-WT	0.984349	0.0434435
P61011	SRP54	signal recognition particle 54	6729	Myc-WT	0.981156	0.00373347
O43172	PRPF4	pre-mRNA processing factor 4	9128	Myc-WT	0.980953	0.00712587
P18031	PTPN1	protein tyrosine phosphatase non-receptor type 1	5770	Myc-WT	0.980886	0.036298
Q49A26	GLYR1	glyoxylate reductase 1 homolog	84656	Myc-WT	0.980252	0.00186231
Q13724	MOGS	mannosyl-oligosaccharide glucosidase	7841	Myc-WT	0.979894	0.012192
Q32MZ4	LRRFIP1	LRR binding FLII interacting protein 1	9208	Myc-WT	0.979599	0.0275534
P54577	YARS1	tyrosyl-tRNA synthetase 1	8565	Myc-WT	0.97676	0.000320353
P53677	AP3M2	adaptor related protein complex 3 subunit mu 2	10947	Myc-WT	0.975446	0.0116354
P25490	YY1	YY1 transcription factor	7528	Myc-WT	0.975445	0.0233709
Q9NX63	CHCHD3	coiled-coil-helix-coiled-coil-helix domain containing 3	54927	Myc-WT	0.974976	0.0482948
Q99459	CDC5L	cell division cycle 5 like	988	Myc-WT	0.971812	0.0379619
P25440	BRD2	bromodomain containing 2	6046	Myc-WT	0.971033	0.050567
O95232	LUC7L3	LUC7 like 3 pre-mRNA splicing factor	51747	Myc-WT	0.966955	0.0247373
P46063	RECQL	RecQ like helicase	5965	Myc-WT	0.966812	0.0325892
P00736	C1R	complement C1r	715	Myc-WT	0.966183	0.0119776
P62910	RPL32	ribosomal protein L32	6161	Myc-WT	0.965128	0.000532678
Q8NBQ5	HSD17B11	hydroxysteroid 17-beta dehydrogenase 11	51170	Myc-WT	0.962086	0.00534307
Q92974	ARHGEF2	Rho/Rac guanine nucleotide exchange factor 2	9181	Myc-WT	0.959777	0.00718877
Q9NSY1	BMP2K	BMP2 inducible kinase	55589	Myc-WT	0.952931	0.00935582
Q9Y371	SH3GLB1	SH3 domain containing GRB2 like, endophilin B1	51100	Myc-WT	0.947449	0.0410581
Q9H0U3	MAGT1	magnesium transporter 1	84061	Myc-WT	0.945771	0.00304632
Q9H7D7	WDR26	WD repeat domain 26	80232	Myc-WT	0.945224	0.00636533
Q5T200	ZC3H13	zinc finger CCCH-type containing 13	23091	Myc-WT	0.944116	0.0457729
Q9Y4Z0	LSM4	LSM4 homolog, U6 small nuclear RNA and mRNA degradation associated	25804	Myc-WT	0.943536	5.40108e-06
Q09161	NCBP1	nuclear cap binding protein subunit 1	4686	Myc-WT	0.943291	0.0115357
O14791	APOL1	apolipoprotein L1	8542	Myc-WT	0.940826	0.0329421
Q69YN4	VIRMA	vir like m6A methyltransferase associated	25962	Myc-WT	0.939841	0.0149352
Q9NVA2	SEPTIN11	septin 11	55752	Myc-WT	0.939001	0.0337686
P62829	RPL23	ribosomal protein L23	9349	Myc-WT	0.938704	0.0219399
P26358	DNMT1	DNA methyltransferase 1	1786	Myc-WT	0.936597	0.00808201
P10809	HSPD1	heat shock protein family D (Hsp60) member 1	3329	Myc-WT	0.936545	0.000319835
Q9UJV9	DDX41	DEAD-box helicase 41	51428	Myc-WT	0.935769	0.000415607
Q32P28	P3H1	prolyl 3-hydroxylase 1	64175	Myc-WT	0.935534	0.0525357
Q14696	MESD	mesoderm development LRP chaperone	23184	Myc-WT	0.934658	0.0120197
Q9C0C7	AMBRA1	autophagy and beclin 1 regulator 1	55626	Myc-WT	0.934583	0.0286913
P05107	ITGB2	integrin subunit beta 2	3689	Myc-WT	0.933073	0.0291623
Q13045	FLII	FLII actin remodeling protein	2314	Myc-WT	0.932023	0.00240335
Q8IX12	CCAR1	cell division cycle and apoptosis regulator 1	55749	Myc-WT	0.931547	0.0201644
Q13895	BYSL	bystin like	705	Myc-WT	0.931404	0.0116673
Q13769	THOC5	THO complex 5	8563	Myc-WT	0.928848	0.023187
O75400	PRPF40A	pre-mRNA processing factor 40 homolog A	55660	Myc-WT	0.928291	0.0462325
O95365	ZBTB7A	zinc finger and BTB domain containing 7A	51341	Myc-WT	0.928129	0.00764133
Q9BZZ5	API5	apoptosis inhibitor 5	8539	Myc-WT	0.926939	0.00216375
Q9H223	EHD4	EH domain containing 4	30844	Myc-WT	0.926607	0.000587958
P50897	PPT1	palmitoyl-protein thioesterase 1	5538	Myc-WT	0.922758	0.00030933
Q12962	TAF10	TATA-box binding protein associated factor 10	6881	Myc-WT	0.922451	0.0171158
Q9Y5Q9	GTF3C3	general transcription factor IIIC subunit 3	9330	Myc-WT	0.922046	0.0288546
Q86UP2	KTN1	kinectin 1	3895	Myc-WT	0.92182	0.0219853
Q9Y5Y6	ST14	ST14 transmembrane serine protease matriptase	6768	Myc-WT	0.921179	0.0107898
Q05048	CSTF1	cleavage stimulation factor subunit 1	1477	Myc-WT	0.920834	0.031641
P40939	HADHA	hydroxyacyl-CoA dehydrogenase trifunctional multienzyme complex subunit alpha	3030	Myc-WT	0.919344	0.0219421
P50579	METAP2	methionyl aminopeptidase 2	10988	Myc-WT	0.918306	0.0327671
P05546	SERPIND1	serpin family D member 1	3053	Myc-WT	0.916074	0.0106817
Q3KQU3	MAP7D1	MAP7 domain containing 1	55700	Myc-WT	0.915453	0.0368964
O00483	NDUFA4	NDUFA4 mitochondrial complex associated	4697	Myc-WT	0.9148	0.0507037
Q92922	SMARCC1	SWI/SNF related, matrix associated, actin dependent regulator of chromatin subfamily c member 1	6599	Myc-WT	0.914625	0.0267351
O15127	SCAMP2	secretory carrier membrane protein 2	10066	Myc-WT	0.913442	0.0449638
P35249	RFC4	replication factor C subunit 4	5984	Myc-WT	0.911553	0.00316817
Q86YP4	GATAD2A	GATA zinc finger domain containing 2A	54815	Myc-WT	0.911205	0.00761313
P02763	ORM1	orosomucoid 1	5004	Myc-WT	0.910703	0.0363157
P48059	LIMS1	LIM zinc finger domain containing 1	3987	Myc-WT	0.910484	0.0081586
Q5H9U9	DDX60L	DExD/H-box 60 like	91351	Myc-WT	0.909033	0.028526
Q9GZT3	SLIRP	SRA stem-loop interacting RNA binding protein	81892	Myc-WT	0.906323	0.0394716
Q6UXN9	WDR82	WD repeat domain 82	80335	Myc-WT	0.904026	0.00156764
P04217	A1BG	alpha-1-B glycoprotein	1	Myc-WT	0.903224	0.0458401
Q96PY5	FMNL2	formin like 2	114793	Myc-WT	0.900474	0.0479293
P60468	SEC61B	SEC61 translocon subunit beta	10952	Myc-WT	0.900153	0.0463645
Q53GQ0	HSD17B12	hydroxysteroid 17-beta dehydrogenase 12	51144	Myc-WT	0.899833	0.0268913
Q86UE4	MTDH	metadherin	92140	Myc-WT	0.891616	0.0463199
Q03519	TAP2	transporter 2, ATP binding cassette subfamily B member	6891	Myc-WT	0.889176	0.00553177
Q14232	EIF2B1	eukaryotic translation initiation factor 2B subunit alpha	1967	Myc-WT	0.888857	0.00661949
Q01518	CAP1	cyclase associated actin cytoskeleton regulatory protein 1	10487	Myc-WT	0.8875	0.0476517
Q99470	SDF2	stromal cell derived factor 2	6388	Myc-WT	0.886569	0.0379774
Q9UGP8	SEC63	SEC63 homolog, protein translocation regulator	11231	Myc-WT	0.8853	0.0341875
Q8IXQ6	PARP9	poly(ADP-ribose) polymerase family member 9	83666	Myc-WT	0.877213	0.0394048
Q9C0B0	UNK	unk zinc finger	85451	Myc-WT	0.875979	0.0223954
P04196	HRG	histidine rich glycoprotein	3273	Myc-WT	0.875354	0.0103156
Q9BRU9	UTP23	UTP23 small subunit processome component	84294	Myc-WT	0.873534	0.0110569
Q9BV38	WDR18	WD repeat domain 18	57418	Myc-WT	0.87234	0.0230895
P15498	VAV1	vav guanine nucleotide exchange factor 1	7409	Myc-WT	0.864684	0.000322098
Q92608	DOCK2	dedicator of cytokinesis 2	1794	Myc-WT	0.864062	0.00103489
Q7Z6E9	RBBP6	RB binding protein 6, ubiquitin ligase	5930	Myc-WT	0.863875	0.0244403
P39656	DDOST	dolichyl-diphosphooligosaccharide--protein glycosyltransferase non-catalytic subunit	1650	Myc-WT	0.863816	0.0171975
Q2TAY7	SMU1	SMU1 DNA replication regulator and spliceosomal factor	55234	Myc-WT	0.860746	0.00100549
Q0VDF9	HSPA14	heat shock protein family A (Hsp70) member 14	51182	Myc-WT	0.859995	0.00597881
O60524	NEMF	nuclear export mediator factor	9147	Myc-WT	0.859325	0.0540997
Q9UQR1	ZNF148	zinc finger protein 148	7707	Myc-WT	0.858259	0.00609778
P41223	BUD31	BUD31 homolog	8896	Myc-WT	0.852543	0.0231047
P05161	ISG15	ISG15 ubiquitin like modifier	9636	Myc-WT	0.851014	0.000929581
P00748	F12	coagulation factor XII	2161	Myc-WT	0.849872	0.0520626
Q9NWV8	BABAM1	BRISC and BRCA1 A complex member 1	29086	Myc-WT	0.848986	0.0355869
O15372	EIF3H	eukaryotic translation initiation factor 3 subunit H	8667	Myc-WT	0.844884	0.0100154
Q9Y6N5	SQOR	sulfide quinone oxidoreductase	58472	Myc-WT	0.843609	0.00340259
Q14562	DHX8	DEAH-box helicase 8	1659	Myc-WT	0.842719	0.0536438
O75306	NDUFS2	NADH:ubiquinone oxidoreductase core subunit S2	4720	Myc-WT	0.841417	0.023529
Q9BZH6	WDR11	WD repeat domain 11	55717	Myc-WT	0.840993	0.0164704
O95218	ZRANB2	zinc finger RANBP2-type containing 2	9406	Myc-WT	0.838013	0.0317818
Q5SW79	CEP170	centrosomal protein 170	9859	Myc-WT	0.83457	0.00171692
Q16537	PPP2R5E	protein phosphatase 2 regulatory subunit B'epsilon	5529	Myc-WT	0.829175	0.039175
Q9BY44	EIF2A	eukaryotic translation initiation factor 2A	83939	Myc-WT	0.828978	0.00336106
P49913	CAMP	cathelicidin antimicrobial peptide	820	Myc-WT	0.826865	0.0461798
Q96PU8	QKI	QKI, KH domain containing RNA binding	9444	Myc-WT	0.826765	0.0495657
Q01469	FABP5	fatty acid binding protein 5	2171	Myc-WT	0.825031	0.0209355
P45973	CBX5	chromobox 5	23468	Myc-WT	0.818911	0.027355
O60573	EIF4E2	eukaryotic translation initiation factor 4E family member 2	9470	Myc-WT	0.816069	0.0265581
P57678	GEMIN4	gem nuclear organelle associated protein 4	50628	Myc-WT	0.815302	0.0395421
Q92905	COPS5	COP9 signalosome subunit 5	10987	Myc-WT	0.813039	0.0343187
Q9H9Y6	POLR1B	RNA polymerase I subunit B	84172	Myc-WT	0.81291	0.00451398
P01008	SERPINC1	serpin family C member 1	462	Myc-WT	0.812884	0.00288544
Q10570	CPSF1	cleavage and polyadenylation specific factor 1	29894	Myc-WT	0.811316	0.0122383
Q8N2K0	ABHD12	abhydrolase domain containing 12, lysophospholipase	26090	Myc-WT	0.811175	0.0290369
Q9UG63	ABCF2	ATP binding cassette subfamily F member 2	10061	Myc-WT	0.809809	0.00711039
Q9H7E2	TDRD3	tudor domain containing 3	81550	Myc-WT	0.809645	0.0389013
P13984	GTF2F2	general transcription factor IIF subunit 2	2963	Myc-WT	0.806178	0.00490043
P36222	CHI3L1	chitinase 3 like 1	1116	Myc-WT	0.805507	0.0236501
O43660	PLRG1	pleiotropic regulator 1	5356	Myc-WT	0.80321	0.0228055
P49770	EIF2B2	eukaryotic translation initiation factor 2B subunit beta	8892	Myc-WT	0.800333	0.0318908
Q9Y2R4	DDX52	DExD-box helicase 52	11056	Myc-WT	0.79942	0.008415
Q92600	CNOT9	CCR4-NOT transcription complex subunit 9	9125	Myc-WT	0.798863	0.0020784
O75794	CDC123	cell division cycle 123	8872	Myc-WT	0.798304	0.0108107
P43307	SSR1	signal sequence receptor subunit 1	6745	Myc-WT	0.794766	0.0366403
Q06787	FMR1	FMRP translational regulator 1	2332	Myc-WT	0.794481	0.00638247
O96019	ACTL6A	actin like 6A	86	Myc-WT	0.79446	0.0212039
Q8TDB6	DTX3L	deltex E3 ubiquitin ligase 3L	151636	Myc-WT	0.792065	0.000811705
Q6NUK1	SLC25A24	solute carrier family 25 member 24	29957	Myc-WT	0.790882	0.0292045
Q9Y2T2	AP3M1	adaptor related protein complex 3 subunit mu 1	26985	Myc-WT	0.78755	0.0103471
Q9NY61	AATF	apoptosis antagonizing transcription factor	26574	Myc-WT	0.784802	0.0514158
P26583	HMGB2	high mobility group box 2	3148	Myc-WT	0.780252	0.041235
Q9BZE4	GTPBP4	GTP binding protein 4	23560	Myc-WT	0.779597	0.0289777
P49757	NUMB	NUMB endocytic adaptor protein	8650	Myc-WT	0.778301	0.00094836
Q13868	EXOSC2	exosome component 2	23404	Myc-WT	0.77804	0.0144352
P52294	KPNA1	karyopherin subunit alpha 1	3836	Myc-WT	0.773107	0.0417402
P50281	MMP14	matrix metallopeptidase 14	4323	Myc-WT	0.772233	0.00261768
Q7L0Y3	TRMT10C	tRNA methyltransferase 10C, mitochondrial RNase P subunit	54931	Myc-WT	0.769816	0.00415095
Q9UKF6	CPSF3	cleavage and polyadenylation specific factor 3	51692	Myc-WT	0.769225	0.0133824
O43913	ORC5	origin recognition complex subunit 5	5001	Myc-WT	0.767698	0.0247373
P62312	LSM6	LSM6 homolog, U6 small nuclear RNA and mRNA degradation associated	11157	Myc-WT	0.767063	0.0156369
P55010	EIF5	eukaryotic translation initiation factor 5	1983	Myc-WT	0.766888	0.0241869
Q07065	CKAP4	cytoskeleton associated protein 4	10970	Myc-WT	0.763354	0.0343174
P09914	IFIT1	interferon induced protein with tetratricopeptide repeats 1	3434	Myc-WT	0.761015	0.000257366
Q96QR8	PURB	purine rich element binding protein B	5814	Myc-WT	0.758078	0.052769
Q9Y5M8	SRPRB	SRP receptor subunit beta	58477	Myc-WT	0.757307	0.00174456
Q9Y4W6	AFG3L2	AFG3 like matrix AAA peptidase subunit 2	10939	Myc-WT	0.757013	0.0215648
Q16594	TAF9	TATA-box binding protein associated factor 9	6880	Myc-WT	0.756515	0.00222403
Q12797	ASPH	aspartate beta-hydroxylase	444	Myc-WT	0.753762	0.0502784
Q8TF01	PNISR	PNN interacting serine and arginine rich protein	25957	Myc-WT	0.752663	0.0299414
Q75N03	CBLL1	Cbl proto-oncogene like 1	79872	Myc-WT	0.75189	0.0256735
Q9UPN6	SCAF8	SR-related CTD associated factor 8	22828	Myc-WT	0.749543	0.0133516
O95319	CELF2	CUGBP Elav-like family member 2	10659	Myc-WT	0.746093	0.0520838
Q9NXR7	BABAM2	BRISC and BRCA1 A complex member 2	9577	Myc-WT	0.745065	0.00123398
P06681	C2	complement C2	717	Myc-WT	0.742945	0.0205713
O00203	AP3B1	adaptor related protein complex 3 subunit beta 1	8546	Myc-WT	0.742167	0.0377608
Q86XP3	DDX42	DEAD-box helicase 42	11325	Myc-WT	0.733329	0.0416889
O60749	SNX2	sorting nexin 2	6643	Myc-WT	0.732938	0.0138121
Q86YV0	RASAL3	RAS protein activator like 3	64926	Myc-WT	0.731688	0.0133289
Q12965	MYO1E	myosin IE	4643	Myc-WT	0.730004	0.044176
Q9ULG6	CCPG1	cell cycle progression 1	9236	Myc-WT	0.729379	0.0120843
O60610	DIAPH1	diaphanous related formin 1	1729	Myc-WT	0.728486	0.0177218
Q96ST3	SIN3A	SIN3 transcription regulator family member A	25942	Myc-WT	0.727625	0.00724259
Q70UQ0	IKBIP	IKBKB interacting protein	121457	Myc-WT	0.724079	0.0359945
P61964	WDR5	WD repeat domain 5	11091	Myc-WT	0.722975	0.00116201
O60313	OPA1	OPA1 mitochondrial dynamin like GTPase	4976	Myc-WT	0.722113	0.00326267
P19440	GGT1	gamma-glutamyltransferase 1	2678	Myc-WT	0.721494	0.0230346
Q9UER7	DAXX	death domain associated protein	1616	Myc-WT	0.720469	0.00151681
O15533	TAPBP	TAP binding protein	6892	Myc-WT	0.720299	0.0417005
P62136	PPP1CA	protein phosphatase 1 catalytic subunit alpha	5499	Myc-WT	0.719057	0.00990361
Q9Y450	HBS1L	HBS1 like translational GTPase	10767	Myc-WT	0.715803	0.00899147
Q9BZI7	UPF3B	UPF3B regulator of nonsense mediated mRNA decay	65109	Myc-WT	0.713797	0.00682435
O15031	PLXNB2	plexin B2	23654	Myc-WT	0.708758	0.00894063
Q9BWS9	CHID1	chitinase domain containing 1	66005	Myc-WT	0.706257	0.0332416
Q3B726	POLR1F	RNA polymerase I subunit F	221830	Myc-WT	0.699366	0.0396682
Q01658	DR1	down-regulator of transcription 1	1810	Myc-WT	0.697579	0.0155208
Q14520	HABP2	hyaluronan binding protein 2	3026	Myc-WT	0.693116	0.00179624
Q13574	DGKZ	diacylglycerol kinase zeta	8525	Myc-WT	0.691691	0.0420498
P11233	RALA	RAS like proto-oncogene A	5898	Myc-WT	0.688626	0.018997
P62877	RBX1	ring-box 1	9978	Myc-WT	0.683856	0.0501052
O15347	HMGB3	high mobility group box 3	3149	Myc-WT	0.683414	0.00943936
P19827	ITIH1	inter-alpha-trypsin inhibitor heavy chain 1	3697	Myc-WT	0.681604	0.0412686
Q99575	POP1	POP1 homolog, ribonuclease P/MRP subunit	10940	Myc-WT	0.680425	0.0170583
Q66K74	MAP1S	microtubule associated protein 1S	55201	Myc-WT	0.672717	0.000659206
Q8NDT2	RBM15B	RNA binding motif protein 15B	29890	Myc-WT	0.663792	0.0411069
P46459	NSF	N-ethylmaleimide sensitive factor, vesicle fusing ATPase	4905	Myc-WT	0.660108	0.0157634
Q460N5	PARP14	poly(ADP-ribose) polymerase family member 14	54625	Myc-WT	0.651534	0.0333541
Q9BRZ2	TRIM56	tripartite motif containing 56	81844	Myc-WT	0.651527	0.044329
P05141	SLC25A5	solute carrier family 25 member 5	292	Myc-WT	0.646471	0.0102045
P04792	HSPB1	heat shock protein family B (small) member 1	3315	Myc-WT	0.644634	0.0305533
Q96AG4	LRRC59	leucine rich repeat containing 59	55379	Myc-WT	0.644512	0.0175411
P23528	CFL1	cofilin 1	1072	Myc-WT	0.641253	0.00689396
Q8NFW8	CMAS	cytidine monophosphate N-acetylneuraminic acid synthetase	55907	Myc-WT	0.63234	0.00699438
Q9NWH9	SLTM	SAFB like transcription modulator	79811	Myc-WT	0.630913	0.0378153
Q9NSC5	HOMER3	homer scaffold protein 3	9454	Myc-WT	0.630263	0.0143577
Q96HY6	DDRGK1	DDRGK domain containing 1	65992	Myc-WT	0.628546	0.0519615
Q9H5Q4	TFB2M	transcription factor B2, mitochondrial	64216	Myc-WT	0.627932	0.0485027
P08240	SRPRA	SRP receptor subunit alpha	6734	Myc-WT	0.626824	0.0166372
Q86VY4	TSPYL5	TSPY like 5	85453	Myc-WT	0.62244	0.00697733
Q9Y3Y2	CHTOP	chromatin target of PRMT1	26097	Myc-WT	0.615236	0.0310905
O43312	MTSS1	MTSS I-BAR domain containing 1	9788	Myc-WT	0.611444	0.0124518
Q9NQV5	PRDM11	PR/SET domain 11	56981	Myc-WT	0.6108	0.052831
Q8N1G4	LRRC47	leucine rich repeat containing 47	57470	Myc-WT	0.610526	0.0466278
Q9BTZ2	DHRS4	dehydrogenase/reductase 4	10901	Myc-WT	0.58932	0.0343362
P02748	C9	complement C9	735	Myc-WT	0.581564	0.0302661
P22352	GPX3	glutathione peroxidase 3	2878	Myc-WT	0.568561	0.00671793
P42768	WAS	WASP actin nucleation promoting factor	7454	Myc-WT	0.567881	0.0342387
Q96B26	EXOSC8	exosome component 8	11340	Myc-WT	0.564135	0.00772849
P09543	CNP	2',3'-cyclic nucleotide 3' phosphodiesterase	1267	Myc-WT	0.540649	0.00600888
P39023	RPL3	ribosomal protein L3	6122	Myc-WT	0.537883	0.0494499
Q9Y3L3	SH3BP1	SH3 domain binding protein 1	23616	Myc-WT	0.534578	0.00382733
Q9UNP9	PPIE	peptidylprolyl isomerase E	10450	Myc-WT	0.530016	0.0515914
Q9NQ50	MRPL40	mitochondrial ribosomal protein L40	64976	Myc-WT	0.529353	0.0185239
Q16401	PSMD5	proteasome 26S subunit, non-ATPase 5	5711	Myc-WT	0.524529	0.0278629
O00560	SDCBP	syndecan binding protein	6386	Myc-WT	0.515361	0.0177235
Q86VN1	VPS36	vacuolar protein sorting 36 homolog	51028	Myc-WT	0.513218	0.0325625
P30273	FCER1G	Fc fragment of IgE receptor Ig	2207	Myc-WT	0.511015	0.0149876
P80108	GPLD1	glycosylphosphatidylinositol specific phospholipase D1	2822	Myc-WT	0.495805	0.0250865
O15156	ZBTB7B	zinc finger and BTB domain containing 7B	51043	Myc-WT	0.48928	0.0457095
Q13155	AIMP2	aminoacyl tRNA synthetase complex interacting multifunctional protein 2	7965	Myc-WT	0.471096	0.0210829
P15153	RAC2	Rac family small GTPase 2	5880	Myc-WT	0.468997	0.0536983
Q96AH8	RAB7B	RAB7B, member RAS oncogene family	338382	Myc-WT	0.462696	0.0385546
Q5TEJ8	THEMIS2	thymocyte selection associated family member 2	9473	Myc-WT	0.462192	0.0345284
Q1KMD3	HNRNPUL2	heterogeneous nuclear ribonucleoprotein U like 2	221092	Myc-WT	0.447459	0.00512445
P00740	F9	coagulation factor IX	2158	Myc-WT	0.422615	0.0121854
Q12906	ILF3	interleukin enhancer binding factor 3	3609	Myc-WT	0.421617	0.0360564
Q9Y3B2	EXOSC1	exosome component 1	51013	Myc-WT	0.417002	0.0185155
Q96ST2	IWS1	interacts with SUPT6H, CTD assembly factor 1	55677	Myc-WT	0.403525	0.0409611
P29372	MPG	N-methylpurine DNA glycosylase	4350	Myc-WT	0.397931	0.0476833
P06400	RB1	RB transcriptional corepressor 1	5925	Myc-WT	0.321894	0.0350681
P49736	MCM2	minichromosome maintenance complex component 2	4171	Myc-WT	0.310989	0.00485076
P28331	NDUFS1	NADH:ubiquinone oxidoreductase core subunit S1	4719	Myc-WT	0.289173	0.0188943
Q8N4V1	MMGT1	membrane magnesium transporter 1	93380	Myc-WT	0.265157	0.0143186
Q9BSJ2	TUBGCP2	tubulin gamma complex associated protein 2	10844	Myc-WT	0.0961956	0.0288016

## Sheet: Dataset info
	Dataset EV1	AP-MS protein list
		The host proteins significantly enriched in CHIKV/myc-E2-infected macrophages in comparison to CHIKV WT infected macrophages accoding to the second AP-MS experiment result. These proteins pass the cutoff values of Log2FC>0 and p<0.05.
