# Supplementary material for: Interaction of chikungunya virus glycoproteins with macrophage factors controls virion production
Source: EMBO J. 2024 Sep 11;43(20):4625–55. doi: 10.1038/s44318-024-00193-3 (PMC11480453; doi:10.1038/s44318-024-00193-3)
Supplement: Supplementary file 4 — Dataset EV2 [file 44318_2024_193_MOESM4_ESM.xlsx]

## Sheet: Dataset Info
	Dataset EV2	Primer tables
	Dataset EV2A	Primers for overlap & normal PCR
	Dataset EV2B	Primers for NEBuilder HiFi assenbly
	Dataset EV2C	Primers for CHIKV mutants
	Dataser EV2D	Primers for qPCR

## Sheet: Table A overlap & normal pcr
Purpose	Construct		Primer sequence 5'-3'	Restriction sites	Vector
Overlap PCR	Chimera I	Fragment 1	a: ATTAGGACCTTAAGAGGGCCCGTCGTAA	PpuMI, PspXI	CHIKV 181/clone 25
		Fragment 1	b: TAACTGGAATGGCAAGACTCCATTCAACTGACCCCTC
		Fragment 1	c: GTTGAATGG AGTCTTGCCATTCCAGTTATGTG
		Fragment 1	d: TGACCTCGAGCCCTTCAGT
		Fragment 2	e: ACGCGAGCTCGATTTAGGTGAC	SacI, BspEI	ONNV SG650
		Fragment 2	f: GTCTACATACACTGAATCCATGATGGGTTATTAATCTCTTGC
		Fragment 2	g: ATGGATTCAGTGTATGTAGAC
		Fragment 2	h: TTTTTCCGGAGATGTTTTTATCT
	Chimera III	Fragment 3	e: ACGCGAGCTCGATTTAGGTGAC	SacI, EcoRV	CHIKV 181/clone 25
		Fragment 3	i: TCCACGTACACAGAATCCATGATGGGTACTTTAATCTCTTG
		Fragment 3	j: ATGGATTCTGTGTACGTG
		Fragment 3	k: GTGCAGATATCTCTAGACCTCT
Normal PCR	Chimera IV	Fwd	F: 5’ - TCAGAGGACCCGTCGTAACCTTGTACGGTG - 3’	PpuMI, BamHI	Chimera III
		Rev	R: 5’ - TCCGGGATCCTTCCCATG - 3’

## Sheet: Table B NEBuilder HiFi assembly
Construct		Primer sequence 5'-3'	Restriction sites	Vector
Chimera III	Fragment 4	F: GCTCCAGATCCAACTTCGAGAAG	PpuMI, NotI	CHIKV 181/ clone 25
	Fragment 4	R: AGGGAGGGCAAGGCTCCACTCTTCGGCCCCC
	Fragment 5	F: GGGGCCGAAGAGTGGAGCCTTGCCCTCCC
	Fragment 5	R: CAAGAATTAATTCCCCTCGATTAATTAAGCGGCCG
Chimera II	Fwd	F: TTTAAAAAACTAAGAGGGCCCGTCATAACTTTGTACGGC	ApaI, PspXI	Chimera I
	Rev	R: CGTTGTTGCCCCACGTGA
Chimera III-I	3 fragment ligation	F1: CAACTTCGAGAAGCTCAGAGGACC	PpuMI, BamHI	Chimera III
		R1: CTCTTGCATTGCGTCGCTGGCGGC
		F2: CCAGCGACGCAATGCAAGAGAAAAC
		R2: CACTCTTCATGGTAATCCGG
Chimera III-II	3 fragment ligation	F1: CAACTTCGAGAAGCTCAGAG	PpuMI, NotI	Chimera III
		R1: AGTACGATGCCGCTTTAGCTGTTCTAATG
		F2: AGCTAAAGCGGCATCGTACTACGAAGCTG
		R2: TTCCCCTCGATTAATTAAGCG
Chimera III-III	3 fragment ligation	F1: CAACTTCGAGAAGCTCAGAGG	PpuMI, NotI	Chimera III
		R1: CGTGCTCGTACGCGCTCACAGTG
		F2: TGTGAGCGCGTACGAGCACGCAA
		R2: TTCCCCTCGATTAATTAAGCGGC
ONNV/CHIKV E2	4 fragment ligation	F1: CAAAGAAAACTTTAAAAAACTAAGAGG	ApaI, NotI	ONNV SG650
		R1: GTTGTCCTTAATACTGCGTCTTTGACGATGTTG
		F2: CATCGTCAAAGACGCAGTATTAAGGACAACTTC
		R2: TTCGTAGTACGATGCCGCTTTAGCTGTTCTAATG
		F3: AGAACAGCTAAAGCGGCATCGTACTACGAAGCT
		R3: CAAGAATTAATTCCCCTCG
ONNV/CHIKV E1	4 fragment ligation	F1: AACACTCCTTTCGTATCGCTCC	BamHI, NotI	ONNV SG650
		R1: TGTTACGTGTTCGTACGCGGACACAGTG
		F2: CGCACTGTGTCCGCGTACGAACACGTAACA
		R2: GGCATGTATGCTTTAGTGCCTGCTAAACGACAC
		F3: TCGTTTAGCAGGCACTAAAGCATACATGCC
		R3: CAAGAATTAATTCCCCTCG
ONNV/ CHIKV E2+E1	Fwd	F: TTAATCCCTCTGTCAGCTG	MfeI	ONNV/ CHIKV E2
	Rev	R: CTACGTCTCTTCATATTACCAATT
E2-I+E1	4 fragment ligation	F1: CAAAGAAAACTTTAAAAAACTAAGAGGG	ApaI, EcoRI	ONNV/ CHIKV E1
		R1: GTTGTCCTTAATACTGCGTCTTTGACGATGTTG
		F2: CATCGTCAAAGACGCAGTATTAAGGACAACTTCA
		R2: CTCTCTCCCTATCAGAGGAGGGTCGTGGTGAAATG
		F3: CACCACGACCCTCCTCTGATAGGGAGAGAGAAGTTTC
		R3: TGTACTTGTGTAGAACAGACTT
E2-II+E1	4 fragment ligation	F1: CAAAGAAAACTTTAAAAAACTAAGAGGG	ApaI, EcoRI	ONNV/ CHIKV E1
		R1: GTTGTCCTTAATACTGCGTCTTTGACGATGTTG
		F2: CATCGTCAAAGACGCAGTATTAAGGACAACTTCA
		R2: GGTCGGATTTCTTGCCTTAGGCACCCT
		F3: TGCAGGGTGCCTAAGGCAAGAAATCCGACCATCAC
		R3: TGTACTTGTGTAGAACAGACTTG
E2+E1-I	4 fragment ligation	F1: AGATCAGGTTAACCGTGCCGA	PspXI, NotI	ONNV/CHIKV E2
		R1: TGTTACGTGTTCGTACGCGGACACAGTG
		F2: CGCACTGTGTCCGCGTACGAACACGTAACAGTGATCCCGAACAC
		R2: CATGTCTGTGACGGATGGCGCGTCGACGACCCT
		F3: GTCGTCGACGCGCCATCCGTCACAGACATGTCC
		R3: CAAGAATTAATTCCCCTCGATTAA
E2+E1-II	4 fragment ligation	F1: AGATCAGGTTAACCGTGCCGA	PspXI, NotI	ONNV/CHIKV E2
		R1: TGTTACGTGTTCGTACGCGGACACAGTG
		F2: CGCACTGTGTCCGCGTACGAACACGTAACAGTG
		R2: CATGTCTGTGACGGATGGCGCGTCGACGACC
		F3: GTCGTCGACGCGCCATCCGTCACAGACATGTCC
		R3: CAAGAATTAATTCCCCTCGATTAA
CHIKV/myc-E2	3 fragment ligation	F1: CCAGATCCAACTTCGAGAAGCT	PpuMI, NdeI	CHIKV 181/ clone 25
		R1: CAGATCTTCTTCGCTAATAAGTTTTTGTTCACTACTGCGTCGCTGGCGG
		F2: GAACAAAAACTTATTAGCGAAGAAGATCTGAGTAAGGACAACTTCAATGTCTATAAAG
		R2: AATGTGCGATCTGGGGTG
CHIKV-EGFP replicon	2 fragment ligation	F: GGACGAGCTGTACAAGTAAACTAGTCTTGACAACTAGGTACGAAG	SpeI, NotI	EGFP-CHIKV
		R: TTCCCCTCGATTAATTAAGC
pcDNA-3xflag-SPCS3	Fwd	GACGACGACGACAAGGGGGCGGCCGCGATGAACACGGTGCT	NotI, XbaI	pcDNA3.1-3xflag
	Rev	AGCGGGTTTAAACGGGCCCTCTAGATTAATAACTCTTCGTTATTTCATATGTATCTGGA
pcDNA-3xflag-EIF3K	Fwd	GACGACGACGACAAGGGGGCGGCCGCCATGGCGATGTTTGAGCAG
	Rev	AGCGGGTTTAAACGGGCCCTCTAGATTACTGGGAGGAGGCCATG
pcDNA-3xflag-APOBEC3F	Fwd	GACGACGACGACAAGGGGGCGGCCGCGATGAAGCCTCACTTCAG
	Rev	AGCGGGTTTAAACGGGCCCTCTAGATCACTCGAGAATCTCCTG
pcDNA-3xflag-PKR	Fwd	GACGACGACGACAAGGGGGCGGCCGCAATGGCTGGTGATCTTTC
	Rev	AGCGGGTTTAAACGGGCCCTCTAGACTAACATGTGTGTCGTTC
pcDNA-3xflag-OAS3	Fwd	GACGACGACGACAAGGGGGCGGCCGCCATGGACTTGTACAGCAC
	Rev	AGCGGGTTTAAACGGGCCCTCTAGATCACACAGCAGCCTTCAC
pcDNA-E3-myc-E2-6k-E1	Fwd	TATAGGGAGACCCAAGCTGGGCCACCATGAGTCTTGCCATTCCAG	NheI, XhoI	pcDNA3.1(+)
	Rev	TTTAAACGGGCCCTCTAGACTCGAGTTAGTGCCTGCTAAACGA
pcDNA-3xflag-HAM	Fwd	GACGACGACGACAAGG	NotI, XbaI	pcDNA3.1-3xflag
	Rev	agcgggtttaaacgggccctctagaTTAAGTTATACCTTCCAAGAGGTC
pcDNA-3xflag-HAM-WH	Fwd	Same with pcDNA-3xflag-HAM
	Rev	agcgggtttaaacgggccctctagaTTAGCTACAGATGAAGATCTGC
pcDNA-3xflag-Core	Fwd	Same with pcDNA-3xflag-HAM
	Rev	agcgggtttaaacgggccctctagaTTAGTAAGTGATACCCACAACATG

## Sheet: Table C CHIKV mutants
Construct	Primer sequence 5'-3'	Vector
intermediate TOPO construct for CHIKV E2 mutation	F: CCAACTTCGAGAAGCTCAG	pCR-Blunt II-TOPO
	R: TTGTACGGCTCGTTGTTG
intermediate TOPO construct for CHIKV E1 mutation	F: AGATCAGGTTAACCGTGC	pCR-Blunt II-TOPO
	R: CGTCTTCAAGAATTAATTCCCCT
CHIKV E2-V135L	F: CGACCCTCCTcTGATAGGCCG	N/A
	R: TGGTGAAATGGGTGCGTAC
CHIKV E2-A164T	F: CGCTGCAACTactGAGGAGATAGAGG	N/A
	R: GTGCTCTGCGCGTACGTG
CHIKV E2-A246S	F: CCCGCGTAATtccGAACTCGGGG	N/A
	R: ACCAGAGGGGAATTATACTG
CHIKV E1-E211K	F: GCCTGAGAGCaagGACGTCTATG	N/A
	R: GTGCGACTTTGGATGTCG
CHIKV E1-V220I	F: CACACAACTGatACTGCAGAGAC	N/A
	R: TTAGCATAGACGTCTTCG
CHIKV E1-R366K	F: CGCCGAATTCAAGGTACAAGTCTGTTCTACACAAGTAC	N/A
	R: CTGGCTAGGGCCGTCGAA

## Sheet: Table D qPCR primers
Methods	Sense	Target gene	Primer Name	Purpose	Primer sequence 5'-3' (tags in bold)
SYBGReen	CHIKV positive strand	CHIKV E1	Chik+E1-RT(rev)	RT	CAGACAGCACTCGTTCGTACACCGACAACCAGTCCCACACCT
			Chik+E1-fwd	qPCR	TGCCATCCACCGAAAGACCAT
			SYB-Tag	qPCR	CAGACAGCACTCGTTCGTACAC
	ONNV positive strand	ONNV E1	Onn+E1-RT(rev)	RT	CAGACAGCACTCGTTCGTACAC CGTCCTTTACCGTGACTGCG
			Onn+E1-fwd	qPCR	CAGCCTACAGAGCCCACACA
			SYB-Tag	qPCR	CAGACAGCACTCGTTCGTACAC
Taqman	CHIKV positive strand	CHIKV nSP1	Chik+nSP1-RT (rev)	RT	GGCAGTATCGTGAATTCGATGCGTCTGCTCTCTGTCTACATGA
			Chik+nSP1-fwd	qPCR	aataaatcataaGACACGGAGACGCCAACATT
			Taqman-Tag	qPCR	aataaatcataaGGCAGTATCGTGAATTCGATGC
			Chik probe	qPCR	TGCTTACACACAGATGT
	CHIKV negative strand	CHIKV nSP1	Chik-nSP1-RT (fwd)	RT	GGCAGTATCGTGAATTCGATGCGACACGGAGACGCCAACATT
			Chik-nSP1-rev	qPCR	aataaatcataaGTCTGCTCTCTGTCTACATGA
			Taqman-Tag	qPCR	aataaatcataaGGCAGTATCGTGAATTCGATGC
			Chik probe	qPCR	TGCTTACACACAGATGT
	ONNV positive strand	ONNV nSP1	Onn+nSP1-RT (rev)	RT	GGCAGTATCGTGAATTCGATGCTTTTTCCGGAGATGTTTTTATCTGT
			Onn+nSP1-fwd	qPCR	aataaatcataaACGCGAGAAAACTTGCATCA
			Taqman-Tag	qPCR	aataaatcataaGGCAGTATCGTGAATTCGATGC
			Onn probe	qPCR	CCGCTGGAAAGGT
	ONNV negative strand	ONNV nSP1	Onn-nSP1-RT (fwd)	RT	GGCAGTATCGTGAATTCGATGCACGCGAGAAAACTTGCATCA
			Onn-nSP1-rev	qPCR	aataaatcataaTTTTTCCGGAGATGTTTTTATCTGT
			Taqman-Tag	qPCR	aataaatcataaGGCAGTATCGTGAATTCGATGC
			Onn probe	qPCR	CCGCTGGAAAGGT
