# Supplementary material for: Interaction of chikungunya virus glycoproteins with macrophage factors controls virion production
Source: EMBO J. 2024 Sep 11;43(20):4625–55. doi: 10.1038/s44318-024-00193-3 (PMC11480453; doi:10.1038/s44318-024-00193-3)
Supplement: Supplementary file 5 — Source data Fig. 1 [file 44318_2024_193_MOESM5_ESM.zip]

Archive with 44 entries (39 files):
- Figure 1/
- __MACOSX/._Figure 1
- Figure 1/.DS_Store
- __MACOSX/Figure 1/._.DS_Store
- Figure 1/1A/
- Figure 1/1B/
- Figure 1/1D/
- Figure 1/1C/
- Figure 1/1A/SINV.mqd
- __MACOSX/Figure 1/1A/._SINV.mqd
- Figure 1/1A/ONNV.mqd
- __MACOSX/Figure 1/1A/._ONNV.mqd
- Figure 1/1A/RRV.mqd
- __MACOSX/Figure 1/1A/._RRV.mqd
- Figure 1/1A/all biological duplicates and gating layout.wsp
- __MACOSX/Figure 1/1A/._all biological duplicates and gating layout.wsp
- Figure 1/1A/CHIKV.mqd
- __MACOSX/Figure 1/1A/._CHIKV.mqd
- Figure 1/1A/blank for gating.mqd
- __MACOSX/Figure 1/1A/._blank for gating.mqd
- Figure 1/1A/Data description.docx
- __MACOSX/Figure 1/1A/._Data description.docx
- Figure 1/1B/1B numerical data.xlsx
- __MACOSX/Figure 1/1B/._1B numerical data.xlsx
- Figure 1/1D/.DS_Store
- __MACOSX/Figure 1/1D/._.DS_Store
- Figure 1/1D/CHIKV 8 hr.tiff
- __MACOSX/Figure 1/1D/._CHIKV 8 hr.tiff
- Figure 1/1D/1D images with description.pdf
- __MACOSX/Figure 1/1D/._1D images with description.pdf
- Figure 1/1D/ONNV 8 hr.tiff
- __MACOSX/Figure 1/1D/._ONNV 8 hr.tiff
- Figure 1/1D/CHIKV 24 hr.tiff
- __MACOSX/Figure 1/1D/._CHIKV 24 hr.tiff
- Figure 1/1D/ONNV 24 hr.tiff
- __MACOSX/Figure 1/1D/._ONNV 24 hr.tiff
- Figure 1/1D/1D images with description.pptx
- __MACOSX/Figure 1/1D/._1D images with description.pptx
- Figure 1/1D/ONNV 14 hr.tiff
- __MACOSX/Figure 1/1D/._ONNV 14 hr.tiff
- Figure 1/1D/CHIKV 14 hr.tiff
- __MACOSX/Figure 1/1D/._CHIKV 14 hr.tiff
- Figure 1/1C/1C numerical data.xlsx
- __MACOSX/Figure 1/1C/._1C numerical data.xlsx
