# Supplementary material for: Interaction of chikungunya virus glycoproteins with macrophage factors controls virion production
Source: EMBO J. 2024 Sep 11;43(20):4625–55. doi: 10.1038/s44318-024-00193-3 (PMC11480453; doi:10.1038/s44318-024-00193-3)
Supplement: Supplementary file 5 — Source data Fig. 1 [file 44318_2024_193_MOESM5_ESM.zip › Figure 1/1A/SINV.mqd]

MQD3.1    1683712 1685892 122880 1683456 1686266 1828508 0 0                                                                                                                                                                                                                                                                                                                                                                                                                                                                                                                                                                                                                                                                                                                                                                                                                                                                                                                                                                                                                                                                                                                                                                                                                                                                                                                                                                                                                                                                                                                                                                                                                                                                                                                                                                                                                                                                                                                                                                                                                                                                                                                                                                                                                                                                                                                                                                                                                                                                                                                                                                                                                                                                                                                                                                                                                                                                                                                                                                                                                                                                                                                                                                                                                                                                                                                                                                                                                                                                                                                                                                                                                                                                                                                                                                                                                                                                                                                                                                                                                                                                                                                                                                                                                                                                                                                                                                                                                                                                    /$EXP/Mli lab/$SYS/MACSQuantify,2.11.1907.19925/$CYT/MACSQuant VYB,2.11.1907.19925/$CYTSN/3149/$SRC/primary macrophage alpha /$DATE/2022-Feb-15/$BTIM/18:01:14/$ETIM/18:01:14/$TIMESTEP/1/$PLATENAME/Chill 96 rack/$WELLID/A2/$TR/FSC,8.77722/$FIL/AL2022-02-15.0008.mqd/$PAR/13/$TOT/0/$ABRT/0/$LOST/0/$MODE/L/$DATATYPE/F/$BYTEORD/1,2,3,4/$P1N/HDR-T/$P1B/32/$P1E/0.0,0.0/$P1D/Linear,0,80/$P1R/80/$P1G/1/$P1S/HDR-T/$P2N/HDR-CE/$P2B/32/$P2E/0.0,0.0/$P2D/Linear,0,1000/$P2R/1000/$P2G/1/$P2S/HDR-CE/$P3N/HDR-SE/$P3B/32/$P3E/0.0,0.0/$P3D/Linear,0,1000/$P3R/1000/$P3G/1/$P3S/HDR-SE/$P4N/HDR-V/$P4B/32/$P4E/0.0,0.0/$P4D/Linear,0,20/$P4R/20/$P4G/1/$P4S/HDR-V/$P5N/FSC-A/$P5B/32/$P5E/0.0,0.0/$P5D/Linear,0,1000/$P5R/1000/$P5G/1/$P5S/FSC-A/$P5F/561//10 nm/$P5L/561nm/$P5O/100mW/$P5V/293/$P5T/-00/$P6N/FSC-H/$P6B/32/$P6E/0.0,0.0/$P6D/Linear,0,1000/$P6R/1000/$P6G/1/$P6S/FSC-H/$P6F/561//10 nm/$P6L/561nm/$P6O/100mW/$P6V/293/$P6T/-00/$P7N/FSC-W/$P7B/32/$P7E/0.0,0.0/$P7D/Linear,0,1000/$P7R/1000/$P7G/1/$P7S/FSC-W/$P7F/561//10 nm/$P7L/561nm/$P7O/100mW/$P7V/293/$P7T/-00/$P8N/SSC-A/$P8B/32/$P8E/0.0,0.0/$P8D/Linear,0,1000/$P8R/1000/$P8G/1/$P8S/SSC-A/$P8F/561//10 nm/$P8L/561nm/$P8O/100mW/$P8V/335/$P8T/-00/$P9N/SSC-H/$P9B/32/$P9E/0.0,0.0/$P9D/Linear,0,1000/$P9R/1000/$P9G/1/$P9S/SSC-H/$P9F/561//10 nm/$P9L/561nm/$P9O/100mW/$P9V/335/$P9T/-00/$P10N/SSC-W/$P10B/32/$P10E/0.0,0.0/$P10D/Linear,0,1000/$P10R/1000/$P10G/1/$P10S/SSC-W/$P10F/561//10 nm/$P10L/561nm/$P10O/100mW/$P10V/335/$P10T/-00/$P11N/B1-A/$P11B/32/$P11E/0.0,0.0/$P11D/Hyperlogarithmic,-1.0,1000/$P11R/1000/$P11G/1/$P11S/GFP//FITC-A/$P11F/525//50 nm/$P11L/488nm/$P11O/30mW/$P11V/380/$P11T/-01/$P12N/B1-H/$P12B/32/$P12E/0.0,0.0/$P12D/Hyperlogarithmic,-1.0,1000/$P12R/1000/$P12G/1/$P12S/GFP//FITC-H/$P12F/525//50 nm/$P12L/488nm/$P12O/30mW/$P12V/380/$P12T/-01/$P13N/B1-W/$P13B/32/$P13E/0.0,0.0/$P13D/Hyperlogarithmic,-1.0,1000/$P13R/1000/$P13G/1/$P13S/GFP//FITC-W/$P13F/525//50 nm/$P13L/488nm/$P13O/30mW/$P13V/380/$P13T/-01/$NEXTDATA/0/$BEGINANALYSIS/0/$ENDANALYSIS/0/$BEGINSTEXT/6801/$ENDSTEXT/119533/$BEGINDATA/4096/$ENDDATA/4096/                                                                                                                                                                                                                                                                                                                                                                                              /@MB_P1_BASE/HDR-T
HDR-T
0
4/@MB_P2_BASE/HDR-CE
HDR-CE
0
4/@MB_P3_BASE/HDR-SE
HDR-SE
0
4/@MB_P4_BASE/HDR-V
HDR-V
0
4/@MB_P5_BASE/FSC-A
FSC-A
1
4/@MB_P6_BASE/FSC-H
FSC-H
1
4/@MB_P7_BASE/FSC-W
FSC-W
1
4/@MB_P8_BASE/SSC-A
SSC-A
2
4/@MB_P9_BASE/SSC-H
SSC-H
2
4/@MB_P10_BASE/SSC-W
SSC-W
2
4/@MB_P11_BASE/B1-A
FL1-A
6
4/@MB_P12_BASE/B1-H
FL1-H
6
4/@MB_P13_BASE/B1-W
FL1-W
6
4/@MB_INSSET/PEJhc2ljRW50cnk+CiA8bmFtZT5Tb2Z0d2FyZTwvbmFtZT4KIDxmbGFncz4xMzEwNzQ8L2ZsYWdzPgogPEJhc2ljRW50cnk+CiAgPG5hbWU+RGV2aWNlPC9uYW1lPgogIDxmbGFncz4xMzEyMDI8L2ZsYWdzPgogIDxCYXNpY0VudHJ5PgogICA8bmFtZT5EZXRlY3RvcjwvbmFtZT4KICAgPGZsYWdzPjEzMTk3MDwvZmxhZ3M+CiAgIDx2YWx1ZSB0eXBlPSIzIj5WeWI8L3ZhbHVlPgogICA8QmFzaWNFbnRyeT4KICAgIDxuYW1lPlBtdHM8L25hbWU+CiAgICA8ZmxhZ3M+MTMxMjAyPC9mbGFncz4KICAgIDxCYXNpY0VudHJ5PgogICAgIDxuYW1lPjE8L25hbWU+CiAgICAgPGZsYWdzPjEzMTIwMjwvZmxhZ3M+CiAgICAgPEJhc2ljRW50cnk+CiAgICAgIDxuYW1lPkdhaW48L25hbWU+CiAgICAgIDxmbGFncz4xMzE3MTQ8L2ZsYWdzPgogICAgICA8dmFsdWUgdHlwZT0iMiI+MjkzPC92YWx1ZT4KICAgICA8L0Jhc2ljRW50cnk+CiAgICA8L0Jhc2ljRW50cnk+CiAgICA8QmFzaWNFbnRyeT4KICAgICA8bmFtZT43PC9uYW1lPgogICAgIDxmbGFncz4xMzEyMDI8L2ZsYWdzPgogICAgIDxCYXNpY0VudHJ5PgogICAgICA8bmFtZT5HYWluPC9uYW1lPgogICAgICA8ZmxhZ3M+MTMxNzE0PC9mbGFncz4KICAgICAgPHZhbHVlIHR5cGU9IjIiPjMzNTwvdmFsdWU+CiAgICAgPC9CYXNpY0VudHJ5PgogICAgPC9CYXNpY0VudHJ5PgogICAgPEJhc2ljRW50cnk+CiAgICAgPG5hbWU+MzwvbmFtZT4KICAgICA8ZmxhZ3M+MTMxMjAyPC9mbGFncz4KICAgICA8QmFzaWNFbnRyeT4KICAgICAgPG5hbWU+R2FpbjwvbmFtZT4KICAgICAgPGZsYWdzPjEzMTcxNDwvZmxhZ3M+CiAgICAgIDx2YWx1ZSB0eXBlPSIyIj40MjQ8L3ZhbHVlPgogICAgIDwvQmFzaWNFbnRyeT4KICAgIDwvQmFzaWNFbnRyeT4KICAgIDxCYXNpY0VudHJ5PgogICAgIDxuYW1lPjU8L25hbWU+CiAgICAgPGZsYWdzPjEzMTIwMjwvZmxhZ3M+CiAgICAgPEJhc2ljRW50cnk+CiAgICAgIDxuYW1lPkdhaW48L25hbWU+CiAgICAgIDxmbGFncz4xMzE3MTQ8L2ZsYWdzPgogICAgICA8dmFsdWUgdHlwZT0iMiI+NTQ4PC92YWx1ZT4KICAgICA8L0Jhc2ljRW50cnk+CiAgICA8L0Jhc2ljRW50cnk+CiAgICA8QmFzaWNFbnRyeT4KICAgICA8bmFtZT4xMDwvbmFtZT4KICAgICA8ZmxhZ3M+MTMxMjAyPC9mbGFncz4KICAgICA8QmFzaWNFbnRyeT4KICAgICAgPG5hbWU+R2FpbjwvbmFtZT4KICAgICAgPGZsYWdzPjEzMTcxNDwvZmxhZ3M+CiAgICAgIDx2YWx1ZSB0eXBlPSIyIj41MzA8L3ZhbHVlPgogICAgIDwvQmFzaWNFbnRyeT4KICAgIDwvQmFzaWNFbnRyeT4KICAgIDxCYXNpY0VudHJ5PgogICAgIDxuYW1lPjY8L25hbWU+CiAgICAgPGZsYWdzPjEzMTIwMjwvZmxhZ3M+CiAgICAgPEJhc2ljRW50cnk+CiAgICAgIDxuYW1lPkdhaW48L25hbWU+CiAgICAgIDxmbGFncz4xMzE3MTQ8L2ZsYWdzPgogICAgICA8dmFsdWUgdHlwZT0iMiI+NTEwPC92YWx1ZT4KICAgICA8L0Jhc2ljRW50cnk+CiAgICA8L0Jhc2ljRW50cnk+CiAgICA8QmFzaWNFbnRyeT4KICAgICA8bmFtZT4yPC9uYW1lPgogICAgIDxmbGFncz4xMzEyMDI8L2ZsYWdzPgogICAgIDxCYXNpY0VudHJ5PgogICAgICA8bmFtZT5HYWluPC9uYW1lPgogICAgICA8ZmxhZ3M+MTMxNzE0PC9mbGFncz4KICAgICAgPHZhbHVlIHR5cGU9IjIiPjYxODwvdmFsdWU+CiAgICAgPC9CYXNpY0VudHJ5PgogICAgPC9CYXNpY0VudHJ5PgogICAgPEJhc2ljRW50cnk+CiAgICAgPG5hbWU+NDwvbmFtZT4KICAgICA8ZmxhZ3M+MTMxMjAyPC9mbGFncz4KICAgICA8QmFzaWNFbnRyeT4KICAgICAgPG5hbWU+R2FpbjwvbmFtZT4KICAgICAgPGZsYWdzPjEzMTcxNDwvZmxhZ3M+CiAgICAgIDx2YWx1ZSB0eXBlPSIyIj41Nzg8L3ZhbHVlPgogICAgIDwvQmFzaWNFbnRyeT4KICAgIDwvQmFzaWNFbnRyeT4KICAgIDxCYXNpY0VudHJ5PgogICAgIDxuYW1lPjk8L25hbWU+CiAgICAgPGZsYWdzPjEzMTIwMjwvZmxhZ3M+CiAgICAgPEJhc2ljRW50cnk+CiAgICAgIDxuYW1lPkdhaW48L25hbWU+CiAgICAgIDxmbGFncz4xMzE3MTQ8L2ZsYWdzPgogICAgICA8dmFsdWUgdHlwZT0iMiI+MzgwPC92YWx1ZT4KICAgICA8L0Jhc2ljRW50cnk+CiAgICA8L0Jhc2ljRW50cnk+CiAgICA8QmFzaWNFbnRyeT4KICAgICA8bmFtZT44PC9uYW1lPgogICAgIDxmbGFncz4xMzEyMDI8L2ZsYWdzPgogICAgIDxCYXNpY0VudHJ5PgogICAgICA8bmFtZT5HYWluPC9uYW1lPgogICAgICA8ZmxhZ3M+MTMxNzE0PC9mbGFncz4KICAgICAgPHZhbHVlIHR5cGU9IjIiPjYzNjwvdmFsdWU+CiAgICAgPC9CYXNpY0VudHJ5PgogICAgPC9CYXNpY0VudHJ5PgogICA8L0Jhc2ljRW50cnk+CiAgIDxCYXNpY0VudHJ5PgogICAgPG5hbWU+Q2hhbm5lbHM8L25hbWU+CiAgICA8ZmxhZ3M+MTMxMjAyPC9mbGFncz4KICAgIDxCYXNpY0VudHJ5PgogICAgIDxuYW1lPkZTQzwvbmFtZT4KICAgICA8ZmxhZ3M+MTMxNzE0PC9mbGFncz4KICAgICA8dmFsdWUgdHlwZT0iMiI+MTwvdmFsdWU+CiAgICAgPEJhc2ljRW50cnk+CiAgICAgIDxuYW1lPkFjdGl2ZTwvbmFtZT4KICAgICAgPGZsYWdzPjEzMTQ1ODwvZmxhZ3M+CiAgICAgIDx2YWx1ZSB0eXBlPSIxIj4xPC92YWx1ZT4KICAgICA8L0Jhc2ljRW50cnk+CiAgICAgPEJhc2ljRW50cnk+CiAgICAgIDxuYW1lPk1vZGU8L25hbWU+CiAgICAgIDxmbGFncz4xMzE5NzA8L2ZsYWdzPgogICAgICA8dmFsdWUgdHlwZT0iMyI+bGluPC92YWx1ZT4KICAgICA8L0Jhc2ljRW50cnk+CiAgICAgPEJhc2ljRW50cnk+CiAgICAgIDxuYW1lPlRyaWdnZXJMZXZlbDwvbmFtZT4KICAgICAgPGZsYWdzPjEzMjk5NDwvZmxhZ3M+CiAgICAgIDx2YWx1ZSB0eXBlPSI3Ij44Ljc3NzIxNzg2NTwvdmFsdWU+CiAgICAgPC9CYXNpY0VudHJ5PgogICAgIDxCYXNpY0VudHJ5PgogICAgICA8bmFtZT5Vc2VyTmFtZTwvbmFtZT4KICAgICAgPGZsYWdzPjEzMTk3MDwvZmxhZ3M+CiAgICAgIDx2YWx1ZSB0eXBlPSIzIj5GU0M8L3ZhbHVlPgogICAgIDwvQmFzaWNFbnRyeT4KICAgIDwvQmFzaWNFbnRyeT4KICAgIDxCYXNpY0VudHJ5PgogICAgIDxuYW1lPlNTQzwvbmFtZT4KICAgICA8ZmxhZ3M+MTMxNzE0PC9mbGFncz4KICAgICA8dmFsdWUgdHlwZT0iMiI+NzwvdmFsdWU+CiAgICAgPEJhc2ljRW50cnk+CiAgICAgIDxuYW1lPkFjdGl2ZTwvbmFtZT4KICAgICAgPGZsYWdzPjEzMTQ1ODwvZmxhZ3M+CiAgICAgIDx2YWx1ZSB0eXBlPSIxIj4xPC92YWx1ZT4KICAgICA8L0Jhc2ljRW50cnk+CiAgICAgPEJhc2ljRW50cnk+CiAgICAgIDxuYW1lPk1vZGU8L25hbWU+CiAgICAgIDxmbGFncz4xMzE5NzA8L2ZsYWdzPgogICAgICA8dmFsdWUgdHlwZT0iMyI+bGluPC92YWx1ZT4KICAgICA8L0Jhc2ljRW50cnk+CiAgICAgPEJhc2ljRW50cnk+CiAgICAgIDxuYW1lPlRyaWdnZXJMZXZlbDwvbmFtZT4KICAgICAgPGZsYWdzPjEzMjk5NDwvZmxhZ3M+CiAgICAgIDx2YWx1ZSB0eXBlPSI3Ij4wPC92YWx1ZT4KICAgICA8L0Jhc2ljRW50cnk+CiAgICAgPEJhc2ljRW50cnk+CiAgICAgIDxuYW1lPlVzZXJOYW1lPC9uYW1lPgogICAgICA8ZmxhZ3M+MTMxOTcwPC9mbGFncz4KICAgICAgPHZhbHVlIHR5cGU9IjMiPlNTQzwvdmFsdWU+CiAgICAgPC9CYXNpY0VudHJ5PgogICAgPC9CYXNpY0VudHJ5PgogICAgPEJhc2ljRW50cnk+CiAgICAgPG5hbWU+VjE8L25hbWU+CiAgICAgPGZsYWdzPjEzMTcxNDwvZmxhZ3M+CiAgICAgPHZhbHVlIHR5cGU9IjIiPjM8L3ZhbHVlPgogICAgIDxCYXNpY0VudHJ5PgogICAgICA8bmFtZT5BY3RpdmU8L25hbWU+CiAgICAgIDxmbGFncz4xMzE0NTg8L2ZsYWdzPgogICAgICA8dmFsdWUgdHlwZT0iMSI+MDwvdmFsdWU+CiAgICAgPC9CYXNpY0VudHJ5PgogICAgIDxCYXNpY0VudHJ5PgogICAgICA8bmFtZT5Nb2RlPC9uYW1lPgogICAgICA8ZmxhZ3M+MTMxOTcwPC9mbGFncz4KICAgICAgPHZhbHVlIHR5cGU9IjMiPmhsb2c8L3ZhbHVlPgogICAgIDwvQmFzaWNFbnRyeT4KICAgICA8QmFzaWNFbnRyeT4KICAgICAgPG5hbWU+VHJpZ2dlckxldmVsPC9uYW1lPgogICAgICA8ZmxhZ3M+MTMyOTk0PC9mbGFncz4KICAgICAgPHZhbHVlIHR5cGU9IjciPjA8L3ZhbHVlPgogICAgIDwvQmFzaWNFbnRyeT4KICAgICA8QmFzaWNFbnRyeT4KICAgICAgPG5hbWU+VXNlck5hbWU8L25hbWU+CiAgICAgIDxmbGFncz4xMzE5NzA8L2ZsYWdzPgogICAgICA8dmFsdWUgdHlwZT0iMyI+Q0ZQL1Zpb0JsdWU8L3ZhbHVlPgogICAgIDwvQmFzaWNFbnRyeT4KICAgIDwvQmFzaWNFbnRyeT4KICAgIDxCYXNpY0VudHJ5PgogICAgIDxuYW1lPlYyPC9uYW1lPgogICAgIDxmbGFncz4xMzE3MTQ8L2ZsYWdzPgogICAgIDx2YWx1ZSB0eXBlPSIyIj41PC92YWx1ZT4KICAgICA8QmFzaWNFbnRyeT4KICAgICAgPG5hbWU+QWN0aXZlPC9uYW1lPgogICAgICA8ZmxhZ3M+MTMxNDU4PC9mbGFncz4KICAgICAgPHZhbHVlIHR5cGU9IjEiPjA8L3ZhbHVlPgogICAgIDwvQmFzaWNFbnRyeT4KICAgICA8QmFzaWNFbnRyeT4KICAgICAgPG5hbWU+TW9kZTwvbmFtZT4KICAgICAgPGZsYWdzPjEzMTk3MDwvZmxhZ3M+CiAgICAgIDx2YWx1ZSB0eXBlPSIzIj5obG9nPC92YWx1ZT4KICAgICA8L0Jhc2ljRW50cnk+CiAgICAgPEJhc2ljRW50cnk+CiAgICAgIDxuYW1lPlRyaWdnZXJMZXZlbDwvbmFtZT4KICAgICAgPGZsYWdzPjEzMjk5NDwvZmxhZ3M+CiAgICAgIDx2YWx1ZSB0eXBlPSI3Ij4wPC92YWx1ZT4KICAgICA8L0Jhc2ljRW50cnk+CiAgICAgPEJhc2ljRW50cnk+CiAgICAgIDxuYW1lPlVzZXJOYW1lPC9uYW1lPgogICAgICA8ZmxhZ3M+MTMxOTcwPC9mbGFncz4KICAgICAgPHZhbHVlIHR5cGU9IjMiPlZpb0dyZWVuPC92YWx1ZT4KICAgICA8L0Jhc2ljRW50cnk+CiAgICA8L0Jhc2ljRW50cnk+CiAgICA8QmFzaWNFbnRyeT4KICAgICA8bmFtZT5ZMTwvbmFtZT4KICAgICA8ZmxhZ3M+MTMxNzE0PC9mbGFncz4KICAgICA8dmFsdWUgdHlwZT0iMiI+MTA8L3ZhbHVlPgogICAgIDxCYXNpY0VudHJ5PgogICAgICA8bmFtZT5BY3RpdmU8L25hbWU+CiAgICAgIDxmbGFncz4xMzE0NTg8L2ZsYWdzPgogICAgICA8dmFsdWUgdHlwZT0iMSI+MDwvdmFsdWU+CiAgICAgPC9CYXNpY0VudHJ5PgogICAgIDxCYXNpY0VudHJ5PgogICAgICA8bmFtZT5Nb2RlPC9uYW1lPgogICAgICA8ZmxhZ3M+MTMxOTcwPC9mbGFncz4KICAgICAgPHZhbHVlIHR5cGU9IjMiPmhsb2c8L3ZhbHVlPgogICAgIDwvQmFzaWNFbnRyeT4KICAgICA8QmFzaWNFbnRyeT4KICAgICAgPG5hbWU+VHJpZ2dlckxldmVsPC9uYW1lPgogICAgICA8ZmxhZ3M+MTMyOTk0PC9mbGFncz4KICAgICAgPHZhbHVlIHR5cGU9IjciPjEwPC92YWx1ZT4KICAgICA8L0Jhc2ljRW50cnk+CiAgICAgPEJhc2ljRW50cnk+CiAgICAgIDxuYW1lPlVzZXJOYW1lPC9uYW1lPgogICAgICA8ZmxhZ3M+MTMxOTcwPC9mbGFncz4KICAgICAgPHZhbHVlIHR5cGU9IjMiPlBFPC92YWx1ZT4KICAgICA8L0Jhc2ljRW50cnk+CiAgICA8L0Jhc2ljRW50cnk+CiAgICA8QmFzaWNFbnRyeT4KICAgICA8bmFtZT5ZMjwvbmFtZT4KICAgICA8ZmxhZ3M+MTMxNzE0PC9mbGFncz4KICAgICA8dmFsdWUgdHlwZT0iMiI+NjwvdmFsdWU+CiAgICAgPEJhc2ljRW50cnk+CiAgICAgIDxuYW1lPkFjdGl2ZTwvbmFtZT4KICAgICAgPGZsYWdzPjEzMTQ1ODwvZmxhZ3M+CiAgICAgIDx2YWx1ZSB0eXBlPSIxIj4wPC92YWx1ZT4KICAgICA8L0Jhc2ljRW50cnk+CiAgICAgPEJhc2ljRW50cnk+CiAgICAgIDxuYW1lPk1vZGU8L25hbWU+CiAgICAgIDxmbGFncz4xMzE5NzA8L2ZsYWdzPgogICAgICA8dmFsdWUgdHlwZT0iMyI+aGxvZzwvdmFsdWU+CiAgICAgPC9CYXNpY0VudHJ5PgogICAgIDxCYXNpY0VudHJ5PgogICAgICA8bmFtZT5UcmlnZ2VyTGV2ZWw8L25hbWU+CiAgICAgIDxmbGFncz4xMzI5OTQ8L2ZsYWdzPgogICAgICA8dmFsdWUgdHlwZT0iNyI+MDwvdmFsdWU+CiAgICAgPC9CYXNpY0VudHJ5PgogICAgIDxCYXNpY0VudHJ5PgogICAgICA8bmFtZT5Vc2VyTmFtZTwvbmFtZT4KICAgICAgPGZsYWdzPjEzMTk3MDwvZmxhZ3M+CiAgICAgIDx2YWx1ZSB0eXBlPSIzIj5kc1JlZC90eFJlZDwvdmFsdWU+CiAgICAgPC9CYXNpY0VudHJ5PgogICAgPC9CYXNpY0VudHJ5PgogICAgPEJhc2ljRW50cnk+CiAgICAgPG5hbWU+WTM8L25hbWU+CiAgICAgPGZsYWdzPjEzMTcxNDwvZmxhZ3M+CiAgICAgPHZhbHVlIHR5cGU9IjIiPjI8L3ZhbHVlPgogICAgIDxCYXNpY0VudHJ5PgogICAgICA8bmFtZT5BY3RpdmU8L25hbWU+CiAgICAgIDxmbGFncz4xMzE0NTg8L2ZsYWdzPgogICAgICA8dmFsdWUgdHlwZT0iMSI+MDwvdmFsdWU+CiAgICAgPC9CYXNpY0VudHJ5PgogICAgIDxCYXNpY0VudHJ5PgogICAgICA8bmFtZT5Nb2RlPC9uYW1lPgogICAgICA8ZmxhZ3M+MTMxOTcwPC9mbGFncz4KICAgICAgPHZhbHVlIHR5cGU9IjMiPmhsb2c8L3ZhbHVlPgogICAgIDwvQmFzaWNFbnRyeT4KICAgICA8QmFzaWNFbnRyeT4KICAgICAgPG5hbWU+VHJpZ2dlckxldmVsPC9uYW1lPgogICAgICA8ZmxhZ3M+MTMyOTk0PC9mbGFncz4KICAgICAgPHZhbHVlIHR5cGU9IjciPjA8L3ZhbHVlPgogICAgIDwvQmFzaWNFbnRyeT4KICAgICA8QmFzaWNFbnRyeT4KICAgICAgPG5hbWU+VXNlck5hbWU8L25hbWU+CiAgICAgIDxmbGFncz4xMzE5NzA8L2ZsYWdzPgogICAgICA8dmFsdWUgdHlwZT0iMyI+bUthdGUvQVBDPC92YWx1ZT4KICAgICA8L0Jhc2ljRW50cnk+CiAgICA8L0Jhc2ljRW50cnk+CiAgICA8QmFzaWNFbnRyeT4KICAgICA8bmFtZT5ZNDwvbmFtZT4KICAgICA8ZmxhZ3M+MTMxNzE0PC9mbGFncz4KICAgICA8dmFsdWUgdHlwZT0iMiI+NDwvdmFsdWU+CiAgICAgPEJhc2ljRW50cnk+CiAgICAgIDxuYW1lPkFjdGl2ZTwvbmFtZT4KICAgICAgPGZsYWdzPjEzMTQ1ODwvZmxhZ3M+CiAgICAgIDx2YWx1ZSB0eXBlPSIxIj4wPC92YWx1ZT4KICAgICA8L0Jhc2ljRW50cnk+CiAgICAgPEJhc2ljRW50cnk+CiAgICAgIDxuYW1lPk1vZGU8L25hbWU+CiAgICAgIDxmbGFncz4xMzE5NzA8L2ZsYWdzPgogICAgICA8dmFsdWUgdHlwZT0iMyI+aGxvZzwvdmFsdWU+CiAgICAgPC9CYXNpY0VudHJ5PgogICAgIDxCYXNpY0VudHJ5PgogICAgICA8bmFtZT5UcmlnZ2VyTGV2ZWw8L25hbWU+CiAgICAgIDxmbGFncz4xMzI5OTQ8L2ZsYWdzPgogICAgICA8dmFsdWUgdHlwZT0iNyI+MDwvdmFsdWU+CiAgICAgPC9CYXNpY0VudHJ5PgogICAgIDxCYXNpY0VudHJ5PgogICAgICA8bmFtZT5Vc2VyTmFtZTwvbmFtZT4KICAgICAgPGZsYWdzPjEzMTk3MDwvZmxhZ3M+CiAgICAgIDx2YWx1ZSB0eXBlPSIzIj5QRS1WaW83NzA8L3ZhbHVlPgogICAgIDwvQmFzaWNFbnRyeT4KICAgIDwvQmFzaWNFbnRyeT4KICAgIDxCYXNpY0VudHJ5PgogICAgIDxuYW1lPkIxPC9uYW1lPgogICAgIDxmbGFncz4xMzE3MTQ8L2ZsYWdzPgogICAgIDx2YWx1ZSB0eXBlPSIyIj45PC92YWx1ZT4KICAgICA8QmFzaWNFbnRyeT4KICAgICAgPG5hbWU+QWN0aXZlPC9uYW1lPgogICAgICA8ZmxhZ3M+MTMxNDU4PC9mbGFncz4KICAgICAgPHZhbHVlIHR5cGU9IjEiPjE8L3ZhbHVlPgogICAgIDwvQmFzaWNFbnRyeT4KICAgICA8QmFzaWNFbnRyeT4KICAgICAgPG5hbWU+TW9kZTwvbmFtZT4KICAgICAgPGZsYWdzPjEzMTk3MDwvZmxhZ3M+CiAgICAgIDx2YWx1ZSB0eXBlPSIzIj5obG9nPC92YWx1ZT4KICAgICA8L0Jhc2ljRW50cnk+CiAgICAgPEJhc2ljRW50cnk+CiAgICAgIDxuYW1lPlRyaWdnZXJMZXZlbDwvbmFtZT4KICAgICAgPGZsYWdzPjEzMjk5NDwvZmxhZ3M+CiAgICAgIDx2YWx1ZSB0eXBlPSI3Ij4wPC92YWx1ZT4KICAgICA8L0Jhc2ljRW50cnk+CiAgICAgPEJhc2ljRW50cnk+CiAgICAgIDxuYW1lPlVzZXJOYW1lPC9uYW1lPgogICAgICA8ZmxhZ3M+MTMxOTcwPC9mbGFncz4KICAgICAgPHZhbHVlIHR5cGU9IjMiPkdGUC9GSVRDPC92YWx1ZT4KICAgICA8L0Jhc2ljRW50cnk+CiAgICA8L0Jhc2ljRW50cnk+CiAgICA8QmFzaWNFbnRyeT4KICAgICA8bmFtZT5CMjwvbmFtZT4KICAgICA8ZmxhZ3M+MTMxNzE0PC9mbGFncz4KICAgICA8dmFsdWUgdHlwZT0iMiI+ODwvdmFsdWU+CiAgICAgPEJhc2ljRW50cnk+CiAgICAgIDxuYW1lPkFjdGl2ZTwvbmFtZT4KICAgICAgPGZsYWdzPjEzMTQ1ODwvZmxhZ3M+CiAgICAgIDx2YWx1ZSB0eXBlPSIxIj4wPC92YWx1ZT4KICAgICA8L0Jhc2ljRW50cnk+CiAgICAgPEJhc2ljRW50cnk+CiAgICAgIDxuYW1lPk1vZGU8L25hbWU+CiAgICAgIDxmbGFncz4xMzE5NzA8L2ZsYWdzPgogICAgICA8dmFsdWUgdHlwZT0iMyI+aGxvZzwvdmFsdWU+CiAgICAgPC9CYXNpY0VudHJ5PgogICAgIDxCYXNpY0VudHJ5PgogICAgICA8bmFtZT5UcmlnZ2VyTGV2ZWw8L25hbWU+CiAgICAgIDxmbGFncz4xMzI5OTQ8L2ZsYWdzPgogICAgICA8dmFsdWUgdHlwZT0iNyI+MDwvdmFsdWU+CiAgICAgPC9CYXNpY0VudHJ5PgogICAgIDxCYXNpY0VudHJ5PgogICAgICA8bmFtZT5Vc2VyTmFtZTwvbmFtZT4KICAgICAgPGZsYWdzPjEzMTk3MDwvZmxhZ3M+CiAgICAgIDx2YWx1ZSB0eXBlPSIzIj5QSS9MU1MtbUthdGU8L3ZhbHVlPgogICAgIDwvQmFzaWNFbnRyeT4KICAgIDwvQmFzaWNFbnRyeT4KICAgPC9CYXNpY0VudHJ5PgogICA8QmFzaWNFbnRyeT4KICAgIDxuYW1lPlBhcmFtZXRlcnM8L25hbWU+CiAgICA8ZmxhZ3M+MTMxMjAyPC9mbGFncz4KICAgIDxCYXNpY0VudHJ5PgogICAgIDxuYW1lPkhEUjwvbmFtZT4KICAgICA8ZmxhZ3M+MTMxNzE0PC9mbGFncz4KICAgICA8dmFsdWUgdHlwZT0iMiI+MDwvdmFsdWU+CiAgICAgPEJhc2ljRW50cnk+CiAgICAgIDxuYW1lPlRpbWU8L25hbWU+CiAgICAgIDxmbGFncz4xMzE0NTg8L2ZsYWdzPgogICAgICA8dmFsdWUgdHlwZT0iMSI+MTwvdmFsdWU+CiAgICAgIDxCYXNpY0VudHJ5PgogICAgICAgPG5hbWU+VXNlcmRlZk5hbWU8L25hbWU+CiAgICAgICA8ZmxhZ3M+MTMxOTcwPC9mbGFncz4KICAgICAgIDx2YWx1ZSB0eXBlPSIzIj5UaW1lPC92YWx1ZT4KICAgICAgPC9CYXNpY0VudHJ5PgogICAgIDwvQmFzaWNFbnRyeT4KICAgICA8QmFzaWNFbnRyeT4KICAgICAgPG5hbWU+Q3JFdkNvdW50PC9uYW1lPgogICAgICA8ZmxhZ3M+MTMxNDU4PC9mbGFncz4KICAgICAgPHZhbHVlIHR5cGU9IjEiPjE8L3ZhbHVlPgogICAgICA8QmFzaWNFbnRyeT4KICAgICAgIDxuYW1lPlVzZXJkZWZOYW1lPC9uYW1lPgogICAgICAgPGZsYWdzPjEzMTk3MDwvZmxhZ3M+CiAgICAgICA8dmFsdWUgdHlwZT0iMyI+PC92YWx1ZT4KICAgICAgPC9CYXNpY0VudHJ5PgogICAgIDwvQmFzaWNFbnRyeT4KICAgICA8QmFzaWNFbnRyeT4KICAgICAgPG5hbWU+U25kRXZDb3VudDwvbmFtZT4KICAgICAgPGZsYWdzPjEzMTQ1ODwvZmxhZ3M+CiAgICAgIDx2YWx1ZSB0eXBlPSIxIj4xPC92YWx1ZT4KICAgICAgPEJhc2ljRW50cnk+CiAgICAgICA8bmFtZT5Vc2VyZGVmTmFtZTwvbmFtZT4KICAgICAgIDxmbGFncz4xMzE5NzA8L2ZsYWdzPgogICAgICAgPHZhbHVlIHR5cGU9IjMiPjwvdmFsdWU+CiAgICAgIDwvQmFzaWNFbnRyeT4KICAgICA8L0Jhc2ljRW50cnk+CiAgICAgPEJhc2ljRW50cnk+CiAgICAgIDxuYW1lPkdyb3VwPC9uYW1lPgogICAgICA8ZmxhZ3M+MTMxNDU4PC9mbGFncz4KICAgICAgPHZhbHVlIHR5cGU9IjEiPjA8L3ZhbHVlPgogICAgICA8QmFzaWNFbnRyeT4KICAgICAgIDxuYW1lPlVzZXJkZWZOYW1lPC9uYW1lPgogICAgICAgPGZsYWdzPjEzMTk3MDwvZmxhZ3M+CiAgICAgICA8dmFsdWUgdHlwZT0iMyI+R3JvdXA8L3ZhbHVlPgogICAgICA8L0Jhc2ljRW50cnk+CiAgICAgPC9CYXNpY0VudHJ5PgogICAgIDxCYXNpY0VudHJ5PgogICAgICA8bmFtZT5Wb2x1bWU8L25hbWU+CiAgICAgIDxmbGFncz4xMzE0NTg8L2ZsYWdzPgogICAgICA8dmFsdWUgdHlwZT0iMSI+MTwvdmFsdWU+CiAgICAgIDxCYXNpY0VudHJ5PgogICAgICAgPG5hbWU+VXNlcmRlZk5hbWU8L25hbWU+CiAgICAgICA8ZmxhZ3M+MTMxOTcwPC9mbGFncz4KICAgICAgIDx2YWx1ZSB0eXBlPSIzIj5Wb2x1bWU8L3ZhbHVlPgogICAgICA8L0Jhc2ljRW50cnk+CiAgICAgPC9CYXNpY0VudHJ5PgogICAgPC9CYXNpY0VudHJ5PgogICAgPEJhc2ljRW50cnk+CiAgICAgPG5hbWU+RlNDPC9uYW1lPgogICAgIDxmbGFncz4xMzEyMDI8L2ZsYWdzPgogICAgIDxCYXNpY0VudHJ5PgogICAgICA8bmFtZT5BcmVhPC9uYW1lPgogICAgICA8ZmxhZ3M+MTMxNDU4PC9mbGFncz4KICAgICAgPHZhbHVlIHR5cGU9IjEiPjE8L3ZhbHVlPgogICAgICA8QmFzaWNFbnRyeT4KICAgICAgIDxuYW1lPlVzZXJkZWZOYW1lPC9uYW1lPgogICAgICAgPGZsYWdzPjEzMTk3MDwvZmxhZ3M+CiAgICAgICA8dmFsdWUgdHlwZT0iMyI+PC92YWx1ZT4KICAgICAgPC9CYXNpY0VudHJ5PgogICAgIDwvQmFzaWNFbnRyeT4KICAgICA8QmFzaWNFbnRyeT4KICAgICAgPG5hbWU+SGVpZ2h0PC9uYW1lPgogICAgICA8ZmxhZ3M+MTMxNDU4PC9mbGFncz4KICAgICAgPHZhbHVlIHR5cGU9IjEiPjE8L3ZhbHVlPgogICAgICA8QmFzaWNFbnRyeT4KICAgICAgIDxuYW1lPlVzZXJkZWZOYW1lPC9uYW1lPgogICAgICAgPGZsYWdzPjEzMTk3MDwvZmxhZ3M+CiAgICAgICA8dmFsdWUgdHlwZT0iMyI+PC92YWx1ZT4KICAgICAgPC9CYXNpY0VudHJ5PgogICAgIDwvQmFzaWNFbnRyeT4KICAgICA8QmFzaWNFbnRyeT4KICAgICAgPG5hbWU+V2lkdGg8L25hbWU+CiAgICAgIDxmbGFncz4xMzE0NTg8L2ZsYWdzPgogICAgICA8dmFsdWUgdHlwZT0iMSI+MTwvdmFsdWU+CiAgICAgIDxCYXNpY0VudHJ5PgogICAgICAgPG5hbWU+VXNlcmRlZk5hbWU8L25hbWU+CiAgICAgICA8ZmxhZ3M+MTMxOTcwPC9mbGFncz4KICAgICAgIDx2YWx1ZSB0eXBlPSIzIj48L3ZhbHVlPgogICAgICA8L0Jhc2ljRW50cnk+CiAgICAgPC9CYXNpY0VudHJ5PgogICAgPC9CYXNpY0VudHJ5PgogICAgPEJhc2ljRW50cnk+CiAgICAgPG5hbWU+U1NDPC9uYW1lPgogICAgIDxmbGFncz4xMzEyMDI8L2ZsYWdzPgogICAgIDxCYXNpY0VudHJ5PgogICAgICA8bmFtZT5BcmVhPC9uYW1lPgogICAgICA8ZmxhZ3M+MTMxNDU4PC9mbGFncz4KICAgICAgPHZhbHVlIHR5cGU9IjEiPjE8L3ZhbHVlPgogICAgICA8QmFzaWNFbnRyeT4KICAgICAgIDxuYW1lPlVzZXJkZWZOYW1lPC9uYW1lPgogICAgICAgPGZsYWdzPjEzMTk3MDwvZmxhZ3M+CiAgICAgICA8dmFsdWUgdHlwZT0iMyI+PC92YWx1ZT4KICAgICAgPC9CYXNpY0VudHJ5PgogICAgIDwvQmFzaWNFbnRyeT4KICAgICA8QmFzaWNFbnRyeT4KICAgICAgPG5hbWU+SGVpZ2h0PC9uYW1lPgogICAgICA8ZmxhZ3M+MTMxNDU4PC9mbGFncz4KICAgICAgPHZhbHVlIHR5cGU9IjEiPjE8L3ZhbHVlPgogICAgICA8QmFzaWNFbnRyeT4KICAgICAgIDxuYW1lPlVzZXJkZWZOYW1lPC9uYW1lPgogICAgICAgPGZsYWdzPjEzMTk3MDwvZmxhZ3M+CiAgICAgICA8dmFsdWUgdHlwZT0iMyI+PC92YWx1ZT4KICAgICAgPC9CYXNpY0VudHJ5PgogICAgIDwvQmFzaWNFbnRyeT4KICAgICA8QmFzaWNFbnRyeT4KICAgICAgPG5hbWU+V2lkdGg8L25hbWU+CiAgICAgIDxmbGFncz4xMzE0NTg8L2ZsYWdzPgogICAgICA8dmFsdWUgdHlwZT0iMSI+MTwvdmFsdWU+CiAgICAgIDxCYXNpY0VudHJ5PgogICAgICAgPG5hbWU+VXNlcmRlZk5hbWU8L25hbWU+CiAgICAgICA8ZmxhZ3M+MTMxOTcwPC9mbGFncz4KICAgICAgIDx2YWx1ZSB0eXBlPSIzIj48L3ZhbHVlPgogICAgICA8L0Jhc2ljRW50cnk+CiAgICAgPC9CYXNpY0VudHJ5PgogICAgPC9CYXNpY0VudHJ5PgogICAgPEJhc2ljRW50cnk+CiAgICAgPG5hbWU+VjE8L25hbWU+CiAgICAgPGZsYWdzPjEzMTIwMjwvZmxhZ3M+CiAgICAgPEJhc2ljRW50cnk+CiAgICAgIDxuYW1lPkFyZWE8L25hbWU+CiAgICAgIDxmbGFncz4xMzE0NTg8L2ZsYWdzPgogICAgICA8dmFsdWUgdHlwZT0iMSI+MTwvdmFsdWU+CiAgICAgIDxCYXNpY0VudHJ5PgogICAgICAgPG5hbWU+VXNlcmRlZk5hbWU8L25hbWU+CiAgICAgICA8ZmxhZ3M+MTMxOTcwPC9mbGFncz4KICAgICAgIDx2YWx1ZSB0eXBlPSIzIj48L3ZhbHVlPgogICAgICA8L0Jhc2ljRW50cnk+CiAgICAgPC9CYXNpY0VudHJ5PgogICAgIDxCYXNpY0VudHJ5PgogICAgICA8bmFtZT5IZWlnaHQ8L25hbWU+CiAgICAgIDxmbGFncz4xMzE0NTg8L2ZsYWdzPgogICAgICA8dmFsdWUgdHlwZT0iMSI+MTwvdmFsdWU+CiAgICAgIDxCYXNpY0VudHJ5PgogICAgICAgPG5hbWU+VXNlcmRlZk5hbWU8L25hbWU+CiAgICAgICA8ZmxhZ3M+MTMxOTcwPC9mbGFncz4KICAgICAgIDx2YWx1ZSB0eXBlPSIzIj48L3ZhbHVlPgogICAgICA8L0Jhc2ljRW50cnk+CiAgICAgPC9CYXNpY0VudHJ5PgogICAgIDxCYXNpY0VudHJ5PgogICAgICA8bmFtZT5XaWR0aDwvbmFtZT4KICAgICAgPGZsYWdzPjEzMTQ1ODwvZmxhZ3M+CiAgICAgIDx2YWx1ZSB0eXBlPSIxIj4xPC92YWx1ZT4KICAgICAgPEJhc2ljRW50cnk+CiAgICAgICA8bmFtZT5Vc2VyZGVmTmFtZTwvbmFtZT4KICAgICAgIDxmbGFncz4xMzE5NzA8L2ZsYWdzPgogICAgICAgPHZhbHVlIHR5cGU9IjMiPjwvdmFsdWU+CiAgICAgIDwvQmFzaWNFbnRyeT4KICAgICA8L0Jhc2ljRW50cnk+CiAgICA8L0Jhc2ljRW50cnk+CiAgICA8QmFzaWNFbnRyeT4KICAgICA8bmFtZT5WMjwvbmFtZT4KICAgICA8ZmxhZ3M+MTMxMjAyPC9mbGFncz4KICAgICA8QmFzaWNFbnRyeT4KICAgICAgPG5hbWU+QXJlYTwvbmFtZT4KICAgICAgPGZsYWdzPjEzMTQ1ODwvZmxhZ3M+CiAgICAgIDx2YWx1ZSB0eXBlPSIxIj4xPC92YWx1ZT4KICAgICAgPEJhc2ljRW50cnk+CiAgICAgICA8bmFtZT5Vc2VyZGVmTmFtZTwvbmFtZT4KICAgICAgIDxmbGFncz4xMzE5NzA8L2ZsYWdzPgogICAgICAgPHZhbHVlIHR5cGU9IjMiPjwvdmFsdWU+CiAgICAgIDwvQmFzaWNFbnRyeT4KICAgICA8L0Jhc2ljRW50cnk+CiAgICAgPEJhc2ljRW50cnk+CiAgICAgIDxuYW1lPkhlaWdodDwvbmFtZT4KICAgICAgPGZsYWdzPjEzMTQ1ODwvZmxhZ3M+CiAgICAgIDx2YWx1ZSB0eXBlPSIxIj4xPC92YWx1ZT4KICAgICAgPEJhc2ljRW50cnk+CiAgICAgICA8bmFtZT5Vc2VyZGVmTmFtZTwvbmFtZT4KICAgICAgIDxmbGFncz4xMzE5NzA8L2ZsYWdzPgogICAgICAgPHZhbHVlIHR5cGU9IjMiPjwvdmFsdWU+CiAgICAgIDwvQmFzaWNFbnRyeT4KICAgICA8L0Jhc2ljRW50cnk+CiAgICAgPEJhc2ljRW50cnk+CiAgICAgIDxuYW1lPldpZHRoPC9uYW1lPgogICAgICA8ZmxhZ3M+MTMxNDU4PC9mbGFncz4KICAgICAgPHZhbHVlIHR5cGU9IjEiPjE8L3ZhbHVlPgogICAgICA8QmFzaWNFbnRyeT4KICAgICAgIDxuYW1lPlVzZXJkZWZOYW1lPC9uYW1lPgogICAgICAgPGZsYWdzPjEzMTk3MDwvZmxhZ3M+CiAgICAgICA8dmFsdWUgdHlwZT0iMyI+PC92YWx1ZT4KICAgICAgPC9CYXNpY0VudHJ5PgogICAgIDwvQmFzaWNFbnRyeT4KICAgIDwvQmFzaWNFbnRyeT4KICAgIDxCYXNpY0VudHJ5PgogICAgIDxuYW1lPlkxPC9uYW1lPgogICAgIDxmbGFncz4xMzEyMDI8L2ZsYWdzPgogICAgIDxCYXNpY0VudHJ5PgogICAgICA8bmFtZT5BcmVhPC9uYW1lPgogICAgICA8ZmxhZ3M+MTMxNDU4PC9mbGFncz4KICAgICAgPHZhbHVlIHR5cGU9IjEiPjE8L3ZhbHVlPgogICAgICA8QmFzaWNFbnRyeT4KICAgICAgIDxuYW1lPlVzZXJkZWZOYW1lPC9uYW1lPgogICAgICAgPGZsYWdzPjEzMTk3MDwvZmxhZ3M+CiAgICAgICA8dmFsdWUgdHlwZT0iMyI+PC92YWx1ZT4KICAgICAgPC9CYXNpY0VudHJ5PgogICAgIDwvQmFzaWNFbnRyeT4KICAgICA8QmFzaWNFbnRyeT4KICAgICAgPG5hbWU+SGVpZ2h0PC9uYW1lPgogICAgICA8ZmxhZ3M+MTMxNDU4PC9mbGFncz4KICAgICAgPHZhbHVlIHR5cGU9IjEiPjE8L3ZhbHVlPgogICAgICA8QmFzaWNFbnRyeT4KICAgICAgIDxuYW1lPlVzZXJkZWZOYW1lPC9uYW1lPgogICAgICAgPGZsYWdzPjEzMTk3MDwvZmxhZ3M+CiAgICAgICA8dmFsdWUgdHlwZT0iMyI+PC92YWx1ZT4KICAgICAgPC9CYXNpY0VudHJ5PgogICAgIDwvQmFzaWNFbnRyeT4KICAgICA8QmFzaWNFbnRyeT4KICAgICAgPG5hbWU+V2lkdGg8L25hbWU+CiAgICAgIDxmbGFncz4xMzE0NTg8L2ZsYWdzPgogICAgICA8dmFsdWUgdHlwZT0iMSI+MTwvdmFsdWU+CiAgICAgIDxCYXNpY0VudHJ5PgogICAgICAgPG5hbWU+VXNlcmRlZk5hbWU8L25hbWU+CiAgICAgICA8ZmxhZ3M+MTMxOTcwPC9mbGFncz4KICAgICAgIDx2YWx1ZSB0eXBlPSIzIj48L3ZhbHVlPgogICAgICA8L0Jhc2ljRW50cnk+CiAgICAgPC9CYXNpY0VudHJ5PgogICAgPC9CYXNpY0VudHJ5PgogICAgPEJhc2ljRW50cnk+CiAgICAgPG5hbWU+WTI8L25hbWU+CiAgICAgPGZsYWdzPjEzMTIwMjwvZmxhZ3M+CiAgICAgPEJhc2ljRW50cnk+CiAgICAgIDxuYW1lPkFyZWE8L25hbWU+CiAgICAgIDxmbGFncz4xMzE0NTg8L2ZsYWdzPgogICAgICA8dmFsdWUgdHlwZT0iMSI+MTwvdmFsdWU+CiAgICAgIDxCYXNpY0VudHJ5PgogICAgICAgPG5hbWU+VXNlcmRlZk5hbWU8L25hbWU+CiAgICAgICA8ZmxhZ3M+MTMxOTcwPC9mbGFncz4KICAgICAgIDx2YWx1ZSB0eXBlPSIzIj48L3ZhbHVlPgogICAgICA8L0Jhc2ljRW50cnk+CiAgICAgPC9CYXNpY0VudHJ5PgogICAgIDxCYXNpY0VudHJ5PgogICAgICA8bmFtZT5IZWlnaHQ8L25hbWU+CiAgICAgIDxmbGFncz4xMzE0NTg8L2ZsYWdzPgogICAgICA8dmFsdWUgdHlwZT0iMSI+MTwvdmFsdWU+CiAgICAgIDxCYXNpY0VudHJ5PgogICAgICAgPG5hbWU+VXNlcmRlZk5hbWU8L25hbWU+CiAgICAgICA8ZmxhZ3M+MTMxOTcwPC9mbGFncz4KICAgICAgIDx2YWx1ZSB0eXBlPSIzIj48L3ZhbHVlPgogICAgICA8L0Jhc2ljRW50cnk+CiAgICAgPC9CYXNpY0VudHJ5PgogICAgIDxCYXNpY0VudHJ5PgogICAgICA8bmFtZT5XaWR0aDwvbmFtZT4KICAgICAgPGZsYWdzPjEzMTQ1ODwvZmxhZ3M+CiAgICAgIDx2YWx1ZSB0eXBlPSIxIj4xPC92YWx1ZT4KICAgICAgPEJhc2ljRW50cnk+CiAgICAgICA8bmFtZT5Vc2VyZGVmTmFtZTwvbmFtZT4KICAgICAgIDxmbGFncz4xMzE5NzA8L2ZsYWdzPgogICAgICAgPHZhbHVlIHR5cGU9IjMiPjwvdmFsdWU+CiAgICAgIDwvQmFzaWNFbnRyeT4KICAgICA8L0Jhc2ljRW50cnk+CiAgICA8L0Jhc2ljRW50cnk+CiAgICA8QmFzaWNFbnRyeT4KICAgICA8bmFtZT5ZMzwvbmFtZT4KICAgICA8ZmxhZ3M+MTMxMjAyPC9mbGFncz4KICAgICA8QmFzaWNFbnRyeT4KICAgICAgPG5hbWU+QXJlYTwvbmFtZT4KICAgICAgPGZsYWdzPjEzMTQ1ODwvZmxhZ3M+CiAgICAgIDx2YWx1ZSB0eXBlPSIxIj4xPC92YWx1ZT4KICAgICAgPEJhc2ljRW50cnk+CiAgICAgICA8bmFtZT5Vc2VyZGVmTmFtZTwvbmFtZT4KICAgICAgIDxmbGFncz4xMzE5NzA8L2ZsYWdzPgogICAgICAgPHZhbHVlIHR5cGU9IjMiPjwvdmFsdWU+CiAgICAgIDwvQmFzaWNFbnRyeT4KICAgICA8L0Jhc2ljRW50cnk+CiAgICAgPEJhc2ljRW50cnk+CiAgICAgIDxuYW1lPkhlaWdodDwvbmFtZT4KICAgICAgPGZsYWdzPjEzMTQ1ODwvZmxhZ3M+CiAgICAgIDx2YWx1ZSB0eXBlPSIxIj4xPC92YWx1ZT4KICAgICAgPEJhc2ljRW50cnk+CiAgICAgICA8bmFtZT5Vc2VyZGVmTmFtZTwvbmFtZT4KICAgICAgIDxmbGFncz4xMzE5NzA8L2ZsYWdzPgogICAgICAgPHZhbHVlIHR5cGU9IjMiPjwvdmFsdWU+CiAgICAgIDwvQmFzaWNFbnRyeT4KICAgICA8L0Jhc2ljRW50cnk+CiAgICAgPEJhc2ljRW50cnk+CiAgICAgIDxuYW1lPldpZHRoPC9uYW1lPgogICAgICA8ZmxhZ3M+MTMxNDU4PC9mbGFncz4KICAgICAgPHZhbHVlIHR5cGU9IjEiPjE8L3ZhbHVlPgogICAgICA8QmFzaWNFbnRyeT4KICAgICAgIDxuYW1lPlVzZXJkZWZOYW1lPC9uYW1lPgogICAgICAgPGZsYWdzPjEzMTk3MDwvZmxhZ3M+CiAgICAgICA8dmFsdWUgdHlwZT0iMyI+PC92YWx1ZT4KICAgICAgPC9CYXNpY0VudHJ5PgogICAgIDwvQmFzaWNFbnRyeT4KICAgIDwvQmFzaWNFbnRyeT4KICAgIDxCYXNpY0VudHJ5PgogICAgIDxuYW1lPlk0PC9uYW1lPgogICAgIDxmbGFncz4xMzEyMDI8L2ZsYWdzPgogICAgIDxCYXNpY0VudHJ5PgogICAgICA8bmFtZT5BcmVhPC9uYW1lPgogICAgICA8ZmxhZ3M+MTMxNDU4PC9mbGFncz4KICAgICAgPHZhbHVlIHR5cGU9IjEiPjE8L3ZhbHVlPgogICAgICA8QmFzaWNFbnRyeT4KICAgICAgIDxuYW1lPlVzZXJkZWZOYW1lPC9uYW1lPgogICAgICAgPGZsYWdzPjEzMTk3MDwvZmxhZ3M+CiAgICAgICA8dmFsdWUgdHlwZT0iMyI+PC92YWx1ZT4KICAgICAgPC9CYXNpY0VudHJ5PgogICAgIDwvQmFzaWNFbnRyeT4KICAgICA8QmFzaWNFbnRyeT4KICAgICAgPG5hbWU+SGVpZ2h0PC9uYW1lPgogICAgICA8ZmxhZ3M+MTMxNDU4PC9mbGFncz4KICAgICAgPHZhbHVlIHR5cGU9IjEiPjE8L3ZhbHVlPgogICAgICA8QmFzaWNFbnRyeT4KICAgICAgIDxuYW1lPlVzZXJkZWZOYW1lPC9uYW1lPgogICAgICAgPGZsYWdzPjEzMTk3MDwvZmxhZ3M+CiAgICAgICA8dmFsdWUgdHlwZT0iMyI+PC92YWx1ZT4KICAgICAgPC9CYXNpY0VudHJ5PgogICAgIDwvQmFzaWNFbnRyeT4KICAgICA8QmFzaWNFbnRyeT4KICAgICAgPG5hbWU+V2lkdGg8L25hbWU+CiAgICAgIDxmbGFncz4xMzE0NTg8L2ZsYWdzPgogICAgICA8dmFsdWUgdHlwZT0iMSI+MTwvdmFsdWU+CiAgICAgIDxCYXNpY0VudHJ5PgogICAgICAgPG5hbWU+VXNlcmRlZk5hbWU8L25hbWU+CiAgICAgICA8ZmxhZ3M+MTMxOTcwPC9mbGFncz4KICAgICAgIDx2YWx1ZSB0eXBlPSIzIj48L3ZhbHVlPgogICAgICA8L0Jhc2ljRW50cnk+CiAgICAgPC9CYXNpY0VudHJ5PgogICAgPC9CYXNpY0VudHJ5PgogICAgPEJhc2ljRW50cnk+CiAgICAgPG5hbWU+QjE8L25hbWU+CiAgICAgPGZsYWdzPjEzMTIwMjwvZmxhZ3M+CiAgICAgPEJhc2ljRW50cnk+CiAgICAgIDxuYW1lPkFyZWE8L25hbWU+CiAgICAgIDxmbGFncz4xMzE0NTg8L2ZsYWdzPgogICAgICA8dmFsdWUgdHlwZT0iMSI+MTwvdmFsdWU+CiAgICAgIDxCYXNpY0VudHJ5PgogICAgICAgPG5hbWU+VXNlcmRlZk5hbWU8L25hbWU+CiAgICAgICA8ZmxhZ3M+MTMxOTcwPC9mbGFncz4KICAgICAgIDx2YWx1ZSB0eXBlPSIzIj48L3ZhbHVlPgogICAgICA8L0Jhc2ljRW50cnk+CiAgICAgPC9CYXNpY0VudHJ5PgogICAgIDxCYXNpY0VudHJ5PgogICAgICA8bmFtZT5IZWlnaHQ8L25hbWU+CiAgICAgIDxmbGFncz4xMzE0NTg8L2ZsYWdzPgogICAgICA8dmFsdWUgdHlwZT0iMSI+MTwvdmFsdWU+CiAgICAgIDxCYXNpY0VudHJ5PgogICAgICAgPG5hbWU+VXNlcmRlZk5hbWU8L25hbWU+CiAgICAgICA8ZmxhZ3M+MTMxOTcwPC9mbGFncz4KICAgICAgIDx2YWx1ZSB0eXBlPSIzIj48L3ZhbHVlPgogICAgICA8L0Jhc2ljRW50cnk+CiAgICAgPC9CYXNpY0VudHJ5PgogICAgIDxCYXNpY0VudHJ5PgogICAgICA8bmFtZT5XaWR0aDwvbmFtZT4KICAgICAgPGZsYWdzPjEzMTQ1ODwvZmxhZ3M+CiAgICAgIDx2YWx1ZSB0eXBlPSIxIj4xPC92YWx1ZT4KICAgICAgPEJhc2ljRW50cnk+CiAgICAgICA8bmFtZT5Vc2VyZGVmTmFtZTwvbmFtZT4KICAgICAgIDxmbGFncz4xMzE5NzA8L2ZsYWdzPgogICAgICAgPHZhbHVlIHR5cGU9IjMiPjwvdmFsdWU+CiAgICAgIDwvQmFzaWNFbnRyeT4KICAgICA8L0Jhc2ljRW50cnk+CiAgICA8L0Jhc2ljRW50cnk+CiAgICA8QmFzaWNFbnRyeT4KICAgICA8bmFtZT5CMjwvbmFtZT4KICAgICA8ZmxhZ3M+MTMxMjAyPC9mbGFncz4KICAgICA8QmFzaWNFbnRyeT4KICAgICAgPG5hbWU+QXJlYTwvbmFtZT4KICAgICAgPGZsYWdzPjEzMTQ1ODwvZmxhZ3M+CiAgICAgIDx2YWx1ZSB0eXBlPSIxIj4xPC92YWx1ZT4KICAgICAgPEJhc2ljRW50cnk+CiAgICAgICA8bmFtZT5Vc2VyZGVmTmFtZTwvbmFtZT4KICAgICAgIDxmbGFncz4xMzE5NzA8L2ZsYWdzPgogICAgICAgPHZhbHVlIHR5cGU9IjMiPjwvdmFsdWU+CiAgICAgIDwvQmFzaWNFbnRyeT4KICAgICA8L0Jhc2ljRW50cnk+CiAgICAgPEJhc2ljRW50cnk+CiAgICAgIDxuYW1lPkhlaWdodDwvbmFtZT4KICAgICAgPGZsYWdzPjEzMTQ1ODwvZmxhZ3M+CiAgICAgIDx2YWx1ZSB0eXBlPSIxIj4xPC92YWx1ZT4KICAgICAgPEJhc2ljRW50cnk+CiAgICAgICA8bmFtZT5Vc2VyZGVmTmFtZTwvbmFtZT4KICAgICAgIDxmbGFncz4xMzE5NzA8L2ZsYWdzPgogICAgICAgPHZhbHVlIHR5cGU9IjMiPjwvdmFsdWU+CiAgICAgIDwvQmFzaWNFbnRyeT4KICAgICA8L0Jhc2ljRW50cnk+CiAgICAgPEJhc2ljRW50cnk+CiAgICAgIDxuYW1lPldpZHRoPC9uYW1lPgogICAgICA8ZmxhZ3M+MTMxNDU4PC9mbGFncz4KICAgICAgPHZhbHVlIHR5cGU9IjEiPjE8L3ZhbHVlPgogICAgICA8QmFzaWNFbnRyeT4KICAgICAgIDxuYW1lPlVzZXJkZWZOYW1lPC9uYW1lPgogICAgICAgPGZsYWdzPjEzMTk3MDwvZmxhZ3M+CiAgICAgICA8dmFsdWUgdHlwZT0iMyI+PC92YWx1ZT4KICAgICAgPC9CYXNpY0VudHJ5PgogICAgIDwvQmFzaWNFbnRyeT4KICAgIDwvQmFzaWNFbnRyeT4KICAgPC9CYXNpY0VudHJ5PgogICA8QmFzaWNFbnRyeT4KICAgIDxuYW1lPkxhc2VyczwvbmFtZT4KICAgIDxmbGFncz4xMzEyMDI8L2ZsYWdzPgogICAgPEJhc2ljRW50cnk+CiAgICAgPG5hbWU+WWVsbG93PC9uYW1lPgogICAgIDxmbGFncz4xMzE0NTg8L2ZsYWdzPgogICAgIDx2YWx1ZSB0eXBlPSIxIj4xPC92YWx1ZT4KICAgIDwvQmFzaWNFbnRyeT4KICAgIDxCYXNpY0VudHJ5PgogICAgIDxuYW1lPlV2PC9uYW1lPgogICAgIDxmbGFncz4xMzE0NTg8L2ZsYWdzPgogICAgIDx2YWx1ZSB0eXBlPSIxIj4xPC92YWx1ZT4KICAgIDwvQmFzaWNFbnRyeT4KICAgIDxCYXNpY0VudHJ5PgogICAgIDxuYW1lPkJsdWU8L25hbWU+CiAgICAgPGZsYWdzPjEzMTQ1ODwvZmxhZ3M+CiAgICAgPHZhbHVlIHR5cGU9IjEiPjE8L3ZhbHVlPgogICAgPC9CYXNpY0VudHJ5PgogICA8L0Jhc2ljRW50cnk+CiAgIDxCYXNpY0VudHJ5PgogICAgPG5hbWU+R2FpbjwvbmFtZT4KICAgIDxmbGFncz4xMzEyMDI8L2ZsYWdzPgogICAgPEJhc2ljRW50cnk+CiAgICAgPG5hbWU+TWluPC9uYW1lPgogICAgIDxmbGFncz4xMzE3MTQ8L2ZsYWdzPgogICAgIDx2YWx1ZSB0eXBlPSIyIj4xMDA8L3ZhbHVlPgogICAgPC9CYXNpY0VudHJ5PgogICAgPEJhc2ljRW50cnk+CiAgICAgPG5hbWU+TWF4PC9uYW1lPgogICAgIDxmbGFncz4xMzE3MTQ8L2ZsYWdzPgogICAgIDx2YWx1ZSB0eXBlPSIyIj45OTk8L3ZhbHVlPgogICAgPC9CYXNpY0VudHJ5PgogICAgPEJhc2ljRW50cnk+CiAgICAgPG5hbWU+UHJlY2lzaW9uPC9uYW1lPgogICAgIDxmbGFncz4xMzE3MTQ8L2ZsYWdzPgogICAgIDx2YWx1ZSB0eXBlPSIyIj4yPC92YWx1ZT4KICAgIDwvQmFzaWNFbnRyeT4KICAgPC9CYXNpY0VudHJ5PgogICA8QmFzaWNFbnRyeT4KICAgIDxuYW1lPlRyaWdnZXI8L25hbWU+CiAgICA8ZmxhZ3M+MTMxOTcwPC9mbGFncz4KICAgIDx2YWx1ZSB0eXBlPSIzIj5GU0M8L3ZhbHVlPgogICA8L0Jhc2ljRW50cnk+CiAgIDxCYXNpY0VudHJ5PgogICAgPG5hbWU+QXJlYVRyaWdnZXI8L25hbWU+CiAgICA8ZmxhZ3M+MTMxNDU4PC9mbGFncz4KICAgIDx2YWx1ZSB0eXBlPSIxIj4wPC92YWx1ZT4KICAgPC9CYXNpY0VudHJ5PgogICA8QmFzaWNFbnRyeT4KICAgIDxuYW1lPlNlY29uZGFyeVRyaWdnZXI8L25hbWU+CiAgICA8ZmxhZ3M+MTMxNDU4PC9mbGFncz4KICAgIDx2YWx1ZSB0eXBlPSIxIj4xPC92YWx1ZT4KICAgIDxCYXNpY0VudHJ5PgogICAgIDxuYW1lPkNoYW5uZWw8L25hbWU+CiAgICAgPGZsYWdzPjEzMTk3MDwvZmxhZ3M+CiAgICAgPHZhbHVlIHR5cGU9IjMiPkZTQzwvdmFsdWU+CiAgICA8L0Jhc2ljRW50cnk+CiAgICA8QmFzaWNFbnRyeT4KICAgICA8bmFtZT5WYWx1ZTwvbmFtZT4KICAgICA8ZmxhZ3M+MTMxNzE0PC9mbGFncz4KICAgICA8dmFsdWUgdHlwZT0iMiI+MTI1ODI8L3ZhbHVlPgogICAgPC9CYXNpY0VudHJ5PgogICA8L0Jhc2ljRW50cnk+CiAgIDxCYXNpY0VudHJ5PgogICAgPG5hbWU+QkxDPC9uYW1lPgogICAgPGZsYWdzPjEzMTQ1ODwvZmxhZ3M+CiAgICA8dmFsdWUgdHlwZT0iMSI+MTwvdmFsdWU+CiAgIDwvQmFzaWNFbnRyeT4KICAgPEJhc2ljRW50cnk+CiAgICA8bmFtZT5TY29wZU1vZGU8L25hbWU+CiAgICA8ZmxhZ3M+MTMxNzE0PC9mbGFncz4KICAgIDx2YWx1ZSB0eXBlPSIyIj4wPC92YWx1ZT4KICAgIDxCYXNpY0VudHJ5PgogICAgIDxuYW1lPkxlbmd0aDwvbmFtZT4KICAgICA8ZmxhZ3M+MTMxNzE0PC9mbGFncz4KICAgICA8dmFsdWUgdHlwZT0iMiI+NjQ8L3ZhbHVlPgogICAgPC9CYXNpY0VudHJ5PgogICAgPEJhc2ljRW50cnk+CiAgICAgPG5hbWU+U2FtcGxlVHlwZUlkMTwvbmFtZT4KICAgICA8ZmxhZ3M+MTMxNzE0PC9mbGFncz4KICAgICA8dmFsdWUgdHlwZT0iMiI+MDwvdmFsdWU+CiAgICA8L0Jhc2ljRW50cnk+CiAgICA8QmFzaWNFbnRyeT4KICAgICA8bmFtZT5TYW1wbGVUeXBlSWQyPC9uYW1lPgogICAgIDxmbGFncz4xMzE3MTQ8L2ZsYWdzPgogICAgIDx2YWx1ZSB0eXBlPSIyIj4yPC92YWx1ZT4KICAgIDwvQmFzaWNFbnRyeT4KICAgPC9CYXNpY0VudHJ5PgogICA8QmFzaWNFbnRyeT4KICAgIDxuYW1lPkZwZ2FDdHJsU2V0PC9uYW1lPgogICAgPGZsYWdzPjEzMTcxNDwvZmxhZ3M+CiAgICA8dmFsdWUgdHlwZT0iMiI+MTwvdmFsdWU+CiAgIDwvQmFzaWNFbnRyeT4KICAgPEJhc2ljRW50cnk+CiAgICA8bmFtZT5Db25maWd1cmF0aW9uPC9uYW1lPgogICAgPGZsYWdzPjEzMTk3MDwvZmxhZ3M+CiAgICA8dmFsdWUgdHlwZT0iMyI+VnliPC92YWx1ZT4KICAgPC9CYXNpY0VudHJ5PgogIDwvQmFzaWNFbnRyeT4KICA8QmFzaWNFbnRyeT4KICAgPG5hbWU+Q29tcGVuc2F0aW9uPC9uYW1lPgogICA8ZmxhZ3M+MTMxMjAyPC9mbGFncz4KICAgPEJhc2ljRW50cnk+CiAgICA8bmFtZT5NYXRyaXg8L25hbWU+CiAgICA8ZmxhZ3M+MTMxOTcwPC9mbGFncz4KICAgIDx2YWx1ZSB0eXBlPSIzIj4xCjAKMAowCjAKMAowCjAKMAoxCjAKMAowCjAKMAowCjAKMAoxCjAKMAowCjAKMAowCjAKMAoxCjAKMAowCjAKMAowCjAKMAoxCjAKMAowCjAKMAowCjAKMAoxCjAKMAowCjAKMAowCjAKMAoxCjAKMAowCjAKMAowCjAKMAoxPC92YWx1ZT4KICAgPC9CYXNpY0VudHJ5PgogICA8QmFzaWNFbnRyeT4KICAgIDxuYW1lPkFjdGl2ZTwvbmFtZT4KICAgIDxmbGFncz4xMzE3MTQ8L2ZsYWdzPgogICAgPHZhbHVlIHR5cGU9IjIiPjA8L3ZhbHVlPgogICA8L0Jhc2ljRW50cnk+CiAgPC9CYXNpY0VudHJ5PgogPC9CYXNpY0VudHJ5PgogPEJhc2ljRW50cnk+CiAgPG5hbWU+VmFsaWRpdHlLZXk8L25hbWU+CiAgPGZsYWdzPjEzMjczODwvZmxhZ3M+CiAgPHZhbHVlIHR5cGU9IjYiIHNpemU9IjExMCI+ClpnQTJBR01BTUFCaEFHSUFNd0F6QURBQVl3QTJBR1VBT0FBMUFHRUFNZ0JmQURBQU1BQXdBREFBWHdBeUFDNEEKT0FBdUFERUFOZ0F4QURnQUxnQXhBRFlBTXdBNEFEQUFYd0JOQUdFQVl3QnpBRkVBZFFCaEFHNEFkQUJmQURJQQpNQUF4QURZQU1RQXhBREVBTUFBPTwvdmFsdWU+CiA8L0Jhc2ljRW50cnk+CiA8QmFzaWNFbnRyeT4KICA8bmFtZT5Db25maWdWZXJzaW9uPC9uYW1lPgogIDxmbGFncz4xMzE5NzA8L2ZsYWdzPgogIDx2YWx1ZSB0eXBlPSIzIj4wLjQuMjU8L3ZhbHVlPgogPC9CYXNpY0VudHJ5PgogPEJhc2ljRW50cnk+CiAgPG5hbWU+RmlsZVR5cGU8L25hbWU+CiAgPGZsYWdzPjEzMTk3MDwvZmxhZ3M+CiAgPHZhbHVlIHR5cGU9IjMiPkRldmljZTwvdmFsdWU+CiA8L0Jhc2ljRW50cnk+CiA8QmFzaWNFbnRyeT4KICA8bmFtZT5DaGVja3N1bTwvbmFtZT4KICA8ZmxhZ3M+MTMxODQyPC9mbGFncz4KICA8dmFsdWUgdHlwZT0iMyI+Nzc4N2ViYzlhYTAwNzI3MzY3ZTZhYzZkZGFmZGU4Mjg8L3ZhbHVlPgogPC9CYXNpY0VudHJ5Pgo8L0Jhc2ljRW50cnk+Cg==/@MB_ANALYSIS/PEJhc2ljRW50cnk+CiA8bmFtZT5Tb2Z0d2FyZTwvbmFtZT4KIDxmbGFncz42NTY2NjwvZmxhZ3M+CiA8QmFzaWNFbnRyeT4KICA8bmFtZT5WYWxpZGl0eUtleTwvbmFtZT4KICA8ZmxhZ3M+NjcyMDI8L2ZsYWdzPgogIDx2YWx1ZSB0eXBlPSI2IiBzaXplPSIxMTAiPgpaZ0EyQUdNQU1BQmhBR0lBTXdBekFEQUFZd0EyQUdVQU9BQTFBR0VBTWdCZkFEQUFNQUF3QURBQVh3QXlBQzRBCk9BQXVBREVBTmdBeEFEZ0FMZ0F4QURZQU13QTRBREFBWHdCTkFHRUFZd0J6QUZFQWRRQmhBRzRBZEFCZkFESUEKTUFBeEFEWUFNUUF4QURFQU1BQT08L3ZhbHVlPgogPC9CYXNpY0VudHJ5PgogPEJhc2ljRW50cnk+CiAgPG5hbWU+Q29uZmlnVmVyc2lvbjwvbmFtZT4KICA8ZmxhZ3M+NjY0MzQ8L2ZsYWdzPgogIDx2YWx1ZSB0eXBlPSIzIj4wLjQuMjU8L3ZhbHVlPgogPC9CYXNpY0VudHJ5PgogPEJhc2ljRW50cnk+CiAgPG5hbWU+QW5hbHlzaXM8L25hbWU+CiAgPGZsYWdzPjY1NjY2PC9mbGFncz4KICA8QmFzaWNFbnRyeT4KICAgPG5hbWU+VmFyczwvbmFtZT4KICAgPGZsYWdzPjY1NjY2PC9mbGFncz4KICAgPEJhc2ljRW50cnk+CiAgICA8bmFtZT4xPC9uYW1lPgogICAgPGZsYWdzPjY1NjY2PC9mbGFncz4KICAgIDxCYXNpY0VudHJ5PgogICAgIDxuYW1lPlNhbXBsZXM8L25hbWU+CiAgICAgPGZsYWdzPjY1NjY2PC9mbGFncz4KICAgICA8QmFzaWNFbnRyeT4KICAgICAgPG5hbWU+UDE8L25hbWU+CiAgICAgIDxmbGFncz42NjE3ODwvZmxhZ3M+CiAgICAgIDx2YWx1ZSB0eXBlPSIyIj41NzwvdmFsdWU+CiAgICAgIDxCYXNpY0VudHJ5PgogICAgICAgPG5hbWU+U2FtcGxlczwvbmFtZT4KICAgICAgIDxmbGFncz42NTY2NjwvZmxhZ3M+CiAgICAgICA8QmFzaWNFbnRyeT4KICAgICAgICA8bmFtZT5QMjwvbmFtZT4KICAgICAgICA8ZmxhZ3M+NjYxNzg8L2ZsYWdzPgogICAgICAgIDx2YWx1ZSB0eXBlPSIyIj41ODwvdmFsdWU+CiAgICAgICAgPEJhc2ljRW50cnk+CiAgICAgICAgIDxuYW1lPlNhbXBsZXM8L25hbWU+CiAgICAgICAgIDxmbGFncz42NTY2NjwvZmxhZ3M+CiAgICAgICAgIDxCYXNpY0VudHJ5PgogICAgICAgICAgPG5hbWU+UDM8L25hbWU+CiAgICAgICAgICA8ZmxhZ3M+NjYxNzg8L2ZsYWdzPgogICAgICAgICAgPHZhbHVlIHR5cGU9IjIiPjU5PC92YWx1ZT4KICAgICAgICAgIDxCYXNpY0VudHJ5PgogICAgICAgICAgIDxuYW1lPlNhbXBsZXM8L25hbWU+CiAgICAgICAgICAgPGZsYWdzPjY1NjY2PC9mbGFncz4KICAgICAgICAgICA8QmFzaWNFbnRyeT4KICAgICAgICAgICAgPG5hbWU+UDQ8L25hbWU+CiAgICAgICAgICAgIDxmbGFncz42NjE3ODwvZmxhZ3M+CiAgICAgICAgICAgIDx2YWx1ZSB0eXBlPSIyIj42MDwvdmFsdWU+CiAgICAgICAgICAgPC9CYXNpY0VudHJ5PgogICAgICAgICAgPC9CYXNpY0VudHJ5PgogICAgICAgICA8L0Jhc2ljRW50cnk+CiAgICAgICAgPC9CYXNpY0VudHJ5PgogICAgICAgPC9CYXNpY0VudHJ5PgogICAgICA8L0Jhc2ljRW50cnk+CiAgICAgPC9CYXNpY0VudHJ5PgogICAgPC9CYXNpY0VudHJ5PgogICA8L0Jhc2ljRW50cnk+CiAgPC9CYXNpY0VudHJ5PgogPC9CYXNpY0VudHJ5PgogPEJhc2ljRW50cnk+CiAgPG5hbWU+V2luZG93czwvbmFtZT4KICA8ZmxhZ3M+NjU2NjY8L2ZsYWdzPgogIDxCYXNpY0VudHJ5PgogICA8bmFtZT52aWV3NCAxPC9uYW1lPgogICA8ZmxhZ3M+NjY0MzQ8L2ZsYWdzPgogICA8dmFsdWUgdHlwZT0iMyI+V2luZG93PC92YWx1ZT4KICAgPEJhc2ljRW50cnk+CiAgICA8bmFtZT5QYWdlczwvbmFtZT4KICAgIDxmbGFncz42NjQzNDwvZmxhZ3M+CiAgICA8dmFsdWUgdHlwZT0iMyI+UGFnZTE8L3ZhbHVlPgogICAgPEJhc2ljRW50cnk+CiAgICAgPG5hbWU+UGFnZTE8L25hbWU+CiAgICAgPGZsYWdzPjY1NjY2PC9mbGFncz4KICAgICA8QmFzaWNFbnRyeT4KICAgICAgPG5hbWU+V2lkZ2V0czwvbmFtZT4KICAgICAgPGZsYWdzPjY2NDM0PC9mbGFncz4KICAgICAgPHZhbHVlIHR5cGU9IjMiPnBsb3QzPC92YWx1ZT4KICAgICAgPEJhc2ljRW50cnk+CiAgICAgICA8bmFtZT5QYWdlTm88L25hbWU+CiAgICAgICA8ZmxhZ3M+NjY0MzQ8L2ZsYWdzPgogICAgICAgPHZhbHVlIHR5cGU9IjMiPlRleHQ8L3ZhbHVlPgogICAgICAgPEJhc2ljRW50cnk+CiAgICAgICAgPG5hbWU+V2lkZ2V0U2l6ZTwvbmFtZT4KICAgICAgICA8ZmxhZ3M+NjU2NjY8L2ZsYWdzPgogICAgICAgIDxCYXNpY0VudHJ5PgogICAgICAgICA8bmFtZT5XaWR0aDwvbmFtZT4KICAgICAgICAgPGZsYWdzPjY2MTc4PC9mbGFncz4KICAgICAgICAgPHZhbHVlIHR5cGU9IjIiPjEwMjQ8L3ZhbHVlPgogICAgICAgIDwvQmFzaWNFbnRyeT4KICAgICAgICA8QmFzaWNFbnRyeT4KICAgICAgICAgPG5hbWU+SGVpZ2h0PC9uYW1lPgogICAgICAgICA8ZmxhZ3M+NjYxNzg8L2ZsYWdzPgogICAgICAgICA8dmFsdWUgdHlwZT0iMiI+MTU8L3ZhbHVlPgogICAgICAgIDwvQmFzaWNFbnRyeT4KICAgICAgIDwvQmFzaWNFbnRyeT4KICAgICAgIDxCYXNpY0VudHJ5PgogICAgICAgIDxuYW1lPldpZGdldFBvczwvbmFtZT4KICAgICAgICA8ZmxhZ3M+NjU2NjY8L2ZsYWdzPgogICAgICAgIDxCYXNpY0VudHJ5PgogICAgICAgICA8bmFtZT5YPC9uYW1lPgogICAgICAgICA8ZmxhZ3M+NjYxNzg8L2ZsYWdzPgogICAgICAgICA8dmFsdWUgdHlwZT0iMiI+MzwvdmFsdWU+CiAgICAgICAgPC9CYXNpY0VudHJ5PgogICAgICAgIDxCYXNpY0VudHJ5PgogICAgICAgICA8bmFtZT5ZPC9uYW1lPgogICAgICAgICA8ZmxhZ3M+NjYxNzg8L2ZsYWdzPgogICAgICAgICA8dmFsdWUgdHlwZT0iMiI+MzwvdmFsdWU+CiAgICAgICAgPC9CYXNpY0VudHJ5PgogICAgICAgPC9CYXNpY0VudHJ5PgogICAgICAgPEJhc2ljRW50cnk+CiAgICAgICAgPG5hbWU+VGV4dFZhbHVlPC9uYW1lPgogICAgICAgIDxmbGFncz42NjQzNDwvZmxhZ3M+CiAgICAgICAgPHZhbHVlIHR5cGU9IjMiPiZsdDtiJmd0OzEvMSZsdDsvYiZndDs8L3ZhbHVlPgogICAgICAgPC9CYXNpY0VudHJ5PgogICAgICA8L0Jhc2ljRW50cnk+CiAgICAgIDxCYXNpY0VudHJ5PgogICAgICAgPG5hbWU+cGxvdDA8L25hbWU+CiAgICAgICA8ZmxhZ3M+NjY0MzQ8L2ZsYWdzPgogICAgICAgPHZhbHVlIHR5cGU9IjMiPlBsb3Q8L3ZhbHVlPgogICAgICAgPEJhc2ljRW50cnk+CiAgICAgICAgPG5hbWU+Vmlld0ZlYXR1cmVzPC9uYW1lPgogICAgICAgIDxmbGFncz42NjQzNDwvZmxhZ3M+CiAgICAgICAgPHZhbHVlIHR5cGU9IjMiPkZTQy1BClNTQy1BPC92YWx1ZT4KICAgICAgIDwvQmFzaWNFbnRyeT4KICAgICAgIDxCYXNpY0VudHJ5PgogICAgICAgIDxuYW1lPlZpZXdNdWx0aUxheWVyPC9uYW1lPgogICAgICAgIDxmbGFncz42NTkyMjwvZmxhZ3M+CiAgICAgICAgPHZhbHVlIHR5cGU9IjEiPjA8L3ZhbHVlPgogICAgICAgPC9CYXNpY0VudHJ5PgogICAgICAgPEJhc2ljRW50cnk+CiAgICAgICAgPG5hbWU+Vmlld1NvdXJjZTwvbmFtZT4KICAgICAgICA8ZmxhZ3M+NjY0MzQ8L2ZsYWdzPgogICAgICAgIDx2YWx1ZSB0eXBlPSIzIj4xOmxpdmU8L3ZhbHVlPgogICAgICAgPC9CYXNpY0VudHJ5PgogICAgICAgPEJhc2ljRW50cnk+CiAgICAgICAgPG5hbWU+Vmlld1BvcHVsYXRpb25zPC9uYW1lPgogICAgICAgIDxmbGFncz42NjQzNDwvZmxhZ3M+CiAgICAgICAgPHZhbHVlIHR5cGU9IjMiPjE6bGl2ZTwvdmFsdWU+CiAgICAgICA8L0Jhc2ljRW50cnk+CiAgICAgICA8QmFzaWNFbnRyeT4KICAgICAgICA8bmFtZT5WaWV3TW9kZTwvbmFtZT4KICAgICAgICA8ZmxhZ3M+NjYxNzg8L2ZsYWdzPgogICAgICAgIDx2YWx1ZSB0eXBlPSIyIj4wPC92YWx1ZT4KICAgICAgIDwvQmFzaWNFbnRyeT4KICAgICAgIDxCYXNpY0VudHJ5PgogICAgICAgIDxuYW1lPlZpZXdBeGVzPC9uYW1lPgogICAgICAgIDxmbGFncz42NjQzNDwvZmxhZ3M+CiAgICAgICAgPHZhbHVlIHR5cGU9IjMiPkFzIGFjcXVpcmVkCkFzIGFjcXVpcmVkPC92YWx1ZT4KICAgICAgIDwvQmFzaWNFbnRyeT4KICAgICAgIDxCYXNpY0VudHJ5PgogICAgICAgIDxuYW1lPlZpZXdab29tPC9uYW1lPgogICAgICAgIDxmbGFncz42NjQzNDwvZmxhZ3M+CiAgICAgICAgPHZhbHVlIHR5cGU9IjMiPjAuMCwxLjAKMC4wLDEuMDwvdmFsdWU+CiAgICAgICA8L0Jhc2ljRW50cnk+CiAgICAgICA8QmFzaWNFbnRyeT4KICAgICAgICA8bmFtZT5WaWV3SGlkZVJlZ2lvbnM8L25hbWU+CiAgICAgICAgPGZsYWdzPjY2MTc4PC9mbGFncz4KICAgICAgICA8dmFsdWUgdHlwZT0iMiI+MDwvdmFsdWU+CiAgICAgICA8L0Jhc2ljRW50cnk+CiAgICAgICA8QmFzaWNFbnRyeT4KICAgICAgICA8bmFtZT5IaXN0b2dyYW1Vc2VPdmVybGF5PC9uYW1lPgogICAgICAgIDxmbGFncz42NjE3ODwvZmxhZ3M+CiAgICAgICAgPHZhbHVlIHR5cGU9IjIiPjA8L3ZhbHVlPgogICAgICAgPC9CYXNpY0VudHJ5PgogICAgICAgPEJhc2ljRW50cnk+CiAgICAgICAgPG5hbWU+SGlzdG9ncmFtT3ZlcmxheTwvbmFtZT4KICAgICAgICA8ZmxhZ3M+NjY0MzQ8L2ZsYWdzPgogICAgICAgIDx2YWx1ZSB0eXBlPSIzIj4KCgoKCgoKCgo8L3ZhbHVlPgogICAgICAgPC9CYXNpY0VudHJ5PgogICAgICAgPEJhc2ljRW50cnk+CiAgICAgICAgPG5hbWU+SGlzdG9ncmFtT3ZlcmxheUNvbG9yczwvbmFtZT4KICAgICAgICA8ZmxhZ3M+NjY0MzQ8L2ZsYWdzPgogICAgICAgIDx2YWx1ZSB0eXBlPSIzIj4jZmZhYTdmCiNmZmFhZmYKI2FhZmY3ZgojOTZkOGUxCiNhYWFhN2YKI2ZmODY0YQojZmM1N2ZmCiM2YmZmNDIKIzQwYmNmZgojYTJhYTM0PC92YWx1ZT4KICAgICAgIDwvQmFzaWNFbnRyeT4KICAgICAgIDxCYXNpY0VudHJ5PgogICAgICAgIDxuYW1lPlZpZXdEYXRhRW5kPC9uYW1lPgogICAgICAgIDxmbGFncz42NjE3ODwvZmxhZ3M+CiAgICAgICAgPHZhbHVlIHR5cGU9IjIiPjIxNDc0ODM2NDc8L3ZhbHVlPgogICAgICAgPC9CYXNpY0VudHJ5PgogICAgICAgPEJhc2ljRW50cnk+CiAgICAgICAgPG5hbWU+Vmlld0RhdGFTa2lwPC9uYW1lPgogICAgICAgIDxmbGFncz42NjE3ODwvZmxhZ3M+CiAgICAgICAgPHZhbHVlIHR5cGU9IjIiPjA8L3ZhbHVlPgogICAgICAgPC9CYXNpY0VudHJ5PgogICAgICAgPEJhc2ljRW50cnk+CiAgICAgICAgPG5hbWU+Vmlld0RhdGFTdGFydDwvbmFtZT4KICAgICAgICA8ZmxhZ3M+NjYxNzg8L2ZsYWdzPgogICAgICAgIDx2YWx1ZSB0eXBlPSIyIj4wPC92YWx1ZT4KICAgICAgIDwvQmFzaWNFbnRyeT4KICAgICAgIDxCYXNpY0VudHJ5PgogICAgICAgIDxuYW1lPlNjcmlwdFRleHQ8L25hbWU+CiAgICAgICAgPGZsYWdzPjY2NDM0PC9mbGFncz4KICAgICAgICA8dmFsdWUgdHlwZT0iMyI+RWRpdCB0ZXh0IHZpYSBQcm9wZXJ0aWVzPC92YWx1ZT4KICAgICAgICA8QmFzaWNFbnRyeT4KICAgICAgICAgPG5hbWU+UHJlZGVmaW5lZFNjcmlwdFRleHQ8L25hbWU+CiAgICAgICAgIDxmbGFncz42NjQzNDwvZmxhZ3M+CiAgICAgICAgIDx2YWx1ZSB0eXBlPSIzIj48L3ZhbHVlPgogICAgICAgIDwvQmFzaWNFbnRyeT4KICAgICAgIDwvQmFzaWNFbnRyeT4KICAgICAgIDxCYXNpY0VudHJ5PgogICAgICAgIDxuYW1lPlNjcmlwdFRleHRBbGlnbm1lbnQ8L25hbWU+CiAgICAgICAgPGZsYWdzPjY2MTc4PC9mbGFncz4KICAgICAgICA8dmFsdWUgdHlwZT0iMiI+MDwvdmFsdWU+CiAgICAgICA8L0Jhc2ljRW50cnk+CiAgICAgICA8QmFzaWNFbnRyeT4KICAgICAgICA8bmFtZT5IaXN0b2dyYW1Ob3JtYWxpemF0aW9uPC9uYW1lPgogICAgICAgIDxmbGFncz42NjE3ODwvZmxhZ3M+CiAgICAgICAgPHZhbHVlIHR5cGU9IjIiPjA8L3ZhbHVlPgogICAgICAgPC9CYXNpY0VudHJ5PgogICAgICAgPEJhc2ljRW50cnk+CiAgICAgICAgPG5hbWU+SGlzdG9ncmFtUGxvdE1vZGU8L25hbWU+CiAgICAgICAgPGZsYWdzPjY2MTc4PC9mbGFncz4KICAgICAgICA8dmFsdWUgdHlwZT0iMiI+MDwvdmFsdWU+CiAgICAgICA8L0Jhc2ljRW50cnk+CiAgICAgICA8QmFzaWNFbnRyeT4KICAgICAgICA8bmFtZT5IaXN0b2dyYW1TbW9vdGhpbmc8L25hbWU+CiAgICAgICAgPGZsYWdzPjY2MTc4PC9mbGFncz4KICAgICAgICA8dmFsdWUgdHlwZT0iMiI+MDwvdmFsdWU+CiAgICAgICA8L0Jhc2ljRW50cnk+CiAgICAgICA8QmFzaWNFbnRyeT4KICAgICAgICA8bmFtZT5TdGF0aXN0aWNGZWF0dXJlczwvbmFtZT4KICAgICAgICA8ZmxhZ3M+NjY0MzQ8L2ZsYWdzPgogICAgICAgIDx2YWx1ZSB0eXBlPSIzIj5GU0MtQQpTU0MtQTwvdmFsdWU+CiAgICAgICA8L0Jhc2ljRW50cnk+CiAgICAgICA8QmFzaWNFbnRyeT4KICAgICAgICA8bmFtZT5TdGF0aXN0aWNSZWdpb25GdW5jczwvbmFtZT4KICAgICAgICA8ZmxhZ3M+NjY0MzQ8L2ZsYWdzPgogICAgICAgIDx2YWx1ZSB0eXBlPSIzIj5QYXRoCiUtVDwvdmFsdWU+CiAgICAgICA8L0Jhc2ljRW50cnk+CiAgICAgICA8QmFzaWNFbnRyeT4KICAgICAgICA8bmFtZT5TdGF0aXN0aWNGZWF0dXJlRnVuY3M8L25hbWU+CiAgICAgICAgPGZsYWdzPjY2NDM0PC9mbGFncz4KICAgICAgICA8dmFsdWUgdHlwZT0iMyI+PC92YWx1ZT4KICAgICAgIDwvQmFzaWNFbnRyeT4KICAgICAgIDxCYXNpY0VudHJ5PgogICAgICAgIDxuYW1lPlN0YXRpc3RpY1NvdXJjZUluZm88L25hbWU+CiAgICAgICAgPGZsYWdzPjY1OTIyPC9mbGFncz4KICAgICAgICA8dmFsdWUgdHlwZT0iMSI+MTwvdmFsdWU+CiAgICAgICA8L0Jhc2ljRW50cnk+CiAgICAgICA8QmFzaWNFbnRyeT4KICAgICAgICA8bmFtZT5TdGF0aXN0aWNUYWJsZTwvbmFtZT4KICAgICAgICA8ZmxhZ3M+NjU5MjI8L2ZsYWdzPgogICAgICAgIDx2YWx1ZSB0eXBlPSIxIj4xPC92YWx1ZT4KICAgICAgIDwvQmFzaWNFbnRyeT4KICAgICAgIDxCYXNpY0VudHJ5PgogICAgICAgIDxuYW1lPlN0YXRpc3RpY0ZlYXR1cmVOYW1lPC9uYW1lPgogICAgICAgIDxmbGFncz42NjE3ODwvZmxhZ3M+CiAgICAgICAgPHZhbHVlIHR5cGU9IjIiPjA8L3ZhbHVlPgogICAgICAgPC9CYXNpY0VudHJ5PgogICAgICAgPEJhc2ljRW50cnk+CiAgICAgICAgPG5hbWU+SGVhdG1hcDwvbmFtZT4KICAgICAgICA8ZmxhZ3M+NjU2NjY8L2ZsYWdzPgogICAgICAgIDxCYXNpY0VudHJ5PgogICAgICAgICA8bmFtZT5Db2xvcjE8L25hbWU+CiAgICAgICAgIDxmbGFncz42NjQzNDwvZmxhZ3M+CiAgICAgICAgIDx2YWx1ZSB0eXBlPSIzIj4jZmYwMDAwPC92YWx1ZT4KICAgICAgICA8L0Jhc2ljRW50cnk+CiAgICAgICAgPEJhc2ljRW50cnk+CiAgICAgICAgIDxuYW1lPkNvbG9yMjwvbmFtZT4KICAgICAgICAgPGZsYWdzPjY2NDM0PC9mbGFncz4KICAgICAgICAgPHZhbHVlIHR5cGU9IjMiPiMwMGFhMDA8L3ZhbHVlPgogICAgICAgIDwvQmFzaWNFbnRyeT4KICAgICAgICA8QmFzaWNFbnRyeT4KICAgICAgICAgPG5hbWU+Q29sb3IzPC9uYW1lPgogICAgICAgICA8ZmxhZ3M+NjY0MzQ8L2ZsYWdzPgogICAgICAgICA8dmFsdWUgdHlwZT0iMyI+I2ZmZmYwMDwvdmFsdWU+CiAgICAgICAgPC9CYXNpY0VudHJ5PgogICAgICAgIDxCYXNpY0VudHJ5PgogICAgICAgICA8bmFtZT5Db2xvcjQ8L25hbWU+CiAgICAgICAgIDxmbGFncz42NjQzNDwvZmxhZ3M+CiAgICAgICAgIDx2YWx1ZSB0eXBlPSIzIj4jMzMzM2ZmPC92YWx1ZT4KICAgICAgICA8L0Jhc2ljRW50cnk+CiAgICAgICAgPEJhc2ljRW50cnk+CiAgICAgICAgIDxuYW1lPlRocmVzaG9sZDE8L25hbWU+CiAgICAgICAgIDxmbGFncz42NzQ1ODwvZmxhZ3M+CiAgICAgICAgIDx2YWx1ZSB0eXBlPSI3Ij4xPC92YWx1ZT4KICAgICAgICA8L0Jhc2ljRW50cnk+CiAgICAgICAgPEJhc2ljRW50cnk+CiAgICAgICAgIDxuYW1lPlRocmVzaG9sZDI8L25hbWU+CiAgICAgICAgIDxmbGFncz42NzQ1ODwvZmxhZ3M+CiAgICAgICAgIDx2YWx1ZSB0eXBlPSI3Ij4xMDA8L3ZhbHVlPgogICAgICAgIDwvQmFzaWNFbnRyeT4KICAgICAgICA8QmFzaWNFbnRyeT4KICAgICAgICAgPG5hbWU+UmVnaW9uPC9uYW1lPgogICAgICAgICA8ZmxhZ3M+NjY0MzQ8L2ZsYWdzPgogICAgICAgICA8dmFsdWUgdHlwZT0iMyI+bGl2ZTwvdmFsdWU+CiAgICAgICAgPC9CYXNpY0VudHJ5PgogICAgICAgIDxCYXNpY0VudHJ5PgogICAgICAgICA8bmFtZT5SZWdpb25GdW5jdGlvbjwvbmFtZT4KICAgICAgICAgPGZsYWdzPjY2NDM0PC9mbGFncz4KICAgICAgICAgPHZhbHVlIHR5cGU9IjMiPkNvdW50PC92YWx1ZT4KICAgICAgICA8L0Jhc2ljRW50cnk+CiAgICAgICAgPEJhc2ljRW50cnk+CiAgICAgICAgIDxuYW1lPkZlYXR1cmU8L25hbWU+CiAgICAgICAgIDxmbGFncz42NjQzNDwvZmxhZ3M+CiAgICAgICAgIDx2YWx1ZSB0eXBlPSIzIj5GU0MtQTwvdmFsdWU+CiAgICAgICAgPC9CYXNpY0VudHJ5PgogICAgICAgIDxCYXNpY0VudHJ5PgogICAgICAgICA8bmFtZT5GZWF0dXJlRnVuY3Rpb248L25hbWU+CiAgICAgICAgIDxmbGFncz42NjQzNDwvZmxhZ3M+CiAgICAgICAgIDx2YWx1ZSB0eXBlPSIzIj5NZWFuPC92YWx1ZT4KICAgICAgICA8L0Jhc2ljRW50cnk+CiAgICAgICAgPEJhc2ljRW50cnk+CiAgICAgICAgIDxuYW1lPk1vZGU8L25hbWU+CiAgICAgICAgIDxmbGFncz42NjE3ODwvZmxhZ3M+CiAgICAgICAgIDx2YWx1ZSB0eXBlPSIyIj4wPC92YWx1ZT4KICAgICAgICA8L0Jhc2ljRW50cnk+CiAgICAgICAgPEJhc2ljRW50cnk+CiAgICAgICAgIDxuYW1lPkZ1bmN0aW9uPC9uYW1lPgogICAgICAgICA8ZmxhZ3M+NjYxNzg8L2ZsYWdzPgogICAgICAgICA8dmFsdWUgdHlwZT0iMiI+MTwvdmFsdWU+CiAgICAgICAgPC9CYXNpY0VudHJ5PgogICAgICAgIDxCYXNpY0VudHJ5PgogICAgICAgICA8bmFtZT5EaXNhYmxlZEdyb3VwczwvbmFtZT4KICAgICAgICAgPGZsYWdzPjY2NDM0PC9mbGFncz4KICAgICAgICAgPHZhbHVlIHR5cGU9IjMiPjwvdmFsdWU+CiAgICAgICAgPC9CYXNpY0VudHJ5PgogICAgICAgPC9CYXNpY0VudHJ5PgogICAgICAgPEJhc2ljRW50cnk+CiAgICAgICAgPG5hbWU+Vmlld0hlaWdodDwvbmFtZT4KICAgICAgICA8ZmxhZ3M+NjYxNzg8L2ZsYWdzPgogICAgICAgIDx2YWx1ZSB0eXBlPSIyIj4yNTI8L3ZhbHVlPgogICAgICAgPC9CYXNpY0VudHJ5PgogICAgICAgPEJhc2ljRW50cnk+CiAgICAgICAgPG5hbWU+Vmlld1dpZHRoPC9uYW1lPgogICAgICAgIDxmbGFncz42NjE3ODwvZmxhZ3M+CiAgICAgICAgPHZhbHVlIHR5cGU9IjIiPjI1MjwvdmFsdWU+CiAgICAgICA8L0Jhc2ljRW50cnk+CiAgICAgICA8QmFzaWNFbnRyeT4KICAgICAgICA8bmFtZT5XaWRnZXRQb3M8L25hbWU+CiAgICAgICAgPGZsYWdzPjY1NjY2PC9mbGFncz4KICAgICAgICA8QmFzaWNFbnRyeT4KICAgICAgICAgPG5hbWU+WDwvbmFtZT4KICAgICAgICAgPGZsYWdzPjY2MTc4PC9mbGFncz4KICAgICAgICAgPHZhbHVlIHR5cGU9IjIiPjEzPC92YWx1ZT4KICAgICAgICA8L0Jhc2ljRW50cnk+CiAgICAgICAgPEJhc2ljRW50cnk+CiAgICAgICAgIDxuYW1lPlk8L25hbWU+CiAgICAgICAgIDxmbGFncz42NjE3ODwvZmxhZ3M+CiAgICAgICAgIDx2YWx1ZSB0eXBlPSIyIj4xNTwvdmFsdWU+CiAgICAgICAgPC9CYXNpY0VudHJ5PgogICAgICAgPC9CYXNpY0VudHJ5PgogICAgICAgPEJhc2ljRW50cnk+CiAgICAgICAgPG5hbWU+V2lkZ2V0U2l6ZTwvbmFtZT4KICAgICAgICA8ZmxhZ3M+NjU2NjY8L2ZsYWdzPgogICAgICAgIDxCYXNpY0VudHJ5PgogICAgICAgICA8bmFtZT5XaWR0aDwvbmFtZT4KICAgICAgICAgPGZsYWdzPjY2MTc4PC9mbGFncz4KICAgICAgICAgPHZhbHVlIHR5cGU9IjIiPjM2NDwvdmFsdWU+CiAgICAgICAgPC9CYXNpY0VudHJ5PgogICAgICAgIDxCYXNpY0VudHJ5PgogICAgICAgICA8bmFtZT5IZWlnaHQ8L25hbWU+CiAgICAgICAgIDxmbGFncz42NjE3ODwvZmxhZ3M+CiAgICAgICAgIDx2YWx1ZSB0eXBlPSIyIj4zMTQ8L3ZhbHVlPgogICAgICAgIDwvQmFzaWNFbnRyeT4KICAgICAgIDwvQmFzaWNFbnRyeT4KICAgICAgPC9CYXNpY0VudHJ5PgogICAgICA8QmFzaWNFbnRyeT4KICAgICAgIDxuYW1lPnBsb3QxPC9uYW1lPgogICAgICAgPGZsYWdzPjY2NDM0PC9mbGFncz4KICAgICAgIDx2YWx1ZSB0eXBlPSIzIj5QbG90PC92YWx1ZT4KICAgICAgIDxCYXNpY0VudHJ5PgogICAgICAgIDxuYW1lPlZpZXdGZWF0dXJlczwvbmFtZT4KICAgICAgICA8ZmxhZ3M+NjY0MzQ8L2ZsYWdzPgogICAgICAgIDx2YWx1ZSB0eXBlPSIzIj5GU0MtQQpGU0MtSDwvdmFsdWU+CiAgICAgICA8L0Jhc2ljRW50cnk+CiAgICAgICA8QmFzaWNFbnRyeT4KICAgICAgICA8bmFtZT5WaWV3TXVsdGlMYXllcjwvbmFtZT4KICAgICAgICA8ZmxhZ3M+NjU5MjI8L2ZsYWdzPgogICAgICAgIDx2YWx1ZSB0eXBlPSIxIj4wPC92YWx1ZT4KICAgICAgIDwvQmFzaWNFbnRyeT4KICAgICAgIDxCYXNpY0VudHJ5PgogICAgICAgIDxuYW1lPlZpZXdTb3VyY2U8L25hbWU+CiAgICAgICAgPGZsYWdzPjY2NDM0PC9mbGFncz4KICAgICAgICA8dmFsdWUgdHlwZT0iMyI+MTpsaXZlXFAxPC92YWx1ZT4KICAgICAgIDwvQmFzaWNFbnRyeT4KICAgICAgIDxCYXNpY0VudHJ5PgogICAgICAgIDxuYW1lPlZpZXdQb3B1bGF0aW9uczwvbmFtZT4KICAgICAgICA8ZmxhZ3M+NjY0MzQ8L2ZsYWdzPgogICAgICAgIDx2YWx1ZSB0eXBlPSIzIj4xOmxpdmVcUDE8L3ZhbHVlPgogICAgICAgPC9CYXNpY0VudHJ5PgogICAgICAgPEJhc2ljRW50cnk+CiAgICAgICAgPG5hbWU+Vmlld01vZGU8L25hbWU+CiAgICAgICAgPGZsYWdzPjY2MTc4PC9mbGFncz4KICAgICAgICA8dmFsdWUgdHlwZT0iMiI+MDwvdmFsdWU+CiAgICAgICA8L0Jhc2ljRW50cnk+CiAgICAgICA8QmFzaWNFbnRyeT4KICAgICAgICA8bmFtZT5WaWV3QXhlczwvbmFtZT4KICAgICAgICA8ZmxhZ3M+NjY0MzQ8L2ZsYWdzPgogICAgICAgIDx2YWx1ZSB0eXBlPSIzIj5BcyBhY3F1aXJlZApBcyBhY3F1aXJlZDwvdmFsdWU+CiAgICAgICA8L0Jhc2ljRW50cnk+CiAgICAgICA8QmFzaWNFbnRyeT4KICAgICAgICA8bmFtZT5WaWV3Wm9vbTwvbmFtZT4KICAgICAgICA8ZmxhZ3M+NjY0MzQ8L2ZsYWdzPgogICAgICAgIDx2YWx1ZSB0eXBlPSIzIj4wLjAsMS4wCjAuMCwxLjA8L3ZhbHVlPgogICAgICAgPC9CYXNpY0VudHJ5PgogICAgICAgPEJhc2ljRW50cnk+CiAgICAgICAgPG5hbWU+Vmlld0hpZGVSZWdpb25zPC9uYW1lPgogICAgICAgIDxmbGFncz42NjE3ODwvZmxhZ3M+CiAgICAgICAgPHZhbHVlIHR5cGU9IjIiPjA8L3ZhbHVlPgogICAgICAgPC9CYXNpY0VudHJ5PgogICAgICAgPEJhc2ljRW50cnk+CiAgICAgICAgPG5hbWU+SGlzdG9ncmFtVXNlT3ZlcmxheTwvbmFtZT4KICAgICAgICA8ZmxhZ3M+NjYxNzg8L2ZsYWdzPgogICAgICAgIDx2YWx1ZSB0eXBlPSIyIj4wPC92YWx1ZT4KICAgICAgIDwvQmFzaWNFbnRyeT4KICAgICAgIDxCYXNpY0VudHJ5PgogICAgICAgIDxuYW1lPkhpc3RvZ3JhbU92ZXJsYXk8L25hbWU+CiAgICAgICAgPGZsYWdzPjY2NDM0PC9mbGFncz4KICAgICAgICA8dmFsdWUgdHlwZT0iMyI+CgoKCgoKCgoKPC92YWx1ZT4KICAgICAgIDwvQmFzaWNFbnRyeT4KICAgICAgIDxCYXNpY0VudHJ5PgogICAgICAgIDxuYW1lPkhpc3RvZ3JhbU92ZXJsYXlDb2xvcnM8L25hbWU+CiAgICAgICAgPGZsYWdzPjY2NDM0PC9mbGFncz4KICAgICAgICA8dmFsdWUgdHlwZT0iMyI+I2ZmYWE3ZgojZmZhYWZmCiNhYWZmN2YKIzk2ZDhlMQojYWFhYTdmCiNmZjg2NGEKI2ZjNTdmZgojNmJmZjQyCiM0MGJjZmYKI2EyYWEzNDwvdmFsdWU+CiAgICAgICA8L0Jhc2ljRW50cnk+CiAgICAgICA8QmFzaWNFbnRyeT4KICAgICAgICA8bmFtZT5WaWV3RGF0YUVuZDwvbmFtZT4KICAgICAgICA8ZmxhZ3M+NjYxNzg8L2ZsYWdzPgogICAgICAgIDx2YWx1ZSB0eXBlPSIyIj4yMTQ3NDgzNjQ3PC92YWx1ZT4KICAgICAgIDwvQmFzaWNFbnRyeT4KICAgICAgIDxCYXNpY0VudHJ5PgogICAgICAgIDxuYW1lPlZpZXdEYXRhU2tpcDwvbmFtZT4KICAgICAgICA8ZmxhZ3M+NjYxNzg8L2ZsYWdzPgogICAgICAgIDx2YWx1ZSB0eXBlPSIyIj4wPC92YWx1ZT4KICAgICAgIDwvQmFzaWNFbnRyeT4KICAgICAgIDxCYXNpY0VudHJ5PgogICAgICAgIDxuYW1lPlZpZXdEYXRhU3RhcnQ8L25hbWU+CiAgICAgICAgPGZsYWdzPjY2MTc4PC9mbGFncz4KICAgICAgICA8dmFsdWUgdHlwZT0iMiI+MDwvdmFsdWU+CiAgICAgICA8L0Jhc2ljRW50cnk+CiAgICAgICA8QmFzaWNFbnRyeT4KICAgICAgICA8bmFtZT5TY3JpcHRUZXh0PC9uYW1lPgogICAgICAgIDxmbGFncz42NjQzNDwvZmxhZ3M+CiAgICAgICAgPHZhbHVlIHR5cGU9IjMiPkVkaXQgdGV4dCB2aWEgUHJvcGVydGllczwvdmFsdWU+CiAgICAgICAgPEJhc2ljRW50cnk+CiAgICAgICAgIDxuYW1lPlByZWRlZmluZWRTY3JpcHRUZXh0PC9uYW1lPgogICAgICAgICA8ZmxhZ3M+NjY0MzQ8L2ZsYWdzPgogICAgICAgICA8dmFsdWUgdHlwZT0iMyI+PC92YWx1ZT4KICAgICAgICA8L0Jhc2ljRW50cnk+CiAgICAgICA8L0Jhc2ljRW50cnk+CiAgICAgICA8QmFzaWNFbnRyeT4KICAgICAgICA8bmFtZT5TY3JpcHRUZXh0QWxpZ25tZW50PC9uYW1lPgogICAgICAgIDxmbGFncz42NjE3ODwvZmxhZ3M+CiAgICAgICAgPHZhbHVlIHR5cGU9IjIiPjA8L3ZhbHVlPgogICAgICAgPC9CYXNpY0VudHJ5PgogICAgICAgPEJhc2ljRW50cnk+CiAgICAgICAgPG5hbWU+SGlzdG9ncmFtTm9ybWFsaXphdGlvbjwvbmFtZT4KICAgICAgICA8ZmxhZ3M+NjYxNzg8L2ZsYWdzPgogICAgICAgIDx2YWx1ZSB0eXBlPSIyIj4wPC92YWx1ZT4KICAgICAgIDwvQmFzaWNFbnRyeT4KICAgICAgIDxCYXNpY0VudHJ5PgogICAgICAgIDxuYW1lPkhpc3RvZ3JhbVBsb3RNb2RlPC9uYW1lPgogICAgICAgIDxmbGFncz42NjE3ODwvZmxhZ3M+CiAgICAgICAgPHZhbHVlIHR5cGU9IjIiPjA8L3ZhbHVlPgogICAgICAgPC9CYXNpY0VudHJ5PgogICAgICAgPEJhc2ljRW50cnk+CiAgICAgICAgPG5hbWU+SGlzdG9ncmFtU21vb3RoaW5nPC9uYW1lPgogICAgICAgIDxmbGFncz42NjE3ODwvZmxhZ3M+CiAgICAgICAgPHZhbHVlIHR5cGU9IjIiPjA8L3ZhbHVlPgogICAgICAgPC9CYXNpY0VudHJ5PgogICAgICAgPEJhc2ljRW50cnk+CiAgICAgICAgPG5hbWU+U3RhdGlzdGljRmVhdHVyZXM8L25hbWU+CiAgICAgICAgPGZsYWdzPjY2NDM0PC9mbGFncz4KICAgICAgICA8dmFsdWUgdHlwZT0iMyI+RlNDLUEKRlNDLUg8L3ZhbHVlPgogICAgICAgPC9CYXNpY0VudHJ5PgogICAgICAgPEJhc2ljRW50cnk+CiAgICAgICAgPG5hbWU+U3RhdGlzdGljUmVnaW9uRnVuY3M8L25hbWU+CiAgICAgICAgPGZsYWdzPjY2NDM0PC9mbGFncz4KICAgICAgICA8dmFsdWUgdHlwZT0iMyI+UGF0aAolLVQ8L3ZhbHVlPgogICAgICAgPC9CYXNpY0VudHJ5PgogICAgICAgPEJhc2ljRW50cnk+CiAgICAgICAgPG5hbWU+U3RhdGlzdGljRmVhdHVyZUZ1bmNzPC9uYW1lPgogICAgICAgIDxmbGFncz42NjQzNDwvZmxhZ3M+CiAgICAgICAgPHZhbHVlIHR5cGU9IjMiPjwvdmFsdWU+CiAgICAgICA8L0Jhc2ljRW50cnk+CiAgICAgICA8QmFzaWNFbnRyeT4KICAgICAgICA8bmFtZT5TdGF0aXN0aWNTb3VyY2VJbmZvPC9uYW1lPgogICAgICAgIDxmbGFncz42NTkyMjwvZmxhZ3M+CiAgICAgICAgPHZhbHVlIHR5cGU9IjEiPjE8L3ZhbHVlPgogICAgICAgPC9CYXNpY0VudHJ5PgogICAgICAgPEJhc2ljRW50cnk+CiAgICAgICAgPG5hbWU+U3RhdGlzdGljVGFibGU8L25hbWU+CiAgICAgICAgPGZsYWdzPjY1OTIyPC9mbGFncz4KICAgICAgICA8dmFsdWUgdHlwZT0iMSI+MTwvdmFsdWU+CiAgICAgICA8L0Jhc2ljRW50cnk+CiAgICAgICA8QmFzaWNFbnRyeT4KICAgICAgICA8bmFtZT5TdGF0aXN0aWNGZWF0dXJlTmFtZTwvbmFtZT4KICAgICAgICA8ZmxhZ3M+NjYxNzg8L2ZsYWdzPgogICAgICAgIDx2YWx1ZSB0eXBlPSIyIj4wPC92YWx1ZT4KICAgICAgIDwvQmFzaWNFbnRyeT4KICAgICAgIDxCYXNpY0VudHJ5PgogICAgICAgIDxuYW1lPkhlYXRtYXA8L25hbWU+CiAgICAgICAgPGZsYWdzPjY1NjY2PC9mbGFncz4KICAgICAgICA8QmFzaWNFbnRyeT4KICAgICAgICAgPG5hbWU+Q29sb3IxPC9uYW1lPgogICAgICAgICA8ZmxhZ3M+NjY0MzQ8L2ZsYWdzPgogICAgICAgICA8dmFsdWUgdHlwZT0iMyI+I2ZmMDAwMDwvdmFsdWU+CiAgICAgICAgPC9CYXNpY0VudHJ5PgogICAgICAgIDxCYXNpY0VudHJ5PgogICAgICAgICA8bmFtZT5Db2xvcjI8L25hbWU+CiAgICAgICAgIDxmbGFncz42NjQzNDwvZmxhZ3M+CiAgICAgICAgIDx2YWx1ZSB0eXBlPSIzIj4jMDBhYTAwPC92YWx1ZT4KICAgICAgICA8L0Jhc2ljRW50cnk+CiAgICAgICAgPEJhc2ljRW50cnk+CiAgICAgICAgIDxuYW1lPkNvbG9yMzwvbmFtZT4KICAgICAgICAgPGZsYWdzPjY2NDM0PC9mbGFncz4KICAgICAgICAgPHZhbHVlIHR5cGU9IjMiPiNmZmZmMDA8L3ZhbHVlPgogICAgICAgIDwvQmFzaWNFbnRyeT4KICAgICAgICA8QmFzaWNFbnRyeT4KICAgICAgICAgPG5hbWU+Q29sb3I0PC9uYW1lPgogICAgICAgICA8ZmxhZ3M+NjY0MzQ8L2ZsYWdzPgogICAgICAgICA8dmFsdWUgdHlwZT0iMyI+IzMzMzNmZjwvdmFsdWU+CiAgICAgICAgPC9CYXNpY0VudHJ5PgogICAgICAgIDxCYXNpY0VudHJ5PgogICAgICAgICA8bmFtZT5UaHJlc2hvbGQxPC9uYW1lPgogICAgICAgICA8ZmxhZ3M+Njc0NTg8L2ZsYWdzPgogICAgICAgICA8dmFsdWUgdHlwZT0iNyI+MTwvdmFsdWU+CiAgICAgICAgPC9CYXNpY0VudHJ5PgogICAgICAgIDxCYXNpY0VudHJ5PgogICAgICAgICA8bmFtZT5UaHJlc2hvbGQyPC9uYW1lPgogICAgICAgICA8ZmxhZ3M+Njc0NTg8L2ZsYWdzPgogICAgICAgICA8dmFsdWUgdHlwZT0iNyI+MTAwPC92YWx1ZT4KICAgICAgICA8L0Jhc2ljRW50cnk+CiAgICAgICAgPEJhc2ljRW50cnk+CiAgICAgICAgIDxuYW1lPlJlZ2lvbjwvbmFtZT4KICAgICAgICAgPGZsYWdzPjY2NDM0PC9mbGFncz4KICAgICAgICAgPHZhbHVlIHR5cGU9IjMiPmxpdmVcUDE8L3ZhbHVlPgogICAgICAgIDwvQmFzaWNFbnRyeT4KICAgICAgICA8QmFzaWNFbnRyeT4KICAgICAgICAgPG5hbWU+UmVnaW9uRnVuY3Rpb248L25hbWU+CiAgICAgICAgIDxmbGFncz42NjQzNDwvZmxhZ3M+CiAgICAgICAgIDx2YWx1ZSB0eXBlPSIzIj5Db3VudDwvdmFsdWU+CiAgICAgICAgPC9CYXNpY0VudHJ5PgogICAgICAgIDxCYXNpY0VudHJ5PgogICAgICAgICA8bmFtZT5GZWF0dXJlPC9uYW1lPgogICAgICAgICA8ZmxhZ3M+NjY0MzQ8L2ZsYWdzPgogICAgICAgICA8dmFsdWUgdHlwZT0iMyI+RlNDLUE8L3ZhbHVlPgogICAgICAgIDwvQmFzaWNFbnRyeT4KICAgICAgICA8QmFzaWNFbnRyeT4KICAgICAgICAgPG5hbWU+RmVhdHVyZUZ1bmN0aW9uPC9uYW1lPgogICAgICAgICA8ZmxhZ3M+NjY0MzQ8L2ZsYWdzPgogICAgICAgICA8dmFsdWUgdHlwZT0iMyI+TWVhbjwvdmFsdWU+CiAgICAgICAgPC9CYXNpY0VudHJ5PgogICAgICAgIDxCYXNpY0VudHJ5PgogICAgICAgICA8bmFtZT5Nb2RlPC9uYW1lPgogICAgICAgICA8ZmxhZ3M+NjYxNzg8L2ZsYWdzPgogICAgICAgICA8dmFsdWUgdHlwZT0iMiI+MDwvdmFsdWU+CiAgICAgICAgPC9CYXNpY0VudHJ5PgogICAgICAgIDxCYXNpY0VudHJ5PgogICAgICAgICA8bmFtZT5GdW5jdGlvbjwvbmFtZT4KICAgICAgICAgPGZsYWdzPjY2MTc4PC9mbGFncz4KICAgICAgICAgPHZhbHVlIHR5cGU9IjIiPjE8L3ZhbHVlPgogICAgICAgIDwvQmFzaWNFbnRyeT4KICAgICAgICA8QmFzaWNFbnRyeT4KICAgICAgICAgPG5hbWU+RGlzYWJsZWRHcm91cHM8L25hbWU+CiAgICAgICAgIDxmbGFncz42NjQzNDwvZmxhZ3M+CiAgICAgICAgIDx2YWx1ZSB0eXBlPSIzIj48L3ZhbHVlPgogICAgICAgIDwvQmFzaWNFbnRyeT4KICAgICAgIDwvQmFzaWNFbnRyeT4KICAgICAgIDxCYXNpY0VudHJ5PgogICAgICAgIDxuYW1lPlZpZXdIZWlnaHQ8L25hbWU+CiAgICAgICAgPGZsYWdzPjY2MTc4PC9mbGFncz4KICAgICAgICA8dmFsdWUgdHlwZT0iMiI+MjUyPC92YWx1ZT4KICAgICAgIDwvQmFzaWNFbnRyeT4KICAgICAgIDxCYXNpY0VudHJ5PgogICAgICAgIDxuYW1lPlZpZXdXaWR0aDwvbmFtZT4KICAgICAgICA8ZmxhZ3M+NjYxNzg8L2ZsYWdzPgogICAgICAgIDx2YWx1ZSB0eXBlPSIyIj4yNTI8L3ZhbHVlPgogICAgICAgPC9CYXNpY0VudHJ5PgogICAgICAgPEJhc2ljRW50cnk+CiAgICAgICAgPG5hbWU+V2lkZ2V0UG9zPC9uYW1lPgogICAgICAgIDxmbGFncz42NTY2NjwvZmxhZ3M+CiAgICAgICAgPEJhc2ljRW50cnk+CiAgICAgICAgIDxuYW1lPlg8L25hbWU+CiAgICAgICAgIDxmbGFncz42NjE3ODwvZmxhZ3M+CiAgICAgICAgIDx2YWx1ZSB0eXBlPSIyIj4zNzc8L3ZhbHVlPgogICAgICAgIDwvQmFzaWNFbnRyeT4KICAgICAgICA8QmFzaWNFbnRyeT4KICAgICAgICAgPG5hbWU+WTwvbmFtZT4KICAgICAgICAgPGZsYWdzPjY2MTc4PC9mbGFncz4KICAgICAgICAgPHZhbHVlIHR5cGU9IjIiPjE1PC92YWx1ZT4KICAgICAgICA8L0Jhc2ljRW50cnk+CiAgICAgICA8L0Jhc2ljRW50cnk+CiAgICAgICA8QmFzaWNFbnRyeT4KICAgICAgICA8bmFtZT5XaWRnZXRTaXplPC9uYW1lPgogICAgICAgIDxmbGFncz42NTY2NjwvZmxhZ3M+CiAgICAgICAgPEJhc2ljRW50cnk+CiAgICAgICAgIDxuYW1lPldpZHRoPC9uYW1lPgogICAgICAgICA8ZmxhZ3M+NjYxNzg8L2ZsYWdzPgogICAgICAgICA8dmFsdWUgdHlwZT0iMiI+MzY0PC92YWx1ZT4KICAgICAgICA8L0Jhc2ljRW50cnk+CiAgICAgICAgPEJhc2ljRW50cnk+CiAgICAgICAgIDxuYW1lPkhlaWdodDwvbmFtZT4KICAgICAgICAgPGZsYWdzPjY2MTc4PC9mbGFncz4KICAgICAgICAgPHZhbHVlIHR5cGU9IjIiPjMxNDwvdmFsdWU+CiAgICAgICAgPC9CYXNpY0VudHJ5PgogICAgICAgPC9CYXNpY0VudHJ5PgogICAgICA8L0Jhc2ljRW50cnk+CiAgICAgIDxCYXNpY0VudHJ5PgogICAgICAgPG5hbWU+cGxvdDI8L25hbWU+CiAgICAgICA8ZmxhZ3M+NjY0MzQ8L2ZsYWdzPgogICAgICAgPHZhbHVlIHR5cGU9IjMiPlBsb3Q8L3ZhbHVlPgogICAgICAgPEJhc2ljRW50cnk+CiAgICAgICAgPG5hbWU+Vmlld0ZlYXR1cmVzPC9uYW1lPgogICAgICAgIDxmbGFncz42NjQzNDwvZmxhZ3M+CiAgICAgICAgPHZhbHVlIHR5cGU9IjMiPlNTQy1XClNTQy1BPC92YWx1ZT4KICAgICAgIDwvQmFzaWNFbnRyeT4KICAgICAgIDxCYXNpY0VudHJ5PgogICAgICAgIDxuYW1lPlZpZXdNdWx0aUxheWVyPC9uYW1lPgogICAgICAgIDxmbGFncz42NTkyMjwvZmxhZ3M+CiAgICAgICAgPHZhbHVlIHR5cGU9IjEiPjA8L3ZhbHVlPgogICAgICAgPC9CYXNpY0VudHJ5PgogICAgICAgPEJhc2ljRW50cnk+CiAgICAgICAgPG5hbWU+Vmlld1NvdXJjZTwvbmFtZT4KICAgICAgICA8ZmxhZ3M+NjY0MzQ8L2ZsYWdzPgogICAgICAgIDx2YWx1ZSB0eXBlPSIzIj4xOmxpdmVcUDFcUDI8L3ZhbHVlPgogICAgICAgPC9CYXNpY0VudHJ5PgogICAgICAgPEJhc2ljRW50cnk+CiAgICAgICAgPG5hbWU+Vmlld1BvcHVsYXRpb25zPC9uYW1lPgogICAgICAgIDxmbGFncz42NjQzNDwvZmxhZ3M+CiAgICAgICAgPHZhbHVlIHR5cGU9IjMiPjE6bGl2ZVxQMVxQMjwvdmFsdWU+CiAgICAgICA8L0Jhc2ljRW50cnk+CiAgICAgICA8QmFzaWNFbnRyeT4KICAgICAgICA8bmFtZT5WaWV3TW9kZTwvbmFtZT4KICAgICAgICA8ZmxhZ3M+NjYxNzg8L2ZsYWdzPgogICAgICAgIDx2YWx1ZSB0eXBlPSIyIj4wPC92YWx1ZT4KICAgICAgIDwvQmFzaWNFbnRyeT4KICAgICAgIDxCYXNpY0VudHJ5PgogICAgICAgIDxuYW1lPlZpZXdBeGVzPC9uYW1lPgogICAgICAgIDxmbGFncz42NjQzNDwvZmxhZ3M+CiAgICAgICAgPHZhbHVlIHR5cGU9IjMiPkFzIGFjcXVpcmVkCkFzIGFjcXVpcmVkPC92YWx1ZT4KICAgICAgIDwvQmFzaWNFbnRyeT4KICAgICAgIDxCYXNpY0VudHJ5PgogICAgICAgIDxuYW1lPlZpZXdab29tPC9uYW1lPgogICAgICAgIDxmbGFncz42NjQzNDwvZmxhZ3M+CiAgICAgICAgPHZhbHVlIHR5cGU9IjMiPjAuMCwxLjAKMC4wLDEuMDwvdmFsdWU+CiAgICAgICA8L0Jhc2ljRW50cnk+CiAgICAgICA8QmFzaWNFbnRyeT4KICAgICAgICA8bmFtZT5WaWV3SGlkZVJlZ2lvbnM8L25hbWU+CiAgICAgICAgPGZsYWdzPjY2MTc4PC9mbGFncz4KICAgICAgICA8dmFsdWUgdHlwZT0iMiI+MDwvdmFsdWU+CiAgICAgICA8L0Jhc2ljRW50cnk+CiAgICAgICA8QmFzaWNFbnRyeT4KICAgICAgICA8bmFtZT5IaXN0b2dyYW1Vc2VPdmVybGF5PC9uYW1lPgogICAgICAgIDxmbGFncz42NjE3ODwvZmxhZ3M+CiAgICAgICAgPHZhbHVlIHR5cGU9IjIiPjA8L3ZhbHVlPgogICAgICAgPC9CYXNpY0VudHJ5PgogICAgICAgPEJhc2ljRW50cnk+CiAgICAgICAgPG5hbWU+SGlzdG9ncmFtT3ZlcmxheTwvbmFtZT4KICAgICAgICA8ZmxhZ3M+NjY0MzQ8L2ZsYWdzPgogICAgICAgIDx2YWx1ZSB0eXBlPSIzIj4KCgoKCgoKCgo8L3ZhbHVlPgogICAgICAgPC9CYXNpY0VudHJ5PgogICAgICAgPEJhc2ljRW50cnk+CiAgICAgICAgPG5hbWU+SGlzdG9ncmFtT3ZlcmxheUNvbG9yczwvbmFtZT4KICAgICAgICA8ZmxhZ3M+NjY0MzQ8L2ZsYWdzPgogICAgICAgIDx2YWx1ZSB0eXBlPSIzIj4jZmZhYTdmCiNmZmFhZmYKI2FhZmY3ZgojOTZkOGUxCiNhYWFhN2YKI2ZmODY0YQojZmM1N2ZmCiM2YmZmNDIKIzQwYmNmZgojYTJhYTM0PC92YWx1ZT4KICAgICAgIDwvQmFzaWNFbnRyeT4KICAgICAgIDxCYXNpY0VudHJ5PgogICAgICAgIDxuYW1lPlZpZXdEYXRhRW5kPC9uYW1lPgogICAgICAgIDxmbGFncz42NjE3ODwvZmxhZ3M+CiAgICAgICAgPHZhbHVlIHR5cGU9IjIiPjIxNDc0ODM2NDc8L3ZhbHVlPgogICAgICAgPC9CYXNpY0VudHJ5PgogICAgICAgPEJhc2ljRW50cnk+CiAgICAgICAgPG5hbWU+Vmlld0RhdGFTa2lwPC9uYW1lPgogICAgICAgIDxmbGFncz42NjE3ODwvZmxhZ3M+CiAgICAgICAgPHZhbHVlIHR5cGU9IjIiPjA8L3ZhbHVlPgogICAgICAgPC9CYXNpY0VudHJ5PgogICAgICAgPEJhc2ljRW50cnk+CiAgICAgICAgPG5hbWU+Vmlld0RhdGFTdGFydDwvbmFtZT4KICAgICAgICA8ZmxhZ3M+NjYxNzg8L2ZsYWdzPgogICAgICAgIDx2YWx1ZSB0eXBlPSIyIj4wPC92YWx1ZT4KICAgICAgIDwvQmFzaWNFbnRyeT4KICAgICAgIDxCYXNpY0VudHJ5PgogICAgICAgIDxuYW1lPlNjcmlwdFRleHQ8L25hbWU+CiAgICAgICAgPGZsYWdzPjY2NDM0PC9mbGFncz4KICAgICAgICA8dmFsdWUgdHlwZT0iMyI+RWRpdCB0ZXh0IHZpYSBQcm9wZXJ0aWVzPC92YWx1ZT4KICAgICAgICA8QmFzaWNFbnRyeT4KICAgICAgICAgPG5hbWU+UHJlZGVmaW5lZFNjcmlwdFRleHQ8L25hbWU+CiAgICAgICAgIDxmbGFncz42NjQzNDwvZmxhZ3M+CiAgICAgICAgIDx2YWx1ZSB0eXBlPSIzIj48L3ZhbHVlPgogICAgICAgIDwvQmFzaWNFbnRyeT4KICAgICAgIDwvQmFzaWNFbnRyeT4KICAgICAgIDxCYXNpY0VudHJ5PgogICAgICAgIDxuYW1lPlNjcmlwdFRleHRBbGlnbm1lbnQ8L25hbWU+CiAgICAgICAgPGZsYWdzPjY2MTc4PC9mbGFncz4KICAgICAgICA8dmFsdWUgdHlwZT0iMiI+MDwvdmFsdWU+CiAgICAgICA8L0Jhc2ljRW50cnk+CiAgICAgICA8QmFzaWNFbnRyeT4KICAgICAgICA8bmFtZT5IaXN0b2dyYW1Ob3JtYWxpemF0aW9uPC9uYW1lPgogICAgICAgIDxmbGFncz42NjE3ODwvZmxhZ3M+CiAgICAgICAgPHZhbHVlIHR5cGU9IjIiPjA8L3ZhbHVlPgogICAgICAgPC9CYXNpY0VudHJ5PgogICAgICAgPEJhc2ljRW50cnk+CiAgICAgICAgPG5hbWU+SGlzdG9ncmFtUGxvdE1vZGU8L25hbWU+CiAgICAgICAgPGZsYWdzPjY2MTc4PC9mbGFncz4KICAgICAgICA8dmFsdWUgdHlwZT0iMiI+MDwvdmFsdWU+CiAgICAgICA8L0Jhc2ljRW50cnk+CiAgICAgICA8QmFzaWNFbnRyeT4KICAgICAgICA8bmFtZT5IaXN0b2dyYW1TbW9vdGhpbmc8L25hbWU+CiAgICAgICAgPGZsYWdzPjY2MTc4PC9mbGFncz4KICAgICAgICA8dmFsdWUgdHlwZT0iMiI+MDwvdmFsdWU+CiAgICAgICA8L0Jhc2ljRW50cnk+CiAgICAgICA8QmFzaWNFbnRyeT4KICAgICAgICA8bmFtZT5TdGF0aXN0aWNGZWF0dXJlczwvbmFtZT4KICAgICAgICA8ZmxhZ3M+NjY0MzQ8L2ZsYWdzPgogICAgICAgIDx2YWx1ZSB0eXBlPSIzIj5TU0MtVwpTU0MtQTwvdmFsdWU+CiAgICAgICA8L0Jhc2ljRW50cnk+CiAgICAgICA8QmFzaWNFbnRyeT4KICAgICAgICA8bmFtZT5TdGF0aXN0aWNSZWdpb25GdW5jczwvbmFtZT4KICAgICAgICA8ZmxhZ3M+NjY0MzQ8L2ZsYWdzPgogICAgICAgIDx2YWx1ZSB0eXBlPSIzIj5QYXRoCiUtVDwvdmFsdWU+CiAgICAgICA8L0Jhc2ljRW50cnk+CiAgICAgICA8QmFzaWNFbnRyeT4KICAgICAgICA8bmFtZT5TdGF0aXN0aWNGZWF0dXJlRnVuY3M8L25hbWU+CiAgICAgICAgPGZsYWdzPjY2NDM0PC9mbGFncz4KICAgICAgICA8dmFsdWUgdHlwZT0iMyI+PC92YWx1ZT4KICAgICAgIDwvQmFzaWNFbnRyeT4KICAgICAgIDxCYXNpY0VudHJ5PgogICAgICAgIDxuYW1lPlN0YXRpc3RpY1NvdXJjZUluZm88L25hbWU+CiAgICAgICAgPGZsYWdzPjY1OTIyPC9mbGFncz4KICAgICAgICA8dmFsdWUgdHlwZT0iMSI+MTwvdmFsdWU+CiAgICAgICA8L0Jhc2ljRW50cnk+CiAgICAgICA8QmFzaWNFbnRyeT4KICAgICAgICA8bmFtZT5TdGF0aXN0aWNUYWJsZTwvbmFtZT4KICAgICAgICA8ZmxhZ3M+NjU5MjI8L2ZsYWdzPgogICAgICAgIDx2YWx1ZSB0eXBlPSIxIj4xPC92YWx1ZT4KICAgICAgIDwvQmFzaWNFbnRyeT4KICAgICAgIDxCYXNpY0VudHJ5PgogICAgICAgIDxuYW1lPlN0YXRpc3RpY0ZlYXR1cmVOYW1lPC9uYW1lPgogICAgICAgIDxmbGFncz42NjE3ODwvZmxhZ3M+CiAgICAgICAgPHZhbHVlIHR5cGU9IjIiPjA8L3ZhbHVlPgogICAgICAgPC9CYXNpY0VudHJ5PgogICAgICAgPEJhc2ljRW50cnk+CiAgICAgICAgPG5hbWU+SGVhdG1hcDwvbmFtZT4KICAgICAgICA8ZmxhZ3M+NjU2NjY8L2ZsYWdzPgogICAgICAgIDxCYXNpY0VudHJ5PgogICAgICAgICA8bmFtZT5Db2xvcjE8L25hbWU+CiAgICAgICAgIDxmbGFncz42NjQzNDwvZmxhZ3M+CiAgICAgICAgIDx2YWx1ZSB0eXBlPSIzIj4jZmYwMDAwPC92YWx1ZT4KICAgICAgICA8L0Jhc2ljRW50cnk+CiAgICAgICAgPEJhc2ljRW50cnk+CiAgICAgICAgIDxuYW1lPkNvbG9yMjwvbmFtZT4KICAgICAgICAgPGZsYWdzPjY2NDM0PC9mbGFncz4KICAgICAgICAgPHZhbHVlIHR5cGU9IjMiPiMwMGFhMDA8L3ZhbHVlPgogICAgICAgIDwvQmFzaWNFbnRyeT4KICAgICAgICA8QmFzaWNFbnRyeT4KICAgICAgICAgPG5hbWU+Q29sb3IzPC9uYW1lPgogICAgICAgICA8ZmxhZ3M+NjY0MzQ8L2ZsYWdzPgogICAgICAgICA8dmFsdWUgdHlwZT0iMyI+I2ZmZmYwMDwvdmFsdWU+CiAgICAgICAgPC9CYXNpY0VudHJ5PgogICAgICAgIDxCYXNpY0VudHJ5PgogICAgICAgICA8bmFtZT5Db2xvcjQ8L25hbWU+CiAgICAgICAgIDxmbGFncz42NjQzNDwvZmxhZ3M+CiAgICAgICAgIDx2YWx1ZSB0eXBlPSIzIj4jMzMzM2ZmPC92YWx1ZT4KICAgICAgICA8L0Jhc2ljRW50cnk+CiAgICAgICAgPEJhc2ljRW50cnk+CiAgICAgICAgIDxuYW1lPlRocmVzaG9sZDE8L25hbWU+CiAgICAgICAgIDxmbGFncz42NzQ1ODwvZmxhZ3M+CiAgICAgICAgIDx2YWx1ZSB0eXBlPSI3Ij4xPC92YWx1ZT4KICAgICAgICA8L0Jhc2ljRW50cnk+CiAgICAgICAgPEJhc2ljRW50cnk+CiAgICAgICAgIDxuYW1lPlRocmVzaG9sZDI8L25hbWU+CiAgICAgICAgIDxmbGFncz42NzQ1ODwvZmxhZ3M+CiAgICAgICAgIDx2YWx1ZSB0eXBlPSI3Ij4xMDA8L3ZhbHVlPgogICAgICAgIDwvQmFzaWNFbnRyeT4KICAgICAgICA8QmFzaWNFbnRyeT4KICAgICAgICAgPG5hbWU+UmVnaW9uPC9uYW1lPgogICAgICAgICA8ZmxhZ3M+NjY0MzQ8L2ZsYWdzPgogICAgICAgICA8dmFsdWUgdHlwZT0iMyI+bGl2ZVxQMVxQMjwvdmFsdWU+CiAgICAgICAgPC9CYXNpY0VudHJ5PgogICAgICAgIDxCYXNpY0VudHJ5PgogICAgICAgICA8bmFtZT5SZWdpb25GdW5jdGlvbjwvbmFtZT4KICAgICAgICAgPGZsYWdzPjY2NDM0PC9mbGFncz4KICAgICAgICAgPHZhbHVlIHR5cGU9IjMiPkNvdW50PC92YWx1ZT4KICAgICAgICA8L0Jhc2ljRW50cnk+CiAgICAgICAgPEJhc2ljRW50cnk+CiAgICAgICAgIDxuYW1lPkZlYXR1cmU8L25hbWU+CiAgICAgICAgIDxmbGFncz42NjQzNDwvZmxhZ3M+CiAgICAgICAgIDx2YWx1ZSB0eXBlPSIzIj5GU0MtQTwvdmFsdWU+CiAgICAgICAgPC9CYXNpY0VudHJ5PgogICAgICAgIDxCYXNpY0VudHJ5PgogICAgICAgICA8bmFtZT5GZWF0dXJlRnVuY3Rpb248L25hbWU+CiAgICAgICAgIDxmbGFncz42NjQzNDwvZmxhZ3M+CiAgICAgICAgIDx2YWx1ZSB0eXBlPSIzIj5NZWFuPC92YWx1ZT4KICAgICAgICA8L0Jhc2ljRW50cnk+CiAgICAgICAgPEJhc2ljRW50cnk+CiAgICAgICAgIDxuYW1lPk1vZGU8L25hbWU+CiAgICAgICAgIDxmbGFncz42NjE3ODwvZmxhZ3M+CiAgICAgICAgIDx2YWx1ZSB0eXBlPSIyIj4wPC92YWx1ZT4KICAgICAgICA8L0Jhc2ljRW50cnk+CiAgICAgICAgPEJhc2ljRW50cnk+CiAgICAgICAgIDxuYW1lPkZ1bmN0aW9uPC9uYW1lPgogICAgICAgICA8ZmxhZ3M+NjYxNzg8L2ZsYWdzPgogICAgICAgICA8dmFsdWUgdHlwZT0iMiI+MTwvdmFsdWU+CiAgICAgICAgPC9CYXNpY0VudHJ5PgogICAgICAgIDxCYXNpY0VudHJ5PgogICAgICAgICA8bmFtZT5EaXNhYmxlZEdyb3VwczwvbmFtZT4KICAgICAgICAgPGZsYWdzPjY2NDM0PC9mbGFncz4KICAgICAgICAgPHZhbHVlIHR5cGU9IjMiPjwvdmFsdWU+CiAgICAgICAgPC9CYXNpY0VudHJ5PgogICAgICAgPC9CYXNpY0VudHJ5PgogICAgICAgPEJhc2ljRW50cnk+CiAgICAgICAgPG5hbWU+Vmlld0hlaWdodDwvbmFtZT4KICAgICAgICA8ZmxhZ3M+NjYxNzg8L2ZsYWdzPgogICAgICAgIDx2YWx1ZSB0eXBlPSIyIj4yNTI8L3ZhbHVlPgogICAgICAgPC9CYXNpY0VudHJ5PgogICAgICAgPEJhc2ljRW50cnk+CiAgICAgICAgPG5hbWU+Vmlld1dpZHRoPC9uYW1lPgogICAgICAgIDxmbGFncz42NjE3ODwvZmxhZ3M+CiAgICAgICAgPHZhbHVlIHR5cGU9IjIiPjI1MjwvdmFsdWU+CiAgICAgICA8L0Jhc2ljRW50cnk+CiAgICAgICA8QmFzaWNFbnRyeT4KICAgICAgICA8bmFtZT5XaWRnZXRQb3M8L25hbWU+CiAgICAgICAgPGZsYWdzPjY1NjY2PC9mbGFncz4KICAgICAgICA8QmFzaWNFbnRyeT4KICAgICAgICAgPG5hbWU+WDwvbmFtZT4KICAgICAgICAgPGZsYWdzPjY2MTc4PC9mbGFncz4KICAgICAgICAgPHZhbHVlIHR5cGU9IjIiPjEzPC92YWx1ZT4KICAgICAgICA8L0Jhc2ljRW50cnk+CiAgICAgICAgPEJhc2ljRW50cnk+CiAgICAgICAgIDxuYW1lPlk8L25hbWU+CiAgICAgICAgIDxmbGFncz42NjE3ODwvZmxhZ3M+CiAgICAgICAgIDx2YWx1ZSB0eXBlPSIyIj4zMjk8L3ZhbHVlPgogICAgICAgIDwvQmFzaWNFbnRyeT4KICAgICAgIDwvQmFzaWNFbnRyeT4KICAgICAgIDxCYXNpY0VudHJ5PgogICAgICAgIDxuYW1lPldpZGdldFNpemU8L25hbWU+CiAgICAgICAgPGZsYWdzPjY1NjY2PC9mbGFncz4KICAgICAgICA8QmFzaWNFbnRyeT4KICAgICAgICAgPG5hbWU+V2lkdGg8L25hbWU+CiAgICAgICAgIDxmbGFncz42NjE3ODwvZmxhZ3M+CiAgICAgICAgIDx2YWx1ZSB0eXBlPSIyIj4zNjQ8L3ZhbHVlPgogICAgICAgIDwvQmFzaWNFbnRyeT4KICAgICAgICA8QmFzaWNFbnRyeT4KICAgICAgICAgPG5hbWU+SGVpZ2h0PC9uYW1lPgogICAgICAgICA8ZmxhZ3M+NjYxNzg8L2ZsYWdzPgogICAgICAgICA8dmFsdWUgdHlwZT0iMiI+MzE0PC92YWx1ZT4KICAgICAgICA8L0Jhc2ljRW50cnk+CiAgICAgICA8L0Jhc2ljRW50cnk+CiAgICAgIDwvQmFzaWNFbnRyeT4KICAgICAgPEJhc2ljRW50cnk+CiAgICAgICA8bmFtZT5wbG90MzwvbmFtZT4KICAgICAgIDxmbGFncz42NjQzNDwvZmxhZ3M+CiAgICAgICA8dmFsdWUgdHlwZT0iMyI+UGxvdDwvdmFsdWU+CiAgICAgICA8QmFzaWNFbnRyeT4KICAgICAgICA8bmFtZT5WaWV3RmVhdHVyZXM8L25hbWU+CiAgICAgICAgPGZsYWdzPjY2NDM0PC9mbGFncz4KICAgICAgICA8dmFsdWUgdHlwZT0iMyI+QjEtQQpTU0MtQTwvdmFsdWU+CiAgICAgICA8L0Jhc2ljRW50cnk+CiAgICAgICA8QmFzaWNFbnRyeT4KICAgICAgICA8bmFtZT5WaWV3TXVsdGlMYXllcjwvbmFtZT4KICAgICAgICA8ZmxhZ3M+NjU5MjI8L2ZsYWdzPgogICAgICAgIDx2YWx1ZSB0eXBlPSIxIj4wPC92YWx1ZT4KICAgICAgIDwvQmFzaWNFbnRyeT4KICAgICAgIDxCYXNpY0VudHJ5PgogICAgICAgIDxuYW1lPlZpZXdTb3VyY2U8L25hbWU+CiAgICAgICAgPGZsYWdzPjY2NDM0PC9mbGFncz4KICAgICAgICA8dmFsdWUgdHlwZT0iMyI+MTpsaXZlXFAxXFAyXFAzPC92YWx1ZT4KICAgICAgIDwvQmFzaWNFbnRyeT4KICAgICAgIDxCYXNpY0VudHJ5PgogICAgICAgIDxuYW1lPlZpZXdQb3B1bGF0aW9uczwvbmFtZT4KICAgICAgICA8ZmxhZ3M+NjY0MzQ8L2ZsYWdzPgogICAgICAgIDx2YWx1ZSB0eXBlPSIzIj4xOmxpdmVcUDFcUDJcUDM8L3ZhbHVlPgogICAgICAgPC9CYXNpY0VudHJ5PgogICAgICAgPEJhc2ljRW50cnk+CiAgICAgICAgPG5hbWU+Vmlld01vZGU8L25hbWU+CiAgICAgICAgPGZsYWdzPjY2MTc4PC9mbGFncz4KICAgICAgICA8dmFsdWUgdHlwZT0iMiI+MDwvdmFsdWU+CiAgICAgICA8L0Jhc2ljRW50cnk+CiAgICAgICA8QmFzaWNFbnRyeT4KICAgICAgICA8bmFtZT5WaWV3QXhlczwvbmFtZT4KICAgICAgICA8ZmxhZ3M+NjY0MzQ8L2ZsYWdzPgogICAgICAgIDx2YWx1ZSB0eXBlPSIzIj5BcyBhY3F1aXJlZApBcyBhY3F1aXJlZDwvdmFsdWU+CiAgICAgICA8L0Jhc2ljRW50cnk+CiAgICAgICA8QmFzaWNFbnRyeT4KICAgICAgICA8bmFtZT5WaWV3Wm9vbTwvbmFtZT4KICAgICAgICA8ZmxhZ3M+NjY0MzQ8L2ZsYWdzPgogICAgICAgIDx2YWx1ZSB0eXBlPSIzIj4wLjAsMS4wCjAuMCwxLjA8L3ZhbHVlPgogICAgICAgPC9CYXNpY0VudHJ5PgogICAgICAgPEJhc2ljRW50cnk+CiAgICAgICAgPG5hbWU+Vmlld0hpZGVSZWdpb25zPC9uYW1lPgogICAgICAgIDxmbGFncz42NjE3ODwvZmxhZ3M+CiAgICAgICAgPHZhbHVlIHR5cGU9IjIiPjA8L3ZhbHVlPgogICAgICAgPC9CYXNpY0VudHJ5PgogICAgICAgPEJhc2ljRW50cnk+CiAgICAgICAgPG5hbWU+SGlzdG9ncmFtVXNlT3ZlcmxheTwvbmFtZT4KICAgICAgICA8ZmxhZ3M+NjYxNzg8L2ZsYWdzPgogICAgICAgIDx2YWx1ZSB0eXBlPSIyIj4wPC92YWx1ZT4KICAgICAgIDwvQmFzaWNFbnRyeT4KICAgICAgIDxCYXNpY0VudHJ5PgogICAgICAgIDxuYW1lPkhpc3RvZ3JhbU92ZXJsYXk8L25hbWU+CiAgICAgICAgPGZsYWdzPjY2NDM0PC9mbGFncz4KICAgICAgICA8dmFsdWUgdHlwZT0iMyI+CgoKCgoKCgoKPC92YWx1ZT4KICAgICAgIDwvQmFzaWNFbnRyeT4KICAgICAgIDxCYXNpY0VudHJ5PgogICAgICAgIDxuYW1lPkhpc3RvZ3JhbU92ZXJsYXlDb2xvcnM8L25hbWU+CiAgICAgICAgPGZsYWdzPjY2NDM0PC9mbGFncz4KICAgICAgICA8dmFsdWUgdHlwZT0iMyI+I2ZmYWE3ZgojZmZhYWZmCiNhYWZmN2YKIzk2ZDhlMQojYWFhYTdmCiNmZjg2NGEKI2ZjNTdmZgojNmJmZjQyCiM0MGJjZmYKI2EyYWEzNDwvdmFsdWU+CiAgICAgICA8L0Jhc2ljRW50cnk+CiAgICAgICA8QmFzaWNFbnRyeT4KICAgICAgICA8bmFtZT5WaWV3RGF0YUVuZDwvbmFtZT4KICAgICAgICA8ZmxhZ3M+NjYxNzg8L2ZsYWdzPgogICAgICAgIDx2YWx1ZSB0eXBlPSIyIj4yMTQ3NDgzNjQ3PC92YWx1ZT4KICAgICAgIDwvQmFzaWNFbnRyeT4KICAgICAgIDxCYXNpY0VudHJ5PgogICAgICAgIDxuYW1lPlZpZXdEYXRhU2tpcDwvbmFtZT4KICAgICAgICA8ZmxhZ3M+NjYxNzg8L2ZsYWdzPgogICAgICAgIDx2YWx1ZSB0eXBlPSIyIj4wPC92YWx1ZT4KICAgICAgIDwvQmFzaWNFbnRyeT4KICAgICAgIDxCYXNpY0VudHJ5PgogICAgICAgIDxuYW1lPlZpZXdEYXRhU3RhcnQ8L25hbWU+CiAgICAgICAgPGZsYWdzPjY2MTc4PC9mbGFncz4KICAgICAgICA8dmFsdWUgdHlwZT0iMiI+MDwvdmFsdWU+CiAgICAgICA8L0Jhc2ljRW50cnk+CiAgICAgICA8QmFzaWNFbnRyeT4KICAgICAgICA8bmFtZT5TY3JpcHRUZXh0PC9uYW1lPgogICAgICAgIDxmbGFncz42NjQzNDwvZmxhZ3M+CiAgICAgICAgPHZhbHVlIHR5cGU9IjMiPkVkaXQgdGV4dCB2aWEgUHJvcGVydGllczwvdmFsdWU+CiAgICAgICAgPEJhc2ljRW50cnk+CiAgICAgICAgIDxuYW1lPlByZWRlZmluZWRTY3JpcHRUZXh0PC9uYW1lPgogICAgICAgICA8ZmxhZ3M+NjY0MzQ8L2ZsYWdzPgogICAgICAgICA8dmFsdWUgdHlwZT0iMyI+PC92YWx1ZT4KICAgICAgICA8L0Jhc2ljRW50cnk+CiAgICAgICA8L0Jhc2ljRW50cnk+CiAgICAgICA8QmFzaWNFbnRyeT4KICAgICAgICA8bmFtZT5TY3JpcHRUZXh0QWxpZ25tZW50PC9uYW1lPgogICAgICAgIDxmbGFncz42NjE3ODwvZmxhZ3M+CiAgICAgICAgPHZhbHVlIHR5cGU9IjIiPjA8L3ZhbHVlPgogICAgICAgPC9CYXNpY0VudHJ5PgogICAgICAgPEJhc2ljRW50cnk+CiAgICAgICAgPG5hbWU+SGlzdG9ncmFtTm9ybWFsaXphdGlvbjwvbmFtZT4KICAgICAgICA8ZmxhZ3M+NjYxNzg8L2ZsYWdzPgogICAgICAgIDx2YWx1ZSB0eXBlPSIyIj4wPC92YWx1ZT4KICAgICAgIDwvQmFzaWNFbnRyeT4KICAgICAgIDxCYXNpY0VudHJ5PgogICAgICAgIDxuYW1lPkhpc3RvZ3JhbVBsb3RNb2RlPC9uYW1lPgogICAgICAgIDxmbGFncz42NjE3ODwvZmxhZ3M+CiAgICAgICAgPHZhbHVlIHR5cGU9IjIiPjA8L3ZhbHVlPgogICAgICAgPC9CYXNpY0VudHJ5PgogICAgICAgPEJhc2ljRW50cnk+CiAgICAgICAgPG5hbWU+SGlzdG9ncmFtU21vb3RoaW5nPC9uYW1lPgogICAgICAgIDxmbGFncz42NjE3ODwvZmxhZ3M+CiAgICAgICAgPHZhbHVlIHR5cGU9IjIiPjA8L3ZhbHVlPgogICAgICAgPC9CYXNpY0VudHJ5PgogICAgICAgPEJhc2ljRW50cnk+CiAgICAgICAgPG5hbWU+U3RhdGlzdGljRmVhdHVyZXM8L25hbWU+CiAgICAgICAgPGZsYWdzPjY2NDM0PC9mbGFncz4KICAgICAgICA8dmFsdWUgdHlwZT0iMyI+QjEtQQpTU0MtQTwvdmFsdWU+CiAgICAgICA8L0Jhc2ljRW50cnk+CiAgICAgICA8QmFzaWNFbnRyeT4KICAgICAgICA8bmFtZT5TdGF0aXN0aWNSZWdpb25GdW5jczwvbmFtZT4KICAgICAgICA8ZmxhZ3M+NjY0MzQ8L2ZsYWdzPgogICAgICAgIDx2YWx1ZSB0eXBlPSIzIj5QYXRoCiUtVDwvdmFsdWU+CiAgICAgICA8L0Jhc2ljRW50cnk+CiAgICAgICA8QmFzaWNFbnRyeT4KICAgICAgICA8bmFtZT5TdGF0aXN0aWNGZWF0dXJlRnVuY3M8L25hbWU+CiAgICAgICAgPGZsYWdzPjY2NDM0PC9mbGFncz4KICAgICAgICA8dmFsdWUgdHlwZT0iMyI+PC92YWx1ZT4KICAgICAgIDwvQmFzaWNFbnRyeT4KICAgICAgIDxCYXNpY0VudHJ5PgogICAgICAgIDxuYW1lPlN0YXRpc3RpY1NvdXJjZUluZm88L25hbWU+CiAgICAgICAgPGZsYWdzPjY1OTIyPC9mbGFncz4KICAgICAgICA8dmFsdWUgdHlwZT0iMSI+MTwvdmFsdWU+CiAgICAgICA8L0Jhc2ljRW50cnk+CiAgICAgICA8QmFzaWNFbnRyeT4KICAgICAgICA8bmFtZT5TdGF0aXN0aWNUYWJsZTwvbmFtZT4KICAgICAgICA8ZmxhZ3M+NjU5MjI8L2ZsYWdzPgogICAgICAgIDx2YWx1ZSB0eXBlPSIxIj4xPC92YWx1ZT4KICAgICAgIDwvQmFzaWNFbnRyeT4KICAgICAgIDxCYXNpY0VudHJ5PgogICAgICAgIDxuYW1lPlN0YXRpc3RpY0ZlYXR1cmVOYW1lPC9uYW1lPgogICAgICAgIDxmbGFncz42NjE3ODwvZmxhZ3M+CiAgICAgICAgPHZhbHVlIHR5cGU9IjIiPjA8L3ZhbHVlPgogICAgICAgPC9CYXNpY0VudHJ5PgogICAgICAgPEJhc2ljRW50cnk+CiAgICAgICAgPG5hbWU+SGVhdG1hcDwvbmFtZT4KICAgICAgICA8ZmxhZ3M+NjU2NjY8L2ZsYWdzPgogICAgICAgIDxCYXNpY0VudHJ5PgogICAgICAgICA8bmFtZT5Db2xvcjE8L25hbWU+CiAgICAgICAgIDxmbGFncz42NjQzNDwvZmxhZ3M+CiAgICAgICAgIDx2YWx1ZSB0eXBlPSIzIj4jZmYwMDAwPC92YWx1ZT4KICAgICAgICA8L0Jhc2ljRW50cnk+CiAgICAgICAgPEJhc2ljRW50cnk+CiAgICAgICAgIDxuYW1lPkNvbG9yMjwvbmFtZT4KICAgICAgICAgPGZsYWdzPjY2NDM0PC9mbGFncz4KICAgICAgICAgPHZhbHVlIHR5cGU9IjMiPiMwMGFhMDA8L3ZhbHVlPgogICAgICAgIDwvQmFzaWNFbnRyeT4KICAgICAgICA8QmFzaWNFbnRyeT4KICAgICAgICAgPG5hbWU+Q29sb3IzPC9uYW1lPgogICAgICAgICA8ZmxhZ3M+NjY0MzQ8L2ZsYWdzPgogICAgICAgICA8dmFsdWUgdHlwZT0iMyI+I2ZmZmYwMDwvdmFsdWU+CiAgICAgICAgPC9CYXNpY0VudHJ5PgogICAgICAgIDxCYXNpY0VudHJ5PgogICAgICAgICA8bmFtZT5Db2xvcjQ8L25hbWU+CiAgICAgICAgIDxmbGFncz42NjQzNDwvZmxhZ3M+CiAgICAgICAgIDx2YWx1ZSB0eXBlPSIzIj4jMzMzM2ZmPC92YWx1ZT4KICAgICAgICA8L0Jhc2ljRW50cnk+CiAgICAgICAgPEJhc2ljRW50cnk+CiAgICAgICAgIDxuYW1lPlRocmVzaG9sZDE8L25hbWU+CiAgICAgICAgIDxmbGFncz42NzQ1ODwvZmxhZ3M+CiAgICAgICAgIDx2YWx1ZSB0eXBlPSI3Ij4xPC92YWx1ZT4KICAgICAgICA8L0Jhc2ljRW50cnk+CiAgICAgICAgPEJhc2ljRW50cnk+CiAgICAgICAgIDxuYW1lPlRocmVzaG9sZDI8L25hbWU+CiAgICAgICAgIDxmbGFncz42NzQ1ODwvZmxhZ3M+CiAgICAgICAgIDx2YWx1ZSB0eXBlPSI3Ij4xMDA8L3ZhbHVlPgogICAgICAgIDwvQmFzaWNFbnRyeT4KICAgICAgICA8QmFzaWNFbnRyeT4KICAgICAgICAgPG5hbWU+UmVnaW9uPC9uYW1lPgogICAgICAgICA8ZmxhZ3M+NjY0MzQ8L2ZsYWdzPgogICAgICAgICA8dmFsdWUgdHlwZT0iMyI+bGl2ZVxQMVxQMlxQMzwvdmFsdWU+CiAgICAgICAgPC9CYXNpY0VudHJ5PgogICAgICAgIDxCYXNpY0VudHJ5PgogICAgICAgICA8bmFtZT5SZWdpb25GdW5jdGlvbjwvbmFtZT4KICAgICAgICAgPGZsYWdzPjY2NDM0PC9mbGFncz4KICAgICAgICAgPHZhbHVlIHR5cGU9IjMiPkNvdW50PC92YWx1ZT4KICAgICAgICA8L0Jhc2ljRW50cnk+CiAgICAgICAgPEJhc2ljRW50cnk+CiAgICAgICAgIDxuYW1lPkZlYXR1cmU8L25hbWU+CiAgICAgICAgIDxmbGFncz42NjQzNDwvZmxhZ3M+CiAgICAgICAgIDx2YWx1ZSB0eXBlPSIzIj5GU0MtQTwvdmFsdWU+CiAgICAgICAgPC9CYXNpY0VudHJ5PgogICAgICAgIDxCYXNpY0VudHJ5PgogICAgICAgICA8bmFtZT5GZWF0dXJlRnVuY3Rpb248L25hbWU+CiAgICAgICAgIDxmbGFncz42NjQzNDwvZmxhZ3M+CiAgICAgICAgIDx2YWx1ZSB0eXBlPSIzIj5NZWFuPC92YWx1ZT4KICAgICAgICA8L0Jhc2ljRW50cnk+CiAgICAgICAgPEJhc2ljRW50cnk+CiAgICAgICAgIDxuYW1lPk1vZGU8L25hbWU+CiAgICAgICAgIDxmbGFncz42NjE3ODwvZmxhZ3M+CiAgICAgICAgIDx2YWx1ZSB0eXBlPSIyIj4wPC92YWx1ZT4KICAgICAgICA8L0Jhc2ljRW50cnk+CiAgICAgICAgPEJhc2ljRW50cnk+CiAgICAgICAgIDxuYW1lPkZ1bmN0aW9uPC9uYW1lPgogICAgICAgICA8ZmxhZ3M+NjYxNzg8L2ZsYWdzPgogICAgICAgICA8dmFsdWUgdHlwZT0iMiI+MTwvdmFsdWU+CiAgICAgICAgPC9CYXNpY0VudHJ5PgogICAgICAgIDxCYXNpY0VudHJ5PgogICAgICAgICA8bmFtZT5EaXNhYmxlZEdyb3VwczwvbmFtZT4KICAgICAgICAgPGZsYWdzPjY2NDM0PC9mbGFncz4KICAgICAgICAgPHZhbHVlIHR5cGU9IjMiPjwvdmFsdWU+CiAgICAgICAgPC9CYXNpY0VudHJ5PgogICAgICAgPC9CYXNpY0VudHJ5PgogICAgICAgPEJhc2ljRW50cnk+CiAgICAgICAgPG5hbWU+Vmlld0hlaWdodDwvbmFtZT4KICAgICAgICA8ZmxhZ3M+NjYxNzg8L2ZsYWdzPgogICAgICAgIDx2YWx1ZSB0eXBlPSIyIj4yNTI8L3ZhbHVlPgogICAgICAgPC9CYXNpY0VudHJ5PgogICAgICAgPEJhc2ljRW50cnk+CiAgICAgICAgPG5hbWU+Vmlld1dpZHRoPC9uYW1lPgogICAgICAgIDxmbGFncz42NjE3ODwvZmxhZ3M+CiAgICAgICAgPHZhbHVlIHR5cGU9IjIiPjI1MjwvdmFsdWU+CiAgICAgICA8L0Jhc2ljRW50cnk+CiAgICAgICA8QmFzaWNFbnRyeT4KICAgICAgICA8bmFtZT5XaWRnZXRQb3M8L25hbWU+CiAgICAgICAgPGZsYWdzPjY1NjY2PC9mbGFncz4KICAgICAgICA8QmFzaWNFbnRyeT4KICAgICAgICAgPG5hbWU+WDwvbmFtZT4KICAgICAgICAgPGZsYWdzPjY2MTc4PC9mbGFncz4KICAgICAgICAgPHZhbHVlIHR5cGU9IjIiPjM3NzwvdmFsdWU+CiAgICAgICAgPC9CYXNpY0VudHJ5PgogICAgICAgIDxCYXNpY0VudHJ5PgogICAgICAgICA8bmFtZT5ZPC9uYW1lPgogICAgICAgICA8ZmxhZ3M+NjYxNzg8L2ZsYWdzPgogICAgICAgICA8dmFsdWUgdHlwZT0iMiI+MzI5PC92YWx1ZT4KICAgICAgICA8L0Jhc2ljRW50cnk+CiAgICAgICA8L0Jhc2ljRW50cnk+CiAgICAgICA8QmFzaWNFbnRyeT4KICAgICAgICA8bmFtZT5XaWRnZXRTaXplPC9uYW1lPgogICAgICAgIDxmbGFncz42NTY2NjwvZmxhZ3M+CiAgICAgICAgPEJhc2ljRW50cnk+CiAgICAgICAgIDxuYW1lPldpZHRoPC9uYW1lPgogICAgICAgICA8ZmxhZ3M+NjYxNzg8L2ZsYWdzPgogICAgICAgICA8dmFsdWUgdHlwZT0iMiI+MzY0PC92YWx1ZT4KICAgICAgICA8L0Jhc2ljRW50cnk+CiAgICAgICAgPEJhc2ljRW50cnk+CiAgICAgICAgIDxuYW1lPkhlaWdodDwvbmFtZT4KICAgICAgICAgPGZsYWdzPjY2MTc4PC9mbGFncz4KICAgICAgICAgPHZhbHVlIHR5cGU9IjIiPjMxNDwvdmFsdWU+CiAgICAgICAgPC9CYXNpY0VudHJ5PgogICAgICAgPC9CYXNpY0VudHJ5PgogICAgICA8L0Jhc2ljRW50cnk+CiAgICAgPC9CYXNpY0VudHJ5PgogICAgPC9CYXNpY0VudHJ5PgogICA8L0Jhc2ljRW50cnk+CiAgPC9CYXNpY0VudHJ5PgogPC9CYXNpY0VudHJ5PgogPEJhc2ljRW50cnk+CiAgPG5hbWU+UmVnaW9uczwvbmFtZT4KICA8ZmxhZ3M+NjU2NjY8L2ZsYWdzPgogIDxCYXNpY0VudHJ5PgogICA8bmFtZT41NzwvbmFtZT4KICAgPGZsYWdzPjY1NjY2PC9mbGFncz4KICAgPEJhc2ljRW50cnk+CiAgICA8bmFtZT5Vc2VyZGVmTmFtZTwvbmFtZT4KICAgIDxmbGFncz42NjQzNDwvZmxhZ3M+CiAgICA8dmFsdWUgdHlwZT0iMyI+PC92YWx1ZT4KICAgPC9CYXNpY0VudHJ5PgogICA8QmFzaWNFbnRyeT4KICAgIDxuYW1lPlR5cGU8L25hbWU+CiAgICA8ZmxhZ3M+NjYxNzg8L2ZsYWdzPgogICAgPHZhbHVlIHR5cGU9IjIiPjI8L3ZhbHVlPgogICA8L0Jhc2ljRW50cnk+CiAgIDxCYXNpY0VudHJ5PgogICAgPG5hbWU+RmVhdHVyZXM8L25hbWU+CiAgICA8ZmxhZ3M+NjY0MzQ8L2ZsYWdzPgogICAgPHZhbHVlIHR5cGU9IjMiPkZTQy1BClNTQy1BPC92YWx1ZT4KICAgPC9CYXNpY0VudHJ5PgogICA8QmFzaWNFbnRyeT4KICAgIDxuYW1lPkdyb3VwPC9uYW1lPgogICAgPGZsYWdzPjY2MTc4PC9mbGFncz4KICAgIDx2YWx1ZSB0eXBlPSIyIj4wPC92YWx1ZT4KICAgPC9CYXNpY0VudHJ5PgogICA8QmFzaWNFbnRyeT4KICAgIDxuYW1lPkNvbG9yPC9uYW1lPgogICAgPGZsYWdzPjY2NDM0PC9mbGFncz4KICAgIDx2YWx1ZSB0eXBlPSIzIj4jMDA4MDAwPC92YWx1ZT4KICAgPC9CYXNpY0VudHJ5PgogICA8QmFzaWNFbnRyeT4KICAgIDxuYW1lPklzTm90PC9uYW1lPgogICAgPGZsYWdzPjY1OTIyPC9mbGFncz4KICAgIDx2YWx1ZSB0eXBlPSIxIj4wPC92YWx1ZT4KICAgPC9CYXNpY0VudHJ5PgogICA8QmFzaWNFbnRyeT4KICAgIDxuYW1lPlBvaW50czwvbmFtZT4KICAgIDxmbGFncz42NTY2NjwvZmxhZ3M+CiAgICA8QmFzaWNFbnRyeT4KICAgICA8bmFtZT5Qb2ludDA8L25hbWU+CiAgICAgPGZsYWdzPjY1NjY2PC9mbGFncz4KICAgICA8QmFzaWNFbnRyeT4KICAgICAgPG5hbWU+WDwvbmFtZT4KICAgICAgPGZsYWdzPjY2MTc4PC9mbGFncz4KICAgICAgPHZhbHVlIHR5cGU9IjIiPjA8L3ZhbHVlPgogICAgIDwvQmFzaWNFbnRyeT4KICAgICA8QmFzaWNFbnRyeT4KICAgICAgPG5hbWU+WTwvbmFtZT4KICAgICAgPGZsYWdzPjY2MTc4PC9mbGFncz4KICAgICAgPHZhbHVlIHR5cGU9IjIiPjM2MjwvdmFsdWU+CiAgICAgPC9CYXNpY0VudHJ5PgogICAgPC9CYXNpY0VudHJ5PgogICAgPEJhc2ljRW50cnk+CiAgICAgPG5hbWU+UG9pbnQxPC9uYW1lPgogICAgIDxmbGFncz42NTY2NjwvZmxhZ3M+CiAgICAgPEJhc2ljRW50cnk+CiAgICAgIDxuYW1lPlg8L25hbWU+CiAgICAgIDxmbGFncz42NjE3ODwvZmxhZ3M+CiAgICAgIDx2YWx1ZSB0eXBlPSIyIj44OTwvdmFsdWU+CiAgICAgPC9CYXNpY0VudHJ5PgogICAgIDxCYXNpY0VudHJ5PgogICAgICA8bmFtZT5ZPC9uYW1lPgogICAgICA8ZmxhZ3M+NjYxNzg8L2ZsYWdzPgogICAgICA8dmFsdWUgdHlwZT0iMiI+NTA0PC92YWx1ZT4KICAgICA8L0Jhc2ljRW50cnk+CiAgICA8L0Jhc2ljRW50cnk+CiAgICA8QmFzaWNFbnRyeT4KICAgICA8bmFtZT5Qb2ludDI8L25hbWU+CiAgICAgPGZsYWdzPjY1NjY2PC9mbGFncz4KICAgICA8QmFzaWNFbnRyeT4KICAgICAgPG5hbWU+WDwvbmFtZT4KICAgICAgPGZsYWdzPjY2MTc4PC9mbGFncz4KICAgICAgPHZhbHVlIHR5cGU9IjIiPjUwNjwvdmFsdWU+CiAgICAgPC9CYXNpY0VudHJ5PgogICAgIDxCYXNpY0VudHJ5PgogICAgICA8bmFtZT5ZPC9uYW1lPgogICAgICA8ZmxhZ3M+NjYxNzg8L2ZsYWdzPgogICAgICA8dmFsdWUgdHlwZT0iMiI+NTA0PC92YWx1ZT4KICAgICA8L0Jhc2ljRW50cnk+CiAgICA8L0Jhc2ljRW50cnk+CiAgICA8QmFzaWNFbnRyeT4KICAgICA8bmFtZT5Qb2ludDM8L25hbWU+CiAgICAgPGZsYWdzPjY1NjY2PC9mbGFncz4KICAgICA8QmFzaWNFbnRyeT4KICAgICAgPG5hbWU+WDwvbmFtZT4KICAgICAgPGZsYWdzPjY2MTc4PC9mbGFncz4KICAgICAgPHZhbHVlIHR5cGU9IjIiPjUwODwvdmFsdWU+CiAgICAgPC9CYXNpY0VudHJ5PgogICAgIDxCYXNpY0VudHJ5PgogICAgICA8bmFtZT5ZPC9uYW1lPgogICAgICA8ZmxhZ3M+NjYxNzg8L2ZsYWdzPgogICAgICA8dmFsdWUgdHlwZT0iMiI+MjwvdmFsdWU+CiAgICAgPC9CYXNpY0VudHJ5PgogICAgPC9CYXNpY0VudHJ5PgogICAgPEJhc2ljRW50cnk+CiAgICAgPG5hbWU+UG9pbnQ0PC9uYW1lPgogICAgIDxmbGFncz42NTY2NjwvZmxhZ3M+CiAgICAgPEJhc2ljRW50cnk+CiAgICAgIDxuYW1lPlg8L25hbWU+CiAgICAgIDxmbGFncz42NjE3ODwvZmxhZ3M+CiAgICAgIDx2YWx1ZSB0eXBlPSIyIj4wPC92YWx1ZT4KICAgICA8L0Jhc2ljRW50cnk+CiAgICAgPEJhc2ljRW50cnk+CiAgICAgIDxuYW1lPlk8L25hbWU+CiAgICAgIDxmbGFncz42NjE3ODwvZmxhZ3M+CiAgICAgIDx2YWx1ZSB0eXBlPSIyIj4yPC92YWx1ZT4KICAgICA8L0Jhc2ljRW50cnk+CiAgICA8L0Jhc2ljRW50cnk+CiAgIDwvQmFzaWNFbnRyeT4KICAgPEJhc2ljRW50cnk+CiAgICA8bmFtZT5UZXh0UG9pbnRzPC9uYW1lPgogICAgPGZsYWdzPjY1NjY2PC9mbGFncz4KICAgIDxCYXNpY0VudHJ5PgogICAgIDxuYW1lPlBvaW50MDwvbmFtZT4KICAgICA8ZmxhZ3M+NjU2NjY8L2ZsYWdzPgogICAgIDxCYXNpY0VudHJ5PgogICAgICA8bmFtZT5YPC9uYW1lPgogICAgICA8ZmxhZ3M+NjYxNzg8L2ZsYWdzPgogICAgICA8dmFsdWUgdHlwZT0iMiI+MDwvdmFsdWU+CiAgICAgPC9CYXNpY0VudHJ5PgogICAgIDxCYXNpY0VudHJ5PgogICAgICA8bmFtZT5ZPC9uYW1lPgogICAgICA8ZmxhZ3M+NjYxNzg8L2ZsYWdzPgogICAgICA8dmFsdWUgdHlwZT0iMiI+MzYyPC92YWx1ZT4KICAgICA8L0Jhc2ljRW50cnk+CiAgICAgPEJhc2ljRW50cnk+CiAgICAgIDxuYW1lPlRleHQ8L25hbWU+CiAgICAgIDxmbGFncz42NjQzNDwvZmxhZ3M+CiAgICAgIDx2YWx1ZSB0eXBlPSIzIj48L3ZhbHVlPgogICAgIDwvQmFzaWNFbnRyeT4KICAgIDwvQmFzaWNFbnRyeT4KICAgPC9CYXNpY0VudHJ5PgogIDwvQmFzaWNFbnRyeT4KICA8QmFzaWNFbnRyeT4KICAgPG5hbWU+NTg8L25hbWU+CiAgIDxmbGFncz42NTY2NjwvZmxhZ3M+CiAgIDxCYXNpY0VudHJ5PgogICAgPG5hbWU+VXNlcmRlZk5hbWU8L25hbWU+CiAgICA8ZmxhZ3M+NjY0MzQ8L2ZsYWdzPgogICAgPHZhbHVlIHR5cGU9IjMiPjwvdmFsdWU+CiAgIDwvQmFzaWNFbnRyeT4KICAgPEJhc2ljRW50cnk+CiAgICA8bmFtZT5UeXBlPC9uYW1lPgogICAgPGZsYWdzPjY2MTc4PC9mbGFncz4KICAgIDx2YWx1ZSB0eXBlPSIyIj4yPC92YWx1ZT4KICAgPC9CYXNpY0VudHJ5PgogICA8QmFzaWNFbnRyeT4KICAgIDxuYW1lPkZlYXR1cmVzPC9uYW1lPgogICAgPGZsYWdzPjY2NDM0PC9mbGFncz4KICAgIDx2YWx1ZSB0eXBlPSIzIj5GU0MtQQpGU0MtSDwvdmFsdWU+CiAgIDwvQmFzaWNFbnRyeT4KICAgPEJhc2ljRW50cnk+CiAgICA8bmFtZT5Hcm91cDwvbmFtZT4KICAgIDxmbGFncz42NjE3ODwvZmxhZ3M+CiAgICA8dmFsdWUgdHlwZT0iMiI+MDwvdmFsdWU+CiAgIDwvQmFzaWNFbnRyeT4KICAgPEJhc2ljRW50cnk+CiAgICA8bmFtZT5Db2xvcjwvbmFtZT4KICAgIDxmbGFncz42NjQzNDwvZmxhZ3M+CiAgICA8dmFsdWUgdHlwZT0iMyI+I2ZmMDAwMDwvdmFsdWU+CiAgIDwvQmFzaWNFbnRyeT4KICAgPEJhc2ljRW50cnk+CiAgICA8bmFtZT5Jc05vdDwvbmFtZT4KICAgIDxmbGFncz42NTkyMjwvZmxhZ3M+CiAgICA8dmFsdWUgdHlwZT0iMSI+MDwvdmFsdWU+CiAgIDwvQmFzaWNFbnRyeT4KICAgPEJhc2ljRW50cnk+CiAgICA8bmFtZT5Qb2ludHM8L25hbWU+CiAgICA8ZmxhZ3M+NjU2NjY8L2ZsYWdzPgogICAgPEJhc2ljRW50cnk+CiAgICAgPG5hbWU+UG9pbnQwPC9uYW1lPgogICAgIDxmbGFncz42NTY2NjwvZmxhZ3M+CiAgICAgPEJhc2ljRW50cnk+CiAgICAgIDxuYW1lPlg8L25hbWU+CiAgICAgIDxmbGFncz42NjE3ODwvZmxhZ3M+CiAgICAgIDx2YWx1ZSB0eXBlPSIyIj4xODwvdmFsdWU+CiAgICAgPC9CYXNpY0VudHJ5PgogICAgIDxCYXNpY0VudHJ5PgogICAgICA8bmFtZT5ZPC9uYW1lPgogICAgICA8ZmxhZ3M+NjYxNzg8L2ZsYWdzPgogICAgICA8dmFsdWUgdHlwZT0iMiI+NDgyPC92YWx1ZT4KICAgICA8L0Jhc2ljRW50cnk+CiAgICA8L0Jhc2ljRW50cnk+CiAgICA8QmFzaWNFbnRyeT4KICAgICA8bmFtZT5Qb2ludDE8L25hbWU+CiAgICAgPGZsYWdzPjY1NjY2PC9mbGFncz4KICAgICA8QmFzaWNFbnRyeT4KICAgICAgPG5hbWU+WDwvbmFtZT4KICAgICAgPGZsYWdzPjY2MTc4PC9mbGFncz4KICAgICAgPHZhbHVlIHR5cGU9IjIiPjY5PC92YWx1ZT4KICAgICA8L0Jhc2ljRW50cnk+CiAgICAgPEJhc2ljRW50cnk+CiAgICAgIDxuYW1lPlk8L25hbWU+CiAgICAgIDxmbGFncz42NjE3ODwvZmxhZ3M+CiAgICAgIDx2YWx1ZSB0eXBlPSIyIj40ODQ8L3ZhbHVlPgogICAgIDwvQmFzaWNFbnRyeT4KICAgIDwvQmFzaWNFbnRyeT4KICAgIDxCYXNpY0VudHJ5PgogICAgIDxuYW1lPlBvaW50MjwvbmFtZT4KICAgICA8ZmxhZ3M+NjU2NjY8L2ZsYWdzPgogICAgIDxCYXNpY0VudHJ5PgogICAgICA8bmFtZT5YPC9uYW1lPgogICAgICA8ZmxhZ3M+NjYxNzg8L2ZsYWdzPgogICAgICA8dmFsdWUgdHlwZT0iMiI+MzEzPC92YWx1ZT4KICAgICA8L0Jhc2ljRW50cnk+CiAgICAgPEJhc2ljRW50cnk+CiAgICAgIDxuYW1lPlk8L25hbWU+CiAgICAgIDxmbGFncz42NjE3ODwvZmxhZ3M+CiAgICAgIDx2YWx1ZSB0eXBlPSIyIj4zNjY8L3ZhbHVlPgogICAgIDwvQmFzaWNFbnRyeT4KICAgIDwvQmFzaWNFbnRyeT4KICAgIDxCYXNpY0VudHJ5PgogICAgIDxuYW1lPlBvaW50MzwvbmFtZT4KICAgICA8ZmxhZ3M+NjU2NjY8L2ZsYWdzPgogICAgIDxCYXNpY0VudHJ5PgogICAgICA8bmFtZT5YPC9uYW1lPgogICAgICA8ZmxhZ3M+NjYxNzg8L2ZsYWdzPgogICAgICA8dmFsdWUgdHlwZT0iMiI+MjQyPC92YWx1ZT4KICAgICA8L0Jhc2ljRW50cnk+CiAgICAgPEJhc2ljRW50cnk+CiAgICAgIDxuYW1lPlk8L25hbWU+CiAgICAgIDxmbGFncz42NjE3ODwvZmxhZ3M+CiAgICAgIDx2YWx1ZSB0eXBlPSIyIj4zNTg8L3ZhbHVlPgogICAgIDwvQmFzaWNFbnRyeT4KICAgIDwvQmFzaWNFbnRyeT4KICAgPC9CYXNpY0VudHJ5PgogICA8QmFzaWNFbnRyeT4KICAgIDxuYW1lPlRleHRQb2ludHM8L25hbWU+CiAgICA8ZmxhZ3M+NjU2NjY8L2ZsYWdzPgogICAgPEJhc2ljRW50cnk+CiAgICAgPG5hbWU+UG9pbnQwPC9uYW1lPgogICAgIDxmbGFncz42NTY2NjwvZmxhZ3M+CiAgICAgPEJhc2ljRW50cnk+CiAgICAgIDxuYW1lPlg8L25hbWU+CiAgICAgIDxmbGFncz42NjE3ODwvZmxhZ3M+CiAgICAgIDx2YWx1ZSB0eXBlPSIyIj44OTwvdmFsdWU+CiAgICAgPC9CYXNpY0VudHJ5PgogICAgIDxCYXNpY0VudHJ5PgogICAgICA8bmFtZT5ZPC9uYW1lPgogICAgICA8ZmxhZ3M+NjYxNzg8L2ZsYWdzPgogICAgICA8dmFsdWUgdHlwZT0iMiI+MjQ4PC92YWx1ZT4KICAgICA8L0Jhc2ljRW50cnk+CiAgICAgPEJhc2ljRW50cnk+CiAgICAgIDxuYW1lPlRleHQ8L25hbWU+CiAgICAgIDxmbGFncz42NjQzNDwvZmxhZ3M+CiAgICAgIDx2YWx1ZSB0eXBlPSIzIj48L3ZhbHVlPgogICAgIDwvQmFzaWNFbnRyeT4KICAgIDwvQmFzaWNFbnRyeT4KICAgPC9CYXNpY0VudHJ5PgogIDwvQmFzaWNFbnRyeT4KICA8QmFzaWNFbnRyeT4KICAgPG5hbWU+NTk8L25hbWU+CiAgIDxmbGFncz42NTY2NjwvZmxhZ3M+CiAgIDxCYXNpY0VudHJ5PgogICAgPG5hbWU+VXNlcmRlZk5hbWU8L25hbWU+CiAgICA8ZmxhZ3M+NjY0MzQ8L2ZsYWdzPgogICAgPHZhbHVlIHR5cGU9IjMiPjwvdmFsdWU+CiAgIDwvQmFzaWNFbnRyeT4KICAgPEJhc2ljRW50cnk+CiAgICA8bmFtZT5UeXBlPC9uYW1lPgogICAgPGZsYWdzPjY2MTc4PC9mbGFncz4KICAgIDx2YWx1ZSB0eXBlPSIyIj4zPC92YWx1ZT4KICAgPC9CYXNpY0VudHJ5PgogICA8QmFzaWNFbnRyeT4KICAgIDxuYW1lPkZlYXR1cmVzPC9uYW1lPgogICAgPGZsYWdzPjY2NDM0PC9mbGFncz4KICAgIDx2YWx1ZSB0eXBlPSIzIj5TU0MtVwpTU0MtQTwvdmFsdWU+CiAgIDwvQmFzaWNFbnRyeT4KICAgPEJhc2ljRW50cnk+CiAgICA8bmFtZT5Hcm91cDwvbmFtZT4KICAgIDxmbGFncz42NjE3ODwvZmxhZ3M+CiAgICA8dmFsdWUgdHlwZT0iMiI+MDwvdmFsdWU+CiAgIDwvQmFzaWNFbnRyeT4KICAgPEJhc2ljRW50cnk+CiAgICA8bmFtZT5Db2xvcjwvbmFtZT4KICAgIDxmbGFncz42NjQzNDwvZmxhZ3M+CiAgICA8dmFsdWUgdHlwZT0iMyI+IzAwMDBmZjwvdmFsdWU+CiAgIDwvQmFzaWNFbnRyeT4KICAgPEJhc2ljRW50cnk+CiAgICA8bmFtZT5Jc05vdDwvbmFtZT4KICAgIDxmbGFncz42NTkyMjwvZmxhZ3M+CiAgICA8dmFsdWUgdHlwZT0iMSI+MDwvdmFsdWU+CiAgIDwvQmFzaWNFbnRyeT4KICAgPEJhc2ljRW50cnk+CiAgICA8bmFtZT5Qb2ludHM8L25hbWU+CiAgICA8ZmxhZ3M+NjU2NjY8L2ZsYWdzPgogICAgPEJhc2ljRW50cnk+CiAgICAgPG5hbWU+UG9pbnQwPC9uYW1lPgogICAgIDxmbGFncz42NTY2NjwvZmxhZ3M+CiAgICAgPEJhc2ljRW50cnk+CiAgICAgIDxuYW1lPlg8L25hbWU+CiAgICAgIDxmbGFncz42NjE3ODwvZmxhZ3M+CiAgICAgIDx2YWx1ZSB0eXBlPSIyIj4yMzI8L3ZhbHVlPgogICAgIDwvQmFzaWNFbnRyeT4KICAgICA8QmFzaWNFbnRyeT4KICAgICAgPG5hbWU+WTwvbmFtZT4KICAgICAgPGZsYWdzPjY2MTc4PC9mbGFncz4KICAgICAgPHZhbHVlIHR5cGU9IjIiPjMwPC92YWx1ZT4KICAgICA8L0Jhc2ljRW50cnk+CiAgICA8L0Jhc2ljRW50cnk+CiAgICA8QmFzaWNFbnRyeT4KICAgICA8bmFtZT5Qb2ludDE8L25hbWU+CiAgICAgPGZsYWdzPjY1NjY2PC9mbGFncz4KICAgICA8QmFzaWNFbnRyeT4KICAgICAgPG5hbWU+WDwvbmFtZT4KICAgICAgPGZsYWdzPjY2MTc4PC9mbGFncz4KICAgICAgPHZhbHVlIHR5cGU9IjIiPjIzMjwvdmFsdWU+CiAgICAgPC9CYXNpY0VudHJ5PgogICAgIDxCYXNpY0VudHJ5PgogICAgICA8bmFtZT5ZPC9uYW1lPgogICAgICA8ZmxhZ3M+NjYxNzg8L2ZsYWdzPgogICAgICA8dmFsdWUgdHlwZT0iMiI+MzA8L3ZhbHVlPgogICAgIDwvQmFzaWNFbnRyeT4KICAgIDwvQmFzaWNFbnRyeT4KICAgIDxCYXNpY0VudHJ5PgogICAgIDxuYW1lPlBvaW50MjwvbmFtZT4KICAgICA8ZmxhZ3M+NjU2NjY8L2ZsYWdzPgogICAgIDxCYXNpY0VudHJ5PgogICAgICA8bmFtZT5YPC9uYW1lPgogICAgICA8ZmxhZ3M+NjYxNzg8L2ZsYWdzPgogICAgICA8dmFsdWUgdHlwZT0iMiI+NDk2PC92YWx1ZT4KICAgICA8L0Jhc2ljRW50cnk+CiAgICAgPEJhc2ljRW50cnk+CiAgICAgIDxuYW1lPlk8L25hbWU+CiAgICAgIDxmbGFncz42NjE3ODwvZmxhZ3M+CiAgICAgIDx2YWx1ZSB0eXBlPSIyIj40OTY8L3ZhbHVlPgogICAgIDwvQmFzaWNFbnRyeT4KICAgIDwvQmFzaWNFbnRyeT4KICAgIDxCYXNpY0VudHJ5PgogICAgIDxuYW1lPlBvaW50MzwvbmFtZT4KICAgICA8ZmxhZ3M+NjU2NjY8L2ZsYWdzPgogICAgIDxCYXNpY0VudHJ5PgogICAgICA8bmFtZT5YPC9uYW1lPgogICAgICA8ZmxhZ3M+NjYxNzg8L2ZsYWdzPgogICAgICA8dmFsdWUgdHlwZT0iMiI+NDk2PC92YWx1ZT4KICAgICA8L0Jhc2ljRW50cnk+CiAgICAgPEJhc2ljRW50cnk+CiAgICAgIDxuYW1lPlk8L25hbWU+CiAgICAgIDxmbGFncz42NjE3ODwvZmxhZ3M+CiAgICAgIDx2YWx1ZSB0eXBlPSIyIj40OTY8L3ZhbHVlPgogICAgIDwvQmFzaWNFbnRyeT4KICAgIDwvQmFzaWNFbnRyeT4KICAgPC9CYXNpY0VudHJ5PgogICA8QmFzaWNFbnRyeT4KICAgIDxuYW1lPlRleHRQb2ludHM8L25hbWU+CiAgICA8ZmxhZ3M+NjU2NjY8L2ZsYWdzPgogICAgPEJhc2ljRW50cnk+CiAgICAgPG5hbWU+UG9pbnQwPC9uYW1lPgogICAgIDxmbGFncz42NTY2NjwvZmxhZ3M+CiAgICAgPEJhc2ljRW50cnk+CiAgICAgIDxuYW1lPlg8L25hbWU+CiAgICAgIDxmbGFncz42NjE3ODwvZmxhZ3M+CiAgICAgIDx2YWx1ZSB0eXBlPSIyIj4yMzI8L3ZhbHVlPgogICAgIDwvQmFzaWNFbnRyeT4KICAgICA8QmFzaWNFbnRyeT4KICAgICAgPG5hbWU+WTwvbmFtZT4KICAgICAgPGZsYWdzPjY2MTc4PC9mbGFncz4KICAgICAgPHZhbHVlIHR5cGU9IjIiPjMwPC92YWx1ZT4KICAgICA8L0Jhc2ljRW50cnk+CiAgICAgPEJhc2ljRW50cnk+CiAgICAgIDxuYW1lPlRleHQ8L25hbWU+CiAgICAgIDxmbGFncz42NjQzNDwvZmxhZ3M+CiAgICAgIDx2YWx1ZSB0eXBlPSIzIj48L3ZhbHVlPgogICAgIDwvQmFzaWNFbnRyeT4KICAgIDwvQmFzaWNFbnRyeT4KICAgPC9CYXNpY0VudHJ5PgogIDwvQmFzaWNFbnRyeT4KICA8QmFzaWNFbnRyeT4KICAgPG5hbWU+NjA8L25hbWU+CiAgIDxmbGFncz42NTY2NjwvZmxhZ3M+CiAgIDxCYXNpY0VudHJ5PgogICAgPG5hbWU+VXNlcmRlZk5hbWU8L25hbWU+CiAgICA8ZmxhZ3M+NjY0MzQ8L2ZsYWdzPgogICAgPHZhbHVlIHR5cGU9IjMiPjwvdmFsdWU+CiAgIDwvQmFzaWNFbnRyeT4KICAgPEJhc2ljRW50cnk+CiAgICA8bmFtZT5UeXBlPC9uYW1lPgogICAgPGZsYWdzPjY2MTc4PC9mbGFncz4KICAgIDx2YWx1ZSB0eXBlPSIyIj4zPC92YWx1ZT4KICAgPC9CYXNpY0VudHJ5PgogICA8QmFzaWNFbnRyeT4KICAgIDxuYW1lPkZlYXR1cmVzPC9uYW1lPgogICAgPGZsYWdzPjY2NDM0PC9mbGFncz4KICAgIDx2YWx1ZSB0eXBlPSIzIj5CMS1BClNTQy1BPC92YWx1ZT4KICAgPC9CYXNpY0VudHJ5PgogICA8QmFzaWNFbnRyeT4KICAgIDxuYW1lPkdyb3VwPC9uYW1lPgogICAgPGZsYWdzPjY2MTc4PC9mbGFncz4KICAgIDx2YWx1ZSB0eXBlPSIyIj4wPC92YWx1ZT4KICAgPC9CYXNpY0VudHJ5PgogICA8QmFzaWNFbnRyeT4KICAgIDxuYW1lPkNvbG9yPC9uYW1lPgogICAgPGZsYWdzPjY2NDM0PC9mbGFncz4KICAgIDx2YWx1ZSB0eXBlPSIzIj4jMDBmZmZmPC92YWx1ZT4KICAgPC9CYXNpY0VudHJ5PgogICA8QmFzaWNFbnRyeT4KICAgIDxuYW1lPklzTm90PC9uYW1lPgogICAgPGZsYWdzPjY1OTIyPC9mbGFncz4KICAgIDx2YWx1ZSB0eXBlPSIxIj4wPC92YWx1ZT4KICAgPC9CYXNpY0VudHJ5PgogICA8QmFzaWNFbnRyeT4KICAgIDxuYW1lPlBvaW50czwvbmFtZT4KICAgIDxmbGFncz42NTY2NjwvZmxhZ3M+CiAgICA8QmFzaWNFbnRyeT4KICAgICA8bmFtZT5Qb2ludDA8L25hbWU+CiAgICAgPGZsYWdzPjY1NjY2PC9mbGFncz4KICAgICA8QmFzaWNFbnRyeT4KICAgICAgPG5hbWU+WDwvbmFtZT4KICAgICAgPGZsYWdzPjY2MTc4PC9mbGFncz4KICAgICAgPHZhbHVlIHR5cGU9IjIiPjE0NjwvdmFsdWU+CiAgICAgPC9CYXNpY0VudHJ5PgogICAgIDxCYXNpY0VudHJ5PgogICAgICA8bmFtZT5ZPC9uYW1lPgogICAgICA8ZmxhZ3M+NjYxNzg8L2ZsYWdzPgogICAgICA8dmFsdWUgdHlwZT0iMiI+MjwvdmFsdWU+CiAgICAgPC9CYXNpY0VudHJ5PgogICAgPC9CYXNpY0VudHJ5PgogICAgPEJhc2ljRW50cnk+CiAgICAgPG5hbWU+UG9pbnQxPC9uYW1lPgogICAgIDxmbGFncz42NTY2NjwvZmxhZ3M+CiAgICAgPEJhc2ljRW50cnk+CiAgICAgIDxuYW1lPlg8L25hbWU+CiAgICAgIDxmbGFncz42NjE3ODwvZmxhZ3M+CiAgICAgIDx2YWx1ZSB0eXBlPSIyIj4xNDY8L3ZhbHVlPgogICAgIDwvQmFzaWNFbnRyeT4KICAgICA8QmFzaWNFbnRyeT4KICAgICAgPG5hbWU+WTwvbmFtZT4KICAgICAgPGZsYWdzPjY2MTc4PC9mbGFncz4KICAgICAgPHZhbHVlIHR5cGU9IjIiPjI8L3ZhbHVlPgogICAgIDwvQmFzaWNFbnRyeT4KICAgIDwvQmFzaWNFbnRyeT4KICAgIDxCYXNpY0VudHJ5PgogICAgIDxuYW1lPlBvaW50MjwvbmFtZT4KICAgICA8ZmxhZ3M+NjU2NjY8L2ZsYWdzPgogICAgIDxCYXNpY0VudHJ5PgogICAgICA8bmFtZT5YPC9uYW1lPgogICAgICA8ZmxhZ3M+NjYxNzg8L2ZsYWdzPgogICAgICA8dmFsdWUgdHlwZT0iMiI+NTEyPC92YWx1ZT4KICAgICA8L0Jhc2ljRW50cnk+CiAgICAgPEJhc2ljRW50cnk+CiAgICAgIDxuYW1lPlk8L25hbWU+CiAgICAgIDxmbGFncz42NjE3ODwvZmxhZ3M+CiAgICAgIDx2YWx1ZSB0eXBlPSIyIj40OTY8L3ZhbHVlPgogICAgIDwvQmFzaWNFbnRyeT4KICAgIDwvQmFzaWNFbnRyeT4KICAgIDxCYXNpY0VudHJ5PgogICAgIDxuYW1lPlBvaW50MzwvbmFtZT4KICAgICA8ZmxhZ3M+NjU2NjY8L2ZsYWdzPgogICAgIDxCYXNpY0VudHJ5PgogICAgICA8bmFtZT5YPC9uYW1lPgogICAgICA8ZmxhZ3M+NjYxNzg8L2ZsYWdzPgogICAgICA8dmFsdWUgdHlwZT0iMiI+NTEyPC92YWx1ZT4KICAgICA8L0Jhc2ljRW50cnk+CiAgICAgPEJhc2ljRW50cnk+CiAgICAgIDxuYW1lPlk8L25hbWU+CiAgICAgIDxmbGFncz42NjE3ODwvZmxhZ3M+CiAgICAgIDx2YWx1ZSB0eXBlPSIyIj40OTY8L3ZhbHVlPgogICAgIDwvQmFzaWNFbnRyeT4KICAgIDwvQmFzaWNFbnRyeT4KICAgPC9CYXNpY0VudHJ5PgogICA8QmFzaWNFbnRyeT4KICAgIDxuYW1lPlRleHRQb2ludHM8L25hbWU+CiAgICA8ZmxhZ3M+NjU2NjY8L2ZsYWdzPgogICAgPEJhc2ljRW50cnk+CiAgICAgPG5hbWU+UG9pbnQwPC9uYW1lPgogICAgIDxmbGFncz42NTY2NjwvZmxhZ3M+CiAgICAgPEJhc2ljRW50cnk+CiAgICAgIDxuYW1lPlg8L25hbWU+CiAgICAgIDxmbGFncz42NjE3ODwvZmxhZ3M+CiAgICAgIDx2YWx1ZSB0eXBlPSIyIj4xOTk8L3ZhbHVlPgogICAgIDwvQmFzaWNFbnRyeT4KICAgICA8QmFzaWNFbnRyeT4KICAgICAgPG5hbWU+WTwvbmFtZT4KICAgICAgPGZsYWdzPjY2MTc4PC9mbGFncz4KICAgICAgPHZhbHVlIHR5cGU9IjIiPjE0PC92YWx1ZT4KICAgICA8L0Jhc2ljRW50cnk+CiAgICAgPEJhc2ljRW50cnk+CiAgICAgIDxuYW1lPlRleHQ8L25hbWU+CiAgICAgIDxmbGFncz42NjQzNDwvZmxhZ3M+CiAgICAgIDx2YWx1ZSB0eXBlPSIzIj48L3ZhbHVlPgogICAgIDwvQmFzaWNFbnRyeT4KICAgIDwvQmFzaWNFbnRyeT4KICAgPC9CYXNpY0VudHJ5PgogIDwvQmFzaWNFbnRyeT4KIDwvQmFzaWNFbnRyeT4KIDxCYXNpY0VudHJ5PgogIDxuYW1lPkZpbGVUeXBlPC9uYW1lPgogIDxmbGFncz42NjQzNDwvZmxhZ3M+CiAgPHZhbHVlIHR5cGU9IjMiPkFuYWx5c2lzPC92YWx1ZT4KIDwvQmFzaWNFbnRyeT4KIDxCYXNpY0VudHJ5PgogIDxuYW1lPkNoZWNrc3VtPC9uYW1lPgogIDxmbGFncz42NjQzNDwvZmxhZ3M+CiAgPHZhbHVlIHR5cGU9IjMiPmIzOTVlNTUwMTgwNjVlZThkMGM2NzY2ZjQyYmJiMDRiPC92YWx1ZT4KIDwvQmFzaWNFbnRyeT4KPC9CYXNpY0VudHJ5Pgo=/@MB_EXPERIMENT/8
PEJhc2ljRW50cnk+CiA8bmFtZT5Tb2Z0d2FyZTwvbmFtZT4KIDxmbGFncz4yNjIxNDY8L2ZsYWdzPgogPEJhc2ljRW50cnk+CiAgPG5hbWU+Q29uZmlnVmVyc2lvbjwvbmFtZT4KICA8ZmxhZ3M+MjYzMDQyPC9mbGFncz4KICA8dmFsdWUgdHlwZT0iMyI+MC40LjI1PC92YWx1ZT4KIDwvQmFzaWNFbnRyeT4KIDxCYXNpY0VudHJ5PgogIDxuYW1lPlZhbGlkaXR5S2V5PC9uYW1lPgogIDxmbGFncz4yNjM4MTA8L2ZsYWdzPgogIDx2YWx1ZSB0eXBlPSI2IiBzaXplPSIxMTAiPgpaZ0EyQUdNQU1BQmhBR0lBTXdBekFEQUFZd0EyQUdVQU9BQTFBR0VBTWdCZkFEQUFNQUF3QURBQVh3QXlBQzRBCk9BQXVBREVBTmdBeEFEZ0FMZ0F4QURZQU13QTRBREFBWHdCTkFHRUFZd0J6QUZFQWRRQmhBRzRBZEFCZkFESUEKTUFBeEFEWUFNUUF4QURFQU1BQT08L3ZhbHVlPgogPC9CYXNpY0VudHJ5PgogPEJhc2ljRW50cnk+CiAgPG5hbWU+RXhwZXJpbWVudDwvbmFtZT4KICA8ZmxhZ3M+MjYyMjc0PC9mbGFncz4KICA8QmFzaWNFbnRyeT4KICAgPG5hbWU+UmFjazwvbmFtZT4KICAgPGZsYWdzPjI2MzA0MjwvZmxhZ3M+CiAgIDx2YWx1ZSB0eXBlPSIzIj5DaGlsbCA5NiByYWNrPC92YWx1ZT4KICA8L0Jhc2ljRW50cnk+CiAgPEJhc2ljRW50cnk+CiAgIDxuYW1lPlJhY2tJc1NlbGVjdGFibGU8L25hbWU+CiAgIDxmbGFncz4yNjI1MzA8L2ZsYWdzPgogICA8dmFsdWUgdHlwZT0iMSI+MTwvdmFsdWU+CiAgPC9CYXNpY0VudHJ5PgogIDxCYXNpY0VudHJ5PgogICA8bmFtZT5DdXJyZW50PC9uYW1lPgogICA8ZmxhZ3M+MjYyNzg2PC9mbGFncz4KICAgPHZhbHVlIHR5cGU9IjIiPjg8L3ZhbHVlPgogIDwvQmFzaWNFbnRyeT4KICA8QmFzaWNFbnRyeT4KICAgPG5hbWU+RmlsZUlkPC9uYW1lPgogICA8ZmxhZ3M+MjYyNzg2PC9mbGFncz4KICAgPHZhbHVlIHR5cGU9IjIiPjg8L3ZhbHVlPgogIDwvQmFzaWNFbnRyeT4KICA8QmFzaWNFbnRyeT4KICAgPG5hbWU+RmlsZUJhc2U8L25hbWU+CiAgIDxmbGFncz4yNjMwNDI8L2ZsYWdzPgogICA8dmFsdWUgdHlwZT0iMyI+QUwyMDIyLTAyLTE1PC92YWx1ZT4KICA8L0Jhc2ljRW50cnk+CiAgPEJhc2ljRW50cnk+CiAgIDxuYW1lPkZpbGVJc0N1c3RvbTwvbmFtZT4KICAgPGZsYWdzPjI2MjUzMDwvZmxhZ3M+CiAgIDx2YWx1ZSB0eXBlPSIxIj4wPC92YWx1ZT4KICA8L0Jhc2ljRW50cnk+CiAgPEJhc2ljRW50cnk+CiAgIDxuYW1lPlByb2plY3Q8L25hbWU+CiAgIDxmbGFncz4yNjMwNDI8L2ZsYWdzPgogICA8dmFsdWUgdHlwZT0iMyI+PC92YWx1ZT4KICA8L0Jhc2ljRW50cnk+CiAgPEJhc2ljRW50cnk+CiAgIDxuYW1lPlJhY2tQcm9jZXNzaW5nT3JkZXI8L25hbWU+CiAgIDxmbGFncz4yNjI3ODY8L2ZsYWdzPgogICA8dmFsdWUgdHlwZT0iMiI+MDwvdmFsdWU+CiAgPC9CYXNpY0VudHJ5PgogIDxCYXNpY0VudHJ5PgogICA8bmFtZT5SZWFnZW50czwvbmFtZT4KICAgPGZsYWdzPjI2MjI3NDwvZmxhZ3M+CiAgIDxCYXNpY0VudHJ5PgogICAgPG5hbWU+UjE8L25hbWU+CiAgICA8ZmxhZ3M+MjYyMjc0PC9mbGFncz4KICAgIDxCYXNpY0VudHJ5PgogICAgIDxuYW1lPkV4cGlyYXRpb25EYXRlPC9uYW1lPgogICAgIDxmbGFncz4yNjMwNDI8L2ZsYWdzPgogICAgIDx2YWx1ZSB0eXBlPSIzIj48L3ZhbHVlPgogICAgPC9CYXNpY0VudHJ5PgogICAgPEJhc2ljRW50cnk+CiAgICAgPG5hbWU+TG90TnVtYmVyPC9uYW1lPgogICAgIDxmbGFncz4yNjMwNDI8L2ZsYWdzPgogICAgIDx2YWx1ZSB0eXBlPSIzIj48L3ZhbHVlPgogICAgPC9CYXNpY0VudHJ5PgogICAgPEJhc2ljRW50cnk+CiAgICAgPG5hbWU+UmVhZ2VudDwvbmFtZT4KICAgICA8ZmxhZ3M+MjYzMDQyPC9mbGFncz4KICAgICA8dmFsdWUgdHlwZT0iMyI+PC92YWx1ZT4KICAgIDwvQmFzaWNFbnRyeT4KICAgIDxCYXNpY0VudHJ5PgogICAgIDxuYW1lPkNhdGVnb3J5PC9uYW1lPgogICAgIDxmbGFncz4yNjMwNDI8L2ZsYWdzPgogICAgIDx2YWx1ZSB0eXBlPSIzIj48L3ZhbHVlPgogICAgPC9CYXNpY0VudHJ5PgogICAgPEJhc2ljRW50cnk+CiAgICAgPG5hbWU+QWN0aXZlPC9uYW1lPgogICAgIDxmbGFncz4yNjI1MzA8L2ZsYWdzPgogICAgIDx2YWx1ZSB0eXBlPSIxIj4wPC92YWx1ZT4KICAgIDwvQmFzaWNFbnRyeT4KICAgIDxCYXNpY0VudHJ5PgogICAgIDxuYW1lPlRpbWU8L25hbWU+CiAgICAgPGZsYWdzPjI2Mjc4NjwvZmxhZ3M+CiAgICAgPHZhbHVlIHR5cGU9IjIiPjA8L3ZhbHVlPgogICAgPC9CYXNpY0VudHJ5PgogICAgPEJhc2ljRW50cnk+CiAgICAgPG5hbWU+VGl0ZXI8L25hbWU+CiAgICAgPGZsYWdzPjI2Mjc4NjwvZmxhZ3M+CiAgICAgPHZhbHVlIHR5cGU9IjIiPjA8L3ZhbHVlPgogICAgPC9CYXNpY0VudHJ5PgogICAgPEJhc2ljRW50cnk+CiAgICAgPG5hbWU+UGFyYWxsZWw8L25hbWU+CiAgICAgPGZsYWdzPjI2Mjc4NjwvZmxhZ3M+CiAgICAgPHZhbHVlIHR5cGU9IjIiPjA8L3ZhbHVlPgogICAgPC9CYXNpY0VudHJ5PgogICAgPEJhc2ljRW50cnk+CiAgICAgPG5hbWU+UHJpb3JpdHk8L25hbWU+CiAgICAgPGZsYWdzPjI2Mjc4NjwvZmxhZ3M+CiAgICAgPHZhbHVlIHR5cGU9IjIiPjA8L3ZhbHVlPgogICAgPC9CYXNpY0VudHJ5PgogICAgPEJhc2ljRW50cnk+CiAgICAgPG5hbWU+TWluVm9sdW1lPC9uYW1lPgogICAgIDxmbGFncz4yNjI3ODY8L2ZsYWdzPgogICAgIDx2YWx1ZSB0eXBlPSIyIj4wPC92YWx1ZT4KICAgIDwvQmFzaWNFbnRyeT4KICAgIDxCYXNpY0VudHJ5PgogICAgIDxuYW1lPlZpc2libGU8L25hbWU+CiAgICAgPGZsYWdzPjI2Mjc4NjwvZmxhZ3M+CiAgICAgPHZhbHVlIHR5cGU9IjIiPjM8L3ZhbHVlPgogICAgPC9CYXNpY0VudHJ5PgogICA8L0Jhc2ljRW50cnk+CiAgIDxCYXNpY0VudHJ5PgogICAgPG5hbWU+UjI8L25hbWU+CiAgICA8ZmxhZ3M+MjYyMjc0PC9mbGFncz4KICAgIDxCYXNpY0VudHJ5PgogICAgIDxuYW1lPkV4cGlyYXRpb25EYXRlPC9uYW1lPgogICAgIDxmbGFncz4yNjMwNDI8L2ZsYWdzPgogICAgIDx2YWx1ZSB0eXBlPSIzIj48L3ZhbHVlPgogICAgPC9CYXNpY0VudHJ5PgogICAgPEJhc2ljRW50cnk+CiAgICAgPG5hbWU+TG90TnVtYmVyPC9uYW1lPgogICAgIDxmbGFncz4yNjMwNDI8L2ZsYWdzPgogICAgIDx2YWx1ZSB0eXBlPSIzIj48L3ZhbHVlPgogICAgPC9CYXNpY0VudHJ5PgogICAgPEJhc2ljRW50cnk+CiAgICAgPG5hbWU+UmVhZ2VudDwvbmFtZT4KICAgICA8ZmxhZ3M+MjYzMDQyPC9mbGFncz4KICAgICA8dmFsdWUgdHlwZT0iMyI+PC92YWx1ZT4KICAgIDwvQmFzaWNFbnRyeT4KICAgIDxCYXNpY0VudHJ5PgogICAgIDxuYW1lPkNhdGVnb3J5PC9uYW1lPgogICAgIDxmbGFncz4yNjMwNDI8L2ZsYWdzPgogICAgIDx2YWx1ZSB0eXBlPSIzIj48L3ZhbHVlPgogICAgPC9CYXNpY0VudHJ5PgogICAgPEJhc2ljRW50cnk+CiAgICAgPG5hbWU+QWN0aXZlPC9uYW1lPgogICAgIDxmbGFncz4yNjI1MzA8L2ZsYWdzPgogICAgIDx2YWx1ZSB0eXBlPSIxIj4wPC92YWx1ZT4KICAgIDwvQmFzaWNFbnRyeT4KICAgIDxCYXNpY0VudHJ5PgogICAgIDxuYW1lPlRpbWU8L25hbWU+CiAgICAgPGZsYWdzPjI2Mjc4NjwvZmxhZ3M+CiAgICAgPHZhbHVlIHR5cGU9IjIiPjA8L3ZhbHVlPgogICAgPC9CYXNpY0VudHJ5PgogICAgPEJhc2ljRW50cnk+CiAgICAgPG5hbWU+VGl0ZXI8L25hbWU+CiAgICAgPGZsYWdzPjI2Mjc4NjwvZmxhZ3M+CiAgICAgPHZhbHVlIHR5cGU9IjIiPjA8L3ZhbHVlPgogICAgPC9CYXNpY0VudHJ5PgogICAgPEJhc2ljRW50cnk+CiAgICAgPG5hbWU+UGFyYWxsZWw8L25hbWU+CiAgICAgPGZsYWdzPjI2Mjc4NjwvZmxhZ3M+CiAgICAgPHZhbHVlIHR5cGU9IjIiPjA8L3ZhbHVlPgogICAgPC9CYXNpY0VudHJ5PgogICAgPEJhc2ljRW50cnk+CiAgICAgPG5hbWU+UHJpb3JpdHk8L25hbWU+CiAgICAgPGZsYWdzPjI2Mjc4NjwvZmxhZ3M+CiAgICAgPHZhbHVlIHR5cGU9IjIiPjA8L3ZhbHVlPgogICAgPC9CYXNpY0VudHJ5PgogICAgPEJhc2ljRW50cnk+CiAgICAgPG5hbWU+TWluVm9sdW1lPC9uYW1lPgogICAgIDxmbGFncz4yNjI3ODY8L2ZsYWdzPgogICAgIDx2YWx1ZSB0eXBlPSIyIj4wPC92YWx1ZT4KICAgIDwvQmFzaWNFbnRyeT4KICAgIDxCYXNpY0VudHJ5PgogICAgIDxuYW1lPlZpc2libGU8L25hbWU+CiAgICAgPGZsYWdzPjI2Mjc4NjwvZmxhZ3M+CiAgICAgPHZhbHVlIHR5cGU9IjIiPjM8L3ZhbHVlPgogICAgPC9CYXNpY0VudHJ5PgogICA8L0Jhc2ljRW50cnk+CiAgIDxCYXNpY0VudHJ5PgogICAgPG5hbWU+UjM8L25hbWU+CiAgICA8ZmxhZ3M+MjYyMjc0PC9mbGFncz4KICAgIDxCYXNpY0VudHJ5PgogICAgIDxuYW1lPkV4cGlyYXRpb25EYXRlPC9uYW1lPgogICAgIDxmbGFncz4yNjMwNDI8L2ZsYWdzPgogICAgIDx2YWx1ZSB0eXBlPSIzIj48L3ZhbHVlPgogICAgPC9CYXNpY0VudHJ5PgogICAgPEJhc2ljRW50cnk+CiAgICAgPG5hbWU+TG90TnVtYmVyPC9uYW1lPgogICAgIDxmbGFncz4yNjMwNDI8L2ZsYWdzPgogICAgIDx2YWx1ZSB0eXBlPSIzIj48L3ZhbHVlPgogICAgPC9CYXNpY0VudHJ5PgogICAgPEJhc2ljRW50cnk+CiAgICAgPG5hbWU+UmVhZ2VudDwvbmFtZT4KICAgICA8ZmxhZ3M+MjYzMDQyPC9mbGFncz4KICAgICA8dmFsdWUgdHlwZT0iMyI+PC92YWx1ZT4KICAgIDwvQmFzaWNFbnRyeT4KICAgIDxCYXNpY0VudHJ5PgogICAgIDxuYW1lPkNhdGVnb3J5PC9uYW1lPgogICAgIDxmbGFncz4yNjMwNDI8L2ZsYWdzPgogICAgIDx2YWx1ZSB0eXBlPSIzIj48L3ZhbHVlPgogICAgPC9CYXNpY0VudHJ5PgogICAgPEJhc2ljRW50cnk+CiAgICAgPG5hbWU+QWN0aXZlPC9uYW1lPgogICAgIDxmbGFncz4yNjI1MzA8L2ZsYWdzPgogICAgIDx2YWx1ZSB0eXBlPSIxIj4wPC92YWx1ZT4KICAgIDwvQmFzaWNFbnRyeT4KICAgIDxCYXNpY0VudHJ5PgogICAgIDxuYW1lPlRpbWU8L25hbWU+CiAgICAgPGZsYWdzPjI2Mjc4NjwvZmxhZ3M+CiAgICAgPHZhbHVlIHR5cGU9IjIiPjA8L3ZhbHVlPgogICAgPC9CYXNpY0VudHJ5PgogICAgPEJhc2ljRW50cnk+CiAgICAgPG5hbWU+VGl0ZXI8L25hbWU+CiAgICAgPGZsYWdzPjI2Mjc4NjwvZmxhZ3M+CiAgICAgPHZhbHVlIHR5cGU9IjIiPjA8L3ZhbHVlPgogICAgPC9CYXNpY0VudHJ5PgogICAgPEJhc2ljRW50cnk+CiAgICAgPG5hbWU+UGFyYWxsZWw8L25hbWU+CiAgICAgPGZsYWdzPjI2Mjc4NjwvZmxhZ3M+CiAgICAgPHZhbHVlIHR5cGU9IjIiPjA8L3ZhbHVlPgogICAgPC9CYXNpY0VudHJ5PgogICAgPEJhc2ljRW50cnk+CiAgICAgPG5hbWU+UHJpb3JpdHk8L25hbWU+CiAgICAgPGZsYWdzPjI2Mjc4NjwvZmxhZ3M+CiAgICAgPHZhbHVlIHR5cGU9IjIiPjA8L3ZhbHVlPgogICAgPC9CYXNpY0VudHJ5PgogICAgPEJhc2ljRW50cnk+CiAgICAgPG5hbWU+TWluVm9sdW1lPC9uYW1lPgogICAgIDxmbGFncz4yNjI3ODY8L2ZsYWdzPgogICAgIDx2YWx1ZSB0eXBlPSIyIj4wPC92YWx1ZT4KICAgIDwvQmFzaWNFbnRyeT4KICAgIDxCYXNpY0VudHJ5PgogICAgIDxuYW1lPlZpc2libGU8L25hbWU+CiAgICAgPGZsYWdzPjI2Mjc4NjwvZmxhZ3M+CiAgICAgPHZhbHVlIHR5cGU9IjIiPjM8L3ZhbHVlPgogICAgPC9CYXNpY0VudHJ5PgogICA8L0Jhc2ljRW50cnk+CiAgIDxCYXNpY0VudHJ5PgogICAgPG5hbWU+UjQ8L25hbWU+CiAgICA8ZmxhZ3M+MjYyMjc0PC9mbGFncz4KICAgIDxCYXNpY0VudHJ5PgogICAgIDxuYW1lPkV4cGlyYXRpb25EYXRlPC9uYW1lPgogICAgIDxmbGFncz4yNjMwNDI8L2ZsYWdzPgogICAgIDx2YWx1ZSB0eXBlPSIzIj48L3ZhbHVlPgogICAgPC9CYXNpY0VudHJ5PgogICAgPEJhc2ljRW50cnk+CiAgICAgPG5hbWU+TG90TnVtYmVyPC9uYW1lPgogICAgIDxmbGFncz4yNjMwNDI8L2ZsYWdzPgogICAgIDx2YWx1ZSB0eXBlPSIzIj48L3ZhbHVlPgogICAgPC9CYXNpY0VudHJ5PgogICAgPEJhc2ljRW50cnk+CiAgICAgPG5hbWU+UmVhZ2VudDwvbmFtZT4KICAgICA8ZmxhZ3M+MjYzMDQyPC9mbGFncz4KICAgICA8dmFsdWUgdHlwZT0iMyI+PC92YWx1ZT4KICAgIDwvQmFzaWNFbnRyeT4KICAgIDxCYXNpY0VudHJ5PgogICAgIDxuYW1lPkNhdGVnb3J5PC9uYW1lPgogICAgIDxmbGFncz4yNjMwNDI8L2ZsYWdzPgogICAgIDx2YWx1ZSB0eXBlPSIzIj48L3ZhbHVlPgogICAgPC9CYXNpY0VudHJ5PgogICAgPEJhc2ljRW50cnk+CiAgICAgPG5hbWU+QWN0aXZlPC9uYW1lPgogICAgIDxmbGFncz4yNjI1MzA8L2ZsYWdzPgogICAgIDx2YWx1ZSB0eXBlPSIxIj4wPC92YWx1ZT4KICAgIDwvQmFzaWNFbnRyeT4KICAgIDxCYXNpY0VudHJ5PgogICAgIDxuYW1lPlRpbWU8L25hbWU+CiAgICAgPGZsYWdzPjI2Mjc4NjwvZmxhZ3M+CiAgICAgPHZhbHVlIHR5cGU9IjIiPjA8L3ZhbHVlPgogICAgPC9CYXNpY0VudHJ5PgogICAgPEJhc2ljRW50cnk+CiAgICAgPG5hbWU+VGl0ZXI8L25hbWU+CiAgICAgPGZsYWdzPjI2Mjc4NjwvZmxhZ3M+CiAgICAgPHZhbHVlIHR5cGU9IjIiPjA8L3ZhbHVlPgogICAgPC9CYXNpY0VudHJ5PgogICAgPEJhc2ljRW50cnk+CiAgICAgPG5hbWU+UGFyYWxsZWw8L25hbWU+CiAgICAgPGZsYWdzPjI2Mjc4NjwvZmxhZ3M+CiAgICAgPHZhbHVlIHR5cGU9IjIiPjA8L3ZhbHVlPgogICAgPC9CYXNpY0VudHJ5PgogICAgPEJhc2ljRW50cnk+CiAgICAgPG5hbWU+UHJpb3JpdHk8L25hbWU+CiAgICAgPGZsYWdzPjI2Mjc4NjwvZmxhZ3M+CiAgICAgPHZhbHVlIHR5cGU9IjIiPjA8L3ZhbHVlPgogICAgPC9CYXNpY0VudHJ5PgogICAgPEJhc2ljRW50cnk+CiAgICAgPG5hbWU+TWluVm9sdW1lPC9uYW1lPgogICAgIDxmbGFncz4yNjI3ODY8L2ZsYWdzPgogICAgIDx2YWx1ZSB0eXBlPSIyIj4wPC92YWx1ZT4KICAgIDwvQmFzaWNFbnRyeT4KICAgIDxCYXNpY0VudHJ5PgogICAgIDxuYW1lPlZpc2libGU8L25hbWU+CiAgICAgPGZsYWdzPjI2Mjc4NjwvZmxhZ3M+CiAgICAgPHZhbHVlIHR5cGU9IjIiPjM8L3ZhbHVlPgogICAgPC9CYXNpY0VudHJ5PgogICA8L0Jhc2ljRW50cnk+CiAgIDxCYXNpY0VudHJ5PgogICAgPG5hbWU+UjU8L25hbWU+CiAgICA8ZmxhZ3M+MjYyMjc0PC9mbGFncz4KICAgIDxCYXNpY0VudHJ5PgogICAgIDxuYW1lPkV4cGlyYXRpb25EYXRlPC9uYW1lPgogICAgIDxmbGFncz4yNjMwNDI8L2ZsYWdzPgogICAgIDx2YWx1ZSB0eXBlPSIzIj48L3ZhbHVlPgogICAgPC9CYXNpY0VudHJ5PgogICAgPEJhc2ljRW50cnk+CiAgICAgPG5hbWU+TG90TnVtYmVyPC9uYW1lPgogICAgIDxmbGFncz4yNjMwNDI8L2ZsYWdzPgogICAgIDx2YWx1ZSB0eXBlPSIzIj48L3ZhbHVlPgogICAgPC9CYXNpY0VudHJ5PgogICAgPEJhc2ljRW50cnk+CiAgICAgPG5hbWU+UmVhZ2VudDwvbmFtZT4KICAgICA8ZmxhZ3M+MjYzMDQyPC9mbGFncz4KICAgICA8dmFsdWUgdHlwZT0iMyI+PC92YWx1ZT4KICAgIDwvQmFzaWNFbnRyeT4KICAgIDxCYXNpY0VudHJ5PgogICAgIDxuYW1lPkNhdGVnb3J5PC9uYW1lPgogICAgIDxmbGFncz4yNjMwNDI8L2ZsYWdzPgogICAgIDx2YWx1ZSB0eXBlPSIzIj48L3ZhbHVlPgogICAgPC9CYXNpY0VudHJ5PgogICAgPEJhc2ljRW50cnk+CiAgICAgPG5hbWU+QWN0aXZlPC9uYW1lPgogICAgIDxmbGFncz4yNjI1MzA8L2ZsYWdzPgogICAgIDx2YWx1ZSB0eXBlPSIxIj4wPC92YWx1ZT4KICAgIDwvQmFzaWNFbnRyeT4KICAgIDxCYXNpY0VudHJ5PgogICAgIDxuYW1lPlRpbWU8L25hbWU+CiAgICAgPGZsYWdzPjI2Mjc4NjwvZmxhZ3M+CiAgICAgPHZhbHVlIHR5cGU9IjIiPjA8L3ZhbHVlPgogICAgPC9CYXNpY0VudHJ5PgogICAgPEJhc2ljRW50cnk+CiAgICAgPG5hbWU+VGl0ZXI8L25hbWU+CiAgICAgPGZsYWdzPjI2Mjc4NjwvZmxhZ3M+CiAgICAgPHZhbHVlIHR5cGU9IjIiPjA8L3ZhbHVlPgogICAgPC9CYXNpY0VudHJ5PgogICAgPEJhc2ljRW50cnk+CiAgICAgPG5hbWU+UGFyYWxsZWw8L25hbWU+CiAgICAgPGZsYWdzPjI2Mjc4NjwvZmxhZ3M+CiAgICAgPHZhbHVlIHR5cGU9IjIiPjA8L3ZhbHVlPgogICAgPC9CYXNpY0VudHJ5PgogICAgPEJhc2ljRW50cnk+CiAgICAgPG5hbWU+UHJpb3JpdHk8L25hbWU+CiAgICAgPGZsYWdzPjI2Mjc4NjwvZmxhZ3M+CiAgICAgPHZhbHVlIHR5cGU9IjIiPjA8L3ZhbHVlPgogICAgPC9CYXNpY0VudHJ5PgogICAgPEJhc2ljRW50cnk+CiAgICAgPG5hbWU+TWluVm9sdW1lPC9uYW1lPgogICAgIDxmbGFncz4yNjI3ODY8L2ZsYWdzPgogICAgIDx2YWx1ZSB0eXBlPSIyIj4wPC92YWx1ZT4KICAgIDwvQmFzaWNFbnRyeT4KICAgIDxCYXNpY0VudHJ5PgogICAgIDxuYW1lPlZpc2libGU8L25hbWU+CiAgICAgPGZsYWdzPjI2Mjc4NjwvZmxhZ3M+CiAgICAgPHZhbHVlIHR5cGU9IjIiPjI8L3ZhbHVlPgogICAgPC9CYXNpY0VudHJ5PgogICA8L0Jhc2ljRW50cnk+CiAgIDxCYXNpY0VudHJ5PgogICAgPG5hbWU+UjY8L25hbWU+CiAgICA8ZmxhZ3M+MjYyMjc0PC9mbGFncz4KICAgIDxCYXNpY0VudHJ5PgogICAgIDxuYW1lPkV4cGlyYXRpb25EYXRlPC9uYW1lPgogICAgIDxmbGFncz4yNjMwNDI8L2ZsYWdzPgogICAgIDx2YWx1ZSB0eXBlPSIzIj48L3ZhbHVlPgogICAgPC9CYXNpY0VudHJ5PgogICAgPEJhc2ljRW50cnk+CiAgICAgPG5hbWU+TG90TnVtYmVyPC9uYW1lPgogICAgIDxmbGFncz4yNjMwNDI8L2ZsYWdzPgogICAgIDx2YWx1ZSB0eXBlPSIzIj48L3ZhbHVlPgogICAgPC9CYXNpY0VudHJ5PgogICAgPEJhc2ljRW50cnk+CiAgICAgPG5hbWU+UmVhZ2VudDwvbmFtZT4KICAgICA8ZmxhZ3M+MjYzMDQyPC9mbGFncz4KICAgICA8dmFsdWUgdHlwZT0iMyI+PC92YWx1ZT4KICAgIDwvQmFzaWNFbnRyeT4KICAgIDxCYXNpY0VudHJ5PgogICAgIDxuYW1lPkNhdGVnb3J5PC9uYW1lPgogICAgIDxmbGFncz4yNjMwNDI8L2ZsYWdzPgogICAgIDx2YWx1ZSB0eXBlPSIzIj48L3ZhbHVlPgogICAgPC9CYXNpY0VudHJ5PgogICAgPEJhc2ljRW50cnk+CiAgICAgPG5hbWU+QWN0aXZlPC9uYW1lPgogICAgIDxmbGFncz4yNjI1MzA8L2ZsYWdzPgogICAgIDx2YWx1ZSB0eXBlPSIxIj4wPC92YWx1ZT4KICAgIDwvQmFzaWNFbnRyeT4KICAgIDxCYXNpY0VudHJ5PgogICAgIDxuYW1lPlRpbWU8L25hbWU+CiAgICAgPGZsYWdzPjI2Mjc4NjwvZmxhZ3M+CiAgICAgPHZhbHVlIHR5cGU9IjIiPjA8L3ZhbHVlPgogICAgPC9CYXNpY0VudHJ5PgogICAgPEJhc2ljRW50cnk+CiAgICAgPG5hbWU+VGl0ZXI8L25hbWU+CiAgICAgPGZsYWdzPjI2Mjc4NjwvZmxhZ3M+CiAgICAgPHZhbHVlIHR5cGU9IjIiPjA8L3ZhbHVlPgogICAgPC9CYXNpY0VudHJ5PgogICAgPEJhc2ljRW50cnk+CiAgICAgPG5hbWU+UGFyYWxsZWw8L25hbWU+CiAgICAgPGZsYWdzPjI2Mjc4NjwvZmxhZ3M+CiAgICAgPHZhbHVlIHR5cGU9IjIiPjA8L3ZhbHVlPgogICAgPC9CYXNpY0VudHJ5PgogICAgPEJhc2ljRW50cnk+CiAgICAgPG5hbWU+UHJpb3JpdHk8L25hbWU+CiAgICAgPGZsYWdzPjI2Mjc4NjwvZmxhZ3M+CiAgICAgPHZhbHVlIHR5cGU9IjIiPjA8L3ZhbHVlPgogICAgPC9CYXNpY0VudHJ5PgogICAgPEJhc2ljRW50cnk+CiAgICAgPG5hbWU+TWluVm9sdW1lPC9uYW1lPgogICAgIDxmbGFncz4yNjI3ODY8L2ZsYWdzPgogICAgIDx2YWx1ZSB0eXBlPSIyIj4wPC92YWx1ZT4KICAgIDwvQmFzaWNFbnRyeT4KICAgIDxCYXNpY0VudHJ5PgogICAgIDxuYW1lPlZpc2libGU8L25hbWU+CiAgICAgPGZsYWdzPjI2Mjc4NjwvZmxhZ3M+CiAgICAgPHZhbHVlIHR5cGU9IjIiPjI8L3ZhbHVlPgogICAgPC9CYXNpY0VudHJ5PgogICA8L0Jhc2ljRW50cnk+CiAgIDxCYXNpY0VudHJ5PgogICAgPG5hbWU+Ujc8L25hbWU+CiAgICA8ZmxhZ3M+MjYyMjc0PC9mbGFncz4KICAgIDxCYXNpY0VudHJ5PgogICAgIDxuYW1lPkV4cGlyYXRpb25EYXRlPC9uYW1lPgogICAgIDxmbGFncz4yNjMwNDI8L2ZsYWdzPgogICAgIDx2YWx1ZSB0eXBlPSIzIj48L3ZhbHVlPgogICAgPC9CYXNpY0VudHJ5PgogICAgPEJhc2ljRW50cnk+CiAgICAgPG5hbWU+TG90TnVtYmVyPC9uYW1lPgogICAgIDxmbGFncz4yNjMwNDI8L2ZsYWdzPgogICAgIDx2YWx1ZSB0eXBlPSIzIj48L3ZhbHVlPgogICAgPC9CYXNpY0VudHJ5PgogICAgPEJhc2ljRW50cnk+CiAgICAgPG5hbWU+UmVhZ2VudDwvbmFtZT4KICAgICA8ZmxhZ3M+MjYzMDQyPC9mbGFncz4KICAgICA8dmFsdWUgdHlwZT0iMyI+PC92YWx1ZT4KICAgIDwvQmFzaWNFbnRyeT4KICAgIDxCYXNpY0VudHJ5PgogICAgIDxuYW1lPkNhdGVnb3J5PC9uYW1lPgogICAgIDxmbGFncz4yNjMwNDI8L2ZsYWdzPgogICAgIDx2YWx1ZSB0eXBlPSIzIj48L3ZhbHVlPgogICAgPC9CYXNpY0VudHJ5PgogICAgPEJhc2ljRW50cnk+CiAgICAgPG5hbWU+QWN0aXZlPC9uYW1lPgogICAgIDxmbGFncz4yNjI1MzA8L2ZsYWdzPgogICAgIDx2YWx1ZSB0eXBlPSIxIj4wPC92YWx1ZT4KICAgIDwvQmFzaWNFbnRyeT4KICAgIDxCYXNpY0VudHJ5PgogICAgIDxuYW1lPlRpbWU8L25hbWU+CiAgICAgPGZsYWdzPjI2Mjc4NjwvZmxhZ3M+CiAgICAgPHZhbHVlIHR5cGU9IjIiPjA8L3ZhbHVlPgogICAgPC9CYXNpY0VudHJ5PgogICAgPEJhc2ljRW50cnk+CiAgICAgPG5hbWU+VGl0ZXI8L25hbWU+CiAgICAgPGZsYWdzPjI2Mjc4NjwvZmxhZ3M+CiAgICAgPHZhbHVlIHR5cGU9IjIiPjA8L3ZhbHVlPgogICAgPC9CYXNpY0VudHJ5PgogICAgPEJhc2ljRW50cnk+CiAgICAgPG5hbWU+UGFyYWxsZWw8L25hbWU+CiAgICAgPGZsYWdzPjI2Mjc4NjwvZmxhZ3M+CiAgICAgPHZhbHVlIHR5cGU9IjIiPjA8L3ZhbHVlPgogICAgPC9CYXNpY0VudHJ5PgogICAgPEJhc2ljRW50cnk+CiAgICAgPG5hbWU+UHJpb3JpdHk8L25hbWU+CiAgICAgPGZsYWdzPjI2Mjc4NjwvZmxhZ3M+CiAgICAgPHZhbHVlIHR5cGU9IjIiPjA8L3ZhbHVlPgogICAgPC9CYXNpY0VudHJ5PgogICAgPEJhc2ljRW50cnk+CiAgICAgPG5hbWU+TWluVm9sdW1lPC9uYW1lPgogICAgIDxmbGFncz4yNjI3ODY8L2ZsYWdzPgogICAgIDx2YWx1ZSB0eXBlPSIyIj4wPC92YWx1ZT4KICAgIDwvQmFzaWNFbnRyeT4KICAgIDxCYXNpY0VudHJ5PgogICAgIDxuYW1lPlZpc2libGU8L25hbWU+CiAgICAgPGZsYWdzPjI2Mjc4NjwvZmxhZ3M+CiAgICAgPHZhbHVlIHR5cGU9IjIiPjI8L3ZhbHVlPgogICAgPC9CYXNpY0VudHJ5PgogICA8L0Jhc2ljRW50cnk+CiAgIDxCYXNpY0VudHJ5PgogICAgPG5hbWU+Ujg8L25hbWU+CiAgICA8ZmxhZ3M+MjYyMjc0PC9mbGFncz4KICAgIDxCYXNpY0VudHJ5PgogICAgIDxuYW1lPkV4cGlyYXRpb25EYXRlPC9uYW1lPgogICAgIDxmbGFncz4yNjMwNDI8L2ZsYWdzPgogICAgIDx2YWx1ZSB0eXBlPSIzIj48L3ZhbHVlPgogICAgPC9CYXNpY0VudHJ5PgogICAgPEJhc2ljRW50cnk+CiAgICAgPG5hbWU+TG90TnVtYmVyPC9uYW1lPgogICAgIDxmbGFncz4yNjMwNDI8L2ZsYWdzPgogICAgIDx2YWx1ZSB0eXBlPSIzIj48L3ZhbHVlPgogICAgPC9CYXNpY0VudHJ5PgogICAgPEJhc2ljRW50cnk+CiAgICAgPG5hbWU+UmVhZ2VudDwvbmFtZT4KICAgICA8ZmxhZ3M+MjYzMDQyPC9mbGFncz4KICAgICA8dmFsdWUgdHlwZT0iMyI+PC92YWx1ZT4KICAgIDwvQmFzaWNFbnRyeT4KICAgIDxCYXNpY0VudHJ5PgogICAgIDxuYW1lPkNhdGVnb3J5PC9uYW1lPgogICAgIDxmbGFncz4yNjMwNDI8L2ZsYWdzPgogICAgIDx2YWx1ZSB0eXBlPSIzIj48L3ZhbHVlPgogICAgPC9CYXNpY0VudHJ5PgogICAgPEJhc2ljRW50cnk+CiAgICAgPG5hbWU+QWN0aXZlPC9uYW1lPgogICAgIDxmbGFncz4yNjI1MzA8L2ZsYWdzPgogICAgIDx2YWx1ZSB0eXBlPSIxIj4wPC92YWx1ZT4KICAgIDwvQmFzaWNFbnRyeT4KICAgIDxCYXNpY0VudHJ5PgogICAgIDxuYW1lPlRpbWU8L25hbWU+CiAgICAgPGZsYWdzPjI2Mjc4NjwvZmxhZ3M+CiAgICAgPHZhbHVlIHR5cGU9IjIiPjA8L3ZhbHVlPgogICAgPC9CYXNpY0VudHJ5PgogICAgPEJhc2ljRW50cnk+CiAgICAgPG5hbWU+VGl0ZXI8L25hbWU+CiAgICAgPGZsYWdzPjI2Mjc4NjwvZmxhZ3M+CiAgICAgPHZhbHVlIHR5cGU9IjIiPjA8L3ZhbHVlPgogICAgPC9CYXNpY0VudHJ5PgogICAgPEJhc2ljRW50cnk+CiAgICAgPG5hbWU+UGFyYWxsZWw8L25hbWU+CiAgICAgPGZsYWdzPjI2Mjc4NjwvZmxhZ3M+CiAgICAgPHZhbHVlIHR5cGU9IjIiPjA8L3ZhbHVlPgogICAgPC9CYXNpY0VudHJ5PgogICAgPEJhc2ljRW50cnk+CiAgICAgPG5hbWU+UHJpb3JpdHk8L25hbWU+CiAgICAgPGZsYWdzPjI2Mjc4NjwvZmxhZ3M+CiAgICAgPHZhbHVlIHR5cGU9IjIiPjA8L3ZhbHVlPgogICAgPC9CYXNpY0VudHJ5PgogICAgPEJhc2ljRW50cnk+CiAgICAgPG5hbWU+TWluVm9sdW1lPC9uYW1lPgogICAgIDxmbGFncz4yNjI3ODY8L2ZsYWdzPgogICAgIDx2YWx1ZSB0eXBlPSIyIj4wPC92YWx1ZT4KICAgIDwvQmFzaWNFbnRyeT4KICAgIDxCYXNpY0VudHJ5PgogICAgIDxuYW1lPlZpc2libGU8L25hbWU+CiAgICAgPGZsYWdzPjI2Mjc4NjwvZmxhZ3M+CiAgICAgPHZhbHVlIHR5cGU9IjIiPjI8L3ZhbHVlPgogICAgPC9CYXNpY0VudHJ5PgogICA8L0Jhc2ljRW50cnk+CiAgIDxCYXNpY0VudHJ5PgogICAgPG5hbWU+UzE8L25hbWU+CiAgICA8ZmxhZ3M+MjYyMjc0PC9mbGFncz4KICAgIDxCYXNpY0VudHJ5PgogICAgIDxuYW1lPkV4cGlyYXRpb25EYXRlPC9uYW1lPgogICAgIDxmbGFncz4yNjMwNDI8L2ZsYWdzPgogICAgIDx2YWx1ZSB0eXBlPSIzIj48L3ZhbHVlPgogICAgPC9CYXNpY0VudHJ5PgogICAgPEJhc2ljRW50cnk+CiAgICAgPG5hbWU+TG90TnVtYmVyPC9uYW1lPgogICAgIDxmbGFncz4yNjMwNDI8L2ZsYWdzPgogICAgIDx2YWx1ZSB0eXBlPSIzIj48L3ZhbHVlPgogICAgPC9CYXNpY0VudHJ5PgogICAgPEJhc2ljRW50cnk+CiAgICAgPG5hbWU+UmVhZ2VudDwvbmFtZT4KICAgICA8ZmxhZ3M+MjYzMDQyPC9mbGFncz4KICAgICA8dmFsdWUgdHlwZT0iMyI+PC92YWx1ZT4KICAgIDwvQmFzaWNFbnRyeT4KICAgIDxCYXNpY0VudHJ5PgogICAgIDxuYW1lPkNhdGVnb3J5PC9uYW1lPgogICAgIDxmbGFncz4yNjMwNDI8L2ZsYWdzPgogICAgIDx2YWx1ZSB0eXBlPSIzIj48L3ZhbHVlPgogICAgPC9CYXNpY0VudHJ5PgogICAgPEJhc2ljRW50cnk+CiAgICAgPG5hbWU+QWN0aXZlPC9uYW1lPgogICAgIDxmbGFncz4yNjI1MzA8L2ZsYWdzPgogICAgIDx2YWx1ZSB0eXBlPSIxIj4wPC92YWx1ZT4KICAgIDwvQmFzaWNFbnRyeT4KICAgIDxCYXNpY0VudHJ5PgogICAgIDxuYW1lPlRpbWU8L25hbWU+CiAgICAgPGZsYWdzPjI2Mjc4NjwvZmxhZ3M+CiAgICAgPHZhbHVlIHR5cGU9IjIiPjA8L3ZhbHVlPgogICAgPC9CYXNpY0VudHJ5PgogICAgPEJhc2ljRW50cnk+CiAgICAgPG5hbWU+VGl0ZXI8L25hbWU+CiAgICAgPGZsYWdzPjI2Mjc4NjwvZmxhZ3M+CiAgICAgPHZhbHVlIHR5cGU9IjIiPjA8L3ZhbHVlPgogICAgPC9CYXNpY0VudHJ5PgogICAgPEJhc2ljRW50cnk+CiAgICAgPG5hbWU+UGFyYWxsZWw8L25hbWU+CiAgICAgPGZsYWdzPjI2Mjc4NjwvZmxhZ3M+CiAgICAgPHZhbHVlIHR5cGU9IjIiPjA8L3ZhbHVlPgogICAgPC9CYXNpY0VudHJ5PgogICAgPEJhc2ljRW50cnk+CiAgICAgPG5hbWU+UHJpb3JpdHk8L25hbWU+CiAgICAgPGZsYWdzPjI2Mjc4NjwvZmxhZ3M+CiAgICAgPHZhbHVlIHR5cGU9IjIiPjA8L3ZhbHVlPgogICAgPC9CYXNpY0VudHJ5PgogICAgPEJhc2ljRW50cnk+CiAgICAgPG5hbWU+TWluVm9sdW1lPC9uYW1lPgogICAgIDxmbGFncz4yNjI3ODY8L2ZsYWdzPgogICAgIDx2YWx1ZSB0eXBlPSIyIj4wPC92YWx1ZT4KICAgIDwvQmFzaWNFbnRyeT4KICAgIDxCYXNpY0VudHJ5PgogICAgIDxuYW1lPlZpc2libGU8L25hbWU+CiAgICAgPGZsYWdzPjI2Mjc4NjwvZmxhZ3M+CiAgICAgPHZhbHVlIHR5cGU9IjIiPjc8L3ZhbHVlPgogICAgPC9CYXNpY0VudHJ5PgogICA8L0Jhc2ljRW50cnk+CiAgIDxCYXNpY0VudHJ5PgogICAgPG5hbWU+UzI8L25hbWU+CiAgICA8ZmxhZ3M+MjYyMjc0PC9mbGFncz4KICAgIDxCYXNpY0VudHJ5PgogICAgIDxuYW1lPkV4cGlyYXRpb25EYXRlPC9uYW1lPgogICAgIDxmbGFncz4yNjMwNDI8L2ZsYWdzPgogICAgIDx2YWx1ZSB0eXBlPSIzIj48L3ZhbHVlPgogICAgPC9CYXNpY0VudHJ5PgogICAgPEJhc2ljRW50cnk+CiAgICAgPG5hbWU+TG90TnVtYmVyPC9uYW1lPgogICAgIDxmbGFncz4yNjMwNDI8L2ZsYWdzPgogICAgIDx2YWx1ZSB0eXBlPSIzIj48L3ZhbHVlPgogICAgPC9CYXNpY0VudHJ5PgogICAgPEJhc2ljRW50cnk+CiAgICAgPG5hbWU+UmVhZ2VudDwvbmFtZT4KICAgICA8ZmxhZ3M+MjYzMDQyPC9mbGFncz4KICAgICA8dmFsdWUgdHlwZT0iMyI+PC92YWx1ZT4KICAgIDwvQmFzaWNFbnRyeT4KICAgIDxCYXNpY0VudHJ5PgogICAgIDxuYW1lPkNhdGVnb3J5PC9uYW1lPgogICAgIDxmbGFncz4yNjMwNDI8L2ZsYWdzPgogICAgIDx2YWx1ZSB0eXBlPSIzIj48L3ZhbHVlPgogICAgPC9CYXNpY0VudHJ5PgogICAgPEJhc2ljRW50cnk+CiAgICAgPG5hbWU+QWN0aXZlPC9uYW1lPgogICAgIDxmbGFncz4yNjI1MzA8L2ZsYWdzPgogICAgIDx2YWx1ZSB0eXBlPSIxIj4wPC92YWx1ZT4KICAgIDwvQmFzaWNFbnRyeT4KICAgIDxCYXNpY0VudHJ5PgogICAgIDxuYW1lPlRpbWU8L25hbWU+CiAgICAgPGZsYWdzPjI2Mjc4NjwvZmxhZ3M+CiAgICAgPHZhbHVlIHR5cGU9IjIiPjA8L3ZhbHVlPgogICAgPC9CYXNpY0VudHJ5PgogICAgPEJhc2ljRW50cnk+CiAgICAgPG5hbWU+VGl0ZXI8L25hbWU+CiAgICAgPGZsYWdzPjI2Mjc4NjwvZmxhZ3M+CiAgICAgPHZhbHVlIHR5cGU9IjIiPjA8L3ZhbHVlPgogICAgPC9CYXNpY0VudHJ5PgogICAgPEJhc2ljRW50cnk+CiAgICAgPG5hbWU+UGFyYWxsZWw8L25hbWU+CiAgICAgPGZsYWdzPjI2Mjc4NjwvZmxhZ3M+CiAgICAgPHZhbHVlIHR5cGU9IjIiPjA8L3ZhbHVlPgogICAgPC9CYXNpY0VudHJ5PgogICAgPEJhc2ljRW50cnk+CiAgICAgPG5hbWU+UHJpb3JpdHk8L25hbWU+CiAgICAgPGZsYWdzPjI2Mjc4NjwvZmxhZ3M+CiAgICAgPHZhbHVlIHR5cGU9IjIiPjA8L3ZhbHVlPgogICAgPC9CYXNpY0VudHJ5PgogICAgPEJhc2ljRW50cnk+CiAgICAgPG5hbWU+TWluVm9sdW1lPC9uYW1lPgogICAgIDxmbGFncz4yNjI3ODY8L2ZsYWdzPgogICAgIDx2YWx1ZSB0eXBlPSIyIj4wPC92YWx1ZT4KICAgIDwvQmFzaWNFbnRyeT4KICAgIDxCYXNpY0VudHJ5PgogICAgIDxuYW1lPlZpc2libGU8L25hbWU+CiAgICAgPGZsYWdzPjI2Mjc4NjwvZmxhZ3M+CiAgICAgPHZhbHVlIHR5cGU9IjIiPjc8L3ZhbHVlPgogICAgPC9CYXNpY0VudHJ5PgogICA8L0Jhc2ljRW50cnk+CiAgPC9CYXNpY0VudHJ5PgogIDxCYXNpY0VudHJ5PgogICA8bmFtZT5TYW1wbGVzPC9uYW1lPgogICA8ZmxhZ3M+MjYyMjc0PC9mbGFncz4KICAgPEJhc2ljRW50cnk+CiAgICA8bmFtZT44PC9uYW1lPgogICAgPGZsYWdzPjI2MjI3NDwvZmxhZ3M+CiAgICA8QmFzaWNFbnRyeT4KICAgICA8bmFtZT5Bbm5vdGF0aW9uPC9uYW1lPgogICAgIDxmbGFncz4yNjMwNDI8L2ZsYWdzPgogICAgIDx2YWx1ZSB0eXBlPSIzIj5DRlAvVmlvQmx1ZQpWaW9HcmVlbgpQRQpkc1JlZC90eFJlZAptS2F0ZS9BUEMKUEUtVmlvNzcwCkdGUC9GSVRDClBJL0xTUy1tS2F0ZTwvdmFsdWU+CiAgICA8L0Jhc2ljRW50cnk+CiAgICA8QmFzaWNFbnRyeT4KICAgICA8bmFtZT5SZWFnZW50czwvbmFtZT4KICAgICA8ZmxhZ3M+MjYzNTU0PC9mbGFncz4KICAgICA8dmFsdWUgdHlwZT0iNSI+MHgwPC92YWx1ZT4KICAgIDwvQmFzaWNFbnRyeT4KICAgIDxCYXNpY0VudHJ5PgogICAgIDxuYW1lPkZsb3dSYXRlPC9uYW1lPgogICAgIDxmbGFncz4yNjMwNDI8L2ZsYWdzPgogICAgIDx2YWx1ZSB0eXBlPSIzIj5Mb3c8L3ZhbHVlPgogICAgPC9CYXNpY0VudHJ5PgogICAgPEJhc2ljRW50cnk+CiAgICAgPG5hbWU+QXV0b0Zsb3dSYXRlPC9uYW1lPgogICAgIDxmbGFncz4yNjI1MzA8L2ZsYWdzPgogICAgIDx2YWx1ZSB0eXBlPSIxIj4wPC92YWx1ZT4KICAgIDwvQmFzaWNFbnRyeT4KICAgIDxCYXNpY0VudHJ5PgogICAgIDxuYW1lPkV2ZW50TGltaXQ8L25hbWU+CiAgICAgPGZsYWdzPjI2Mjc4NjwvZmxhZ3M+CiAgICAgPHZhbHVlIHR5cGU9IjIiPjMwMDAwPC92YWx1ZT4KICAgIDwvQmFzaWNFbnRyeT4KICAgIDxCYXNpY0VudHJ5PgogICAgIDxuYW1lPkV2ZW50TGltaXRlZDwvbmFtZT4KICAgICA8ZmxhZ3M+MjYyNTMwPC9mbGFncz4KICAgICA8dmFsdWUgdHlwZT0iMSI+MTwvdmFsdWU+CiAgICA8L0Jhc2ljRW50cnk+CiAgICA8QmFzaWNFbnRyeT4KICAgICA8bmFtZT5HYXRlPC9uYW1lPgogICAgIDxmbGFncz4yNjMwNDI8L2ZsYWdzPgogICAgIDx2YWx1ZSB0eXBlPSIzIj5saXZlPC92YWx1ZT4KICAgIDwvQmFzaWNFbnRyeT4KICAgIDxCYXNpY0VudHJ5PgogICAgIDxuYW1lPkdhdGVGbGFnczwvbmFtZT4KICAgICA8ZmxhZ3M+MjYyNzg2PC9mbGFncz4KICAgICA8dmFsdWUgdHlwZT0iMiI+MDwvdmFsdWU+CiAgICA8L0Jhc2ljRW50cnk+CiAgICA8QmFzaWNFbnRyeT4KICAgICA8bmFtZT5Nb2RlPC9uYW1lPgogICAgIDxmbGFncz4yNjMwNDI8L2ZsYWdzPgogICAgIDx2YWx1ZSB0eXBlPSIzIj5TdGFuZGFyZDwvdmFsdWU+CiAgICA8L0Jhc2ljRW50cnk+CiAgICA8QmFzaWNFbnRyeT4KICAgICA8bmFtZT5TZXBhcmF0aW9uVm9sdW1lPC9uYW1lPgogICAgIDxmbGFncz4yNjI3ODY8L2ZsYWdzPgogICAgIDx2YWx1ZSB0eXBlPSIyIj4xMDA8L3ZhbHVlPgogICAgPC9CYXNpY0VudHJ5PgogICAgPEJhc2ljRW50cnk+CiAgICAgPG5hbWU+U2FtcGxlVm9sdW1lPC9uYW1lPgogICAgIDxmbGFncz4yNjI3ODY8L2ZsYWdzPgogICAgIDx2YWx1ZSB0eXBlPSIyIj4yMDwvdmFsdWU+CiAgICA8L0Jhc2ljRW50cnk+CiAgICA8QmFzaWNFbnRyeT4KICAgICA8bmFtZT5QZXJmb3JtQXV0b0xhYmVsaW5nPC9uYW1lPgogICAgIDxmbGFncz4yNjI1MzA8L2ZsYWdzPgogICAgIDx2YWx1ZSB0eXBlPSIxIj4wPC92YWx1ZT4KICAgIDwvQmFzaWNFbnRyeT4KICAgIDxCYXNpY0VudHJ5PgogICAgIDxuYW1lPk1peGluZ1BhcmFtZXRlcnM8L25hbWU+CiAgICAgPGZsYWdzPjI2MjI3NDwvZmxhZ3M+CiAgICA8L0Jhc2ljRW50cnk+CiAgICA8QmFzaWNFbnRyeT4KICAgICA8bmFtZT5NaXhpbmdGcmVxdWVuY3k8L25hbWU+CiAgICAgPGZsYWdzPjI2Mjc4NjwvZmxhZ3M+CiAgICAgPHZhbHVlIHR5cGU9IjIiPjYwMDwvdmFsdWU+CiAgICA8L0Jhc2ljRW50cnk+CiAgICA8QmFzaWNFbnRyeT4KICAgICA8bmFtZT5NaXhpbmdEdXJhdGlvbjwvbmFtZT4KICAgICA8ZmxhZ3M+MjYyNzg2PC9mbGFncz4KICAgICA8dmFsdWUgdHlwZT0iMiI+NDwvdmFsdWU+CiAgICA8L0Jhc2ljRW50cnk+CiAgICA8QmFzaWNFbnRyeT4KICAgICA8bmFtZT5NaXhpbmdBbGdvcml0aG08L25hbWU+CiAgICAgPGZsYWdzPjI2Mjc4NjwvZmxhZ3M+CiAgICAgPHZhbHVlIHR5cGU9IjIiPjA8L3ZhbHVlPgogICAgPC9CYXNpY0VudHJ5PgogICAgPEJhc2ljRW50cnk+CiAgICAgPG5hbWU+TWl4aW5nRGV2aWNlPC9uYW1lPgogICAgIDxmbGFncz4yNjMwNDI8L2ZsYWdzPgogICAgIDx2YWx1ZSB0eXBlPSIzIj5NUU5lZWRsZUFybU1peGVyPC92YWx1ZT4KICAgIDwvQmFzaWNFbnRyeT4KICAgIDxCYXNpY0VudHJ5PgogICAgIDxuYW1lPk1peGluZ0tleTwvbmFtZT4KICAgICA8ZmxhZ3M+MjYzMDQyPC9mbGFncz4KICAgICA8dmFsdWUgdHlwZT0iMyI+TVFNaXgyPC92YWx1ZT4KICAgIDwvQmFzaWNFbnRyeT4KICAgIDxCYXNpY0VudHJ5PgogICAgIDxuYW1lPk1peGluZ05hbWU8L25hbWU+CiAgICAgPGZsYWdzPjI2MzA0MjwvZmxhZ3M+CiAgICAgPHZhbHVlIHR5cGU9IjMiPk1peCBtZWRpdW08L3ZhbHVlPgogICAgPC9CYXNpY0VudHJ5PgogICAgPEJhc2ljRW50cnk+CiAgICAgPG5hbWU+VXNlTGlxdWlkRGV0ZWN0aW9uPC9uYW1lPgogICAgIDxmbGFncz4yNjI1MzA8L2ZsYWdzPgogICAgIDx2YWx1ZSB0eXBlPSIxIj4wPC92YWx1ZT4KICAgIDwvQmFzaWNFbnRyeT4KICAgIDxCYXNpY0VudHJ5PgogICAgIDxuYW1lPlNhbXBsZUlkPC9uYW1lPgogICAgIDxmbGFncz4yNjMwNDI8L2ZsYWdzPgogICAgIDx2YWx1ZSB0eXBlPSIzIj48L3ZhbHVlPgogICAgPC9CYXNpY0VudHJ5PgogICAgPEJhc2ljRW50cnk+CiAgICAgPG5hbWU+UGF0aWVudElkPC9uYW1lPgogICAgIDxmbGFncz4yNjMwNDI8L2ZsYWdzPgogICAgIDx2YWx1ZSB0eXBlPSIzIj5wcmltYXJ5IG1hY3JvcGhhZ2UgYWxwaGEgPC92YWx1ZT4KICAgIDwvQmFzaWNFbnRyeT4KICAgIDxCYXNpY0VudHJ5PgogICAgIDxuYW1lPkdyb3VwPC9uYW1lPgogICAgIDxmbGFncz4yNjI3ODY8L2ZsYWdzPgogICAgIDx2YWx1ZSB0eXBlPSIyIj4wPC92YWx1ZT4KICAgIDwvQmFzaWNFbnRyeT4KICAgIDxCYXNpY0VudHJ5PgogICAgIDxuYW1lPlN0YXRlPC9uYW1lPgogICAgIDxmbGFncz4yNjI3ODY8L2ZsYWdzPgogICAgIDx2YWx1ZSB0eXBlPSIyIj4yPC92YWx1ZT4KICAgIDwvQmFzaWNFbnRyeT4KICAgIDxCYXNpY0VudHJ5PgogICAgIDxuYW1lPkFkdmFuY2VkPC9uYW1lPgogICAgIDxmbGFncz4yNjI3ODY8L2ZsYWdzPgogICAgIDx2YWx1ZSB0eXBlPSIyIj4xPC92YWx1ZT4KICAgIDwvQmFzaWNFbnRyeT4KICAgIDxCYXNpY0VudHJ5PgogICAgIDxuYW1lPkFuYWx5c2lzVGVtcGxhdGU8L25hbWU+CiAgICAgPGZsYWdzPjI2MzA0MjwvZmxhZ3M+CiAgICAgPHZhbHVlIHR5cGU9IjMiPjwvdmFsdWU+CiAgICA8L0Jhc2ljRW50cnk+CiAgICA8QmFzaWNFbnRyeT4KICAgICA8bmFtZT5JbnN0cnVtZW50U2V0dGluZzwvbmFtZT4KICAgICA8ZmxhZ3M+MjYzMDQyPC9mbGFncz4KICAgICA8dmFsdWUgdHlwZT0iMyI+PC92YWx1ZT4KICAgIDwvQmFzaWNFbnRyeT4KICAgIDxCYXNpY0VudHJ5PgogICAgIDxuYW1lPkFkdmFuY2VkTW9kZTwvbmFtZT4KICAgICA8ZmxhZ3M+MjYzMDQyPC9mbGFncz4KICAgICA8dmFsdWUgdHlwZT0iMyI+PC92YWx1ZT4KICAgIDwvQmFzaWNFbnRyeT4KICAgIDxCYXNpY0VudHJ5PgogICAgIDxuYW1lPkFkdmFuY2VkU3ViTW9kZTwvbmFtZT4KICAgICA8ZmxhZ3M+MjYzMDQyPC9mbGFncz4KICAgICA8dmFsdWUgdHlwZT0iMyI+PC92YWx1ZT4KICAgIDwvQmFzaWNFbnRyeT4KICAgPC9CYXNpY0VudHJ5PgogIDwvQmFzaWNFbnRyeT4KIDwvQmFzaWNFbnRyeT4KIDxCYXNpY0VudHJ5PgogIDxuYW1lPkNvbmZpZ3VyYXRpb248L25hbWU+CiAgPGZsYWdzPjI2MzA0MjwvZmxhZ3M+CiAgPHZhbHVlIHR5cGU9IjMiPlZ5YjwvdmFsdWU+CiA8L0Jhc2ljRW50cnk+CiA8QmFzaWNFbnRyeT4KICA8bmFtZT5GaWxlVHlwZTwvbmFtZT4KICA8ZmxhZ3M+MjYzMDQyPC9mbGFncz4KICA8dmFsdWUgdHlwZT0iMyI+RXhwZXJpbWVudDwvdmFsdWU+CiA8L0Jhc2ljRW50cnk+CiA8QmFzaWNFbnRyeT4KICA8bmFtZT5DaGVja3N1bTwvbmFtZT4KICA8ZmxhZ3M+MjYyOTE0PC9mbGFncz4KICA8dmFsdWUgdHlwZT0iMyI+NjM3MjlkNmZjZTZlYWZmN2JiNTdlYjMxNjI4NmVmMWE8L3ZhbHVlPgogPC9CYXNpY0VudHJ5Pgo8L0Jhc2ljRW50cnk+Cg==/@MB_WELLINFOS/d2lzIDEgMSAxMyBDaGlsbCA5NiByYWNrIDAgOCAwIDI1IHByaW1hcnkgbWFjcm9waGFnZSBhbHBoYSAgMTEgMjAyMi1GZWItMTUgOCAxODowMToxNCA=/@MB_SESSIONID/de1f28e3-1a13-4efb-b355-11792c1f33aa/    2695                                                                                                                                                                                                                                                                                                                                                                                                                                                                                                                                                                                                                                                                                                                                                                                                                                                                                                                                                                                                                                                                                                                                                                                                                                                                                                                                                                                                                                                                                                                                                                                                                                                                                                                                                                                                                                                                                                                                                                                                                                                                                                                                                                                                                                                                                                                                                                                                                                                                                                                                                                                                                                                                                                                                                                                                                                                                                                                                                                                                                                                                                                                                                                                                                                                                                                                                                                                                                                                                           a¶Â8wÌ+2wÌ+2âG;úqµ>?aU>Ñ¯Y?®¯)>þ3ø=E/?mO½:¦Y¦:¹ª?üç8wÌ«2wÌ«2âG;Ò >åK:>µþ\?î#i>o->Ì,?9:":±x%?ì÷_9YÙ3YÙ3âG;bË>g'>`c?ÁVÛ=è¡=,g-?~T:¨¿Y:ÄÚù>£×n9wÌ+3wÌ+3âG;@ÓÄ>Ñ->ª?£Ê>Ö>x?:;):Ña?W9¿V3¿V3âG;Ó©>ï0B>YÛ^?ó©i>77&>Õð3?=Ãc:>,:jB)?ÿj9YÙ3YÙ3âG;7i>,ì>ÒGb?KMÎ>3>ö4?ëù´:µØ:¯Ö&?6d9èR3èR3âG;~þ>8Ý>nX?µ>¥È=}%?|HT:Ã@0:*?¢E¥9wÌ«3wÌ«3âG;y>É>2·Z?Æ »=<M=ß!?Î	C::H*?,¶9FÁ3FÁ3âG;Æ>äC6>§·W?àôï=Ûö¹=Á)%?°:5:9j?:~¹9¿Ö3¿Ö3âG;ÚÉ>ÑI_>/g?¤îg>W!%>È3?A:??:ü¦>?Úæ¾9$9ì3$9ì3âG;ß]>®Ð>½:T?Pq=Br=;o$?ëõ	:Ô³9+¸D?ªÜ9YÙ4YÙ4âG;_¡>p=>$»Z?§;>2½>3?C<:¨i:ø?rï9!4!4âG;«½>adÁ=å(N?9Å=û<#"?z»¨8W9t >®ñ9èR4èR4âG;{¤>µn<>¾u_?C>Ç%>kY7?fÇb:OsK:Q­?H:°!4°!4âG;8m>âÑ>%W?8ë=ñ´=Ôe&?âÐ:^I:	?È£
:wÌ+4wÌ+4âG;¿|k> m
>P¿Y?Py>Ûà=³÷+?¡:br:Ø??²:>64>64âG;©6>â">@:Y??`>k´N>»6?oG:¿.:ë-?_º):FA4FA4âG;J£>à!A>HqX?(¿Å=H=[)?-:eÌÏ9ÙÛU?@*:ÍL4ÍL4âG;ù}>Ðv>ÿ@W?:à>]â=)?N¬>:w:Ê¥9?k6:¿V4¿V4âG;M>NÛõ=:
V?
d=j =µ6?Àç 9ÿµù8/õ¤?¿µD:\|a4\|a4âG;c}«>ãaL>ÞÌV?¾r> ³Å=8S&?Øëó9ðÑ9S¸?ôU:$9l4$9l4âG;>¼/>M±Y?Cª>wÊ=¾í(?¤¹P:uz?:z?:%f:ëõv4ëõv4âG;t/®>èáJ>$Ê[?H>Å=@·/?i¯h:ìÌ2:9&?X i:YÙ4YÙ4âG;Ò>Þ·>Ms?ò·>3÷>+K4?
a¨:w{h:i9?üi:½74½74âG;Ø?ÃÄ>­Çn?Ðg¨>TT>
K?C:xqt:ñ?Ük:!4!4âG;ëp><Z>qR? ´ß=¯=ý#?'½:µÇ:Ô?*ê~:ô4ô4âG;Ok>->ñ]R?Â f=Ú0=È&?[d9¥¬L9Í4?u>:èR4èR4âG;B¦k>>)R?/©=[=Â¡(?¦.ú9Hzû9g®þ>AR:L±4L±4âG;]5>3oÝ=(­Q? 7¯=6o=ã\?`	:ëG®9,ÊI?ÚG:°¡4°¡4âG;ZVO>Áü=R?bÃ¶=¤=Â?
^@:A[Ð9ÕZl?Â :n¦4n¦4âG;_=»l=n»K?}<¼eY<B?ì¨N9bþZ9ûñ>
¦:wÌ«4wÌ«4âG;ür>¡>{Z??É>¬UÚ=¡æ#?ºÄ}:üÿY:p?&d¨:Û*±4Û*±4âG;Pé>»{>m?².·>*gw>>=?¿à¶:§q:/B?â°:>¶4>¶4âG;£0±>ÒQ>gtX?}2Õ=`=¸±-?%H:ÑC:~Ë?Éâ²:¢ç»4¢ç»4âG;+Ç>s.>ÊU?ÚU>n¥a>s{!?&û9 _¥9ÃSB?¼Ò³:FÁ4FÁ4âG;ÒÀw=²ì=BJ?±<ûÿ;¥?ÇyÌ8:¢]9v.l>±8µ:j¤Æ4j¤Æ4âG;?W´>¶Q>vE\?ÒØI>£Ä>i,?¹bo:5
]:ª
?k¶:ÍÌ4ÍÌ4âG;ùÁU>Â/û=ÚY?Gå>Þd³>#?©j1:Æ:ë¹?êÉ¶:1aÑ41aÑ4âG; É>q|ò=	VÔ?ð6>½§=Àò?qqO:eOá9³k?tå¶:¿Ö4¿Ö4âG;+°ö>|
>R-ß?ZO>¼ô=}f?HØ:Jö:ºn?¨·:øÜ4øÜ4âG;¨·>%î>è9?¨µ>sð!>?BÈÉ:½®C:lý?*½¹:\|á4\|á4âG;âw>F>·`?=L'>>oæ%? R:Ë¼::Tf5?¦·¾:ÀÚæ4ÀÚæ4âG;T
 >[:>£[?Ðl^>M>íØ3?:FB:Çÿ5?g)À:$9ì4$9ì4âG;û¶H>ä&ô=xtR?Vt=N]6=³+?&:=ÑÓ9*BI?qËÊ:ñ4ñ4âG;©>\4>]<X?æî=ÚÞ³=*?a!:ÎG:ì?ÇÐÒ:ëõö4ëõö4âG;Â>õ°+>L_?|ë>eAÅ=ô4+?=G:=y1:íå?H>Õ:OTü4OTü4âG;g2>%K2>"÷[?Ï$X>M4&>Ñu&?b:DY:¶&?ùîÖ:YÙ5YÙ5âG;£ü>ç©#>|Q?Ìgâ=³=%`!?¬¶|:)J:¿ ?ö×:55âG;¶>_Ú,>/öd?R>|Q>-ú4?P:ì0:(A? Ü:½75½75âG;j>>RS?3ÌÔ=Çè­=Y?â¥è9øÝ:{Í>Læ:ïæ5ïæ5âG;øØ>®>r´?èË=E 2=ÎJ?Q:Ù4:E?÷oæ:!5!5âG;¿Õ>¹>K½?ÇB>í=ú?¨Í:8t6:G?=ïî:SE5SE5âG;öÍ>ùk>Ëu^?F¥Y>o>[1?;Æ:P:²$?Á
ò:ô5ô5âG;_Á>«/\>kÓ`?ìC>+>l3?-HT:1?:D?úó:¶£5¶£5âG;J>fò=)BU??«à=°=ä"?«4z:åP:Yç?zõ:èR5èR5âG;>py>U?Â
ã==­=zÀ'?ê¢:ôá:­[?nëú:55âG;ÌÏæ>G}>pi?£0O>ru>ÄXB?¾×:,Û:m0?Ü«ü:L±5L±5âG;*IÙ=,
=õW?Z	¸==2ô0?@ÐS:å3:µ?i;;~`5~`5âG;t={>þ>EY?oÚ4>>Å>%?rÂ:b®n:F?Â;°!5°!5âG;j>Ê*>£d?å>-Å=
*?Ö7:#x/:»ð?ôá;á¾#5á¾#5âG;Ý"=9sÏ<îG?ÿs<¿Óó;+7?99X8h@L;n&5n&5âG;¼9>>@¡è=ïUQ?¥Ç=ó;=£b ?æ_:Åºj:0ô>;E)5E)5âG;×$É<Ro{<ÄËL?ó0H<:(<?µ+9ùÏ\9ÑïÆ>[3;wÌ+5wÌ+5âG; °>1¶L>iÓ\?\>ª0ã=/?%T:ì:Zó+?þ;©{.5©{.5âG;X>h>µ@T?5Ú=®'¦=s(?2B:¨:bª?9P;Û*15Û*15âG;ò>3£(>B]?ì>>ðc>×.?)Ç«:¦6:»M&?"Ì;
Ú35
Ú35âG;!Ã>Wà[>Xc?Ñ(b>`#>|ò0?	:Ë]:h§!?*;>65>65âG;US>
->&ÕR?f£=èG=,K'?nýã9Ò:ÎÉ>t;p895p895âG;^E>o>V?¹>6ôã=O&?¦¨9¿9xS
?õ;¢ç;5¢ç;5âG;BQ>£;>cDU?JJ>Ù>É¯(?#{:èQT:$?9;Ô>5Ô>5âG;£Z>hR>ëfX?ÇÆì=À=d?ÕW:¶âI:ª×?Ó;FA5FA5âG;`S>µ½ý=KBU?Ý=¬=ºê#?ÓJ/:°.:ñ¾)?ó;8õC58õC5âG;°=9`=7:I?^þj<	©D<0ó?rÒj9JWÇ8pÈ?1 ;j¤F5j¤F5âG;Ñ±>·K>¯s_?ÐÂ=©Q=¥`+?}y:+t:ÿ|R?<$;SI5SI5âG;AÏ>h>e?Øº>é%»=ô0?)?:×:©¢&?¥5,;ÍL5ÍL5âG;ë­>;'N>b}W?(>Ízõ=9Å/?W.:ªÿ8:ùñ>,;ÿ±N5ÿ±N5âG;/>ë$>eS?ëw>Wí=x_%?ð:ñþï9í*?ëu.;1aQ51aQ5âG;þ?ø>;&>âkY?~ÎK>©^
>18?Ý:)j8:"J?§Õ0;cT5cT5âG;Â>i+>áîY?>neà=¥.?}äx:BB;:%!*?Þ3;¿V5¿V5âG;Í££>¶D>oõT?v®Ô=XR=l1?- `:Ïh.:Ú$?ã¶4;ÇnY5ÇnY5âG;Ö»>ï>Vm?eø>D®>8s6?¢|:$ì9:1Ù-?bÔ4;ø\5ø\5âG;ý9>ðµ¿=4¶w?fâ>âx>¿fK?*ÝÔ:¦ý:¼äF?£²5;*Í^5*Í^5âG;­5x>p>brZ?*>í"Ý=R®,?H]:äü:-1I?4ö9;\|a5\|a5âG;¾>Û¦>OlY?Ôl>ÔªÝ=|$?7\:/5:wyF?&¯@;+d5+d5âG;¶=ßB<²`
@JP<ºö;¥X?³m48|9ò¥>¸È@;ÀÚf5ÀÚf5âG;ì(Z>ÑÅ>ËÙX?ÍÑ>ãß=(?(®^:8<@:E?Û%E;òi5òi5âG;Î>Í1>=b?_ç>ûê= *?)÷:øµ9å[?G;$9l5$9l5âG;N2¸>ySV>\?rC>­ >f/?:¤r:©?¶öJ;Uèn5Uèn5âG;T?¥>ÖI?>B&]?>%>Xm>B
%?{8:ÆÄ(:ò?>±L;q5q5âG;øý>W4>!3Z?@>2ó=D%?õP:!:%?IuO;¹Ft5¹Ft5âG;Þ¥=IêQ=][I?j<Zµ?<?	*9¶¥¿85c?§O;ëõv5ëõv5âG;&Ô´=wT`=[N?¢k§<ÒÀ<1?8-9¨49õ½ö>öÃO;¥y5¥y5âG;·Þ>þ?>X?öZù=ÿo»=H*?o:·Y:æ?ïPR;OT|5OT|5âG;	¢>P?>iuY?-P0>è>ÕH'?`ä:»:Óì?¯LS;55âG;VÇ>2ç_>Déc?¬h>5:&>|*3?'ìt:éB:!$!?ã{S;YÙ5YÙ5âG;4® >`K7>j`?T>¡¸=%×7?j÷:C¨9ûîI?«S;ò05ò05âG;ÝÎ9>×æ=YN?Sk=!óx=Ûç"?øM:Á©!:×Ó>¶T;55âG;YsÂ>k_>µ^?6U*>ý¯ó=hð2?¹ñe:Ýk?:sÂ?+¨V;$à5$à5âG;vP¶>
Q>*B_?,£>g>«Ò4?.¾Ç:y:a¼(?ê-W;½75½75âG;_>TL>	_?6zÅ>ë.>%?
h:w:%¡?1ÏW;V5V5âG;ø&><üÅ=¼cW?ßt£>/\>$->?d:UÎ9«2?øW;ïæ5ïæ5âG;]§>Úè>>ö_?mí÷=~J¹=E+?Ý:
n_:éx?^PZ;>5>5âG;+©>ó·J>¹¡U?ºA>Pp>­ï%?ovl:=R:"¿?)û[;!5!5âG;´m>ªß>QT?`hÅ=ÚÙ=m-#?}:TEù9¼ÿ?ãä];ºí5ºí5âG;;á>Þ+>vY?Æ9>Ô
>ó|'?b%W:½#Q:­?M~^;SE5SE5âG;½8>[þ8>9/X?úoå=
Ý­=ê(?U4:=/=:`Xô>c;ë5ë5âG;#î>Yk>¨m?ã>ã$Ã=ÙÂ<?ÃÕJ:ß±7:HV
?$(c;ô5ô5âG;^0>½cô=¨¤?wF[>fÍ=àæ?&§:»:C?úc;L5L5âG;þÕ>lR/>Ãé?DÁ9>n,ò=;\D?..:µ&E:,â>9d;¶£5¶£5âG; ^Ø>ò4'>¢¥?A>}9>J?IØ:[K:Ë?-f;Oû5Oû5âG;ëM>±!>ù;x?sÔR?+?T´3?cï;zÃÞ:Û(?Csh;èR5èR5âG;G}>G>åÁS?nßá= M°=ý#?c@:hÿ :õ?½k;ª5ª5âG;Ëç·>IÁM>Ðd?L&>&Ôé=?6?põ:¬^:)M3?Ân;55âG;¸:å<v)<%­?øÏµ<O<ë5?è(÷84äæ8Í	?ßn;³Y5³Y5âG;{>¼>]îY?5ÆU>R >à¬*?£:Ô5c:Ù=8?ïÚp;L±5L±5âG;fS>Á¬0>ï·\?ÑG>ErÜ=l2?::=o|:¤5?ØVq;å5å5âG;Ç]>8÷$>ÅP?Ç$÷=ÜtÌ=m¹?K=:Q(:Î#?­us;~`5~`5âG;¸Û<§î<OÀK?ç½ö;ØìÛ;?ÿCú8F¥8rB?Úöu;¸5¸5âG;@Ùj=Å*= âJ?¼6<È <@S?öçê¸A%é8r÷¿<{;°¡5°¡5âG;j>Ó>xZ?ò= ·=h)?³9]Å9*Tî>Êé;Hg¢5Hg¢5âG;Ó~t>Çq>ÒR?Þ=q]|=K ?`U:| 9¨!v?;á¾£5á¾£5âG;¨>m5F>eY? Û>âxÕ=g ?$b_:íz&:'À+?;z¥5z¥5âG;á-y>¾®> qY?.uí=~¹=°6$?ÄïW:bê:3?Pi;n¦5n¦5âG;§±>x3>ÙV?ÉU> µ">/(?oB=:I':ÖÏ?¬;¬Å§5¬Å§5âG;D4s>>>UV?é=0ñ[=e'?ý[:é:%´ö>rc;E©5E©5âG;!ß>6{>Þ|c?»¼>Þ`>iE7?ì»:ªZY:?aT;Þtª5Þtª5âG;®Ar>ß>TJP?R>Ý=2»=úG?VS":,Wì9Ô/?­j;wÌ«5wÌ«5âG;Ì>»">èW?óò=$Áq=D#?ã:,ª9OK?Ã ;$­5$­5âG;¦Úh=8u=± J?b<è÷;Âd?È9vÿù8¶#?oÜ;©{®5©{®5âG;Ä¦=yS=S8J?ça<LI<Û{?
F9&Æ9ê>8Ö;BÓ¯5BÓ¯5âG;ãÅ>
b>``?ÇI>û>ç,?»w::¯-:$Ï?ß;Û*±5Û*±5âG;0>f~3>ÇT?.é='±=Mp(?G:ÑÆ°9²ºV?Gs;t²5t²5âG; Ç8>À¨=3(?>P>s81?r®:N:dc*?Dê;
Ú³5
Ú³5âG;C«R>ì­ð=K`?@Ð===g;?G:)h:ü?i;¦1µ5¦1µ5âG;0ß>§ñG>]Ê?>ê7>¢xK?¥ ¸:¤É§:w??;>¶5>¶5âG;Ú"­>O¨=s«@j>#7>
òE?G(Ð:Åþ§:Á?Ã¹;×à·5×à·5âG;ÒÀ'>Ä¯Ì=ÅÎQ?=
§M=C"?Ðú9>tú9í.?Íò;p8¹5p8¹5âG;¤'>V+>a³W?¼%G>ÓÎ>Ñ&?|_U:ØÐG:B¯?Ô;	º5	º5âG;jî²>ÔiD>Ý6i?2Ým>6X$>ÀB9?ë:öm:wH!?`\;¢ç»5¢ç»5âG;ÚÄ3>·ÙÔ=O6X?1õ©=¬ø|=þ+?¢¡9Ç/Î9E¤È>©;;?½5;?½5âG;Pð£>w,1>màl?úP°>Øl>Z(??æ:ò:»]?	";Ô¾5Ô¾5âG;Ê5>Þ=ò!Q?ÓeV=!­*=Ê ?}M¹9½²9³?Þ;mî¿5mî¿5âG;ÇÑ3>»À=¹o?¨¾>Ð3i>þ?Hô:.Éw:êÊ?¦;FÁ5FÁ5âG;q.>ý>êU?Ð>q»Ò=¨$? Â7::j1?È;Â5Â5âG;só>iU6>*Ä]?ª4>À 
>¸#?C:+,\:?L;8õÃ58õÃ5âG;S/>¿%>mU?}¡>D<Ë='?:ì¸`:=ñ?_;ÑLÅ5ÑLÅ5âG;$7>iÝ=l$T?3¥=Õù=´_?È+#:¸ÿ9'½#?©;j¤Æ5j¤Æ5âG;ýÖ=·^5=I?é/<»<)
?¦Ô·ný8¾ÍÖ½¿Õ;üÇ5üÇ5âG;º	>»y;>+Y?Tÿ=Ä='u&?Ð¿:\ ×932?;SÉ5SÉ5âG;3ðj>oQ>7\?ì/¶>ïz>4f(?ÕP:^@:wP?Ú2;4«Ê54«Ê5âG;®^>j(>ÙS?]zæ=7eÀ=V?ìA:s «9«d?T;ÍÌ5ÍÌ5âG;¦ûº>ÉµS>b?HH>ø>(?ÆT:ÑR<:¬?;fZÍ5fZÍ5âG;^©>ÃÖ>ø"s?0A>°â=Z&Z?;:TX?cc;ÿ±Î5ÿ±Î5âG;?
®>
¾I>äØ\??á==ú<?®Ùt:Óy:G?¯;	Ð5	Ð5âG;ÜÄ>y!>h
?éÚ>#®#>È?g?!³:h¢':³?2£;1aÑ51aÑ5âG;ý>0->hOZ?ã=E¦=ñ$/?­|
:ì
:X?¬¤;Ê¸Ò5Ê¸Ò5âG;(Ø>L>Õg?n>¨G>ðÀ;?q:I:KÓ@?¥;cÔ5cÔ5âG;>3>2Ø'>ÖU?ò=|²=L-?~:sJ#:Õ¸å>3L¦;ügÕ5ügÕ5âG;p|>Zf%>g¡_?T>Ý«Á=Êó*?4:sm:É,è>Þ_¦;¿Ö5¿Ö5âG;<É0<|4G?­Í;qq;R])?2ô9­±9U	?þÎ¦;.Ø5.Ø5âG;ê>@>A&V?|

>8(×=º>$?á/:®q:ú"?®§;ÇnÙ5ÇnÙ5âG;¶>XK>ÂÐe?ã$>ßLð=u©/?$Ý<:Ü·):p?ï§;`ÆÚ5`ÆÚ5âG;-T=M÷=Â¾G?¿M<¾å~<wâ?ð79xÑ=-ª;øÜ5øÜ5âG;G>`ð!>ET?µü>C¼Ð=¥ ?tO:ÍK:K?¯ª;uÝ5uÝ5âG;6°n>@>.çP?Àê=Ö
¹=÷G"?¹fn9º9Q¤>½¹«;*ÍÞ5*ÍÞ5âG;[>iâ>uøQ?7Äx=@=èP%?d:e:?å&¬;Ã$à5Ã$à5âG;;ú=è%.=ÍÄM?èÄ<tb<ÄÍ?L)8+ß8¤Ï¨>ÌT­;\|á5\|á5âG;d¸=Þo+=iªJ?WIN<Í<ãE&? EªµH*E9I]»Ä­;õÓâ5õÓâ5âG;çÄ¢>yL*>f®t?>¬©=±B?£=:Ã×9Ø`?ãÅ­;+ä5+ä5âG;l³=>)Òã=5*U?¯="ÆG=BZ'?I~À9wò:®Ï®>N®;'å5'å5âG;xï>¨Ñ'>ðS?8º)>õ>e#?òÈ*:µ6:ìJï>ø­®;ÀÚæ5ÀÚæ5âG;Ï>¬¡½=1»V?ÿ=}0Â=^(?ÊX:ÔØw:Ì?T7°;Y2è5Y2è5âG;A >ùI3>d?ð¨ì=²¥=êÑ6?öõ²:Àµ:W&?÷°;òé5òé5âG;Ö.¦>FØ >??3ä
>ìYÆ=>B3?Gø}:_¹w:):?Ä°;áê5áê5âG;U°>ô>I«?WR>Ð=]?«e³:NÙY:{ÐR?ÚÉ°;$9ì5$9ì5âG;Ê¥=àwT=uÂG?£t´<®í<`?rÂ9YÐ9ø>ëÇ³;½í5½í5âG;u?>Z>&^?oP>
â>Ð¦(?Ë¯A:¼çW:Ç§å>Ùjµ;Uèî5Uèî5âG;ý÷¾>GR>þ²h??`>:í]>ß5?${­:GËu:2¯4?ä¶;î?ð5î?ð5âG;ìê>óI>òR?Ý¬=,=\#?Y
é9ð9*ù÷>;·¶;ñ5ñ5âG;£#>+±¹="a?¦ú2>qe>º3)?Q:Þ½_:ý+?~Y·; ïò5 ïò5âG;>àÆ'>HW?üt=E@=ÿ/3?`ë9/5À9¿?
ë·;¹Fô5¹Fô5âG;©´>æK>Íb?;lñ>"ç¢>S²=?mqç: :³Á:?ä.¸;Rõ5Rõ5âG;òø>Ì!*>ó!W?Å+>¥ÕÔ=G+?îu:¶³;:ak'?³Ø¹;ëõö5ëõö5âG;Lä>J¹=á¢U?<Å>ùTÆ=õ-?¯:ÕøV:,?ãº;Mø5Mø5âG;@¤>I&>ªÐX?³2Ê=ù=_-?þ:Æ:Y?þ=º;¥ù5¥ù5âG;ü2=Í7=âÜK?)ºL<Dî<JÚ#?QDY8
C9½ÒØ=¯È½;¶üú5¶üú5âG;þª!>¨Å=1R?	M=4+r=_Å?óÂð9÷ðÚ9¾Á?ü¿;OTü5OTü5âG;
>º$>¨S?	ì¯=/z=r!?ô/:û]":V¶
?ç¿;è«ý5è«ý5âG;, >ð±?>±çU?c&>1Bú=Ë4*?t]h:`Cf:+?cÂ;ÿ5ÿ5âG;nU<:<9dT?uü;8*Á;J'?*J9zC¤9õ>~tÂ;-6-6âG;t>à >,V?XN»=ã=·Ø?:':3Ë>åÂ;YÙ6YÙ6âG; >ur5>¯zb?_©ê=W§=S3?öç1:&X1:Ìg?Ã;&6&6âG;{>>>ËW?{,=9+T=ó·&?ùÀ9Ë9ò>{ØÃ;ò06ò06âG;5ã¥>%>>ÅV_?Y>9>7?Îí:V`	:¹}?ÄÄ;¿Ü6¿Ü6âG;Ò2>Ç>S1U?jW>phÁ=,?D:E¹F:°­+?	.Ä;66âG;Á]+>Ô=9^N?°ÈV=ä1=`?øè:¶¦:òü?dTÄ;X46X46âG;ÆÂ>¶¬>ä»`?( >Hç=jt1?í.:*³ô9»6?ü
Æ;$à6$à6âG;.QB>©¤ì=56R?qb=Sæm=û
%?¸<:
c:oð?0:Æ;ñ6ñ6âG;ûK¨>A®!>å<?x¹Ü=¯_¢=ÿ-?Î»1:Ñ7:ÍÙ÷>ýEÆ;½76½76âG;zu>þú=g?ê?>Ö­=@O?þµ:ñD:Ï£?ÊfÈ;ã6ã6âG;Áf>3
>¸U?1Ñ=Eª¤=­"?Ça:»ó%:ÂÁÍ>­È;V6V6âG;eÙu>>ÉÉQ?Ð=¥DO=ÏÍ"?XI3:
s7:Ø0ú>GÉ;";6";6âG;
>¾6>ÉwY?+,>þ=c-?JH:@b:db$?iºË;ïæ6ïæ6âG;ý©I=Üü<·*L?Õ´<»r<A?µÞ8Ò996>Ì;»	6»	6âG;ûñ>§->]'W?§Z>ÂÐ=S/?N):ZÝÎ9,Q?y¸Î;>
6>
6âG;Î>ói9>X¶T?êÞ
>êÏÜ=.!?n:Ùß::Ä#?EÏ;Tê
6Tê
6âG;×f>¬J>ÔS?aÏ=ª=à#?sô,:©#:^?ÀÐ;!6!6âG;rý%>KÌ=^ÆO?ü¡ù=¤ÙË=Y¿?-¬ä9
:Ï>°Ð;íA6íA6âG;ésk>BÝ>ôR?0¿=Pn=?©×!:zgÙ9>?FÆÑ;ºí6ºí6âG;²9¥>ñ¿C>X?²Ö=«à¦=Ø$??Jb:¥7:ý9?W¯Ò;
6
6âG;­â>ºÓ(>º^?S>äÁç==.?Ô/:ðÊ:G?¿
Ó;SE6SE6âG;¦>O2>(ýW?ëZ|>äC>±#%?JH::: ?Ó;ñ6ñ6âG;MðX>o>ìÆX?©Ó=¦¡=?õ9?ïä9#á9 (?©ÿÓ;ë6ë6âG;#Å>¨2>µV?ÁûÍ=Yc=ÒÆ*?ÏFP:y¯á9µ@l?csÕ;¸H6¸H6âG;¨£>M¶<>Î]?Ø~>14>é5?éFÔ:Kg:*A?¤ÚÕ;ô6ô6âG;à\¹>´FQ>d¿b?­ò=Ni«=à»4?:::z_S:­.?ÿ;Ö;Q 6Q 6âG;Zm>W;>ÅET?5~¡={=ÅX$?¡DT:<:<Ú4?»8×;L6L6âG;Ç×n>@[>xO?ìÛn=f[8=N×%?F÷9bë9J>?j%Ù;ê÷6ê÷6âG;Îú>{Ú.>Ç0W?ïäa>â.>~U%?6Ñ:8:áï1?¡@Ú;¶£6¶£6âG;#	|>2>àPV?³¶m=å/=cü,?»ð
:è9 4?[ÉÝ;O6O6âG;	Éw>±>áS?Ý±=íe=!?µ9¡9ÓV?ÛÝ;Oû6Oû6âG;ÜèÊ<Lo<%Y?<n[< `'?ù9$¯E9Ð??¦~à;§6§6âG;Û>=1>&U?Ó->i>ß#?ùM:+Ý#:õä ?ª¥á;èR6èR6âG;'='4=#AK?xO<{û1<øA?Ìhâ8v&9µJÆ>ØLâ;µþ6µþ6âG;ô¢?®G>le·?dì¼>
U,>ºR?*å£:Ó¾+:rLt?ðªã;ª6ª6âG;=~>o>ÝNa?Ì©é=´|¦=¥3?âKi:F#%:Ô4?yä;NV6NV6âG;Q>gä+>;vV?bÇ=bÏ =v?f|j:©G:S? +æ;66âG;si>è7>wV?¢§=5=Û±?wS:ïl:u
?ç;æ­6æ­6âG;©Dô>·9u>.?Çþ>¦ù#>ï>_?D¯Ö:sN:f²O?ëç;³Y6³Y6âG;³Ú?y>ç?Ú¡>F>ni?Á¸:r^b:RÉP?Æè;66âG;¡Ëp>U>.#X?o_=øËj=f® ?:8È9û%?é;L±6L±6âG;1)>ç>ÒbW?Ô1Ç=u=l&&?m\<:R:Ì'?9ê;]6]6âG;9ÙÔ>um>®we?§>NÌP>rC9?<¤U:»Á:óW-?)Sê;å6å6âG;6ë >¿n:>8÷\?$Ê^>,¡&>ø#+?soõ:
Ô¶:óÔ+?Bbì;±´6±´6âG;ßY>E>¿äS?v`ß=Y¬=:&?Eå*:á¶B:1¯à>ãì;~`6~`6âG;	>ú,>¡[?^?	>H®Ó=û%?/)::?¹3í;J6J6âG;|>:)>>=\?·c>Då%>ò/?öÿm:bhh:s?lEí;¸6¸6âG;Ow>3ª>[:a?@%>Þñé=KÔ4?¦:x_:	Y3?ìî;ãc 6ãc 6âG;¦>8>ÔÁ[?ÓC>aæã=),?9(k:BA:Àâ?Þî;°!6°!6âG;t<z<ØÃJ?´T<ñ1<*Ù?@9
â8ªÖ?¾ï;|»!6|»!6âG;'40=Í<ñg[?Åp<D¢'<(Ø7?×q9õ}£90T>ºpð;Hg"6Hg"6âG;©Ön>7>]öV?>3È=Q¢=É"?Ì»´:õ6:&?°$ñ;#6#6âG;¨§U>Ù©>ö$N?çÁ=µim=ï?Îàû9Ãý9þ>!ñ;á¾#6á¾#6âG;¶ßµ>5T>[?§:>CE>¦+?P¤s:h(:k
9?Øñ;®j$6®j$6âG;Çn>®a
>¼Ý\?Ñù=ÊD³=¦_2?=Ë(:ª:±?Áñ;z%6z%6âG;k`>¹m>}]U?É
>Mã=ÖÛ'?Öøy:¾íF:ú× ?éµò;GÂ%6GÂ%6âG;0 >">>N®W?>Ç#ë=r=-?_p:«0W:áð?¸üò;n&6n&6âG;Þ<BÇ<¼áR?<ËÆÑ;õÍ=?Á8?Y99ø®>JQó;à'6à'6âG;FU>&'>;´[?#Ø=%á£=+»(?±:ÇØ9½9.?Sdõ;¬Å'6¬Å'6âG;¨|X>à¸>úS?NÚ·=J±=N?ÕM:¯ä:Á¨?mõ;yq(6yq(6âG;6°/>ÀÐ=åsW?pu>hrþ=[h?®WZ:f6:?
(ù;E)6E)6âG;kÁ=Ö8=m9J?%b-<Ñm<Ñ?7DOµ7ÎF6>©µù;É)6É)6âG;¾ÿ=ßª4=ÿJ?ÊË2<þ<rÆ?ÀFK9=Ö9W)¶>Hú;Þt*6Þt*6âG; >yëÂ=ö#R?âö>©ë=äS?¼a:iR):G¥*?+6û;« +6« +6âG;¥>[ö(>â X?·>ÎÊ=Îª#?JÅO:I:M?Kü;wÌ+6wÌ+6âG;¹Ml>ëå>E2R?Ù}¶=µ=pP ?C:wþÕ9:b+?jý;Cx,6Cx,6âG;¥é=W.=|2K?Ê?ª<]ö< #%?íG3·uW8Ük±½±¢ý;$-6$-6âG;µ÷î=N¼=*I?q"Ñ<º¯<­ê?áP@9g/9pÜ0?Òþ;ÜÏ-6ÜÏ-6âG;ø¼Ð<ÉÙ<&ÜP?wå;âí¹;¿ø?5²·(Êí8å¡¿½â5ÿ;©{.6©{.6âG;IÌ>>À[?ìF>òm>Eû%?¦¾5:?e:{ò?6<u'/6u'/6âG;(æ=¬­<ñ6N?Y)Ë<fª<É?fX«9Gí9ßÍ(?Ü<BÓ/6BÓ/6âG;
ì>¹ >AZ?J±ç=Îé¬=û+?Îø9Xß9A¹K?¬ð<0606âG;Ø
w<p<ªqK?!{^<±1<C ?Uc9kH9:U?<Û*16Û*16âG;Lq>ä|>×V?ò³=ï'=å ?+ê:Ee/:dâ>U"<§Ö16§Ö16âG;äd(>ºÉ=¸íU?8=5=h=c7#?d:2ê9@!?¶d<t26t26âG;ý4Q>Ð*ø=aÏW?K©=ûz=G-?h(2:Àk,:IB? <@.36@.36âG;6\>q>¿-T?Ö=<¡_=:?lÿõ9÷à9D÷?=<
Ú36
Ú36âG;¼¿½>áY>M_?Kh]>eZ">.?ñ:rpº:B%?@¨<Ù46Ù46âG;}+>°±4>Ö[?Æy
>+SË=´Y.?cP:Ça':Ó[?ìö<¦156¦156âG;ëwO>ïø=§¶U?²ò=n½=ý#?h\ :%ú9
$?ñ0<rÝ56rÝ56âG;M¢>÷Ì;>9>]?2>à Ò=­/?ðT:,"I:;?î<>66>66âG;N>©)>Õa?8ô >¤Eë=f"/?s«:P':û`?V_<576576âG;ª§>6G>ovW?AY>lIØ=e/?ä¤Z:¡:àG?<×à76×à76âG;Ù%K>Vüû=WbN?0´o=;,@=®¨?¥g:Z`:mvñ><¤86¤86âG;Î!=2+= K?=<|<Nù?XåL8ÊÂà8½_i>¹<p896p896âG;¬>b%>@]?Ñ¿>Ñ=È'?bH:Ãb:?	ò<=ä96=ä96âG;4´>s¼O>^?cgZ>Ò>Fð1?ïÚ:¸
:pI?H<	:6	:6âG;ØÙ>h*>_g?Dh>2~#>¦5?9Nb:R$;:rÉ?IÐ<Ö;;6Ö;;6âG;Û>6>xU?Î=hUq=o'#?ª!:c`:Ùdü><¢ç;6¢ç;6âG;¾´>º1M>·¨`?Â>Ýo¶=ïu;?N[:ÐI:¯À?5<o<6o<6âG;¦ë>oìz>Îo?>]Ò=>[åU?g½:n:_u8?mf<;?=6;?=6âG;Õæ>,>nT?HÍ]>q¼/>}!?]ú:r	:÷>Õ<ë=6ë=6âG;FÑÕ>Xût>o_?s¸>`>¸5?æß:¸:bG?kÊ	<Ô>6Ô>6âG;E*>NÜ1>Y?P>ô}>-?$z¦:9v:Ò?3< B?6 B?6âG;£<I<°P?!j<mËF<	­?ÅRÜ¸ûU»8¿Q<mî?6mî?6âG;>îd2>A³S?ïfÛ=K±=¯f?	Å$:ÀÉ9ØÎQ?Ã·<9@69@6âG; <ÖrH<ºM?/d«<Ê[<ºç?è¼6a#8u=w
<FA6FA6âG;¿>,[>lA_?Ä>¢Ü=V/?uc:#i5:` ?C
<ÒñA6ÒñA6âG;>M>âÈ`?_G>z\à=ä0?:R2:E;?	<B6B6âG;v=¥¬/=:K?éG%<áÓ<>é?NÍ89«|>9;<kIC6kIC6âG;iëÌ=Ï;}=}(O?)öÏ<Xª<ÇC?rå9Ê9MR>Ô<8õC68õC6âG;Îáo>@ð=?sR>~>#J?m(::µOþ>»<¡D6¡D6âG;~[6>ü¦=ÿ?Îá=±4=P±6?ö³:¿²:¢uï>uÁ<ÑLE6ÑLE6âG;O»>ÇK>³k?{E9>>»'9?°¼:#ä:)?ª<øE6øE6âG;±OI>SÓó=ï\S?/=ðfj=î"?k9í³Ç9PØË>êD<j¤F6j¤F6âG;f­> ýL>ÖÒX?§>1.X> ?°:YµP:_Ä>?³<6PG66PG6âG;ÿm¤<ãM<>7M?tZÐ;ñßº;6¶?ÉuÄ8?L9RØu>+<üG6üG6âG;<ÿ>P0>r=[?ñp¯>C>Ñ¹-?¸©:x:uù.?é<Ï§H6Ï§H6âG;dè>F6>ì`?Ð=²>C|>á4?s:l)Y:.0?+<SI6SI6âG;M}L>¥Õù=/Q?ðï=©ïÀ=Üø?í±*:ü:[¥?Ö-<hÿI6hÿI6âG;ÓÀÖ>9Þ=d÷?Fû\>_ºú=È a?Wvm:\0õ9Äîw?Å1<4«J64«J6âG;'KÕ>D->?Ü#}>®Õú=+-?`Ú¾:Kê9è¸Ð?@<WK6WK6âG;ß
B>÷ùç=9#V?'û!>*J>] ?¿DT:?]: õ>Dm<ÍL6ÍL6âG;:5>·Ù>ÿTU?R>ýé=mo!?Ì:íþ:p?Ö®<®L6®L6âG;WÓ£>ý>>Í\?N>»pL>Ií&?ç:vÆ':ë£O?ë=<fZM6fZM6âG;Bm[>Sÿ>òºY?Ôl÷=±À=èð$?¶J¦:.í:ºÞ?h\<3N63N6âG;ä²~>>¯S?y÷=CIÀ=¼$?0 :·:Òê?H<ÿ±N6ÿ±N6âG;}V>»}>] S?´>/Ø=Í?!_q:õ2O:M?rå<Ì]O6Ì]O6âG;Ìµ>ßÒS>¦ÞZ??±Kæ>êÅ0?à;;ë;2Ê&?\<	P6	P6âG;µÉ>Ï)[>1uk?¡þ?é{¬>ÎßF?Ü\C:o[:Í,?ö³<eµP6eµP6âG;E=!q#=M? %<Gg<²7?Ì8_9*í8>M½<1aQ61aQ6âG;Mo¡>§:>i]?'>¢û=|*?"f:xH-:;ë)?ë<ýR6ýR6âG;*ÿQ>)ïù=ßW?h%´=¾3=5L)?¯:zÿ:Þ ?¯<Ê¸R6Ê¸R6âG; °>)ÒQ>ûãV?:Ø>)íÝ=\'?ì§f:ÔxU:¾M
?©<dS6dS6âG;ß5~=º¦=ãM?"Þ©<g:<++?¬6Ò@9<2<¤<cT6cT6âG;y¥>XC>ÚX?@´>>íÀ)?ÿC:±K:l8?°</¼T6/¼T6âG;u8p>Ða>ÛS?7é=3÷g=Z?%\n:=/:".?À8<ügU6ügU6âG;¸>j=1t=øI?lhm<¸S<¡¤?Î`9/Õó8?È?¿V<ÈV6ÈV6âG;¸½Þ>½ÓK>¯à?q.>7/>O/h?üT¨:É5::Ûkg?[x<¿V6¿V6âG;o|®=t ]=õJ?yåW<³b-<b?ç:¸0^·w×?<akW6akW6âG;\Á:?¹Q>¤+¡?h(?)n?1?SÍ;5T;°w?©É<.X6.X6âG;©¢>Êö@>W?Ñ£¦>¦rz>U*?ä:µêÜ9{l1?·<úÂX6úÂX6âG;ü	²>¬S>;ìW?3.>µ¨> ñ?	×:[9ÇÍ?ÍË<ÇnY6ÇnY6âG;±^>vµ=ÚP_?5>
~Å=¢9?ï÷Y:t:¹8?¯+ <Z6Z6âG;N>ìÿ=,öN?!R=é!=&?ÍY:(ý9W?Õ¶ <`ÆZ6`ÆZ6âG;@>j§é=fR?~ÁÇ=[
£=3Ð?.q9:¶×:	4?Òò <,r[6,r[6âG;m>¨ð#>x)X?e>eç=Ó9&?WÌ|:½Ð2:cõ4?®!<ø\6ø\6âG;ô>h=>
Î]?úo->>î^-?÷Áy:ÐÛ::J?|!<ÅÉ\6ÅÉ\6âG;O9>É>Y?©#>LÐ=?¡#?cI:éH:ÔÝ?ª­!<u]6u]6âG;TIm>Ò)>e'T?*Äó=?ãº=Òô&?ÇH:ÓT:_¢2?ª"<^!^6^!^6âG;À>²ÿR>Ñ
i?Èf>>9ô>ô1?OÉ:Î/~:ûã?#õ"<*Í^6*Í^6âG;4¹d>Bî
> FN?óU=].=?'f':%ï°964r?*¥#<÷x_6÷x_6âG;ö»>n2>)º?#ã=>ì¢=ÒÈ2?v:,):òï>ª#<Ã$`6Ã$`6âG;$@>Wôá=ýä¯?4Ï >Ã£=_|?À:_$:"U`?H%<Ð`6Ð`6âG;XlD>Mzß=a?ïÆ=á=S¥ ?¾Í+:å:Ô§)?xO%<\|a6\|a6âG;â·>Ã.>ôod?pP >7çÀ=aÀT?I:²î(:S?r&<)(b6)(b6âG;Ó>T;>ÖX?¢Î=·=².4?ÁÂ:Õ:
?ë\&<õÓb6õÓb6âG;j4H?q>vÇ?ó?þ>S?ñ­;«í;zu?Oc&<Âc6Âc6âG;gC?uj>ÿÞÕ?Të??4Ñá?¢û;
#;ÙÅ?-k&<+d6+d6âG;X:o>x×=0?Ë>R>d£?Ûu.;|e¸:¥4r?©&<[×d6[×d6âG;V§o>}>Pê[?l8>Î>l,?ýI:ÆW$:³þ?£¨&<'e6'e6âG;±/^>it>ÖU?+æ>Ú=ð÷(?Ê2:[;:M?"ä&<ó.f6ó.f6âG;Ìù¡>Dx;>Â/]?Ø/>é|ÿ=éã/?µ»\:µ$:.+?C'<ÀÚf6ÀÚf6âG;÷=h>*
>F'W?Ö1>©>x&?ì:rd^:£O%?ºr'<g6g6âG;¤>&³)>§Z?§aè=X±=hú'?.Î9Fº:2ÂÃ>Ê[(<Y2h6Y2h6âG;$¨>>ð?mJ>Q¡>"?â>:Aì9îO?±a(<%Þh6%Þh6âG;Ê_¡>é>W¦?rßm>®pÝ=¨?
©:E:Ú?Å(<òi6òi6âG;.¯>µ'O>uåX?Àa>cèí=F&?ç**:ST<:òOç>Âñ(<¾5j6¾5j6âG;ØÉ>Ý>E[Y?qe>HÎ=È$?ßm$:0ø9öY)?QG)<áj6áj6âG;N=Y.<=)	J? XR<¡K3<Õ*?[19¦8²U@¨P)<Wk6Wk6âG;Á6p>>
»O?R®¼=h=¥Ö#?K÷
:É:$Sì>C£)<$9l6$9l6âG;D=!I*=NZK?	p<WÝJ<jt?Þ ë¸È©29ÉÏ¨¾Ð½)<ðäl6ðäl6âG;Íµ> ÞI> e?ðÍ>¯{>SP:?ÕÐ
;sDå:o?ìÔ)<½m6½m6âG;>ö>[R3>ÙË[?Öj<>oQ>¨7?Ã­:Þ%X:?¾s*<<n6<n6âG;ºv§>Ð@>_C_?ßL>Ë>Øç-?Õ+q:e/:2Ö/?ó*<Uèn6Uèn6âG;[m§>SA>y]?÷E>2ö>z.?b®h:Z
U:÷Ì?¬d+<"o6"o6âG;w¼>Bz#>°W?wU(>Èþ=GN)?«[:,j:yÄ'?âu+<î?p6î?p6âG;'_>[é$>pZX?&d>ë++>mè*?M'^:¢t/:H"?bì+<»ëp6»ëp6âG;r>+X;>A_Y?ª_*>)9>ÈÂ(?k¨:!o:Äù>B,<q6q6âG;×c>`ò>	V?ªÉø=ÐÊ=³?-â]:Í9P:He?Ð,<TCr6TCr6âG;>ü&>öZ?Äb¨=¥x=]-?Iü-:(âÚ9}K?'-< ïr6 ïr6âG;I1>
Ú=¥&P?
>ìzà=²$??@6:ÒWA:3Pñ>yJ-<ís6ís6âG; $!? i>cô°?höÑ>²MN>.E?©H;=§Ï:P:w?a-<¹Ft6¹Ft6âG;û
)>¹¼=ñQe?)C>Í=I
9?iÞ}:ü:¨S?Ó.<òt6òt6âG;Û*¦<þM<ZòN?Ãÿ3<©î<_Î?p¬8¸[8³H?Ü.<Ru6Ru6âG;?c>Àì>DY?^k=&ö~= ?ª&Û9ÈW¸9X+?8.<Jv6Jv6âG;Ñj>ö>êZ?Pà¨=Ìm=ªÍ5?$:R§:»?å.<ëõv6ëõv6âG;ån=+=ÓO?LÀ:<¾
<u)?ì=8ñ£9º>ãF/<¸¡w6¸¡w6âG;µ>¶º>ïb?!>P÷Î=F2?E´:áS:@?b/<Mx6Mx6âG;\~>ÿº.><R?7Ê>YÄ=%Ô+?´/:,Þ:8?Î/<Pùx6Pùx6âG;ÚZm>r/>º.T? Åü=Æ=Fð"?Í:\::Q3?Ö60<¥y6¥y6âG;Û>ô/>hW?¯D!>ÕÂö=kN'?QÚ9(Û9Ðëþ>
R1<éPz6éPz6âG;9!3>ÒÛÛ=oP?=aH=0
#?D Í9¶õ9ÒeÖ>­72<¶üz6¶üz6âG;á7i>)I
>£IS?PË">Û·õ=,)?]9:î:8
?¶p2<¨{6¨{6âG;ø0> DF=Fä?¶Ê<ðP<äx?¼(&9Î29£.î>v2<OT|6OT|6âG;ÝP>äû>Òqn?äü=Âd¸=Ì/??á:f~á90À&?Wý2<}6}6âG;_ÁM>,åø=ó S?H=¡=".u=ÙZ(?Ã!:r
 9Øn?m33<è«}6è«}6âG;ùD>±]3>óÀZ?ùM>÷E>¾Ë)?Ò :Í:^?_è3<´W~6´W~6âG;ãÔq>h>Ä.O?æ>|É=¦$?ÊÔ9Í¶89Öt?¥N4<66âG;­C>Åé¹=}éN?æ=¶ç<·?(I9,EY9í>:g4<M¯6M¯6âG;>]g.>ð°U?Ø>	È=Xê#?¢çH:F:f?F4<-6-6âG;Ûu>Ó@>ÿT?\¨Ê=dd=Ð(?sËL:Xy:îBÒ>k6<s6s6âG;Ç>Ì5+>0lj?³S>q>7 .?:!`:øn%?J*7<YÙ6YÙ6âG;ïc\>¡$>Ò½P?¸2=ÜW=6$?x£:Xõ9
?57<?/6?/6âG;ú=ª>´.>µuy?ëHü>§©>0X>?1Æ;>%À:;?j7<&6&6âG;ªó?Jì>?èóÃ>Ý6>-)?ñr;uh:öÁg?/â7<Û6Û6âG;ßóp>9b>ÊW?ï	>õòÕ=Aª$?üÐB:^3:L@?eó7<ò06ò06âG;ã³>*½>OV?6]	>¢9Ñ=Ô(?/X:31:ó>?ä.8<Ø6Ø6âG;©ö_>ú+>õR?ù¶=¹-=É?ac
:\«:1ú>¢
9<¿Ü6¿Ü6âG;´ >3ê?>ëV?):>×Ò>ÍÖ&?]À@:ã@:ò?ó59<¥26¥26âG;#B>Ìm¥=8«L?Zì¿<Õ<5N'?*·­W8èÎ½M9<66âG;à»3>åîÜ=ñBP?Ú~=Åd]=Ú$ ? P:Ï©ü9èaS?m9<qÞ6qÞ6âG;%¼V>¹_>[tT?i¢>Já>?q:½f:6Ï?Ô9<X46X46âG;ÀP>Ïjþ=ìÝQ?/Ý«=[í=~?0*:;÷9B0?u":<>6>6âG;Çi>5÷$>ÂXX?§Vè=ÿ·=T¡!?G4X:0O:A°?<M:<$à6$à6âG;Bå<æE<éôJ?(n;ÏN;Rý?pó49÷QI9-æ>«n:<
66
66âG;Fæ>W´=ÍÉT?»w&>,
>êî?AzÆ:ÁÄ:?R:<ñ6ñ6âG;sM>²ò=;Y?v.=¼j= ?Lð9Fe9)ÝD?b;<×á6×á6âG;æ=
¤<R?Ã<Üh¤<°G?(9ø7C9lsÜ>Âs;<½76½76âG;åc>>´^?èy+>8\>_(?@÷:éËb:5y?*;<£6£6âG;¼Ò>n>>ûa?~Ê?èÌ¶>÷9?oC:l÷:|
(?¥Ó;<ã6ã6âG;Xµ>Ç>|a?2µ?>ò>±ý&?òØ:DX:¼)?Á><p96p96âG;À1]>.Î>Ò0U?Ùàÿ=·mÂ=mt(?sOI:­j[:ñßê>MÌ><V6V6âG;¦>öÚ>6?R(=2T=#?Vã89±]H>.Ó><<å6<å6âG;HÑ>#f>Íh?ÃI>Æ9><?Æsª:L:A?½(?<";6";6âG;~ã>ô%>?ÊW?¼>Ûåå=ö` ?Íj :Nð9¡ä*??<	6	6âG;ç¦e>Û¡>¤ºX?¿a&>x>²¼%?sÓr:iG:ÖÝ?@<ïæ6ïæ6âG;æ>?[">z´T?ßÎ=	¡=Í7$?h¡9d:ms>w×@<Õ<6Õ<6âG;éÕ¢>xð@>X?»¯à=×[®=Nò$?ÙVT:Y¼:¦/?öA<»6»6âG;°Á>ï_>Í]?l1Ñ>×¡¢>U¥$?Ø
:è:Lù>ð1A<¢è6¢è6âG;.¬S>.û=PqW?¹Q>µ<É=#2?Ñh:·Z:§?ÄYA<>6>6âG;V>++>~V?MÛ=ïÉª=$?:Q:3Ñ!?'~A<n6n6âG;Ug>Ð
>ÌP?
n>Þ×=+N?A,é9¾È¿9 ?½¾B<Tê6Tê6âG;¨»>òÂR>ïc? V>?>ÖÑ6?¡:CI:×¦:?ùDC<:@6:@6âG;Rá§>Õ?F>ÀÈX?êók>Ñ>/>IW,?»'S:(G:¸Á?íC<!6!6âG;¶Áª<\U<X6M?vw|;*üS;q?%1¹58e9T×Å¾D<ì6ì6âG;Qø­>ÙsO>®V?ªª/>û:>ÝY/?e<:xù:°?KD<íA6íA6âG;><!>GS?A=}©s==÷?ai:i
:´æô>ºE<Ó6Ó6âG;¤¬=ª7=©K?fH<çØ)<!?
69yU8¸t­?L½E<ºí6ºí6âG;|>0:>N1V?ñs>Äf6>;õ*?ÃÑ:w3S:þ ?\F< C6 C6âG;"LE>ó=áÏO?J£{=Ö(R=JC?¾:gxÖ9öa*?|¼F<66âG;ïÞ=XFn=eo?4å==©<¿,[?KÛ9¼j99æ?ÝÃF<lï6lï6âG;¾îð<§'<¸?}XÆ<<z²¼?~:8ðZ@¶ÌF<SE6SE6âG;¶]>_¿>~l\?r=Õ÷P=¢4?ôÕ:VÎT:Ð%?ÖF<9696âG;-^>Bô=bi?Mî=lùM=ÆF?æ¶q:Ûü:îS?èÞF<ñ6ñ6âG;ÛÆ>KÚå= \¢?A>i>w=]?C  :ý9z¢?òF<G6G6âG;'ÓC>ÞÉé=ñmV?ü[³==ðz0?6r0:ñ:þ?#eG<ë6ë6âG;q#=T?=ííT?9=~%ÿ<q?×/:8Þ9í>0OH<Òò6Òò6âG;¸<ë>§@>µJ?ßN4>Rçá=xTL?&:Ii%:É¤`?SH<¸H6¸H6âG;-Í>-gí=.¦Ý?h{R>£á=ÇÍn?xo;²:â®a?|H<66âG;pJ>)òù=`WO?ý=à#J=öl(?³l:às: ý
?µI<ô6ô6âG;ÿ|±>CÉJ>F`?1KW>$>r(?J{:*P:g-?óI<kJ6kJ6âG;¾`>è+>y[?¹)>ÿ=»)?©_k:´o":y9?.GJ<Q 6Q 6âG;Ü Ã>`>`û^?Êlb>êñ >4?^:>©1:çB?ÛdK<7ö67ö6âG;®,>Q}#>ß]?Ât=>:æ>Ú³)?Úï:ö:¾?q}K<L6L6âG;­¤k>t|>¥¯S?'qï=râÆ=3?NË6:ºO*:¯a	?®åK<¢6¢6âG;o	h>þ>¸ÔT?eó>ýØ=aÄ?(È/:\ä9:¬ò>ÁëL<ê÷6ê÷6âG;%É>Täo>F§V?»­>µò=4^'?ìt:ÛU':æ:O?:M<ÐM6ÐM6âG;Än>í >,dV?Ic>FÔ=z?ñR:Ú":c|%?2M<¶£6¶£6âG;¬¤q>/¨>®P?×T=t¸K=§C!?]ò9¸OÖ9Á?ã)N<ù6ù6âG;öt?®Ù>¢G?{~>.4>G>W?h;3«¬:Ï@?oN<O6O6âG;ã>^n2>êtT?á¢1>&ß	>Ûê$?gF:g¾:¬0?@¨N<i¥6i¥6âG;¥ÓD>ãâ=eó^?l)>F(ó=I_2?p¨Z:Áïõ9ïc?O<Oû6Oû6âG;©>87>gX?çê->ø'>»)?;:áNü9 O>?ß4O<5Q65Q6âG;>àÊ>ÄU?Ù=%ª=`´#?µÊ9þ ß9U
è>BQ<§6§6âG;Ç,>ãÎ=¸ôT?*Å >ïõ=¢ì'?Tª~:Óy:ùz?õØQ<ý6ý6âG;F=`M;=þ¡I?¤D<M:<¨A?ÛÙ8MÉ7Z
@.R<èR6èR6âG;$9J>¹ø=Õ#P?JP=ñ$=Ý!?:t`:Ü\ö>0}R<Î¨6Î¨6âG;i;ø=°8=Æ	¬?4Æ<í©1<µ]?ÒB9È¦9`Õ7?R<µþ6µþ6âG;Êmú=¢É&=0À?îÝ<ÌEE<? :}9úã8Ç?Ö%S<T6T6âG;nÒ¦>øåA>n@\?ÐNó=©¯=K1?
´.:ô9£77?}XS<ª6ª6âG;9ã°>é8D>mÆf?È&º>q¥>Ï	'?j¹®:´:DW)?nS<g6g6âG;­q>;.>XåS?¢d>!5á=Çÿ"?¥1z:RG:« ?vwS<NV6NV6âG;·=D.=ÛöL?qd<-<Kj(?JÖÜ7Ó9.Ã=DT<4¬64¬6âG;>øâ >zsT?ÙÃ4>4 >½¶%?þ2:éð9X4>?­WT<66âG;+K=6Ë&=qF?O<ú*d<pl?@ÜÎ7(C8±F>ÄoT<X6X6âG;n÷>S>(>DùT?ÐHü=µË=?[ôt:Y³1:¢q0?Ä!U<æ­6æ­6âG;åJ»<IØn<³¾H?ð»*<ð<Æ3?Ï­7£Ä59WÊt=V<Í6Í6âG;¸)£>ß=>Êü[?¿Í,>+gý=.?ñõ£:)2£:?5V<³Y6³Y6âG;k>²ë >o×U?I>Þ×>ì)?¬ºo:O¶:gî>«V<¯6¯6âG;tg>07>Ò3Z?¯ïR>o×>+?D0:9½.:Õî?P½V<66âG;$ºA>Äï=&zO?:È¢=.=à"?÷!:G:¯Ý?gX<f[6f[6âG;F¸L>þí=Ý]?
.?hÅ>É5?§¼:°49:T?ÄßY<L±6L±6âG;Im®>Â;S>¡dS?ü\
>'=Ä=Ô4?¨4x:·_:Át?ÜäZ<2626âG;¼ >67>*(Z?Ú>Tjã=,p&?ÖñL:%:Zù?G[<]6]6âG;¦>Ã%.>ñP?ð¢(>=>?¥:3Ï):$é>©[<ÿ²6ÿ²6âG;dÓ°>FöR>wV?F2>>aI(?þ
:Íb:ÕL0?ëN]<å6å6âG;¨ÝÕ>¦x>ÙF\?´ð>#¶>>?Ä/?±z:6Åw:ul?÷i]<Ë^6Ë^6âG;hk>
9>îÝS?Ëu×=fª=6%"?¿:
Mü9à¿?Ñ^<±´6±´6âG;Ë¥=>$E=HV?ÑMÆ<~r<1³Q?ð +9yr9W&µ>_<
6
6âG;Ì4>¥Ú=Ì¯S?	ìÃ=§=³¥?ö:eÇ9Ó,?à¡_<~`6~`6âG;^i>
	>à­Y?:h>·f>à³?l³:L:Ê¶>´_<d¶6d¶6âG;¯¹:>Oé=]âL?®ó=Ôëc=Ê?Ñ¯:ÚÆ9(:?Ü6`<J6J6âG;U£>hC>×úU?ð=­z®=Å&0?L:«ù9ôÅ?ên`<0b60b6âG;g[>óh>%bU?Ú²=_g=pð&?_ý93±:æ>Å²`<¸6¸6âG;»0+=Y=<C[@/æ=ûOà<Z@³.c:Ð¡9Èµ³?¼`<ý
 6ý
 6âG;9}T=ªJE<$Ü	@ë[>Éÿ<KÔ@G:mbÒ9jmª?tÅ`<ãc 6ãc 6âG;Ì'=Ð<|ª@Ì/>'F=Øã?_:ë²9ö?=Ò`<É¹ 6É¹ 6âG;"b>2>Üd?Wóo>ô\ù=AVv?©:¢c,:£eO?Ý`<°¡6°¡6âG;æ_>Gä&>W»i?©Ü=bN= Û? 7;Oí:¸­|? ö`<e¡6e¡6âG;§q>\Ã>Hl?íÃë=-=M©B?á>:®:}4?¶,a<|»¡6|»¡6âG;ß¨>=>Yþc?Ð'>bó=0?:$:«úã>Bea<b¢6b¢6âG;K>°]ä=)d?o=¨Ã¨<àC?|ï8û´9¾h>ta<Hg¢6Hg¢6âG;©V=>¬è=XRP?ú4=è [=õ?Eå=:
:ÝR5?na</½¢6/½¢6âG;QGN>ù=>T?\>E®Ì=äË!?û^:ý°1:È ?Ìa<£6£6âG;Ì,>¯Ð=7DS?~Ô=-y¯=?!#:_Õ9¡ï ?ïîa<ûh£6ûh£6âG;m Ú<Ï<ÔK?Tv<D<¼ÿ ?8ul9w>ïb<á¾£6á¾£6âG;°æ<Ñ1<ö"T?ó[<ï¡8<ñ{?1%l9ZÎD9ð?õb<È¤6È¤6âG;×p=º=L?WC<>3<zW2?>p¸pPj9	q¾^e<®j¤6®j¤6âG;êàÃ<!v<åjK?<#/\<¡ü?è´+9Ü69þß>ùQf<À¤6À¤6âG;ð-H=û<&L?uX5<!¥<Ê?\6@ç8>Á{=Øvf<z¥6z¥6âG;iz<§öA<J*Q?Ó·<C<PÍ?ICÿ8PÈL9>ff<al¥6al¥6âG;£>E>>Q[?L~>Ô?>*?¤²~:4rl:lá	?zªf<GÂ¥6GÂ¥6âG;R>ÿ¹Ç=ç?¨D¥=Æ=)Ù%?ýò:åÒÍ9îØ'?Þ°f<-¦6-¦6âG;Ñb><ã=P?ë§ô=q=-ï?Ot:So5:¿²U?Wg<n¦6n¦6âG;
Ç³>K>¯b?D>Âþ=îE?Sð:µ>:+Ë3?'og<úÃ¦6úÃ¦6âG;vu,?\âl>.`º?5³?eD?!òi?ùMº;PP;-e?ÀÌh<à§6à§6âG;>µ=F\?[Úl>G:6>«^&?QOÄ:kM±:×¸
?Æi<Æo§6Æo§6âG;:>­.>Ü8[?ÛÞ>Êî=Ò'?ÿU:mh:m³ê>i<¬Å§6¬Å§6âG;Ä/>ÈnÊ=ÚF^?bL>xX>"2?äñ :T):äæ?0i<¨6¨6âG;Ïï>:*>æuX?¿ >ëNê=5¡/?»*:J:P?ACi<yq¨6yq¨6âG;üM>ãPô=ôçV?^¹	>_®Ú=0:!?Ï`
:óI :Ý>i<_Ç¨6_Ç¨6âG;,¾?3÷O>bÝ¥?`>~h>Wq?3	¾:ô	:ë²-?Vj<E©6E©6âG;G>8a5>r,Z?ú,2>Aõ>±&.?y:ÎIþ9~?L®k<+s©6+s©6âG;ÝÓ>[ÿ!>­Äl?¥×>o³Ü=ù¥,?ô:&N:ß1?Öl<É©6É©6âG;è>Í¨=>'~V?>Õ4>
>lû&?¥h:	:8m?pl<øª6øª6âG;3oS>­ã=ê¼m?º¹?`¹½>;d0?JzØ:uÝ:«7?øBm<Þtª6Þtª6âG;Æ¹´>hÊ(>ÿ?·l¿=
V=\þ;?7Ü::û>`Hm<ÄÊª6ÄÊª6âG;	÷¥>3Û=úñÁ?|S>~Ò=ï¬?6É²:£&:T?^Sn<« «6« «6âG;üÛ>¡T#>e
¬?;Y>Ä*º=\?;°:X­4:ß³y?{¥n<v«6v«6âG;W>c@>7ùS?b¼=nà=[Ä?Î!6:&
:ñW?3¶n<wÌ«6wÌ«6âG;3ú²=
e=mH?\!¿<õ<Óç?X7èZ¯8}º=DFo<]"¬6]"¬6âG;<º>/>u_W?!Ì
>Ñ0Ð=Ì«*?;:¢OE:"Ì>ÅÆp<Cx¬6Cx¬6âG;án>²>0[?Ï)»=?=B(?·U5:ðg(:¨Ó	?Øýp<*Î¬6*Î¬6âG;Ù>?ó7>W?q¨=B}S=®]6?ç:×\/:iÈË>wwr<$­6$­6âG;)N> Yø=ªT?Ì=¾m=¤@$?¸øé9Ô"ø9ùbñ>C¡r<öy­6öy­6âG;Å¶>4((>ÅÉZ?O.>:óþ=M?/?+6:Õà::¼{6?«ÿr<ÜÏ­6ÜÏ­6âG;ââ`>ÿ>!¾[?¾úP>ô¦>Ú+?´:Oí9¬+?sæt<Ã%®6Ã%®6âG;RH¦>ZTB>b
[?Ån>©÷/>=-?½§U:Y/v:a,Þ>3Nu<©{®6©{®6âG;ÎR?ßÚN>â_±?A
?Î'?jZC?g:
ßà9ø?Íu<Ñ®6Ñ®6âG;Æ>=0>+R?Ùú=©öÈ=:Æ?:Ç
]:¹?ÎÛu<u'¯6u'¯6âG;Þ>¥÷>GrX?ãà>dà>§m:?Ò
<:¦:ß'?lòu<\}¯6\}¯6âG;/Tz>ÊÌ>,ËX?#,>Yù=Rº0?§!:¸:Uu?ªv<BÓ¯6BÓ¯6âG;¿W<JÝ<Ã:?¡Ö.<@Ú<W#?YÝ7ÌÏ9OÂ=nv<()°6()°6âG;>¹j#>è[T?æ
>qâ=÷­0?ã3:Ó:ïú?8°v<°6°6âG;øê¥>µäF>uU?4¼Ô=¯Ã=jp*?::ìÉ:¦ô?ÌÓw<ôÔ°6ôÔ°6âG;'=Ý>=='Q?ò<°P\<óK*?9e9å>¦Üw<Û*±6Û*±6âG;l]¤>÷E>áþT?	>××ð=ë&?&²f:(&~:D`è>¼kx<Á±6Á±6âG;p®>WPV>½^P?8<>nÁ>ÐJ%?=:øK:«,$?îLy<§Ö±6§Ö±6âG;È£>þo->Ïe[?r,>c>JÞ%?ÄöG:^w:Þ>Ï>|¢y<,²6,²6âG;Ô´É=Ú÷|=²L?²ö<_ÉÏ<<ø?@
¸84z8äá-?%Áz<t²6t²6âG;³W¸>V>e\?m	>È=P0?6ÍN:ºã:ËB?/Üz<ZØ²6ZØ²6âG;(o=*=2¤H?ÒÒ<8ê;Õ$?-D>8BÀ9ù*>{<@.³6@.³6âG;4éj>Ç¹
>)T? ò=ÑÃ=?5Æ9_ZÝ9Æå>Ú
{<&³6&³6âG;~>m>¼U?-">çcü=ç~$?S2:í5:Yü>p&{<
Ú³6
Ú³6âG;Ä¡>U>êìR?¸±>;ÊÜ=!#?â.Ñ9ó×:®>ùA{<ó/´6ó/´6âG;ÐMV>½¿þ=:[W?¼¯=Ò¶=*Û?¡9:÷ëL:´æç>)T{<Ù´6Ù´6âG;Ô2¼>ÔAO>uh?ºú~>÷¶5>3?0y:Òæ:ç]?'Ë{<¿Û´6¿Û´6âG;zc>ùy	>eÌS?ÍÝ=³7k=«(?ó!9ÿ¢9JÎÕ>¯|<¦1µ6¦1µ6âG;>ã>÷Dä=@Ó®?â¾Ê=C«=<?BÁ:÷ã:?	|<µ6µ6âG;´¤>Æ+>|?5ª>{=ì?úÂ:x»:äv?í|<rÝµ6rÝµ6âG;ì¹>®ÚE>Àp?çw>c>æG? j:l#D:\º?Qs|<X3¶6X3¶6âG;´®>¶ù½=fL?ð<Iz<ê
?ÄÑ7+dE9Ñ=&}|<>¶6>¶6âG;î7ø>H#o>HÜ?'á?¦¬>Ë6j?Þì:&1:ÅÞE?\"}<%ß¶6%ß¶6âG;²>ÃÿT>þ­V?ÿ(>ó`ü=ôë*?G:ù®>:4[3?ñ}<5·65·6âG;54>õé.>ûU?Ôã=,­¶=£?ÃÎP:^;:8¥?,ß}<ñ·6ñ·6âG;	>Vî¨='yP?"¶=¹D=rñ+?ô½r9ÿW9HÚ>{~~<×à·6×à·6âG;>Á¹(>{Z?e¢à=+¦=Ù-?=S:z1:3?¬~<¾6¸6¾6¸6âG;óÄ1>â\Û=°uO?­à=$V=NÄ?Ã9ï\9»1?ý<¤¸6¤¸6âG;1L¢>µ5>s}e?Ø¢.>Þü=1?ÝÆ9"Þ9³ä>a©<â¸6â¸6âG;Âì>5ó>
ÐX?¤×É=îú=Ñ#?Ý9O¸9Ò?O<p8¹6p8¹6âG;ã÷>O	>aHy?[U>ã=¦p?Ë+i:b*:ñH?O<W¹6W¹6âG;$T>ÊO,>ÈeY?VÃ>PÝ=QÓ"?:û¡}:
?Ù<=ä¹6=ä¹6âG;WM=3ñ/=°J?!o=<@(<ÿD?-8 °î8Îþ©>ñ<#:º6#:º6âG;_ >Ø@>>EOW?#-H>z>,¿#?¹«:d¶|:ãh?Aö<	º6	º6âG;Ê>±>pÙY?S»>úó?>-?S/9-¡P9²/?æ(<ïåº6ïåº6âG;áí> (>l¢Y?I_>Î;Ë=B)?ü\:_?:í¿?{©<Ö;»6Ö;»6âG;ùº>_§Y>nê[?zdk>KN$>a7?E!:F5:§cã>t×<¼»6¼»6âG;Iª>åH>Y?è>OHç=bÅ,?èP:@:õU)?¶ô<¢ç»6¢ç»6âG;ëOÚ>Ûì><oÕ?ÅÁH>®	>B?Æñ:Çó9÷¨?­ö<=¼6=¼6âG;âå>×b)>:·­?Î>M>{?IÇn:Üí:Àoi?²?<o¼6o¼6âG;:>>Jºa?êÌ=a=­î6?:ÌÃ::¦.;?>ý<Ué¼6Ué¼6âG;Km|>+b>AÀY?Uù=´=¡0?Cé9ä¨9FØH?9
<;?½6;?½6âG;a>ê=a¨X?©L>y>/á%?µ¤£:{¦:Õ0ü>C<!½6!½6âG;HÌ>H0>V[?wA>Öß>êî ?w[:~W:IÏ?yH<ë½6ë½6âG;²¶>~Q>«'_?CÁD>I9>¿¥'?Ub:,:z8?<î@¾6î@¾6âG;²ß@>ùþå=A®V?±>×è=Á¯?2:EcF:Î(?| <Ô¾6Ô¾6âG;ß²>¤ÌT>//W?'¯>JO>z$?%:ØtO:,]?=¯<ºì¾6ºì¾6âG;î#>ß>ôåV?yû=üÄ=|#?!:þC:	)?À3< B¿6 B¿6âG;Å>|¥d>Ë°\?Ú¢ê=k¯=h5+?è1:çá:î¨÷>rc<¿6¿6âG;ÎÍ«>¹)>
?çÎ>Gû>};?Ærç:É¯:(?ef<mî¿6mî¿6âG;mR1>|#=ªÄ+@C¦­>e>Ú?é¡ß:Ó3¦:½:,?;«<SDÀ6SDÀ6âG;ë£´>dP>>è]?oS>*ò>ÁD*?6c:J¼V:[?9?sè<9À69À6âG;O%>E\*>´R?aïa>(ÿ.>,B%?«e1:mmÍ9³]?Ø)< ðÀ6 ðÀ6âG;aÏ>%µF>V?z1>?Ôþ=RK2?Py:7:©O.?Ì,<FÁ6FÁ6âG;!o«>\>nê?@e>bß=»H?`ßÝ:>@:tº?F<ìÁ6ìÁ6âG;nv=MU¾<óÀO?lâØ<ï¯<p?d9->H9i?d<ÒñÁ6ÒñÁ6âG;:V?>æê=]P?p^=°4=o?_M:):?¾¿<¹GÂ6¹GÂ6âG;
Í=èç4=*~K?}]<<HX<¦6?ùw7xá8¿ü=_ä<Â6Â6âG;ká>%>WDU?«tÿ=ÁÉ=Ê4"?0*):@þ
:q~?<óÂ6óÂ6âG;7I=42þ<MñJ?02<ôB<e¯?¹8"-9ñ6A>Á]<kIÃ6kIÃ6âG;[^>÷>7P?¶Ô|=ý+O=Ð5?ÀP9L9å7?Äµ<RÃ6RÃ6âG;ë>IÔ.>j!W? ò>=æÆ=j÷%?h:÷':Â&ó>Ð<8õÃ68õÃ6âG;7©>Ø1'>loZ?©¾ª=´
=³z?#YÛ9ª²98%?Ô<KÄ6KÄ6âG;R²>Ì?>(n?Tc>Ct>Ï^=?G(:ê¹`:c÷?UÞ<¡Ä6¡Ä6âG;oÜ[>>®tX?íñ%>_ëò=xá.?r8:¢!X:ù{5?çè<êöÄ6êöÄ6âG;;>#Õ+>»a?>^×=<à.?h@{:PñG:ßØ ?ê<ÑLÅ6ÑLÅ6âG;ÝÚ>îò.>]mU?(ôÚ=¸§=Oº'?dB:óÏ:­?<·¢Å6·¢Å6âG;P=¨>3¶?>¨`?äÉí>dÎ¹>gÏ#?m:À~ô9¬?Æ<øÅ6øÅ6âG; Îx>¶8>k?¿þb>W0¤=ö°?»â©:Ø¬j:·R9?z.<NÆ6NÆ6âG;ú8>ù>ÎÏW?Ï&>tCù=£*?:p,:p~N:¢ÇÕ><j¤Æ6j¤Æ6âG;^9?l>üb?<ùâ>ç?I>q\?xä:³:
^?<PúÆ6PúÆ6âG;óDÍ>Øn>\?aï@>µu>_ù4?]÷¦:ÿ:hE&?$+<6PÇ66PÇ6âG;Ì"ª>éL>.T?ä0>:>C¬)?ß­û9#>:MÊ>U=<¦Ç6¦Ç6âG;ºû==Æ;j?Á?P÷>QB"?z:þYV:
W?¤<üÇ6üÇ6âG;Ó><¸>
\?t´=O=Ò4?lý$:~y%:@ÿ>ö<éQÈ6éQÈ6âG;Úâ>¬Åp>Ôip?¼oÆ>Vr>öQ?7é®:aÁ:v?WÛ<Ï§È6Ï§È6âG;t>§>:´9>Xf?dD>·>¸Ï+?±5:×X:ï?öñ<µýÈ6µýÈ6âG;`C>Ðzð=üO?³©=©­p=%?ïÒ:m7:4ß>4<SÉ6SÉ6âG;¸Ç{>>Ï½Y?·=Ca=ÏK2?L&:ç6:ÉÂè>Ä<©É6©É6âG;®,>äúÌ=½åV?ô<k=6=H÷$?lg¥9x9Ð?<hÿÉ6hÿÉ6âG;>>þé=FéP?Óà=È¿µ==?ªý9`ç9ÓÊ¯>¸<NUÊ6NUÊ6âG;[Go>@È>S?ÂÖ=­=!Ì?jVà9[Ì9?ï<4«Ê64«Ê6âG;®>ÜF->Õ[?÷ö5>0O>K1'?&IJ:ì:«O*?GQ<Ë6Ë6âG;hß¶>µÓU>ËðZ?7Ò>uå=å!?~S:_:G@%?x­<WË6WË6âG;v¡£>BC>)V?¿>Ãí=F"?¨e:ë]:¦g?pù<ç¬Ë6ç¬Ë6âG;b¯>ÿ¤B>m«f?ÅÝ=³[=L£@?ÿðL:[l:&C?µ$<ÍÌ6ÍÌ6âG;A>#>ö-U?»Ôä=dy©=²Ô,?CDt:Wr:Éá?q~<´XÌ6´XÌ6âG;ô>,¤'>8V?£Q¼=F=]¦%?-f:¯:¦
å>ð<®Ì6®Ì6âG;ê->Ê0>uòU?#>Oíá=¾Ý,?#u:Ì:_y? <Í6Í6âG;1h>ã
>[pR?6 =íc=¼C#?-Ø96á·9T{?+<fZÍ6fZÍ6âG;GÖy>!>\U?¹ý=uïÇ=fo"?E:LO:¦I?Ý4<L°Í6L°Í6âG;we<ï<DI?\<æhâ;é2?ÂÅ<8X8.+¬>±<3Î63Î6âG;8¥¶>ìZ>ÐU?ó]7>ÄH>Wõ$?×]:]uc:~¿ø>%¸<\Î6\Î6âG;Ñ3>^4>÷V? >]¦é=W?Øe:pw:
?+<<ÿ±Î6ÿ±Î6âG;ä¤²>³>R= ?ñË=Öb=gI?Í¶9Å,:½9> ><åÏ6åÏ6âG;ÿ¢>Õ{ä=¾ ¶?©>P=á?g/:ø¨ü91¹1?¹G<Ì]Ï6Ì]Ï6âG;oN¬>¤%>)(?Ï>Î`5>
Ü<?u:FS:Àà?Å<²³Ï6²³Ï6âG;È=9=RãL?¸þ< ^<:?OO&8Hø.7TTó?DÙ<	Ð6	Ð6âG;A=%n­<M?=Ôú<73?ñ¢÷8{(H9¶\>lü<~_Ð6~_Ð6âG;tþ>¡=³mL?º©=ÇCî<Ç$?ÒÌ7K8}9nSN=N<eµÐ6eµÐ6âG;®õ=¼k®<I?ï¾ <[
<{?»¸ß5sÈ²Á <KÑ6KÑ6âG;Ý¶>!>§(b?¾<8>ìb>"2?z|:éS:àÓ?¹%<1aÑ61aÑ6âG;õp=n¼=I?8V<¸¦é;"H?XË·4Ùê·agÝ>ì<·Ñ6·Ñ6âG;%6¾>|\>JÈ\?ìh,>¸ó=25?qQ:&	I:i?Eò<ýÒ6ýÒ6âG;,)>aª(>þIY?¿>v"7>Ïø3?8Ó9¯:ì±>Á<äbÒ6äbÒ6âG;12>ÙÖ=FU?,²>üR>¥$?Hæ:85£:¥4?ßS<Ê¸Ò6Ê¸Ò6âG;¸©>cH>ÁX?¬J>#è>¦0?E":¸~:_Ø?«¸<°Ó6°Ó6âG;>mÁ&>AV?¿u>OR?>yñ#?æW:I;b:Ä-3?oÕ<dÓ6dÓ6âG;*¨=rT=ùJ?&<Zc<Îï?¹+9!ï|9­>Óê<}ºÓ6}ºÓ6âG;?>!Aã=MºW?t|=ð==ð¤*?s*Ì8®ë&9>D8<cÔ6cÔ6âG;­æ>&È$>q¯T?yòÜ=WÒ«=³$?ýáO:è´:ÿ+?t<IfÔ6IfÔ6âG;ã<e'<²I?n<à	ð;¶]?É99y?¾&</¼Ô6/¼Ô6âG;tÄ>àQ>Äo?Â¡>Þ£\>;?Ä«§:.Ýa:ä
>?Âo<Õ6Õ6âG;Á#¶>A9>~2{?yl>ëÑõ=Dv?a³h:My*:¹.?ðs<ügÕ6ügÕ6âG;ÅÙ0?è9>è°?%g?<ªÄ>üp?æÜ;õ;±z`?|<â½Õ6â½Õ6âG;"Üt>³Q=·÷Å?wQ>.Ô=ÛÐ|?[¥:±:-}?}<ÈÖ6ÈÖ6âG;¿9©>~U> ?zËm>ô=VòÌ?÷ÊÚ:èV:XÀÄ?<¯iÖ6¯iÖ6âG;
:>¯
×=(^?åÔ=¹@<=zþ5?6 :L±":ü>§<¿Ö6¿Ö6âG;¿ø>ì½=a`?{»`=ª=VØF?îX:´Ú9Èê?ãÀ<{×6{×6âG;Ðn<zD<¸·K?Íó;dÀ½;v$?J!9ðº"9dbý>Ó<ak×6ak×6âG;Æ=v=½©M?È<µ(P<Â%?ÐUß8°Cj9t>
ó<GÁ×6GÁ×6âG;¤¿>¥Y>Àya?Ü´?È>,d@?U« :EÌ9[I?ï<.Ø6.Ø6âG;{L->PÓ=·®Q?aï=ã$¾=Î$!?ËQ:%fi:Jæ>><mØ6mØ6âG;.:=¶ì<êYI?©="Éü<¥?Ógx·Ax9*½W<úÂØ6úÂØ6âG;Ë.%>HjË=YâO?coÝ=°=ø ?ÝÀl9È¦9³µ>¨O<àÙ6àÙ6âG;á3>ÉF×=»èU?êËÊ=/õ=ô+?ø>:T4:ç.?ok<ÇnÙ6ÇnÙ6âG;,ô>ç-5>Y?]³+>ýrÿ=%,?ì:dÕb:3)?À¢<­ÄÙ6­ÄÙ6âG;õú>µ+4>äa?=>Å>ôé'?ÅB:×/:a?AÀ<Ú6Ú6âG;¦>|%> [?v>åË?>ÿ$?+çN:X>6:ÛQ?ç<ypÚ6ypÚ6âG;-p=ÔG=rK?$<Ib\<U?Ü9¤þ8¢?âx<`ÆÚ6`ÆÚ6âG;ëÙ>@Þ7>abZ?B0>á6>.?ÜT.:ûy&:
?ú}<FÛ6FÛ6âG;É>úÓ=>GÊT?ÏG>Æë>À ?FF]:Í@7:µ?S³<,rÛ6,rÛ6âG;É?¼>}Z>-\?Ö7M> >Ì*?¨x : r:té?FÅ<ÈÛ6ÈÛ6âG;Gv>(>ËïQ?înÄ=
ã=ç¿'?P
:bÛ9Y'%?[Ï<øÜ6øÜ6âG;ÞT>Ï_>¶R?uù£==<©"?´	:´§Ñ9ÿ'?E<ßsÜ6ßsÜ6âG;U·T>Ì>teS?·Î³=4=J· ?ß$9fr×9vª>Ôs<ÅÉÜ6ÅÉÜ6âG;7À>dyb>TFY?(È®>VB>%À+?rÄ:§:ß?(¹<«Ý6«Ý6âG;wÔC>còí=°R?ÈUÖ={¬=?Ò}Í9¹'£9Î6!?Ù÷<uÝ6uÝ6âG;Úio>h>¾GV?¹'>}>í#?Tq:j{j:û¼? "<xËÝ6xËÝ6âG;è³>'þO>øn]?äOM>Î>ïl/?o:H?7:^X'?B<^!Þ6^!Þ6âG; t>.C>ÞZ?	>+çÔ=²V%?=::I¹?Â®<DwÞ6DwÞ6âG;Êx¬>þP>3T?¦ä÷=º=2*?æ::³½:à#?ÚÆ<*ÍÞ6*ÍÞ6âG;Ø >ÿ".>#<[?ô<>¥¶ì=æâ'?äòz:½1:Ïa5?¶û<#ß6#ß6âG;ã>i0>þ¾X?¡Æ±=.=F,?¦gæ9Y¥92?Í"<÷xß6÷xß6âG;f0>LØ=øP?á³s=27B=q ?«:ÝÐ9I0+?IA<ÝÎß6ÝÎß6âG;F>ô4>FÿT?Ð>KÕ=oÜ2?°j:Er:A8ø>:<Ã$à6Ã$à6âG;g>¥>áÏb?`ÏN>áå>,?fï¶:ÜÇ:NU?h	<©zà6©zà6âG;Ð@h>\>{U?v¬¹=¼=ï07?zèy:::e?Ã<Ðà6Ðà6âG;è=Ñý9=SK?ó7<Ì<¡?)°9[9®A?<v&á6v&á6âG;=[>
.>ìU?Î²¢=9Hr=
é+?%ºQ:Ô:ÖÈ)?d<\|á6\|á6âG;¼¢ä>5ý>Ä¹]?>¡ÇI>ª1?¨Á³:&ór:i=?*l<BÒá6BÒá6âG;/>g®(>NY?n>@Ý=¤õ%?Qãj:v×]:?6Â<)(â6)(â6âG;èi¤>j	<>µÖ_?è¿>ö=¢Ê#?;{:-£):Yh=?Ô <~â6~â6âG;#þv=E=OJ?aj{<Î{F< ""?r°¤8ûu9²e+>çí <õÓâ6õÓâ6âG;h~x>¬}>
öQ?'>`×>^ô%?3êe:Ç¹B:!?ô <Û)ã6Û)ã6âG;óÿ>~ó%>nY?¨ä=<9¥=½1?F:(dE: i? ¡<Âã6Âã6âG;!> à<>wCV?¾M>ÿ(>¡°?R7:÷2>:CUö>ÞH¡<¨Õã6¨Õã6âG;¦!=Ø:3='R?B<sð<´Ä!?¦ÿ9ËÏ;9vÕ¯>M¡<+ä6+ä6âG;0[>Ò>í¥S?ÓzÉ=j=ËR*?ê!:ÒÞ9
Ï9?h3¢<tä6tä6âG;Ì1e>+â>7<P?µ¿=¹¹k=ß^?H9é¥9§Þ>r¢<[×ä6[×ä6âG;¸½õ>²q>w$?8Vu>þ>YÄR?Nð¢:mÆL:¹²K?6z¢<A-å6A-å6âG;:|f=lK=+E?+d <Q:<Ñ?hEJ8N8¤µ>²;£<'å6'å6âG;ñW>Q5>Ü©R?eI»=þz=t!?|Ì©9NRÐ9©Ð>£<
Ùå6
Ùå6âG;ªz>g!>xX?¶=à2=-\4?Û:¢ü:Íü>Kö£<ó.æ6ó.æ6âG;V>[<<>ð²X?Ê>l÷p>Ab#?5Ð7:ú:+-?Õ¤<Úæ6Úæ6âG;c+=!z,=+M?à5<Àû<úÐ"?»^9ÇWø8}Â?1¤<ÀÚæ6ÀÚæ6âG;ö¿>k±5>cr[?Aä>:£à=Of'?zP:.A:f
?£I¤<¦0ç6¦0ç6âG;ý±0>\Ø=Q?¿Â=kÀ=â "?·Û9ë¡9(-?;¥<ç6ç6âG;á£>Ü 8>wU?íN>[Úô=?Êb:ücA:p ?t¥<sÜç6sÜç6âG;Ì>¡>éT?ÑÏ>­>î=Ä¸+?P&z:Ûó>:d®'?y¥<Y2è6Y2è6âG;ì¼¶>:¹Z>«áU?ÆØe>:2>FË$?-^:£*7:16?³¥<?è6?è6âG;ÖK>ÉCó=TV?Á>ÃMÊ=G<%?uEf:`6Z:Ö?þ¥<%Þè6%Þè6âG;>íü1>Ç_?GRÇ=JØ =?(_:lÂR:Å?µ¦<4é64é6âG;\E>"n>Öd?>â¼=µq>?p:ùà:³Z?üI¦<òé6òé6âG;($^>à>PS?¯÷Å=£,=ç@"?Üh/:r:^R?ï[¦<Øßé6Øßé6âG;{t>ÅA">ÕR?o ª=PÆ}=X+?ó:ìC:?ßð>¦<¾5ê6¾5ê6âG;ÓÒ¿>åY>^a?ÅöG>\
>%C/?Ï":b:x¬)?2¥¦<¤ê6¤ê6âG;k>R­.>Is\?YO>5À=9å*?B:~^!:Q?É¦<áê6áê6âG;6=àeä<L?!lÔ<'ª<æ?\Úc¸Í$39 Í"¾`ó¦<q7ë6q7ë6âG;=zç,=Ö;J?ÕÄ<pñ;Yû!?Rú8h¨8·>?ðt§<Wë6Wë6âG;y`>\ì>ØQ?·Ñ=¶é«=m%?Î6:)ôE:øsë>v§<=ãë6=ãë6âG;µ±>âJ9>aW?ü&>Äú=Î*?Î:æ~o:ãã?w½§<$9ì6$9ì6âG;Þµ>xP>8_?BÃ=é=I¢2?e~:Øè :ò]J?ûè§<
ì6
ì6âG;&WG>9oô=¶ÅP?w3¤=¿Ï=¬ ?>*:á:äM?ò§<ðäì6ðäì6âG;&í¬>¯1F>Õ\_?úN">Øæ=þ3?=Êi:Òa:ÑaD?É/¨<Ö:í6Ö:í6âG;¾=ûóp=6àI?p<
R><ár!?Æú(9¨=E9ÎQÛ>@^¨<½í6½í6âG;ï->ôn=>ziT?öÑ>¢Î=!"?Zñ+:ô:Ý#?t¨<£æí6£æí6âG;Ï>s
W>Õnv?ØlA?ÙÐý>õC?°¥;·Ê:c@&?s¨<<î6<î6âG;k(Í<,u<üÂG?-Á<|_ï;Ë&?áîã8.A9Ä>ÈÒ¨<oî6oî6âG;Ø[>èÑ>¹P?Pßr=Öñ9=0'?úíË9±9¯>C?^ë¨<Uèî6Uèî6âG;ç¯P>Ãbþ=èR?ÚNÖ=#ª=Ç:!?uNî9AQ:lôÆ>ð¨<<>ï6<>ï6âG;á/X>t>T?(£=JY=\.?6:Yv:ïq,?9©<"ï6"ï6âG;?v>?F>Æ&S?¢>ÃÊÓ=wÇ(?0òô97q£9nÔ??y[©<êï6êï6âG;qg«>ã¡E>^?®¿>n¶Æ=ºN,?ms!:æe(:Zpõ>s©<î?ð6î?ð6âG;QL>?G5>|X?ÀÀ=2 =ø³0?&":©:p?¨©<Õð6Õð6âG;©>Z>÷Ì`?aï>F>ï:?'»b:}ó:0ØF?Í¯©<»ëð6»ëð6âG;
)>;Í=m¨S?óº=ì)R=®­!?ô¸¾99\&?¼î©<¡Añ6¡Añ6âG;5 ¬<§¨_<nE?9<Mäè;_¤?K£9W9º>¿ª<ñ6ñ6âG;>£=|®¥<ÌeK?x s<¤ëR<+Ù?Øö¶èæH7¯E¾2ª<níñ6níñ6âG;óG>¸ê2>æW?ÝýÔ==ë|,?IL:zøl:T®?âª<TCò6TCò6âG;b>§>®I>¯úT?b+>É>Ó$?|:OÆ@:<?«<:ò6:ò6âG;º1>	É#>åßT?==ÆMy=®B?%:K
Õ9]þ?_«< ïò6 ïò6âG;\W>«=9²?ý"=j·<¡B?y¦¸ºq 8ø÷q¿za«<Eó6Eó6âG;Ü¼i>}ñÌ=ãû?=Ñl
=ùÔx?9¼±Ã9Qk¼>ûI­<íó6íó6âG;ìþ^>À>ÜgU?«=_q=ò8'?²²9¬f9y?d­<Óðó6Óðó6âG;²v<TÏ<OÎH?ô¼:<b<ÝA/?}8ã¤8J>¬Ò­<¹Fô6¹Fô6âG;Ñr>[>ÇÍX?ÌÀ=[=#÷#?:Â¾9ªL?
®<ô6ô6âG;ëÅ=9Vy=£5K?»à´<*<·!?¨÷·½¬@9 <½ý®<òô6òô6âG;ëº°>µ
I>za?ÒÜ>ØÊÃ=0¤1?®`:Bú0:K"?á)¯<lHõ6lHõ6âG;Dïl>²>û
S?Ë
°=H_=ê
$?:Þn!:Ü-í>XX¯<Rõ6Rõ6âG;/M>Þy(>I:X?$¿={=^K&?ÿ+ò9]Î9µ?t¯<8ôõ68ôõ6âG;){>¤ß;>X9U?¢Ûþ=&£Á=úw(?·:M~?:bÖ-?` ¯<Jö6Jö6âG;@u>ÞO>©S?gYØ=@²=å?õÑ:Õñ:W.?¦¯< ö6 ö6âG;ç&¨>}9C>Ú\?uÓ\>ØÅ>·2?Êç:Üj×9R ?³¯<ëõö6ëõö6âG;1Æ¡>÷9>._?IAl>ð9>£"?W:í3:»®?¾w°<ÑK÷6ÑK÷6âG;§>*ÁC>\xZ?èñ>âWW>'+?iP:¦[é9^´"?¹°<¸¡÷6¸¡÷6âG;±[>Id7>ÞX?è~>`7>®1?ø´]:wèE:kd?êã°<÷÷6÷÷6âG;øÂ4>¼Ý=±P?]6Â=í«=°?,]9ïg9ô>4ÿ°<Mø6Mø6âG;(^>GÕ7>²÷V?Çå>DF>Ú(&?Ñ½P:DV]:nñ>'±<j£ø6j£ø6âG;ÈÉ>Ëñ]>È¾h?©¥>`0e>)
9?XA:ÏåT:Ý/?< ±<Pùø6Pùø6âG;yPñ>Uë>æ0[?%çV>í> Û0?m:E%X:n©?OÈ±<7Où67Où6âG;¦y>t>AQ?},g=|*=R-?ùÊ9yÖ9¶	ñ>yÍ±<¥ù6¥ù6âG;d>ÕN>; V?Ê½Ì=a¤=åM'?¡D:Hg`:mP?²<ûù6ûù6âG;qr<£<#bK?¢ÍÊ;ëý¯;?|^9ê@l9(ñ>º4²<éPú6éPú6âG;p1>òÄ >z®U?
ì=¼=ú!?Uä%:Ü¡­9zt?DA²<Ð¦ú6Ð¦ú6âG;aK>Þjú=fO?Y>N1Ï=|T&?ld:6ôí9/?Þ¢²<¶üú6¶üú6âG;²l¸>ákY>ù%Y?Ç$>Dõ=áz+?§A`:8r1:2Ä!?­Ë²<Rû6Rû6âG;^%>íÙ¾=Ñ]?ÄTq>s>Û¶F?Up9<\<9n#?YÐ²<¨û6¨û6âG;TÁ|>>°T?d>©òÝ=-?ØÌC:ø7:å?%D³<iþû6iþû6âG;ÊýÜ=@=ÈâU?,³=¾=·'?+¥:#*:+Ò>þ¥³<OTü6OTü6âG;>ïw>N]>ÉZW?rª>c`Ë=¸y$?ék:ÖÄØ905?Vê³<5ªü65ªü6âG;48>à)>K´V?ú
> È=ë0?3­S:çY&:;à"?É´<ý6ý6âG;IÐè=u.=ò$«?ïE<þ<îi?óP09¯O9tÙ>ü´<Vý6Vý6âG;mVT>Ýó=8ç^?ÏzV>;Ú">(?¢g:M|î9{¥x?*k´<è«ý6è«ý6âG;Ê(¹>I&T>Wn_??>ùÖê=R,?:ËN~:i?-Ò´<Îþ6Îþ6âG;Sa>.©>yIS?vÑÇ=Z=éa"?´r#:þ\:?Pµ<´Wþ6´Wþ6âG;0ü>²ÚD>aã£?ÛK>ÛÒÅ=sç?yÏ:ô°8:«¸H?dµ<­þ6­þ6âG;¡>I7>ü`?©(>xí=Ò5?bF:~Z:#2?©:µ<ÿ6ÿ6âG;><2>$S?ÕA>jÌ=°
(?ÂHr:`Þ:üA?HBµ<gYÿ6gYÿ6âG;E#¡>½!>Ó?[Aw>É&>3Á=?üxx:i]E:I%!?dJµ<M¯ÿ6M¯ÿ6âG;¢aj>¾>NïV?RJ>b0½=f-?¿)9g¤9Ïg?µ<77âG;³`H>ÄÀõ=»P?§ì]=
_1=Ý& ?F:ürÆ9yÉ9?&íµ<-7-7âG;rFs<ãÀ<RÚK?t×;Þ¶;
Ï? ,8Á;9Pê=ÔI¶<X7X7âG;¿­ô<9¿<üò\?P¶Ð<ZÎ<äT2?L«899Ä>k¬¶<s7s7âG;ÛM>q&>íßZ?Ó13>ás>ß+?Ë}:hls:ãs?ÉÑ¶<f®7f®7âG;#>>÷EU?µ==©#?CÍ9<è9Vâ>f÷¶<YÙ7YÙ7âG;Ç>Â>ëÇ]?zÁ3>zØ>d31?6¿:ÈÔ+:=J?¬·<L7L7âG;ý¯>Ï6;>ßAV?ñp">Uô=à*?¢h:Å¤:ãC?«"·<?/7?/7âG;ST¦>A>ç\?1¸R>y>)2?²ß:"Ð%:ÛK?Ù5·<3Z73Z7âG;¹NÌ>r._>ÇYj?|ÍK>Ît>º9?îvy:½/:ð²5?ZD·<&7&7âG;5>>û[Z?,>]P>}!,?ªO:s÷0:v4?n·<°7°7âG;Eêò<ùý<°P?hî;Í;»v?Oô8ß69:>j-¸<Û7Û7âG;s×F>ÃÄõ=O?#¡=&	t=Þ?Ød98;9ïé×>ø8¸<ÿ7ÿ7âG;¤T>Ëé4>ª#V?åó3>3>B+?úà:ø¡_:f??¸<ò07ò07âG;p+>°Ð=èR?±Á=Ó=´Z#?'Õ9Òæ9>ì>|d¸<å[7å[7âG;ëè·> ëT>0]?S)>øù=x²-?d:L::°%?·t¸<Ø7Ø7âG;en>âÊ>ègR?]Â=-â=q!?ÅÄ<:((:ZÆ?Ó|¸<Ì±7Ì±7âG;ÂÿÀ>û:T>nÍh?A>ñ®ý=OÄB?.Í:Ó:T/?
×¸<¿Ü7¿Ü7âG;+>¢">àéW?×#>¿Y÷=ºÈ(?ÁT:Ì9:x?<¹<²7²7âG;9G|>]÷>jSW?}¥=§=à¬!?
: 8:öwõ>º¹<¥27¥27âG;À-e>,
>WvT?=l!B=ó(?d(:2þ9:«)?S¹<]7]7âG;$É>JR&>T?ÉÓ>Kã=[+?qt:G.:)23?R¥¹<77âG;Ä>5a(>[?(¦Ü=­¤¦=v{)?¿G%:Ä¼:"#?²ç¹<~³7~³7âG;µ>,$>pV?¯ûï=»º=²%?wS
:ó:3°ò>¢5º<qÞ7qÞ7âG;gw<æ=<¹ÝF?åÛä;´-²;hh$? Ý¸°Ì8o
¿.©º<d	7d	7âG;0K>RÚ÷=x­Q?¯B=uçw=]!?Ô:&è9)?õâº<X47X47âG;íy>ú>^+U?sÉ´=R.=w'?C:}O:ð>çôº<K_7K_7âG;!¸´>D®N>í×_?ñ8à=5Ø=È®4?K:~:
i?C8»<>7>7âG;4>i>k[?1]>QÜj>û&?ó}¡:I¡T:onB?r<»<1µ71µ7âG;^­>óR#>0£_?î>{ ¸>wÒ%?ö±:yÔù9K?`»<$à7$à7âG;&ES=/=2F?Ø
<Y=ÿ;ÇD?Ë(7âç8kÊ =ª¼<77âG;øÂ<t
u<Õ­K?À<Ý;»?:;8§Ë8bÞº>]³¼<
67
67âG;ãõÔ>(ø>8´?a5>ßßò=¹Ì>?ØC{:<N:»?Aæ¼<ý`7ý`7âG;M6>Äo.>VU?æ~=Þ·@=MÈ(?:ËJ:À?ò¼<ñ7ñ7âG;ñô=j
=$6Î?;<ÄÔ/<Ó>?Çí8vt9Pp>õ¼<ä¶7ä¶7âG;ÏE>¨ÖÜ=we?'=;=ÿ`>?y
:äÉ9P®3?´½<×á7×á7âG;´>p:>R?Áeâ=33°=@w$?+»::?	?ÕÎ½<Ê7Ê7âG;>âÿ5>V?ã>NpV>T+?gZ:ïY#:Xæ*?µx¾<½77½77âG;>ÿ©>îåe?îÞ§>Îú{>*?®îË:à°¥:Ù?8³¾<°b7°b7âG;9ÙÃ=³¶x=I?HÁ<gl<ÍU$?$Äl8.Õ9{]>§K¿<£7£7âG;%>->ä^?,Ó>©:ã=s®0?xÜ:l¾D:³z/?l¿<¸7¸7âG;Ó9>)>õ{c?ÏÑ>²Cº=Ì3?F:Oc9:ýÉ?®¿<ã7ã7âG;)m>´¸>gc?#>´ü=z &?¡z:::Ç3=?4¡¿<}7}7âG;|<>£/>E>W?o&á=#M©=s9*?8:à):DÕ#?Õ-À<p97p97âG;¸½>i6>y*Y?^1>WzÒ=
¦%?L×:®j:I?TKÀ<cd7cd7âG;Ïµr>´[>cÓR?Áe&>ó`	>¦	?ôY:9Ò|:G?À<V7V7âG;dÇ>J,>~W?ß=¶xf=å{$??U:â:å·?rÀ<Iº7Iº7âG;òp}>³Ì>¬NT?I55>kÙ>ñ¼*?³|:!3H:B!?5Á<<å7<å7âG;ÐÙx><§>â2Y?âå
>ø½Ä=Ç»4?Öu:´þM:lP-?\EÁ</7/7âG;'>É>óq?Å7?¨¬?*Z?|¿:âC:Ì+?sÁ<";7";7âG;Ñ¤_>Ä>T?®=|ø=4?¼ø9ñ*ü9¦Éû>í·Á<f7f7âG;£ã°>UP>âY?ô
>ïqì=5³%?ÐàK:ÿ<m:mÜ>Ù÷Á<	7	7âG;áu£>//A>uX?NùM>sH>L9?T<:Rå:6	4?(Â<ü»7ü»7âG;
>Öl>wX?´G> ×=±?Ì(:ªà:¯?5Â<ïæ7ïæ7âG;°!>yÆ=uP?=zY=",#?~3:Á}":t
? @Â<â	7â	7âG;9â>7*>Za?ð>ÕßÅ=Î<?!ê*:Q|7:øuî>}Â<Õ<	7Õ<	7âG;=?¸@>Ù?SAÃ>Ô9[> d?1Ç;#¥:xp`?ÉÂ<Èg	7Èg	7âG;·ó?^^X>;Á?¾ú?«k>Öð?W{m;ãÉ¼:ª¡?,Â<»	7»	7âG;\Å^>¤>CZ?Q>Ú=¯Í=k'2?2J:t{:<¢ÿ>ÙäÂ<®½	7®½	7âG; =yº<»N?Ê|<IA<D?ö~8Æ8ãó>jþÂ<¢è	7¢è	7âG;L°>->õ,a?Ð]>!>¥²/?ôr:Q/:Ja1?¡JÃ<
7
7âG;:n>ÜÊ>P÷S?ÓÑ=tr=§[!?5:
:>ã9V:?~Ä<>
7>
7âG;uY>'d>Ä*W?n¡=¼s=N)?:jr
:ey
?\VÄ<{i
7{i
7âG;Ò4>#¥0> <X?[:>ïÂ	>MI-?î£z:j3:§Ð2?e#Å<n
7n
7âG;iu>o×>ÝòX?vbÀ=>Ò=3]$?Ò§À9«½9½?6.Å<a¿
7a¿
7âG;rÀ>
W>d?;Ôf>l?(>[/?Öà:&ùÚ9s<6?ôZÅ<Tê
7Tê
7âG;]3:>'+ã=#ÕQ?s¬=çêT=¹»&?»:eÑÌ99?oÅ<G7G7âG;o?3>©XÝ=OO?¹{=BWH=m ?ÖÇí9ôkõ9ø>Å<:@7:@7âG;J{>ÍD>{IV?:K>í>ùå*?
E::L*?1áÅ<.k7.k7âG;I4H>3ö=ÀÓO?Çv=ê8G='?7¨Ý9'îÖ9?ZæÅ<!7!7âG;ý>*> d?íå>àò=Â{'?µ¤:Mr:<.?éÅ<Á7Á7âG;8`>£{c=&ù?
Î=é§=å:>?;¡:.:ÊG?¯+Æ<ì7ì7âG;Ç|¡<L<¥J?'<ÇB_<Í?pª¾8*°8
?w8Æ<ú7ú7âG;¸`>Þ4>¼U?Xææ=UM¦=E¸1?z:Jçñ97]!?M Ç<íA7íA7âG;\¶>	BS>7û\?ÙA>ÖV>mo*?}úd:ËA,:ú%*?¶Ç<àl7àl7âG;K:>kò$>fmS?ý =l]z=($?WÕ:¯ó:êÁ?øÈ<Ó7Ó7âG;L>/ä&>øèY?ÒÄº=É-=ø&?:):.?È<ÇÂ7ÇÂ7âG;áF>¾Ùè=X±Y?%f=ºÛp=BK'?À¬7:L8:}|ÿ>³?È<ºí7ºí7âG;«Ë>ÿnn>î¬Z?ö
>q>È=Á}5?je:ò<:¶{?È<­
7­
7âG;k\>Û>ôLU?:=g9n=íâ'?p3:
:tß%?	TÉ< C
7 C
7âG;í§>J>ñ?
>jûÂ=H9?Ó@:Æ÷ò9«òJ?ûVÉ<n
7n
7âG;+>Ë
>-?Ïet>àï=i?6@¾:É·N:lk?eÉ<
7
7âG;Ú>jã3>X?Æ>Ïfè=^&?N:ÿ°:Tú>ðÞÉ<yÄ
7yÄ
7âG;ø>°F4>Ã9Y?>H%Ï=É%?Tåå9	Û:PhÒ>è*Ê<lï
7lï
7âG;í>S>aæV?Õ­¹=Æ<=2?H9ÜÜ½9oOÂ>ìsÊ<_7_7âG;Á@©<^þS<cL?G]ù;<eÈ;<G?É¢8dÒ8«Æ>3Ê<SE7SE7âG;mÄ>ýX>BBh?Ú±>äq>Ln;?u¹°:h]:·UL?ô^Ë<Fp7Fp7âG;{L>Úõ=U?ÀCv=Ef@=æÕ#?¦Åø9Þã:üÓí>q}Ë<9797âG;dà©>S-H>è?Y?¸ L>>,/.?î8G:Áá>:Ê?®Ë<,Æ7,Æ7âG;Äé¾>Lí]>~9\?´o>©3>Ç*?Þb:V7:ªB?ëË<ñ7ñ7âG;V²>ä>>Õo?Né=3=NZO?"9::..?ÖRÌ<77âG;®¨¡>Ãq?>¸+X?H0>±÷=cÿ5?#:6:eÍ>ÿfÌ<G7G7âG;ZZ>í>%ÉX?ð/=òÅ`=7Æ(?:ãí9<,:0À>¼¢Ì<øq7øq7âG;dÖ>{)>#DY?w£$>ë®÷=²**?%
:é):´b?aäÌ<ë7ë7âG;­=ÞÓ&=­RR?u°=s¨=#?l9ûf9À¤>DëÌ<ßÇ7ßÇ7âG;£É?6s>Æ£?x?pÍ?Wûa?}Ç;Òë3;ÜkO?iñÌ<Òò7Òò7âG;E?L>bë=~}^?¬=|-=@E?[#:½9 \?Í<Å7Å7âG;i>ýß>À§[?\>È:Õ=Ä-?ö'?:!7:ø?ú­Í<¸H7¸H7âG;Kx><J>kâT?|¯=Ë=gò#?[AÑ9"ZÊ9à]?`Î<«s7«s7âG;iB¤>ðCE>­*U?#>Æï=8´&?õÅ:-;C:%Û(?Î<77âG;èH>%5>Z?é¬>>Bä>w.?éR>:%"*:º0?ÎÎ<É7É7âG;Ã¸>Ä4>T?@F>¬>ýN'?v,:-î:ä#?ºäÎ<ô7ô7âG;±+ =ñIL=Ý¶H?ÓF\<Ô:<p?0¸7²¼Ê8F¡Ä=ü¤Ï<x7x7âG;2i¦>9¶F>cV?¼éZ>g">,,?K1:r:îx0?5Ð<kJ7kJ7âG;¾­>UE>l1a?¦P[>G>n9?}¡:Î:P?ü)Ð<^u7^u7âG;]v>6*>ýJT?ðq>çÞ=^f%?½:åüA:Æ
È>ÒnÐ<Q 7Q 7âG;=	<øS/<jK?)iÁ;l²;L?@Ø¿¸°#G9Zv¾1£Ð<DË7DË7âG;:çd>ÔJ
>ÞS?ç>°ÞÒ=>³.?´^:GJ:ì?M«Ð<7ö77ö7âG;;å>|>Á¯h?è	µ>vßu>Ò~<?=Ú:Ö§:ïo&?·°Ð<*!7*!7âG;Ö_>sç>3R?4.¹=º=«Ú)?~Í:gÍ
:<Õ
?Ñ<L7L7âG;á÷æ>¸L>Räb?%>d{Q>Ms2?F\:|^\:ì±ÿ>á:Ñ<w7w7âG;:±>áM>q½\?¶k>´/>Ô¢+?KE:f[0:`?M]Ñ<¢7¢7âG;>D>É;î=±5S?[´×=AP¨=J
$?Ùy	:5¦Û9=: ?Ñ<÷Ì7÷Ì7âG;'þ>æ+>5ýV?$>mí=Æ'?FÈä9±E9ïA?ªÑ<ê÷7ê÷7âG;¨~>^N>eW?ìD>THò=mò!?Ýû:røº9g0:?ñÑ<Ý"7Ý"7âG;Ý¡>y³@>ãV?A'>0&>S['?ÄWJ:¬z:ç³Î>ýÑ<ÐM7ÐM7âG;Þg>¯r>R?=¥ËN=$&?[¼È9îó9ªªÒ>TÓ<Ãx7Ãx7âG;½>f+>QTV?Z;º=Z=
.?¦9ØËW9lª%?ZôÓ<¶£7¶£7âG;µ3>«*%>ÛZ?%">M÷= (?bÃp:ÝM:N?#Ô<©Î7©Î7âG;æõ>^X>¾³??F>>1|?·;üÄ¤:×`?IÔ<ù7ù7âG;ººS>íå>AR?vpÉ=_=«7)?½Ä%:ÇB:¨©?KÕ<$7$7âG;3>`i6>ÇêX?Êàâ=ç´=ÅÙ ?d,::L%?yÕ<O7O7âG;òm}>b>\?$Ò=ß)=ÎS4?ïªe:èÔ	:	IU?E!Õ<vz7vz7âG;T>ÁÂ#>ca?\©õ=²=j0?·."::®??Õ<i¥7i¥7âG;¥1>K×=ÅR?°¼=÷^=¾ñ?ëiö9²Àê9µ[?¥Ö<\Ð7\Ð7âG;® >ÔÒ8>ï,V?ú*>}>|W%? àI:ì£!:Ü?µ Ö<Oû7Oû7âG;Y^.=<F ?
ê<xþ'<è°²?2&49Y97Ô>É*Ö<B&7B&7âG;U>®>I+V?-Ö=UÚp=µb!?ü;:î9?Ú5Ö<5Q75Q7âG;LÂ>0¤=¬S?B9=Å=³?vâ:TC:?Ö<)|7)|7âG;þ:
=¿°<à¾L?9<>< ?0ÑR92Õ9áN5?üÖ<§7§7âG;>D>eéW?Ä¼=÷=g$?pùÕ9|{	:[7Ç>EE×<Ò7Ò7âG;Ñf=*=ÓVJ?ªÂ$<·&ú;×(?@Z¶¸d¯I9vg¾0J×<ý7ý7âG;0;>¤Q0>Ä«X?æ¤>¿Á=ûÍ0?Þºý9y)Ê9¦ ?'×<õ'7õ'7âG;¬£	=Á§<
R?Ùîr=ø7H=®N?v9rH¸Uø¿
×<èR7èR7âG;WÀ>ó4]>¹^?+·|>Ïu;>,?LË^:#{7:õl?µDØ<Û}7Û}7âG;­k>îg*>[öX?~">!Õÿ=¾"?:¶	:;é?TLØ<Î¨7Î¨7âG;t%~=Ã =Q¯J?he0< î<Ï÷?Db8V79³%>Ý±Ø<ÁÓ7ÁÓ7âG;åh>ÖS*>zT?'þ¤=JÌw=7t*?êÄ9¸W¥9Å6?¾Ù<µþ7µþ7âG;¨Í=k=÷_?nx<æJ<Ä?nR9¥¡97H5?­Ù<¨)7¨)7âG;S>ú )>ËV?¸>µbÜ=u#?Ô:ú6:.¤µ>¿[Ù<T7T7âG; <¾ìD<½6N?È
<¢ü;Z¯?õ/8pC9¢Üæ=±mÙ<77âG;îu²>V>ÆzU?,á=5×±=Ûÿ!?ôu{:¢rj:ÙI	?Ù<ª7ª7âG;T®s>³±>0S?x=çª<=P(?j:oj#:>ô>éªÙ<tÕ7tÕ7âG;ÚMt>^>Z?ìâ=J&\=Ç!-?·(:-:Ä¸?
üÙ<g7g7âG;®¢>©D>5ûR?îã#>[û=0ë&?ÛL:º3m:è·Ü>ÚÚ<Z+7Z+7âG;(è>fF%>çÍ[?S>ª±&>lv"?ÿ:8:	B?~
Ú<NV7NV7âG;gÈi>O>ãT?Qê=<l»=o; ?Û;:#:
?$Ú<A7A7âG;²
|=½0"=këF?óýq<ÇÏZ<\
?6Ø·9%Ä};µhÚ<4¬74¬7âG;BÑÖ>8}>rÝX?0À>>
>C-?eÑS:Þû:±x)?=uÚ<'×7'×7âG;Gei>6>>AU?G=x	=· 9?¹Â9~vª97?¦ÓÚ<77âG;SÄ¤>%<>Ä_?->ÙÿÝ=ï+?d: o:$?ðßÚ<
-7
-7âG;.y«>ÉG>9\?ïë3>q	>u1?Ñ
®:ä¢:Ã
	?KÛ<X7X7âG;¢>J;>Ht]?Î>Ô	^>ÒÝ'?ûÌ_:½]:Å0?ÀaÛ<ó7ó7âG;úI>ô=¬S?ò	=à±l=pÉ?â³§9
	É9ÏÕ>²Û<æ­7æ­7âG;+û=(=G®R?éy<	I<Q?I¾_¸^b8©ý¾Û<ÚØ7ÚØ7âG;>6>¿.Z?6ËÐ=
=å@+?Ì9_ZÖ9/¾ó>¸Û<Í7Í7âG;Ú°L>þ=êÙM?Ðj=úy<=?x?Ó9rç9«?«>õËÛ<À.7À.7âG;¢>3>òS?uÆ%>Îö=	,?Þ::ù&B:4Û<?ÏÔÛ<³Y7³Y7âG;?]>}>®µc?¾·,?N?Ä^(?':):¿¢P?!îÛ<¦7¦7âG;}}=²ô =	 I?ç0<ò< ,?Àäµ·h»9©h¯½Ü<¯7¯7âG;wº>ûýN>f?~>e1>Çm9?Þ::üN:)!?ÝVÜ<Ú7Ú7âG;|­=JX=#M?m"¡<æV|<Óx#?ë28,	9Ü@&>I[Ü<77âG;Gx±>Êª/>DP?G>>0?äÇK:?
@:XÓ?=^Ü<r07r07âG;s>/¯ß=ãÀ¨?A÷>Ô>>ît?LÆÇ:PW0:v?Ü<f[7f[7âG;^»>%>Ú^?Ý £>®>¯?ÒÏé9¼Ê<:ô>PÐÜ<Y7Y7âG;¢X>Þe>#\Q?þ¾=	=UÌ ?ôÐF:¿?W:Çtì>ÛÝ<L±7L±7âG;ÐS>65)>Æh`?¤Ó,>Û<ó=å5?Ð`:ýÌe:ø¢(?ú<Ý<?Ü7?Ü7âG;~y>
&>>X?n«´==º%?Ff:P¼9º=?ânÝ<2727âG;¶U>Ø>àáY?Soå=¾ô«=0É*?íÕã9s¿9Ö6?ðÝ<%27%27âG;ø>nàk>»¤?Ç¬>
G]>ê¤G?ÂÒÕ:Ç+:Lø9?¿Ý<]7]7âG;Ä¥>[';>Eºa?­Aê=,¢='å8?bJ:Ô^:ÕÆ.?RÞ<77âG;®ú=´S=&R?3ÐÐ<m<Ê[D?Ò?9ÖÑª9¼>¯gÞ<ÿ²7ÿ²7âG;IWº={sg=ñN?l¢<:)}<þO?Fú8â@g9¼¢>Þ<òÝ7òÝ7âG;æ>6¼=à.O?=:Æø<. ?Æ+9Áj:9ð!4?ï6ß<å7å7âG;°öi>qr
>¤¸S?ßª==á.?}ð9Æ×ï91X?Oß<Ø37Ø37âG;ô»>5->
pX?>"øH>OÈ"?)é9d9Ñ9$¥?ªéß<Ë^7Ë^7âG;kâ>>F>¶}T?Chk=¥U4='?Û¡2:Nçg:1Å>¿óß<¾7¾7âG;4§N>Bû=R?Iý>+yå=ù¿!?¢<:04:¾´?á<±´7±´7âG;PÝ=Ä{1<êÙ?A<
¯Ã;wC}?2ç"9º¤t8wª?á<¤ß7¤ß7âG;öÂ>M#M>ÌLs?¥I>Òà=@ÿd?3R:Ä¶;:|]0?}Há<
7
7âG;h¨>3F>ñªX?[>%Ê=ÚÎ)?":pÍ9%ßI?ûWá<5757âG;«®°>Ó5>K3y?ÊH>E6>+?:»^:pö?,[á<~`7~`7âG;j|>ûò=$I?±t7>f=þê?:»:3iN:l=?Ìbá<q7q7âG;g|>Ç	>¾k? uÅ>³'>µ@?tri:bÓ9? Åá<d¶7d¶7âG;õ=D4=ý´L?CðF<Oa+<0?h8 8jØø>fâ<Wá7Wá7âG;S&>ÎcÅ=âµW?Ûìm=ù,=0?©9}-Ï94âÐ>±â<J7J7âG;Þ>üç>3ËX?ï
>RóÎ=-À*?Âc:õ×>:FÂ?Í@â<=77=77âG;jÑ>züR>DF~?Ç >Ì:>G@?-c;:8:¿«?þCâ<0b70b7âG;nù>#ó> =?3Å>ûé=M!?úd:æ:À?¥gâ<$7$7âG;!f>*
>&«P?ØµÁ=Â¡=öL?¶Á9(ú:#³·>H¸â<¸7¸7âG;±>ßî&>æT?uÑÚ=%¡=Ï-?Xy{9èÛ9Ï_>èëâ<
ã7
ã7âG;">ÉÎ$>íOl?»?½´>º&O?p:r1:Ç-?ìùâ<ý
 7ý
 7âG;¦>cW(>WÜ[?n">*!û=%?`J:¹:i¬í>?ã<ð8 7ð8 7âG;}n=?J=¦AO?×pQ<·<vÿF?[Ô©8*Û8OtÆ>gÊã<ãc 7ãc 7âG;7U>®ü=[ýW?ÒÀ°=lê=®+?¤;9ªô9¥>Ïã<Ö 7Ö 7âG;øz>"
>É h?pfa>À%>r.?Áï_:ù#,:°&?ä<É¹ 7É¹ 7âG;~©>Ó!>21R?ow×=âw±=
h?ÛPa:¶Ä":Ø/1?¢$ä<¼ä 7¼ä 7âG;f>)h	>ÑV? tµ==×*!?Îç:²:}c?q>ä<°!7°!7âG;çS??>M³?*8:?·>ä?³C ;¥y:4j¤?ÛCä<£:!7£:!7âG;¢:>ÛâÑ=þ|c?î=$¹=»iW?üã:¶½*:æ¼`?Iä<e!7e!7âG;°#>>a?[b>Ø5>3j=?Ú|);uIî:)6?Sä<!7!7âG;Géi>_>$³b?k>¡R>ÒÁ9?Êé«:¡Í:Ðö?­ä<|»!7|»!7âG;>4í8>¸õS?¢ó= ¤=Ð·?¢g:00:êG(?Üä<oæ!7oæ!7âG;A>&Ò><Z?¢;>ûd>ì/%?VØ%:§:J?ìå<b"7b"7âG;M¡>»@>9CT?i@>¹¬>Ð0#?Î`:fNz:ºëå>Ú!å<U<"7U<"7âG;>2z>%¢>dT?éÏÝ='«={{%?!d:íST:è	?
«å<Hg"7Hg"7âG;i>}->x|W?I¾>gÐ='$?c:
è*:é*?Ê¹å<<"7<"7âG;zì>^Æ->qX?c¸K>t>¤y/?÷K:nW':Ö?öêå</½"7/½"7âG;Jå>·L¶=cæS?üÙ=IÖ­= ?ÐFÍ9,à9ékê>âæ<"è"7"è"7âG;:e>3î>÷V?Uâ=Ø½¥=ð.?::ÁN?7«æ<#7#7âG;ñ,±>DÄP>ìBY?rF:>Ð¨>Ëx.?ó£:|=j:»¶2?·æ<>#7>#7âG;¬ù>bÖu>	õ?¶>ùØQ>ØÖB?k9º:0vv:nnA?-ç<ûh#7ûh#7âG;ÊS>M>iO?¸ùV=r-=¥?c9ÂÚ9(	¶>Çgç<î#7î#7âG;Îwh>¯>¦S?"|¢=´=dJ?~:n:^ìæ>ßØç<á¾#7á¾#7âG;ÇÇ>áª[>Òh?aV@>¥K>0R7?}V8:Óß5:Ú»?Âè<Õé#7Õé#7âG;í+³>¬ÓB>ßmk?Ó#=>>ÇR<?mm:¤%_:,$?$è<È$7È$7âG;o8>ëÉº=P?qñi=;=®? º9ÿT±9 ?Kqè<»?$7»?$7âG;¢ð>7.2>ø^?2>3­ã=ÈÔ$?²Õ,:JF:"ß>èè<®j$7®j$7âG;Z¶>â,3>kg?­>nî&>Ws?¥È:EyX:ÚÚ(?«eé<¡$7¡$7âG; ¯M>
äü=6P?+Y=ó$'=Ò&?ø¢:üú9å9?é<À$7À$7âG;ë>üw>;§Y?´>ò½=$1?ßÖ :|:}Ï?)°é<ë$7ë$7âG;~«>bG?>³e?÷>`â=?ú0?bÑ:áÓ-:å*[?õÙé<z%7z%7âG;ÖW> >D£T?ÅÃÄ=_ú=l#?ÿ-":=Ê":L
ÿ>+&ê<mA%7mA%7âG;è:{>¤>sT?:V;>W>¦ ?·Ù
:+Â9;?%Eê<al%7al%7âG;mc¦>@>_¼]?ÕO?>%A>o'?õ-f:gN:~ª?/ê<T%7T%7âG;¢9×>ßï&>v¥?M>NBØ=DKs?`çx:°Æ:Ãcl?§ê<GÂ%7GÂ%7âG;
õ«>ÛD>z`?\P>º">Õ2?\ad:BÞ":|3?QÏê<:í%7:í%7âG;^\K>ðÁõ=ÖS?h£^=f¼+=hð%?8_­9bÙÖ9Î>'ë<-&7-&7âG;±<>Ø£å=ZR?=×U=öO?ñ/:¬CS:ÃÁÔ>  ì< C&7 C&7âG;C§>êH>MSV?À#>/eï=*#?îì9´ô9Î¤÷>þì<n&7n&7âG;öÊ÷>'`>?çM>ðY§=¨dd?«Gå:*t:3ÆA?«±ì<&7&7âG;@>'!!>À´S?¥
>£Ù=L°&?Ö:Ý:[5õ>O¸ì<úÃ&7úÃ&7âG;Ìr>G,>ýlT?í =Ðp=ÑG+?C:7£[:?eã>6ùì<íî&7íî&7âG;ÁÀ=ë,=UúH?«<UL<?he`9<L9Æ¢?5õí<à'7à'7âG;w×Í>¸¤j>§`?ªF>Ó>m*?ùd::4L?«|î<ÓD'7ÓD'7âG;ÀÍ§>YH>c V?Îý=êóÊ=¿ ?rÐ:«Q»:¯o?yî<Æo'7Æo'7âG;å>v$>X?6ÕH>íN>²Ç(?3ºD:¨**:¥ú?Úï<¹'7¹'7âG;ô^t>qg>Ç3T?î~>ñÍ=·/'?+:d:Ý9:2?åjï<¬Å'7¬Å'7âG;Jµ\>É>O?d
= y_=Åÿ?F:ªÿ:G,?Þ¶ï<ð'7ð'7âG;òÐÕ>ÍÊj>!i?`þ>dD>$	J?Â:´×:)2?»¾ï<(7(7âG;6²>AÓ >põ_?Û~>K>ñÃ?ß	m:u;:ò¸!?Ôï<F(7F(7âG;Ñh>9r>tS?C^ú=lV¾=µ^(?²Ô^:o-:)È$?bâï<yq(7yq(7âG;fí<>
ç=AGQ?6£=­^=»!?9r;¬9e
Â>÷ï<l(7l(7âG;ó®>$ûA>.âf?F½>çË=Ô!C?J_=:üÕ9b?lýï<_Ç(7_Ç(7âG;¹Z>xº>)W?ÞtC>Ëu>G&?0:à¾:©?µ'ð<Rò(7Rò(7âG;MM>NN§=êM?Îä<\µ<^!?ÚUK¸¸xe9 ×â½Öð<E)7E)7âG;ª±>]_K>w_?Q>>Ë>,&?(:îÜ:%G?ð<8H)78H)7âG;´&>³Ã>Ï¿q?9>y]î=
ÏF?ÕS:æ8*:s]?XÑð<+s)7+s)7âG;Ï>e*>ÈW?ØZº=rÉ=Q#?é~:º:ÿP
?ëÛð<)7)7âG;%X	?å4V>*$¤?Å5Ð>û±A>?WÉ;:[Y§9È¡?Þð<É)7É)7âG;@à?8>¦NÊ?zÂã?¼ñu?hm?C1;?÷¤:m?Éãð<ô)7ô)7âG;XÀm>	>¼?]?Î>ÌòN>ï8?*H«:,N:qIT?^íð<ø*7ø*7âG;
>ßß=ùf?s´ð=Ì%=PE?Ú6v:!:´P?ñ<ëI*7ëI*7âG;
]>Z­%>©ËU?9Í+>p´>@#?»c=:o5:t?Hñ<Þt*7Þt*7âG;7è>+f>2zd?}G>«çë=üè ?vg`:0:@"#?¹"ñ<Ñ*7Ñ*7âG;û:>âÄ=Ôs?Nï*>oº=®·j?îÅ:Èß9Ó?Vñ<ÄÊ*7ÄÊ*7âG;Ñ±>E>BfR?>f=´ö/=3|'?BU:TÜ9n%?¤ñ<·õ*7·õ*7âG;ØG>Òï=ßU?«E+>Óäþ=ò,?(z:UJ?:¤'??µñ<« +7« +7âG;0p=z²=â I?Ø°!<a<<ý?Oa¦9í09=å?iõñ<K+7K+7âG;±ûn=ºA=TN?Æþ<¶ÚL<>ò3?Rã09gWF9YOä>!ò<v+7v+7âG;r&>zð&>QR?>[G>Ñ#>Íô?1:0Ù:ä¶Õ>ã^ò<¡+7¡+7âG;1<4R'<ÀPM?~(<2Þ<1±?L·8xqh9#­I>²xò<wÌ+7wÌ+7âG;7&Æ>¨b>=d`?bai>®ì,>ø¿,?ªöa:PÍ5:­?¸²ò<j÷+7j÷+7âG;2¼®>oS>sS?LÞ=úy©=l»'?>s:chR:Óù?©âò<]",7]",7âG;d<¯ã?<ºùM?'½î;È;ìµ?¸õñ-8IÁ¾«:ó<PM,7PM,7âG;æÙ_>ì>Ò]T?e¾=£S=à$?ðzs:jÎ6:Ê{*?°ó<Cx,7Cx,7âG;4ë­>2G>Ú_?·µQ>by>V+?æR&:®ð:äç?Ùó<7£,77£,7âG;W>ú2>#U?tmè=ª=b].?zK*:­4:ñ>Ñãó<*Î,7*Î,7âG;^&j>Q>
P?;È=«2~=#á?§%:Ê;:9ö?Kjô<ù,7ù,7âG;/>Ð¢>>ñ¼Q?¹XÃ=9B=¸!?Þp:vªw:	(ø>Êþô<$-7$-7âG;P&¦=`I=7S?ÞKV<I0<!È?ÕE28T	b8çÉ>÷õ<O-7O-7âG;¹ß`>¹C>ûËT?Ð=Eý =ÕÌ%?_ý¼9	C¿9tõü>ôMõ<öy-7öy-7âG;|M>¶í=ç]?¸ª@>vá>æ'?RVF:®_!:«Q?Xèõ<é¤-7é¤-7âG;IÛ»>wF_>ßcW?>CAÒ=9"?&:D:"?_õõ<ÜÏ-7ÜÏ-7âG;Ü©>×%>õR?¸=Iq=Õ#?Â=(:þ=:±â>pö<Ðú-7Ðú-7âG;Ýíê>8	>>ò<?MÚ>íÁ(>6wC?Me}:yõ&:nDB?¥ö<Ã%.7Ã%.7âG;¹>æ>Áñ
>îÔ?¿u±>Ð(>?&Â:6Q:m?f ö<¶P.7¶P.7âG;C>n¢=à;P?Þd=É×F=ÏS?à:ñ9??ö<©{.7©{.7âG;,x>0}>KT?Tæ=¦°=n'?{ã@:B@:U/?éýö<¦.7¦.7âG;Q>Ð¶=åS?*v=örL=ê$?Ô9Ûô9º/Þ>÷<Ñ.7Ñ.7âG;Fo>08
>0Y?Ü>÷´Ù=f¤'?æR:):*»?!,÷<ü.7ü.7âG;tG>D=>ÔZ?ð->ô!>,?}·:Ã:Í&ð>ñ÷<u'/7u'/7âG;eT>Ö>]5S?¸=Þ=]ú?lC:¤Î9
i>?7@ø<hR/7hR/7âG;7>¶b+>§ìU?ä´>#*>>ßC-?	:Vs:ÖL?Xø<\}/7\}/7âG;9>{â$>-ya?Ì>cÞ=Õ1?u^:ýÎQ:·?zâø<O¨/7O¨/7âG;Âkx>7j
>ðÚ`?Æ+>|1>ú*?s¹:O½:f©?Xoù<BÓ/7BÓ/7âG;=>S'>N[V?Ìº>ûp>5¡$?ç`':0$:W?çÓù<5þ/75þ/7âG;V¹=ÐÚi=dJ?eÏ<z¨<«?¬8æG`9mD>±ú<()07()07âG;ÅáC>àÇì=ÈS?Bóc=->=>l?Ò::Ö9'D/?Þú<T07T07âG;=|>ù#>[|X?ÈMé=¿%±=(?wv!:Àè:rV?çgú<0707âG;<§>-¥1>ðM?ù!f>y/>8ß'?FPÐ: 3¯:í0?
û<ª07ª07âG;@-¡>·ã?>­W?î´Ô=í£=&?V_8:BC:>Wñ>~@û<ôÔ07ôÔ07âG;Jr>J>d¸U?ê8ö=Ã=ç3!?^Ï:M:âVì>Mû<èÿ07èÿ07âG;e¶F>¦ô=P?r
>×QÙ=S#?`:5/:vO?¢sû<Û*17Û*17âG;Úx}<¶s<}yK?¯ÍP<­*<E¥?ÌÉ68Ä6;9Âòù=¡½û<ÎU17ÎU17âG;uÕ?ÕXY>Éi©?Õ³>'â;>Iu?ä:`?:à%U?Ø¿û<Á17Á17âG;&?_þ	>Æ:ñ?+äÖ>«µ;>?{Ã;yå:|¤?Fÿû<´«17´«17âG;GÔ>2>7Ã?)ÍÃ=ðJk=U?J:Vù:¹?|ü<§Ö17§Ö17âG;Ö>ºð#>}~§?­À>Exk=M?7À«:õ:K?®]ü<2727âG;e¡²>OJÔ=æh×?Ä=|¹k=pU?!yø9ñÀ9»Ö$?c`ü<,27,27âG;d×½>ÞN6>J?ò*>ÈE£=[?zX«:dø/:§Ey?·ü<W27W27âG;&\>×>çÇN?&­±=fñ=K'?ÄÚ:ö
:ñë>9Üý<t27t27âG;kv>7>4åT?±>Y>e3>C?Lå¤:a#:²?¡áý<g­27g­27âG;\ =»K=`¢I?©<¿n<Ü!? j·á
m9@dý¼¬þ<ZØ27ZØ27âG;Û_>8¦>ÍT?×V
>Û=I$%?åaó9ð
:ç8à>Aþ<M37M37âG;ûÛ¶>ÆÜT>¨ê[?Ù>÷Þ=((?v{:èKD:­ø#?¦eþ<@.37@.37âG;õKî>>f?1p>o§!>!>?.Õ:_VU:ÔË!?ésþ<3Y373Y37âG;õ>Ìf3>4Z]?¯X3>5ïý=(Î4?ò@:ß:µC?Âþ<&37&37âG;otb>m{	>ÖR?h >#ò=Ä)?Ò:I:Æ¢%?b'ÿ<¯37¯37âG;®<g\/<kJP?U<Î'Û;ó>?/¤¸oY8©¸¿ÏWÿ<
Ú37
Ú37âG;{W>Â*>ÙdX?1µ9>N>D!"?f:Ê<:W? qÿ<4747âG;¬ø¡>NA>dV?J>ýTã=GE+?u!:ãd:93´>Îÿ<ó/47ó/47âG;©>&->w\W?2X>­ø >é+?LK::xH::ñ?ÿ<æZ47æZ47âG;£Rt>%ü>õÃT?Ò²¤=¶Í=ýh"?!:lÂï9A]#?ù`=Ù47Ù47âG;Mv>¶e,>·X?3x=¯]=LÙ-? W:ó{:§Ç?r=Ì°47Ì°47âG;ä>Q©,>?ò\?(Âp>&T8>z/'?h@x:÷´H:IR?+®=¿Û47¿Û47âG;%>ò->}$T?óü>2+é=ÐÞ&?uC\:`O\:'òÿ>Ô=²57²57âG;l=Û2C=Å%M?'9<å{h<¸æ?29ø-9¦?B.=¦157¦157âG;óî/=O¶Ù<µßN?þ ±<F<?9¹ø8Gwv?¬I=\57\57âG;Õ)
=.<×Ê?&%ç;?6±;·ô&?ìÐ¸¾W996º½K=5757âG;aY>tª>AX?:¸=m=ì'?&¸: :±¹ô>Xd=²57²57âG;o>0">ÿTX?Ës>¢!Ê=¦ó#?fl:´6:øs%?=rÝ57rÝ57âG;{>>1¯S?â>21×=?
í´9Â@¢9 »?Ø=e67e67âG;«sA>÷ï=`N?Ë±=}9=ßä?v$l:QI/:jp,?ß@=X367X367âG;X/=Ùã§<×K?YÏ&<mp<Ñ?Òâ£8ºpÕ8Ä>º_=K^67K^67âG;B ¬>OáD>	Ð_?¾>ÙË=/3?áf}:ïá.:Hx9?d=>67>67âG;H²>êB>Uj?£¤R?8¥?9?1Å:ì=l:Fa#?õv=2´672´67âG;ÿ³<Bª+<ýUP?æÁ<~£<È?	Lo9Í89î¾%?Ù=%ß67%ß67âG;_>¡>4N >Å¿?ðr*?ÀÁå>üê=?Í¼;(÷ã:EÄ-?e=
77
77âG;±c,>Ï=})U?8.==®4+?#£	:]|®9ßïI?(=577577âG;ï >7à<>¯ Z?S>4Îµ=F)9?¨®:Qçc:ÔyC?ê¥=þ_77þ_77âG;yõ<(^'<ùÖI?Ïí<­<ñ?ä ¸*ÒQ8MD¿Aã=ñ77ñ77âG;>v&>rÔU?Þ7U>]: >öT*?8ô:íë9Z?´7=äµ77äµ77âG;¤À<¶;<ò#W?!)±;U;?p·A8²;9'>=×à77×à77âG;6¢=DJC=dU?î`¤=Ç)u=¥+?D*:
:÷ö$?à=Ê87Ê87âG;C$²>!ÏH>Bc?±>$ÜD>´Ë+?<vi:+üF:-?M=¾687¾687âG;±>=">CV?;dª=g=r&?ß9eéÑ9ÄJ?¹ò=±a87±a87âG;N9>*ò½=?U?9¬l>ÿ?C>Ð'?z:ør:þ?ú=¤87¤87âG;cø=ß=Q?<&>&ß>¾Ì?>:¼:hß?q=·87·87âG;¿1= õÞ<ÔL?¼V<¡½3<3Î?Ï9 õZ9NØº>Â=â87â87âG;cy>kâ>·óZ?s!>Êéí=»¹-?í9:*¢%:ç?ó[=}
97}
97âG;Ú!·>Qs>µÆ?ÁÃ²=Óep=è]>?JßÎ9¾t:Ëà½>l]=p897p897âG;ã¡Ì>²<>\G?>QV:>bI?Û;s:!p?Ù=cc97cc97âG;r>)>÷Y?">X¦á=1)?·»x:,ÊM:ëµ?ç=W97W97âG;:>
=Ó¬<9"M?là<0êû;îV?@[(¹H;9ÒØå¾þ=J¹97J¹97âG;ú¡d>å#>x]?Û&l>ô->Ä-?í89^HF9éJ-?Ç<==ä97=ä97âG;÷ÐG>¥lö=­O?! =DAm=×&?'9h9`>L=0:70:7âG;Vâ >b@B>T?<7>Y>Ï1!?GD:­`:hü(?Q=#::7#::7âG;Ú>;:>áU?Lð=µ=¥)?ë9úRû9kï>=e:7e:7âG;J?O°a>6ÿ?ãD>?H¸=æ$?âo:¿
õ9 Ëy?ó¨=	:7	:7âG;ÒS>Òó=±Ä^?éÑ=¹b«=.z?Êt/:u4ô9Eî7?Ëª=üº:7üº:7âG;¥$`>þ>ßìZ?¤¨=ÑO=:gO?­­9@¨8éÍ@ëÀ=ïå:7ïå:7âG;:8>` >qY?¥0>Æ1
>j?kv&:è-ÿ9xÿ&?Ò=ã;7ã;7âG;3 %>ÑÌ=êO?¼E=Ó|#=*Ð?øé)6Øû6ª>¡Ù=Ö;;7Ö;;7âG;øÒ>ÿÜ
>u?­§.?v®û>Þ¦1?þ}E;(;K?Þ=Éf;7Éf;7âG;xâ>ub1>×£?ä>>±
>Åu?9¼9:o:þ@.?	ß=¼;7¼;7âG;s?"/ø=
@Ï¿®>Ìª
>qN¡?¶:suý9?$à=¯¼;7¯¼;7âG;Ì²¬>:Úâ=MãÂ?Tîk>ZîÑ=OÚ?7Ö²:ð¨.:?°.=¢ç;7¢ç;7âG;LÆ©>x¾H>X?hXò=hð·=Ö¤(?lç!:Þß:F
?·4=<7<7âG;å}<Ì <6UJ?²uÜ;Ä"¢;f.?FÕ?·þF9BE÷¼[Q==<7=<7âG;jê¾> _c>»óV?`Ðy>pû;>,*?Â¬:æÇ[:Z±"?eV=|h<7|h<7âG;!8>ÎßÚ=,]W?.Vñ=Ù¿=g!?:fS~:Ùó?a=o<7o<7âG;þ
~>>°àZ?¤È	>7|Ç=}Ñ0?=$J:Ms:Üa%?<=b¾<7b¾<7âG;ñ&æ<Ó~<LM?¤Ìï;äì;ì?`¼Jµ è8_»ª=Ué<7Ué<7âG;OÀ^=R:	=½ÅO?¦¾<µA<b× ?¬N8ZN9\'>¥¶=H=7H=7âG;Ù³¨>>ßF>ü)Y?l&>ùì=\i*?)Î[:P	O:öä?âã=;?=7;?=7âG;ûî|>3>äR?ÊÒ=ª=®?×ô9ÅïÞ9´?¬A=.j=7.j=7âG;Ô¥>¬ô?>Â \?Çb>n.>|9&?Lû:¤]i:®?¤C=!=7!=7âG;hêÍ=Z¦g=c?5Î\=^Ä<úí?¹³9b@9ÁÏ?¢p=À=7À=7âG;wÈ>É?g>Óë]?ñÆk>þÑ1>
¸)?65U:Ü,:à?;=ë=7ë=7âG;äh>ö5>¤\?ð»=_b=0?ê:ÊW:q ?=û>7û>7âG;ãÄ>e#>VµV?Tò<>Ì
>}ä*?2ÖZ:n46:ð»?¶=î@>7î@>7âG;_ä>¨m>^¬u?Ô^>ÿ¿>orJ?­ö):ä'Ý9ÿ½D?¹=ák>7ák>7âG;3®T>rvú=ëaY?Ç	´=Ø=d.?í
:0¬9jÅN?nÕ=Ô>7Ô>7âG;'òc>\ò>V?ùj£=Ñ#v=Öö)?e?á95Ð9b3
?ÞØ=ÇÁ>7ÇÁ>7âG;X]>§+> CP?®=¬Nw=xB$?ZsÎ9Óá9	ê>7â=ºì>7ºì>7âG;P¹>åuP>Oc?Gmy>Y=>Ïd(?©:ÜZ:a?ä=­?7­?7âG;Ò!>¤\Æ=/P?/h=·øT='?ÝQ9Ïêa9V*?í&	= B?7 B?7âG;bé`>x`	>]Q?cÂ=ÙN£=È~?ÜV3: (:´È#?%0	=m?7m?7âG;v>ª>tU?ÿó¾=N2=/'?k^í9¾:pÞ>ý@	=?7?7âG;Ü_{>êî>è
X?>H½Y>ÕÉ/?Nº::*í)?ÌD	=zÃ?7zÃ?7âG;6¯<àg<fpA?¾l/<b< Û%?Kël8D7ïÂ?kq	=mî?7mî?7âG;+È¤>_»C>'W?æ>Æ£ß=D¼,?-5:­U:%??t	=`@7`@7âG;'>áÇ&>Á2V?½ð`>¢¥(>Ä¹*?Ý|Î9çÎã9
è>Rw	=SD@7SD@7âG;)T=n¹<G? ½[<í;<Ëÿ?=·cc­8Þ¹ã½¥	=Fo@7Fo@7âG;1Ù>z{>¯]?BL»> >ÏÔ6?¡®:ç":ãB?§
=9@79@7âG;al><¢>÷$W?ï´ã=×Ïµ=¦O ?Õô:~Ù:
®?,
=-Å@7-Å@7âG;k;ñ>×)>|Íµ?<>¿iè=b¦O?E=:,]:?ð?½-
= ð@7 ð@7âG;[-ù>¬0?>`Ò¦?Á >Ñ>]?¸i½:eL>:Ï~?ÛK
=A7A7âG;ý>#C$>s4S?z#>BXå=ú6?V%:ì¤::×Æâ>T\
=FA7FA7âG;â²>6>ÍËy?Oi>$ê%>¥þ3?OÊÊ:e:¹(?Qs
=ùpA7ùpA7âG;¢â=o)=sIJ?·:#< <<?}N8lÝ8]G>¬{
=ìA7ìA7âG;cýs>¯>n[Y?;H>Îà¿=âÑ-?±:¦g:%©?®
=ßÆA7ßÆA7âG;$pÊ>4=j>¡>]?ÝÝ>õ| >6J0?y:
f:ï1?®¶
=ÒñA7ÒñA7âG;¯>·QH>Á_?÷}>a¯A>J6'?+ãZ:Z^S: ?4ÿ
=ÅB7ÅB7âG;)>Ý=a3[?©Ç>¼=é6?ÿÐ99''?l=¹GB7¹GB7âG;k®>²J>ïI\? >>= Í=jÃ7?½)':¹l:Û] ?L<=¬rB7¬rB7âG;ÏHH>­/ð=xU?99¨=âÉ=1'?c¥¶9:n9HD?ÖH=B7B7âG;±$¯=Íå\=ùJ?<d^<?ÍZ&9Ò 8÷£?yt=ÈB7ÈB7âG;3SN>$¬ÿ=ßN?ñËb=$+=M )?7Ì9ýà9Ç§>Ù=óB7óB7âG;¢¤=_7=
TK?oäQ<â:<rÿ?¯¸å@9W\½½±=xC7xC7âG;ýªl<*û<<O?rª;³|;­«,?H+9â9EÞ>=kIC7kIC7âG;ÄEx>4J><ºZ?¼>>oÈ>j-?h:âïq:s?½=^tC7^tC7âG;È|±=çËX=(Q?S<iv<Ës?séP9ÅËû8bfT?!=RC7RC7âG;LM>Ô¨ñ=ß/Y?ýc=º{T=$)?è:ª:ùï>ü,=EÊC7EÊC7âG;Õì>¶1.>S?¹Oñ=MÕ¿= !?ª_Ù9`9wh5?~B=8õC78õC7âG;8¼=ü"=Í3J?8<@[N<õý(?M9J)d9A{¤>`}=+ D7+ D7âG;;z>u¾>Ú.V?Ë>¥Ê=ËÎ!?ñ&ì9sî:F¤è>0¦=KD7KD7âG;lã>#¬'>BW?H¡>ü¾ù=È!?Ã-:±:
?ð=vD7vD7âG;a´Ì> Ðk>
:^?ßÎ8><Ä>è?)?Ìo:©¢]:ÄY
?'
=¡D7¡D7âG;öv<»<ðK?9È%<Û<ÚÌ?n9S8Y¯?Ë3
=÷ËD7÷ËD7âG;©Å>¥^>@c?	þ>vîF>))=?¦:\:±â%?+J
=êöD7êöD7âG;ø!>¬+>JØe?äa>F)>Ôñ)?½bn:dC:t*?¸
=Þ!E7Þ!E7âG;Ìµ>|L>úµb?-V>Ö>ö6?µ[5:¥+:Y>?D
=ÑLE7ÑLE7âG;¿¶þ>Þ>>Ñª?Ô4p>WëÓ=â?Ô:#àô9È§?»Ë
=ÄwE7ÄwE7âG;À­>õ9§=÷[W?ðG±=ö9m=O??ÒÅæ9ôY9°À?[é
=·¢E7·¢E7âG;~¤>ÙYA>ðGY?ò¯*>dI>(%?òíZ:¥´::|?¿H=ªÍE7ªÍE7âG;²È>wÞ#>ï[?`LÇ=MÙ=ê2?:Îw:çO?ë[=øE7øE7âG;ìs>o(>[?Å0>cË=+<&?Z,h:Óø9QÞn?¢e=#F7#F7âG;üL>>h¯è=`^Q?ÿe=R7=$ ?/½9ä)ö9Rq>Ñp=NF7NF7âG;á¹>89U>+_?->4O>ÿ2?±f:ú¨Q:P×?ÿt=vyF7vyF7âG; >àe9>éð\?Yµ¯>óÔ>²:-?(Ç:sÒ9+?Å=j¤F7j¤F7âG;¯åÒ>Êè]>ÐKs?fÅc>t>ÓÖ6?¦X:`à;:ÖOR?M=]ÏF7]ÏF7âG;×`>O>ùxT?Ò>²¶¶=L~4?-$·:/_³:°?=PúF7PúF7âG;ÏÃ<>ðjØ=J_?V>¦
>ä´,?ÞÅ§:¸A:S?¡¾=C%G7C%G7âG;¢à<ã<lP?GÎ<|§<­¥?	J9'ôy9:ìÎ>ùÇ=6PG76PG7âG;><½.>KU?>Ù¨Ñ=î$?¢Ã4:Ó:»Ã?íà=){G7){G7âG;äw=+ù=H?¯Øn<ÔO<k¢?=}8(8qaÎ>âê=¦G7¦G7âG;Yá>ð¤=±L?È1=l¥ç<2?]­Ç8¶bÊ8úü>)=ÑG7ÑG7âG;Ûñ>ö >)d[?_ä×=(C©=1C#?>-ô9K¸÷9¡Vü>=üG7üG7âG;<>/ïä=ÑR?jÁ=|Ùs=0Q?å:²fÓ9[#?@³=ö&H7ö&H7âG;Úµ=b c=ÂøL?mÆÀ<±O£<×?¶Ýo9"ãr8ÓÐü?ÓB=éQH7éQH7âG;ç>=M;-=ÒJ?AJ<Ð]<yü?èÛ·)ß8aª@¾æE=Ü|H7Ü|H7âG;! >+2>O¯f?l	Ë=Ì=!&0?ëã::Gõ9?a=Ï§H7Ï§H7âG;R¦=JN=1©N?Çý<¥Ê{<?ºm8{F9ïÂÉ=:f=ÂÒH7ÂÒH7âG;Âñw= e=#;L?kG<h$<5B?Ôm×6 ÛM9Õó<Ú=µýH7µýH7âG;¶>?Y¸«>|¡?pä>¨6[>¼n?®Ò(; Ä:Ê\\?ß=¨(I7¨(I7âG;6Z>×ï>øR? =¢=ù? :¬Ì:§Ø?*9=SI7SI7âG;á>ôI0>ô£Z?LÆ>#Î=ãã$?-E:gB:ÂÓ?Ú<=~I7~I7âG;gk©>eB>¤_?5x£>±{>5D&?,Á:¿=: § ?¹i=©I7©I7âG;Ü>´U0>®[?ù=á'°=Uö4?¹`:Di:K/G?q=uÔI7uÔI7âG;m¦B>rýì=CR?=äüb=sJ?¬éñ9ÛrØ9ÿ?ÿv=hÿI7hÿI7âG;ÀSr>=©>
òT?qL>wá=¤´"?=É:q¸À:DÔ?é=[*J7[*J7âG;¼Ð>»"%>5LZ?fýú=®cÆ=ð!?ðñ8:R):\Ï?¿=NUJ7NUJ7âG;@`(>×§È=*ÑV?øÂ¡>+ >¨?¯ß¢:®/:6·?Ê =AJ7AJ7âG;w^>>@õV?¥]\>þ+>:ç$?P¬:u:;í?Ðð=4«J74«J7âG;¹¸>=Ì,>çõQ?û4>ÁÉ=:7%?_V:fx:]~0?gú='ÖJ7'ÖJ7âG;fÅ>Ùfb>TR_?§ÏU>">ú+?mx:Wl:c(?i&=K7K7âG;>Ô)>ÏX?HóÛ=«ý¥=)?õ:L`Í9¦C?G=,K7,K7âG;í2>oË¯=[P?wÞ<Æ¦<>+?1:9ï 9ÊZ?q=WK7WK7âG;1`p>Z>¡V?ø>ýgÔ=WP,?ÅF:|mZ:,è>S=ôK7ôK7âG;ÈXf>×Æ>ÅÃZ?ÞÙs>vA>k9!?Ñ:$^:bY?-=ç¬K7ç¬K7âG;¼
>, >§òW?Ê8ø=eÀ=×#%?éþý9F$û9ct?U=Ú×K7Ú×K7âG;³Þ>)>çåV?r|h>å¹1>Jp'?¤o:Ô-:íC0?u=ÍL7ÍL7âG;ÿm>¿®'>£dV?ûì=0k¹=Äï"?eßb:Õ¢8:ßG?=À-L7À-L7âG;®a>Þ>ÌT?±=©=ó?¯:U,Ô9by?¿©=´XL7´XL7âG;wa>»Vû=±e?J)>Ýù=¹­-?vpS:;ñ :<)(?¶=§L7§L7âG;äÿ'>tÍ=ô5Q?!»Q=($=%£#?þa9ør|9G,å>è=®L7®L7âG;é_>jQ>EU?.=Î¼e=''?t¦V:¢4#:ëX(?=ÙL7ÙL7âG;£
µ>þK>´2c?©¶S>Âó>4¬9?3FØ:Ôà¼:Ü?'=M7M7âG;é>§î>ç@X?½â=_4£=+T1?®:¥Ê&:ÈÑ>0=s/M7s/M7âG;ÐÐ²> N>¢]?@{>Àù<>W*?À|:({:®_ò>MI=fZM7fZM7âG;YÈ-=Z¶Ý<r¨H?*ø<PÖ;ñ
?ºÿØ8èq9Fòe>Øk=YM7YM7âG;6Qz>>Q¿R?ûûÚ=Øq­=!?°-:8:#ñ>¥w=L°M7L°M7âG;{,¶>%P>Ô`?.>¬À=_*?0W:Î0:ã}?~=@ÛM7@ÛM7âG;ITC>/üè=ÙV?ÃhW>Ä *>ò!?È:%k:½æ>%=3N73N7âG;,;v>*ú>NýT?©>îUß=­Ö"?ßÈ6:l¢:Úe0?M¢=&1N7&1N7âG;ä¤>²%E>âV?7>>¿ý(?Ó1:oE:æ>Ó¶=\N7\N7âG;9g>rÆ2>ºðU?¯ß=û¢= /?ºØf:æf:«ðÿ>@Ê=N7N7âG;.æ¾>fZ>Ã_?iH?Î>½0?{.:|â9/E?;Ú=ÿ±N7ÿ±N7âG;Ã]>Ñ$)>6\?xtÑ=Ú¢=ä¥/?dä9ýo9ö s?=òÜN7òÜN7âG;Â>I*>îV?Èì
>X1ß=yX?ý¹6:6:?=åO7åO7âG;O1>-Q.>2\?
h>ÚJ>»Õ)?^r:±¨A:±1 ?´J=Ù2O7Ù2O7âG;þu>³1>íX?~±Æ=T=¯q1?§:]8:¥1Ù>e=Ì]O7Ì]O7âG;]wt>Wí>dùT?û ª=­=Í¶$?¥Û9::Ú>¹=¿O7¿O7âG;lf>¿ûÿ=?	f?NWù= v«=#:?zf$:#:B¸!?þ=²³O7²³O7âG;Ñ*?±9>´U??¬Pj>{ø?y0;á¡: ?K=¥ÞO7¥ÞO7âG;}q>Î%>T?¢ç=¯®=Ý)?Z7B:J®C:}þ>ø©=	P7	P7âG;á6f>G>0;X?O>>µ>)?ß¹`:¶(:|´*?oÂ=4P74P7âG;¤Å >aa1>Èh?æ>'9Ñ=æÍ-?<«Z:Fl$:¹:*?fÄ=~_P7~_P7âG;Cd>v>È?^?MÛ¶=h;\=ðT?¶¦y:áE:ÛQ?£Ì=qP7qP7âG;SÃb>°D>V?j×=Á=Ð,?
ºL:Ø]G:q?Ò=eµP7eµP7âG;qþ¼>èßø=¦gÂ?â^>ª>ñÐJ?C:¤:qÆ<?¥Ó=XàP7XàP7âG;T!»>o-	>[®?¤±>ý¬>Áx?oþ:ÌU÷9%°?u=KQ7KQ7âG;D½¡>VÚ:>Ç]?{>w/Þ=Ò.?'_:®Û:>?}5=>6Q7>6Q7âG;¿k~>Õ>KYY?Â¤ú=º£½=ò,)?QÝ8:
:u%#?jA=1aQ71aQ7âG;<,>BÚÀ=~ûM?Ð=sí<á#?9u¥9ë5?0V=$Q7$Q7âG;éÌ8>1á=êAR?è =çr=ËU?Jÿ9#/
:<ì>q=·Q7·Q7âG;[>Ï>ÿÖQ?Räº= =Q?ôw:n:üÞÜ>¢=
âQ7
âQ7âG;Mü&>2Ê=#S?£=Þ=|"?!(º9F@9Aw?³Ú=ýR7ýR7âG;ÞA>K!>5Z?>ÔÍ=%?AG:¶j:Ìµ1?kú=ñ7R7ñ7R7âG;Jk[>(Þ>^V?!Ü>»nò=vM?6:Ø(:Ö
?Àü=äbR7äbR7âG;Ål>G=½uZ?¦¦=ÌrV=XÏ9?öØ:¦.ô9?¹*=×R7×R7âG;ÃÄ>j_>Ja?âX>ÁÚ=J÷6?4¹Z:Ág:xZ?$7=Ê¸R7Ê¸R7âG;ºÏ>*>¿Vf?Qa">Àì=F/?ã4:0A:¾ã)?H=½ãR7½ãR7âG;àÒ>|Ü&>KsS?üS>¨Oß= Þ ?xC@:ðõ9Å H?c=°S7°S7âG;Ic=?qÈ<I??<§&<m?÷i8Ïe8ùå*?¼l=£9S7£9S7âG;ÑE®>MeM>5Y?ØN>îþO>Ý&/?¢>:¬25:Eª?Fy=dS7dS7âG;¢Û;>K5Þ=mX?9==¸öK=ö½)?Ï%ß9ð+:.m¦>Í=S7S7âG;Y§>C>²n[?(¹Ñ=àï=ª®0?»$H:¤ò:z·)?¯=}ºS7}ºS7âG;LË°>V¤P>]ìX?G#Ð>ÎX>Ý,?¿6:+c5:õ?¿=påS7påS7âG;ÂVx='x=ôuL?cT<iî8<XÈ?R8Z­8%À>õÕ=cT7cT7âG;xD>>ää=¤*U?­ q=àt7=å<(?DÑÜ9jÿ98.Ý>ä=V;T7V;T7âG;3Pì> >Ò?É²)>
=Ê?Ìm¥:zm:ÄN2?õä=IfT7IfT7âG;pæ>M#>-´?qM>º´=?|î:É@T:?Pí=<T7<T7âG;Ú:.>S<×=^:O?_Èµ=¨=»&?Ï<:ÚKø9-$?é=/¼T7/¼T7âG;ÙAS>Rk>MR?¸òL=æJ!=¥"?5P:¦Û9@k?3="çT7"çT7âG;EUX>q?>ÒúR?¸=vuZ=¡²?+±Õ9½®9ÄL?ßX=U7U7âG;hu©>óVB>9_?çV>Ã?´=U`=?{: kÛ9£?c=	=U7	=U7âG;­Ñ`>ì>~X?P
>SÒÙ=="?Ò&.:d(:¨`?ò=ügU7ügU7âG;Ý½=wQ.=ÜÐH?°¤£<{9<`?M	¶9¼k=ïU7ïU7âG;;êÚ>~8M>?§ P>E/>#~7?çTV:éM2:òÜ?=â½U7â½U7âG;(É>-?>çm?><O>MÚ?f;?g:7
?¼í=ÕèU7ÕèU7âG;1Ö>+õ4>¤7X?D>Cgê=V¡ ?äÙ:ú:6Ôý>úü=ÈV7ÈV7âG;%x>ö!>IY?ôj¶=§=yÝ*?½ú:ë1:Þnà>òþ=»>V7»>V7âG;AV>Wö=·^?`s=åv#=Â>?¥5:E:å+?¿
=¯iV7¯iV7âG;H±n>eß>eØU?©ä=¬²®= '?aü3:ð:ëP)?Q:=¢V7¢V7âG;ùÄ>(!>BÆO?"Ú=î\=ô,?Îì9Z:ðß>3f=¿V7¿V7âG;®Nh> d
>|MR?Úåß=ªK·=Z?-9[ýé9­>f=êV7êV7âG;¯>\!>R?D³
>z)Ü=(Ä$?HÖ9ÆÜ9Ód¸>(É={W7{W7âG;ÿg	=á«¬<f·K?,*<$û<W?(8àç7°?þ÷=n@W7n@W7âG;#Ê<:'2<oßH?ôª;°¼;µ/?L>·@y6Ã¿2=akW7akW7âG;G6í>Â{>5q?gô>'s¥>ö=??û:GNµ:$1?
d=TW7TW7âG;>¼§>ûOU?ÓÚâ=öl³=ÚÕ!?÷.:ÖÇ9Þù_?ûn=GÁW7GÁW7âG;ÞÊè>z>Ý?¾?Ê¥>ò=£Øv?Æç)::;}?÷o=;ìW7;ìW7âG;ë¬ï>Ad%>d}¹?zìV>½ì¬=?mà¹:G+Q: ~c?®=.X7.X7âG;r½S>Úû=Ò9W?N¯â=R¬=%(?Þ/ì9pU	:"Ü>)½=!BX7!BX7âG;Ñ¬Õ>¬ei>3^j?
WU>ý>;Y2?Ô|:IJg:ëY$?¤Ô=mX7mX7âG;u>!*$>ÛËT?î»=I=%9"?K
:çþ9h?/è=X7X7âG;6ðº>ãX>\]?uo>»¿0> -?c:â¯\:6?ÿ=úÂX7úÂX7âG;F=ú3£<§YL?Á
U<w2< Ì?Ø¹G8^v9j&>5=ííX7ííX7âG;¨>Yò&>"Q?À6É=Òz=r*?ñã³9]Ñ9I;Ü>dR=àY7àY7âG;±þ=UÐ=Q|Y?´3=>5=÷­,?5S8ô+9=Q>lu=ÓCY7ÓCY7âG;Wò?>äHæ=|aU?:íÏ=æ¡=|c$?DÐ9`Ë¶9úµ?þ=ÇnY7ÇnY7âG;¦!¡>y<>0·Z?HÈí=E¬=ç¬0?@Æ2:£
:Ø!?¼ï=ºY7ºY7âG;¨­p>ë>È¯Q?Õ="©¦=w©#?	j:u3:mà>úþ=­ÄY7­ÄY7âG;@t>Tí!>,OY?Le>Ìå3>&#?²°i:ÇÕ:ÅR<?$= ïY7 ïY7âG;ÌÚ=67=MÍK?JêE<q%<õr? g·9fF9¶t6½á?=Z7Z7âG;äÿw>¼d>ä×[?æÞ>/cÆ=Q¿,?èåP:ÜH:?ð=EZ7EZ7âG;h÷>~r!>ÄlT?îÆ >Ð> ?GÚ9:wí9÷Pë>¢â=ypZ7ypZ7âG;¢ó>ïm*>îºY?On>òDê=ûð*?Mîm:ê¼a:ëé?2æ=lZ7lZ7âG;
¥>w<>Wß`?¡W>F4>«ô>?0þ:~Ô:M	?ö'=`ÆZ7`ÆZ7âG;£>§B>JUW?ùl(>°|ô=\[0?h:üÁ:1ñ>=SñZ7SñZ7âG;¾>ÚÕ%>2-V?k=s=&?':aVà9±Ç&?o=F[7F[7âG;!>åW!>H,^?îè=àr§=k1?ãÍ9GÐ®9ðÀ?­=9G[79G[7âG;*A>pð=ñàM?ùûK=P"=3Ü ?"¶Û9ÊÍ9/	??Ð=,r[7,r[7âG;^¡>ä<>wIZ?ìP>+í=ûö+?k~:ýN:ª?A×=[7[7âG;vÅ
>¥·«=[S?\}=~¡x=?
q:xâ+:Ç
ã>äÝ=È[7È[7âG;BzÉ>¶f>eª_?9>»r[>P·,?E$:³H:½6?vè=ó[7ó[7âG;_E>Ó3>[?îÇ+>8>/Q%?ßÔ$:\Ô:EÖ?Ûî=ø\7ø\7âG;>><!>P}]?Ün>®B1>g{,?èÊZ:L*:Js$?Üõ=ìH\7ìH\7âG;?>Æêå=®°T?i<¢=G§=·t"?¸:IE:ýô>¤=ßs\7ßs\7âG;ü>ÂN1>Î«]?Ìn>÷<>þ"?4Ù7:%:ÏU,?æD=Ò\7Ò\7âG;l>à,>>ÐX?§Ñ=={í+?ù+
:µî8:E¿>T=ÅÉ\7ÅÉ\7âG;×ix>º>õR?Ë=ìr=àö-?½$:EL:p ?i=¸ô\7¸ô\7âG;*º©=­W=iuI?]<gq*<
&?Á9¬
49A?Óu=«]7«]7âG;à7>'³ß=R?êÌT=Æ ==k)?Fü2:Ue,:ä?Ô¿=J]7J]7âG;=Ù6=Î¤J?qj<ñ+L<dú?öñ8-£ö8g%û>É=u]7u]7âG;.4Ü>>Y?(>Ïþ=©Ñ(?7:!Ñe:ßG?*"= ]7 ]7âG;Ñp>4©=YnN?^8=0ª=È"?|½µ8fc'9ù>EW=xË]7xË]7âG;È>õm>ÐX?Ý«y>êT=>Ë(?ð5:Á:±p?6=kö]7kö]7âG;îà>+>c¢§?ø1>ºFî=}+>?kn:YÊ9±Ø@?p=^!^7^!^7âG;Þ¥Í>¯ì>aC­?_ÿm>î=Él?íý¼:s_Q:g?S´=QL^7QL^7âG;o«°>¸RN>ò4[?ãO>ý>\d.?8{:ÑSj:n+	?¿Ç=Dw^7Dw^7âG;]q=¶¦<Q?Ù<
¬<ë×!?
Öî7SßÅ8ª>¸Ð=7¢^77¢^7âG;:8\>>:>V?o¯=Ê=o³(?¸3:n$:&XÑ>ñ=*Í^7*Í^7âG;,Ów<v<ÚùO?û´;yn;Â?\IÙ¸ÃÆ7«íÀ`6 =ø^7ø^7âG;²>Q->?WV)>ª{ò=ÛÆ2?÷A:¨':\J?H =#_7#_7âG;²X>,>Ä?[?xll=-&=6?Ò9v9>!Ú>´¯ =N_7N_7âG;-Pr>	ê
>pF_?ë5°>{>0$?ØîV:¯:@I:?Rë =÷x_7÷x_7âG;3>î[9>M¾R?+#>°Ç>­e?fe:1_:)6>?®!=ê£_7ê£_7âG;ºC>+ñ=$O?Iâ=ñ[_=.?K:%:¹K?¶%!=ÝÎ_7ÝÎ_7âG;.£V>¶>5O?Éµ=`=º?1¸:ì	E:6kÆ>tR!=Ðù_7Ðù_7âG;j<¶<'ÂZ<BU?yã<cJ<¶n*?Ï9aX9&8?ã]!=Ã$`7Ã$`7âG;%}>êÀ>kT?Ýz=Î~=Y: ?j(:yD:ÖpÛ>Qx!=¶O`7¶O`7âG;ªòÊ>·&X>Ñ\p?ºw>ëh.> K5?P)x:òÍ@:)À$? |!=©z`7©z`7âG;$µ>¨®%>dm?ÙÖ>p¹=æÃ8?(\:h.:Òh<?åÓ!=¥`7¥`7âG;wan>÷F>÷R?`[=¶»g=ç®!?INþ9ü9+â?ö!=Ð`7Ð`7âG;Z?FT>¿Ùq?þ>Â¾=>b%G?ÿ¶:94:ùZ??$"=û`7û`7âG;ÄPè>R~W>÷ý?®´¢>ã8">®a?3ÕÖ:n:e.?IX"=v&a7v&a7âG;à!>£/>cc?<~y>ÃÛ2>¸2?îå: &:úY?{["=iQa7iQa7âG;SMB>Ý/ä=&üY?¶®=Á±=ÝJ,?S9-r9ß>a"=\|a7\|a7âG;a>.>¬¿X?¹ì#>²ö=*?Ê)D:2ï:0>A?Åv"=O§a7O§a7âG;n>,O%>«`V?Õx>îçÄ=W-?è]:1
:Ei?"=BÒa7BÒa7âG;Ù>Çs4>v×X?"µ=ì= ®&?Y:×)U:G5?E¹"=6ýa76ýa7âG;ã±=>5²ä=©WT?í¹É=å=o¡%?ÎK:IÆ%:ºÌ?µÚ"=)(b7)(b7âG;ã[>Ê¼>ÒqV?[§¨=P=Ã{#?82Ã8
9H´>]#=Sb7Sb7âG;º5>Þø(>;tW?OïÚ=@t¤=tg*?j£Ø9úË9ò?4Ï#=~b7~b7âG;Çf>éÝ	>ìBV?þ2>ÆÒ
>S!?HT:ÓfO:D?Èà#=©b7©b7âG;;u¥>6¼E>>6V?¦pÙ=ºÙ£=9Ý)?ùÃi:B":®D?.î#=õÓb7õÓb7âG; ¥>=>ô5`?0>°>(	)?Lz:yc:0þ?O$=èþb7èþb7âG;Ä_l>
>f6W?æÇ=%S=1®#? ê0:5Ø:"?*$=Û)c7Û)c7âG;¶Ï¥=vSN=4»M?bA<2ð<-ë,?v(8¼s9-7ô=b$=ÎTc7ÎTc7âG;&ûï>ä&>nþ¸?³èÔ=KE`=ès?»¤:ÀÑ9*<?^$=Âc7Âc7âG;
ù>ãh$>µïÁ?já>ÃÛ=ê?û
:`B:
L?Áû$=µªc7µªc7âG;(å>À­2>J Y?ò>Ñ¬½=:Ê,?ÚØB:nóU:?$é>%=¨Õc7¨Õc7âG;.Ð>ö`>[?{®=z=TÃ ?À7:`:?\%=d7d7âG;	J`>Ú%>É`?­ò½=ùòq=úH?j#ÿ925ê9dp? !%=+d7+d7âG;;T>.þ=0¿U?)oâ=ì3¥=Aq/?,®*:Tü9@[-?ÎB%=Vd7Vd7âG;¯5>©(->¹S?cFÏ=_u¢=O#?)1:ç:l?¯X%=td7td7âG;Ç?©>gD>äü\?V>ÚÞ=îØ-?¿¯|:¾"d:SÆ
?¤%=g¬d7g¬d7âG;¢ ~>·ä>õÈS?Ez>éé=mO ?0ç|:;M:o?gÂ%=[×d7[×d7âG;5\g>­°>ÿS?
·`=ÝÕ/=#?Âz!:ÿí,:®ï>Í%=Ne7Ne7âG;»Øg>þÄ>ØRT?Ï÷=
ñÄ=!?ªØ:C±:þY
?ÐÝ%=A-e7A-e7âG;Ò>A¦1>æW?>CÃ=|+?ÝG:Z:=8$?Læ%=4Xe74Xe7âG;9¥>bóD>ÃV?¼ê>éÜ=%i+?N:\W':£?é%='e7'e7âG;êzU>RÓÿ=3 U?þ=Zúg=¼þ.?î'S:B6:ÛC/?ì&=®e7®e7âG;.>ÚÞ'>Ü¸R?j×
>Tã=XZ?òbÞ9¶9NU?·C&=
Ùe7
Ùe7âG;?Uv>©m>ãÏX?÷Ýû=T³±=Sl5?¿ªª9TÆÙ9¤È>°[&=f7f7âG;Ñ¿>I>É X?'=Çb=E&.?êñÿ9D
ô9Ú<?h&=ó.f7ó.f7âG;Ä?ºþN>^è§?C>ÆÀË=Èu?Þ¹:g°m:¥¸?º&=çYf7çYf7âG;)¡=lK=¶J?q%C<³"<å?Q'9Ú¡9cÙ>&=Úf7Úf7âG;V¿>ìU9>7F[?ãq>ü¥é=.-?x5:öà9z>%?&=Í¯f7Í¯f7âG;à9ê>äÍ>ÎÆ?Ã=>.Ç¶=È?hYe:¼gÜ9¹1?Ó&=ÀÚf7ÀÚf7âG;.Qí> >·½?6b>¦å¶=(P?:7ÈR:ÿÍA?&=³g7³g7âG;ó×O>Õ>ZO?1Êç=ª´=w_$?­`:¥:(£?Àú&=¦0g7¦0g7âG;=F@=ý'I?zðf<M<vË?ú68&¦!9
$é=V'=[g7[g7âG;ÞH>Ï¦ó=?R?cjã=LÔ©=g+?osU:øÊ:¾qC?Ci'=g7g7âG;ªû>+@>"U?hú}>A>Ûm(?tjS:ó"z:%_Ø>»'=±g7±g7âG;g@´>1?L>¸ìa?± #>Íuè=24?ªL:£ìg:ûa ?Ð'=sÜg7sÜg7âG;¯k>ä´'>íZ?{6@>}>y%?9::ç3?³ê'=fh7fh7âG;ÓS¹>ø]]>lRV?¥H>NÃ>J}+?|Éy:M:+?ô'=Y2h7Y2h7âG;á>#">ÖX?Ùï>B`Ó=ÞR.?hz-:S¢î9@:?3a(=L]h7L]h7âG;Äy¾>W>Þ3b?r>á
(>f8?´A:ó!1:&L?]f(=?h7?h7âG;>Ì3>}Z?GÍ=(h=,*?>u:üy(:R:?c(=2³h72³h7âG;@â>W.>Ð&Y?óÅ=ÉÜ=Ñ2'? L:«^:ò#?5(=%Þh7%Þh7âG;?3>xÒ1>âZU? H>ç­>ãt"?þM:+¶>:²	?
¦(=	i7	i7âG;¢¬Â>	^>£s`?ñV>I>/1?¦]¸:^:×<,?rÐ(=4i74i7âG;±ô>iw$>%¼V?ÑÜ®>Þé>ù?y3:¥_:L	?)=ÿ^i7ÿ^i7âG;&>h*>Z?Ú=õ¤=5)?¡:ÔÝ:Q	?ÞR)=òi7òi7âG;dÖw>i>~RT?Ù¡=fv=ëÙ%?TÁü90,:t×Í>4U)=å´i7å´i7âG;ÌO>ó1>CkT?*6->
>pÐ+?Ü:çòM:æk!?f)=Øßi7Øßi7âG;,Ût>,>¢HW?c¯=qr=TÇ.?cg:)ù?:ßG?L¡)=Ë
j7Ë
j7âG;°{s>³w>WS?n¿=z =X'?$:äÖB:§)Ø>§©)=¾5j7¾5j7âG;6-}>ê¿>ÀiQ?³"Â=O)=ºc$?ê:#:Ôî>B²)=±`j7±`j7âG;X=2;1<Õ:@¡¬<o*´;wF?k¸â8ó ¾³)=¤j7¤j7âG;Ùá=,°=R¤`?¦1õ<G£<êÖE?äF7¼&8ÍI>
*=¶j7¶j7âG;Ó:>ÕP$>L¯R?·t=ù>=àñ#?:Tß:*:?y*=áj7áj7âG;Bé>0=>[W?Yö?>úz>ús,?é¥x:':6>?*=~k7~k7âG;ò7j>1i
>ëX?Í&=fk=ßJ#?Ðù
:o¼:ñ¢þ>Wu*=q7k7q7k7âG;é¦>OE>¿ßX? q>#ë=ê-?øc:§K:Úî(?Àµ*=dbk7dbk7âG;1Á¨>":H>ÐÂW?>¡@>I>Bh'?à:Rá9_3?ßÄ*=Wk7Wk7âG;{y=ëº=¹O?£ ë<ÒÏ¼<f?xT¸¥'9¹L"¾È*=J¸k7J¸k7âG;~p>g¢>ï}[?Á>k`K>¨'?ÊkP:ÀÕL:­=?&Ò*==ãk7=ãk7âG;Ïr>ü>CU?G<à=Ð³=.> ?Îñ*::&
?2Þ*=1l71l7âG; m¨>k@F>H}Y?]>sV">¶¬.?âÂa:sÝ-:Ç4&?@â*=$9l7$9l7âG;>â|$>¦I`?9H0>T>·Ô/?²na:Ò¡7:#?:K+=dl7dl7âG;è>Ú¿=S?äW>¼é=[?Ú±:ã}:3?jV+=
l7
l7âG;á>ßö>wO\?z>vFJ>cª'?¥@è:³Ó¢:6?ÛY+=ý¹l7ý¹l7UÁ¨; ãR>¸Ï>GòO?^Ï=f=Y'?÷y:>:úýþ>Ù+=ðäl7ðäl7UÁ¨;¨#>)>Ù[?ßø >ùþ=!?qø:Ci:/?±+=ãm7ãm7UÁ¨;½}>X­=me?ôSÇ=`=tÅc?a¹K:·À9O?@ô+=Ö:m7Ö:m7UÁ¨;yû>Í'>ß"Z?´n =ÀNs=2Í(?L
M:ìÝ+:	·?  ,=Éem7Éem7UÁ¨;¾ U>	>úÉQ?òð³=m=÷ ?~·*:>Ò:s,?	&,=½m7½m7UÁ¨;O">%(>UX?Dº=:-=í*?8Ê:¨:K+?9V,=°»m7°»m7UÁ¨;Crß>¢'>À«ª?~
>}W¶=K¦F?	ü;:ÓM:Ïé>W,=£æm7£æm7UÁ¨;5%?øl>^?>>Gj?gXÛ:Vf:ÒÈs?~\,=n7n7UÁ¨;ß_P>'÷ý=8R?jRã="®=X&'?8~:~:úÖ?2©,=<n7<n7UÁ¨;Â[e>{Õ
>ÜüN?»I=úO=^_ ?ð9lÌ9§ª8>L¹,=|gn7|gn7UÁ¨;ü¥>
;>Ác?¯i½>BX>ÿö'?3æº:cû:Ã"?ïó,=on7on7UÁ¨;ôîu>E>	ÁU?¦Ý=¢R={W$?îÑ:í6":8ü>£ö,=b½n7b½n7UÁ¨;¤¿o>Ç><S?ã=?_=6?u:èëÖ9°)?-=Uèn7Uèn7UÁ¨;qÖ>xF>+b?Å>JÒÂ=M<?=:â7ì9ÖL?ï-=Io7Io7UÁ¨;£F°>-ýä=­Å?1{>âÝ=Ü?Íf:NA:Â ~?ç-=<>o7<>o7UÁ¨;S>xn*>ZëY?>}x<>gè<?¼:Û~;:ÇV?Y%-=/io7/io7UÁ¨;Â>Ô >;G[?^ >øù==$?Èê:Ç¹ç9	@,?aW-="o7"o7UÁ¨;úw>\ü!>)T?î«Ø=gR«=Øá!?X::Å$:fã'?ü_-=¿o7¿o7UÁ¨;éªo>OD>Ì V?&±ø=#½=zù'?qü9rc¿9°è(?Äl-=êo7êo7UÁ¨;;-w>Á>vDS?s.>x
>Ë?7§Í9 ~½90ê
?µ-=ûp7ûp7UÁ¨;ù¤q=ã²=B?M?(4<àÜ<&K ?p²H6hE9<¾-=î?p7î?p7UÁ¨;)Ì>­ o>-
Z?ËaÁ>[	>@5'?c¨:±k:Þ?+3.=âjp7âjp7UÁ¨;H,=m¹1=©YK?ÀX<#;<ø?æ²8.j}9Í¹4>¹c.=Õp7Õp7UÁ¨;7N>êtú=ç¥R?¼g
>!ã=Y¾?áQ:¸N[:Á­ô>Ö.=ÈÀp7ÈÀp7UÁ¨;¼ýÙ>ËK3>â?0>Ü÷=~o6?°é:ýI:1zA?ñ.=»ëp7»ëp7UÁ¨;Î>=gò="¡Ù?
dO>.÷=$àV?¸ô­:½l:<?V½.=®q7®q7UÁ¨;)6<?8<÷O?¾£)<4<º?÷Ð¸\
Á8­B
¿]Ù.=¡Aq7¡Aq7UÁ¨;VÒ¤>U=>>Û^?ê²>«Âw>ÅÝ8?þ:+)m:?êó.=lq7lq7UÁ¨;I×>M¯0>Y?®>ÃÊ=ï÷(?æq:±Þæ9 Ò&?¸/=q7q7UÁ¨;_g>Û>+AR?È`=Ïì0=o"?
7¡9B*~9þ`"?³/=zÂq7zÂq7UÁ¨;È^·>»ËM>d?&>^ó=þ.?7^^:_":S¥/?/³/=níq7níq7UÁ¨;~S>#Þý=v_U?¢èò=T}Å=p?
ß: :ÇÙã>äÿ/=ar7ar7UÁ¨;Ê>>åì=ÚBN?÷+^=rè-=í#?ôI%:Yö9d,?ø	0=TCr7TCr7UÁ¨;A >;>³ÀZ?ïl>do/>!ß,?ãx:R¢g:õL&?õ 0=Gnr7Gnr7UÁ¨;0|>f>t V?½²À==©Å#?uo}:`CN:F?jH0=:r7:r7UÁ¨;Ü>ðì&>çZ?­+>¸³Î=h'?ßB:ó7:9
?+0=-Är7-Är7UÁ¨;½$>»#>1ÈY?éË==õù$?Àl×9Ø¬Ó9uD?òá0= ïr7 ïr7UÁ¨;Ö­>
ÉL>"PY?Áôè=«=qJ.?d2:£C:$é>3é0=s7s7UÁ¨;ÎÝM>}û=8Q?ñ!~=sP=b?
:¸ê9¯?ò0=Es7Es7UÁ¨;ODÐ>=Åg>
f?ã1¿>÷¯>
µ<?Ð^Ú:î:9Ê0?,a1=úos7úos7UÁ¨;;ÄÊ>H»a> ôe?»®z>G[0>,ò5?ù?:&en:qX!?W|1=ís7ís7UÁ¨;$H{>âü>FâW?íþ£=ôûu=[¬*?Î9Â:yÕÆ>
2=àÅs7àÅs7UÁ¨;ÑL>D¶ô=)DV?M~=Úµ@=ÿQ5?U£9^-:Ï>½2=Óðs7Óðs7UÁ¨;Äº¯>ÙN>A|Y?ÆA>¶Ú>*?Ja:Ý_g:jùø>Ó.2=Æt7Æt7UÁ¨;ÍÙ<½6:<BK?ÀA<
<y¨?#§¸*Ñ8zÌ¾62=¹Ft7¹Ft7UÁ¨;R¹>ÒÙO>/@d?è°3?9Æï>ÒÙ??£:Ç-:£ÏG?:<2=¬qt7¬qt7UÁ¨;|>cÒ
>¡|?àÊ×=A
 =,?8ú5:É:É?´=2=t7t7UÁ¨;O~>IW>{ß? q>ª%=6Î?_":Æó@:ÎQ?~v2=Çt7Çt7UÁ¨;-4>G>-T?8:>>º>kZ!?^¬5:;8ß9<ZP?)¯2=òt7òt7UÁ¨;àg>«º=óíW?¼,õ=Dª¾=$?]%q:­eD:#*?Ñ2=yu7yu7UÁ¨;­öñ>O>­m?lî>ÆS>¸æ5?°::D*?­Ú2=lHu7lHu7UÁ¨;ÇC>Ë5>aWU?¸=}=Ô /?õ³H:òn:"!?²ï2=_su7_su7UÁ¨;1®>Î87>Ðs?	>DÃ=ìß)?I~c:ÿU2:UH#?N3=Ru7Ru7UÁ¨;Jé>">ÞzS?fzí=»YÃ=w?m7:Óø9Å¶<?Ð#3=EÉu7EÉu7UÁ¨;+Ng>kr>bÎR?Ç¸==Ê#?&v	:B:Ý?Ò93=8ôu78ôu7UÁ¨;Ða>üÞ=>AU?ÖC­>f>Q½&?J=:Ý9:÷?N3=+v7+v7UÁ¨;±Ä>r&->Òd?Öô_>x >-2?:T¦:4Â:[Y%?W3=Jv7Jv7UÁ¨;)Q¡=¡¶L=J»I?40e<¼@<@b?ÈFq¸8+_9Âb
¾{k3=uv7uv7UÁ¨;õ>Æò>ýWR?%È=º=`)?®wê9N:Î>,3= v7 v7UÁ¨;
û>u,(>¶S?õL>tÀ>|ä$?ÑI::xh$?I3=øÊv7øÊv7UÁ¨;Pc>±>Ü@U?cà=À¨=~3*?¡ºC:ß:¸~?Á3=ëõv7ëõv7UÁ¨;¼¿¿>m²c>gW?ie=>iì>G'?4U:t9:'?Ú3=Þ w7Þ w7UÁ¨;p=Ò<=Ì¯I?`ÜX<C:1<á?¡fu9êMè8Z7?<ÿ3=ÑKw7ÑKw7UÁ¨;ý*>FZ9>-tZ?'e'>ù
>7	!?¾m/:æ\?:¯ê>54=Ävw7Ävw7UÁ¨;ö1|>!>ó¬U?ÄM	>Ïúà=:<?|K:	<:	$
?p.4=¸¡w7¸¡w7UÁ¨;×>;>×ëR?A)>_>î<'?vu`:Vr:7ø>? t4=«Ìw7«Ìw7UÁ¨;Æ©=ÈsV=`ªJ?0P`<o÷4<á¨?Ñ¸äHb9y\(¾|4=÷w7÷w7UÁ¨; ?Ì<S>>´?Iö?ØÚ? 	s?Ìô:ù8:C±b?Qç4="x7"x7UÁ¨;Í¥>X:>Æc?0'F>H
>¡µ7?¬:>nd:
?ö(5=Mx7Mx7UÁ¨;ìf>p->ìR?)cX>jÜ%>$þ&?f9:dT:»&?.5=wxx7wxx7UÁ¨;¦á=
>=ÍòG?d
m< øD<Þ?ØB9»f)9~§?ì^5=j£x7j£x7UÁ¨;¡¢>´¬?>5Y?@Æ$>^wó=ÎA-?É®>:):Òæ?­5=]Îx7]Îx7UÁ¨;z>Ê>V?E¡==u=B(?o1-:+<:$ë>F¹5=Pùx7Pùx7UÁ¨;ê>Ôv">çØX?Vä>8â=$ó"?Ù<:GÙ9ã(:?Á×5=D$y7D$y7UÁ¨;ªï=#C*=âJ?ý_<µ;\<j¯?¸9¤å796ÐQ?6=7Oy77Oy7UÁ¨;øl>D¢>z-S?fn=ø·<=
Æ!?3½:ö·&:dHõ>·6=*zy7*zy7UÁ¨;³Çà>Fg>¨xx? ìE>¯å=\?,Ú¬:ÓH:?]?m6=¥y7¥y7UÁ¨;°ï>(D>Û"`?`>ËiÏ=Y'?tÄq:_]:ÅÊ?±%6=Ðy7Ðy7UÁ¨;Ä>¡*>l?f?"È>>{>t5?SÈ:½Z:Äw0?Ü16=ûy7ûy7UÁ¨;3	?>>d2u?Ôo>Ì>:âU?¾Ï;æ±:e?°46=ö%z7ö%z7UÁ¨;¦~>¬M>`áa?%>+ç=Ë¼6?.vw:Ë;:é-H?@6=éPz7éPz7UÁ¨;UYZ>Ró=1ºe?Y4Ü>»>5²2?î;é:È?N6=Ý{z7Ý{z7UÁ¨;¦r<A2<TC?åd<MÖA<Ó&?ÙW|8¨þí7·?o6=Ð¦z7Ð¦z7UÁ¨;ý9>³úà=¬¢S?g.©=pE=~'?°½":h:ã²?z¡6=ÃÑz7ÃÑz7UÁ¨;g[>[ÿ>¾P?Â=`r=ÿZ#?»â¯9-Â9 xç>Ä6=¶üz7¶üz7UÁ¨;Ö¸£>#B>÷dW?«>©¡ö=Ó¨#?%Ð!:ÝêÛ9½\<?¿Ì6=©'{7©'{7UÁ¨;Üg>>¬O?Ù=_¨¯=#?¢ :X8:ÙÓ?Í7=R{7R{7UÁ¨;(Æ>w14>å\S?ìDÉ=ð4=Sà#?­<7: W:
?ç97=}{7}{7UÁ¨;i>&>¡ÝW?Sh>)IÔ=rÙ?QÍÐ9öj:,ÕÆ>(W7=¨{7¨{7UÁ¨;n×a>]N>RT?D»=P=ï]&?å:çÎ³9$Q?Xq7=uÓ{7uÓ{7UÁ¨;òGN>lý=á¯P?bC=Åôv=|%?(¼;:M%: ?Â7=iþ{7iþ{7UÁ¨;k/b>©ª
>RÉP?Gá=ól=.-"?Ï9ÇmÖ96Ø÷>7=\)|7\)|7UÁ¨;Úä@>Lþî=ÅN?Ë³^=1$7=R¦?ÿZ9s²½9zÅ>Ä©7=OT|7OT|7UÁ¨;ð\V>>ìÔS?¼À=í+="?hI:ÑF4:?®â7=B|7B|7UÁ¨;²Ð=Q=ñðO?Þ£>TK>à[?þH:1Ð:Ø?VH8=5ª|75ª|7UÁ¨;ßfw>ã>±T?éÎ¿=Ø =C¤?:ê9?æZ8=(Õ|7(Õ|7UÁ¨;%>ÑÐ>ÛB`?5>LÒÖ=a<.?Ô=s:}::íà&?l8=}7}7UÁ¨;HgÆ>1å!>WÝ?ÿÄ[>62ì=32n?og:ü÷%:ì2?Eq8=+}7+}7UÁ¨;@î>YËA>ê\?"Zt>!'>·øX?¢i:[7B:È*?@r8=V}7V}7UÁ¨;áå>>{î=Í\ö?+ª>>q'?U,;Ð:'S?~8=õ}7õ}7UÁ¨;pz>Ë+>õ/X?=ö=}±=!1?½ä:Vxá9£È&?g8=è«}7è«}7UÁ¨;{q>¥¼>ýX?R³=A[=Cæ%?): ¯ë9\'8?=8=ÛÖ}7ÛÖ}7UÁ¨;¸\\>Éê>ÑU?°K.>¾>a¦?õ)$:4:}â?8=Î~7Î~7UÁ¨;Zdý>ï?>vü¨?"s>y>#©?÷·£:¬D:U?½µ8=Á,~7Á,~7UÁ¨;Ï>R&&>¹T?1Ì=î=ÂÃ/?TF:¥P:%?îj9=´W~7´W~7UÁ¨;GOª>+ÊI>X?¤s>
6>©ð*?7M:va]:òe#?9=§~7§~7UÁ¨;}U>ãS>qéR?êl=Hg=H·(?l«9mÚ9rÈ>*Ì9=­~7­~7UÁ¨;¨Õ6>ºÝ=#S?ún>6LÎ=´Û!?åÜ:l~f:¼;?SÑ9=Ø~7Ø~7UÁ¨;/x>µ=>Y?Ëáë=²Â©=Û1?C¶Å9):ãvÅ>GÔ9=77UÁ¨;×PW>©Pÿ=¶äW?°a>ªÞ=ZÌ?s¤Q:t$:¥+#?/:=t.7t.7UÁ¨;X´>BlZ>OS?ô=©ì¸=ô<)?M»8::¿$?:=gY7gY7UÁ¨;{õe<<¤3H?Í2t<IH<?Ç¸&+>9ÿP¾uñ:=Z7Z7UÁ¨;
ÏX>Ö>P?Ðd=>"/='?.':hÖ":¯?Çô:=M¯7M¯7UÁ¨;Ïm>»`3>÷Z?{N>r»=é0?D:*¾±94ÒB?=÷:=@Ú7@Ú7UÁ¨;Æ(>[À=N?~+`=U,=´&?9ô9s?-û:=77UÁ¨;lFo===¶ÝG?¦)<Ðq<V-?2IE9¶u9É³>
;=77UÁ¨;ZÊP>ì¿>O?¿=JH=¢ ?n#:·Ûì9wÉ?àG;=-7-7UÁ¨;¬·¡>^?>gUX?E¶5>+Ó
>'?Ê :áÜ98O:?\°;=C7C7UÁ¨;,j>÷û>eR?â°=ß¼=t"?V9
dÎ9ì*µ>ù;=X7X7UÁ¨;©'ÿ=g½¡=íI?y³<ÜE<:Ý?È9pÍh9Cê>!<=ùm7ùm7UÁ¨;èE¿>Ób>7àW?Z¤v>Çl6>ø-?u:«X:+?x/<=s7s7UÁ¨;û>Íì >¹S?>Öç=R¶=ò"?:!z:3?
I<=í7í7UÁ¨;ÉN=ÍJK=×F?<m)r<8¼?jà¸Ú³·û??N<=f®7f®7UÁ¨;Öÿi>-
>ì(T?ß= C²=L ?}s6:=:Wö>ÉW<=àÃ7àÃ7UÁ¨;XÓ´>­ØS>Z?>%$>¿0õ=Ða+?li:·i:»ÿ>]<=YÙ7YÙ7UÁ¨;Eµß<A¤<ï*¹?ÏM(<<ã%?Ô
¹f°>8wó¹¿i_<=Óî7Óî7UÁ¨;<>Bî>ÑU?>	Îa>©¼&?ùÉÓ9Å9dB	?c<=L7L7UÁ¨;â]>U<>v[?³O>cãÆ=!N*?:×÷j:]Ó?½p<=Æ7Æ7UÁ¨;¢2>ÁÛ=P?ú±=Ð=H|$?fS9:ÙÇñ99D?!<=?/7?/7UÁ¨;y>ß16>`ÏW?Ò}>Qm>5$?bD:d:¶U4?o <=¹D7¹D7UÁ¨;>Ð¹!>po^?RB>\´>%?vµ:x:¬ù:?È°<=3Z73Z7UÁ¨;:¾3>µäß=»M?@.S=yZ-=Eî?kÍ9nâ9>æç>N-==¬o7¬o7UÁ¨;ì>è4>^?pÆ8>ä{>»"?Ð?:2gv:²_#?0~==&7&7UÁ¨;ï/t>4>é«Q?B=×<u=4%?Ç¨å9R¦9x0?==77UÁ¨;F>Í¿>jËN?Û»>Ï=F!?¾»_:'ôY:ïd?¬==°7°7UÁ¨;Â>ìí->S?=>K>tn> ,#?LkT:óÊO:Ù?¿==Å7Å7UÁ¨;"1x>Gõ>ÙS?9-­=ÝÉ=^>#?âÍ9d(¼94?ÿ==Û7Û7UÁ¨;¢>Ø§B>ÛU?445>%.>µ!#?ù¹ :eR:aÃ>>=ð7ð7UÁ¨;ú>[Å+>LYZ?Ù²ý=ãë·=·0?ÓØi:-M:f¤?'>=ÿ7ÿ7UÁ¨;%>ý>ioU?©+	>ñ.Ì=#û+?Aîä9´
+:IR«>Ù->=y7y7UÁ¨;6Ã>[$> ¸T?Y>ýüß=Sú,?7Ff:O_:mà?¥2>=ò07ò07UÁ¨;±¨¤=;øS=§ÜF?êp<eÐX<íÕ?(D7r¯c8%>ì?>=lF7lF7UÁ¨;jâÃ>ñY>"f?¸*y>^û>&[G?Yµ:o:¾?F¡>=å[7å[7UÁ¨;¢ë>ÙE>£?2÷#>õ-Ö=;ûC?E:^B:o´?¢>=_q7_q7UÁ¨;³Áê>ì
$>ù)·?LG>÷Ä>¼?#èú:N
:é[?H?=Ø7Ø7UÁ¨;ªC¡>r?>Ï£W?º§&>|ßø=m+?::@:lø>Ò#?=R7R7UÁ¨;«/z>0X>ì4R?øÖº=l=¶ü?
Ý:°:ðá>å?=Ì±7Ì±7UÁ¨;6á§>BI>|,U?#>§±ÿ=D#?ÞM7:áº:îy3?M?=EÇ7EÇ7UÁ¨;{¦>®_C>Ì1Z?ÔÉ%>!->u%?;E:)äP:>¶ñ>ù?=¿Ü7¿Ü7UÁ¨;ÅVJ>?¨û=¦ÔM?¬÷Á=m¤=Hÿ?gç9YàÕ9z}
?0Ç?=8ò78ò7UÁ¨;¯¬=0Y=ºÁJ?o9<±$<%?39tï´8d(^?Ò?=²7²7UÁ¨;%v£<C¾S<z E?¨<bX<E,
?ò¼#9>9ñÑ	?¹â?=+7+7UÁ¨;ø>e(>6VS?&¿=t=Å'?ÕÐ9j9Q+?K@=¥27¥27UÁ¨;#>(Ö#>¿öa?Bò,>§>ÿ½*?,|:ç¦1:L±5?ê@=H7H7UÁ¨;(ÖO>ºô=îY?»­8>>Â%(?/:¾?:ë/?¯@=]7]7UÁ¨;²x­>p->×?>,ÝÊ=¾)?/:5¸	:âY?°@=s7s7UÁ¨;ÿ0>ï>8£y?¿ú>`r¢=|?÷l:gG:³-?Á@=77UÁ¨;o>r«!>cµQ?h4>Ä?×=Xâ-?¿â9L¦9u"G?zÏ@=77UÁ¨;Rl©>(ìF>J	Z?-Öÿ=¸=~1?&:ü9lÛ(?uNA=~³7~³7UÁ¨;ÊÅ>¶d>µ\?#>°Sæ=sÒ5?et:>º>:vÅ#?cA=øÈ7øÈ7UÁ¨;SÁÐ>|p>¦^?+É>ÃDÒ=K@?E:´Ý=:V-?{´A=qÞ7qÞ7UÁ¨;ÚÙ¶>©H>ëi?ÞE:>#b>ñ4?nIc:ò£_:G?ÜÊA=ëó7ëó7UÁ¨;>'â>>P?~>F²æ=G+?<«}:nû;:%º,?ØB=d	7d	7UÁ¨;¨îÂ>lÀX>Ê:f?>rP>Ï-?ËR¨:ye:¯¨;?9B=Þ7Þ7UÁ¨;ßÙ4>$dá=DiM?Þb=ÕØ;=?ÍL³9¸ªU9ûÒV?fB=X47X47UÁ¨;õe§>ÙrH>LÊU?þ>£ðÞ=ì¤'?ØS:¥X:yUù>ToB=ÑI7ÑI7UÁ¨;¡>°3>×[c?¤>ôÕ=ä>4?á;c÷:ø!?S~B=K_7K_7UÁ¨;E.>ö>ÓS?+M>" >*$?øcm: :LÅ=?åáB=Ät7Ät7UÁ¨;ú¤>¶f(>ÎU?p>A?Ù=Ç}%?×~b:aÉP:PÛ
?îõB=>7>7UÁ¨;ñI>">÷[W?S¥>£{Û=6á"?{f:~S:¯?,C=·7·7UÁ¨;¥	>6#>7òV?	<>Ìö
>)?_æq:JI:Ð¥?ë{C=1µ71µ7UÁ¨;|{>z>ôR?§ú">­õ=ÀJ*?k3':ü{ù9L+?|¤C=ªÊ7ªÊ7UÁ¨;ðÎû>¹Q>EÕ?ÿC>Éñ>Õ?t:ºu0:ZÕc?çÆC=$à7$à7UÁ¨;p!>A$>fðU?ó >À(ü=g#?ß¡L:ò´^:69ë>éC=õ7õ7UÁ¨;º>÷fQ>d?Û`s>P)>#U8?c§~:lK:Úy ?üC=77UÁ¨;U>f>A>)dY?ÌN¸==k(?¨i:Lo:3ê"?¼D= 7 7UÁ¨;ï¿w=á3=E1G?ýë;ØÙ;¢.?±Û8bGq8©¢?8D=
67
67UÁ¨;
>Ñ(>¥-U?{çÝ=äÛ¬=DQ$?þµ9ÊoÂ9ìÅ>
SD=K7K7UÁ¨;.Ê´<ód<&J?ç><'j<G­?n¯ç7Ú]×8â²	> D=ý`7ý`7UÁ¨;*C>é&>\R?>^Fè=ö¦"?3·¼9:ÉÛ»>Ï
E=wv7wv7UÁ¨;û¤=LM=ApM?´=¶Uä<Èk ?ÓÐÈ¸E
9ðI¾édE=ñ7ñ7UÁ¨;>'¤>Ø
>ð?=³ï=¸=æI&?ò
:&ä$:¸×>fE=j¡7j¡7UÁ¨;H#¢>b>êú?¢W>*ìÞ=?w?þ¹:6B:8@t?¥E=ä¶7ä¶7UÁ¨;§Êo>ôÓ>ïyR?ùª=ßx="?[KÅ97ë9ºÖ>mE=]Ì7]Ì7UÁ¨;±h>Sñ>ÔnY?öÈW>;P >`J,?à¥:¢þ:\´?¢E=×á7×á7UÁ¨;°=äþ>=KG?020<)<Ác?Ü¿â7â¬Z9ä¹=ó¬E=P÷7P÷7UÁ¨;0¿>í5d>¸âV?G>TñÙ=,+?ÉF1:ý@:i¬ë>ÄÜE=Ê7Ê7UÁ¨;>>mö1>c[?ðP#>åù=}'?^ÏQ:x+:6Q?5öE=C"7C"7UÁ¨;°<>H+/>&ßO?á¼=¹D=²Ó?ÆöA:|t,:äö?3þE=½77½77UÁ¨;è¤>`nF>_ÀT?aR>
ã >`'?qíP:æc:ìë>8F=7M77M7UÁ¨;«ë>õhP>}ª?L>sö>s?:N:J??H-F=°b7°b7UÁ¨;ì~>¥D>£]?åM&>M|ý=5ô'?ðÈz:vyT:F?¢SF=*x7*x7UÁ¨;þ>jë+>"R?wé=W\¼=¦?HÞ9¯ß9°	ÿ>ÍF=£7£7UÁ¨;SÊ@=á*ö<§}H?°f<ýg<è¹?Å £7Ø¢Ø8,\Á=ìF=£7£7UÁ¨;0Í¹>}ðV>¹K]?ý>>OõÆ='?Ý¼p:MËa:ªx?^G=¸7¸7UÁ¨;"ö->¿¡Ô=EqQ?òºw=|ÉJ=K^?Â'Ñ9»+:>KrG=Î7Î7UÁ¨;; >çBº=â\?G
A>Vµ
>¼].?Ý2:©
:ä?úG=ã7ã7UÁ¨;¯ø>ïG,>/öR?lµé=i¹=âW!?åu:tbÂ9è¼L?f§G=ù7ù7UÁ¨;I`p==ØE?b4<ýe&<OÂ
?umQ8ñ92¾=Û©G=}7}7UÁ¨;!m<"Ö<´O?oÛ-<
<(!?Ë§¸t÷8¸¾¸G=ö#7ö#7UÁ¨;ïx>zö=hF?+¡È>»¥>?µï9p):5Ò´>¶¹G=p97p97UÁ¨;@}>J#>[!i?y>ÿÀ="²?"Ý¦:ü*b: ß<?(H=éN7éN7UÁ¨;vÈ>3m>,ZX?wÓ'>jXþ=öê(?ü®v:bK:ï??ÏH=cd7cd7UÁ¨;Â@Ó>¦ô>Ûª?þ>¼ä*>­»B?æµ:ÅG:G?H=Üy7Üy7UÁ¨;v<Ñ>Üß>¤©?à·°><+>N>?dï:è}E:¶B?1H=V7V7UÁ¨;Ü>ÕW$>l[?]Jû=Gº=â«,?°U7:0±æ9rK?1@H=Ï¤7Ï¤7UÁ¨;°~>
>ÖÜ\?ÿ>B9ß=(?It':u:íj?]LH=Iº7Iº7UÁ¨;Õb>Ê#
>/R?8
=£Rb=Bº)?b§9Ý%Â9éNÜ>ÊH=ÃÏ7ÃÏ7UÁ¨;ó>ÚK'>±S?å>"ÓÔ=ÑÚ?þl:òQ:v}?4âH=<å7<å7UÁ¨;;>Ííç=ÂO?þæ¬=³=?B©}:=6f:¼	
?ËëH=¶ú7¶ú7UÁ¨;Ã¡Ã>Aba>â4^?÷>(F>xæ+?¾:ôc:Ó¾)?I=/7/7UÁ¨;Ve>ò">ïQ?±Ç>þê=þ ?æ$:ó¢':´Ñû>I=©%7©%7UÁ¨;tm>ñ=Æ;j?ÀÕ£>\z>²c'?òÅ¦:Ú:Óû?aI=";7";7UÁ¨;çÙË>Ûíc>ëôd?"ê>ª>v0?î:*·:<¹&?ø#I=P7P7UÁ¨;P0Ë>N'>¬6?KÝ=Ey=c?®:=Ý:Ùë?R%I=f7f7UÁ¨;
À>­Ú#>@?Ì´>d>I°J?¬ÆÝ:i:[[?"8I={7{7UÁ¨;BÂÖ<Ú;<snE?1¹<7<W±!?9¸8Æ¼?ô_I=	7	7UÁ¨;»µØ=1Û=ª¯J?¯b¿=<=&?1Fn9`f97c?I=¦7¦7UÁ¨;«¸>Y>ÈY?Ì{Q>´É#>¶#?O:Á:Q,?öI=ü»7ü»7UÁ¨;¤ê.>å¢Õ=*Q?M>Mí=«?­6:!:¼?¶I=uÑ7uÑ7UÁ¨;¤£+>kÔ=FÚN?UúÛ=ø·=Ç
?©Û£9A½¹9u×á>¼ÅI=ïæ7ïæ7UÁ¨;Ú¸>´>K>nÑg?¾ð1>u÷=K8?¸:V=g:ÌU?HþI=hü7hü7UÁ¨;ME=rÈ<CiK?O£<­I<¦?ì$;8DGP9æ=J=â7â7UÁ¨;í÷>o×>&V?Ú¼=}©=ß&?¸üÏ9\pê9ã>n)J=\'7\'7UÁ¨;Í?iw\>1®?[1j>ná=~ù?tQÞ:èq:~aF?ï\J=Õ<7Õ<7UÁ¨;+k >?>ËôV?$>Y>|)?ÛZ;~Û:O³?eJ=OR7OR7UÁ¨;ª>£n?>ic?ìÏ>ÐñG>Ñr0?K¿Ç:º?¹:
?wJ=Èg7Èg7UÁ¨;«C>ûE1>þ©T?N>>o>Ù!?<):=!:É«?óJ=B}7B}7UÁ¨;¿>vE(>b]?þi>¢ú=¡È ?°ì©:8w:~?ÂK=»7»7UÁ¨;¨^>}	>öÇO?,Í=ð¦=ùC?Vä9!Î/:x?¦>ÈK=5¨75¨7UÁ¨;±>2¯8>Ü
U?HæP>T#>J3?è[F:ö6:U?áEK=®½7®½7UÁ¨;ò><>>øR?í>þß=/P&?TS:½W:Éû>þMK=(Ó7(Ó7UÁ¨;A>ì	>þ:Y?äT>s$[>V(?×ÿ:ÚÝg:½?K=¢è7¢è7UÁ¨;e¶¥>I>Â	S?=¤2>²á>Sì?üÏD:tC:áã?ÂK=þ7þ7UÁ¨;©o>k">©ÊS?A%+>W>ý ?wG:¦¨c:¥??ÎK=77UÁ¨;T>Y#>ÓÊX?
Ë>s+ù=Y!?âÕ9[:ªH|>ÐK=)7)7UÁ¨;2åA>Öâ=ÒZ?ú(>Z=¯'O?Å<:Îý9¡>?H"L=>7>7UÁ¨;¿ÏÖ>í>C>´Ó?èJ0>ÕÂÝ=ìK?f$:j":¡ô>
L=T7T7UÁ¨;ýò>è»B>È?"²`>Åpç=$x?ÊqÝ:ß¾:?ÚÏL={i7{i7UÁ¨;GmÅ>ØUA>wµ?èm>ãÚ6>Í:?=p³:THu:eG;?"äL=ô~7ô~7UÁ¨;Çiq>Î²>P7Q?7_e=¥5=Â¡!?¾¢,:T:¥?ðM=n7n7UÁ¨;TQd>)«>¢Z?BÇ>ÎnÏ=¸%?Ô:í´*:r;Ý>$M=è©7è©7UÁ¨;ª·n>®>tóc?ni>ù1>Yà(?¢:YD:Õù?¿.M=a¿7a¿7UÁ¨;_+=têB=ó{J?#Ág<jËA<}?N¿[·Æ¦9³
T½¡DM=ÛÔ7ÛÔ7UÁ¨;ù¢>/|C>_lU?æ*>ãê=Q%?|¢â9+÷9¾Éê>bSM=Tê7Tê7UÁ¨;O>¦ÿ=¥ÍO?â±µ=º=À?¢2:,»I:°â>M=Îÿ7Îÿ7UÁ¨;á>ÌÌ<>BV?uÂ­=ºÇ=@&?ë:±ç	:L
?°¨M=G7G7UÁ¨;ñp=¦=ï±I?³cz<T`<ÇÞ?O¶8Éq9ÂÊ@>¥×M=Á*7Á*7UÁ¨;T¿>Y->Ì0Z?nËÃ=»N=[1?¡Ù9þ´:¿´>óN=:@7:@7UÁ¨;q©>´2G>ÏÂY?
/±>{¼>IS(?<I:lM-:ez?èN=´U7´U7UÁ¨;Z¶<$k<0F?>U<ÌA<9?f«V8*²8÷Ú>#N=.k7.k7UÁ¨;Dµ\>³a>¬P?©-=kî=àÚ?ÊÔ¡9P¡²9Ììç>Ð-N=§7§7UÁ¨;Á1«>¦4K>¬W?ôéf>:1>Xä&?b32:ú:c0?k6N=!7!7UÁ¨;§lT>Ï>²_T?Ì=%=0,?IÖ9±	¢9³E)?@9N=«7«7UÁ¨;XÛ´>nP>õñ]?bÙ?9´>89?Lë:«C:¬5?ÝN=Á7Á7UÁ¨;[]¥>ì(&>^Æ~?!ô=k¼³=ûÛ-?ha:!t :°Iþ>vN=Ö7Ö7UÁ¨;ûú>¦É>î|?»N>±âê=Pa?½;·:à8:.~?
¦N=ì7ì7UÁ¨;*>Vè->­¢X?ïã4>r>ñ_+?2(:Hr:öp?S«N=77UÁ¨;/5[>	?>X+T?¡#=8U=%¨*?
õ$:>8-:úÉó>gµN=ú7ú7UÁ¨;süª>¾KG>±¢[?fý<>¢>!&)?Åa:¸":1?kÙN=t,7t,7UÁ¨;2Z>jl>W¡Q?Ä*­=J¶=]ô ?üÆ9
ú9ÖÏÊ>=O=íA7íA7UÁ¨;%©>!L>ì¶S?¢pí=¶=,w&?+ÿm:ÍeJ:v?f3O=gW7gW7UÁ¨;Ú7>[k6>ëU?ê>ÄÌõ=U%?X:ïe#:KG)?8O=àl7àl7UÁ¨;@¢>w:>úq^?8»?§Ì>	+?J2:í):gù?m¨O=Z7Z7UÁ¨;Zt>5->ªQ?
Ü	>ÁUÙ=­b"?ëã':Ê::Iö?«O=Ó7Ó7UÁ¨;;>½Y,>ô¿T?µ¸>nGë=g%?ªN:ý¼<:\È?ûØO=M­7M­7UÁ¨;þ@>¹&ê=1R?4=çb=l.?\:òÞ9=Þ(?èO=ÇÂ7ÇÂ7UÁ¨;âR{>ôì>SþP?%0°=
=ñ."?	:éÉ9Õj.?ÂP=@Ø7@Ø7UÁ¨;->xü/>ytZ?¨Á,>ÝÑ>L>%?)h:ÅÊ	:ÿW? )P=ºí7ºí7UÁ¨;h]>ä	>÷­N?_-=îTa=­ï$?êñÈ9¬:ÖYÆ>	6P=3737UÁ¨;Wõ=>=Q+I?1Ëb=Â7=*ú?µNÒ9½jÎ9i?à\P=­7­7UÁ¨;p<©<ZT<6L?ºÌÝ;lÊ;s@?&³Ô¸[99&¾°`P=&.7&.7UÁ¨;Y>¡£>Û1Y?´6>ªï
>ÝR(?­:2-:÷ç>±vP= C7 C7UÁ¨;:eI>3Àï=W?ÚNå=T+´=	é"?¥õ/: ^+:n?ÔP=Y7Y7UÁ¨;êê>ß>sW?É²>Þkô=ö#?¯-:&c:´#?áP=n7n7UÁ¨;QÎ=ìÖ}=P?ûÊ«<bDh<¸X=?J¸)!9ÙÞ½­Q=
7
7UÁ¨;l=+(=ÜØG?­ r<ùIZ<ú
?îUâ7	9HÐ=ÓQ=77UÁ¨;¦>¿8>S÷X?W7>ÐJ»=@/?ÍV:°ºE:i
?¥#Q=¯7¯7UÁ¨;þ>/,>ÃT?7þ="rÌ=Õh?©ä9·á9à¢?=wQ=yÄ7yÄ7UÁ¨;!m>K3>a[?>×Ò=cë.?bÒZ:á+':9'?½Q=óÙ7óÙ7UÁ¨;áÊ?9>ô²±?¡>K/>¡c?ª:>²£:ùò?*¾Q=lï7lï7UÁ¨;íú>Õì%>xKÁ?¾7Æ>Mð.>o?#;4ß:=?ßQ=æ7æ7UÁ¨;Éé>UÚ$>/ôO?¶Bä=º=?5!:¸Ø:{
?mâQ=_7_7UÁ¨;>&Û;>dRS?Õ>²#á=½;)?WM:÷F:½?b'R=Ù/7Ù/7UÁ¨;é©>0F>´Z?â±³=M=ð2?_í9M°:<üä>,R=SE7SE7UÁ¨;P>¾cú=y=U?åô>æÆÐ=ôY?~%Ü9çÚæ9þô>ÝcR=ÌZ7ÌZ7UÁ¨;ùÚ¤>ÛÆ@>äëZ?ßú=*å¿= W'?³ðR:ûäM:#?ýrR=Fp7Fp7UÁ¨;j=®E=
ºE?æéJ<ì+<©â?3óÀ8Ôû8J »?»R=¿7¿7UÁ¨;W£=>,®ä=KT?v=J=0Ø?ªK):Þ5:®?§R=9797UÁ¨;%§=U=µ)H?
t<ãô<z?\1±·Vêñ8[»½MªR=²°7²°7UÁ¨;i¿¶>öçS>5Æ\?î>:ñ¦>á6?¢_:¦ð9Q¡?ÒR=,Æ7,Æ7UÁ¨; >iA>æDT?²>³Ë=¬¨%?:%:=>	:X?J×R=¥Û7¥Û7UÁ¨;D>'yò=áuO?=PpS=b¸?Ñöü9¦Ö9M?éR=ñ7ñ7UÁ¨;ð*>Õ&>±\?#2>Ân>ÊÝ*?²és:4ÝT:«?¤ýR=77UÁ¨;Â%¡>¿Ý:>,Ä\?o²e>!(>þ.?ãç~:	J:`R?
S=77UÁ¨;5	´>Ê_N>T_?³B>	4>1Á1?fÍN:^b:)¹é>pS=1717UÁ¨;B$r>Í>J!S?# >kÚõ=¿&?r·W:´e.:S?yS=G7G7UÁ¨;ÕÂÈ>äYg>&^?m>e½+>¼1?È:ÅM:]"?!S=\7\7UÁ¨;pb>W	>­xS?@)="[=Â?þÇ:¹ü¿9»¸G?´S=øq7øq7UÁ¨;³<Åb<·J?[Z<ÖT<?Ò?$ì8LY9>PÊS=r7r7UÁ¨;Ó>.³0>hY?1¤=pèv=;'*?T:k=:jó>ÂÔS=ë7ë7UÁ¨;V>-½>»GV?.:>µ×>!?>s:ö':ö²ï>ÞS=e²7e²7UÁ¨;çFx>>Â#S?Ã¬;>]>a#?9>M:FâJ:	}?ãT=ßÇ7ßÇ7UÁ¨;é4>Ãß=³N?ýP=nº)=¡?Åï9'ñ9cJþ>lT=XÝ7XÝ7UÁ¨;l³<_e<ötH?x<TM]<"?ãñ¸«æÜ8/ÿ¿Ö7T=Òò7Òò7UÁ¨;Ý!
=f­<JÑK?
<±ä;q?fDi¸"9¬7¾¨BT=K7K7UÁ¨;C~Ç>n)b>Ða?'">Eáå=Þÿ4?¼'G:1fÑ9íys?T=Å7Å7UÁ¨;{Ãâ<h?<ÖG?c=l;,`;²ã?Xf¸*ÞÅ8?¾håT=>37>37UÁ¨;Ð)>û/>4R?2wØ=L+§=ó¾%? :Z!:f]ñ>èT=¸H7¸H7UÁ¨;øÁ_<Á$<'UA?Ç;o;´µ?%÷¯8Ü9u.>ÌëT=1^71^7UÁ¨;?s¥=F	V=bãE?òÕ@</¦<?9p~9þ?Ð-U=«s7«s7UÁ¨;üb>ð	>¡R?¼û=éÑÏ=7?üC:Q6:A	?tU=%7%7UÁ¨;ÈO>:?>|Q?÷ê×=®Îª=Î!?Ç°9õ3Ä9Ï³À>U=77UÁ¨;a¯>±R>WU?IO
>ÿjÜ=$?ë^':PR:"	?wÖU=´7´7UÁ¨;Â>	¹0>^?,.à>Õ®ª>(?#³:¹8:c8?V=É7É7UÁ¨;é,>ÖØ=ìK?À®<7Û<Õr$?¢9Üº9
>Å+V=ß7ß7UÁ¨;RKS><è>©ÎQ?VÎ=dU=Ü÷&?i¢9à	09æSb?ôEV=ô7ô7UÁ¨;Dn=[Ø6=òÐH?äç<<	g<ñK&?4¥¹%9~å¾ªmV=þ	7þ	7UÁ¨;¡§>ì°B>S\?<N>"ôE>$e,?7Ë:):-?ÝV=x7x7UÁ¨;2­>Ç÷I>Q[?mw>©@:>q
*?g³°:GW:J«?øÂV=ñ47ñ47UÁ¨;V>C#>ÅÅP?Ùä=þz¹=`?	×":Í
:m¶?fÎV=kJ7kJ7UÁ¨;ôu>>q7W?Er>åé=iÂ%?/kP:è­=:P¥?¹öV=ä_7ä_7UÁ¨;ë×>{8>\T?çÇ=³(=!?n}õ99Éô9;^?SW=^u7^u7UÁ¨;#6>È÷/>ÅµT?#'2>¿ê>Ò!?Epk:dE:Ã«?/W=×7×7UÁ¨;Ä³>*'>ò~Q?·«¸=YÞ=²­?Øô9-9µdG?Ú§W=Q 7Q 7UÁ¨;)Å>~>zæZ?¡>YN>¦ÑG?)e49Ã90Él>QªW=Êµ7Êµ7UÁ¨;¾=e>k>ÓP?·>¯ç=ç#?:\¬V:òÔ?¬×W=DË7DË7UÁ¨;Å=ä%=àG?G
U<×
F<x³	?ò¼8î=9µ~>-õW=¾à7¾à7UÁ¨;JIM>yíÿ=&XM?U¬=Am=A×'?øb9DÛ·9oÆ>ë!X=7ö77ö7UÁ¨;ýøÔ>G¥p>³b?¦z>z±0>#.5?Iã:àV:+´ ?X5X=±7±7UÁ¨;.*O>äPý=\Q?à ²=V=Ä´'?N9¯ÿ9>¹X=*!7*!7UÁ¨;÷z>¦>¼S?û«>Çî=
É"?[Êî9¶½:pÈ>X=¤67¤67UÁ¨;ôSp>¯<
>×^?üÜ>¶¬>ö#?»FÑ:QÌ:`4?à¿X=L7L7UÁ¨;û+>#Õ=ÈN?àu=bC=© ?æ¢9Xp:¡>kâX=a7a7UÁ¨;]F>[y6>
	W?äT
>ä=<?¬:Ýc:Ó<î>æX=w7w7UÁ¨;·	¤>bj>Î?W';>Gô=HCD?R?:Ý:d	?Q÷X=77UÁ¨;]V®>kZI>ò¦]?xBS>ûÂ>B)?¤c:®GH: ?!Y=¢7¢7UÁ¨;Y.>Öz >zÛR?ÔGù=ÆÃ=5#?:Õ&:ê<?T^Y=}·7}·7UÁ¨;|[Ó=)=`³L?,ÅJ=Àw(=?k®è8_o9ç×x>ZdY=÷Ì7÷Ì7UÁ¨;ü>¬Ê·=MP?¡û>j6Ö=½º?Êì9¬9@/?*oY=pâ7pâ7UÁ¨;xµ©>¯A>-O`?pcZ>_ð>ý0? ]:A:ë?áxY=ê÷7ê÷7UÁ¨;]?>áÊ>eV?11>ÈK>)#?ÚÌ:\~:T ?aÊY=c
7c
7UÁ¨;ó¾{>ä>·(Q?¸>ó=´o#?©w:5^:L¢?5Z=Ý"7Ý"7UÁ¨;ò·¼>¥ô`>ÃV?¨°>Ò~Õ=ó1?@:Ç¸J::NÁ> ¨Z=V87V87UÁ¨;d[×>nk>Bÿi?ëo>}>õHB?­î:îg:Ðp)?äZ=ÐM7ÐM7UÁ¨;pH<>å=|ñQ?¸=ë¦W=p|#?¦±.:½:]?e[=Jc7Jc7UÁ¨;ß>é%>ÃFV? >[gÊ=Õ[&?8
::5hü>j[=Ãx7Ãx7UÁ¨;ØÃ>S½=¬N?¥Ìì>º>5"?þÆ:üw:KK?<[==7=7UÁ¨;2^«>=jE>%9^?¥>'ß=L*?Ê(y:ßÕ>:°'?Á[=¶£7¶£7UÁ¨;`b>à¼6>2zU?p¬
>³Ì=ÇP1?³C:Iç:Ce?=»[=0¹70¹7UÁ¨;{Ô>î¶q>`?^ü¹>{f> ù7?=;:ºS:Ðß$?P¾[=©Î7©Î7UÁ¨;fÝ>â>~m³?fÜ>->l?¨:lq:2?Óø[=#ä7#ä7UÁ¨;@y<ßU<I?<lÆ;ÏÜº;2ë?L³¸ó¤8S
ï¾
	\=ù7ù7UÁ¨;¡Í?w>Ó?¨ê§>?>Lö`?(¦ý:Å:>9k?u\=77UÁ¨;#ê>­>,^?LZÐ>ý>¾'?mm:@:êÐ?£\=$7$7UÁ¨;å[X=¼=«±E?,[6<Öô<¹$"?XS¸©
9ÒH4¾Å/\=	:7	:7UÁ¨;l>l&>îT?´,>hÍ=¤T(?hÞ9ô´9R?|\=O7O7UÁ¨;q>O>ãbâ=Zj?ÃH>ñ>(?la:Às_:4!?£\=üd7üd7UÁ¨;7A>~í=BEP?I=©mn=¬E?d¿Ï9'GÎ9wé?±Þ\=vz7vz7UÁ¨;y>s>¯T?¬IÏ=$¦§=¤C?K:v:,?]=ï7ï7UÁ¨;s?>ÓZí="}N?Ü»i=è@;=¶Å?µsF9áìþ9áIG>Ñ(]=i¥7i¥7UÁ¨;->£OÁ=?yQ?DÊ=æ{=OK?©­¼9«èú9½À>Î]=ãº7ãº7UÁ¨;Ònm>þ>ãU?kù=ÒØÄ=IQ"?fÿý9{¿â9îa?&^=\Ð7\Ð7UÁ¨;æßc>û×>MP?êYÕ=ZV¦=-$?.`":è±´9Òf?:1^=Öå7Öå7UÁ¨;Îk>P,>»ZQ?®G	>sÙ=ä!?3l:íd:»C?L4^=Oû7Oû7UÁ¨;åw>Ø>óZ?üØ=Mj¦=µå&?Lt
:r:²ú>¬;^=É7É7UÁ¨;²=Ê³d=uëG?îî<}®m<ki ?çÐ8ÜU9dÂ½>O^=B&7B&7UÁ¨;¸+=JH=
*J?	B<*<;?ßj9sÈ8à´?Ì`^=¼;7¼;7UÁ¨;%u`>Ð>«U?ïJþ=vqÃ=µ&?ÿ:vn:y?t^=5Q75Q7UÁ¨;æw>Í:>]^?ný=h'º=°B.?ðY:eüZ:^Æþ>Í^=¯f7¯f7UÁ¨;l"?FûI>½¨?yO>î>µJI?ER:û`:ñ5?^=)|7)|7UÁ¨;{M?¸>I>N4±?Ú»>3 >r5?ÿÊó:,C :
·B?¶^=¢7¢7UÁ¨;LÔ=ô¥&=ÚùH?f:<[<þ|?Ñ9>à9R½z?³ä^=§7§7UÁ¨;z>Å*>ï]?¦ZÑ=i¥=V"?±x7:ÄÖ;:6ú>S_=¼7¼7UÁ¨;~>ìZ>õÀX?wÔ5>
>r%?Ú;:2Oy:Wf?ï6_=Ò7Ò7UÁ¨;ð>g­¬=£T?ßÑ$>@'>gÛ ?ç®?:àî9Ö·M?ì>_=ç7ç7UÁ¨;[­s>ÙÁ>
xW?=¶ÁW=<p1?2h°9Da9?+H?G¯_=ý7ý7UÁ¨;gë©>$ø8>Â+k?Ä5>Ï÷ê=)JE?a:îØÏ9gº?sà_={7{7UÁ¨;J®>½;>¾¥U?6ø=@:½=1Ó'?ô¾A:l:c¤!?Õ`=õ'7õ'7UÁ¨;!>ÚÁ&>|?S?0Û^>iG1>pè ?Ò:ã:ò$?¥-`=o=7o=7UÁ¨;óð>`N;>\Z?Y>µ3Ú=qs2?Ã
i:IS:5.
?5V`=èR7èR7UÁ¨;An>o>¾^T?oe=4,=$3*?;´?:/Zù9ÐD?0Æ`=bh7bh7UÁ¨;Ó#n>G>xÑQ?ðñ=²qÆ=´Ê?õ:xÖE:W1?Ï&a=Û}7Û}7UÁ¨;Üb >¥ß9>å\?'â=Tä¨=g®+?U:r: ?[a=U7U7UÁ¨;B>ê6>TT?~ö=»=0+(?[«N:Oö):¥?Â]a=Î¨7Î¨7UÁ¨;×@V>`Ó>LáT?3&>.ÿ=0Ë&?°j¢:±:}ù"?a=H¾7H¾7UÁ¨;RaG>yáô=ñnP?¥·#>sóü=×°%?f1:nk:U?#a=ÁÓ7ÁÓ7UÁ¨;7?­È>/T?i>³Ö;>3Q?N%,;÷Ý:¥F?@¨a=;é7;é7UÁ¨;éì>ô&>§êS?0â=7æ¶={K?TÏ:0r:Ù>áb=µþ7µþ7UÁ¨;gú?S.>¼ß¾?jÑ>æ^=jhu?ÚÚ:Î$:¹c?b=.7.7UÁ¨;à?îª-> ëÀ?tê1>z`¯=dÚ?Ú¬:&S:Q?db=¨)7¨)7UÁ¨;}Pn>>,S?íÕÔ=ââ¤=9%?»9ÊA9V´?ÿhb=!?7!?7UÁ¨;=p>ôá>EðO?N8×=/¬=¯ý?ôü9à¶ü9dÿ>¨b=T7T7UÁ¨;>9>?RT?°)£=ÚS{=;2&?Ì:HM	:k¼õ>ÖÃb=j7j7UÁ¨;ýÁÑ<Ï<À)J?ª3<³'ê;è?ñ¶@9 aV9!æ>ÇÎb=77UÁ¨;¤Õ<qÚG<DåH?,$<õ<'Õ?H¸¶J8>(1¿Öb=77UÁ¨;P
?²Ý;>õÁ?õÜi>óêð=òx?pV:iëÔ9Å¶?#×b=ª7ª7UÁ¨;
?ô\>±²?k»>ñª>Àª?é?;aîã:W?ïc=û¿7û¿7UÁ¨;£>ÎLC>úXV?þ:>Ñ
>w;)?ÃI:	÷":Úß>­Cc=tÕ7tÕ7UÁ¨;9>>ÿ8>[R?<Ô=çª=Eô?¯MO:ß{:íÌ>:mc=îê7îê7UÁ¨;<ä>8~²=ñ=Q?¤=±Ö=Ã?Ò<:Y3:~ý?Rc=g7g7UÁ¨;Ö>ÓR!>Ì÷U?e¦>Ãå=Å÷(?!!:Üè9Q1?ác=á7á7UÁ¨;ô¿]>I>âôT?ÂûÍ=¿z£=G!?Qe*:.°:ä&?¥c=Z+7Z+7UÁ¨;zz>ÂÑ1>»QT?Ëo/>äÍ>ÙZ%?]:HØb:cxù>¾c=Ô@7Ô@7UÁ¨;t0¥<)¥=<½ü^?íT=åy,=óh?àf¹8;Ø8>Û>¡Úc=NV7NV7UÁ¨;I¹>­V>Á½\?ºj>`Õ=¶(?V':Ê4:í>d=Çk7Çk7UÁ¨;ßX>Õ°8>LÈQ?ùU
>Jè=7Ã?9S:Iì(:fI ?ÊNd=A7A7UÁ¨;§¥>dP!>uDW?÷¶Ë='Í=®3$?h60:»ã:
+?ÿXd=º7º7UÁ¨;\ß°>qyK>ð^?AÓú>"°>ã5?74l:bø3:»þ'?¥d=4¬74¬7UÁ¨;5 {=8*!=ÒrG?ÆH<(<m?f8Ö}9¨Ð>7öd=­Á7­Á7^)Ë;×³­>DPF>à:`?§­è>ËÈ¦>%2?{ D:oÔé9ê¸V?Be='×7'×7^)Ë;zE°>êQ>ÃJW?!æ>pe>Y^(?2ÆL:ÂE:6?Ü(e= ì7 ì7^)Ë;½>#^>]êY?r/'>Nü=8¢)?LR:n:VA?Ê;e=77^)Ë;UÖs=ôÝ=>H?ß}<®|><Ï*?
¸ÀH=¶J·¾@4He=77^)Ë;cV°>@·N>aZ?Nÿ=1¸=U	1?}Ô:a]:Ê?Ne=
-7
-7^)Ë;ñz=B&=¦K?5Âa<!<Ý´5?(9®*å8^3#?äe=B7B7^)Ë;s¡>Zí;>wî[?Æ=[=±7?a(:ô
:?ße=X7X7^)Ë;«|§>ÓE>½X?Th>D£3>e%?GUX:P#:*Y)?Ve=zm7zm7^)Ë;Ãn>G><,V?¹ik=à+.=È-?Xb*:¤":³.?U¨e=ó7ó7^)Ë;e«>Ë >4ÐT?×d>CQÌ=[¡$?Ù®:áö:¶¤?rúe=m7m7^)Ë;f8½>	4>ñ ?%>ah¾=M7?ÊqY:%:¿a;?³f=æ­7æ­7^)Ë;8ú=ç80=ÝäI?¹s<8ìK<tÜ?jm9Ö^9?+!f=`Ã7`Ã7^)Ë;)<ãB< ÔI?7Ã<ù<þg?{µ8§)9¶¦>ùQf=ÚØ7ÚØ7^)Ë;&¦>L<>vob?D>ä>P	1?ß:>xX:V8?Zf=Sî7Sî7^)Ë;Ö=ëÉ;=È,H?ò2<Ü<øn?Î9éÈj9­>Çzf=Í7Í7^)Ë;W>r>>é©`?ïRR>Z>æ-?>Áj:1M:²8?äf=F7F7^)Ë;>I¸+>»T?G>ÛÊ=¯'?ÌzF:à:%?±çf=À.7À.7^)Ë;jz
>ÿxª=tuT?¾ÿÀ==×)%?g¢$:qîñ9D5.?wüf=9D79D7^)Ë;Ç#:>Üá=EúR?:6=F®i=´E!?wÚu:½W:¿Ý?'g=³Y7³Y7^)Ë;¸ >ËA>#T?­>ó/×=b['?`:4õ6:ÃÉ2?®9g=,o7,o7^)Ë;¤N>YÕ÷=GsU?ÝÜÝ=3¯¬=ìs$?.M:B9:¸
?Ð@g=¦7¦7^)Ë;Ý£>qÕ:>n`?XÙ>î>±1?4º::<$?¹Mg= 7 7^)Ë;ëèv>5>¯°\?S4Ú=ð{=Ï /?&:Ç9¯U?LPg=¯7¯7^)Ë;ÕD>ªJô=6ôM?Ñ¦==@Ë?ê:¢¦à9ì?lg=Å7Å7^)Ë;p<VK<Y7F?ß±æ;ì½;?z?t?8dâ71å?Mg=Ú7Ú7^)Ë;üLl>ñÜ>¹V?ª§>.
Ó=!"?¯ô:ÔO:Yb?Rg=ð7ð7^)Ë;ãkc>¹è>4P?á2é=+Â=Ñº?ö%#:-':Wù>ó½g=77^)Ë;kK°>ÑÎP>t#X?ÅXA>>Y(?¯3:}á7:eêù>Ëg=ù7ù7^)Ë;øS>py >ñQ?Øv>7iÜ=¬ó(?Á:à:1:«ÁØ>îãg=r07r07^)Ë;÷>É>5Y?b>E}Â=w+?Õg:(14:-¯$?´h=ìE7ìE7^)Ë;(÷ß>í>ÛÈ?Ü&>EO¦=7?«K:K%:#ñ?h=f[7f[7^)Ë;A?:>Eæù?¨Çl>$á=^?o/»:^ï?:5ªy?Ë	h=ßp7ßp7^)Ë;sØ>#>'¢©?±}>ðrá=5	?¹û¬:jzH:÷ã\?Ö$h=Y7Y7^)Ë;>º)>;R?»É=åò=m{#?VÀJ:Ï;:·.
?£0h=Ò7Ò7^)Ë;Þþ>°9>×2[?9>ÉV	>!í,?@ÂS:¤u :ì(?&Uh=L±7L±7^)Ë;û.>k\*>*Z?hý=5»¼=3+?©X:à(:÷7$?qwh=ÅÆ7ÅÆ7^)Ë;ìõ>I&>dT?(ó½=à=9,?+L:â÷:6}&?Bh=?Ü7?Ü7^)Ë;ðÙO>»Ãû=YS?/
Í=&Â¨=?¥á:v:?|·h=¹ñ7¹ñ7^)Ë;§l>t>£T?x<&>ÀJ>Û%?uë:?:«9?þÛh=2727^)Ë;ð^±>OCT>ëU?ÉÔÆ>Ù>ÏÔ+?eÔ:hz:{o?Døh=¬7¬7^)Ë;R]S>ûe>zO?£¥¨=ÇÌ=,"?ÞßK9ëlz9¬iÐ>{úh=%27%27^)Ë;}£M>[Jÿ=Î5N?MMð=QvÉ=S­?'
:»@:ñ¼>	i=G7G7^)Ë;Î,û>Y;>²«?¿ã>y×>?Gtø:6#:æTk?Ùi=]7]7^)Ë;Êì>Ü¸&>DÈS?piÌ=Re=6<&?±û9JõÒ9iV?°?i=r7r7^)Ë;í+¨>ÂØD>7µZ?ù=¬=,9?Sl*:¯ó9:3?èHi=77^)Ë;R>2¦1>¯ªY?*2>§å=ÄJ,?
é:ÙO:A,?qi=77^)Ë;Ûá<ù[<Î½Q?Ê¶¡<z<a%?ý?¸59jh¾)ui=ÿ²7ÿ²7^)Ë;UM>Û/>A\?"Áÿ=(ZÃ=Â'?â:¡:3Ø
?i=xÈ7xÈ7^)Ë;íY=ÇGC=I?2<ùÏ<+=?×L¸Òn°8ã¾³i=òÝ7òÝ7^)Ë;n<f>ª
>T?ýyõ=-Á=¿"?ÿ ï9JÑ9R?¼ºi=kó7kó7^)Ë;[ri>>>P?&,Ë=S=$´'?hn1:Ø"æ96_E?úi=å7å7^)Ë;u\>¥Ö>ÙFQ?LÙ=3Ö¬=]È ?}Ä9X9ç$?j=^7^7^)Ë;k|>d%>5èU?çOº=ÞT=b&?æÈ:
:%£? j=Ø37Ø37^)Ë;o
>y#¢=ÿ{_?IRñ>¶õ»>ÎV$?2¨;N;+·
?|8j=QI7QI7^)Ë;æÆ¢>i_C>
JU?=G>¦F>p.?ïr*:$
:Ä¥?³:j=Ë^7Ë^7^)Ë;ð]>_+>u«T?z/>Ìæ>EI*?F:0hp:;ñÒ>~dj=Et7Et7^)Ë;Ã{>é>>iW?pË=¥¢=æ* ?Â:&nü9V1?«j=¾7¾7^)Ë;ò(Â>»W>
gf?o[9>Z¸>5?Ñìx:Fû[:^×?C­j=8787^)Ë;»>¼A4>+]?mÃ=uµ=8¿:?Wm:E\:­¢>?k=±´7±´7^)Ë;`;>v¨">6N?I¥Æ=Ð=eÙ!?oEÍ9Wöõ9û¥Õ>Åk=+Ê7+Ê7^)Ë;{>)>©R?²ÁÞ=¿j±=¶ ?!:ûÇ:<ý>²'k=¤ß7¤ß7^)Ë;_¯=0x7=Ù|H?7<y<*?L8¤@9JÓ+>f^k=õ7õ7^)Ë;xê£>öE>.ùS?½
>l@Ù=
7#?­j.:â9ÂE?$k=
7
7^)Ë;Ch>ëÁ>û5S?Ëýæ=:¸=18 ?6#1:¿:à!?­Il= 7 7^)Ë;¤<=êÃ-=ë<G?Ñ<·¹</"?ÿ9Ôæy8É@A[l=5757^)Ë;V®>¤ÒB>ºÒQ?tiç=ãQ·=X!?Çª=:Çé6:î¹?C¬l=K7K7^)Ë;qm>¿¦->ÐZ?
>>å=1?_:l(:2n:?¸®l=~`7~`7^)Ë;©*Ù>áål>{­j?KR?>X¹>Ì!7?Ëî½:t{:v} ?¸l=÷u7÷u7^)Ë;^Á>Ý1>¸ÔX?Á>Ixö=at?Û.\:Ù¼F:ìÏ
?ûl=q7q7^)Ë;é¤=ëöN=ªýJ?å;¥<²h<d»?ìA7ÚÞ9Nï< 9m=ê 7ê 7^)Ë;%Ï>púo>ìù\?®L>² >¬°7?q:,;:¹m?$em=d¶7d¶7^)Ë;kî>Þ>ËT?¨ÕI>ò >ªj!?¹@:&g:8Õ>çkm=ÝË7ÝË7^)Ë;G>0þ6>±ÔW?ÓÍ#>£ú=ÇN'?È§L:!:Õ¸H?¥m=Wá7Wá7^)Ë;Ý<>¤9>ÂW?>>Yýt>Ô#?÷Êc:ÞGL:»?pm=Ñö7Ñö7^)Ë;ñ\>(	>×M?Ë¨=R=t?©ýÇ9ÕÊä9Æß>ü°m=J7J7^)Ë;Vã>ì¼2>ÐS?Ð&ã=nRª=^µ*? e:ÈQ:r8?7Èm=Ä!7Ä!7^)Ë;ýN>vÿ=[mO?1=Ü=ÝU¢=¨-?GÌ:2ü9PÜ
?2çm==77=77^)Ë;p=ú¶= N?=¿ý<Ðò ?:9gïÛ9íÒ>úm=·L7·L7^)Ë;ñ´>=óZ>G!S?dÛ=dW¨=ÛÐ&?IxF:'`:$Râ>jn=0b70b7^)Ë;?[=Þ+=F?È"<"6
<B?û×Ï·Ðä8&è½Q"n=ªw7ªw7^)Ë;=Á´,=R?Xù6=n=P5?>xq9&Þ9<WØ>ë#n=$7$7^)Ë;¦ò<Ë<k"Å?Ãÿ<ä(<$u?b8ß×\9=0n=¢7¢7^)Ë;fëP>Æ»ú=ÉNU?¸¥é=PÛ¼=[?4¨ :ê¤ :?m¡n=¸7¸7^)Ë;\¤³>V>LFV?åR>]9$>_$?,]:·#":8æ.?«n=Í7Í7^)Ë;®=;}À</`P?hß¥<¯<v×
?×Ï1·ä»8Dr½óén=
ã7
ã7^)Ë;y´>@úQ>¨[?¡>K©Þ=])?¼^:&µ:E?fôn=ø7ø7^)Ë;¢á>j¸9>ÞV?*¸*>±a>ES&?AX:JÈ@:2Ä?Òvo=ý
 7ý
 7^)Ë;¿nG>¾ò=pR?T¾>¶Ò=V´#?¶:÷BB:Ø°.?o=v# 7v# 7^)Ë;Ôz2>ÉWÏ=]\?ÌB>¥qM>ÎÂ3?op:Ì:Od?Ço=ð8 7ð8 7^)Ë;Î3\=^+¾<÷6?×ñÅ=u=YN?:±ñ:»:?o=jN 7jN 7^)Ë;`íj>è>kkR?âÅ=Í=Ü?+uÙ9À&¹9U?DÚo=ãc 7ãc 7^)Ë;9>Á¦>HÖQ?j©=Æz=Æ?åX:pü	:ù
?7p=]y 7]y 7^)Ë;14>í<>·RQ?>qß=%?/N~:¶*z:?<p=Ö 7Ö 7^)Ë;A>¨#>K?ÒÐî="¾=ôá ?5: _:®%0?Ôp=P¤ 7P¤ 7^)Ë;ÆÏ¯>æÅ4>Sùx?@tJ>,é=¤î]?wà:Ä=\:¤7?Ép=É¹ 7É¹ 7^)Ë;#>X9>="R?p\þ=lb½=ê+?b:L:½Î
?@p=CÏ 7CÏ 7^)Ë;É÷Î>ma>C	k?ª5]>AÕ>¹;?Q:_R:³P(?{Kp=¼ä 7¼ä 7^)Ë;s
[>u>KþN?¶ôà=)/µ=Oì?æ?:qÂB:>ü>}Rp=6ú 76ú 7^)Ë;D(W>¦>ªL?Bx=
A=ÂÑ$?û¡9Õ9°:Â>ÏUp=°¡7°¡7^)Ë;>l
4>è,]?[§8>
>*?´Ô:îõa:«ó"?cgp=)%¡7)%¡7^)Ë;"î;>?â=7TT?ÿÕ©=oT=ÅÌ&?CÐ£9EÎ9åË>p=£:¡7£:¡7^)Ë;ò>E2>&]?Ó`>¢bB>4c*? :5{s:?p=P¡7P¡7^)Ë;u¬¢>±&>£?
>µP>çO,?dÀ\:HÍ::NC?p=e¡7e¡7^)Ë;¡F¥>8>ß?âà¶>U¬:>ÆËz?« :ÂvL:U8=?5÷p={¡7{¡7^)Ë;áE>Få%>Û_U?cîÑ=ð×=+S+?øûÎ9b«§9_?Öq=¡7¡7^)Ë;tÃ[>Ê>Ù£M?Û´=_ì=D0?ó%:Ò:> ?~7q=¦¡7¦¡7^)Ë;añ­>H>¬^?O8>®	>â+?Ë3 :ÝCô9æ'?áEq=|»¡7|»¡7^)Ë;=ÔJ=:ÙF?Y+X<sw4<®R?°ÁF9¤#
9è@4?Òq=öÐ¡7öÐ¡7^)Ë;l°·>
V>P·[?(
=>¥>Î1?Z:é/:k?äq=oæ¡7oæ¡7^)Ë;e¢>¶	?>Y?kº=Ñ¶=#s(?P:àÜ6:VÄ=?®ûq=éû¡7éû¡7^)Ë;¼H>>	í=¬M?»þ=¾/Ï=6B?êÙ9ý:6Ã½>]r=b¢7b¢7^)Ë;w)«>PÇL>ùU?ò:1>û>ié ?E¸:Sl?:]þ*?ar=Ü&¢7Ü&¢7^)Ë;â@>Õm+>óO?>»ã=\Ý ?:vÔ!:óÖ>år=U<¢7U<¢7^)Ë;¢ê>º8>aPW?ND6>í£>.#?:N:G2?0s=ÏQ¢7ÏQ¢7^)Ë;Oß>Htw>Úg?¡P|?s«+?j!<?Ðh:Ó 0:ù(?¶Ns=Hg¢7Hg¢7^)Ë;¥Y>/»>
U?9/¨=x|=*?N:Dð:Ü|?Tes=Â|¢7Â|¢7^)Ë;I>`r.>cÂR?©Ï=#C§=ß~?Á|:yg:Ã
ø>ös=<¢7<¢7^)Ë;¾f>T}>ö¼S?bTJ>-ó'>¯3?D$:\:N³?"t=µ§¢7µ§¢7^)Ë;Å>®(>qo?âß>7³¬>Õï%?¾å:X\:?Jt=/½¢7/½¢7^)Ë;0?>Ë->¯R?Ü=}@¨==Ï'?OP:Yéô9?]ft=¨Ò¢7¨Ò¢7^)Ë;çW±>Ñ©P>+Y?È@A>Øf>q¯&?ì4:¦Læ9H H?
t="è¢7"è¢7^)Ë;ø>7TO>Up?¯>J5>6A]?¶¢Å:WìV:hk?Ät=ý¢7ý¢7^)Ë;&>l$>ÍºP?÷>*ç=%'?ë-:*0:úeü>¨t=£7£7^)Ë;ÝÑ>J6>8ÿP?4$
>UØ=M#?ÐB:¨~6:¤?ÎÂt=(£7(£7^)Ë;g)>þÆÔ=
ÑK?kù=)üm=Õò?d²:èÆ92¥.?Ït=>£7>£7^)Ë;ã>«>ÔÄN>ÐT?ïë=k?«=ÿY0?_%k:¿$:Ý±6?LÙt=S£7S£7^)Ë;¿£>jv9>ÖËa?ËÂO>K>.?.:L6B:³RC?°ßt=ûh£7ûh£7^)Ë;v-­<i\<(~I?9=x{=®3?XâÑ¶ðB¶H?ìt=u~£7u~£7^)Ë;W>ö¯)>ãµP?&7>w>(?Ç	#::ôÍ?Kþt=î£7î£7^)Ë;(Ë`>¨	>,BQ?E¹«=F=dÄ?ÿ>:<Ýã9|U?A-u=h©£7h©£7^)Ë;¡=Ò¾6=£lH?<,T<nG?/C9©9Þ.°>ÓFu=á¾£7á¾£7^)Ë;¬>0Ê)>éR?u¬Å=$Á=Ë#?>z´9Rª9»Õ?3Nu=[Ô£7[Ô£7^)Ë;wä>ïF£=ÝÊN?H=¸û<$ø?ª
Á8bÆ69 0>hPu=Õé£7Õé£7^)Ë;Þ\>£§'>yÚW?N»=îQ=Ï¯#?:$:ªÀ­9ùöq?6u=Nÿ£7Nÿ£7^)Ë;>D¾,>"W?Ö%÷=â¸=+?aó/:V":¹»
?éÆu=È¤7È¤7^)Ë;ö>ðà/>àÇQ?5ì&>º>?²;:t:/_?´v=A*¤7A*¤7^)Ë;½q >0(A>ó¤T?ãÈ>½ùÞ=ø+?ªR:Ôù:2?Ëv=»?¤7»?¤7^)Ë;ïd6>ª"¦=Ø?Fß*>@+>#?@òt:µ5:§,?v=4U¤74U¤7^)Ë;~A>O3=Îò×?fI*>ý$>|"?LÿH: 4:'!?v=®j¤7®j¤7^)Ë;ö_>®?>¸£S?´Ûl=Ë0=Ë|+?jù9ÑÔ9O?÷v='¤7'¤7^)Ë;©>[Ë5>û¯n?
dc>I>ýà=?F2*:î:_â#?©v=¡¤7¡¤7^)Ë;üÍ\>D	>MæM?eõ=Ã=I!?]»s:*Jh:N?/×v=«¤7«¤7^)Ë;}«>)E>ÈG^?^¶g>&>|2?à:Í0K:­¯ ?Áw=À¤7À¤7^)Ë;Ì>êïg>îÁa?¼ä >í=øÉ-?£¯:^¦:¢³?_`w=Ö¤7Ö¤7^)Ë;&â?¨_X>ÕÄ ?Ô¬>²R>l&R?»{;í°<;¬/?ow=ë¤7ë¤7^)Ë;*Ô§>wØD>hCZ?åá>NÓK>ò° ?¼J:qÐb:ä>Ëw=¥7¥7^)Ë;Î`>c»*>´{[?4â>HÖJ>Á.?«:¨v:*2?.½w=z¥7z¥7^)Ë;ñi>Õ]>TQ?jÄ=¥0=ê1%?:&:c&:?æw=ô+¥7ô+¥7^)Ë;>'+>Å"V?pjj>¤->:æ,?ú«9ä_ç9MH¾>tïw=mA¥7mA¥7^)Ë;¸>7>ñ\?ìßJ>C>>o6?i=:t:*?  x=çV¥7çV¥7^)Ë;ëx<Ed<mN?ï¡<
<lé?iì'9¦-9{÷>]Ux=al¥7al¥7^)Ë;R>¶'>àµS?º\Ñ==ð-?$:Q:$u?æ«x=Ú¥7Ú¥7^)Ë;:æk=À¥=oH?bT<Ù<ê-?[Õ9gÑ9¢ç>ê¹x=T¥7T¥7^)Ë;ªe®>òSR>WDT?	cÏ=¡w¤=,g!?·ùU:ÛL:·Ü?y=Í¬¥7Í¬¥7^)Ë;ÛÓ=þhG=ëJ?RJ<²áO<à_%?ì389ô9!E?a#y=GÂ¥7GÂ¥7^)Ë;>µ)>×T?Z­>qÎ=G?¹
:Ò:2èï>/y=À×¥7À×¥7^)Ë;üì3>®Ú=Z¡R?W>õ_+>@£ ?ë2:¤kØ9R?iUy=:í¥7:í¥7^)Ë;N²>TS>BW?¸l>|9>lC#?ã:â[p:ùÕ"?êy=³¦7³¦7^)Ë;¦§Ä>e¹g>»AY?¼>#lI>+?·~:6äD:h%%?ÑÉy=-¦7-¦7^)Ë;¹Ñ>p[g>Nh?x6>K>¼Ù7?üX:ÖÏ:".?jÚy=§-¦7§-¦7^)Ë;t]>>ÜôS?sW>éU/>)I?wE%:ß:Û"?ãêy= C¦7 C¦7^)Ë;Á\w>V>Q?YÆ>Ò=$
#?WÎ:ö:?Ë?íy=X¦7X¦7^)Ë;wçQ>]Éÿ=MR?¦Ç->í³>+?v:O«t:ið?óõy=n¦7n¦7^)Ë;àA>Wî=2P?÷>qBì=$ï?Uö9 ø:9ýð>ÀKz=¦7¦7^)Ë;T>«>>qôS?29>¿î>E®/?Z:#Sq:fÄ?\z=¦7¦7^)Ë;Ï>ÿ:>gX?>¶±E>q&?UF¢:,e:?®^z=®¦7®¦7^)Ë;µ>R)>[?óÌ:>é²ö=ê×A?°¥v:|ÿ9
w?ôzz=úÃ¦7úÃ¦7^)Ë;©´>¤Õ!>ÉË?~ü>,<÷={ ?ì
z:rý:Ñ\ë>|z=sÙ¦7sÙ¦7^)Ë;{õ>'!k>Ô¢?ßd>%>pu?:
;::?z=íî¦7íî¦7^)Ë;8÷I=Uº=ÅB?U=k<ª"Y<¬
?DB¶8ËPO9"a>nz=f§7f§7^)Ë;eÍ>÷,>8ïV?®>åÐ=º²%?(µU:üÅ:|.?u½z=à§7à§7^)Ë;.ß=×ÂA=¾§H?I<âà:<?º	?Î¸º=9X¾iÖz=Y/§7Y/§7^)Ë;%}<çû!<eH?>º¸;Ç;ú'?=R·@Ôp·ªàß>ìëz=ÓD§7ÓD§7^)Ë;Ïs;>0þã=¹zR?öúm=)B=?öKÎ94R­9ZZ?àîz=LZ§7LZ§7^)Ë;$/&>ôªÎ=QÚM?èª=Á=æ?	Á7:á§#:.¸?"ýz=Æo§7Æo§7^)Ë;LS>¤!>S?$«=¾C=e?éyÛ9{K	:!Ì>±C{=@§7@§7^)Ë;Ã<j>">P?Ëîì=!¼=4!?ûà
:jg0:É>ÜO{=¹§7¹§7^)Ë;Mj>T/>):a?Ëÿ=óû¸=kÿ0?y4:½ï:Çy,?Ño{=3°§73°§7^)Ë;oy>Mf#>ÞÐU?%±ç=1´=ï1$?Ã9Ûî9ú>è{=¬Å§7¬Å§7^)Ë;>ùq>ò¡>ËQ?`=à=n¹=ÓÉ?7¸$:
:Í%?ê{=&Û§7&Û§7^)Ë;ï,>9Ò<>sV?ÕH>Èq>^¡(?U?±:Ü:¤í?h|=ð§7ð§7^)Ë;ÅJ§>Y°C>òÙZ?D
>ÄüÞ=*?
`c:ÈE:á¯?>º|=¨7¨7^)Ë;©ã>äâ,>¬è`?Õ>eO=r»U?qN:dï:»Z0?Þí|=¨7¨7^)Ë;%x>~3>SR?BI>ô;ß=à ?m:Hg:4?°}=1¨71¨7^)Ë;ÎP=ß¾<=×N?;E<$<Ö!?'Ñ	9¬î8HÚ?¯}=F¨7F¨7^)Ë;£À>ö(7>2[?ÐÒ>øqæ=o-?eM¤:-a:Ë:?cÃ}=ÿ[¨7ÿ[¨7^)Ë;´>H(W>UNV?Kz>
É?>¢ê&?ø4=:y:Í?÷}=yq¨7yq¨7^)Ë;$U>B7>ôÈU?ó|i>Ë$1>¶(?{q:ØH:Ûå?~B~=ò¨7ò¨7^)Ë;·`¹>Ç1^>øU?v3ò=Ó¦»=}5%?ï[V:J^*:
!?J~=l¨7l¨7^)Ë;[>yñ=´h?=\ÜJ=lI?·4J9%Î9Cª>n~=å±¨7å±¨7^)Ë;&pÃ>O\>c?qt>½\>>®o/?]b:wr:G£î>¼Ï~=_Ç¨7_Ç¨7^)Ë;!Ît<zh<^ºQ?	¦<¥å<^?ñ!)·PØù8L-½é~=ØÜ¨7ØÜ¨7^)Ë;¹2y>Ô¡>µÁS?_5Q>XÜ>:'?Î2:é:h?õî~=Rò¨7Rò¨7^)Ë;/æ=12.=º?F?MÍ;<+#<S?¨t39qÍ=9fò>Hù~=Ì©7Ì©7^)Ë;çòØ>:w>T¥`?*ng>ã&>1?C³:óo:Ú??+%=E©7E©7^)Ë;±>>R-(>b^?=F¼=@=D-?¢ïß9âô9*ê><=¿2©7¿2©7^)Ë;IKÁ>µÒb>x(Z?3~>{|@>
)?~ã:íÖT:H4?_=8H©78H©7^)Ë;4ýâ>±4>>Z¡?+a$>Ñß=[¥<?¼9:"6à9XRS?+`=²]©7²]©7^)Ë;ÖÒ>Âa
>ÅÃ?Õ\>VÐÞ=²Z}?Ã:À÷9ðØ?ò¯=+s©7+s©7^)Ë;³¼~>Î>§U?Þ¼=©:~=¶Ù ?¤ø	:äÓ9C±&?Í=¥©7¥©7^)Ë;R>«4>8aW?
dÚ>ß¥>e)?n*Ì:º:²]??j=©7©7^)Ë;eP>»û=$T?ú=TæÆ=Dõ ?9÷9¼%:´î¾>$=³©7³©7^)Ë;lU>.'>÷P?0fÅ=ê=Ò*?`:ÍÚ9ä+?H-=É©7É©7^)Ë;!²>Î¡N>ö\?§$h>Þþ/>íÕ(?UÄs:WÉh:§	?f=Þ©7Þ©7^)Ë;åÁ>¬¥I>i(v?C
K>"ö >:v!?k:ÚÉ::p!?2=ô©7ô©7^)Ë;p >è>vF?.W>iÐ¨=pe£?¥+¡:Ø:6²?I=~	ª7~	ª7^)Ë;Åkk>öa
>#U?÷«Æ=:t=ã!?i:+%:f¨þ>Â=øª7øª7^)Ë;>>cc3>Â\?7Ú=¦«§=t&?c:.¡³9£eM?LÄ=q4ª7q4ª7^)Ë;^¬Þ<£D<bE?,¨<æJè;z?F¯Â8¬-69yÉ>Ç=ëIª7ëIª7^)Ë;êÓ­>CR>'ÜS?J6>Ì>l$?wS:ÐÞ:B3?úÏ=e_ª7e_ª7^)Ë;×«Z>0Â>­ªL?¹=}E=Ü©?$"
:io:4»ö>Ù=Þtª7Þtª7^)Ë;¼>®r'>,Q?/:ê=å¶={ì#?Ø¼T:E:ä/?Ú=Xª7Xª7^)Ë;îì>wI&>Ï~Z?¬>È$Ä=æJ0?Uc:Öý8:(r?_Ý=Ñª7Ñª7^)Ë;9>?>R?+ 1>7Â>¼'?HÇw:ä*:9?7ß=Kµª7Kµª7^)Ë;Pd>É>5O?Ié³==Àì?ú»D:5^:+á0?#ú=ÄÊª7ÄÊª7^)Ë;1>»>\®Q?ÑgU>F&>$?³µ÷9ß!:íÄ>E=>àª7>àª7^)Ë;S>+>-\?J>M>e"?Ã+::K<?%=·õª7·õª7^)Ë;ºc>t
>R?J>h\å=ÚÌ ?`Tõ9DJ:¤Öé>³1=1«71«7^)Ë;èÍ>`Ä2>ÚËP?F~ó=<Ä=©?Í¨O:_ã
:]U;?ÜP=« «7« «7^)Ë; =]¢+=ÌH?	=<Ñ<~?)}J9L'9xì?}T=$6«7$6«7^)Ë;h>B3>ÍS?>ï=ãÒ"?2L:
«4:«?íf=K«7K«7^)Ë;/>Ì¨>ÃÓN?ñ§=8®R=Û?*:J:nG
?¸v=a«7a«7^)Ë;O>û[">Y?¹c>òC'>.?Ý:Åì~:	{?¹=v«7v«7^)Ë;ÿDÒ>[b>Îm?ùÇ/>¨iô=\8?í:i:G'?Ø=
«7
«7^)Ë;³Gu>~>Á³R?>Ù8Õ=)?EÞj:â@:­?ñ=¡«7¡«7^)Ë;Ä>¿£&>yÝT?t> Ý=S%?Á¦9:4>#=ý¶«7ý¶«7^)Ë;¡°g><>ãyS?µÁ=K;G=¦º&?¹9yË9¯@é>²8=wÌ«7wÌ«7^)Ë;ùãd>4
>Ó|O?Yz=ØY=a ?íë9ì
:P`Ù>D=ñá«7ñá«7^)Ë;¦Ñ'=NíÖ<·ãG?Qk<äD<½ú?;d9$Í8ÆC´?ÿK=j÷«7j÷«7^)Ë;@T>#!>
O?>à=X8 ?¾¶7:3^':C?IM=ä¬7ä¬7^)Ë;¡>¾4>ø?d?Ps8>ÿ><-?ÛÃ:Ñd:^?)\=]"¬7]"¬7^)Ë;bª>úG>ùOZ?à·?>?²>ü×"?9µ:³Ñ.:È§I?vz=×7¬7×7¬7^)Ë;h¶=Û§<x×M?<t<ûq?ä68B+9ä>§¦=PM¬7PM¬7^)Ë;½Å>n7><
\? >½=
¹1?CÚW:Ìhe:3ßð>L¿=Êb¬7Êb¬7^)Ë;=<>[3ä=i+S?_ÿ =3q=î*?µó9Ç:@ëÖ>éÎ=Cx¬7Cx¬7^)Ë;Ûd>ôö:>ªP?M^ô=pxÂ=º× ?Mñ\:mÌ>:û8?¨ì=½¬7½¬7^)Ë;úz>ê)>S?=ý9>ÙÕ>]?*?§<:#T):?Îò=7£¬77£¬7^)Ë;7´>Ì7N>ò¸_?grA>>%?[â:õC:`7?²=°¸¬7°¸¬7^)Ë;é?q>ï>qP?Ê=q
¢=¥¡?G\G:u¼ :Â?i=*Î¬7*Î¬7^)Ë;å³>,">¼j?&{0>#>J0?Îð:/%·:°L(?(=£ã¬7£ã¬7^)Ë;ø¡>üÌ%>9àO?ò=ú=MÍ=ÿ?Hðª9 £9!?=ù¬7ù¬7^)Ë;w>ô9>;lX?Ó¼>^Ë=óí&?ôJE:ü¹:Ø<?=­7­7^)Ë;NN>Éhï=Ü\?æ¡>aÝ^>+á+?dI:èÖb:s?c4=$­7$­7^)Ë;Ñ6^>¨D>)»P?½»>kò=º?à§W:4*:."?7=9­79­7^)Ë;°äª>ðü6>Zo?;Î$>bAü=@'?¶õP:$i:v|å>ã7=O­7O­7^)Ë;z>>aõ?øC>h±=¸?©ò:¦_t:4~?¶c=}d­7}d­7^)Ë;;i4>¶â=_[L?ÓY@=½=98?½³9ÌÂ9aì>g=öy­7öy­7^)Ë;hä>'$>®)Z?´_Ç=W¯=ÿ#'?·:x±¨:.L?×©=p­7p­7^)Ë;sO½>9_[>Hë\?gm>öö5>*'?\¦X:låF:çl?¾=é¤­7é¤­7^)Ë;È&E>à½ô=z8N?¥=
=`?ñ:Ø±::'ã>$=cº­7cº­7^)Ë;00>l]Ï=íY??÷N>n>°3?õfé98Ë97>?ì-=ÜÏ­7ÜÏ­7^)Ë;ÙÄ>0>»T?ÑÝ>¨ðÚ=þ±?Ûd:;Û9<õ8?$B=Vå­7Vå­7^)Ë;i¬W>·>×P?hvÇ=}]¦=þv?h4,:Ñ :?S	?Ùi=Ðú­7Ðú­7^)Ë;Fq=Oí¼<JÚK?NPÞ<¥²¼<Í?¾Ö¼7H¡8KR>ûl=I®7I®7^)Ë;
µ¢>C>]U?E">@ë=à*?":«Ýê9Ð?<=Ã%®7Ã%®7^)Ë;$>Ã+)>U?5æg>O#)>/?ð	:Öp:NÝõ>E=<;®7<;®7^)Ë;î>>ã)>fb?¬+>I_þ=GÅ,?x¸6:§O: Öá>M=¶P®7¶P®7^)Ë;s>ðÒ>²¯U?;Þ=àA¥=þ ,?¸}.:²? :J`?=/f®7/f®7^)Ë;5{>Ö}>ÃÍQ?äH>`¹>þt0?ço:9:gë?ï=©{®7©{®7^)Ë;fÛ>}->ä®Z?ÁÎQ>í>ì'?ì.º9Í5Ì9½fé>Ë«="®7"®7^)Ë;\I>¡^ü=AL?¤­=ÎP=6 ?96:½ý9LÂ7?³=¦®7¦®7^)Ë;±LÕ=)=sTI?DÍ®<%<ï<?Ò9¸­8ÖAS?Mº=¼®7¼®7^)Ë;åN>nì6>o'U?Ul>t8>â#?ÝO:C¸:ó)7?Ù=Ñ®7Ñ®7^)Ë;Y;>äÛ$>tU?Nvà=6¼­=_%?`SÕ9x¡:ªÙÇ>Þ=	ç®7	ç®7^)Ë;C=Ãû<(ÏF?ðªR<pD<\	?I919ï2?ô=ü®7ü®7^)Ë;ù)>/Â=`?ÎC;>f©
>µÝ,?Ó¡:FÇ:Ü?ú=ü¯7ü¯7^)Ë;íA:>*¨¥=ðê?Å@>Æ{>÷(?Î\è:vUË:F?dû=u'¯7u'¯7^)Ë;D>ls>ù0k?âåg>Ì=µ?V;ó²:äP=?ù-=ï<¯7ï<¯7^)Ë;oB>\Y4>îIU? D>}K>/?y~K:°
U:|ô>Ô2=hR¯7hR¯7^)Ë;G>iR>ÓKU?
ð=nsº=IÊ$?Q:Ó7:øÄ><=âg¯7âg¯7^)Ë;Re>¡>Z?Ý×k>-7/>OJ,?)d:ýQg:e0?uL=\}¯7\}¯7^)Ë;µÓ>¨W>},{?uR>sV>
K?uBÐ:Zu:î0?¡}=Õ¯7Õ¯7^)Ë;Èª¥>!E>T$W?à>AÝ=tð)?áÌP:N:&¼?d=O¨¯7O¨¯7^)Ë;Ûnh>~>§ß]?ö>Ò,à="â+?Í¹:["8:KUT?ýª=È½¯7È½¯7^)Ë;ÜB>~->%b?ónu>Ç3>j/?{Æ¥:Pù:Á5?I¾=BÓ¯7BÓ¯7^)Ë;bb>ÿ>ânX?q/>^Xè=Ü­'?¤:©:4òï>qð=»è¯7»è¯7^)Ë;	^¾>@L>,/n?/·S>.â>ÇZ@?îU:úX:>?=5þ¯75þ¯7^)Ë;f~¥>iJG>T?ò¶>}ÑÝ=>!?}R:ÖÆ4:-?/B=®°7®°7^)Ë;ïg<¨ <QEM?û´º;ªë;ez ?ã 83Ër9Úp=R=()°7()°7^)Ë;z|>«õ>?V?Ðö¸=õ:=ËK%?âÕ<:íB3:Ö?aj=¢>°7¢>°7^)Ë;£íÅ>Ó´ý=¸·Ç?øÊ >·¤ä=4?çq:`¢?:Ð!?ïj=T°7T°7^)Ë;m)×>ª%>>¦?:X>Îä=ù½q?ï:mß9:ý¤?.v=i°7i°7^)Ë;>XÏ>©T?¦&×=Ã¬¯=WÃ?Y,:¬:ù~?8¤=°7°7^)Ë;§<>Ûx>ad?[mã=x ¼=XT?o:wP:¥þR?#¥=°7°7^)Ë;²¡>8>àr?Ææ?×½º>ß¬;?iU:4:Ïx?¯­=ª°7ª°7^)Ë;l<>òë=L?ÿ=
]Ï=)Å?OÉ:"Í9êª!?Ï={¿°7{¿°7^)Ë;7(x>{>ÃU?0d>¦3>"?îêe:1:kÉ%?Òë=ôÔ°7ôÔ°7^)Ë;ÌßÛ=ø\=ãL?.xÑ=lø­=b?ü9x¼|9aR?ì=nê°7nê°7^)Ë;j#¡>êPE>Q?ê	>;Ö=ñ$?Ë:ý=:7
å>^
=èÿ°7èÿ°7^)Ë;´å>~%>=î\?§}=>£^>kÙ&?ùX:Ù,:þù ?)=a±7a±7^)Ë;P8k>
>=U?^Á0>GQ
>#?Â:ò}:}?  =Û*±7Û*±7^)Ë;KR>³>ñ&Q?8¹=³=¹??dï9ðy:Ã®å>ç0=T@±7T@±7^)Ë;®>/,>éa?<>©LI>A-?G:l:B?>I=ÎU±7ÎU±7^)Ë;r >Ôê0>LP?:Ö=ká¥=¨2%?ûò-::Ùß?Ãp=Gk±7Gk±7^)Ë;V9>vú!>¢	\?cÒ =­Åg=¢1?æÆ9gÒÌ9vø>;ª=Á±7Á±7^)Ë;uEñ>½p_>ò6?½Üd>1>CÀb?Ú^©:M8:8k?¤¯=;±7;±7^)Ë;£O>ºp>&ÁK?ºé=RYq=^ä?Æï9IË	:³ Þ>ÊÖ=´«±7´«±7^)Ë;'=8ëH=-nI?kÛK<<Ñ$?^+_¸8´Yo?CTØ=.Á±7.Á±7^)Ë;%>!>T?U0>:¯â=Í?0$:nn9¨~?®Ù=§Ö±7§Ö±7^)Ë;©~>+>9b?Û¸§>©W>9µ$?ÖF:Ü$':E?ÀÜ=!ì±7!ì±7^)Ë;aõ6>Ðä=²L?Ep}=);E=Qz$?uæ9X?Ô9B?=²7²7^)Ë;R~>gì>ÇP?¢'>fOÝ=®"?®;E:=°þ9²?F?Ë=²7²7^)Ë;
?½m>^?ßV>4÷=¸ð]?î:x5~:o?Y=,²7,²7^)Ë;Âm-?`>Ø¤@t½º>ë÷=L Á?Õi;Ü}:]°?Ç=B²7B²7^)Ë;¿$Î>6þî=ÐÜ?sf>áÐ=ñ¨¡?ªèü:Ê´p:.}? #=W²7W²7^)Ë;}Ûs>*>×JT?
.>.åÑ=?eò": ³ï9.?_b=úl²7úl²7^)Ë;"¯>ìVH>|Á_?9À>¯ÅÔ=°$(?ãÐr:Ì¯5:î+?;c=t²7t²7^)Ë;ô/>vm>XFp?>3o=úzq?¯Â^:è¶þ9~â_?Ùy=í²7í²7^)Ë;´>à[>ÌpR?>ö=Ö¼¼=)'?§	V:"&?:½S?Ä½=g­²7g­²7^)Ë;@>Þ|@>HwR?jh>?¥.>åV*?i4f:ð\:^?ÜÕ=àÂ²7àÂ²7^)Ë;<è>ÅP;>qV?"&ó=®Ô²=R	.?¸©:Ð¦:?D=ZØ²7ZØ²7^)Ë;=(>×0>ªU?ÑÛ=Õ§¦=ó(?æ0:
Yö9é|?ÿ=Óí²7Óí²7^)Ë;>ö(>>V?C>´ÆÝ=@Á ?pu:oq:£Ó>û=M³7M³7^)Ë;u>&>Y?qí>ùðå=4¶.?Ý5:ìQ:ô¦?)=Ç³7Ç³7^)Ë;ç=<29<µP?¬°<KV<Å?©b8þ8ê\>ï8=@.³7@.³7^)Ë;øî^>D>Q?Sµ=fS=:$?Ú®7:É:|&?þ<=ºC³7ºC³7^)Ë;®]>ãC>a*X?Ò2>T>¾ê*?U¨d:µ?:ü>?ÕM=3Y³73Y³7^)Ë;«>%²>W¬T?ú> eÊ=©'?tØQ:[:1õ>Üi=­n³7­n³7^)Ë;ìæ®>ÎT>R?©õ=O\»=9Ô'?¨Ú+:Î96U?=&³7&³7^)Ë;¦=X?=II?<	Xe<{	?VR¹E¥µZç¢B§Ò= ³7 ³7^)Ë;LJs>!>.ÑP?¼=óo=H{?ÿ¥:6¾9ü??!ß=¯³7¯³7^)Ë;BíZ>>zªN?àÅ>½¸Ù=ÎX$?ÆYD:Ñ-:VE?Mö=Ä³7Ä³7^)Ë;!0>wú>·¹O?ã×ë=:¸=çÜ#?89ÿ'Ñ9ïØ¬>ú=
Ú³7
Ú³7^)Ë;èt>>¯V?Xy¡=üdu=às(?ß:®»:éÑü>F=ï³7ï³7^)Ë;S>Ím><O?¹¼=íÆ=ñ?V):æO#:?d(=´7´7^)Ë;Ç7>«Ù=ßÁX?
¯>1S·=	ã7?f­2:y:N*?*=y´7y´7^)Ë;ºÒ>0p>`?Uç_>ß/>T6?¸:MTt:ö"?IA=ó/´7ó/´7^)Ë;<æÈ>C»c>PÖa?êrs>:°:>¾ê&?Ë:àÄ:<?P=lE´7lE´7^)Ë;÷âë<Ê4<¿¬]?á<÷°<p#?û¥/9ky9@H´>JW=æZ´7æZ´7^)Ë;òvj>¿>VO?Ü=)-²=ñt?Æ9ô:m|¤>ÊZ=_p´7_p´7^)Ë;2=«1=7¯E?%_A<°5'<ñ?wUÆ88Õç;?®]=Ù´7Ù´7^)Ë;±>ÿ>ãwb?
Pþ=ñ¥=@D?¾
:éwî9Ä)?jb=S´7S´7^)Ë;>A><>¤²V?Ãï=ì'»={ú#?½û9	Zã9#»
?Î=Ì°´7Ì°´7^)Ë;%Ü>Ë3>ÿQ?DU>ÆDÎ=Zÿ"?½U:½G:gg	?ÿ£=FÆ´7FÆ´7^)Ë;{>1g.>bU?B#>¡åÖ=a8?B:ØmÝ9x$?s¦=¿Û´7¿Û´7^)Ë;­ïh>½>Ü!Q?áÄ=/_=?³á":?{$:ý>	©=9ñ´79ñ´7^)Ë;S>$±+>»Äb?1S>ì>¾D,?öWµ:yà:^Z(?VÝ=²µ7²µ7^)Ë;ë>ü©3>ÄR?|§=»l=´î&?"ú9Ó:EnÍ>=,µ7,µ7^)Ë;ó>dm4>*oZ?3ù>ìÉ?>(0?Ö:WÎ^:]O-?æ=¦1µ7¦1µ7^)Ë;Ðð>'@>bPY?Ë¬z=ÏH5=«þ0?%
:zì9ò?=Gµ7Gµ7^)Ë;.¹>ßW'>þ¤?Z>Ö¿=ó.?tS#:Î.
:X?E =\µ7\µ7^)Ë;¼Ë»>­7>ùÞ?mäf>ëê=M{?þ?Ä:Qú:ñ4¤?(=rµ7rµ7^)Ë;e!Õ<E
<5D?Ùî;Ë;þ?I<¾¸óÓ8pK¿;5=µ7µ7^)Ë;+´>"§L>ê_a?È³_>-'>9Ü*?Ti:L:ÕÒB?r>=µ7µ7^)Ë;¡f>o­>ýW?Öø=\¾=v'?µ(:5Á9M_?ÝU=²µ7²µ7^)Ë;>?ù.>ÈÀZ?íæ>¤òæ=¿*?» :#Dñ9æ*?=øÇµ7øÇµ7^)Ë;ò]|>¬>ÓS?çòÓ=Ïª=EÔ?®a:[×:X]û>=rÝµ7rÝµ7^)Ë;ÀÂ©>qI>¼W??>U_×=(6? ³:z:±°?Ì²=ìòµ7ìòµ7^)Ë;(¦>SVE>%"X?X >*Ù=õº+?gã:¢í^:6À?ÇÂ=e¶7e¶7^)Ë;ë/>o»#>9ÎQ?=[M==k#?'::7ü:LC?È=ß¶7ß¶7^)Ë;ÝN_>´e>âEV?42>*>ÿÿ+?A:Ý0=:Øñ?;Ô=X3¶7X3¶7^)Ë;A>"0>Ö~?X=.ÂQ=ú2?àoÙ9°î9Äé>Õ=ÒH¶7ÒH¶7^)Ë;nó¡>©'><Hw?Eþ>ú=>vF?µ\:¬ÖÏ9o~?9Ü=K^¶7K^¶7^)Ë;_sd=ø=ÌÌD?.:<½
<ØE(?å´û8@9Áît>û=Ås¶7Ås¶7^)Ë;åæÆ<â<ËG?r©<sû<Ö?9?*90î>±=>¶7>¶7^)Ë;þzÂ>þ`>/^?ÛgN>À>},?ÇX:ÌwE:â[?U=¸¶7¸¶7^)Ë;p¬>ÕM> ²V?Ý3>lÜ=V£(?A9qCÅ9ö0¼>ïT=2´¶72´¶7^)Ë;{= KD=¹xI?RJE<u×<¤Y.?Exj8)¹8M¢>_=«É¶7«É¶7^)Ë;cÏ<iE<úTG?Ì<é[<Nñ?(£E·D^9Ðã¼n=%ß¶7%ß¶7^)Ë;ZØ>ÔN$>N§S?G\4>0>¢+?.B°:Ø±:AÁ?n=ô¶7ô¶7^)Ë;î>5Ç>>ðlU?äâ=9©=±+?xÆn:¨<k:âì?Ø=
·7
·7^)Ë;þÇ´>^V>ãW?À>oØ=yÂ)?H.:åC\:= ?³=·7·7^)Ë;w>B6>AW?äÐÚ=Zw§=?'?
Þ+:9:f*?Â=5·75·7^)Ë;ö!>ð)>Y?ÿ£S>­>L72?È
:GQ:ì/
?^Ú=J·7J·7^)Ë;í0>JÁ)>ìT?óº=ÇI=L~?@)ù9
C:§ø>xù=þ_·7þ_·7^)Ë;(>7ì4>fS?¸0>xí=*?(øK:ý9ÁQN?¦ý=xu·7xu·7^)Ë;Tpo>>ÞR?6OÆ=Z£=ëc?Ôm9o
¸9*<¥>x=ñ·7ñ·7^)Ë;âÓ<qÎ<SD?¼ïò;©»Î;bj?ðòñ·Üe9o»½K!=k ·7k ·7^)Ë;ÔÜ®>PS>íÖS?qU>æp>§%?eD]:Kï9:ÅR?õG=äµ·7äµ·7^)Ë;d*r>ªØ>ÿS?8m¯=r¶=)?$?þ~L:Â;:,i?Sm=^Ë·7^Ë·7^)Ë;à"=rhÌ<	üK?¯Q<âJ0<y0?½·ò8÷h-¾åw=×à·7×à·7^)Ë;®²¶>2fX>©!X?îÓ*>å>RU(?ÆÀ:J]:æ®?=Qö·7Qö·7^)Ë;WÂS=9<=CìI?&öt=m²R=ãÐ?ºG9HÄ8pI?~¸=Ê¸7Ê¸7^)Ë;x=>s@(>$aU?>*æ=&6%?(r0:+ö%:?	Û=D!¸7D!¸7^)Ë;dH<.+<³jJ?ù,I<._?<°?#9ìð59 "æ>á=¾6¸7¾6¸7^)Ë;l:=&8=-.G?Ý34<×i<V?&¹ª9 
¿*í=7L¸77L¸7^)Ë;ñ=>soî=BK?Ë =¿ð<¯+ ?ï³9¸hÑ94øÛ>=±a¸7±a¸7^)Ë;Ò²õ> >n¯q?.R>¢5>Õ=@?ÈsH:R{3:ô?ä=*w¸7*w¸7^)Ë;6!3>²Þ=Ì
N?cþa=u/=
Þ$?ª)4:âF:iAè>÷7=¤¸7¤¸7^)Ë;ý>E>áT?¦s±=Ì©=Ûþ$?û9Ê8ç9zó
?Õ~=¢¸7¢¸7^)Ë;Åã®>ÞyR>z·T??ä>¯Íë=PT*?[:üÉ:&ÿ>8Ó=·¸7·¸7^)Ë;íFE>Öí=gWT?
jä=+¥=s1?iûs:)u:Åþ>-÷=Í¸7Í¸7+<a>)e0>¾·T?ë!>Çú=bu%?|:÷?:Ê(?_=â¸7â¸7+<§u>ø&>bÁR?k¼£=ðò=v ?Aõ6:P».:¶?)=ø¸7ø¸7+<>gR>?,>cPM?G.=©óy=¿õ?Aõ9Ì9ÕL³>N.=}
¹7}
¹7+<Ð>d¯+>øQ?>°×å='!?ÝO:Hs7:Âm;?µQ=÷"¹7÷"¹7+<å^¿>V>5ìd?g"0>ågþ=ó<1?:Õë: zý>Ûq=p8¹7p8¹7+<zË>îâ/>$¿R?BÎè=ü±=^l'?VXå9¶
:â¡Ó>ñs=êM¹7êM¹7+<£ds>;>S?¬ö=LT¸=J+?	KC:ÓZI:Kø>¤z=cc¹7cc¹7+<u>Ë­->,tS?or3>,>
>µ&&?Õ|^:,D:45?d=Ýx¹7Ýx¹7+<È£=·tQ=ZG?ï¨<ñ'<¶	?ë9nI9ã¿>K=W¹7W¹7+<}æ>öÃ¾=[6Q?¹q9=¾e=×¿?õG¬8åH99e\>=Ð£¹7Ð£¹7+<0g¾>ÏB^>]N[?â>É88>5Ê6?¯ u:É:1Àp?¡=J¹¹7J¹¹7+<¯¶>Y¢.>#T?båæ=.¥¯=xC(?åòS:³4:ª8?ÑÌ=ÃÎ¹7ÃÎ¹7+<Ó>1>oàN?é{Á="=u?(Ï:<ð1:»ØÛ>ý==ä¹7=ä¹7+<ê>RÒ=>ÜìP?Vã=­±=2#$?±@:C<:©¡·>U7=¶ù¹7¶ù¹7+<ò>a£>of?×Ü>n®>xVP?|ÓO:Û:DV0?§E=0º70º7+<ÇE>±#!>~X?Áb>ßR(>Uð+?Tq*:í[!:§4?v=©$º7©$º7+<ô»=ðõl=ÇJ?n<²:e<È?pv8?9^à=¸=#:º7#:º7+<Ã«>æ>DZe?ù=d=Î [?ª"k:¼üT:|O
?«=Oº7Oº7+<¾õ<¥¤<+}I?LI<E¡4<¥?RÂ9
÷}9Ð>ö	=eº7eº7+<`ª¿>b>þY?ÉÑV>Z%>Y&?UüX:an=:h?ã=zº7zº7+<Óm>ÿå
>HV?~íè=í¾=§(?:¦:JØÛ>À!=	º7	º7+<{þU>íB>M?Ð
m=ÉùO=¡ã?wB:ã!:Ë?æ#=¥º7¥º7+<ñç>á{!>æGT?dP	>»»Ï=8)?Gú):ä!:¯µ?ÍC=üºº7üºº7+<Â>c>fÀZ?A+p>d"->41?ë-:j·*:f?Úa=vÐº7vÐº7+<bz>Be>1U?·)ò=J,Â= ¢?E®8:añ
:.&?ìs=ïåº7ïåº7+<úý¡>æ6>Û¼b?È¯\>(L)>Ú&?:.´m:<B?=iûº7iûº7+<E­=	Z=AoK?±<ýu<,F!?a 7¨´>9KÛV=¿Ï=ã»7ã»7+<Øà|>£>UùO?èFb=;;=vf?ù9jm:M¾Ö>ÐÚ=\&»7\&»7+<.~>rr6>T?­V!>'×ù=óP%?Þ\:+ød:ý?(ú=Ö;»7Ö;»7+<@[!>ÙËÁ=Ö%U?[è=.³¶=OÊ"?¬ö1:rÌ1:f?jý=OQ»7OQ»7+<Kru>Þ>æ[?	ìÙ=Jð¨=%?Äå
:µz	:?=Éf»7Éf»7+<Ø>§,>¬LS?ÄO3>Å>å+?ù\:=¡,:4#?Ü=B|»7B|»7+<Á>¾>ÑàU?ªü%>Ò>åg"?-:_ä{:G-!?^!=¼»7¼»7+<÷Q±>ÿQ>´X?j>î=åñ"?'Q:Z:·k?4=5§»75§»7+<ªÀ>\4>ùùU?W
>SÓ=]M+?N::ª!::?3T=¯¼»7¯¼»7+<<ã>þÆ}>e?Ìn>Þ <>´!?´°::Ñ[)?úY=)Ò»7)Ò»7+<¿mº>x6>¡?§Ó>àð*>áìC?dZ:Tÿ.:>}?Z=¢ç»7¢ç»7+<4¯>2\æ=IÂ?#¨>l+>{{?¬»:E:Ïs?éh=ý»7ý»7+<ý|=Xe>=mWJ?²Ä;<"<Ð?A5ï¸O`¶8ã'¿=¼7¼7+<D}=Å½'=*3J?<%v<ÀJ?
mï8¹9.å>¿¼=(¼7(¼7+<\¬>>:0?¶->¶do>´ß$?IÎ:ª-:6',?_Ú==¼7=¼7+<ÇÐ¤>dqF>T?0o>JIC>¿?|e:NÑ}:·	?eë=S¼7S¼7+<Ý??>9Z`?¢+²?Èl?G¡@?gBã:C²:7ÍT?Dï=|h¼7|h¼7+<*É®>øyK>Fç[?g>N$>N¢4?[:yôK:13%?5ú=õ}¼7õ}¼7+<½Ç>D{*>½æT?N->ß±	>:ê ?¼¨.:j«:O`?á=o¼7o¼7+<uË><X+>¼ÙS?ÌÔ>ÆÂð=AÒ'?Ël:Cc:	sY?dS=è¨¼7è¨¼7+<5ë`>A	>fQQ?îÕ>oÐÑ=Û¢?ÿ
:ê9ký?X=b¾¼7b¾¼7+<C+_>â>é®P?ºté=Aç¼=K0?à3:ñb:J?bq=ÛÓ¼7ÛÓ¼7+<Ï±>XN>¦h\?÷q2>úx
>ó$?7E:[¯":Úy? u=Ué¼7Ué¼7+<ã<h2<¥úI?];|;Ýz?/¼8g°9µæ>z=Îþ¼7Îþ¼7+<ì]>zÿ>JR?aÚË=0Þ©=Ó?lEE:ãG:iý>Ô=H½7H½7+<¡Q>@)>õÆX?9\>þp)>`2&?zù:ÁßX:|?Ð=Â)½7Â)½7+<&øh>	@>ÛÜZ?ñ·²=älR=mY?,µ>:Ù0:¨
?þ=;?½7;?½7+<2¤=ÙH@=©ãI?ð<<_<$?Iì98
ov?ø®=µT½7µT½7+<Ã{c>²j	>åS?¨ª=®=GË"?oú":ãâ:ab?²·=.j½7.j½7+<CB>x¸ñ=çM?:f =£=ä?¡â9rp9ãªq?ü¼=¨½7¨½7+<Òe>Á
>2ÃO?¢a=­[=|¸*?vlv9«¾9n¥>÷×=!½7!½7+<¾´ã<Ìùq<9çp?8,­;ìê;o]?t½9t.u83d?óØ=ª½7ª½7+<5g>éR>N6S?=¦nI=BË0?}k	:vì:Êæ>Þ=À½7À½7+<pb<W<¬+A?Í/æ;.¿; 6?Q×=7Ð¼9pL;=ñö=Õ½7Õ½7+<>ªª2>÷S?>ßå=¬?£=:R
:U&/?ú=ë½7ë½7+<÷­®>9K>oC\?ñÍ3>ý©û=ç6?¸¢d:¸F%:Â1?ü=¾7¾7+<!z¯>%·M>Ê^Z?
ä=\µ¯=A&?A:_ñ(:ó:?=û¾7û¾7+<ãñ¸>gÙY>RUY?üT>I%%>0%?ÏU:å&6:?C=t+¾7t+¾7+<Ý#>ÓÇ#>]P?wQù=Å=2ê!?5ÎI:s:×,?´=î@¾7î@¾7+<z¿Ú> Úz>±<_?vk>`o,>NÉ.?\!:æ¦9:¥Ù??¯=gV¾7gV¾7+<m*ã<ßÌ<!ÏH?¬	<Ïpü;?i9ú7AÏ=ák¾7ák¾7+<AÌ>¹µ+>?åT?Kâ>y"ä=Qø?¨oh:<:¤Ð?³Ô=Z¾7Z¾7+<n>ïq9>> T?ð.>C6Ì=eõ&?s10:	ö(:z?Ó=Ô¾7Ô¾7+<Ôª >r?>í5W?~8·>æ	>¬(?dï9\Ü¼9º"?Ú=N¬¾7N¬¾7+<¥>¥> F>1úT?ä!>\ìø=È)&?Ó:Y$Z:x<? =ÇÁ¾7ÇÁ¾7+<å-<x0<sH?Qv< <"y?]Sµ
9îUÃº=A×¾7A×¾7+<	Ø1>í
Ü=ûäN?Kf,=	è
=E?\Æ9n/9»?$=ºì¾7ºì¾7+<¿¢>4=>R[?Ôr>UG,>Ó;4?ý«:O$1:gH?î5=4¿74¿7+<ì¿>»V>ªûc?.õ²>Ì{>Qr6?ßña;öC;ií?i>=­¿7­¿7+<vL>Þ¬=>Ü¦U?*a>F¢,>Þò&?OB:1A:ü_?B='-¿7'-¿7+<öó>wª%>\0¼?Ò³>Ø$)>7?ÜÁ:0
i:³T?B= B¿7 B¿7+<Bßõ>¢>Ú6Ê?
§ã>o[2>`£?: 
;%-v:G?;y=X¿7X¿7+<1Eø>{>Ð5b?.x>â@]>ÀA/?_s´:¹Ú:A3?~=m¿7m¿7+<%a>
U>ÅU?ðy¹=º=o?«Ä9YÚ
:cLµ>=
¿7
¿7+<Ún<4K< kA?"><Ûn+<¿ö
?×%9êX9Q?Õª=¿7¿7+<>h2>þO?føI> >"?»Þ:&5:¹%	?ÀÅ=®¿7®¿7+<ã±>dò1>[W?¸=>
>bQ!?`Io:Ù_6:ªñ'?¸Ç=zÃ¿7zÃ¿7+<;>£#>1°\?ÐU>Ê´ë={&?¦:o:À":®S<?cõ=óØ¿7óØ¿7+<8.¾>^¿b>.·V?kâ=n£=k²1?B:VåO:ï>t=mî¿7mî¿7+<òÓ>pVK>¦Ô?;>%>Ï_?á­:üm:Ie;?|=çÀ7çÀ7+<Î <N<½XF?
p;ÞP;X?Z+7*Ã8åp`==`À7`À7+<ÔÝ>àØ->æ¯\?9û=rè¶=ùÎ/?"w]:t/:õ!?¿"=Ú.À7Ú.À7+<¸*=bõ(=h9E?¦*#<}@<½Ñ?a#¸ªÌ8P L¾ê9=SDÀ7SDÀ7+<Ðß>í3f>©x?ªF?S ¸>0B?IÈ:s°:5A?¾V=ÍYÀ7ÍYÀ7+<ïF=Ò¨<ÏH?eð;ÃË;>¡?øð8*à79w¾§>ÅX=FoÀ7FoÀ7+<
¡>ºRC>½S?^h>iø:>?`°::$Ð):w¸?]=ÀÀ7ÀÀ7+<GR>A>V?¹6Ä=B=·+?¾ª:á:éë>f=9À79À7+<dÕ<<iK?ã<­d<¤o?õ
À¸
Ö8s°å¾F=³¯À7³¯À7+<ðn>óÊ>ê9S?þÌ>	ñ=T)&?Äk:uÂ#:­¯7?r=-ÅÀ7-ÅÀ7+<Æò<]tN<ØE?æ"=!L=àû?yG8Ò(9Ñ@A>4=¦ÚÀ7¦ÚÀ7+<	o>³ò>6P?C>ôÈ×=®h?Þ':ÎZ¿9Å@`?= ðÀ7 ðÀ7+<Ø4>ð>ñ0X?CÂó=é×°=o0?ïO:Gd:Ö¸?¯¶=Á7Á7+<ñ±?°s>óZ?Öû¢>9>ä`?,:2xH:3r0?
Ã=Á7Á7+<û×<ä=<F?IÝ<ç<¶@?¼Îì·Gn9©k~½\Æ=0Á70Á7+<Â>îØ\>:~a?GHM>>¼7?×:`q:ðG%?õf=FÁ7FÁ7+<Ué<x<H
I?[&<Û<\A?i9'L9[»>$v=[Á7[Á7+<ìëÖ>w>bbT?A»>^d>ø÷(?u¯:äk:-2'?æ=ùpÁ7ùpÁ7+<Ò68?õ>~°²?'õ?®Nx>Øû?xÖ:Ua:eÁs?½=sÁ7sÁ7+<H*>'æ:>1çU?â²Ì=ÔZ =e#?¢-:u:	:,`!?%=ìÁ7ìÁ7+<üé=w=ÞK?î<2ÊÁ<
?æ¥'9ñ
+9çæú>©=f±Á7f±Á7+<Uõw>'~>0W?;È=¸ =¿w?Æê9Sæ9OX?:¬=ßÆÁ7ßÆÁ7+<3e>ÖP>Q?:È=½Á¥=¤?Ë-:ØY/:ß¹ý>ß¹=YÜÁ7YÜÁ7+<ôg>-Q
>¿R?ýÔÎ=4§=ÔU?t:llñ9B?IÆ=ÒñÁ7ÒñÁ7+<>.&>`R?c3>Þã=há ?ê2(:[Þ:²'?sð=LÂ7LÂ7+<¥CÛ<rÖ<rßE?`<_Ûú;P?þûÆ86-k9hX>äó=ÅÂ7ÅÂ7+<3Ï~>F->óS?à{Â=+=D­$?}Ï9§úä97zç>ëõ=?2Â7?2Â7+<¼¶>ghO>èa?¤73>z¥ì=ÎßA?Õg:÷Q:±T
?V=¹GÂ7¹GÂ7+<.g>ýÛ>,S?ªâ
>5¤Ü=$?þ9ob:©ç>r­=2]Â72]Â7+<B6>Wý1>Ô+U?>Bß=Ø&?êæ=:X9:?¤°=¬rÂ7¬rÂ7+<¦=×|$=ùH?­&<v@<î?Sm+9[n9©>³¿=%Â7%Â7+<Ç>Øz.>ðãU?4>\ç=± ?÷>::5*:S?Ìí=Â7Â7+<ï>è¢9>àsT?û>	Ä=1?­bs:øVG:[H?û=³Â7³Â7+<W w>£[>¯W?I,	?ìP×>#?»9:Ìz:J*?_=ÈÂ7ÈÂ7+<úú<½{G<½J?éâÉ;'Ì³;±¹?µ)Ê8×©8Ê[?Ì=ÞÂ7ÞÂ7+<ë§=DC=àF?ÕÒh<cT<µ?8kf59$ÄG>ïj=óÂ7óÂ7+<·>jZ>±V?PE>]a>­º,??¢?:¹",:²?"y=ÿÃ7ÿÃ7+<º>æ@%>
Z?x>çGâ=Z°-?«M:mïK:?:=xÃ7xÃ7+<õ§k>´>`S?ÄÏ=Ûè =ãE%?Çÿ:Zd:ÏXï>T=ò3Ã7ò3Ã7+<G:T>õd>ÏðQ?:åÏ=k}£=Ä"?îí:Fè9:*1?F³=kIÃ7kIÃ7+<õ=ä`=­I?K®ç=)VÊ=??CÙò9¦ 1:»ÿ®>×=å^Ã7å^Ã7+<ªì_>Áÿ	>³O?ßéß=f!´=²?ë9yø:«?æ>D*=^tÃ7^tÃ7+<*aÂ>&d>ÐZ?âËH>½>s#?ò|{:ò[J:p?ìP=ØÃ7ØÃ7+<Wìm>r>çÊU?ÛÍ=ä=[0'??H:KÉU:ë8ð>Ù\=RÃ7RÃ7+<â=J~=òO?ác<m<O?ÔX8*¦M9õ>Ee=Ë´Ã7Ë´Ã7+<jc°=uÊ^=E®J?¤³<Ï{<|H?¾lÿ8ós9f>Zz=EÊÃ7EÊÃ7+<#òJ>§ø=^Q?
=DZ=y'?®ýö9ÝUÙ96w?ò=¾ßÃ7¾ßÃ7+<~>ÂÐ >T?y>`»é=lç%?ÕÑe:wR:¤	?\=8õÃ78õÃ7+<Rd=×=H?Ý"I<fú"<ù÷?6z­7ëã8ãÃ=ð=±
Ä7±
Ä7+<õ?´>å^T>¿GY?æ«> à=|('?l:ÙQ:æ?E=+ Ä7+ Ä7+<Üüj>á
>#T?½GÜ=#tª=¨j%?Ê;::Pè?$=¤5Ä7¤5Ä7+<ÉfJ>ùCó=1ÿT?Èþ=D¦Z=¡%?¼§9is9äµ/?ÄÅ=KÄ7KÄ7+<Tp>#ó>³U?[ê=ÇK¿=÷?¿àG:¢:D_3?BÑ=`Ä7`Ä7+<@õ¨>I>«¢V?5û=	¾=6î(?£¨9:j:qÝ&?:Þ=vÄ7vÄ7+<õÀJ>í÷=âZQ?	ý0>×>ò%?SM::ü9{?=Ä7Ä7+<1}g>F>ÿ;S?»ÜÕ=Õ!§=ëÉ#?{ßH:.b4:?»+=¡Ä7¡Ä7+<UM>,ó=|jX?¢R>$>Ï#?à
:.;:Åµ?ê:=~¶Ä7~¶Ä7+<qÉ>X-k>ÙZ?«F>=ò>Ì'.?üh:`¶J:7'?<=÷ËÄ7÷ËÄ7+<ìg>Z	>ºW?¡×=òª=2u!?F:¼RF:È¸ÿ>At=qáÄ7qáÄ7+<oïw>>XxX?ã>ÉNæ=£¡$?-::h?Ly=êöÄ7êöÄ7+<@6]>7â>}S?|õ=é'°=«`2?ó:Ó¥;:ÍßG?¿=dÅ7dÅ7+<þh>DÂ
>ÍñQ?wæ=Éµ=#G"?$:î9#0?@=Þ!Å7Þ!Å7+<&>XÏ=dÁL?$!Í=Ç£=Q ?î(:r.:xö>=W7Å7W7Å7+<¨Q>¦>Æ²O?I­>¥ºè=L> ?æÍ]:@'U:é1?ì»=ÑLÅ7ÑLÅ7+<p{>ë	>òW?Ò³>Eóò=%?=ú9
Ó9É¯?ù÷=JbÅ7JbÅ7+<ìþÏ>+B>©&?.f?Õ(Î>ç4?É^A:°!:ÁA?¾=ÄwÅ7ÄwÅ7+<Þ=Q.0=Ð<K?[=í=== .?Ô}v8U69Ä,>º==Å7=Å7+<¶w><
¡=5YW?¡7>UC>J9 ?Qé[:s(@:¯|?çE=·¢Å7·¢Å7+<
ä>É&="¢Ç?A­<O÷?<g?G©7¨¯Ñ8)ð·=´F=0¸Å70¸Å7+<¢è±>» L>@_?mÒ>ëóM>¡4?KD:ð:!? O=ªÍÅ7ªÍÅ7+<£y>>\P?uF>Ci>÷$$?ÿ)::ûù'?3h=$ãÅ7$ãÅ7+<Îõµ>6T>3[?Ü{õ>M·>´+?ò
X:á(:l$?=øÅ7øÅ7+<ûÙ=(r"=èK?XF5=F=
#?ië9¸<Í9?9¸=Æ7Æ7+<UÅ>r7>Q?$>>þ#?Ei:^SP:}S?ëÂ=#Æ7#Æ7+<ÙØ°>ñN>¦![?^v/>D<ý=¾`1?Fß:µly:|m
?yó=
9Æ7
9Æ7+<D©>pÔ=Åª?Êß%>ø²å=õÝ8?gS¶:#y:C/?6ô=NÆ7NÆ7+<Î·>Û8>ËC~?]¹>ºW>\Î\?¸3ç:±:Ä³@?þ=ýcÆ7ýcÆ7+<d´>!>zCQ?½ã=S¦¶=T ?ÔjD:fH:Léú>=vyÆ7vyÆ7+<õ>%>eXU?ô6º>!J>tã.?ì:¹¡:s	?J=ðÆ7ðÆ7+<×aT>Ñeÿ=âT?Kw =Ç=?yÜ9Ë]ç9áòó>K=j¤Æ7j¤Æ7+<D{>£y>'ôd?ÕÙ7?	?Ã»+?
Ò@:b	:ºp3?YL=ã¹Æ7ã¹Æ7+<vw>ð$>kèU?6²Y>«'>µ×&?<·h:i0:´(?Êi=]ÏÆ7]ÏÆ7+<äd¬=q^X=wøK?új<:<+9!?n­O·¢8Øø£½P=ÖäÆ7ÖäÆ7+<>º\>>
S?/Ã=K=+D-?u:±À:!ú>¿=PúÆ7PúÆ7+<ð±>3yR>÷W?:B>¹>Ì
7?|:¾.:Ñº8?òÖ=ÉÇ7ÉÇ7+<¶>/3U>Q9[?tM>Å!>iÝ,?Ù¥[:eû2:?å=C%Ç7C%Ç7+<ú:=0==)kK?æêr<¼V<¡Ì?;}»8¨*.9Ê>¦=½:Ç7½:Ç7+<s¼>DU\>ª[?H¦À=Ok=÷%2?ªÄú9åõ9B¯?s/=6PÇ76PÇ7+<8å¢>®@>ÒlX?)4Ý=ö°§=´Ø(?¢9EÊ9F
?5=°eÇ7°eÇ7+<tÓ>o>KT?À½>B¨ô=Pê!?ÿk3:cn	:ë'?/Y=){Ç7){Ç7+<ù=_=ÃÉJ?IoÜ=Æ²=«ø?* 8)cX9
>>d=£Ç7£Ç7+<Ï>\ä>Êïb?^¨­>«Ê>è#&?%e¥:PS:e¿?	m=¦Ç7¦Ç7+<ã=ws4=¾tF?Z±+<R]<î'?;µ6¸ú8?;¾T=»Ç7»Ç7+<,>JXÔ=cO?oì={À=8:?9à(:P>:*ã>=ÑÇ7ÑÇ7+<k¾>~,T>:Àe?bL>jw>9F(?s:Ëm:_>?_=æÇ7æÇ7+<NÇ>Vj>2}?è=>RK²=R?î¢:ËM:)J?Ø¤=üÇ7üÇ7+<­w>h>bÇR?oº=®=&J$?Î¶9j²ý9òv¸>×=|È7|È7+<¼~>o~>]mT?ýê³=4=¢&?w0:2æ9Ö_D?»=ö&È7ö&È7+<Säñ>iÃ1>$-®?¨1Ä>·6>îÝC?ð:bòW:T¡,?)=o<È7o<È7+<é¶ó>X}>6ä?¦EÕ>J/>øöT?Z«:_F:Yë\?=éQÈ7éQÈ7+<Ý\>nì=@%o?|>ñ~¢=QM?k>a:vÀ:Û\?=bgÈ7bgÈ7+<58>A÷å=«pM?ÅT=(J'=:"?üòn9Ü9HÏ>=Ü|È7Ü|È7+<ÔV:>¢ã=ÿQ?²=¯I=i¦ ?=í-:ÌÌ>:^\é>«?=UÈ7UÈ7+<½A>	ó=ÏL?6&=-=!Þ?ü8llu9Åw>æ@=Ï§È7Ï§È7+<.=¥<HdH?Õ©&<·|<¡?*T?9ýj8¬oÐ?^k=I½È7I½È7+<MÂc>õw>Ê3W?|í=\¶=&?*¡:ífÍ9}.?b=ÂÒÈ7ÂÒÈ7+<7õ§>*ÁI>ÐU?L>vÜ=Ý'?y:Ôò1:trÄ>ìÚ=<èÈ7<èÈ7+<RÜÏ>X¨m>?ç_?]þ>ò¯>U:?>:]a:Þ?¬Þ=µýÈ7µýÈ7+<X=Ë6Ä<ÃIH?©Ã<$<ä?ßL8és9¶=ßè=/É7/É7+<Éu>Ê>9_?K%r>,:>Þ'&?I>\:Öì;:;?+ =¨(É7¨(É7+<S>¾©:>$ÄW?">¨ö=6«(?:%
:£}?Î =">É7">É7+<B®>
7M>ÕÊY?Cý>b÷´>#3?è)Q:¦:tK7?d =SÉ7SÉ7+<xP>t¼>4WO?hñ¹=¢U=Mæ$?_AR:·©.:c?È% =iÉ7iÉ7+<vÅ>+&>+Q?·÷=hÁ=y#?&Ð9t¾9?*) =~É7~É7+<5g<þ<JG?ø¥)<uÑ<gç?´j¸mÞ39ú'¾±= =É7É7+<O£>³:>Ví_?qí=Æ§=Õ<5?O:À½9Çò;?K =©É7©É7+<^Ó>I;q>HO`?z+>%>``+?³Ï`:ÔUK:ì
?»M =û¾É7û¾É7+<$u=ï=1D?6Y<C<
~?¶ý¸âQ890°¾ÛX =uÔÉ7uÔÉ7+<@B®>3H>ö^?fí2>v>¾6.?04:ÍÞ6:ü>] =îéÉ7îéÉ7+<0ñ¤>1~>¡$?áÚ>0¥â=­+1?}	:ÿöÑ9'?T^ =hÿÉ7hÿÉ7+<1¥´>A">ª·?Êc>P@ó=än?:r:_6k?¡m =áÊ7áÊ7+<úE=Æ$=.»I?uÞ_<õ=9<Ö°?)·#¸;9ìà½'º =[*Ê7[*Ê7+<SY>Àõ<>	Q?Z>ã»Ê=¾$?Î×:ä":Ä?h0¡=Õ?Ê7Õ?Ê7+<P>l!Á=u2O?Mó=rº=j'?.ö¿90¸9¿?×7¡=NUÊ7NUÊ7+<x>9£±=gP?¡Ø=¤f=`#?¢Q9 Ø9«?
?D<¡=ÈjÊ7ÈjÊ7+<ø=¸7=/©V?þÝ=óQ¥=Sá+?yÉ9-·:?]>ÈB¡=AÊ7AÊ7+<¡xU>Â@>QK?ò¿X=Þ0=#?¤ÍM9%BÏ9å3~>»T¡=»Ê7»Ê7+<ßÞ>6+>Ñ²S?>Û=6Ó©=æ%?_':E:´?÷¡=4«Ê74«Ê7+<bB>Aì=¡R?kE=(I=Üu%?¢=,9/A9£>à¡=®ÀÊ7®ÀÊ7+<T>%
,>ºY?ºR>Èt>q"?/½:*¯!:3P?ù¡='ÖÊ7'ÖÊ7+<T\¥>XýH>R?ð}>qÛç=)&?CmH:M :^
 ?3É¡=¡ëÊ7¡ëÊ7+<bÆ>Ô­=(X?4Ë=øÃ¤=É?Áeì9ÃÕ9Ï
?ú¡=Ë7Ë7+<ur=¥&;=pRH?ÐD<Ê%<º[?:£Ë8äµM9k}>
¢=Ë7Ë7+<h9¨=ÛS=pFK?s<ÆÅT<à?ñ8RJF9n>%¢=,Ë7,Ë7+<aA\>¬è>-pO?=v/}=öJ?fà9ú£:¾ûÞ>9¢=AË7AË7+<ÝØ=6=`æF?ó<Óõ;Ù+?>d·l%9õQ½ø¢=WË7WË7+<Û>[>ZU?¥þ=ÉýÎ=Yi?2h*:4=.:©^ú>QÔ¢=zlË7zlË7+<Vaª>äÅM>Ü÷S?à=§=31+?rr:]?<:7Ú$?×¢=ôË7ôË7+<¤×¦=ÊS=«I?ÜL<Mç%<Ýß? §¸³ËB9a£[¾ª#£=nË7nË7+<µ=Ô@=·°J?­3<.<)£?þI÷7êKg9¬Ù=ÌK£=ç¬Ë7ç¬Ë7+<¾SZ>Dô>§O?=áKf=?Î	':Æ5-:Ùàö>PR£=aÂË7aÂË7+<#§>Î*+>eÙV?p*>ýn>¶ü%?&:æU:Ð?æÎ£=Ú×Ë7Ú×Ë7+<-)>_¨2>Ã_?aêw>7ï3>\0?Øu:§\:F?¨ï£=TíË7TíË7+<1(|>¢
>±°U?Ø·´==1!?û):0+:3ªý>Fû£=ÍÌ7ÍÌ7+<p>?>3lR?ó+2>µ>Ã#?Û0:ª:Ë
?)b¤=GÌ7GÌ7+<Ê¤>ÏnC>ÜW?þ1>Ú=ö&?^W0:¬Ø;:Rð>Ji¤=À-Ì7À-Ì7+<°5>¦êÝ=ã_Q?ÞÈ=ú_=¼(?Î:Î:0©ó>º¤=:CÌ7:CÌ7+<P>×Ö¹=P?Øb¥=~m=Y
?"å95 :å¾>=Å¤=´XÌ7´XÌ7+<Õ²Ç>Í®W>!m?8k>ð'>[G3?VP:hO:g?Ê¤=-nÌ7-nÌ7+<hw>U*>MT?!d=MU=ù±)?»:Öñ9c?á¤=§Ì7§Ì7+< =äîÇ<¬M?æö=ËÜí<£?©ÃÚ8ÿXà8¡ù>Yö¤= Ì7 Ì7+<ðþ>²Wz>pé?ÛX>-ä=·÷r?,÷u:r¸&:-×<?ñ+¥=®Ì7®Ì7+<Ó¹<t-<3M?ÚÁÎ;r(­;=Ö?ÂP9ü9lp>ËJ¥=ÄÌ7ÄÌ7+<¯Ú½=îGr=ÉH?øèg<;<@8?§¹¸°¥û8ú:¼¾=s¥=ÙÌ7ÙÌ7+<ð'¹>Í`>HÚR?S)>có>«{$?Ë/:àÓ:1?Ýv¥=ïÌ7ïÌ7+</Þ >D>UR?*¤X>Í|*>Ö¦"?INM:«¯P:jÚû>~¥=Í7Í7+<'>ó2>(#R?]¼O>ëº>(?4::ê>®¥=úÍ7úÍ7+<2ßê>©>Wd?	6>þ§C>m%6?J½:V
:ßÂ/?.í¥=s/Í7s/Í7+<Ü³>ÛW>­T?ä=£´²=fe#?uI:{0:Ê?ð¦=íDÍ7íDÍ7+<û¾ì=C)=`4X?¶â>Ü·>h?ÎËf:DÙ,:té*?>r¦=fZÍ7fZÍ7+<¸p?æ >v?FÜ >@Á,>¿_n?ÀG :.*`:ö
7?G ¦=àoÍ7àoÍ7+<#¶>ÊP>¥K_?Þ|Z>!$>d*?ØÈ:^o:qÇ?µß¦=YÍ7YÍ7+<7x>¦:>e¸X?R¶>>F>.+?2:À0:Ö>§ñ¦=ÓÍ7ÓÍ7+<e>'!>	Ñ\?çÀ><º®=ÀnE?ËU:z02:?¤§=L°Í7L°Í7+<uÀ>G h>L@T?>Ç{ö=Ù¿%?{:k:%%S?Å)§=ÆÅÍ7ÆÅÍ7+<><ªN)<åZ?¨=<Ç<x%?¿5¹Ôh¸	G@h?§=@ÛÍ7@ÛÍ7+<-x>	4>jEP?pËã=¿Ë¯=yÜ%?½:Á:Ï?O§=¹ðÍ7¹ðÍ7+<°q©<+&Z<ØF?àsb<ä7<> ?eø9Ò19Lgã>R§=3Î73Î7+<³0g>Ü>ÓR?t*¸=~è=³Î#?n"ý9ô¢:ëá>V§=¬Î7¬Î7+<Y>`u >VP?lÂ=r=[}-?a	8:*ÓL:æ>¸k§=&1Î7&1Î7+<u>|Ï&>B0S?g;>
ñ=5c"?põ/:¼
:#?§=FÎ7FÎ7+<Å5>ë%/>´U?t^'>g>¬Á?æì:rl$:p÷>c§=\Î7\Î7+<Ä´=ëng=÷¿G?yR<g 6<À?ïO9ª9,À³>1¡§=qÎ7qÎ7+< ¿Á<PËu<ÊI?Rßí;ÈÊ;&?èh66?8Z«=8½§=Î7Î7+<ëa>$7×=é-?¢§=8á=Ï"?­ý³9ãñÌ9bÔà>¾§=Î7Î7+<k>¼æ,>þi?Pi)>1Ä=Z]?¼9|:w6":&G?øÀ§=ÿ±Î7ÿ±Î7+<«]'>åÒ=òK?rEá<CÊ¶<l¿?,8î29ì]>¨=yÇÎ7yÇÎ7+<
µ>V>L~X?ñË(>o>1T'?>-:¨:ù*?J¨=òÜÎ7òÜÎ7+<x§><>¤?§å=$¡=R5?åD:c1:ì*?´J¨=lòÎ7lòÎ7+<TÉÎ>{:>ð?p>hEã=[?Yî:,!:ïb?cw¨=åÏ7åÏ7+<>Vg>ù®\?NUØ==Â½/?(:
b&:5 ?Ï¨=_Ï7_Ï7+<Yd=2ª==uH?º°ç;E'Ø;W3	?¸é)9#	¾î¤¨=Ù2Ï7Ù2Ï7+<tñ>â>Y?.óþ=«¿=<Z*?n$:':'÷û>Y ©=RHÏ7RHÏ7+<DF³>»òS>X?ù>·[>jè'?D:ÏÌ:xÄþ>^*©=Ì]Ï7Ì]Ï7+<Ô>òÀ0>ñÝN?ç¼)>Z_>la%?x¬v:½:8å>µM©=EsÏ7EsÏ7+<51«>ýG>á"[?¾]E>u>Ü3?¨0y:xC:R-#?iP©=¿Ï7¿Ï7+<æ<a>þ¹	>ÄTQ?Á\>7Çó=æ?:<::&ü>À]©=8Ï78Ï7+<2~>Ï>ÕR?Í>è=´?12#:¬ö
:á$?fr©=²³Ï7²³Ï7+<Ý
ô==@&N?EÖ=jþ<÷Ô ?Êrí8I8,F?Á©=+ÉÏ7+ÉÏ7+<ì²>¾L>±Q_?å3>ìy>ÍV.?Ìw:Õ:1}ö>;©=¥ÞÏ7¥ÞÏ7+<Ói>S>ÒV??(>_B>g ?Ñw:¶S:bD?û©=ôÏ7ôÏ7+<ÕÚ>Ç-e>ìqt?6ïê>)©>Ä1?ÄNÒ:ÈÊ:9°+?	©=	Ð7	Ð7+<²>xÞ>äÄ]?My¬>Nh>o@$?8"g:¢§!:7?©=Ð7Ð7+<Ç±u>6>Æo?úF>?Ú=òûh?(
³:^&o:§??JÊ©=4Ð74Ð7+<ç
=y<òl?fK<_4<¬&?³¼·mû9s¦½Ë©=JÐ7JÐ7+<í<ìÁB<#Ô?pOÒ<÷ry<XÕW?fºè8ý9ºñæ>äª=~_Ð7~_Ð7+<^x=+àD=.G?yÐ<0r<x]?à84L9ÇÙ->ª=øtÐ7øtÐ7+<²v>Ùs>¯\?ÐýK>i#>F%?þ,ø9M:vÇÕ>õ¥ª=qÐ7qÐ7+<fR>µO->¡9R?Z1=îP=¦%?:¾t!:Ê¥×>ì§ª=ëÐ7ëÐ7+<âØ>4Ò3>mÀV?ñú>p¾è=£Ý.?Þá9:w¹:£%?ªª=eµÐ7eµÐ7+<Ö^>d"	>ºþO?ñ½>Ä¡ñ=)?{¾9öû9GÁ>Ã¸ª=ÞÊÐ7ÞÊÐ7+<ÎE>C¥õ=%N?ÞËÉ=d¡§=­? :Ë×ô9´?ö»ª=XàÐ7XàÐ7+<mêY>|>ÈgO?ø¯=<=3d?S­W:"O:JG?Úª=ÑõÐ7ÑõÐ7+<a;B>s#í=G®Q?v->³
>Ù ?Ëö9×d:ªï>¬Ûª=KÑ7KÑ7+<ùÀº=&r=GoE?¼cS=ï.=Â¬?"½9í#¹9ÇÖ¿>àª=Ä Ñ7Ä Ñ7+<ÜË>¨e>?c?ÿá>ÃÖ=n!;?íy:¬0j:îp?R«=>6Ñ7>6Ñ7+<÷øl>®>VP?Ü7¸=m=Ø?mÄ*:Ý:ü3?Þ\«=·KÑ7·KÑ7+<ú: >³%A>_T?(Â>Õ×=Ö?:=Ü1:#ÞÃ>uf«=1aÑ71aÑ7+<»÷m>s¿>oR?ö¸=¢ÿ=Êi$?§2:íÑ:É@?Îk«=«vÑ7«vÑ7+<úÜ>õ81>H%T?6×÷=r¼=Z0(?r¶`:è B:v*?$¸«=$Ñ7$Ñ7+<Þ>~ú>FkQ?#É>®æ=Ð<?Çg:VÌì9?1À«=¡Ñ7¡Ñ7+<>ðµ+>ÊM?T¶="<=$>%?Éª*:Àí8:èAì>æØ«=·Ñ7·Ñ7+<=3¥=¥V=`E?oÖ3< ~<3?þÑÞ¸êw9ñØ¾ö«=ÌÑ7ÌÑ7+<4=¬>ö8G>S]?vÿ>µÙW>(W.?F$9Sü86'?N,¬=
âÑ7
âÑ7+<Eµ¢<]NM<<âJ?Væ;AÊ;-?,NÁ·T©·ÛQ?0¬=÷Ñ7÷Ñ7+<EÐª=¬Ø[=]çF?ÏM<3<é?¨ñ¸nN½8¦Õ¾Úo¬=ýÒ7ýÒ7+<NA>Çá+>MÚV?ô>ã=¥)?©:ÈW:÷(?¬=w"Ò7w"Ò7+<®>Õù>3Z?í9â=À«±=û"?;F:ÿô:ð"?y§¬=ñ7Ò7ñ7Ò7+<øì<Ð'<¤G?Ó;L;?z¥x8;	8Îëg?Æ¬=jMÒ7jMÒ7+<q~>Ýç>V?t|>@Ê=ö(?ÅI:ìl~:Y?æ­=äbÒ7äbÒ7+<ÃÈ¤<LS<ÝáG?¶;]£;¬?NÀN¸úT¬8£¾-(­=]xÒ7]xÒ7+<9>|>úá>öüU?¡Ý4>>³K%?¾c:Y:7T?.­=×Ò7×Ò7+<ýV>Ü§>uqO?¡O=ÁVQ=h[?Eë9b®«9ª¤/?J0­=P£Ò7P£Ò7+<7'r>Ì»>Ñ¯T?<Q="k=)?,ÈÕ9ÐÊ9÷ë?°­=Ê¸Ò7Ê¸Ò7+<M#©>~UH>·"X?õO>DRæ='?{:e<D:PD?ðÍ­=DÎÒ7DÎÒ7+<å*e<3<i®K?³BÌ;CK;*?É¶¼×Ç89¯¼´õ­=½ãÒ7½ãÒ7+<§¦?³Q>2vm?ª(j>Y>(C?ÝÂ:£':³í#?·ü­=7ùÒ77ùÒ7+<oÿ>¤<>ØµU?ÒË>g\>R&/?ân¢:^":7^?Ð®=°Ó7°Ó7+<¦X¥>ÎÁG>æS?äö&>Ó¦>f#?¾j:½O:Ë»L?®=*$Ó7*$Ó7+<l,^>d»>,üO?áÝ½=#`=&?-º9­Õî9Ç>h;®=£9Ó7£9Ó7+<éC>(
ï=`Q?"ü>ñÑ=¬¼'?ù8s:Ø	X:2?²l®=OÓ7OÓ7+<@>ap">À	T?Ôâ=O´=l!?È:è:a?£w®=dÓ7dÓ7+<ý¤>þ{6>f?²Æ÷=aè°=¶F3?Zû$::®F?ä®=zÓ7zÓ7+<¤>cÃ=Ì¼O?
ûà=µ=å?¾u:ëH:w2?KÇ®=Ó7Ó7+<òî=_+=äèF?oÖA<ês<?á¦¶i*95A{¼þç®=¥Ó7¥Ó7+<Ú.~>$K>]Q?WN©=
|=y$!?¾»:Û:y9?î®=}ºÓ7}ºÓ7+<Ji[>;>6¤T?÷=!QÉ=?ë: v:?)¯=öÏÓ7öÏÓ7+<'s¢>-C>·T?>ßÛÓ=	ß#?©ß':O¹:Ð~?8¯=påÓ7påÓ7+<e<Ø<´~B?	¸;Ö£§;·?ÄÀ9òQ9Î£>RR¯=éúÓ7éúÓ7+<ø¼>²K^>z#Y?­>+Û=ÜR+?7_:BK+:Â'?^¯=cÔ7cÔ7+<:4>+>bBW?¸3$>¸í=RÔ0?Î± :yÏ:JA?¥g¯=Ü%Ô7Ü%Ô7+<ög??V5>_¸?6>ÛX=Õ?W:G
:)Ã?²£¯=V;Ô7V;Ô7+<8Æ>µ:>«×R?~Y5>ê>ïu,?!¡r:^ÀX:-H?ræ¯=ÐPÔ7ÐPÔ7+< 1>\#>ôlU?Øê>Pö=¢4&?<0:¹E#:=l
?î¯=IfÔ7IfÔ7+<-¤>êsG>~¹R?Í!>>½=T-?Ú±:££ :Ýîô>çó¯=Ã{Ô7Ã{Ô7+<ÜèÂ>"®b>¼\?\§ >Vê=Ç¾/?@_:! f:wD?°=<Ô7<Ô7+<¶ÝI>¼¨ø=UÓO?.Í=q=o[*?+:ÛÛì9á@)?i
°=¶¦Ô7¶¦Ô7+<#£>Q 4>|qh?>¿e>_D(?ÔÃ:Ìy:~×H?C°=/¼Ô7/¼Ô7+<	£g>º»	>DW?g=V>á(>õ`"?Ã.:w":
?Å:°=©ÑÔ7©ÑÔ7+<V>h&>¼©N?Ï¢Ê= m=¯°"?h¦J:nF@:è?å°="çÔ7"çÔ7+<pë=1#=S¸I?<8Öh<¿	?âD9UüË8w?·°°=üÔ7üÔ7+<¥òV>#>Á¦N?»îá=,Hº=Â>?ób:í±:?Å@?Ã°=Õ7Õ7+<á¼E>B ð=EÏR?áµ=/ü=)O&?ÕC:aÞ3:\?ÆÙ°='Õ7'Õ7+<>g/>î5U?Óà©="=ü'?Vð(:1:b{?±=	=Õ7	=Õ7+<Ol>nd>ÐÄ]?À¢>"þÔ=ì¥2?=6:è:¬?±=RÕ7RÕ7+<"p>[|->g/R?ÚMÝ=)®=¥"?Ö":Ö,:o§ñ><V±=ügÕ7ügÕ7+<¯f>b
>XØP?²eÉ=&-ª=®{?$×#:á9oV:?¡¢±=u}Õ7u}Õ7+<L >ýzB>]]S?">\qè=/Ç*?
/8:ÍV@::%õ>@Ï±=ïÕ7ïÕ7+<l>ñ>
R?$GÏ=¹µ£="?ç¹9¤ßÚ9EpÙ>Ñ²=h¨Õ7h¨Õ7+<2@>|ã=­IX?R¨>Â§>x¿'?§Íï:~Á:¿¢?C6²=â½Õ7â½Õ7+<æÏ>êW`>:l?Ðc>¤>¢<?8:>:GS?ì7²=\ÓÕ7\ÓÕ7+<añ|=Ó»!=i/H?Hàn<Ãá=<ô!?gì¸»Ï9rõ½BT²=ÕèÕ7ÕèÕ7+<è>]'*>U?U=XmH=¦>3??éë9r#":_=º>v²=OþÕ7OþÕ7+<->Ï`:>ËW?!>'÷=Pf'?´ef:9ã-:ã)?ë²=ÈÖ7ÈÖ7+<NG>øyÛ=Ü¶h?>"/>ÙgH?l5:à%:ô¥a?}ª²=B)Ö7B)Ö7+<®ª>H3>&P?<ü>Ïåë= ?Áy:¤:ë	?Ó²=»>Ö7»>Ö7)<_,W>ÿy>ÔS?NC=Þ¨{=ã?'Á:÷":p±÷>³=5TÖ75TÖ7)<x=zK+=2xG?äy0<¯<&ò?¸P9jdZ9530?½T³=¯iÖ7¯iÖ7)<ÔN>òü=Q?µrÍ=ß²=µ?[:Û :!Uç>bW³=(Ö7(Ö7)<Ä
­>(>°?G>¯aÝ=Ã62?xü9ìF9Oh?X³=¢Ö7¢Ö7)<÷p²>°3>:x~?¸¯j>2Ô=d¦?v:ÂÛ:i?óp³=ªÖ7ªÖ7)<#>¸@)>ËV?îjÿ=ÛkÁ=÷)?I~:¸M:"?&t³=¿Ö7¿Ö7)<ñ ?>yTç=T?$n=LyI=)?îf6:Ý:à<?Ø³=ÕÖ7ÕÖ7)<'2=Q0=dH?"ôH<©|5<Åº
?ný<9.Ì8$l?Å ³=êÖ7êÖ7)<î>xi9>vqU?ÀC>éh>,Ç#?Ë_:S:A?à¡³=×7×7)<°>Ð>àÙW?®>	Ú=e-?¢7:ëï&:eÁ?6É³={×7{×7)<`#>>Ã=EÌU??Ô8>Xw>÷¢"?qc:X:¼§?Ð³=õ*×7õ*×7)<R>¼ >XCs?øª?µÙ>Q:5?)3:
B:6/?+Ó³=n@×7n@×7)<b¶>\¿K>±d?>ô@>jÁ9?Z:ÀU:³©7?¢ò³=èU×7èU×7)<Sz>Dë+>ÁZ?Æ@>>Qò+?!ÑÎ:§­:Ï?p=´=ak×7ak×7)<ü@ >D<>ÜèY?eæ4>¥V>
Ö)?r¯c:=::?ËT´=Û×7Û×7)<'H>,V>Ù]?°É=`=cÃ*?AH:¢¡:gb!?\´=T×7T×7)<ª;>Õ5>$-]?[ÿB>÷Þ>|-?%f:ÏGK:¾ê?éy´=Î«×7Î«×7)<µþ>ïÔ7>­U?£]û=.Å=Å,#?D
p:?'8:Ú&?Ô~´=GÁ×7GÁ×7)<ça¯>Ù½K>í]\?S >÷o>~´+?ýÙ:F¸:F­?Î·´=ÁÖ×7ÁÖ×7)<K±=Zc=ÃgG?Ûps<íB<m ?¥>9pÅ9éË>#ã´=;ì×7;ì×7)<öR>ãú=aV?Tï=Q²=©à+?;:c¹e:=?ñê´=´Ø7´Ø7)< >Bè8>X?L³k>/>¦P,?+GV:7:½Ë?ä;µ=.Ø7.Ø7)<¹>®Æ,>CP?¶â=Åª=S*?\::ú±
:ù®+?õBµ=§,Ø7§,Ø7)<f<>EM>­âx?R	¥>MPt>>î,?&v®:h:
ß?Ê[µ=!BØ7!BØ7)<¬ü<Á(<ýI?PF¦<]ú<Ë÷?d7Â9^Ì
=µ=WØ7WØ7)<ý>s²2>pU?»ê>­ä=R%?u9:GúN:ßñä>¬µ=mØ7mØ7)<AV=µA=j\E?5ïC<nÎ&<Z?u:³·Ï=9§°r½»Ñµ=Ø7Ø7)<ý¨{>~}>åÝQ?ÐÀ»=5=«þ?7È :,«ã9>Ê4?ièµ=Ø7Ø7)<¯>jM>ÈZ?NÍ=Ïm=Äþ'?pð:ên#:î ñ>m¶=­Ø7­Ø7)<Sd>Òx+>W?Kï>ÀKø=ËÕ"?9Ô:Yµ:÷ù?_¶=úÂØ7úÂØ7)<ü}=¬²G=F?Úu<©¿^<s
?Câ:8QÌ8å©>6(¶=tØØ7tØØ7)<M>¥>uP?Ób=[id=Cò"?þ¸9+÷9V6¿>[b¶=ííØ7ííØ7)<s¼>ú1>^>Q? >2Ì=ð)(?{«A:ÖàM:ÄÑð>w¶=gÙ7gÙ7)<p=á34=SG?:F<ãÒ*<YÔ?Déþ8{ËM9 >H©¶=àÙ7àÙ7)<úÒj>³>oÌR?U9À=¦Î=ýï??Û:Î3:¾zÜ>[Ñ¶=Z.Ù7Z.Ù7)<z>Æ¸>øÊT?Âü=ÝÇ=¬)"?Þýd:D+:Ñ*?*à¶=ÓCÙ7ÓCÙ7)<XËs>é>JùR? ¾Î=Â¤=1 ?ëû9Õoú9ÏÁ?·=MYÙ7MYÙ7)<d³=W×&=ßH?Yh<:fH<bh?lS¶÷29~W¼º·=ÇnÙ7ÇnÙ7)<¦¢>tz6>ü.d?^02?¿Dÿ>³2?Ë;/£Ð:ñ#?Î·=@Ù7@Ù7)<Cp>Zy.>«_?oÞ>òSÓ=)´0?¹:~Æò95$?0·=ºÙ7ºÙ7)<òÖ«>J>ø²Y?¤Ü^>-+>/¦&?ïõÊ:6¬¼:|±	?XW·=3¯Ù73¯Ù7)<(±<5;<Q?<Ðq<a3$?/à¸³ 9Ñ W¾q·=­ÄÙ7­ÄÙ7)<9qH>6Qú=&þL?ÛlÀ=­ã='?(^9ìÀÆ9{S>·=&ÚÙ7&ÚÙ7)<Sý>(>,©P?=¨ý=5HË=4¸?ä÷æ9©Þ9ÈØ?±·= ïÙ7 ïÙ7)<ãÀ>×7P>ùÓl?ýj>~>>>?ÀÇ:è¦:a?¼¶·=Ú7Ú7)<úp>D
>'Y?¿Ä»=ãÀ=Æ#?Ø9¿Ë«9ée!?Kã·=Ú7Ú7)<øò³>ýÑT>¢uX?µ>=ÜH>é#)??£:ØY:~%+?û·=
0Ú7
0Ú7)<ôÅ-?(ú>{_?b?°L>5Ýo?G$;È:á]u?ä#¸=EÚ7EÚ7)<ÛÜ>Aù<>$%S?¿íU>">|u(?pµº:èl:Ä?½7¸=[Ú7[Ú7)<Þb<<ÞDJ?ÄÃÁ;«¥;»Ú?Z6[¸Bq¸ìè>³f¸=ypÚ7ypÚ7)<é>5>ÄÎR?;¼=T= j?
:Õú9ÄÒ	?'x¸=óÚ7óÚ7)<ÆÛÀ>Õ+^>W9^?ÜDI>\Þ>¤9.?Kq:þ}9:Ú&?4¸=lÚ7lÚ7)<Ã±<}4d<©F?ð<sÀ<­F	?iD08ÆG9ºàá=¢´¸=æ°Ú7æ°Ú7)<>|ÿ<µ¤<ÿF?xæ;w7Ó;
¿? P¹S'Õ8º5¿ê¸=`ÆÚ7`ÆÚ7)<D×Û<`g<G?E«<<5f?Ùe,¸$þ¸®ì	?Ïì¸=ÙÛÚ7ÙÛÚ7)<ÒNh>#>õdN?PÉÂ=4=Ê?0ö9v9Þ >õî¸=SñÚ7SñÚ7)<è¡¤>+±D>FV?Ý5>³>ZÄ&?Â[Y:fÆB:T×?ø¸=ÌÛ7ÌÛ7)<çµ«>ÏP>ïR?,Ñ=v£=q$?çD:ðð0:é0?ä¾¹=FÛ7FÛ7)<Ô~>¡,>ïëL?Ô=5þq=:Ê#?õ´9j9sU?8Å¹=¿1Û7¿1Û7)<WÃx>xM>ôDU?l¡=DAq=»I+?âl:»ö4:³à>
Ì¹=9GÛ79GÛ7)<hò<<´D?8­<t6ó;ÕÜ?r+ó¸è÷#9ÝÓ½¾fê¹=²\Û7²\Û7)<>
O$>T?b½.>n>¬i ?~E:»#:Ûd?º=,rÛ7,rÛ7)<p\ö>¡C>¥1¡?!RA>ü2÷=4H?#:l:¦?8º=¦Û7¦Û7)<5ãÜ>k´%>[ ª?ìÉ>÷=¥]?¾®:Û>:äpk?/º=Û7Û7)<FO>Êã´=d¥M?Ü+|=£ÿP=ßp?©I:Åß³9UZM?·`º=²Û7²Û7)<¤ç>Ú±=¸NR?Ògé=MÎ¸=;©!?Öâ:Ñþ9Yý?mº=ÈÛ7ÈÛ7)<`Ô>ü(>luP?
Ï=§=¯	'?Ü%:]	:%?Öº=ÝÛ7ÝÛ7)<9t>´ÂA>m¬R?,Ö=|¡¢=ô(?I:No :®Ô>¯àº=óÛ7óÛ7)<0¯ª>wCQ>úÍP?Êm>ø£ä=)?Qg:Rú@:p:?iÿº=Ü7Ü7)<k¡>ñD>ÞER?+Ü(>U»ó=\1?p<U:õÿ:C3?j$»=øÜ7øÜ7)<Ü¿<Ym<©ªN?3¥}<Þ¼U<3æ?CÄ¸Þ9¾â4»=r3Ü7r3Ü7)<N >¹D>ã"Q?ª>W>£å)?î:ªG:H ?Ù:»=ìHÜ7ìHÜ7)<ã^n>>³N?µ=6¸=Np?{8M:½L:/M?a@»=e^Ü7e^Ü7)<¹¢>L6>è¤O?¾°>?¿Ó=Ük ?¥uË9ö9à9XJè><P»=ßsÜ7ßsÜ7)<>Ù>^ýR?.[Ñ=V =Þf'?<ç::g8:¼?æX»=XÜ7XÜ7)<®õ=>z}ê=bO?åÍ²=Å=ñM ?VE:ñ-:}
?t»=ÒÜ7ÒÜ7)<é?Y6h>îd?ÜÙ?8?`|r?Â`;Ì;v?ö¼»=K´Ü7K´Ü7)<R 4=+ná<kL?Ð¤<<Êù<!?7-ð8òl=Ò»=ÅÉÜ7ÅÉÜ7)<ÅTc>ÊÑ
>Õ-M?·y×=¬«=õ¨ ?$âô9d-:gÆ´>éÙ»=>ßÜ7>ßÜ7)<v]=2=âbH?g<çx<e?
`¨8Rí9Û
>¿¼=¸ôÜ7¸ôÜ7)<~>~ÿ0>¶T?,>ú,ß=r`%?;W:ÿ9zW? C¼=2
Ý72
Ý7)<Ñy>øà>ßNS?ú>)XÙ=q×?éúO9³¶9ÑÜ>m¼=«Ý7«Ý7)<3Ã<ß4<KP?¿Añ<cÂ<vÜ?õl¸ÂU8ü¥
¿ã¼=%5Ý7%5Ý7)<Úw->RØ=2M?Õæ<9§<Ú0?\Ê8L×9X¦>J¥¼=JÝ7JÝ7)<94>ïâÜ=oP?"Ý¯==O?zÓ@:1E^:nÞ>>³¼=`Ý7`Ý7)<¦>l:>H§d?Íud>8v>Ó8?;â?:Z2:¢í	?¸¼=uÝ7uÝ7)<<D{6<F?üô¢<<ìW?«­Ñ8>S9§%Ñ>Ñ½¼=Ý7Ý7)<!=¦;=»H?e#<Í÷<]?x8S49iJ0>fÇ¼= Ý7 Ý7)<r7>ã=^ùN?©Q=Âd=EN?,:xO:kö>Ê¼=þµÝ7þµÝ7)<l>
ò#>XWP?õ«ó=\¡À=ê!?T:×Ã2:Ð?iÎ¼=xËÝ7xËÝ7)<O©{>S>0ÖQ?Ù=¾¦=M'?0ô:ÀWÎ9rF?Ú¼=ñàÝ7ñàÝ7)<lú>T.>·!S?Pã3>>%?há:çx:õà ?Äð¼=köÝ7köÝ7)<¸Lº>¹]>IW?7t>Æ8>À)?Ð-g:ñA:5ç?%½=äÞ7äÞ7)<ê=åü)=ï*H?wF<g4<ÕÐ?Ýºû8Àr9ásñ>¶'½=^!Þ7^!Þ7)<gÂ<KH<G?I>)<?É
<É?PµwA9X¯ºcM½=×6Þ7×6Þ7)<O¾>^>:[?ã]>êr >îÌ0?~¢}:S:5?õq½=QLÞ7QLÞ7)<Æ>Ï(>·þg?,é>jüG>å`4?òS£:Ô:í?Ì§½=ËaÞ7ËaÞ7)<+9T>U>âÕN?Ò®å=FÄ=¨?É:`cþ91?0×½=DwÞ7DwÞ7)<»[l=÷=<@J?¹ý¥=S4=öU?,A)9K-I9á`×>¡ÿ½=¾Þ7¾Þ7)<wó<¡×5<.×G?;>];Ï^
?IC¸àj£830¾ÖS¾=7¢Þ77¢Þ7)<§ØÕ>ºTe>ñ¶n?+Ü¼>D>Ú4?jÆs:h¶:²V_??o¾=±·Þ7±·Þ7)<·¾=Ò*B=ö¿F?wA<<
³?¯ÉN7W½"96¥"=Nâ¾=*ÍÞ7*ÍÞ7)<7Uf>×y	>ÝtV? Ü=xê©=ÐÒ%?eI:hë:^m.?K¿=¤âÞ7¤âÞ7)<3¯w>/4>°¬Q?åÂ=V7=ø ?o4:e:à] ?ÿ¿=øÞ7øÞ7)<®Í>¥\&>«X?¨M¹>ïS>Vþ ?÷Ì9Òì9¯IÞ>1$¿=
ß7
ß7)<j/ >UÙ.>Ïj?tå=Õ³=D#?¯Jg:Ã0B:t?Î$¿=#ß7#ß7)<Û¢e>W"=5@òã=|þ³="?¿:ùýV:ü?OB¿=8ß78ß7)<¤$@>bè=9«S?4»~>tmM>¸?)Æ:Þ$:l-?Ät¿=Nß7Nß7)<¹E©>Y!C>l^?Crd>~L>À7?§¦:²o:­ö
?%¿=}cß7}cß7)<¾>üè`>VX?a$\>ôt'>wE(?3w9Ii9?ô¯¿=÷xß7÷xß7)<×¼>aùY>È]?5>Æ[>ø/?w­:¼-~:µÎ?ð°¿=pß7pß7)<RÃP>ãð=(^?kkì=)ý=OFe?ÍR:ÆÞ:ñn?è²¿=ê£ß7ê£ß7)<ÚÛj=U=. E?ÞR<7ü;9¥?
Ù39qL9×¬0?Ë¿=c¹ß7c¹ß7)<Cþy>n >[`?!ÿ?¼À>B? ê:è'¼9~ÆR?>é¿=ÝÎß7ÝÎß7)<þ>JQ'>Þæ`?¦Þ=e§={@*?d×9õIh9húl?Mô¿=Wäß7Wäß7)<rÏ<U<«E?Àù<iî;Ö?îÝÉ8Qa8]¬D?ý÷¿=Ðùß7Ðùß7)<C9)>¸{Ë=ýåT?dÅ®=Õ=+ê%?kÜH:^X:/§í>¥"À=Jà7Jà7)<ÈÍ¤=ÂS=yÖG?5P^<ÄG<Ö?»×8°w8û>QHÀ=Ã$à7Ã$à7)<²>ô'>ùW?!b>-oî=Yú(?þg:äHL:a\?qÀ==:à7=:à7)<sïP>_Eû=ÞT?cÅ\>j¾ >±Ì/?Õ:q&¢:ÏÈô>êÀ=¶Oà7¶Oà7)<Êm>;[$>T?ð>°æ=ï%?5m:õ:Êþ>¶À=0eà70eà7)<#°>¡ôK>6]?ÈûC>R	>Y6?\:ÌXw:,à?2»À=©zà7©zà7)<bé¡>·?>g3X?æO>êv>)*?ÒÙu:Hs8:ñ*?½À=#à7#à7)<òN>M4>î]?gÒ=*`=Ú<?':1Å?:£¤ß>*ÈÀ=¥à7¥à7)<x>ÍF&>N9O?îç=¾=@ù?¶»Ï9¤`å9ø×ç>YÁ=»à7»à7)<l=¥>:H>DS?Dí=5¹=ú#?þ=:]ç9N7?_Á=Ðà7Ðà7)<¹>Áö2>îêP?pb>~/>þ'%?:°~:G?'øÁ=	æà7	æà7)<åL>l?û=­ÅP?+çù=§úË=eÑ?p¯:!Ñ9¹×?#Â=ûà7ûà7)<Úúà>ÄÆx>3g?Kjô>£ª>]W7?¥¤:|s:xð,?Ó,Â=üá7üá7)<éY>c5>0öO?ßgÂ=î=(É#?îÛ%:Ê	:	F?G7Â=v&á7v&á7)<¬Ò>^Àl>çÌc?E%>ªA>K
<?æ:/Æ:BI?ú=Â=ð;á7ð;á7)<vN~>¿É>ZU?Ê0Ú=Ñ¤=	s)?x,õ9BI:øÎ>§cÂ=iQá7iQá7)<Í>âh$>1tS?o­=²=vu"?K5:PY3:ÛÓ>L|Â=ãfá7ãfá7)<>tö>yo'>]h¼?[Ó^>0ÒÇ=q¼?º:Òí%:Ëêc?»|Â=\|á7\|á7)<Rö>åy!>osÃ?9£>w;Þ=W??î4¹:×Ä&:Ï&?>Â=Öá7Öá7)<Ä|>nE>7¹Q?÷ù=xÁ=`%?i:(µ:=F÷>ôÂ=O§á7O§á7)<*>nÔ=EM?ûû>Fr>no?êî9i<º9
$?åûÂ=É¼á7É¼á7)<Ño=-=ÂeH?Uf<;<@?£¬9±W8i·?9Ã=BÒá7BÒá7)<õÀÖ=Ê=¹,W?ó§_=z`2=Õ} ?U(¥8Q94J>
6Ã=¼çá7¼çá7)<¿¢>úrD>DT?±6>é>p$?e;:^J:dgí>*=Ã=6ýá76ýá7)<",X>>¢kN?S~=r´j=I?[ûã9´Rá9©?ÕEÃ=¯â7¯â7)<J¥>×þC>&*X?Îø=ÑÂ=«F#?]qy:¦^:È?©HÃ=)(â7)(â7)<Ö|>Ly.>0xU?S<>Á·>DN+?Zÿ:ÓE:£C?åÃ=¢=â7¢=â7)<cG>Þ9%> r\?$>´JÔ=EÉ3?=:4Z
:¤á.?ÔÃ=Sâ7Sâ7)<ër>U&->lW?ÖáM>³°>ú[*?/u.:YÈÿ9$.?!Ã=hâ7hâ7)<­9_>´>W­R?þë=¼=Íä?L×i9Uò9w>·Ã=~â7~â7)<ßà>7f5>ÙR?V?>¨	>I2?~:é´`:¿¯?ÞñÃ=â7â7)<Y·V>tý=ßX?ãÅ>>¤+?*
":ò¿ÿ9À2"?QÄ=©â7©â7)<IÍÍ>=u>ºÔV?$0>Bäø=Ý+5?ü::Û:ÄJú>IÄ=|¾â7|¾â7)<e4>Ð">¢Ñ\?µ½>,¢Ã=k/?Md`:K@:Á,?&Ä=õÓâ7õÓâ7)<ÚÀ>[8>yj?GÆ%>*º=+öc?pà#:ëq3:;Êé>''Ä=oéâ7oéâ7)<rd®>CëÇ=Pß?'>{ì=)*?ÓÂ:æ&:77?-Ä=èþâ7èþâ7)<\3>Pá$>]P?j>PØÃ=Ãf)?16?:¬:Þ&?OÄ=bã7bã7)<QÊ§>àÁG>RW?j¹N>YF>À¢,?ïç/::x,?OdÄ=Û)ã7Û)ã7)<ÃÎï<Ì<ÔI?XÍ<Ió;ék?\À
6éÙ9ùî;R±Ä=U?ã7U?ã7)<«M>Ýð=ÀZ?Fà`?0?#s#?S)2;	;]j+?r¼Ä=ÎTã7ÎTã7)<Ó8>iÛ=&
X?{=ñKG=HI*?KA:():i>?ÉÄ=Hjã7Hjã7)<1>è/6>âR?¾r>èê=Q"?õU:'}:dn×>êÄ=Âã7Âã7)<Î3>á>4ËQ?ÜÒ=¹¤=$?>::H¢8:ÁU?èCÅ=;ã7;ã7)<X"o>I¿>÷R?è¨=&,=·ñ?ð¨9¸d¢9=×?<dÅ=µªã7µªã7)<Q0?>Ô"î=éM?½-®=[=)a?5È:óx:t?`rÅ=.Àã7.Àã7)<aÁ>ñAc>µÖY?ô®^>v*>Í'?Ëö:f¶c:Ù?ûÅ=¨Õã7¨Õã7)<¶Þ>ÿ">ÀU?×6>å= (?Vc:Wc::Ü?Å=!ëã7!ëã7)<è>6%>!èX?ä]>BFÁ=ï*?)ZÈ:CÂÍ:ïEù>&¨Å=ä7ä7)<_>äê	>ÚxO?×D=.h=¼'?ãÏ(:o:¸?¹Å=ä7ä7)<R>Öi&>Õ^e?Ã³>sQ>+3?÷:ú~Â:"?ÌÅ=+ä7+ä7)<¥>2>Z?xç¡>Ùp><§,?¨ò©:Ý:¼´$?SþÅ=Aä7Aä7)<(>h}!>×W?+Ø{>ÀI>¿R ?v:B@Ç9HU&?ÏÆ=Vä7Vä7)<C"=â¯7=-àH?_­t<P<¾?Ì¯x¸¥Ä8~ä¡¾÷4Æ=ûkä7ûkä7)<\£>}.>cEQ?*Wì=¼®=h -?prd:ü#:P2?pAÆ=tä7tä7)<Ê>lç%>?Y?è\>PÖ+>~H$?^<:Ë:7?c^Æ=îä7îä7)<V>
¤!>â,S?->4~>ñR?¹8Ô9é:äÏ>cÆ=g¬ä7g¬ä7)<pS®=Eª_=&G?·Û<Yp<Í?8Ò199=Ú?@jÆ=áÁä7áÁä7)<8>^(> pP?hÕ=¯=-1?Z¾:|@´9ë<?~Æ=[×ä7[×ä7)<~\>*?>_÷T?À>â×=¦+?µW«9Þ49'g?ÜÆ=Ôìä7Ôìä7)<³'{>v>{Q?òì=º+½=S ?#Sè9¬ü9Vwë>AÆ=Nå7Nå7)<ëbÈ>	ía>c?Ï>`>g5?¤b:0a:Ú?9Æ=Çå7Çå7)<W¯>§K">wV?*21>´Û>,"?Ñ@:JÄ:Q)(?*ÈÆ=A-å7A-å7)<È®>¸`#>_xQ?ß=aW[=Ì"?ªjø9ÒH9%a\?ÃýÆ=ºBå7ºBå7)<ÛÈ>â7>6W?Zó&>âH>§J%?£¿ô9%}Ä9+p?Ç=4Xå74Xå7)<lã¢>°ßC>¦ãT?£>fñÂ=¬n)?¡+:	v:ê?å%Ç=­må7­må7)<\g>bº>L|O?W±°=]Õ=t½!??C:j :ð?ý2Ç='å7'å7)<ãm>r0>FÇU?×F¯==¬, ?kÚ:²¨ù9?G
?HÇ=¡å7¡å7)<ñí>'">BT?µ¿b>óã,>Ðß'?ó2:ùeA:cÀë>«Ç=®å7®å7)<¾Û>¥Ö$>ÂT?Åúè=²=ö'?K:Õç9æe'?ÓÇ=Ãå7Ãå7)<ÀëÝ>@:>\A?+>õqå=)p??éÈ:}:?pÇ=
Ùå7
Ùå7)<£
Ô>rÜ>ÈÇ?\Û>
>?ÂVÜ:3Ý:ÃK?éÇ=îå7îå7)<ïÖ+>±ËØ=
êJ?½"s=ÔM=[3?â:RÓ9µÌ ?BÇ=æ7æ7)<mR>ê>æUN?$='V=?!M:L¹:Þ!?§¹Ç=zæ7zæ7)<Ó">"7Ë="M?Ø=(
y=ëÛ?éf*:î:L=	?ÃÇ=ó.æ7ó.æ7)<aU> Ü>SGM?h=üV=·Û?¸X9ÊÇº9 ÎÐ>ÁÉÇ=mDæ7mDæ7)<õ@=ÒáH=«MC?l<ó­k<;Ê?Ø5
9Úîk98>ÑÇ=çYæ7çYæ7)<Õ>Õz>{cY?AQ[>õÙ&>Ñ?(?HïT:Æ»:ñ}8?ÉáÇ=`oæ7`oæ7)<ÙÆh>²>GO?xè=*"^=.Ù%?ïÙ\90ù\9ËÛÿ>¹È=Úæ7Úæ7)<Àß>SØ>ô¾?x¼>(>'ÉK?ë¨:OÑ%:©¯k?(È=Sæ7Sæ7)<­[Þ>ÆÑ>Ä?Í>k(>ryk?{{º:´µA:Ðrv?2È=Í¯æ7Í¯æ7)<*à>NÖ;>è¶Q?iK>}ê=ÿ×!?º7:4ax:Ý?mÈ=FÅæ7FÅæ7)<ßÙn>>¿÷T?óÎ'>#¿>
h?Òp:#8M:å?ÖÈ=ÀÚæ7ÀÚæ7)<Jh>¼¯ >S^?Çï:>A
>)?£:âTd:5Õ?ý¯È=9ðæ79ðæ7)<ÇK¨>Í1G>;JX?°¢>|Ìy>º&?ò]:ðK:M?¬·È=³ç7³ç7)<Âd¶>ø²K>d9e?áá>¤>£¶/?¦ñè:·:o"?×¸È=-ç7-ç7)<¯O>×xñ=é\?.Ý>ÓK>SÔ%?<!]:¤,:>x$?L»È=¦0ç7¦0ç7)<T>åù=ò?Y?ÏØ=qá=ä-?ÂÝ:¡-:gê>á½È= Fç7 Fç7)<ãhz>ø.>kMX?Ù>ó=¯Þ ?¬Px: j:HÍ?>ÂÈ=[ç7[ç7)<ñ\¡>§9>É^?En3>R×>4.?];eë:N ?É=qç7qç7)<ga>9c7>¦LZ?ÿò7>vþ>æ"-?SÒ:pÊZ:?ïÉ=ç7ç7)<Ó´Ì>k>l^?×|2>Äû=Q}5?0;:Ýh:?r?¨É=ç7ç7)<m«´>TqS>ý½Z?Dè½=ÊÁ=ÿ}8?»a:¾ÕM:_?F3É=±ç7±ç7)<èÝ>9%=Ûì?y<¿Y<7?Í!;9©Ëÿ8H;?4É=ùÆç7ùÆç7)<ÐÆÀ>]>G:_??Õ4>Wd>1?­z: vP:è?FÉ=sÜç7sÜç7)<>¶Ý)>rëV?P>nAã=)?íX:ÿÕ:Ü/?XyÉ=ìñç7ìñç7)<¢ >üÃ4>AT?¶ö= wÅ=4Ñ?Û:>
*:cÓ>®{É=fè7fè7)<èõ>ç>¹ÖÑ?\ø>
µ>íÐy?Ë8:óg:¬÷?+|É=ßè7ßè7)<?!¢)>ZÆ?þCØ>F>Å³?©>ç:jåH:#V?6}É=Y2è7Y2è7)<nE>É¢Æ=¶r~?"3*>0p=õ<?I'C:´U´9¦?WÉ=ÒGè7ÒGè7)<E^>(	>nO?¦=J9=?L8:8\P:ºâ>¡É=L]è7L]è7)<ÒÐ>æ *>~eU?Îõñ=@,¶="*?rQ:NÌ:`:?ÐÉ=Ærè7Ærè7)<ò{>.J">²R?
Î=[£=~s)?Ï²:öÿ9ó·?Q×É=?è7?è7)<<>,_>]R?ªöC>9Ú>aê?PV:½ED:5Ä?æÉ=¹è7¹è7)<Û½¡>2D>¡
S?>ù=J/½=j¢(?'i@:9ô1:f
?Ê=2³è72³è7)<kÍ¿>äT>£f?à\>ÃÔQ>ºS<?ákÝ:zS¢:K.?Ê=¬Èè7¬Èè7)<F°>¿T>®T?Ê7>õâ=pp)?±*:ìÆ9\?ÎÊ=%Þè7%Þè7)<Ý;n>>±P?Aoà=¢»=??E(:Cªð9þ2?xbÊ=óè7óè7)<^>à'>!W?ÆXn>×Ê4>¿(?Ø^:&á<:ûy?mÊ=	é7	é7)<hI>Cß>AVT?Û=âüc=O&?Giû9(ÿÆ9å¶!?#vÊ=é7é7)<áX>tã>)WO?	Q#>2>§#?èe	:^:hãõ>j¾Ê=4é74é7)<ÈP>j$>*Ø[?­¶>ÑûI>	ð&?Â:B§q:FÎ?ËÊ=Ié7Ié7)<Jo>úf>öP?:Ýª=B=1*?¨û9JÃþ9º?ü>ÚÊ=ÿ^é7ÿ^é7)<Ñ¯F>¤ñ=KýR?­%ã=V"¶=\¢?hI:¼Ó9Ðj1?áÊ=xté7xté7)<I>éÍù=öN?Sª=¿Ø=;ç?ï9n§·9íì&?ºêÊ=òé7òé7)<d>Üg$>ªL?g,©=¦Û=Ñü"?.V3:°µ%:¢
?úõÊ=ké7ké7)<Ú>23C>|O?Õ¸>ßOä=ØE"?ó8:Oö=:¥Îø>äË=å´é7å´é7)<nÈ>n1V>o?Â®>Qi>N??ü¤:NX~:J"%?Â+Ë=^Êé7^Êé7)<=o>è>µßP?¢µ>³Úà=#?Úo:ÁË.:Tî×>[8Ë=Øßé7Øßé7)<j->b!>üAS?7àJ>A©>;ç'?*ø:v9oA{?Ô9Ë=Rõé7Rõé7)<ÁB>=¸ò=]¢L?Á,=m\=Ç`?]8¯9É:>N>´=Ë=Ë
ê7Ë
ê7)<øû»>ÜU>BÝa?ì`>ý¬'>
+?ð·:Ý{:Ëº ?¼JË=E ê7E ê7)<6>Ö/ >½X?D£¿=õ=¤@*?YV¨949É ?ÉhË=¾5ê7¾5ê7)<
?.Ò>z?·>>ªºt?Ê·:¢>]:¢]T?¥Ë=8Kê78Kê7)<ë´Ù>>x>`?éá_>-+>§'?©Vb:¹jo:	ò>àË=±`ê7±`ê7)<I>°·ñ=)äT?í·>QëÎ=é'?÷2:ûV:¾ù	?ÆË=+vê7+vê7)<cûn>N>cR?O->)>¾ð(?È><:sÓZ:g9Ü>)Ë=¤ê7¤ê7)<Û¤>ü)>¾qZ?çGn>¶+>Ì1?Ø½:fãU:mÜ$?ã¬Ë=¡ê7¡ê7)<ü³>}R>¶ºY?z>«Öá=6¯.?ÎÇO:Ñ::3?·Ë=¶ê7¶ê7)<Â>Çï6>èY?ÃÞ>_*Ð=Çc3?Zf:f: ?ÃË=Ìê7Ìê7)<i>ñ>OeO?':><>@ù?Í¼9:¤>ÃÌ=áê7áê7)<õÌ>ll>LÜ]?BÍ(>óõ=½²/?ð¸M: |I:*±?ª,Ì=÷ê7÷ê7)<Ø,Ý=µY=@¡O?Ûÿ=:y=}C?M9 9ó
?4Ì=~ë7~ë7)<Û*Ë>¾fY>(=o?ºÈ3>>´ê=ÊD?¡Y:Ì":ô+?=Ì=÷!ë7÷!ë7)<à]>Ìb>èTS?Gçý=êÆ='b#?Ñ9¤Í9bp?«`Ì=q7ë7q7ë7)<_)>=>EU?x8à=PÑ­=ð%?,¶ ::i?jdÌ=êLë7êLë7)<K¿>sZ>ýk`?¶9>²Y>1 /?¢ë:Û:?²mÌ=dbë7dbë7)<¦N>xfü=Q?µ=iÂ=ÿ8(?uû9:á>zoÌ=Þwë7Þwë7)<ån>Ì
>òV?9>ëÕ?>Ã/?eÃ:U°:,þ
?
Ì=Wë7Wë7)<Ô«>ùM>U?oæ>áG>iÆ+?Ì:;V:y.?4¬Ì=Ñ¢ë7Ñ¢ë7)</rª>cÑH>FHY?[ð=g¾=¼!?Çó:¼:®Fî>ËÀÌ=J¸ë7J¸ë7)<ôÊC=9û<­G?b©<<¬?rô¼6þ¸<9S(<úÚÌ=ÄÍë7ÄÍë7)<]no<3t<D·G?;þ^;¥"?)K89_9Qï,>ÂÍ==ãë7=ãë7)<{>P%>".S?ès¯==À"?&Ø:µU:}¥Û>¡Í=·øë7·øë7)<ÌÛ>²©;>>T?ÙÑ=^W=£)?k³9¨¤Â9Õnë>)Í=1ì71ì7)<ò«>G>!-\?À@>2:>/å4?)u:SU*:ö:8?æJÍ=ª#ì7ª#ì7)<Ø>>û9ë=³kO?9-=µj=Ú?¥99ã9%­?ÈQÍ=$9ì7$9ì7)<â\P>â>[ïN?|ï=ó}k=B»?J:nØ:&A
? ^Í=Nì7Nì7)<g>T8>.oV?
é>¹Ö=-+?¦:Ûv:½
?pÍ=dì7dì7)<¨t>.>dZ?Ì~>á=2?RQ$:ë 8:Ëtä>¥wÍ=yì7yì7)<UÍ·>C`V>^}[?«ÚC>hþ>¢.?qw:?J!:,Òî>}Í=
ì7
ì7)<&Fp=ã¬=E?/i<­ø;Ö?é¼¸:?@95
{¾ôÍ=¤ì7¤ì7)<.¬>¸¾G>¬\?2>CÞ@>Ç#.?Ï_i:¿}3:ël&?Í=ý¹ì7ý¹ì7)<
a>Þe>ºY?µã=³=Ç"?BÛ9bé9Eð>¦ÈÍ=wÏì7wÏì7)</ç>B{!>3sW?«~°>¿4>7á*?ã:¼Âz: *?9Î=ðäì7ðäì7)<X\i>>1Q?ÂfÖ=ko¤=å&?Ótü9üy':íòÀ>ÊPÎ=júì7júì7)<"v>&ª>­X?¤}&>Cëø=:+?ÐÔ0:ÜÜ9÷L?ù[Î=ãí7ãí7)<ÙW>UÞ>üQ?öÞ>>°>.V!?}"q:W:¢HI?âhÎ=]%í7]%í7)<?gf>d>p¢R?¶=7ø=cl?6Gã9cR::ß>oÎ=Ö:í7Ö:í7)<¼S=è@=F?4;<Ñ!<ð?bó9Ö¢r9|¦¦>Î=PPí7PPí7)<ªÍ>6i>ra?X|>?:>j-?¿ì:!:^H?ÇÎ=Éeí7Éeí7)<Âl>Àk>MS?|«Ô=N,¤=®Ï%?\73:$~J:§â>¦ÚÎ=C{í7C{í7)<X¿>ªU[>,U_?ætü=å}¹=©5.?G:#ÑÖ9×?¡êÎ=½í7½í7)<±²¨>wãF>ã#Y?Á
>¿iØ=®¯'?§ßI:pÍí9^RY?÷ìÎ=6¦í76¦í7)<héÆ<
<ßIE?§Â<äi
<áÐ?³8óå8NÄ>Ï=°»í7°»í7)<
ä<Õ<ýI?ò,<òKf<1C?\Pë8®	9Ã>
Ï=)Ñí7)Ñí7)<nI>\3>µíQ?¶¥î=RL¸=9¿%?Éa::E>9?¡Ï=£æí7£æí7)<V>äù=>»¶V?N-á=x¨=+?cÿ:63ñ9¦W?ÉÆÏ=üí7üí7)<¦>¦2>çR?ÒØÜ=ý§¦=)?¸FQ:Jì<:2Ê
?tÚÏ=î7î7ûK<åe>q>j^?IB=/Y=5?5q:Ýð²9~¬b?2Ð='î7'î7ûK<ºh>5t?>ÐS?3[Ç=H*=Vt$?:Î&l:oP?ÞÐ=<î7<î7ûK<Å3>aìß=nM?W=ÂFb=N²?v9Ô#9!Ú>³cÐ=Rî7Rî7ûK<&R¬>ú"A>¶hd?*h	?â»>Å8;?íW:ô[C:$6
?Ð=|gî7|gî7ûK<9ö½>rÚh>KØP?lð=d´=Õt*?)c:Ë+:.A)?+¨Ð=ö|î7ö|î7ûK<ÀÆy>Øæ>ð¶V?·°=b.=	 +?U9Å­9W>-ºÐ=oî7oî7ûK<Y¸>#¥0>ÁÆ^?­Y÷=^»ª=q9?¹p¢9êÑ¶9rvã>ÇÆÐ=é§î7é§î7ûK<ÇÃÛ=l5=ÓÄT?=¨¾S=¡Ñ ?@T9Üÿ91§?Í×Ð=b½î7b½î7ûK<$>*º3>7HW?®[Z>Î®'>Ê®&?I"4:¨À?:}ð>g	Ñ=ÜÒî7ÜÒî7ûK<Þ¾?e\>	ì?Ø1¤>ª>]¢?aï¥:ªñ::;c?ÓÑ=Uèî7Uèî7ûK<~%ð>ìA>Òa?×Âß>`>[9?§ðÓ:Ã :Ý)?(Ñ=Ïýî7Ïýî7ûK<O«u>y">¯XM?+Ðç=ß¶=O"?¢OP:.ï,:F/?~`Ñ=Iï7Iï7ûK<¹>åÄ@>BuQ?G¨=ó=5&?æÿ9¿Ó9°?<¶Ñ=Â(ï7Â(ï7ûK<WGm>X«>TP?Æq=ß>=É"?,:O¬>:TÅ>¸Ñ=<>ï7<>ï7ûK<¬Nu<¥Ú<ÎL?°ÄÓ<¶Õ«<¿?ûí49xÉT9I¬Ù>	ÑÑ=µSï7µSï7ûK<ý>~þ£=Ò	N??M>H4>¹?Q2ª99-9b©?³äÑ=/iï7/iï7ûK<e=ûÕA=à+H?±;¤<Q%<Îâ?fÄ¸v)·©@v&Ò=¨~ï7¨~ï7ûK<*`=:=/L?Ó
=ÍÂä<H¶?2â\¸º~Ê8©¾2Ò="ï7"ï7ûK<zÊ>ò¡$>ß&S?B>¦¾û=³Ù?{§C:ÅZJ:ú÷>ËUÒ=©ï7©ï7ûK<×Â>×d>·Y?g£0>ZÕ>«¯'?¡U#:¹ÖM:F#Ë>åVÒ=¿ï7¿ï7ûK<oCÆ>æh>ÝíY?òfb>äÄ>*b5?Ym:ÎL6:|&?×]Ò=Ôï7Ôï7ûK<> >U?x´ó>Ûi¸>\')?	Ø9ü9efÛ><oÒ=êï7êï7ûK<¡Wi>_J>nÿN?&9í==Á=-Ö?¹ó9[U:õ[ï>Ò=ÿï7ÿï7ûK<I=3á!=¶ÛI?_I<;ô!<K'?6È·W×®8áå½ªÒ=ûð7ûð7ûK<}
o>f­>nR?Õ>¨NË=òÒ4?Ë	U:±êK:Ã¹?®­Ò=u*ð7u*ð7ûK<Ú2>w\Ü=p×N?øÁ=)n=j?Ó,:ü±í9¸?r°Ò=î?ð7î?ð7ûK<VrÖ<n\<-B?¡Î<#w<Hm?@¶8¨W9\×8>´Ò=hUð7hUð7ûK<êÁv>Ë>ð"V?@>þ¨
>~-?Ï:-?B:
.?I¶Ò=âjð7âjð7ûK<Ow>=>çáS?$>Zðè=4J4?3æ:Mb:sx?NÖÒ=[ð7[ð7ûK<8Ï>~Kt>=Y?TRW>_>Ê2?g³:ý;:¾¾9?@Ó=Õð7Õð7ûK<1¢=7=¡ôF?´Ïf<ýsE<ê?¹Eå8	 ¿ÝPÓ=N«ð7N«ð7ûK<xJ>Ü?¸=ê4R?Sì®=)V=#?Ð7:EÚ9?wÓ=ÈÀð7ÈÀð7ûK<>Ãö6>=Q?TÁ>e[>O?J:êp:â?Ó=AÖð7AÖð7ûK<³Í<Ô<©þK?fì;Å¬[;ô¼?-Ú8~?9ob>¿Ó=»ëð7»ëð7ûK<ºÿ®>µL>òZ?Îc>Êñ(>{h,?-¨:ÖR:
$?qÜÓ=4ñ74ñ7ûK<Ë`>Ì>âS?)
|= @=}'?mí:¤²ÿ9¤?ZéÓ=®ñ7®ñ7ûK<s>¹*>UQ?
Ó=üÉ¤=Èì#?óÙ:í{Ù9Âc0?	Ô=(,ñ7(,ñ7ûK<>S)>ä=R?Ç&A>ºX>1%?PÉ:¶ÑJ:Âö2?.Ô=¡Añ7¡Añ7ûK<Ü«>ÔC>ª`?çn>[)1>¦,?^aW:º|C:
?ýÔ=Wñ7Wñ7ûK<)¯c>®6
>èÛR?|Ùà=T»º=ú ?ÚÕ4:=U:ïCÙ>»uÔ=lñ7lñ7ûK<R­>:þO>ÏSU?ÖµV>¥8%>W&?þþ:¢Y~:nñ?ÏÔ=ñ7ñ7ûK<{>& >×&S?èrõ=æ/¼=®ò&?::ml0:?`?ÙÔ=ñ7ñ7ûK<=[>Ã7>?T?·¶!>ßáú=3%?­°!:N
:\°?¡Ô=­ñ7­ñ7ûK<uKX>ýX>IN?H¨=\	=úW?Jy::5¯?%Ô=zÂñ7zÂñ7ûK<µki>ë>/Q?¶÷=ÚdÀ=º$?KE:Vp@:r?#¤Ô=ô×ñ7ô×ñ7ûK<}ìç<uÉ<5ßH?sÄ$<à/	<À»?Ù<9 ¨8?ð«Ô=níñ7níñ7ûK<<>A0©=¤àS?ëÿr>ãC>È?7ÿ:\½:ÓÑ	?.ÕÔ=çò7çò7ûK<$ì>">Üa?­>,>>ÐZ/?y::¤6:>?GÕ=aò7aò7ûK<´®>IQ>i²U?Ï>
÷=×H%?gÃU:¶©6:Ë?"Õ=Ú-ò7Ú-ò7ûK<_¬f>ë>AQ?3!²=BÍ=£#?1s9ÜèÐ9:>?*Õ=TCò7TCò7ûK<"³|>C>÷­Q?Ø8ø=EÆ= ?|d~:I«V:¯?;Õ=ÍXò7ÍXò7ûK<(}>Éì>m´V?Ï=Eu=$
&?y8:¶:ñè>UJÕ=Gnò7Gnò7ûK<=Þi<L <iI?Ï÷»;$¼;¶.,?üLí·'í8#¾¯VÕ=Àò7Àò7ûK<±K¼>Ãc>£S?¿>§6L>A//?§v:|§4:Ã.?ðYÕ=:ò7:ò7ûK<ÕÌ< <nCD?N6<;áä;u. ?7Ê
¹_sß8É¿¾{Õ=´®ò7´®ò7ûK<ÿ>> ñ=:ëI?B{=´ Z=P?¤â9\lÛ9-6?H}Õ=-Äò7-Äò7ûK<>ß=>)ÁT?[!>¢tø=
é%?}á#:g/Ð9#I?Ù¥Õ=§Ùò7§Ùò7ûK<»³>F²E>u¼h?©G>¾Ù=íý1?FÇ:?:ê8?Ë·Õ= ïò7 ïò7ûK<Å?ÂÃ>¨Ø?ÆS>ÕK´=íX?7¨:Ð.:ÙU??9¸Õ=ó7ó7ûK<$?=ÂE> Ã®?L>-í=Y?ßõá:|V:IÜ=?oùÕ=ó7ó7ûK<Ú0X>ßÕ>5RP?îø='ÆÑ=cä?Ö:$:Aã>ÉúÕ=/ó7/ó7ûK<²>{'6>uX?º_I>æ>x3?æC:?>!:Ï4?È2Ö=Eó7Eó7ûK<>ks>þ°>âöR?Þ-">2>¦g!?`óo:ÜNS:­Y?~<Ö=Zó7Zó7ûK<õ,y<::!<¨ÒE?ûÌ<ÃçÕ;?Ï²®¸@(|8^\1¿ËpÖ=úoó7úoó7ûK<Á§®>¼H>½^?ë§>fë=w'?:Hª):ÐÝã>.Ö=só7só7ûK<5Â>9>àçX?gO>æ=F))?Ùj:qf:ãg?SªÖ=íó7íó7ûK<á>Mc:>ïFT?ÉÆ*>ö>a¦%?;E:5B:0?O«Ö=f°ó7f°ó7ûK<Ëª=%=Aö?xWú<ùµ&<#6À?ï.ß9ô49ãX?¬Ö=àÅó7àÅó7ûK<Î"h=x!Ú<ä7?Ol¿<ì(L<tp?¿hè8²6U9>H¿Ö=YÛó7YÛó7ûK<{¦>Îä>sÎf?(*>\6> \C?eQ:×>0:-?OÁÖ=Óðó7Óðó7ûK<q>eÅ>Ça?ÑY>Æø&>1Ò&?O]:4í^:%þ>áÖ=Mô7Mô7ûK<Aø>¯O.>oèT?=Zw=ñr?¶³:Ø#:ÛÝë>MùÖ=Æô7Æô7ûK<(V>ª¨>*£N?Öh=Wl=éÉ?õj:ã9Ï?;×=@1ô7@1ô7ûK<xÑÂ>Rd>±oZ?}O9>6°>Î)?Æ"y:üWR:)?=×=¹Fô7¹Fô7ûK<u×>F3>{ëQ?M»»=@-=ì!?¶:Ê":Ù\á>}?×=3\ô73\ô7ûK<q>2­>¾ÕR?­·==îÇ?ìe(:ýÀ1:¤ò>ª×=¬qô7¬qô7ûK<ªÉ> ·q>U?DqR>Ò5>¡-?ëX:h:¸¿î>Ó×=&ô7&ô7ûK<ü¡<!,L<)ñI?²´£;.î;¯?ä8z¥n9ô0u>6Ù×=ô7ô7ûK<ë|=GÅ =óI?±í;é2Ë;Oº?IÄ
8è>7lº?Ëæ×=²ô7²ô7ûK<w5>f>Z6R?EÌÈ=À¸=î!?,9Ûµ9iûÞ>Cì×=Çô7Çô7ûK<1àp>íÃ>ÖúT?çæ=~¶= c"?¤åZ:æs4:E?î
Ø=Ýô7Ýô7ûK<"?\>õ>Ï¦P?äª=l=Êå?¼y:(qö9	?áØ=òô7òô7ûK<ã3÷=:=dþM?ñ	ó<FÅÄ<?¢ö8Ñù8Ò¼ü>(iØ=ÿõ7ÿõ7ûK< >Ä'>®ÍO?2¶=d=V!?ð>I:±¼e:r@à>=oØ=yõ7yõ7ûK<T0Ñ>ó#m>LÓa?mE>ò	>3Á7?eif:lÍq:Âðó>@ÖØ=ò2õ7ò2õ7ûK<@h==ÇcI?6Yc<w0<Ïß$?¥´M9HÜ49h?Ô&Ù=lHõ7lHõ7ûK<WÔ>:>IP?Y>}+/>rõ?6s:£Ò:4å>5Ù=å]õ7å]õ7ûK<L®<«F]<·¦I?ÌÓ;Î9²;£?!¸Eñ89
¾Ì>Ù=_sõ7_sõ7ûK<=àË>=Ìq>ËÙW?s3`>8ú >E2?³3´:$u:É ?EKÙ=Ùõ7Ùõ7ûK<åbé>mQ>Åa?óÝ>ÂE9>.Z:?®-:d#K:#õ6?SmÙ=Rõ7Rõ7ûK<ª`¨>ÑðK>Ü[S?dÄø={
µ=Jâ/?y`
:JÕ9ð¯)?Ì­Ù=Ì³õ7Ì³õ7ûK<vK¥>(>>4^?r> ->%Ì2?Cý©:Ç´:U?'ÅÙ=EÉõ7EÉõ7ûK<Öwu>ÈÝ>gCP?¾cÌ=«=ë?¶:`à9³%?=ËÙ=¿Þõ7¿Þõ7ûK<§Â[>>±R?Ám >ôní=Iù,?^a:Ò?I:Ís?~ÝÙ=8ôõ78ôõ7ûK<Ü>ã«=jVW?-J¹=z=f?E¦r:¸$V:÷	?nÚ=²	ö7²	ö7ûK<}>\ç>0P?(î>zßÿ=¹?wÁa:£#W:Q?Ú=+ö7+ö7ûK<Ã>»3>Û`V?LÊ°>Óz{>Ë÷3?oªc:::w:?MÚ=¥4ö7¥4ö7ûK<¿RO>uOú=&	T?è'÷=½=kð&?"#:©W:k¹?A.Ú=Jö7Jö7ûK<0«T>Æ\>L?O¤=Î=Cü?eU9­½ê9ä}ª>t1Ú=_ö7_ö7ûK<Ä>g0>EÍ]?9>{×
>¨*?¿/:°þ9p¶0?¤CÚ=uö7uö7ûK<g_\>%>æS?ÓqÓ=}5¥=Ò#?Ûì!:êö:ÿ
?=_Ú=ö7ö7ûK<&y·>rS>®
^?îL4>³ý=6?kÇq:ì^^:ñ+?³aÚ= ö7 ö7ûK<	AV>=>+ÚU?ñ=¥½=xÐ"?TÔ2:e:¢M?fÚ=~µö7~µö7ûK<	>*l³=DM?J¤=>Û >?ËÎ:Vé9éÇZ?4{Ú=øÊö7øÊö7ûK<5(`>Æ1
>O?ôÞ×=W²=p¼?@a:08:8?LÚ=ràö7ràö7ûK<evn>ÛÁ>øûO?s=¼==Òä$?æX(:«Î9­P?ÕÚ=ëõö7ëõö7ûK<z¢>&A>8jW?Xî=|«=J2?¡½:ò­u:7(?|ÃÚ=e÷7e÷7ûK<Ó>ÌJ>ëµ?oÑ">g<ò=Ï,?aq_:ó¿>:0ð?9ÄÚ=Þ ÷7Þ ÷7ûK<ÝkÎ>	4>í`?2
K>ç9Ý=zôj?ãØ:µ]`:qww?ÎÑÚ=X6÷7X6÷7ûK<6>V>'«S?º$>@ô=Æ9,?«&:Â¼#:J?µÓÚ=ÑK÷7ÑK÷7ûK<Î¨h=_ô=r³B?ÖI=<[Ï<Â?Ý¸C¿9\¾X(Û=Ka÷7Ka÷7ûK<÷>>^®*>ÒYU?(Cç=70¼=1L?+¡H:w
4:Ô ?àRÛ=Äv÷7Äv÷7ûK<>q=>qR?zú=¸=_8.?f
ú9@:.ÚÐ>mbÛ=>÷7>÷7ûK<W¦>*>$·P?XnÛ=)ª=%?ÁÜs:þs:wÜÿ>ôvÛ=¸¡÷7¸¡÷7ûK<ÝIÌ>ÄÇp>3Y?j*>uç>('?ý(#:È°:?ïwÛ=1·÷71·÷7ûK<xÀ¿>ÁMa>zàY?&9>^Ï>Ì3?v:Â¦:Y?äÛ=«Ì÷7«Ì÷7ûK<O>ý4>ôV?x9>°°>ó)?õv0:µ#:©?¿Û=$â÷7$â÷7ûK<]|µ>\y[>°S?Ü@>ÈT>;,?@O:áô;:
?Û=÷÷7÷÷7ûK<yÖ>E-2>­ØU?ü>ÃsÑ=4&?÷Ê|:ùXD:Ì$?ªÛ=
ø7
ø7ûK<=i<+¨O?%<È;fîH?¿»N8°Ø9Å³È=¬Û="ø7"ø7ûK<¬b>-&>ER?>Õ&Ü=µ?Í":l?í9ûë.?=ÕÛ=
8ø7
8ø7ûK<Ð>é->,ÖQ?Z{ã=¹Mµ= ?R¢¿9.9i¾-?ìòÛ=Mø7Mø7ûK<5=Ý3=xH?Éu1<ò­<ú?¼æù·Ë«à8Í_¾QÜ=þbø7þbø7ûK<¸Ç>ci>«ìZ?Áö,>¼N>f(?Ò:Ô:<ï>ßhÜ=wxø7wxø7ûK<(Ë·>£ðW>ÕãY?üØ=í=3?,@:øE,:TÉ?¿§Ü=ñø7ñø7ûK<H`>o¿=>²¬U?b¸Ï>@>I)?ýÖÊ:|¿¬:L?¢®Ü=j£ø7j£ø7ûK<[¢>X§,>R?Óiû=ºBÃ=^Ï$?DXI:H:ýÒ?5±Ü=ä¸ø7ä¸ø7ûK<üG>9¢Ì= <¤?f}6>ÍÀ>J1?T:dTr:'ø?â±Ü=]Îø7]Îø7ûK<Wz¢>µ±>p»?§u>¤>m/?Le;Kæ{:®?¢ÞÜ=×ãø7×ãø7ûK<äo>6°->§ýN?JØÒ=±¨=6ü?pí:7é9Õã?·äÜ=Pùø7Pùø7ûK<Õ6F>åzõ=eµN?e=QïW=y
?ZÎ9wá9OLê>Ý=Êù7Êù7ûK<V>Ãh!>u<X?Lð=U³=è*+?æ]:]=:Aò?þ;Ý=D$ù7D$ù7ûK<>X>¦>bP?z÷¶=Ì=Îß$?w:ÄÁ: ?¼]Ý=½9ù7½9ù7ûK<Oák>¶ú>ÿ*S?Àä=1ª°=c %?ý+:ñ<:p?4cÝ=7Où77Où7ûK<,U>Å§>´YS?ô
>µÛ=!?!q<:Ö¹(:õ?mÝ=°dù7°dù7ûK<Ó¯¸>mP>×b?Vù>>ÿµ>:Ñ6?mq):ü9¹+?»Ý=*zù7*zù7ûK<R0>=ãÜ=¥ªL?~×D=q!=«?ÐÑ:mÃ9¿(?ÆÝ=£ù7£ù7ûK<Âý<0'<$óZ?Ñ<åO<ó1?HZ¸\«9æ78¾;¾Ý=¥ù7¥ù7ûK<O¼>9>ÖQ?ã>
&Ú=
i$?
K:Eè.:g?ÅÝ=ºù7ºù7ûK<²>vUR>$½X?gF>
ö>y»+?wÐ.:Y·ö9zd5?ÎÝ=Ðù7Ðù7ûK<L9>x98>Ý\O?W\0>>x6*?²&:>©:Ú?ÕÕÝ=åù7åù7ûK<´>YDW>÷ÂV?îf2>Fc>0n'?µÎp:X5:Lø)?VÙÝ=ûù7ûù7ûK<%×>¬&5>ÍVR?P>]½=üW1?ÝÒ:Aw:J|?þÝ=}ú7}ú7ûK<x8Ã>{Èc>[g[?>®îZ>-¶-?M$:Õ:]¢?{Þ=ö%ú7ö%ú7ûK<i_£>%C>bQV?åýD>Àt>!¶(?±³d:¯ÆN:
?V#Þ=p;ú7p;ú7ûK<þ¼>t4>mT?1)>æ>?»
:SË9*«1?Ô=Þ=éPú7éPú7ûK<ïÕ>	î>Þ÷U?Z8>ð¸
>µ*?JB:«	:k¥4?H@Þ=cfú7cfú7ûK<²{>åø'>|N?fÉ=g£=)R?ì²:ôu:l?ñ[Þ=Ý{ú7Ý{ú7ûK<ÌýV>!>§U?^©=ç=Â¼?À:óç:Ôü?xÞ=Vú7Vú7ûK<çÈ¯>­ºU>R?zÚ
>ßfÒ=ò(?æOr:ûx:¹$ù>ÐyÞ=Ð¦ú7Ð¦ú7ûK<z^>8
>N?=èïG="#?U*:V¨:Pã ?~Þ=I¼ú7I¼ú7ûK<Bp>v>g9V?zøY>Ñ)>[K$?îÈÅ:¯:§c0?5Þ=ÃÑú7ÃÑú7ûK<\>MÊ;>gþS?¯8>Æjð='#?øì9q!:8â»>~Þ=<çú7<çú7ûK< {>6%>îíQ? ¦=Z=©%?Se:Lq%:j1?5°Þ=¶üú7¶üú7ûK<½« >ø?>¥BV?6n]>~` >cº0?\ÂÁ:Ç§:]Ò?[²Þ=/û7/û7ûK<*H>jº>£W?o[>Z{#>½+?òÿS:Sð9:¼ð?_ËÞ=©'û7©'û7ûK<°F>º<>7"Y?ñ/>'J>ïM-?²m: ¬':QN5?ûÏÞ=#=û7#=û7ûK<ETh>ý/>Á§U?HhÕ=èâ=/1?[À:!{â9!©,?ÅçÞ=Rû7Rû7ûK<;[¤>t`H>ûQ?óÝ=-©=ÉF'?Ë*:Ô,:ý>nôÞ=hû7hû7ûK<r>èÏ1>¢ÎP?ã=>>J?&8:J:$é>Í
ß=}û7}û7ûK<¸>K$>ÆT?%5i>LÂ6>@U#?ÅSA:zTH:
÷>Ëß=	û7	û7ûK<C<­ùI<.UH?¤5<&À!<´«?¤ð¶Pcì8ÍM½G&ß=¨û7¨û7ûK<«¯>?ÇU>¡³Q?¬¼4>$1>Ì!?Þi':
:H¾?H<ß=ü½û7ü½û7ûK<æt³>U>ÄW?õC>w	>Hv6?<íU:Ä³B:r£?>ß=uÓû7uÓû7ûK<U.ä>ùYw>Ä(l?²L?KkÓ>Ö:?E§:Opg:Á8?.Bß=ïèû7ïèû7ûK<Dé~>º¾>ªÚR?9>c÷>{K1?ª»v:Fx|:Û.ú>tSß=iþû7iþû7ûK<"ó¢>Àé?>^]Y?ü->Ãí='<)?ó7:©Þ#:é>¼gß=âü7âü7ûK<xU>4>£ÁL?Íþ>1;ú=¦?=:Ð:Dm6?hwß=\)ü7\)ü7ûK<X>Ø>øM?X
¾=¯[¢=üÒ?KôÅ9jY!:
>yß=Õ>ü7Õ>ü7ûK<c>®->/³X?êÙ>!Ï=¶2?`":½-:TÇ?ß=OTü7OTü7ûK<@Í>=L>úQ?³×>aj]>U·0?²Ä:UK:('?Éß=Èiü7Èiü7ûK<J>cr¿=Î?0¥»>²O]>Y?QÅ:ÄúT:/qm?j£ß=Bü7Bü7ûK<ÑQ=sRB=9YG?¿%·<GÖ<ì(/?h^b7Þq9ï<òà=»ü7»ü7ûK<C>#q!>ºQ?*ËØ=A=Ç>.?)e:js:æð>u-à=5ªü75ªü7ûK<°Y¢>úõC>T?©IÀ=&Í=ýù)?Óû:0Ý:´Ó÷>íLà=¯¿ü7¯¿ü7ûK<ÿÜ¶>Z«^>H<R?s$>£à=Åg%?ÓîX:Ù:êM?¾Wà=(Õü7(Õü7ûK<
<Ý><5íK?ö;ºéÒ;Q¦?M8&j38æÍ>åYà=¢êü7¢êü7ûK<µ¨È<uþ<âG?ÜJ<¹å;NÓ*?Jó·Æáu8ê½Eà=ý7ý7ûK</>á¿*>.W?u>:F>å?w|:S:nª?í¿à=ý7ý7ûK<×¸>	*_>Z¼S?æ·S>O >ê)?Ï+[:',G:2Ú?>Ãà=+ý7+ý7ûK<HÇ>'>ãf]?i2'>'ÿ=DÀ'?§`é9/þ9Áê> á=@ý7@ý7ûK<C#x>þ9>ßR?ôÒ=öQ¡=B²&?uE_:r)-:_
%?6á=Vý7Vý7ûK</z>q >TQ?A	>\ã=K?ÕlF:=O8:Í	?yIá={ký7{ký7ûK<_B>ÃX@>É¡R?uñ¨=)Ñ=
$?69":{I:ké?Þtá=õý7õý7ûK<¶Ía>nS>¥rO?X	>3ÝÖ=¿?#?u´r:g\:íâ?á=ný7ný7ûK<:¤<ÁêR<TG?Á¦¦<.ñ<ï?Ã`
98Ï¯?µá=è«ý7è«ý7ûK<Kåb>èÖ>¯O?ÔÏ=O||=º!?Ë':#:ø+?á=aÁý7aÁý7ûK<QU>5>N?ÝT³=Ò=HA#?j:I¿9ñÛ:?þ¾á=ÛÖý7ÛÖý7ûK<D>S¨.>	ýQ?ó¼Û=ÅX¯=¦g ?Ú7:z!:Æ?YÖá=Tìý7Tìý7ûK<pÖ>fét>ö%`?ZjT>Á$>!.?Úè:A.:mbb?
äá=Îþ7Îþ7ûK<Öuc>«j>ß[?W(.>;{ù=Fµ2?Ë:ÄT:hê%?çâ=Hþ7Hþ7ûK<4²>V7P>óZ?B>Îô
>u/?§Vh:G^
:%^R?È
â=Á,þ7Á,þ7ûK<Ë$¯>5¢Q>¶áU?Â>Í¾÷=³#?::¸·9ºT?C%â=;Bþ7;Bþ7ûK<EfO>®>z¶L?M!==\=Êº ?é½9h@g9<R?*+â=´Wþ7´Wþ7ûK<R÷l>>0ËQ?·R>Ñë=("?ti:"8:æS"?H/â=.mþ7.mþ7ûK<ëÖ>*®>ÚåW?½t>¯<>.ª%?¡ý¢:Aé:9?câ=§þ7§þ7ûK<ºÇ>y:>\ËU?³Ñ=ã=+æ*?6:uQÁ9b¥=?â=!þ7!þ7ûK<ï÷¨>!F>ÍQZ?Ì0>ÄMû=U4?F
.:m0:ÛT?]³â=­þ7­þ7ûK<j?>Ã9>0S?ú> L>¥ã(?¡¹l:H5:ýê>pÅâ=Ãþ7Ãþ7ûK<K,¤>Ë\E>$óT?!>Äï=Ñ,?:9X:ä]:¥5?âÏâ=Øþ7Øþ7ûK<,>c(>·U? Üa>¡*>n)?¯9:::?váâ=îþ7îþ7ûK<Ö>@x>E3]?>ÿ>¸¾U>½s2?ü*±:ïÉ:!?êâ=ÿ7ÿ7ûK<É>F&>ÆïN?³R>®g$>Ãî#?ÖI:4	A:é­?~ùâ=úÿ7úÿ7ûK<Èt>[@;>û¡X?j¬p>Þ3>E+??Íi:¢w:³ñ>³$ã=t.ÿ7t.ÿ7ûK<C=}>>fVR?È=-µ=´ ?	-A:«:lì4?ú1ã=íCÿ7íCÿ7ûK<¬>ÞmM>"W?öV>	 >¯î+?%¡?:Q:Íy(?5ã=gYÿ7gYÿ7ûK<­Ü>u$>V?A>Të>;ë ?m¾-:-Î :L
?kOã=ànÿ7ànÿ7ûK<éw>¾ä8>`¸Q?2þ>iÍ=!+?¿[:j?:¯@?fTã=Zÿ7Zÿ7ûK<ò=®<úE?Âu<µ <(¢?>¸sh8¿n¿ònã=Ôÿ7Ôÿ7ûK<ßÖf>	>Z·V?q­º=6=ê# ?5:,:! ?uã=M¯ÿ7M¯ÿ7ûK<Ó>+>o5S?°ü=À9Æ=ò*#?Å4:t:'¬?áã=ÇÄÿ7ÇÄÿ7ûK<¡ß¥>¿àI>ÖWR?Ë>¯ê=;"?mSt:á-O:7ó?"ã=@Úÿ7@Úÿ7ûK<ÒÊl>Û>Ò¯T?7!>³À=G+? 9:`ò9sC?ªã=ºïÿ7ºïÿ7ûK<©Ð>89=>¢6X?[>ðP>¶-?ï:hW:5"?¬ã=88ûK<|ßW>Ë£>vçQ?Ã=Q|=iú?ÐÖ=:ÈæH:Yçñ>:·ã=V
8V
8ûK<>x>y¦\?ï×è=>Å=@?6:ãù¹9æR?µÊã=88ûK<¨f^>Íï	>/aN?V=ã$q=ì¯?sÿø9Ýí:amó>aÏã=Ð"8Ð"8ûK<~a>¿Í>+N?Ñ±ú=¼ ¾=-U(?/::¯:[¯!?×ã=-8-8ûK<ØëH>Ãôö=GP?Þ=°©g=ad&?üR:éÔc:òí>¸ëã=J88J88ûK<IHN>|	û=K\R?â9Ú=Ã¨=Ð%?g:Î
L:3ö?öã=C8C8ûK<Øe>ñ¸>]D[?óï>L¢«>ó2?d$:.:}Dñ>
ä=ÃM8ÃM8ûK<,~>Ò>îS?¶í%>1Ã>Ul"?»p:k¯P:Ô§?ÿ(ä=X8X8ûK<U¢¸>aCW>[?ïÜ.>{Ó>Ig,?ùQ:xÉE:ÒC+?	9ä==c8=c8ûK<nÙ?Ýn>²?À·>4±=Ó\?8:túí9>K?¶9ä=ùm8ùm8ûK<0¾>y>Ë)¹?ðö>=>z?Ü¼:Û-:(R?V=ä=¶x8¶x8ûK<D/>ùm6>ÎU?GY>þ>$.?v:ee:z	?îä=s8s8ûK<4p>Z->LU?ÍÊ(>û>#¿&?¿:t	Z:¥5?®ä=0808ûK<@È><> W?áî¯=|#v=Uû6?4F:ç'/:²?×ä=í8í8ûK<ëÍ>Ýé)>¤©X?\[>bÊË=/?tY5:RÌ:Ý$?°ìä=©£8©£8ûK<®X^>9¬>bTS?å¦=d= #?©:·:½3ñ>Æ1å=f®8f®8ûK<×">=H">ÐqP?È©=¹=¿ ?m¹:­ÿ%:®'ð>ëQå=#¹8#¹8ûK<M«>Q>¦Q?!»!>Ê°>k?8»a:):g*?N\å=àÃ8àÃ8ûK<ïh¼>ïY>µ¾]?Eº>©ð>!³/?^xh:Ð]:`?Þcå=Î8Î8ûK<ñÝ>¶">ðoS?³=+=ó^?¢ö9Ñ 9ÐD?©~å=YÙ8YÙ8ûK<L§>£ÂA>³l]?øô>©ul>Ý?h0:m:á7'?å=ä8ä8ûK<2>%c®=eWL?=¢C]=ÙÊ?¾Í9&w9«C?3Êå=Óî8Óî8ûK<G%W>²é>NúS?óØ=	ñ]=#v"?:·	:%?)Ûå=ù8ù8ûK<
¢>¶´A>g&V?#>\Ê=,H1?1:Óe:®0?½áå=L8L8ûK<þSa>¯>¥N?ÿ±Ñ=°>¤=­k#?÷
Ù9Ê³9R[8?ïèå=	8	8ûK<§=zÇG=YûE??<ºó$<¨«?pJ386J9x ã=Òæ=Æ8Æ8ûK<¥À>ñ9>¼U?­>qd>_$?¤|:õQ:6?ð	æ=$8$8ûK<Lºt>>ûT?¹>äÈ=ÖQ$?!Kf:³*:Ò¯,?¥æ=?/8?/8ûK<çÂk>/ï>ÎV?Dôq>²8>É?(? \:è:Î9¨õ1?®'æ=ü98ü98ûK<XJ>%ñ=Å¦V?ø->>,?Úä: m:+d?(8æ=¹D8¹D8ûK<T>N>]R?Ã=¹"m=#G?·:n)
:ÐÐ??Pæ=vO8vO8ûK<rLd>ï¡	>RT?Cs=rùt=æ%?¡ì1:¬:t»?ÃVæ=3Z83Z8ûK<Í>lQ)>P?=>,óÜ=Î$?Ýî7:::(?Ïbæ=ïd8ïd8ûK<§<ºæ1<(G?JÃ;{ù£;6r?Òb9Z@9gC?_æ=¬o8¬o8ûK<oB?è>Ú­?°6?è½>)¨?Üe.;J»:ën?
æ=iz8iz8ûK<M>Xrü=õP?INÕ=þ§="?KG":Àl:ô¤?4³æ=&8&8ûK<ó7>´µ;>
SR?@½#>9ù>Ù"?P:(&N:D?Êæ=â8â8ûK<æJ>w+>ètQ?7Ô=¦=µo#?
:±ç:6|?¥Ìæ=88ûK<Ýs>¦>P?*å=¸­=AÀ(?±::?åæ=\¥8\¥8ûK<pÞ;>j2è=· O?@­}=ç|D=MA%?º9gÙÊ9Ã9:>ïçæ=°8°8ûK<¯À<¤x<>;F?éÜ:<Qù<m?Ïe8_!9Ç¶5>úûæ=Öº8Öº8ûK<ñ>fø<>1O?$ç=ý
³=	<%?{Z:g!:XÁ,?ç=Å8Å8ûK<Zñg>ÞC>0|[?Nû<>>P°,?oY:S:¢4?Çç=OÐ8OÐ8ûK<<¾ÒD<²ùH?Wë;"»; l ?Ê~·8â 8ý?àKç=Û8Û8ûK<gú7>yÏ=}c?Ú¤>øìt>ø|+?Ò'¼:û:ðú$?5hç=Éå8Éå8ûK<õkz>µ¤>þQ?wø=¼ø¼=£g(?C¶:Ó@v:ç=?ç=ð8ð8ûK<ý>»½>:ûR?³ÿÌ=¢=Ýä!?%#:ò%:­û>ç=Bû8Bû8ûK<É>®>RãU?_Vï=ãµ=úm(?¶:½§ù9x?óÈç=ÿ8ÿ8ûK<ÐB>F
.>ç¹R?$Cê=BÉ³=ÞÈ&?1K:D²(:Õ,?ÄÌç=¼8¼8ûK< ³¾>cxX>a??ÕÐ>1;<?©°:Z¨[:äM?¯è=y8y8ûK<¡3ä<r+<¾ÕG?èB³;ç;jP?.Ü$8²u91Æ«=y+è=5&85&8ûK<=>Å!>Ä2P?%Ló=1Á=ðÛ ?¯Ü:Ùíí9Øx$?Ø:è=ò08ò08ûK<Ôìt>TÏ>aáO?}Ø
>uß=é?þqp:
GM:Âí?UFè=¯;8¯;8ûK<³5>=,Â=o¡L?ïg=îqP=Òl?K£@:¾:i¦5?ÚLè=lF8lF8ûK<°³è>´O>{g?@Ç>gë3>Wc?!ì:äT5:RÆI?Qè=)Q8)Q8ûK<ûB=tü<ÊüE?A<BÒ<©?ÔÒU9<W³8z?ÛSè=å[8å[8ûK<Ìi>Tn*>»hQ?ßA>>ä¬&?ô!Q:ý
;:ä?6kè=¢f8¢f8ûK<áÅ>ìÝl>|ÝU?ÔF>°>r*+?è:°ô:M?Ïè=_q8_q8ûK<u?>A>óR?îã=~¯=)ý%?)â9Ô­Ê9º?}Üè=|8|8ûK<Â±>z«;>AJP?÷Ç=q.¢=]Ò?þ:æ
ö9Vj?é=Ø8Ø8ûK<ß{|=à=ù$J?Õ
<ºíê;ÚH?nÒ8a"90¨¥>0é=88ûK<à >HE>^?³²>9>10?SªE::åD0?U3é=R8R8ûK<Ë¥É>ÉHk>Úf[?H>E>{Ï6?«:ã	:×8?5é=§8§8ûK<Ë>úlf>Äa?.<>i¹>Î­9?c:z0:P%?ö6é=Ì±8Ì±8ûK<Z·>°;Å=·N?jÔ=Ð¡=Â'?#Ó9îß­9Õd?
Oé=¼8¼8ûK<}ä=¸<ÇK?Üå;²Æ´;TÁ"?LJ8ø49	s>CUé=EÇ8EÇ8ûK<xÎ{>8´>d¿X?FFÀ=|=#¿%?Á>:¥Êú9B?)Wé=Ò8Ò8ûK<iÑY>¬9>ÛR?«Ö=¹«=Ç( ?Þ+:íé9U<? hé=¿Ü8¿Ü8ûK<zq«>vL>-¨V?ZÏ>gÅè=ÿ¨#?s(2:Pp7:d¡ø>8é={ç8{ç8ûK<>Ã>W?vA§>A5z>¡ +?ô"°:jq:u&? é=8ò88ò8ûK<¡%>F¥&>ñ%Q?Öð>~ìb>A!?QQ{:qa:±?Å©é=õü8õü8ûK<{°>µ2>_T?Åì=Íà¶=A%?¾æ:6ÔÄ9×ó(?ï¹é=²8²8ûK<6^=Y7=8%G?÷B4<&<2?F*9ø!99të>Êé=o8o8ûK<x½+=Àw×<ïL??<åâ-<6?kí8r¶8W&?*ëé=+8+8ûK<Þ9a>{t>ÔT?|ê½==Ã\%?é¸ä9ÔÇà9>?çê=è'8è'8ûK<xE>Fìã=nË]?ZX>æ$>öð'?Î~:'n:E¤?ê=¥28¥28ûK<Là>ü*>EP?+Ó?»RÖ>2Y5?©Õ :m8@:C3V?,ê=b=8b=8ûK<u¹!?h>Sé?­Æ>ñå)>]®?9@`:qv:#$5?,ê=H8H8ûK<K!?E!>ä<@¶±#?ü>S?Îõ;&Ö¶:+V?ô=ê=ÛR8ÛR8ûK<ïç>xA4>ÿ[?!äÀ=ß=ÎA)?Ô@8:
º":¿î?nê=]8]8ûK<ZÈ¸>aZ>/X?5:&>Îü=Í(?ù':	Ur:ª?oê=Uh8Uh8ûK<Ü¤>aI>+UQ?t-¿==Ö-(?íV\:äô9ÁUf?=ê=s8s8ûK<ÿ.>&->SO?$ò>"LÐ=¾)"?}D:o:=?gê=Î}8Î}8ûK<"#e=â@=m-G?=<µ¬<n?å9°\J7ý¶@Û§ê=88ûK<Ñe>°ã,>ÊTT?[)>®x> £#?åP:*^2:%è?Ê«ê=H8H8ûK<sI>{!>ìâT?Â´9>ù>»%?#N:§$:¯?þê=88ûK<4-¶>NT>²«[?xz>6Ä1>eY4?¼Ç;:êP :í?¹ë=Á¨8Á¨8ûK<"v×>ï{!>öÈª?Ì°J>ÐË>=ÚD?ó²:4b:#?Wë=~³8~³8ûK<ùÏ>~á!>hr¤?K>ÿå>BË? Ü:ÍQ:B??©)ë=;¾8;¾8ûK<ÂÏm>ä>ÞQ?1Vª=1=~w'?C÷8:Â):o?L4ë=øÈ8øÈ8ûK<2£>iBE>èÊS?ÖçÄ>ú¸>u]/?JV:Ê)b:Ðò>5ë=µÓ8µÓ8ûK<ì÷<iI(<®µE?§<ñÅ;ØÐ-?¤çÄ8
785²?OBë=qÞ8qÞ8ûK<E/>M >ZQ?è«>.Ò=1(?7-:pEì9>
<?ë=.é8.é8ûK<&n=[=fI?P³"</ÿ;8#?ºF@7@9äÿ<£ë=ëó8ëó8ûK<Ãs`>tb
>æO?®º>i{î=èß"?°CÝ:ë·:ÄG?Èë=¨þ8¨þ8ûK<{Ô£>&åE>ÑîS?2>ú
Ñ=-¾!? ,:çÉë9xV;?¸Ìë=d	8d	8ûK<Vùp>Ü>0eU?ì;>+ù
>§(?ô:Q2:©ß>Vì=!8!8ûK<	<w==»¨G?¡ke<bO<¿
?·é£8ró8\]¬>®+ì=Þ8Þ8ûK<Fâ>ö<>cX?>>Õà¿=àÄ1?ù<:¼@y:í?-ì=)8)8ûK<Û
?.Úl>Ê??¿>ï%6>Ãd?
=ý:Î:G¾k?dì=X48X48ûK<J!=~HÍ<ïvI?á<(x<^@?¹¥·¸9­3ø¼7lì=?8?8ûK<io¬>4"F>ÒË^?2U>¨7Í=çK5?ÀÛs:NÒ
:º\?ì=ÑI8ÑI8ûK<xtZ>~2>SÓN?8sÂ=¿p==Z$?):OU
:ì*?¡ì=T8T8hm<öà>J<>ç^Y?K:>¦>TÜ*?t&Z:ëà;:°?B»ì=K_8K_8hm<Õlä>ú>ò`?õj>Z©B> ú9?y:ê®7:[-?äÅì=j8j8hm<.È>w$>¹¯_?^>°ë>;?pc:êV:u?ëì=Ät8Ät8hm<õr<¿ß<×\I?,­R=SÞ-=ÿ?ò«:©!:Tò?póì=88hm<8À>¿E;>v?ó±4>ÒN>ÏÏ.?v
J:E>/:Æ?,ôì=>8>8hm<T©ö>ì+>-¸?ÕR¯>&b>k?ëýÃ:KÄ':ä?ºôì=û8û8hm<9¹>ûC«=_¤
@È6¥>ïq>Îl?jÄ:Öë8:?ïí=·8·8hm<¦I>Þ[ö=DQ?àå =ý,{=ÿü#?ñv9ðQ9Õ?&í=tª8tª8hm<&Ó>ðÂ(>ÞO?²Ç¹==]$?êÖ9«ä:¨k¬>-Eí=1µ81µ8hm<Y7>wW¼=ÙH?ô¤Û<1½<d?UÌ-9DÙ9?éXí=î¿8î¿8hm<'q?Ö¢>R½?Ö+?Êa«> &?ÖÚ; ý¼:MÜB?	`í=ªÊ8ªÊ8hm<Yu>µ/>Ã³O?÷t>)CÙ=ì,?TB:
:Ì{A?ehí=gÕ8gÕ8hm<ó?y×]>?íÑ]>4¯ì=-ìo?Ò:\¹¨:b?Óí=$à8$à8hm<;>ÜH5>Ò?a?aÝL>2Å >G#?"½£:á:»?¨í=áê8áê8hm<¼	>³=*>ÛZ?m@>9`Ò=i$?¹Ù_:ÅgE:¸%?òÅí=õ8õ8hm<>#>xO?r\>ïÕ=õ'?0Ä#:û3à9÷ý:?¬Îí=Z8Z8hm<Ýf²>
[U>MV?°l>Õ¯ê=Ür(?}¦:ü(: $?Íî=88hm<ÜW>>dW?)R=îñL=)?ùí:"; :´Rü>æ$î=Ô8Ô8hm<2!> ÞÈ=¸àM?ÌÛ¶=Yo=h.#?b
:	Ñ:Yè>'î= 8 8hm<?#=}x3=9RI?Í<¡!r<Äì?¢969W?è+î=M+8M+8hm<!)=%ø0=÷D?TåG<% <#V?¸F¸¡$9a¾&kî=
68
68hm<°?&ð>©?W°ì>Ë×>)A?útC;1H;í3?Óî=Ç@8Ç@8hm<ý*>,Ñ=Z-P?¼á='áu=kv&?V"ý9Ó*:óí>­î=K8K8hm<¤I¨>ÂK>
S?¢ 
>ô³Ì=À½,?'<:ýM':+8?¶î=AV8AV8hm<¿">³ã7>®%\?H?!lÎ>h&?\=:ê#.:Ô/?`¾î=ý`8ý`8hm<HØe>L>bR?
Ç=÷Z=øâ ?
B9,\95Î>ùî=ºk8ºk8hm<~z>ï7>!O?}Pª=:¦=ZÜ&?Ì3ö9G>:}¥>ë@ï=wv8wv8hm<ólô>=>
p¥?Ô;>Ï=lLg?{óM:òR5:}b?iAï=4848hm<>ì>>>vì×?wps>ÀðÎ=k?Ð«¦:<::e?Hï=ñ8ñ8hm<¼p>-¡>>i?3f?È×Â>Ãh<?f¹k:-%:ýª6?<iï=­8­8hm<_]>Í>G§P?álÃ=õ==?Ì:V
:gù>ëpï=j¡8j¡8hm<Ùë¾>Tý`>o<Y?î51>)*>\ï,?mk:ñÀb:Cå?-ï='¬8'¬8hm<d§>x
K>³9S?¤=[>%>()?D¤¢:(:ï?bï=ä¶8ä¶8hm<µ¯z>Ù1>F¤U?C¢ > g÷=?7&?SÓ¹:íþ:M?¶©ï= Á8 Á8hm<ÆMS>øk÷=<¡Z?§X>M®*>Hk"?f/´:¸:Ë¬?¯²ï=]Ì8]Ì8hm<Üþ>¡ª>QV?ºeñ=½H¸=q«'?b.:¯):o?¾ï=×8×8hm<RÕ<ÛÌ<Ì¸D?´,<.q<î?ÿâ ·öD&8c¶÷½çï=×á8×á8hm<Úá>f½>¥LV?oÂÆ=lE=RM)?"2:c	H:øã>êð=ì8ì8hm<>"`>>>V?ïÒ,>ø	>V ?©¢:Ü¯x: r'?ð=P÷8P÷8hm<ý?gA>³^³?÷ó>>Dq?ß|Ã:jlw:CJ?ôð=
8
8hm<.¸>ÇZ>SåW?³ì	>7)Û=Ç!?©
:m:¸\>Ïð=Ê8Ê8hm<[>F¦|='?ü.y=øì<¸?C¼):ã9£ò>?m§ð=88hm<íy>à¿>6T?h¹=³­=)è"?Ô99É?¢±ð=C"8C"8hm<ô	Â=ÁÒr=L?Î=\¡=öy#?A:?:¡Ú?eÎð=-8-8hm<?*fz>­ù?é®}>t
>P?G5³:ûý_:ÑL?2Ïð=½78½78hm<}ðµ>{>=è?A9Z>äª=ps£?¡¼;Â~±:§V?åð=zB8zB8hm<bH@>^ì=ÙP?t0=«=Ë?¦i:ÑÉÇ9r»@?Oíð=7M87M8hm<ß6b>
>WM?/xÎ=<6ª=D?¹û5:I.:Z§?ñ=óW8óW8hm<'*>´}.>~ùT?úØê=¹'³=MÊ'?°G:§áB:(?ôñ=°b8°b8hm<,U>h,>¬]K?_õ=GúQ=(9?Tî£9Hg9)?i1ñ=mm8mm8hm<='?ú4>§?,>Ò÷>z?íå±:;P:ý´Z?3nñ=*x8*x8hm<}¡>Ö.>YNR?<g>PpÙ= $?f_:îpU:ûø?6ñ=æ8æ8hm<.â>ÍÚ+>ù×T?{>2ÝÜ=z?ô:M|Ô9x\?Éñ=£8£8hm<Ýd>Iï>0W?@>ò
>õ.?7g:xe:ëÞ?¬£ñ=`8`8hm<H3²>j(G>e?L'>½eê=&·6?ì8o:õö:9áF?ýËñ=£8£8hm<P©>Að4>kÒZ?Ï4U>æê!>(?#­Z:g:ÎRI?7Ññ=Ú­8Ú­8hm<`×>~ô >oN?ð/¸=AÚ=ìH?ÝgQ:S¥Y:ÎNö>Møñ=¸8¸8hm<,¦>)·K>3¾P?®'>ô>$?û::¤1:}$?àò=SÃ8SÃ8hm<þ°>h¥%>¿´Q?!ë=K ¯=Ð%,?Ó·:5ò9À²&?Ìò=Î8Î8hm<¤ä>Ê"&>fQ?ëô>¹]ì=Né(?.ÙY:52:y?32ò=ÍØ8ÍØ8hm<G*>gÖ=ÇK?S=ü<d!?íè9±9´Ð'?Vò=ã8ã8hm<¢ug>¹ >UmS?1è>¬Vß=¥>'?L :s~:N î>Ûvò=Fî8Fî8hm<Ã0s>§¦>5 N?pXë=Ç¹=í&"?mÕ9:?ô9xB?òò=ù8ù8hm<>ä>R?¦=Ñ=Î?üÌ&:%(:ß"þ>¬ ó=À8À8hm<J>Ìõ!>O?Òîx=í¬?=y<&?9^»9TÕ>Õ)ó=}8}8hm<ã*>ñÓ=ôM?)z=J=?Ù®
:°cß9³]"?Í6ó=9898hm<2+¨> ±I>GsU?m
>,¬Ú=I%?ÍG]:åxd:ñ÷>ï9ó=ö#8ö#8hm<Ä#]>ÖP>=¦O?Ú¨=¤Ø=úÊ?¨ÿ9ØNÿ9|?]>ó=³.8³.8hm<ñ×M>>ó=üOX?&y>\ó>>'?TÜ:§W:6'?nEó=p98p98hm<Ëcµ>½V>×=X?²>a¾Ð=I]1?{:Î/S:ªy?_ó=,D8,D8hm<¹a®>)XP>×DV?û³G>â>Îp+?y=Y:c:#:?1mó=éN8éN8hm<Ð½>¼N6>}\?
.>/Ðÿ=!.?=3ö:°R«:Vñ7?S¯ó=¦Y8¦Y8hm<Ã=à%8==9H?Êí-<-Z<!?ì½J8Ð|a9+-æ=Âó=cd8cd8hm<¯ge>T²>´P?~ó¼=Æì=#?Î:ÛÒ:Å¤?yÏó= o8 o8hm<©>å£,>
S?ÄF>¦Ê=ê'?é,ù9~jð9ã©?éáó=Üy8Üy8hm<ã¤>ÀB>ñýX?`;>è=÷s"?FzQ:I:p?K
ô=88hm<ÒYg>À>$Z?>ê±C>oÑ;?hß:!ï±:¶ ?¡ô=V8V8hm<u¥{>Ì+>O?v¿È=@ï¥=ÇÚ?I"I:y9B:´?ô=88hm<;y>KM>hvQ?è»=[÷|=÷?hÃ,:]?
:õ?ïô=Ï¤8Ï¤8hm<3Ö>Ç¼3>¹#Q?`Å>}üÊ=ø)?c\c:ÃC:ç¨?<Eô=¯8¯8hm<uå='=ÀoJ?*¬=Äoõ<M3?L§g9øXÐ9vQ>Vô=Iº8Iº8hm<>¦}>ëx>*àL?Çm>Ö=Ö_?¨¬^:^ðX:Ub?®ô=Å8Å8hm<r>å>XM?`±=LÈ=«½?ªÚ§9o·9Aê>ã½ô=ÃÏ8ÃÏ8hm<%K>[ä²=·M?
F[=8=n?·i¶9º9"?Ìô=Ú8Ú8hm<þ«>@cL>KmW?¹äá=D¨=[Ö+? 
b:L·Z:6I?<õ=<å8<å8hm<(>nn§=EL?E =+9=!þ?>â	9gX9Ç£>2õ=ùï8ùï8hm<Ù>¯Î&>çb?Í>	S>­Z=?í:¡gÜ9Tn7?×¥õ=¶ú8¶ú8hm<Oh¯>ÿ¯K>öt\?Æ¤=>5A
>,Ù+?:<¾:7Ùý>åÒõ=r8r8hm<0NÒ>xÍ`>®}o?à+W>¹u>Ù×5?WÀ:D:wJ?,ö=/8/8hm<Ø<<ì×<ûN?±»;Æö;÷	?°}¸¹ñ}9M­ÿ½èö=ì8ì8hm<[i=ñÞ9=èåF?,<P<Ë?#û¹êN.9eÖ¾Â¦ö=©%8©%8hm<·Ë>ËUi>¿_?`>= X>9Ø*?ïî¢:Ò:?²ö=f08f08hm<ø>CI#>ë¹S?¬>BûÍ=!(?ñj!:C:Ýè?ºö=";8";8hm<~Ø>Ub>FÞt?Í}->ñØ=$ºL?:0¼9:ìÅY?#åö=ßE8ßE8hm<ÎOZ>3>ÂR?Ëáõ=¾=]£%?BD:?;:R)?üæö=P8P8hm<R>¬Ä >+KT?ß9C>>jý%?+Öw:`»I:ð@?Mêö=Y[8Y[8hm<.é>¯'>.Z?ÊÖ>}GÉ=ÕÄ,?G=H:Ñ 5:°
?y&÷=f8f8hm<wõ>g¯(>gT?Fç÷=Q´¶=q­-?¥]:r±5:{³?Ä'÷=Òp8Òp8hm<¯>Gb->§¸O?ëÍN>ÙÖ>Ý1-?bP:_@:â
?«R÷={8{8hm<ø¢=sID=7ÄE?R#&=xu=ªW?8L7G99
=Óq÷=L8L8hm<&>ñ">TS?^Ê¬=¿=Hh?ìF:ð9@¹?!÷=	8	8hm<m>ù9>úO?=1f>!û0>|&?:ÞÍ:ÆÌï>-÷=Å8Å8hm< o>×²/>ýýP?âæô=ÊVÆ=¿?ÿD:re>:3p?¥÷=¦8¦8hm<>4>×LS?ÁÂ=G=)Z(?ÈÈ_:à&:,?ô·÷=?±8?±8hm<Ï>ñt>úìX?xWK>ã
>UÉ&?¾f{:t
O:j?Ü¹÷=ü»8ü»8hm<¤Ç¢> =>]\?iù>1V>õ¢5?ü:ar:ÄÐ?^Ó÷=¸Æ8¸Æ8hm<[0O?>ï]±?"|Û>µÂO>)9?W@;Sß:$E¤?&Õ÷=uÑ8uÑ8hm<ü>?º)>Ek?bô=Ç=ÎH?@Âk:mF":wö9?¤ø=2Ü82Ü8hm<ovÎ>Ëør>}Y?\å>IZ>âr-?÷·ë:ÐË:?¼ø=ïæ8ïæ8hm<+ ¬>J>ÆZ?oÀG>ýj>ÌÛ(?å9{É94uÉ>L%ø=¬ñ8¬ñ8hm<¤>Ho?>¹R?ãdI>è^>Î#?¬ka:¡©v:1ôé>oMø=hü8hü8hm<Ü>´X,>cªV?×XÞ=Z=.u3?1È:¬¶:¥F?­Xø=%	8%	8hm<AR>C!>M?2a»=(=¡?T|ü9~M :kÉ>4ø=â	8â	8hm<\¡b>ö
>v¶M?S¿Ä=Üz=ªê?0ª:´û:ó	?ø=	8	8hm<*b>þ©> "S?&d>ÙÑ=µ!?$Å+: Þ:=$?ø=\'	8\'	8hm<¤^>t
>ÊM?ó6=Lm=áì?¥	¤9s{9K'?ÿø=2	82	8hm<â®>
bE> Xb??&>µç=©7?q¹:§l:E??ù=Õ<	8Õ<	8hm<#>4Å= ÅN?i~»=÷]= (?ñG:ÁrT:åíð>ù=G	8G	8hm<£m>¢{4>Hv\?!>ì=&ä.?¡ÕG:áFG:±[?'ù=OR	8OR	8hm<B
>D­=,kP?ð3¼=¹=&t&?ªÝ:~²:Ú?Í6ù=]	8]	8hm<	o>A%>ÅT?²gÎ=M¥=Ï?ÚCÒ9>ª9?wù=Èg	8Èg	8hm<{µ¶>ºW>rY?y[k>5Ê(>{2?3M:É48:K²3?ù=r	8r	8hm<î%> >ó,P?vr=*äJ=
÷?S9fK9à]C?ù=B}	8B}	8hm<>%%>éS?õ0>>
>ö$?Û Z:m&:@¬'?ù=ÿ	8ÿ	8hm<gÆ>CÜ,>³öQ?¿=M=h§%?VX:G·ý9§À?k±ù=»	8»	8hm<7>ÿ»0>
[Y?>";>Ay.?Ù:`hl:ú£?	íù=x	8x	8hm<¥>
(*>OP?ìÙ,>Ôè>?#? ÉN:4%:¨Y ?ðú=5¨	85¨	8hm< &>?0>XÕR?¹>¬|æ=G÷"?H.:L:Ñ_%?;ú=ò²	8ò²	8hm<ns>xO>é?R?t¬ä=Ù6°=&?0ÛQ:êñb:1¹ì>!Dú=®½	8®½	8hm<ÇWS>/%>ýwQ?WÓ©=)Lv=û0?}M·9éå9iÌ>õ`ú=kÈ	8kÈ	8hm<q>>|O?Ldç=d½=F5?{á:ªî9Áy?cú=(Ó	8(Ó	8hm<øÈ>^\>HBi?z|>ºIG>ôt=?æx:þh:\y?ý·ú=åÝ	8åÝ	8hm<¹i>DY>T?j ÷=dÇ=ê¤?à&:-ï:Ì?Ýú=¢è	8¢è	8hm< <(C<Â3R?¢Âð;¼¶;»E)?L"¸AK9E~t¾Pû=^ó	8^ó	8hm<Ï®°>ííK>âË]?á(>ºåú==ñ+?^)@:ìþA:^ý>û=þ	8þ	8hm<·ð>Wu>''e?
¯>õl>ó>?±¸:H¦:q,?û=Ø
8Ø
8hm<bûm>»>O?§¾=É*=wy"?w:h6î9·ä#?ÿû=
8
8hm<3ü>È-4>ºU?»ø>Ê@ê=±ü$?à©$:Ýªß9}w<?gû=Q
8Q
8hm<ÚÃ°>/O>jZ?k}5>%>Â%?Ju:/5&:[¾<?|û=)
8)
8hm<8Ý=±"=²öH?Fé<1µ<§?»r°8Î8­Ú>ä¦û=Ë3
8Ë3
8hm<'3Á>Í;Y>b­c?ªv>y¾é=Y(?ö%ª:Üº:T%?çÎû=>
8>
8hm<ÚJ^=¡¼
=¿H?×ó'<#â<Ò?Ä
¸UT9À¾LÑû=EI
8EI
8hm<¬+H>REó=¥R?¨Ò >Ê}ò=.È)?cdj:éE:R?)èû=T
8T
8hm<B[c<G<ÓJ?	»;X; ß?Ú÷®¸ó?Ý8sÊ¾Âü=¾^
8¾^
8hm<D©>4ã.>ô7U?÷B$>Wjò=qw-?FI:&<:þ¦?ªü={i
8{i
8hm<Â!R>²>ËM?qÄ=ÏÁY='×'?éyO:ÊÞ):1V?¢ü=8t
88t
8hm<#_ >ub5>ÐWb?Ð3Ï>>>6?4Ã:r:1B?ç
ü=ô~
8ô~
8hm<]O>tJõ=9X?³/>X>p:/?	E:`!6:õy
?Z.ü=±
8±
8hm<,À>ª H>ý5u?¤±=<w=ö¨7?úé$:Õþ9e«%?ª^ü=n
8n
8hm<íBZ>!>xQ?Æ¤=©C=Üè!?öÿ9,Ìá9P?´cü=+
8+
8hm<ü¥>¿ôF>=U?"æG>æ>})?¨¨R:w?.:6¿?mpü=è©
8è©
8hm</»>´<9>Ã±Q?Hé>Ù=+&?I6L:ö¨<:5
?rü=¤´
8¤´
8hm<¿ý@>bî=q@O?fhÍ=öÌ¢=×!?x0:èI:Àß>ü=a¿
8a¿
8hm<~£>OG>Ü¸Q?Å5>¡>Æ.?÷ù*:½Ñ:Ê&?ü=Ê
8Ê
8hm<­å>ýA>4ÐP?ó7.>ÂÏ>D.)??:âM(:¦é>ÉÂü=ÛÔ
8ÛÔ
8hm<÷Q=Ëe¯<ïWK?Æ¦«=W=cs?^bd9>98kÏ@îíü=ß
8ß
8hm<ø+«=¦#Y=KÎI?R&=Ã	=S?9ê¼¨9-0É>Dûü=Tê
8Tê
8hm<>Ö½>7tf>gáR?Ö~.>qÞ>£Q-?®C:¦¾B:d?:*ý=õ
8õ
8hm<Ú­>lµP>X?U?±O>nXá=í6&?Î$:AQ:Ú¿?wý=Îÿ
8Îÿ
8hm<6ôV>µÃ>ÐP?®ì>8¹ó=º?WÑ:0ª:½Dï>Æý=
8
8hm<w!¾>è^>73[?i>ù!>ù8?lá:y[a:we+?]§ý=G8G8hm<Z>®4>;ØZ?Dn>ÞíS>ÛA-?kî:ç°p:ÛF?¨¨ý= 8 8hm<¿¿>?>PrR?\nÃ=Ä=U¡!?¶®ô9ìO
:â¡Ý>³ý=Á*8Á*8hm<A>àþ.>kW?4Á>7¿s>9¼&?´©:çI:ó?Êßý=~58~58hm<Î	g>/>N?ò9=éð=l$?ÜÓÁ9Ò9?àûý=:@8:@8hm<rl&>1Å=Ú W?R¨1>o®>·0?û :Ç¦:&?zþ=÷J8÷J8hm<rR>T±ø=,/X?Ðf©=¥=gX'?>ø	::¼?&#þ=´U8´U8hm<µß>E@>ç4N?]¸=ÅÄ=«E$?"w/:Ë:`Î?}Fþ=q`8q`8hm<Üà>i®(>t@Q?,º«=vï=æ"?Yì:ªÂ9Þ0?ÃHþ=.k8.k8hm<WÁ}=³$=°F?#<'ä;»!?ç¸»¸ð |89:>¿ügþ=êu8êu8hm<Â>Ô>`O?÷ó=Â=ê ?;]1:}:?¯yþ=§8§8hm<9l>Ôç>S?î½>ÝÛ>6¹#?Ñ×£9Êµ9Ó®!?Cþ=d8d8hm<ÊAr>ì">ÃN?x
>iê=#9?þõ$:@-:«?Vþ=!8!8hm<ûc>wî>P?óG=(Ìa=<r"?O\0:f:È×Ã>*«þ=Ý 8Ý 8hm<Ê>>O$>bQ?ô=kåÈ=¦Ì?=:Ò:QQð>í­þ=«8«8hm<¼2x>i>äN?0Ý$>k>äØ?ð:ô:7 ?b´þ=W¶8W¶8hm<¡?©>u#=>/e?F»2>t÷>Vd1?«/:åÔ$:j?^µþ=Á8Á8hm<h>L@>Û0b?	û=®Mª=Q=?;þ9°Ñ9S?tÑþ=ÑË8ÑË8hm<·®>ÛP>wV?ÀyK>4>fá/?k:q¸G:3û?Sïþ=Ö8Ö8hm<!|=bp<=zID?ë	Y<R0<Ç^?càô8P~9öU>Wÿ=Já8Já8hm<+Þ®>ÿV>wQ?Ëù=gÁ=.'%?£ÔW:ïä+:· ?Í/ÿ=ì8ì8hm<çM>/>3ñS?¸3>oé=f,?Zy:Kg&:#Î??F<ÿ=Äö8Äö8hm<tÉ>Aô4>	~R?õ	>sÙ=Mè!?q$:¢û9WÈ?Lÿ=88hm<mU>^>3P?PlÏ=v²¢=	0#?Ît:Kï:±J?âZÿ==8=8hm<® À>7c>l+X?ó²>>|H>«*(?eèP:Þ+,:ÁO?^ÿ=ú8ú8hm<ùÇ=X@=³[C?;ô<Û_<Øæ?.ød9ÞT9S®	?iÿ=·!8·!8hm<ÌR<K,*<AB?DÊ;<<?Xg6Úl8ú<Ýyÿ=t,8t,8hm<áÝ>Þ(>`T?\>8uæ=Å3,? Y:sä+:¾®!?ÿ=078078hm<ÒZt>m{>Ì¥R?àÜ¨=k=¬ ?"Ñ9N¢£9¥#?ÿ=íA8íA8hm<h>W©;>¢R?!Â%>ö=
j,?ý=;:)®P:Y³å>?ÿ=ªL8ªL8hm<_"Y>è>L?¸Þ=§_=yÏ?a$:ýo(:©0ú>F ÿ=gW8gW8hm<èã>2Å!>ô!O?·=äb={/(?°6:@0
:§?0©ÿ=#b8#b8hm<7>±²!>¡èR?>Ú=MÓ¬=£!?özß9Ji9v¹5?}Òÿ=àl8àl8hm<¬c>Ç5<>Ð·T?ô3R>s">(&?y:á9:'ND?ü>w8w8hm<ª~>@ >TZ?b®h?Ò/?ó(*?@p
;ãÏÆ:}6?w$>Z8Z8hm<ó´>n(@>[R?Åo÷=Ê}º=Ô)?¾Öj:C::Ü!?î->88hm<òZ%?5<>lÄ?¼Å>/»2>6\O?»Âã:Êï :ç%5?<.>Ó8Ó8hm<Ö?È>å?dÖ>æÇ2>¿b?3Î;Ãg:bMf?3>¢8¢8hm<3É>@>
S?>îvî=tm%?
/:rÓ:ÛÇþ>\>M­8M­8hm<Òe>±0>ò5Q?#É=m>=i²"?èG:¸â!:çÇ?ê`>
¸8
¸8hm<Åç>Ð½">ëM?ác¿=ð=P?ÆVû9ãxÏ9H?g>ÇÂ8ÇÂ8hm<ÃÒ>»;5>dU?E>õ®â=§? [:è1:/¦?Ãv>Í8Í8hm<º
> >>ÓT?³>¤>Íòx>°å(?£:ï£:¯£þ>hw>@Ø8@Ø8hm<þ#>Ê¤È=¶<Q?meÃ=÷ =ÍT#?)°6:c):Zð	?{>ýâ8ýâ8hm<é>p5>HO?.é>ãÙ=¶+?i:ü;R:*?>ºí8ºí8hm<Q>Æ!>ÅbQ?#¼2>Èz>C$?¿ê:º:!?>vø8vø8hm<ÿ"·>wãZ>Ç/V?wE;>+;>@*,?Pµ:Üa:Ñ.?P>3
83
8hm<]g>Ë9>UW?¾O>½>ò¹1?yB::ø÷?  >ð

8ð

8hm<áh=k®=ê%G?-;ó;äÌ;gó?;7"9=u¤>­
8­
8hm<Ñ×>Þ<>´MW?¨ØÑ=[=X+??:®.:Båû>t¨>j#
8j#
8hm<Ë>\m>ÞT[?Lù¾>`Û>yC5?üÉ:::?£µ>&.
8&.
8hm<ð~y>Ö>RõM?<ç¬=t=(?Zà/:»:Ó
?íÅ>ã8
8ã8
8hm<>*û>-S?QÆ=/r=K'?ù:¤ï9ä½?NÖ> C
8 C
8hm<Vhz>0Ú>NyT?H<>£÷à=KÒ)?èm:?s:«û>?gê>]N
8]N
8hm<ÜEÌ>nqn>UP[?àÛ=>°B	>½1?|q:b,k:£o?Æ>Y
8Y
8hm<^äP>H>ò>O?ÂëÊ=Ñ.£=+?"¬®9l92>?É>Öc
8Öc
8hm<qr>£>Z?C¾=='?&=:á_:K7?Õ>n
8n
8hm<Ùíª>½½M>¯T?úÈ'>Æò>&?Y-\:¾8^:¥ý>÷>Py
8Py
8hm<§>JD>GíY?OO>¨`>¤1?Iü°:é\:ÖìM?Ä>

8

8hm<â_>>]ÑS?ZÐá=í{±=ãÚ"?~:(%v:\?è>É
8É
8hm<[m=Íñ=óG?S·3<ì:<ÚÛ(?vQ·6·Q¡>&>
8
8hm<-&/> ×=}P?³>zUÕ=Î=?2¡T:	[1:1u?¾)>C¤
8C¤
8hm<!À|>Y>øR?ç=Ik=ÑÇ"?%:¨ãæ9-1?/>¯
8¯
8hm<ÿÕÌ>S³l>]?4A>é!>`©5?ñ;:\g:©*?Ú>>¼¹
8¼¹
8hm<©4>ÚFã=~K?>\Ç<>©<Yu?Âf9Oé9á\ã>ÂX>yÄ
8yÄ
8hm<ôÖÃ>³tT>lúk?È>òRë=¥+?z1:þ$+:ÇÀ??)Y>6Ï
86Ï
8hm<ìHn>°Û=Õ?´	>Ê`=í?U6m:rç1:ë«*?j\>óÙ
8óÙ
8hm<ú>MÎ>ëT?>SÄö=si!?b j:¿^R:CÂ?'>°ä
8°ä
8hm<¯>@(>ÚmT?tN>
x>Á¶5?æjU:{:3?p>lï
8lï
8hm<v=)=E?ÐK<à
9<§ù?8*rõ8÷£>·>)ú
8)ú
8hm<Ù\>\)>F¨R?ÆM>²ð="?ùÆ:	:Ã?½>æ8æ8hm<k<]¨C<K?ÏS=¢³ó<(?²ZN9ÒF9V?5Å>£8£8hm<ÙU{=»}!=26G?
8<ê;¼© ?V(K9\V9[kµ>Ç>_8_8hm<>ï&>ç¿S?j>cnè=R]"?Rq,:ò²:Ò6
?,Ô>%8%8hm<¼w<è<×KQ?Lò;ùv;\d%?Pw×8ÌÁE9\v>}Û>Ù/8Ù/8hm</AÅ=«y=ÝAJ?ØÞ?<n&<á?"e95y9l+?Ý>:8:8hm<Ú¡>rÁ8>UO?Îþ=m¿Ê=¾Ý ?ª:Â:P{ñ>ï>SE8SE8hm<:À~>ÇÛ>T7Q?Hï=ËGÃ=l?Æk$:þ:gÉ?'þ>P8P8hm<ÿ´>>¹V>)ºV?Ø´>®f?>Ò.?CV:ÂÉ/:*?>ÌZ8ÌZ8hm<|9>l6>ÄU?·¾=ð^=²T4?çÜ:3Ã:P?Ú+>e8e8hm<l¦>H>UñT?û>kBò=Qw&?Ê/:2 (:¯2Ê>$/>Fp8Fp8hm<?:>ú1A>ûVP?XJ>»2!>
¬ ?:$õ>:4D¬>DE>{8{8hm<<!g>,>£N?æ#¤=h®=oE#?H¦99b9õ?d>¿8¿8hm<[!¹>U\>dhW?	å
>ØkÏ=l+?\n:ígI:/|?Á>|8|8hm<¼l>×*>áQ?i»=P=G,?TT:ü23:Mª?\>9898hm<¸=À_&=Î?òaI<Õ$<®&?GX9\9:ºU?Ë>ö¥8ö¥8hm<Qè©>`E> -\?¿{,>Ì}>µ0)?¡:,
=:Wö4?½>²°8²°8hm<.gn>#Æ>ÁUQ?9H>È>½Ñ%?eH:É:k#?Ð>o»8o»8hm<Wl>	>ïß[?,;">`Ä>Ö?8Ê]:¾3:È?ó>,Æ8,Æ8hm<Àjë<ËÞ<øºG?§É+<Å<'ï?à§%9&8:«þ?(µ>éÐ8éÐ8hm<V÷h>û>^S?å2>Å#é=v8(?
Ï#:»Ú:ùý?ú¿>¥Û8¥Û8hm<5=&F¼<ºÍF?éÇ<u¡©<Ù?,9«8_9pI>ÈÅ>bæ8bæ8hm<Ù!¦>I>6wS?'¿¸=ÖÁ=GÑ&?Vj9:ÿ=Ï9»	e?Ê>ñ8ñ8hm<ê°>ÕLQ>[cX?´ù=èÄ="?ù]P:³:3R5?'Ñ>Üû8Üû8hm<O#´>ôZ>S?PpË=®e=85?2w::_:û
?ôÑ>88hm<»^m=Å=XE?B­<ûx<Ð5?øLy8ù8ZÌ>;Ý>U8U8hm<«>,#>^èT?ÄQ¼=ÿ¯=T$?¾3:Ðêø9s58?å>88hm<Åf>©²>O?¼´ý=ÔPÄ=Hk%? t:i%:Å;õ>sæ>Ï&8Ï&8hm<ôýr>·Î>ÙÉV?y5Ð=¶= 2?<!J:f:#r5?ñæ>1818hm<_ý=Xú=7R[?ÿè=£ù@==?'³½9F7>90N?eí>H<8H<8hm<û=s>Ì>ÔU?x«=Ø3=ìt)?QÑ(:ø:Op?ö>G8G8hm<ð©p=§=zL?Ó- =Ú÷<£%?®9 ¡9èì>G>ÂQ8ÂQ8hm<¬t=ÚE=éG?ÔS9<ÎÏ<d-?se09Çµ9T>¸>\8\8hm<B¦>jK>¿P?üæ>j|÷=)?SV':ß[:P?@><g8<g8hm<"³>Ö4>ÅS?Nù
>¾^Þ=Íý?«,:óÐ
:Ìª?è>øq8øq8hm<'>r\$>·Ú[?ø?HÇ>b-?>Q:0ó9Á[?ä>µ|8µ|8hm<Ò|=öQ$=ÆD?`<,@<?7Æ8WäM99:>=9>r8r8hm<f>­?>¤U?Z|1>ËÁþ=Z2?5÷:,ÖA:Ç?2?ëO>/8/8hm<Ci>X>b9O? µ==%?3*:JW:?GX>ë8ë8hm<*>I$>ÑMQ?Ý=
3¶=Õ?~H:AR:^åó>Q_>¨§8¨§8hm<¹4>V:>LÇR?,ÐÜ=é¡=Hñ.?K¡M:µ%:/h?">e²8e²8hm<+=iÀA=ºE?ý%<oÐ<`½?rB@9 û¯9×>Ê>"½8"½8hm<³ò<ü?<
L?`ù<¼M<¹V?×ý9D"92¿d?g>ßÇ8ßÇ8hm<#>0>T?UÎP>»á!>_%?ÿêd:|2':J@/?¤>Ò8Ò8hm<¿¡W>5¢>N?x!]=4
.=6¢"?°´:ÕÀ¦9%Kd?¡°>XÝ8XÝ8hm<ìèa> 
>åL?¶¹==}M#?vû':+:¼ú>d·>è8è8hm<v>È¬>(]?÷Ì=TÓ=«Â)?DÈ9ÈÖ9¸'?Ò·>Òò8Òò8hm<²<f>ýïÿ=Kf?þXâ=Ø=õ]?7:ñ=º9ÙK6?6À>ý8ý8hm<¿Aª>B> §`?u¯à=Î=(i7?wl9:T:*")?ÓÀ>K8K8hm<ãb>Õ}>2P?m`> ï=>??nF«::çb
?öÁ>88hm<M>/;>ÔX?aA>+/>v,(?Ý+:.Ú:w^*?`Å>Å8Å8hm<1¾¡>?=&>oy?~Å=Ü=±$?1K6:CóO:Ijà>ÌË>(8(8hm<}~x>PÐ>xçR?Ý==êN=Ç,?¸9·S¯9«´?qÌ>>38>38hm<8§:>Ú)á=67T?êÞ =rp=³F+?ì @:äÝ:©~:?òÏ>û=8û=8hm<f»>L>Dàj?±Ê3>GÒþ=4?¹:ZV:Q(?;ï>¸H8¸H8hm<ªbP>

Þ=Ã>p?f#Ò>/_>q?Âi:ñX":uM8?¿ó>uS8uS8hm<¡j<§<AGG?ÿÇ<û<,e?7N#8Ï¼9!¬=~û>1^81^8hm<dH£>3E>¶S?%>>f#?>D:dl:Y+?>îh8îh8hm<p >7B>·0S?yèX>'M#>µ*?o2»:Øx:3?B>«s8«s8hm<¬¶>}	<>cþS?;ý=	§Ã=5«%?c:k±):¯GÒ>p>h~8h~8hm<2µ>*.2>Õ*?ðuQ>%">¦Y%?ÖFD:XG:tü>Î>%8%8hm<I2> ½á=Ë¥?f>ÿ>»½B?)Ù»:Ia:uU?ë<>á8á8hm<ÅC>&´ò=6N?ÒVd>¬&>>Î´?f¬:Î°:?ÎN>88hm<)?
sd>úP ?BÿM>Ý>M??
:~|:9?Í[>[©8[©8hm<m"¼>BH>×p?ÌÕÇ>)>Í/?\¹:r`:û5?Ð`>´8´8hm< yÃ>#ñg>+ÀW?No>o4>¾ *?Ô÷:c8g:\)?óa>Õ¾8Õ¾8hm<­Q>ÜÔù=´V?Ï=DAM=Ì¡*?9:æÔ:?b>É8É8hm<$F?>Îì=þN?«°=D	=,?U64:[±:??Id>NÔ8NÔ8hm<F7>Ùã=Y=N?yZ=ô]=ßk?:¥ß9t?le>ß8ß8hm<Mg>Ð
>?6R?ûA>ãå>ã"?J:uã:®ò?Ãn>Èé8Èé8hm<üè>\Ç >ÏV?zpu>Cp6>¨3,?	':hm
:ï«?¶²>ô8ô8hm<ç3>âèá=êÝK?m³¸=ö,=Y+?2ó8Ú{­9®o3>}¸>Aÿ8Aÿ8hm<@<>~í=%äJ?;ÏÄ=Õ£¢=Tä?ó(?:Gx:#"?9Æ>þ	8þ	8hm<­M> u'>ìæQ?³éR>J·>i*?µ#:?	¬9®r?ùË>»8»8hm<2¬>LO>Ï\T?8Qì=Ó³=Ãë(?V7/:´5:(©?8×>x8x8hm<¼£>½!G>¤JR?_
>µRÓ= '?±»G:þ
ÿ95yH?#Ú>4*84*8hm<¨­>À=:R?Q	>WÜß=à?Ç:L]:jS?;ç>ñ48ñ48hm<ÒR >IP>>¬¨W?R*é=º¯=(Ö)?rÝD:Ìú9©I?
ð>®?8®?8hm<N¯»>ï¸\>®Y?bK">né=8ü1?2¤n:1G:×?¡ô>kJ8kJ8hm<)Åî>2¤>aÝZ??6>cY_>xÁ0?8/¼::ñ?2ö>'U8'U8hm<>p=ë=Ã$J?#<Û²9<8L?,ZÓ8¼,³8·ü?ßö>ä_8ä_8hm<â>ñ!>AR?Òý=Ç¿="§)?øM:8:7?Ð>¡j8¡j8hm<b>ï> ÎM?²Õ=1ì­=Ö?|p:óëí9y¤?¶>^u8^u8hm<ç$u=%{=H?&33<3<ê?¿948Í8±V©?í#>88hm<0~>ê,>@Z?~*>wD>6N(?ÅBc:¶Å7:UJ?Ç5>×8×8hm<ØÐ>#tv>tïX?Í z>þ2>Ò°3?ì:e:<â':ÃÅ.?8>88hm<	®¾>Ã1W>BÖb?¤/­>¦>4'?óT:Vf:h1(?òN>Q 8Q 8hm<[B=K>=hÏI?¢æ$<ý<È6?C8ÞQ'9å >U>«8«8hm<áH>68%>X·T?ÿ05>ö]>_?9t":¡Û$:]Dü>èc>Êµ8Êµ8hm<bÍ>+ös>W?Y$j>¿+>.?ï5:P;:?æi>À8À8hm<ú' >Ø;>[?áÙ=Hp=K13?-cH: <:ëm?áy>DË8DË8hm<æï~>HÛ>üâV?ì¤É=¾Ò=µ&?H-:¨ºö9D4?¤>Ö8Ö8hm<Ä¡|>Ðc>sQ?3ÑØ=¯«=É¥!?gY:5:ÍÑ?I>¾à8¾à8hm<H!Y>¹%>¥M?<>æ=?b÷:7ie:÷¦ ?b>zë8zë8hm<½¶>À¨>¿pV?³=±I='T2?2:j:y?³>7ö87ö8hm<`$x>"f>\O?Ë´=r=Ã.?Ì×9:D4%:­ý?(>ô8ô8hm<ÐÛ>ë|:>êÕQ?+>×>ðÝ"?Ä;:È­7:«?n>±8±8hm<p><I>â£P?nß=\®=å#?-Q:j»!:{%?ã>m8m8hm< ñ>s>£f?N>>»M-?¥S9:ÅÝò9MYC?A>*!8*!8hm<6ès>½å=N?|N>ÌØ=vHs?ìu::TK?g>ç+8ç+8hm<0<¸©)<ÑU?ÙÓ<ºÍ;,>?Âó¨80Kî8µ>¸>¤68¤68hm<sµH><Aõ=Q?Àö=KQp=$ò"?îÆ:m­9±O?÷¼>aA8aA8hm<²7f>Ø¨
>ùT?ú=Ì°x=H®$?	V:ê&:ªý$?ðÅ>L8L8hm<g7¢>OT>>å/Z?Ò¹Y>z%>N(?.
p:-Q:¥ì?£Ì>ÚV8ÚV8hm<Ü>#Ú>>FU?.>EÿÝ=\/-?iÀ:àµ:.?Ï>a8a8hm<	î`>Å¦>°R?cB>!>Æø'?ÄÑz:Lo:Ì)?²Ð>Tl8Tl8hm<ÁU>,>sM?Z>òÛ=Ï1"?{n9cà9y§>Ó>w8w8hm<NÒ~>JZ>sIO?YËÄ=f=Ó(?'0:è´ì93>?:Ô>Í8Í8hm<¥I]>î¹>ÚÏS?¥î=ÛT¹=Ò$?RjH:ÀL:7Íú>»×>88hm<°Ç>>·f?
ZU>,!>è)?ôê:?@:âT.?1Ø>G8G8hm<|>
>>Ùd?B©S>]ø=­	Z?yDu: :¡#D?@Ú>¢8¢8hm< ¤>o22>_?+¨2>p³÷=¤8?sQH:>ÓM:&ù>{Û>À¬8À¬8hm<i¬=pé]=
åF?¹Óå<ÊÃ<´@?Eh9{¿°9½5¨>.â>}·8}·8hm<%>!Â=>dÙS?öpé=?µ=÷Û$?õQ2:
:µÇ'?³ä>:Â8:Â8hm<?7>ÖR¹=ò[K?°H=D$=ÛB?T³9)Ñ9S>?vë>÷Ì8÷Ì8hm<Ö³?¢U>ÖÝ|?È>vi>üë[?ÎÕø:½:Úóo?û>³×8³×8hm<ñ>çÄ+>;	U?×ï¸=Ë=³.?ªþX:÷S:A	?æ
>pâ8pâ8hm<ºÀ?m¤>¨Gu?Ù§>K}>®§i?2¾:#yt:Â)G?G>-í8-í8hm<±íÆ>F2J>ÏÜ{?þ>âÿM>2=?û¨:Dq:o2?5>ê÷8ê÷8hm<ÙB)=D¬Ø<ûG?ºi=ÊCN=À
?Fo]99ãR?>§8§8hm<ÍâJ>è=ÈÜ_?rJ>¶ >Zâ!?)=]:7Ö8:e5?=>c
8c
8hm<ú]º>?ì&>é?7ë>ìÙ>±T?;cü´:)+M?@> 8 8hm<FX>
->RN?YÍ=×¾«=8?F¸I:0Fx:9ÿÏ>A>Ý"8Ý"8hm<Ú¶<^p<·þB?ãà<ËÝÆ<Ù¿?o¦9Ï+9×W?'B>-8-8hm<,Þm=9=ý'T?çi=eT=+~+?ä9ðÛ9º>ÿC>V88V88hm<Á;<\<<`ÅC?Wµõ;ýË;Â-?¾7r8Ñ8¦í>ÏE>C8C8hm<«>
î/>C÷S?¶ÖM>è#!>w#?8R:G':Ü ?ÅZ>ÐM8ÐM8hm<)ÿÄ>:ñd>gG\?Óß>óÓ=Â:6?@F:4óY:©­è>l`>X8X8hm<ö>ð:>pV?VÒ1>L>/¸)?A"{:I@:cê&?&m>Jc8Jc8hm<29¤>qF>AT?Ê<>¾û>s"?áv:àn:7J?#w>n8n8hm<H>:4>¾5Z?ò
>5Û=@m$?-äç:A³:µ%?¯y>Ãx8Ãx8hm<4}=)$=JE?$Ò<'(ø;v?>[d9v0G90¾?>88hm<z>Ó>ÂS?rd=Ï`=®-?Õ|:Jû9:?A>=8=8hm<j>}5>,fS?ej>òÙ==¼(?%JB:*þ9ZaC?©>ù8ù8hm<£§Ë=ù¥=ËI?Ó@<Ì($<;Z?MR9Bf9
~í>CÌ>¶£8¶£8hm<ôF¦>äªE> XW?M@,>">}"%?>:'TY:n?:Û>s®8s®8hm<úµ>Í&Z>ñT?âÊJ>xA>MÁ,?+Rz:Sº[:ZÒ?,à>0¹80¹8hm<Ä©>YB>f_?·>/g>ÿý6?Ó¤¨:Ù÷:½W"?¦û>íÃ8íÃ8hm<2â¨>õE>ÊfZ?t>C¢A>'g4?m:èXx:Ë?>©Î8©Î8hm<-¢=>¤â=
µV?GbÙ=C<£=Ðu*?^::*p:j¼?Å">fÙ8fÙ8hm<½Ý>Ï&>]?Ü>*ç=b!?ÛB:}u":¿á>a#>#ä8#ä8hm<|VÉ>¬;J>áÝ~?ø/+>°zã=¦@? -¯:v	:·E!?))>àî8àî8hm<µs=9»+=ÛïF?çE<ñ%< Î?á_9Ì«Y8g­¯?÷;>ù8ù8hm<¥5¼>^>*öX?+Í$>Áø=Ä*?ãAU:ÒÆ2:ú¯?B>Y8Y8hm<ùðË>8ài>Ô;_?`§·>]]>J&?¯:5!:èm?ùB>88hm<Z>$­)>ÁS?±7>§å
>¬$%?á:Þµt:!
	?;F>Ó8Ó8hm<~ô >$ZA>"U?ÀSV>Zî>+?Â&:¶T
:CN?ª\>$8$8hm<Ý½?Ê.>ð&?*>cÐ8>ÀLS?Ñ:´ :F?m>L/8L/8hm<He£>×ÃG>wdQ?¦>(ßá=P¾*?i:Y7:¯P#?Ôy>	:8	:8hm<pkÒ>Koy>BõW?OûG>E>
./?ý½:â{:ñ@?>ÆD8ÆD8hm<W>#¹A>>Q?>ç÷=à!?té=:h :ad?¡>O8O8hm<5=¥T2=8E?úDD<1w)<Ð>?%|´¸Ýk8`äC¿g¥>@Z8@Z8hm<Àø(>ìÑ=N?gÄ=R×<²Ù?êV²8áM.9ö>6­>üd8üd8hm<Àé>,ÅC>Ñ¶?s8V>ÆÌÿ=YcV?þ¹::²/:½?Ï®>¹o8¹o8hm<ö}>a/>%5T?ØØO>oG!>~õ$?ãr:óq:pÇ?KÂ>vz8vz8hm<O>õ{>>â	N?)Ø=À%®=á?xl:í«
:?èÄ>3838hm<f)>Âd(>ãÿN?n	ü=Ç¿=(8(?'N:dKÄ9¼T'?ÝÎ>ï8ï8hm<J>ÒØ)>ãôT?Szþ=ÚÀ=ç(?è]#:cB
:J?Ð>¬8¬8hm<ïü=,9=¸KD?{N<<K*<yä?@G8Ã_9áí+>>Ý>i¥8i¥8hm<>U¬*>ÂþT?÷tu>ï?>À±#?üA:`ºk:°ªÒ>¤ß>&°8&°8hm<èö|>ò¤>H`X?×N>ËL>¨c)?àe:àN:óÝ9?Lå>ãº8ãº8hm<ù^N>Éûþ=1O?ÐîÄ=èh=¶(?:D7:¯¶ï>Qí>Å8Å8hm<Gú>Ó)>×aR?t>$Û=+
)?3?^:ñ
P:=½?øô>\Ð8\Ð8hm<­y>¬í>bW?áô=_ãa=Gò)?Ï5:b9Jj?}÷>Û8Û8hm<Év>#´=Q?ã¾¥=!=ó#?$9ã94h½9P?û>Öå8Öå8hm<Oaª>§¸L>U?KùX>_Û%>s'?f:ØV[:Y?½>ð8ð8hm<ÿ&>ß>V?
¸<><¶>¡Y!?DT:´?3:Ä?
>Oû8Oû8hm<¼Õ¾>Ú:]>òÓ\?À@>Í>ßþ,?Ã[:{Z:ò?Q>88hm<EÝ>0>we?TT¹>Ä>äh5?øo£:^2o:,ë.?'>É8É8hm<')=<ªÖ<#J?ÜLÝ<|¢Ë<©?ªDY7°bÈ8¾È=Û)>88hm<#P<eï9<ÚTP?ÈÊ<-_<¡R?
,©¸ÊGæ8¼¾½0>B&8B&8hm<{o>Í>q~O?ù¦=Ø=¯ ?Éø´:´:Hý?4>ÿ08ÿ08hm<F6@>8ªè=h}S?/Çò=º÷¹=$'?äh:Þ	?:,?=P>¼;8¼;8hm<l>¸K=>D|O?F>ÙÖ==*?È¡%:è­:?CX>yF8yF8hm<º>
!(>ðR?'8º=~=oÁ*?"5:w"ï9o9'?\>5Q85Q8hm<û?Zj>?Að²>#}D>X"i?à	«:g\:Ò©F?p>ò[8ò[8hm<rÎ­<;Q<C¨T?},<#õÞ;üm,?AT#¸4y8¬¼¿ì|>¯f8¯f8¹ü<ó¬=(»1=/I?ýøu<ÏVT<LF?XÀ±6DÚF9¥Õd<)>lq8lq8¹ü<ÕÈ§>¦eB>Aô\?Ó>:Ö=ß4?ë<:µ:/Ç ?>)|8)|8¹ü<ÔêT>Fß>XªN?+=z©c=¾?:QU":ÒÝ>,>å8å8¹ü<æí>þÒ*>´N?±=¨=%]&?0Þ²9	Í9k%&?Ú«>¢8¢8¹ü</À>]>^?¡!?)Ìá>6?4hD::(?ª­>_8_8¹ü<©<Q>¸þ=IR?ý=÷\=X(?.Î\9û~­9Eç¢>7°>§8§8¹ü<rº¬<»b<ñC?s"<µ÷;hã'?«$9°è7­<5@%¶>Ø±8Ø±8¹ü<Éÿ>¬Ð7>U?(>nÅç={,?²ø:}: ?èº>¼8¼8¹ü<²:>HÞø=hý?ý=lrV=#f+?ügs:`:Y:àl?F»>RÇ8RÇ8¹ü<51>Zó=Ú?Ív>Ñ` =n?èú¬:]32:x?=Á>Ò8Ò8¹ü<ÖÏc>ïè
>oëQ?e¬=3ÿ=Ã?gÓm9¤E¼8¢°¡?BË>ÌÜ8ÌÜ8¹ü<Z>0ë>T?ãW>/rË=÷)?ðØM:£GA:ªR?5Ì>ç8ç8¹ü<o>ÏÉ>uO?Üù=HÒ=d?Üp8:±ò":â?ä>Eò8Eò8¹ü<Re>$*>)IM?>~Sà=¿5'?Ü	7:o:pÃ>
	>ý8ý8¹ü<±Y²>)ÞQ>õY?yi>n2>#ö'?&S:ì::W?Þ	>¿8¿8¹ü<c<Ö¦3<¿M?ì»;8Ü;³T?³8øÓ<9'ã?>ô	>{8{8¹ü<qí>C~>cän?^m>@
>W?!u:¼­q:½n ?Ý&	>8888¹ü<>¬Ñ=Êô=YH?½<U<Bç?ÍS¸Æí8r<¾òH	>õ'8õ'8¹ü<ÀÌÀ={l=¦¶P?Ëé=Û=·=:P#?X$:@
ä9~8?WM	>²28²28¹ü<*5?òT>·y?F<x>1O#>jB?Éæ»:t:î<;?ÎM	>o=8o=8¹ü<:ãã=Ù8&=^|¯?¥=YùL=©0N?5s:¬%;:&?ÏT	>+H8+H8¹ü<XÑ}>è>a¾M?%É=	X©=Ó	?ÆO+:6à0:Zò÷>j_	>èR8èR8¹ü<ê>¥À,>DU?ÝºØ=Éé¤=æ7(?
+:SE(:?]`	>¥]8¥]8¹ü<à>4Á'>÷ÓM?-ÈV>î>ò//?©=:õ8:;A?õe	>bh8bh8¹ü<´\<Ñí<GD?6§;Oµ;Í3?Î8¾Õ8ô1>*w	>s8s8¹ü<àô!>Ó¿È=ÕN?Ð'=¬X=í¦#?¼
Ð95yû9sÌÓ>²~	>Û}8Û}8¹ü<¹^>Õ>Æ§P?sH
>¥Âä=6?ÐS:¶ì9§:+?è	>88¹ü<Çeë>çgh>Ð¥?{P>Á*>]O?Ä;õ®:¬6X?	>U8U8¹ü<Ãq>2>NjO?ì®=þE={#?¸ø:¾+:½q?)	>88¹ü<JkÃ>Ì®G>§z?A©>V0=ó]q?6©:ô&>:
$H?$	>Î¨8Î¨8¹ü<:[<t<??ø{;{Y;\?_¹väì8q¿u	>³8³8¹ü<µ	>Þî©=°PO?V=å6=?*$k90:Êna>H	>H¾8H¾8¹ü<GÜ>b5>OÌ^?Ïo¦>eïx>)+?ð::¡­?.	>É8É8¹ü<@e>
0> 
\?)>÷À>u#?IP<:¸:íÍ?¢°	>ÁÓ8ÁÓ8¹ü<mû >çôB><cS?R?>ß»à=°»'?T?:ñ:k"?¶	>~Þ8~Þ8¹ü<FÔ©=flX=âH?è<×Ð<7z?Dá£8H§8
û>jÁ	>;é8;é8¹ü<Ý²>÷ËR>HX?@25>e>c-?"%J:]:¿¶(?«Æ	>øó8øó8¹ü<>Mo3>¬)Q?>3êÍ=!?ÄÌ~:ì³:äù>DÈ	>µþ8µþ8¹ü<·b>?×
>ÃQ?3=¯ñW=j
#?Ç:Ùâ9Õ¡m?tà	>q	8q	8¹ü<Å`>O
>ÚnP?¢ío=ï7=ÎÏ'?JÄí9á:I	å>Wð	>.8.8¹ü<U>ez>XW?åBÉ=ÂY =0¨ ?Ñ:N°:Cjü>
>ë8ë8¹ü<îÃ=Vv(=%ZQ?üær=½:=ð~&?ØÃþ9Vï9bg?
>¨)8¨)8¹ü<Ã8º<´l<³fI?ï}ÿ<hÐ<èê?2ã8ÛC9·m>Ô
>d48d48¹ü<Kn·>p\Z>W?4à>DBÜ=wb(?Vù9æ	95üM?û$
>!?8!?8¹ü<X>ÒV>ÒM?Û=;±w=jó?¹E:¸
:%7?æC
>ÞI8ÞI8¹ü<ü>¶`*>)UR?!jà=	ø©=|)?â:+j:m(?CH
>T8T8¹ü<Å`>1>è;P?ê1>Á¸÷=D{#?r:h£:g®?Ô{
>X_8X_8¹ü</÷´<|G`<oN?º\;I;a,?qmb7ê9Øø7=¢
>j8j8¹ü<ûËÊ>Ì|]>ej??]>¢>o9?	¥À:9:Ù/?
>Ñt8Ñt8¹ü<R>Ò_>oIN?Å>JØ=þ4?0êÂ979òh¢?X
>88¹ü<ÖSÌ>2¢h>ËÙ`?JYª>$Ós>äÚ2?³Ôz:5u:8ï?
>K8K8¹ü<&>Z)>A@Q?!eï=Ánµ=jä(?bÊ9ès9Ã9?Ú³
>88¹ü<êi{>îÛ>(Q?d)¾=@"=¼æ?±â:¥n0:®øÊ>Å¶
>Ä8Ä8¹ü<íB>] >TüQ?Åï>ºíÙ=È%?Û/~:)z:¨?	Á
>ª8ª8¹ü<û|>qp>°S?$ö=cº=tJ)?¥ ¢:Ã«:?Ã
>>µ8>µ8¹ü<)­>7ôM>;W?LM>"9>35?2Q¢:Æ&:U?ÆÌ
>û¿8û¿8¹ü<í>ôa$>[>U?êéã=Ù¹­=Öì'?»:>Ø:<S?cÜ
>·Ê8·Ê8¹ü<[-=Ûâ5=ôìJ?´?%=«}=c?k9"¶c9b?÷Þ
>tÕ8tÕ8¹ü<Ø<>óè=Y8O?©=r|=è!?¢¼9¾Z¦9l?Ãá
>1à81à8¹ü<C©Û>ò>Û=>@/>a=c?xÇ):W¸9QÇk?â
>îê8îê8¹ü<H î>ÑC>|?ÍÐ>iÝ>#q?"Ë:g:²?sò
>«õ8«õ8¹ü<W#u>=j>+f?_D>¢]>uW3?¨´::°?°ø
>g8g8¹ü<è_¤>>aK>-çN?Þä=©=ô«,?÷à):Òó:4ø?\>$8$8¹ü<AT>G>÷ËS?K*>,>)¹$?$»:-K\:'h?©>á8á8¹ü<·«¥>~àJ>,
Q?lQ>4ò=$
!?³u:<~_:m[?10> 8 8¹ü<§¹ ?,>{2?
°Â>³->"?]¶:K:¶	e?0>Z+8Z+8¹ü<¾Ñ>!á«=ò4Ö?%¦e>È½>¨QH?*ñ±:£©5:ÅÁz?kX>6868¹ü<a8µ>¼UR>y\?¾ö·>í]>0?ÜÛ½:È¬:Ô?ce>Ô@8Ô@8¹ü</>1 >Dú\?ñÿ=kaÆ=Å#%?z!:)î:"T?q>K8K8¹ü<ÚR?F>ô·?cÌ2>J²=o?×ã:,:Ée?.w>NV8NV8¹ü<v,>>ÐiT?\×
>Ú=v«"?¥	W:F4:ô®?×x>
a8
a8¹ü<¸t´>U>þLX?">Sç=54?À³s:«Ò>:dx#?µ>Çk8Çk8¹ü<rñ>Ô¿7>·¸L?bÉà=ùe´=Î~?R¢î9×Ç(:»ù´>"³>v8v8¹ü<©$=¾T:=iG?<)<E?Ñ
9J>8è@´Ê>A8A8¹ü< M>®5ý=HO?U¿>ß=nE?v¿9#÷Á9>!ü>Dê>ý8ý8¹ü<A«­>*âO>ÂÝU?'>@}>þN$?»[:!·E:W`+?Â÷>º8º8¹ü</|>É7>V³T?Æ>þË=}$?
%:Hý:qà?>w¡8w¡8¹ü<$3©>»8?>b?³û>ÆïP>¼7:?¯Ñp:&SS:aÝ?:>4¬84¬8¹ü<1ªT>Y	>L?ÏÙ=µ3²=é?øÌ²9C:ì >0*>ñ¶8ñ¶8¹ü<G>¢ô>ã4P?§?p=Þ5=`)?'aº9Ëvã9åÂÑ>s4>­Á8­Á8¹ü<j¡«>gL>ôV?ÕðR>3w >PC(?:Þn:X?>>jÌ8jÌ8¹ü<ÁlÖ>±[>ÓU?Áf>®¯i>¬Û%?×Ü²:©ç:\Ø?£?>'×8'×8¹ü<g>Ó÷>¨¯P?Qn>·Î=&$?:CH0:v]à>BT>äá8äá8¹ü<lîò>B>Þ7]?êI>ÊNF>GÆ*?²
:{:	?U> ì8 ì8¹ü<;	²>Ñ>R?{e>H­>zìP?:DÊ:e?ËU>]÷8]÷8¹ü<$£>¾c­=ßð?¶z>ÿ°>ù{?S¸:Ó(n:SF?t>88¹ü<Ô>%>ÿ7X?÷V>y¥'>_m#?lq:®:ò
D?v>×8×8¹ü<R,>¾Ñ=RSR?(¬>`c>»1?q«-:,:jÇ?P}>88¹ü<õ=Í G=.(H?gÒ/<0 <³}?K5¸?79ØDý½	>P"8P"8¹ü<¡S>ÍÍ%>ñP?ë*Ê=z=Ù\'?½Ïä9\	:k´Õ>Õ>
-8
-8¹ü<@T>Ü&>¼3U?6<B>{¶>¥ö$?uu:½':N;?>Ê78Ê78¹ü<»ç´>7âV>!W?§ó)>lôù=æ.?+tè94:¸9æ!?®¾>B8B8¹ü<E[r>+Ö>1OL?Ï§=Rw=8?ÿª9Tâ¾9¦Tå>¸Ò>CM8CM8¹ü<×Ó>£@,>KÁU?Fæ=Ãm=öá%?­é:þÉ2:Eã>YÝ>X8X8¹ü<Ù²>¦b8>,R?7%0>u>>Õó'?ê:äÕ:ÒÐ?ué>½b8½b8¹ü<¦e>µh>í1Y?D>®/?>$/?ïæ:¹:j?hì>zm8zm8¹ü<Äs>&>M9S?ó³>wÌ=(+?¡/:vv:G' ?ï>7x87x8¹ü<·R=)=ÅF?Ç«,<¹¨<Í¬?¿y8Ó^9Ì¯#>ñ>ó8ó8¹ü<åSÀ>®b>oRY?Â>Ø/W>ÿº9?²K:§t:»?ò>°8°8¹ü<æW>3>a§O?bâ=¡­¯=¹$?·Ð=:ih):Xk?(
>m8m8¹ü<ü¢>¼@>a{X?flÛ=¸Ó©=a%?Í¸:Ñ¦:>
?v
>*£8*£8¹ü<âì>F0>¼Y?ç9A>	>ôÜ,?s0:?Ò5:Òoø>Ü$
>æ­8æ­8¹ü<9w>?³¬=ÍIJ?;!=§ö<y'?Õ9Ý8æý?ø.
>£¸8£¸8¹ü<ª>9ìF>0æZ?O">`ôÏ=y©"?]:ÅA:ý§?\
>`Ã8`Ã8¹ü<»;<sÁ%<PÙa?Á[©<yGl<f~7?6þþ8¤nû8Ð?<^
>Î8Î8¹ü<¼>®+>¥ßN?ô?>,E>(")?XV:+:{û@?zb
>ÚØ8ÚØ8¹ü<Im>bw>R?àÿ=Ë=ýw ?}[:m&q:e é>3o
>ã8ã8¹ü<á>ñ>>V_S?<*.>õ	>!?Ö.:ÐÂm:a	?¢x
>Sî8Sî8¹ü<Ùf>[>¯O?4¬V=»&=õ$?;:ü7ð9Àû
?z
>ù8ù8¹ü<n®>Æë&>¦°T?D«°=
Y=v)?¨lª9²Þ9çnÄ>d
>Í8Í8¹ü<`b>Á>,M?òA®=m=ì!?Û::¤t':*£?Ü
>88¹ü<{ª<î"B<[­F?1û;Í;9Î?­¸¢PÀ8zt¬¾7
>F8F8¹ü<P>Rd9>CSR?g5>Ë>2?®á4:ù9:d3ú>¬
>$8$8¹ü<ª>^+>K0`?SV>°ðË=Ií3?PØ}:2iX:$?f­
>À.8À.8¹ü<Â¹>MZ>3Ý_?-X>w(>õ"8?ç1:oD$:@T
?nº
>}98}98¹ü<@Ôw>u®>M?,¾>j!ø=.?0)n:ÉV:%?I½
>9D89D8¹ü<
2>©&>ÎU?e+>É4à=R*?íä:ÀKþ9Ý?
Í
>öN8öN8¹ü<=±&3== F?-7s<¤+><´#?¸[8]!8è.??Ý
>³Y8³Y8¹ü<ö{}=Ee=lK?Ï½<z <\?Då(¸ZV9ÝÊ½µÝ
>pd8pd8¹ü<Ç<s<Êfh?íd<Xô1<¶©$??9ÔN9°>Pæ
>,o8,o8¹ü<R°>1Ä0>¿pT?nØ>©Àõ=¶b#?C:£:",?Fî
>éy8éy8¹ü<í£>$ÐI>FñO?É!>`í=nM'?§=:¤,ï9X?ùÿ
>¦8¦8¹ü<"³>º$Z>VÆR?	í=àº«=L1?²Uy:äÿw:j°?Ï>c8c8¹ü<óT>÷=ZN\?,R>É5:>÷4?X¼9ì9>ÑË>]> 8 8¹ü<í.©>ÕK>¯½T?ë:>ª>#2?¡Þá9ú:Â-Å>l>Ü¤8Ü¤8¹ü<Ñ>^;> ¦V?Öîó=¾=Î#?I×[:ZN:­]?*!>¯8¯8¹ü<Ýv>o	
>]"d?ï9?	Í
?'?§*:sñ9û?3>Vº8Vº8¹ü<ÑjÞ>ë}>=`?d§>Cn>yÚ3?4äD:üRC:í?M:>Å8Å8¹ü<#5>câ="M?.7>
¹>O~+?çÚ9ÊÌ9	?
>>ÏÏ8ÏÏ8¹ü<¼F
=¶<¾
F?·ã<0<Ãk?åØ5PT*¸?þ¢¼¡O>Ú8Ú8¹ü<Q>ë[>dT?ÃôÊ=éF=±M'?f¢:Z:Eû?o>Iå8Iå8¹ü<E`b>)Ù>:LU?w_>½©ç=ÜÚ"?#ÚS:#`6:&°?r>ð8ð8¹ü<¡>G(<>ÞýR?Ê÷=tÁ=$?^07:Gü:zn,?é>Ãú8Ãú8¹ü<	Ë<K<ZJ?¯ö<#.Ó;4&?ú1ª·."9õ¡£½Ô>88¹ü<@->v}>÷WO?hG=_uj=èY?}Õ9ô7ø9W.Ü>»><8<8¹ü<¸i>²Å>iQ?`>É=o#?»J:êñ9®x?«>ù8ù8¹ü<Z¥>uH>"vS?+>>­B?D·O:æß,:Ì?ñ­>¶%8¶%8¹ü<f¬>ëL>»ÀW?ãV>sÝ=-^2?»P:lÀ@:n
?´´>r08r08¹ü<i,¨>íI>ö4U?¥®>XÎ="?#?E¬:ÛõR:ÿ±;?XÏ>/;8/;8¹ü<åÂ>S(>ÑyN?¤éÖ=O­=Êò?»	9:xÄN:¾å>%Û>ìE8ìE8¹ü<® B>øÑð=QåN?ì³Ý=¤²=e?þL:Æl½9&4?tè>©P8©P8¹ü<q)U>¨>1Q?§PQ=%=ºØ!?
²¼9ü;9{?Ìó>f[8f[8¹ü<²µo>¬>3ÆO?oùo=yï8="&?:?ã9*?G>"f8"f8¹ü<|>
Ñ>
JU?&>¹Ü=w®.?5::·ó:	F2?/.>ßp8ßp8¹ü<ín²>kÉO>çÕ[?ìR>£Å=%'?Õ:Ñè9:½z4?î3>{8{8¹ü<I|?>04ñ=U;K?ÎÒ=£=f$?mç8Rº98ü>;>Y8Y8¹ü<[ã>î?(>¨ÍQ?[ðñ=Ýi¾=î¢"?±²î9â5:9Æ¨>]J>88¹ü<g>ÿû>ER?Ùò=KAµ=÷~+?Lô.:Qä:½¡?ìS>Ò8Ò8¹ü<A{¿>a.X>5Àb?¾+>¿üP>R0?Vô:ê~:0È?ZT>¦8¦8¹ü<iÈk>?ó=+%x?1$>Po=¤¯?|:[a³9¡ÅÌ?f`>L±8L±8¹ü<nW>÷á9>ÈPW?Òò>d>Í!?'qY:9<:Uý?Ra>	¼8	¼8¹ü<úÊR>AJ>°P?Iêò=[4É=÷?.uÜ9õÄ9­sY?êd>ÅÆ8ÅÆ8¹ü<Ëu>ÁÒ>'S?!J>£äÆ=cü(?­·:5]:ªé?w>Ñ8Ñ8¹ü<¼/n>è>:ÛS?(Ð)>º>hÃ#?ÎP\:Ó<:ÙX?>?Ü8?Ü8¹ü<7?2¶e>AÌ?çnh?V
?KR?1©0;s;¸%?b>üæ8üæ8¹ü<ÊC?q]>Ìâ?Ê©?$
?¥?l%­;#(;Þ?÷>¹ñ8¹ñ8¹ü<b*>n3Ó=N?a|=°]=t¨"?ZU9¡+¡9dÉî>>uü8uü8¹ü<¸þ>2ò$>T?ÉNØ=è¢=éô)?~9M:´P>Ä>2828¹ü<Ëeµ>1>>2)t?§¦ù>h±¥>ÐÛ@?c:
9v:?X>ï8ï8¹ü<ýX>{,>ÿ²V?ã
3>g>Âe$?8µ:£)A:%ç+?ý>¬8¬8¹ü<ãØX>Ñx>õO?½Y¦=4
=ÌB!?;vô9¦ô9É]Y?¯>h'8h'8¹ü<w
Ã>Ü*c>!Ï[?7?Ô>V>{b0?X":Å2:þØ?P±>%28%28¹ü<Ó­w>×>nT?s« =év=«&?øöU:êåJ:Bû?¸>â<8â<8¹ü<Y\>²>>Ý³N?ÂÝ=Ö³=Â?ê:Âä¶9V¤M?³»>G8G8¹ü<Â>1¥7>EWS? ©=T¹\=B+?³F:\¹:È?Ç>\R8\R8¹ü<Þö¿>Jg>}¸T?üêò=5L¾=Ûd#?¸¬n:g9:ãÆ$?ÒÕ>]8]8¹ü<Í>®¢/>¢
R?ÇáM>>7&?!Ø6:b5#:Wf?í>Õg8Õg8¹ü<Ù<¸><'ÅC?¯¨å;&àË;
0?¾1·YH8Øx½­>r8r8¹ü<L>vÖ*>Ó»S?	ó;>TJ>Ø ?ü@:7:T?
>O}8O}8¹ü<N:>à+>TU?§¥">£è=<û2?5¦:Ùr:
"%?
>88¹ü<â{<
²#<!HD?@Îü;TÆß;?>ê9ª8CÂ?¶
>È8È8¹ü<¹ë>9'>7$S?co
>±Í=¾J,?v(":G":Fÿ>`+>88¹ü<´CÁ>8f>gW?I$y>ÌÊ=>Ò(?%æV:/:Âp,?¾/>B¨8B¨8¹ü<³>Ð0>ß9R?.y[>÷d!>Ï.? = :?k: .?#?>ÿ²8ÿ²8¹ü<¼§>VL>éQ?>ß=.?è7:N.:h» ?C>»½8»½8¹ü<>Ü0>ªÅN?\Ö»=Õ&=ôc#?-:A:õ:?ÉJ>xÈ8xÈ8¹ü<r²>83>®AW? þ=¡½=Òw+?:­Î9ä?äK>5Ó85Ó8¹ü<qxm>Æ> S?Óê>0­ç=.¨%?£@Z:×X:?íR>òÝ8òÝ8¹ü<¬=µ^=ûÕF?_Ü<um<E?í8BlW9á»=1j>®è8®è8¹ü<õ`~>x>ÓHS?Z,Ê=ÓN=%?Â	:~î9ð%?¾j>kó8kó8¹ü<g4r>@>MúS?Ãá>;Ü=§"(?°¶::x:í½?y>(þ8(þ8¹ü<QB>ìa$>´O?Ðá=y¥ª=a)?=9:­îa:ê¯?Ï>å8å8¹ü<®ç>¯ß)>ÏL?c¿Î=$P¨= :?`ê:ê:Â
?æ>¢8¢8¹ü<à[¤>["7>Áe?ÅR>ê>òTM?Ú¨:{::?ç>^8^8¹ü<¶Ê>÷p>ëW?ÊÊ
>Þ=Æ#?Møo:T:?>)8)8¹ü<7O¦>C+C>8%Z?ÒB>äG>-G*?ùÝx:2ò>:¿Ó&?µ >Ø38Ø38¹ü<o>»2>ª<`?Æ!@>9rý=cB?Ó:ÕK:«(?p§>>8>8¹ü<+>Ñ0>O?Õ<>.Ní=w'?Z0:ÆE:Kf?¨>QI8QI8¹ü<Fb>ñk	>ÏS?I>ü=¼?ç¹V:ãØG:¢	?Î©>T8T8¹ü< Xv=ê;=cF?ç</ßó;ûÖ#?sùC9ïT9Äë>h´>Ë^8Ë^8¹ü<®I­>_ÎI>ÀÒ[?>Ó´Û=üÈ1?ÿ3C:ï¥.:?­º>i8i8¹ü<©¥>¡G>pT?XV>Ë¨>Ô-?ä:Ð/v:jY?
Î>Et8Et8¹ü<Tp>Ä::>(ÌY?u>gå=Y°0?Í:9^:?ÃØ>88¹ü<ù>5V>z8?3=c><{->ª'?Év:ê!:
~C?!Ù>¾8¾8¹ü<ò¶>°4>ã?´Q>µî=è?rA®:o:9:ÂÕp?Mã>{8{8¹ü<wnz>¸t>ãP?a >sS> ?ÚÖb:æ^_:Õü??ì>8888¹ü<%Ï>ëÓþ=Ð?³áB>¶=ï§?%a:Ö C:ð¤?uì>ô©8ô©8¹ü<ÁUÑ>[Ê>°?ßq>ú£Ô=?¯ý¬:À%5:yt?ù>±´8±´8¹ü<{+»<¥ùn<H?«.<XÑâ;ÑF0?4Uh7Ø¼S9As=÷>n¿8n¿8¹ü<=>I£&>é9N?VP¬=0é=ÊU?Òj9t9&z>©>+Ê8+Ê8¹ü<E¬c>°	>LðS?X¢=ï=~?w9Ø:Ï9B»>J,>èÔ8èÔ8¹ü<â¯>©çG>L7`?æ§>Óé=9¾+?A1£:k{:õ
&?OA>¤ß8¤ß8¹ü<Êt<B\&<ÚIJ?*ëÀ;f%;+2 ?TÖH¸<£È8 ¾C>aê8aê8¹ü<Î8>øD;>ÕÒR?Þ¢>èîì=V?óÓ:/C:ø;ÿ>2D>õ8õ8¹ü<Á¡>Ô=>Ä)Y?Oôn>ô,>Ø0?mh:ú :oe?PJ>Ûÿ8Ûÿ8¹ü<°=ù)=âP?u<ûf!<b´B?<ïÔ8W9±Ñ>a`>
8
8¹ü<BfÂ>êk>ªS?,+>R«ï=wÖ6?reR:QQ=:d@?i>T8T8¹ü<a¸>:zZ>DX?b>P,â=?N)?G%:?t,:wYõ>ÿi> 8 8¹ü<½Tu>95>BX?^G>PF>ÿ1?'$:3üù9Î(?ey>Î*8Î*8¹ü<ëm=úÅ=´J?=¬Å<#¯<¤#?3~¦¸=Q19X_p¾Ì>5858¹ü<v>Ä®>¶=U?Vw>¬À=E0?)6v:í:VG?¡>G@8G@8¹ü<øà>£>^D]?ÄX¼>më>7%?à;::ï\?Ù¤>K8K8¹ü<µ]á>Z>ða?La>(&>²-?yz«:­:ò1$?Ê­>ÁU8ÁU8¹ü<U>><CS?5@>Ví>K3%?»V6:ú]>:+4õ>-º>~`8~`8¹ü<ð/H>LFö=¹P?µ4=úw=Óv?Ñ«":Þâà9c-9?QÑ>:k8:k8¹ü<ë¥Y>#>$ÌL?Ekä=ð}µ=!?.í÷9:Ð>¢Ö>÷u8÷u8¹ü<MW	?øûI>Ì®?úp>'Ê>Û¤e?:$à*:>)Q?½ä>´8´8¹ü<¨u>Ç>­rQ?^Ö=BC=c,?::~?Mè>q8q8¹ü<¾/>ï¿Ù=®N?÷ÇË=¦=ß'?tEÃ8ß¯90ß%>Dì>.8.8¹ü<¿]>u	>êñN?ÁXÂ==Øh ?9.:Y:Ë¶?¶ï>ê 8ê 8¹ü<þË>Eà)>
*Q?û°=Á=eí#?}r8:&:
\?æ>§«8§«8¹ü<#`l>>èR?cYÍ=Ó{¡=Å"?"Ì9ah
:íÈ¼>Ä>d¶8d¶8¹ü<ýj>]Ð>Ù´O?½½=Á =P"?y:bø:¼Û
?
>!Á8!Á8¹ü<NS>ð>úaN?^ý´==3 ?.´9¬ÒÑ9MÜ>é>ÝË8ÝË8¹ü<Çv=»=õÿF?73i<7BA<Et?´~¸í(9èî@¾>Ö8Ö8¹ü<;Õ>!]Ç=¾«J?yÛç<Zµ<C¥#?VñÜ8Yd9Îiw>î>Wá8Wá8¹ü</òÏ=ð=/yF?·ö<§A<©Å?Bò	9+ák9¶>@>ì8ì8¹ü<N¢>4ä?>
IX?zóU>u´#>I'?A?*:iÍ*:ï*ÿ>(>Ñö8Ñö8¹ü<é=¾ú-= E?3<Ê<»?8¥¥·dJY9'C½7>88¹ü<wL=j¥9=³ûF?kuB<6Û%<î?°Ã8Dv9ðK>ß@>J8J8¹ü<
Úï>ßÂ>5
W?{9o>q*>¥3?~Ú6:?:_eô>¾O>88¹ü<DVð>>Â+Ý?%L5>ÉÄ=y??ùz:²3:çÅ2?õO>Ä!8Ä!8¹ü<¾Îù>Þ+4>Õx±?\¶d>ÙÊº=Ì¹?pnÊ:`0':Lû?çn>,8,8¹ü< >oû:>2öP?ëú=z%È=Ðõ?Ä>X:b4:r?ì>=78=78¹ü<py>=>V?Ê?	>
Ø=ß¢"?@hY:ÿ/:?r>úA8úA8¹ü<ù ¥=µ4=Àyk?ág>5q/>'Z?d¹B:§9ÇÉ?Û>·L8·L8¹ü<Z>9>3|Z?¯?Ý=	¤=,?ÔE:ï.:Å?>tW8tW8¹ü<*)>*É5>PßT?ã/>jó=?:R9:×ë9+nI?T>0b80b8¹ü<¸Q©>=üB>pM^?Óu?è8Ë>PA?Lñ:äE.:ÜL?4§>íl8íl8¹ü<>|'>«W?Ù¯¥=W=#ü%?õ°:^Kù9ä4?ø©>ªw8ªw8¹ü<$m©>#rB>m_?&£$>ÏÝ=>?P#:4
:T ?Q¯>g8g8¹ü<É¸Ñ>3B>JI?ßi>MÌÝ=î¯5?.9:ìÒ9IÎ5?¨¯>$8$8¹ü<»>h>G±?íÃ>FùÝ=[|?FÃ:Î¿j:ìóT?Å>à8à8¹ü<Z¹>ÓU>¦^?{¯>ÙQ>p[,?s¨::"A?Ì>¢8¢8¹ü<Ý>·z<>ÝU?Í>(æ=¤Þ*?¢
0:ÁÄ?:\ë>GÏ>Z­8Z­8¹ü<F+e>õ^>éøP?1¹	>×=©÷#?c¦9M/Á9­ûÛ>Ò>¸8¸8¹ü< Ø>WÑo>ý´f?y8>Ö|F>I:?©:æòH:6f;?cñ>ÓÂ8ÓÂ8¹ü<Û=f>Ú>ÁºR?wÑ=b«=MM?
8:ÕK:J'ç>õ>Í8Í8¹ü<m>ÿU>ë*T?sõÊ=Ðq=5(?I::ª:}Ï)?>MØ8MØ8¹ü<öò£>ÙoG>rR?v¼b>1'>ø®-?µÿh:Ý@:!£?Þ >
ã8
ã8¹ü<g>Ä

>æ±Q?ìQ>ì2Ô=.?my:¨P:ÄY¿>>>Çí8Çí8¹ü<¨ñn>z>pêR?`Ï¬=Çx=Jç ?=å9G:É,Ñ>¬B>ø8ø8¹ü<Ä*>)Â='a?ãá>í¤>d·/?HñZ;×.;I ?Rf>@ 8@ 8¹ü<=>G#>ðS?á«=]=T ?ýòù9ì=ì9Fm?é>ý
 8ý
 8¹ü<ÓÓ¿=&Tw=F?<èHl<É?^B9²`;9`Æ?`>º 8º 8¹ü<#ÝÉ>u\n>EÍX?1>ÚYJ>]Ò%?Ê0w:.:ÍË5?_>v# 8v# 8¹ü<º¡>:ÄD>U6R?Uaê=|³=&'?N:PS:Zù>û>3. 83. 8¹ü<yLV>#S>zKO?3=ÄFQ=¡§'?u:¯ÿ9¾»?æ>ð8 8ð8 8¹ü<å¤]>>^(U?Ô>_µÂ=~,?¸Ò7:^à1:|G?ôÉ>­C 8­C 8¹ü<
`>âÜ>)#V?½>Æ=lY=z&?®-:)::{¶ï>ÏÙ>jN 8jN 8¹ü<æg>Þ>ÙO?-=Î$s=ý?sà:
í9ò+?Û>&Y 8&Y 8¹ü<:x>4W>¶'N?Kå$>>£?*::P¸
?Üß>ãc 8ãc 8¹ü<u>ò¶>!}Q?Ð=7Û =©%?«:Ç¡+:Ú>ï> n 8 n 8¹ü<gÜ}>R>ÎP?	_Å=ýá =Õ?pvh:rj/:u )?
>]y 8]y 8¹ü<õ=Â.=tG?ÀãS<!30<Ií?ü}Á¸[9UÅ2¾!> 8 8¹ü<n`>Ôt
>>¢O?§=ÉÑ}=(?w:ÿÉ9¸ì"?5$>Ö 8Ö 8¹ü<~3¯>±jI>®^?¦>Ó]Ï= 0?ù#:):6V?»1> 8 8¹ü<×d>ãô>Ä'a?=»j>o)>[²1?h:Ù:%ö?L@>P¤ 8P¤ 8¹ü<m÷=Âb=N.N?¤}>¶NP>Û?3°·o	94½[O>
¯ 8
¯ 8¹ü<I3¸>å\>×xU?_>ãpÔ=
e)?±S:ý	f:Ánë>BQ>É¹ 8É¹ 8¹ü<¼>Gf5>³Q?Â¹Î=6¥=r8,?0Qê9Ï¬:rÄ>R>Ä 8Ä 8¹ü<iO9>âæ=$xM?I¥=¶Aq=@(%?:.,:d:³?	f>CÏ 8CÏ 8¹ü<PZ>ñh÷=õäa?%V
>¥»=ç@?×¶~:5J:Hô ?ñg>Ú 8Ú 8¹ü<Àù>v³">þòU?¸mE>JÐ>A'?M£:£8:V#?ól>¼ä 8¼ä 8¹ü<rÆ>/³:>¦ÚR?áÿø=ÀÀ=Z%?J´:ï2o:¶'?n>yï 8yï 8¹ü<zá>?>£w[?(>(ô=Àk0?"
:á7a:]1?Io>6ú 86ú 8¹ü<¹y¡>A7>'a?².b>%ï>P7?þÔ:±­:/ /?êp>ó!8ó!8¹ü<±¬">oÊ=EM?µ+g=¸5=ÇÔ"?-0:OÍ:?i>°!8°!8¹ü<ü¶¤>:C>cýW?é>ÌË=ôî!?î8:Ý9BO0?K>l!8l!8¹ü<ÿ{Ð=~=¯N?>vý=D?¡:¤Ðô9t*"?y>)%!8)%!8¹ü<y>g9>b½T?¿;>¨
>þ¤)?ß-_:(:·o)?À>æ/!8æ/!8¹ü<EÓ>
>Ô V?êq>Gmø=kF#?ÁC:ë ,:&?\Ç>£:!8£:!8¹ü<øj>b¡>±R?ÌM®=[=$B(?hcà9Ïb:Î>ÑÉ>_E!8_E!8¹ü<}l>7ì,>-JW?wø>Dé=1$?m.):VC:ì?jÍ>P!8P!8¹ü<jÝv>°Ê>b^T?R!>×ú=è$?wÌ9>9³L?'Û>ÙZ!8ÙZ!8¹ü<«[Y>i´>P?}Ú=?|=tF?ñ%9lÆ:9ýqã>_ä>e!8e!8¹ü<Jk> {>ûpM?!= AK=j"?òEE:?:£¦"?å>Sp!8Sp!8¹ü<IÕt>Q>ådO?sÞÈ=º~=8"?Ä0"::¬?e>{!8{!8¹ü<©ÂZ>Ã>5éR?Wÿ=Fe=ü±!?G«æ9g9åtX?®>Ì!8Ì!8¹ü<<°>E>?Wd?ö>áê]>ð1?!¼::/?\>!8!8¹ü<âÒ>ô
Z>¦w?þË>T;>eÊ3?àÜ:Ä,°:)7 ?Â>F!8F!8¹ü<¾4¦>©Ã>w?PöÆ>/þT>Þ"o?°;Jo§:+=c?á
>¦!8¦!8¹ü<T7>ÆHà=@Q?Ï=ß=ý6)?v«I:¸<*:H¢?j>¿°!8¿°!8¹ü<U<Fu.<:??ký;¹¡á;ëÎ?û¹¼8S)Ý8«tÚ>Ô>|»!8|»!8¹ü</ý>Ç1>Í[?i7>?Â=S§,?1¶>:Ê:ù(? >9Æ!89Æ!8¹ü<k{>Ï >TQ?Á=p_=±7"?ö¥Ó9¦Ô	:zÄ>Ù/>öÐ!8öÐ!8¹ü<xÑ¦>¤ÁI> «S?\Ì3>tl>H²(?'!^:Ñ¸6:?¸3>²Û!8²Û!8¹ü<)¹q>¹Ò>ÕæO?ßà>!ã=Î*"?
ú9æjñ9>?³4>oæ!8oæ!8¹ü<1;?×=q>rB?bª²>W5>¶8|?á:I·#:Åk?6>,ñ!8,ñ!8¹ü<s±k>q>÷b?>ÓI>"(?|V:±ö:0c=?)7>éû!8éû!8¹ü<¼>ìO>Í¿T?ßô,>Lô=Gm5?taW:/W,:p÷?{:>¥"8¥"8¹ü<«Î>nÝ>õi]?QÚÔ=, =°A*?ÒL:èýk:¨/Þ>è<>b"8b"8¹ü<ë,5>ÆîÞ=P?é-Ý=®°=$= ?¤*:öY:t?E>"8"8¹ü<6>,å6>§S?ûð=ßñ¸=È&?iãN:;:/
?%N>Ü&"8Ü&"8¹ü<Õ<©\;<N(C?b³D<<þ<à_ ?É96*9q
?\>1"81"8¹ü<<>Â *>üìQ?]>`'ì=À?«Zã9¾Æ:_r¸>:p>U<"8U<"8¹ü<Ò>Æl0>	e?{|">Z½ë=ps0?Lx:£Q:ÿ?>G"8G"8¹ü<Ñ=ç;=ZVL?0ÔÐ=8:=U*?EX:Ê:y?þ>ÏQ"8ÏQ"8¹ü<xT6>;ÒÛ=VT?1;¡>Øv>ÊÇ'?Æ:¼÷9«?§>\"8\"8¹ü<ü>i§9>¬âW?c>ØIÌ=U¨)?mÈ":Ô:±?²>Hg"8Hg"8¹ü<­(>÷3>}¨^?cÁ[>çw,>E#?­/:¯ø-:¯Ñ?>r"8r"8¹ü<Í>íQ >²rZ?#4>Ñ>b0?M:F{&:ï¯?e»>Â|"8Â|"8¹ü<X £>¢ñA>VûW?`>Èá=¤2?zt:|Æ':Î:?!À>"8"8¹ü<E>_>>k>QwQ?ÎÒ=wÅ¡=sA&?úá3:I®:oÎ?&Õ><"8<"8¹ü<>c1>#W?øU>#Ä!>:(?9¨:um:FÕ?ÙÙ>ø"8ø"8¹ü<Zº>#qî=ðÈ?IC>²â¨=«K?Ä¡r:tHW:¾B?8Ú>µ§"8µ§"8¹ü<¿?L½N>ýH®?T>Më=wh£?»?;eÃ+:Ë?¹Ý>r²"8r²"8¹ü<F1F>ó(ë=¦ÁW?ç|Ù=^=ª=g#?,þ9õêû9s%?§î>/½"8/½"8¹ü<:x>J>´<S?Ôñ=zmZ=8,?¶l9ê«l9x?y>ìÇ"8ìÇ"8¹ü<¬±¬>nC>ò¡b?C$>XÞñ=åÛ-?EA<:ÀE:´ó>Æ
>¨Ò"8¨Ò"8¹ü<#l>ËQ(>Q?l/>©>ù-*?_:Ýp2:û ?ù>eÝ"8eÝ"8¹ü<kt>	H>v¶Q?+N>®^">ºu"?¤:Ú:*½
?F>"è"8"è"8¹ü<×^â>o
E>
?SÖV>îØ=%}?:Å4:Â9?ò>ßò"8ßò"8¹ü<ë^ä<·<$ÑB?bè;òÖ;³¨
?h#8®;u9TËª=?>ý"8ý"8¹ü<|>;>«P?°>Uj×=
A!?j:Ê:P@?ÿ>X#8X#8¹ü<<z[>D>:°O?ÁÞÊ=DK¢= ?ï0:ÌL:Ôñ?ë>#8#8¹ü<Àf>$
>UZQ?uz=X·f=Ú"?8N:k°©9Ã6[?U>Ò#8Ò#8¹ü<ÄdU>&>âÞQ?þiþ=m9Ò=ìç?G5Z:²:ÙÒ:?àY>(#8(#8¹ü<é5>úA>¯ÀQ?sO>Qì=6$?ÿ.:½49Ï?¨]>K3#8K3#8¹ü<â>çé0>eãX?2ý>7nß=[Ú+?éA:s_K:Èô>Ùb>>#8>#8¹ü<Æ>K¢2>§P?Ëws>í?>t_"?¾Ê.:1åk:c°½>|v>ÅH#8ÅH#8¹ü<sº?'à|>æ}?Í1? >÷4R? ;mÄ:WU@?ëv>S#8S#8¹ü<Ðg>[Ë¹=ÏuÁ?gÑ>ò >XD6?;PkÃ:£ªB?y>>^#8>^#8¹ü<G>M;>Z?2ý=ÜU¯=í 9?Å:ÿýä9¤0?=z>ûh#8ûh#8¹ü< >Ël>Ü»W?ÜAð=ª=ià4?)·:*6:â4?^>¸s#8¸s#8¹ü<#	>Ð»'>Ü%Q?ñ¦=©Ä=Áª$?ù:êéô9¬Ú?¶>u~#8u~#8¹ü<G>­>»Y?}
2>;,>ùZ'?Vã;¤Ö:Å2?>2#82#8¹ü<R|o>Ö>ê¨R?Q>!Ç=4ÿ$?6(:^:BÎ$?Ò>î#8î#8¹ü< ¡>I53>#RT?ÛéZ>E*>Ú$?(e¢9ôø9?¤>«#8«#8¹ü<j¤Q>ÿ=Ú\R?o»=Ç=4!?#h1:¤X:@£Ñ>¥>h©#8h©#8¹ü<Û[Á>b>ðxZ?j>u%>Çü4?Ò¾:ÞF:Ã@?ú¨>%´#8%´#8¹ü<Ï>üÙ«=AEP?ÝÏ=×¢=Æ"?Y:3|Y:ªQ?^¯>á¾#8á¾#8¹ü<0Í>Åqs>«W?jS>Äÿ>£Y3?Mî:Þ¸:é>ø°>É#8É#8¹ü<¹6¢<Ñ¨Q<HF?\i<Gòê;?7¾î8Ô÷¦87?½>[Ô#8[Ô#8¹ü<`>Ëü>«V?Ê¢»=Ï=à?Ð©:0:+ÓÛ>2¿>ß#8ß#8¹ü<Ò{>*¾>Å,x?vÎÔ=y½=	¡9?\=:öD:
ì?¿>Õé#8Õé#8¾0<be1>¢lz=Xµ?æ>·:>DrS?è¿°:%Y:_`P?]Ú>ô#8ô#8¾0<)>?ÌÔ=gK?Q=Nü%=×¢!?ºÁÔ9È:1²>Ü>Nÿ#8Nÿ#8¾0<»7P>Êý=R?Æ÷g=ø`0=sW(?´b+:¡©.:g2û>Eç>
$8
$8¾0<°îJ>|ÿ=²=K?µ¸§=$= ?÷wT:Í	7:²?Rñ>È$8È$8¾0<µO>
þ=ÑQ?1=þEq=sþ?'é9ÛóÛ9Ï®?Ðñ>$8$8¾0<pX=¦=úQ?óT=x§+=Ë?X9&YX9úC,?Ò>A*$8A*$8¾0<þ¤>áÞ8>ò$V?yî>üëê=	1-?Ðl:}FZ:q·
?È	>þ4$8þ4$8¾0<Cz<>^@×=^(`?Fa+>Ïý=b-?âo:/÷_:Ø	?>»?$8»?$8¾0<ß;>þÄ=LðK?H=MñH=ê¿#?59ÝH:ê>ë>xJ$8xJ$8¾0< ´º>_c>'6R?®*>ïÏý=Òx+?QjF:Ø
:Ý3?S,>4U$84U$8¾0<qî9>´Âà=%ÆS?Âô=«Â»=ÿº&?¶S:J@:V?ó/>ñ_$8ñ_$8¾0<¨#=Ï<jcJ?á=ÏÅæ<@z?9À¼8{«±?e1>®j$8®j$8¾0<¬<õ)<PD?ë;4Æ;«õ?$}¹)É8Í"¡¿6:>ku$8ku$8¾0<!k>£
>~T?Û$>ãÏð=l?e:&îN:÷
?G>'$8'$8¾0<L>¸ÿÿ=ÍL?¿â«= i=ÍY?ÎÚà9Ü2:½Ý>b>ä$8ä$8¾0<X!>Ç 8>eW?->?r>Ò:?¦8$:ßµ$:`=ÿ>ec>¡$8¡$8¾0<¡n®>W¸æ=lÁ?[ø>ZÕ=
ü_?.:ñÇ9hE?£c>^ $8^ $8¾0<³a¶>tÛü=¦¸?/3>ý¼=(?`:7Ö9Ëc?,v>«$8«$8¾0<ô>çó+>ÓT?_nþ=Ìþ»=ê;-?ÚV:uù9vÏ\?>×µ$8×µ$8¾0<É@n>µ)>{R?Ì8Á=$=° ?ß
:p:¬^â>M¢>À$8À$8¾0<åá>^*>í±S?Dë>|në=t(?4\:ßÂ:4Åù>ñ¦>QË$8QË$8¾0<êrY>)å>UN?Å=h9I=#&?ú»î9·xè9Är?±µ>Ö$8Ö$8¾0<|W>#>ÌÕP?=æ5c=¨_"?Î@#:$¬:©r? ¹>Êà$8Êà$8¾0<þ¢Å>â_>þüa?¤>s>9 '?:±·9"s 9¼?9È>ë$8ë$8¾0<´N¿>·o`>C6Z?£ÒY>Ø %>®Ø(?[¶l:h):êÚ2?,Ë>Dö$8Dö$8¾0<¡Ì>Ô~©=¨T?ñPU>m+>?÷Ï:Ë?:v÷?ûÝ>%8%8¾0<Ö>¢D&>ý$Q?ðä=Î=®=.(?O±}:äqy:ÿ-?Uù>¾%8¾%8¾0<p9>A{å=±N?é:P=#ñ =ð%?Â89jþ9(.?ü>z%8z%8¾0<+%>ä>ê^?/>ÄóM>»o9?ì²l:É?<:ñ ?è>7!%87!%8¾0<|x>Â=>Ö÷U?¤#>[Ìù=ª´'?V>:úÛ:÷"?_!>ô+%8ô+%8¾0<Z¡=~Å<a¼L?<y<Üg?úEr9ZÒ.9ëb1?å.>±6%8±6%8¾0<áÂ³>:¼[>ÂmQ?HJ	>+?Ý=Û?°ò=:?:ØX?/>mA%8mA%8¾0<Â>âËK>Jlt?xK>ì¥9>é0?	d:ÿT:ó		?UP>*L%8*L%8¾0<i¥=f§O=ëëK?³2<Ææu<¸3?ñòð8â[¼8ß¼#?_S>çV%8çV%8¾0<9#>d1¹=ªZ?pÊ?L]ê>ÚC+?(éJ:£+4:Õ'?6Y>¤a%8¤a%8¾0<ôú>#>*>X?æ>3Ñ=4`3?J:dÊ;: ´	?g>al%8al%8¾0<ä@>¨ÂA>lQ?ÊF
>2;Ý= ?ßKq:ã':ø7?$l>w%8w%8¾0<fC>vñ=O?U>á7î=ÖL?Nv°9*AÚ9ÛúÎ>~>Ú%8Ú%8¾0<=F>º»*>âÓV?ÝÌñ=\©=W¿6?NL{:ð^:{H?%>%8%8¾0<EÙ>G4>¸µP?M1
>á=,.?=!:Ðù9<&?ý>T%8T%8¾0<5³<>á=Á V?àÂÎ=ëv=óº.?âà":ä]:Ài"?Ñ>¢%8¢%8¾0<þ7j>.Ï>sxP?ª%¨=ß=±??Õè9l>ç9iÁ?Ç>Í¬%8Í¬%8¾0<.V>k>|T?¦+>Å¤>ny)?¶À':ÔÛ9ZC?d>·%8·%8¾0<>I4>uOV?Wô=©\¼=
&?}<:M¤=:_qþ>¦>GÂ%8GÂ%8¾0<âÊ§>ÎôL>ªQ?4>§>æ_)?£K:TG:?>Í%8Í%8¾0<ê >þ>Q7T?+(½=xÕ=Æ!?Ò[M:­Ä=:
?j >À×%8À×%8¾0<n>v4>l¹O?â>äì=IÈ,?KR:E:×Ä?Y¤>}â%8}â%8¾0<C,ð<Çc<*SC?Ü<<át<%?29¼ë8/?m°>:í%8:í%8¾0<¹>&7>Zt\?ç2>p>M(?RÙÂ:´ÈÁ:´?·>÷÷%8÷÷%8¾0<æB=`·ô<ëK?qÄz=H®U=<7?Ñh9ém9HE>?ùÌ>³&8³&8¾0<çì<\!<CX?}çR<$<$?²©¹òà«8³î[¿Ö>p
&8p
&8¾0<\>\1>*S?ø¤>È=(?th9¤ÂÔ9Þ¸>ì>-&8-&8¾0<jß>vf>KW?Æ¦==ñ	!?\¹9'Ù9A2?Fï>ê"&8ê"&8¾0<Ð>H4>áOS?=è+>j>3~#?òe:%C:Óí?{ó>§-&8§-&8¾0<Ãç?#TH>@e¬?¾K£>^\>Ç²=?µ.:"Ùâ9£3?Âó>c8&8c8&8¾0<pô>O>Ä?³pº>;b\>'X?C­:&:Úc?ÿ> C&8 C&8¾0<ªÂÀ>¡Q_>3ø\?¤><Ou>í¹+?wa~:8:Mk0?Y>ÝM&8ÝM&8¾0<þ°>üñ7>þZ?8k>»	X>"+?ÓO:ä:¸? (>X&8X&8¾0<Ëa>+õ*>;8O?ø°¢=j=Vg!?7v:¥X&:¿Sò>´*>Wc&8Wc&8¾0<Êê¹=<ñm=ÎH?ëÔ~<P<\?8j¤8üõ	8F?D2>n&8n&8¾0<
>Þÿ!>BW?#ÔÌ=ºÃ¡=S"?ëá9;A:+~¾>K4>Ðx&8Ðx&8¾0<õÓ>öB>ª­O?¦Ô[>y+>ù#?6a:ÐC:å7?A<>&8&8¾0<`ä>xP2>\ãR?ÓT&>Ôk>[7?¦=:ZÙ0:õC	?_X>J&8J&8¾0<àé>
o)>ùâQ?>¥s>s@>"?B¸ë98üú9õmð>)n>&8&8¾0<Lè>ú9->-&V?Pm>W>9>íú#?ÔÀ :£×:5?gp>Ã£&8Ã£&8¾0<­*¤>.@>!ÑZ?NO>±>A<2?:Âõn:ÙM?ÿ>®&8®&8¾0<à£·<¨^<$S?~üª<Ðê<¯è%?¾a·k9YY½^³>=¹&8=¹&8¾0<¦Ð<ð<øK?,ç'<ì
<ÂM?ºü19F9®>Ê>úÃ&8úÃ&8¾0<÷þ½>X>a?>"O>w+-?¤Q:¥e::l?-Ñ>¶Î&8¶Î&8¾0<¦>ù9>}d?xN?>#
>-?×:ø:ë|?úÜ>sÙ&8sÙ&8¾0<>qÚ7>s[?À >Ìõ=Lë'?:ÁÁ6:ÜWF?å>0ä&80ä&8¾0<IDq>$>0W?/¥>Ý=#å?5&6:$:ð^?6ç>íî&8íî&8¾0<
ÌR>c>eïN?âª=í]=j0?û2:d:¨?é>©ù&8©ù&8¾0<Mã:>/Uß=k9V?O88>4>E|!?l:ó:³?<ë>f'8f'8¾0<Ô&>ý2Î=#5N?Yóý=«Ä=Æ%?GVï9ãi×9&7?3ï>#'8#'8¾0<[å´>ÅËP>ÙÊ]?o³ >§a>#P6? :5\:¡b:?3ñ>à'8à'8¾0<²>å>^S?èW>>n >aC,?ÞG:òô):×?üû>$'8$'8¾0<
£9>I\â=®ñQ?^Ö=_P=*?KÄ,:Æ?:¾?©ü>Y/'8Y/'8¾0<Ø]=;=äàD?[-< gS<@E!?.B9:éO9ÜO¥>¡>:'8:'8¾0<L>Æ>Â\?n>~é=

%?r:²|b:Ó?%>ÓD'8ÓD'8¾0<¹j> g>ýáO?=ct=Ù(?Ó:O*Ñ9ÿæ0?(>O'8O'8¾0<Ù
y>¹>·R?6Ô=Ë§=AÉ!?GWÚ9£ï9<Eé>ó1>LZ'8LZ'8¾0<GïS>Jl>¾Q?wõL=O#=ô&?ê: :C4÷>¸2>	e'8	e'8¾0<P>Cj1>q9]?·9>rÞ=ªð#?µçg:[dQ:Ã
?A>Æo'8Æo'8¾0<¨KÆ>¬´l>{uV?*9>¾>e&?rz:Ä:Hù>C>z'8z'8¾0<ë®X>Å>£îQ?ÉïÛ=(3·=íª?[Î,:ûg3:ö>I>@'8@'8¾0<ÚQ>}K$>?¼O?TB>÷dÇ=JÎ)? :,':(Þí>ËX>ü'8ü'8¾0<_Ü	?Vw>T°?òw+>=x^?­:
.+:ÉËn?\Z>¹'8¹'8¾0<áÄ >+Ç=w¹N?g¸=7Ä=l©?ÒÂ9çûÃ9&ý>w[>v¥'8v¥'8¾0<á¼ÿ>ÊG>è×£?#Ñ>¾ZI>xò?z}:Üþ":zòL?_>3°'83°'8¾0<+o>SÓ
>°\?®>/²ä=#,?ù5:h
:eé#?b>ïº'8ïº'8¾0<qg>c>¹T?
0>Ð">ý'?ßT:µf:?Îs>¬Å'8¬Å'8¾0<ÜO¸>ÌmU>H]?.?>o0>6k,?â>:vôD:â%?Bz>iÐ'8iÐ'8¾0<§ØZ>¥>'.S?=U=-(J=w"?¸:,:õø>>&Û'8&Û'8¾0<=·%=·J?Ê«<÷qÞ;°Õ?²¯9ã¢8)Ól?l>ãå'8ãå'8¾0<cÝ==Ç¢G?m×º<`<o2?h|â8uÑ]9±>Ò>ð'8ð'8¾0<OA>úç+>¢ÝP?
D%>H>9?U/:Ýü9?Þ£>\û'8\û'8¾0<í÷>B>>T?vª¿=:Ì=íý%?QW:ij:Ó%ë>¶¥>(8(8¾0<ÍÕ>¡w> 2[?
>æÈ=¼+?Ó$:Ñf:Õï?Rª>Ö(8Ö(8¾0<0Õ>Hl>2ûf?ÍHT>×}>ÔhA?~§N:MjA:îÂ?j¬>(8(8¾0<N=
==úG?}<3J<Q/?9Æe9¡¦>¤­>O&(8O&(8¾0<Í30>zÓ=GU?»l>E@>M??Ý:«e:À?·®>1(81(8¾0<Î#>`Ç0>SlY?ëÚD>ºª>0?n:T~K:u`*?¾×>É;(8É;(8¾0<c¬>I>Îx[?à×J>då>ª03?Î:É(:pK?Ü>F(8F(8¾0<êÀ>%>#T?pü=fÀ=÷Ï'?5$	:¶:%O?æ>BQ(8BQ(8¾0<ae>o2>SxS?æÈ>èMó=-Ï!?²=3:ÿ:øË/?'ê>ÿ[(8ÿ[(8¾0<À\>
½>¡Q?ÓÏò=þÃ=M?Î5:¯U9°(?ûê>¼f(8¼f(8¾0<XP>Ü\ü=¼XS?Uò>ä=8!?Ô:*:mâä>ö>yq(8yq(8¾0<½>/>,£X?øö_>Æ,>&?Õ[¾:m:¸#?f÷>5|(85|(8¾0<3>¥³.>¼NU?	ºJ>Ññ>ìÌ1?ë9:xQE:H6ñ>N
>ò(8ò(8¾0<&x>$>·\?ÒZ0>) >Wy-?s2 :¼:*Ñ?m>¯(8¯(8¾0<Ã
¡=¿åM=>H?6H<ß/<Ù¶?8¤Úâ8>>l(8l(8¾0<g<Ë>l_h>æ_?::>ûo	>È-?¢u:\&:¬Ì<?#>)§(8)§(8¾0<Ê>¼¿f>³`?%ó¹>'>Vk1?,ËÈ:µ¼:V2?ô%>å±(8å±(8¾0<ªâ>Î@>¦g\?¶v>9;>ëc2?u1:ýf:[?(>¢¼(8¢¼(8¾0<Ïw >5è8>%*^?³&>ì¡ó=à/?E[:·ñ9h?³6>_Ç(8_Ç(8¾0<é¿»>-­\>xÍY?Ìñ=Èª=Ä5?Y:¯ ':e&?BB>Ò(8Ò(8¾0<z¾=ZÝ)=cH?»&<>ï<;Â!?L Ã8è9_º§>ÍU>ØÜ(8ØÜ(8¾0<¶ùx>:ß>¡V?¸ <>+>@À?Gôo:äU:?Ío>ç(8ç(8¾0<s{>áf>äP?*'>mäÒ=H?
ê5:ßì:C?rr>Rò(8Rò(8¾0<7®>%Ü+>'
?§¢´>Â*q>Î¾??WÐÂ:ã!z:@bG?Ð>ý(8ý(8¾0<z.>Añ?>×øR?«O>á·>O&?TÅ:ão:@c$?>Ì)8Ì)8¾0<¢ºÆ>QÆX>c°j?ûÇ>rÉ=>X<?8t¨:yÅ}:ðî)?§ª>)8)8¾0<4"h>>Q?*>ê=?ä©j:û!: z:?­>E)8E)8¾0<óÎ´>\âZ>½wS?Bf>
1>Ú°&?NW:£â9g?A³>()8()8¾0<l>ª
>§ÅU?9ßã=½2²=D®#?¬(õ9	xá9-?u¿>¿2)8¿2)8¾0<oÉ>eQ(>.T?¯ø=¾=''?×F«9lzw9¯,1?À>{=)8{=)8¾0<Ïf>«>-X?ò+%>
õ>ò#?Ík:[ :À8<?6È>8H)88H)8¾0<å¬>Û$+>ÂíP?r}>è[í=³'?jû4:ÎÄý9Ç6?aË>õR)8õR)8¾0<jÒd>â¦>/=P?¤Ä=ü}k=ô¢ ?2o:tx:R?Ì>²])8²])8¾0<O>Át$>hEj?¢>éX\>ýß<?|¦:XÎ:AC?%Î>oh)8oh)8¾0<Sï>ß/>Ùâ?Y{#>þ=K?¿:r]Ë9¬9?dÎ>+s)8+s)8¾0<ûõ>@6>¬ó¬?s'[>Äp¤=Ãª? V²:ËþX:eR?eÙ>è})8è})8¾0<¶[>!5>júU?=¾=r=[',?¬_:*ô2:ªü?êÛ>¥)8¥)8¾0< :>Ñ/(>~ëS?hUì=é·=Ã¿$?Mü:s:?:?ï>b)8b)8¾0<Àÿ¡>²i<>l\?ÎÞZ>n½&>¾(?j>:¥B:²oú>$>)8)8¾0<¤%>üÂ1>xR?W6>aà
>
$?Ü:>ô:2?">Û¨)8Û¨)8¾0<>v¤:>¥R?_Á%>Ù
>j$?bT:aE:ªß	?J->³)8³)8¾0<IÍ¸>ÇAW>ÑÇ[?÷'>£rü=|æ)?Gh:H:«¢?¼9>U¾)8U¾)8¾0<øl >ÒB>S?ÊÖ=íÎ¥=EÐ%?p¦9:Ð>*:
?Õ@>É)8É)8¾0<H>Ãô=bQ?¨ã¥=qc=¡?|Û9bÆ»9ã?ÍB>ÎÓ)8ÎÓ)8¾0<sX¬>7M>X¯V? hk>f`/> Ð+?yî|:­>;::ç,?US>Þ)8Þ)8¾0<ë>¨>¿À?ë[=Iå*=ÇEF?"-:J´ü9¸Û/?W>Hé)8Hé)8¾0<[
q>Ç>½U?Ì	>çsÊ=í-?Æ,:¥:@?Ì\>ô)8ô)8¾0<D­Õ<¯§<*³?mÆ==F°<?·W´9çÍ9cá>Ìv>Âþ)8Âþ)8¾0<j£=Ü-=ø0I?b<^E<?JxÑ8Ú=9ð@Æ>
{>~	*8~	*8¾0<G>t­ô=MP?ºXw=L8=ºÉ+?Ö½î9W¸:¸ÀÊ>s|>;*8;*8¾0<f>L_>ãXa?P1G>ø>ç¹,?ÖÇ3:­*:Ó?Á>ø*8ø*8¾0<ªh>!>lwU?È|>Æ¨@>ò'?°::f?¿Å>µ)*8µ)*8¾0<°é°>qÃP>OñX?ÆjF>b>ùQ,?¸©:óà:ö?\È>q4*8q4*8¾0<Ë&>M(">hÉS?¨þ=4¿=È*?_:}É9ÊÎA?7å>.?*8.?*8¾0<
[>h¦¹=×9V?×µ¦=cp=ðn1?è9é9û]ÿ>a÷>ëI*8ëI*8¾0<­¿»<S~h<7»N?jÒ<5ÓV<,)?³9ê9
Ùv>íù>¨T*8¨T*8¾0<èÔQ>)><CO?@x=rI=ó??D:´3ï9
?+þ>e_*8e_*8¾0<*>>.Á%>gU?Ì^Û=Â§=ì(?Ah£9o9£?ç>!j*8!j*8¾0<Xß>Q	>»ôz?cÙÃ=VÀ=ÿ+?¨ª:Áiã9è¹!?M>Þt*8Þt*8¾0<¼>Øø=0¸?/j>õ1û=[n?D:\:yy?ý>*8*8¾0<X>¤Ï>WT?·À>ÞÊ=Â"?xK:»Ë9¿(?é*>X*8X*8¾0<E >Í=,>tDP?-×
>^Ú=H&?N·8:Í£:å$ ?.>*8*8¾0<+© >i>>X?	MB>~>s+?è~:Þk:ùT
?¢.>Ñ*8Ñ*8¾0<I> >ºûX?VÈ>äçÌ=zä%?R¯*:<}:&?'/>ª*8ª*8¾0<__>Ø>ÁQ?ºã=kg¡=D4?3zk:2÷S:µ2?o8>Kµ*8Kµ*8¾0<>°@>ä°P? êK>ó>N.?=}:¦)m:?n<>À*8À*8¾0<f{ª>âM>PT?o>\9æ=Ç4%?Ê:H`:sµ?ÓK>ÄÊ*8ÄÊ*8¾0<tÙ]> >¥_Q?BT³=Ñ=VG&?·@:9D:ÃD=?YN>Õ*8Õ*8¾0<^Þ­<kß^<H¶G?.Èë;}?µ;?&?ô9;Ê8i:6?ÚO>>à*8>à*8¾0<*ý>D.>5¼S?S>VuQ>íH*?³:në9)?na>ûê*8ûê*8¾0<
å>` <>ÀS?*>Ì¹Ü=µ$?è:ÂT:z	?Nc>·õ*8·õ*8¾0<M=´=©ÅF?õ"<T<ç!?ôn9(b9Pj?A>t+8t+8¾0<}¡> >>ØÎX?Ïma>J{#>¡0?àçk:wÕZ:Vü	?*®>1+81+8¾0<­ZU>0~>ûäR?ªÑ=Ï@«=¶?HsÃ9ArÌ9N¼ô>Ú³>î+8î+8¾0<9=½o4=j¼F?ö3<±j<Â?
>90ÇC9ÅAù>»>« +8« +8¾0<F=t7=FeH?k²d<m<Ì>?#Ó9nð8qr@¢À>g++8g++8¾0<\>§$*>IP?°zÓ=ô]§=¼!?\ª1:+á:?ÆÁ>$6+8$6+8¾0<P~m=°=eD?«él<$K<Bó?I9Ù#9ëo?Ó>á@+8á@+8¾0<ll
=+¼´<SQH?YÚ;ââ«;["?þþ8`È8cM°>>K+8K+8¾0<¢>T*>®¡Q?òè=2ÿ³=§%?G¼:mè92?<>ZV+8ZV+8¾0<=ýl:=¨Q?{x¦<8"}<[(?m9mÊ8[@?(>a+8a+8¾0<ÂÔ>1&>ÃôR?E¤=Ñp=¥ .?\m.9À9ã>+>Ôk+8Ôk+8¾0<¸|>å>
fW?»ò'>Z>ä%?oX(:MÝ;:Ùfå>F4>v+8v+8¾0<X¦>0­/>fßO?j¡=ï{=O#?":Õ9fö!?õ;>N+8N+8¾0<GB>;v*>%W?Ú,Ã=|=²_2?³n:H::¡Å>Ù>>
+8
+8¾0<¯ËO>ùîø=Â±U?^o>OÞ@>ó?~°E:ö-U:fí>%G>Ç+8Ç+8¾0<ã>Zj¼=eùK?T=èzÜ<¬[?~­9c9'íÒ>çM>¡+8¡+8¾0<ï>mµ>ÍU?È
>baÔ=²æ*?1­:Î¶9><7?	S>A¬+8A¬+8¾0<èÂ`>@°
>|pO?xþF=j=é ?!:á:?Ôd>ý¶+8ý¶+8¾0<ä>5>#>¹t\?9é>ï÷­>îw+?É*:!:ñK?×i>ºÁ+8ºÁ+8¾0<>Ý=>ÿnR?þÙµ=»ê='??G:¾:30?w>wÌ+8wÌ+8¾0<®H>1T>Ê±O?8>R7Ê=_#?Á%:Êa4:Vë>§>4×+84×+8¾0<8D"?á>²F?Evæ>½>ë_?ûÐ;:¡É?Í>ñá+8ñá+8¾0<ÝnK>èEù=FìP?¯ê´=áý=d?!Ò_:(çS:ñ2?)>­ì+8­ì+8¾0<:Î9>Ëã=²ÏP?¶=¤o=Ö,%?Íþ.:1:H?Á>j÷+8j÷+8¾0<2Kù>ñ>4is?ñÅ>l=>AÏ<?Éº:»:XÕ0?¥>',8',8¾0<í£q>ÏE>AtS?
¶>=èÔ=ú!?é:rv:>ò?\>ä,8ä,8¾0<Ò&Ê>zäl>þtZ?²¤>ÕÛp>
/?K®:µg:§~?¾> ,8 ,8¾0<ÅV>ª9+>QS?X*/>¥W>ÿj)?ìT:Ø.:
Ä>Ó§>]",8]",8¾0<*kS>([ü=®xV?z¶= ë=_)?Ø&ä9+ã´9r!?ØÉ>-,8-,8¾0<ÐÈF>!ö=6ÁN?æ==ô~m=Ý?Â×:Ç9/Þ3?Î>×7,8×7,8¾0<ù2H>»hä=âa`?ÞçØ=ïQ¯=\?29ün9øÏ?úÎ>B,8B,8¾0<lJê=a8=î¥¢?ùÁª=pû=?Ã+£9Vy9Ág'?kÒ>PM,8PM,8¾0<c>J$>_?²1>c>Ï-?­Õ:så:¶â?Ø>
X,8
X,8¾0<Q>35>¥Y?ÑG×=D¦=ð%?ÈD¤:è«:L? Ø>Êb,8Êb,8¾0<yTm>j>ðX?`yA>i{	>\!4?"µh:»:P?*å>m,8m,8¾0<¬>|8>ÎcQ?2X%>yþ=.V&?ô5:{Ãý9­47?õ>Cx,8Cx,8¾0<kÊ>m>Z?Ùpc>($>=Ù0?9K:&û&:Ù®?Ü>,8,8¾0<9Î­>yËN>E)W?íT>:ã>R¸-?Á`R:]&:T±!?.>½,8½,8¾0<=}ÃF=	|F?p½K<Á+<2h?e*³¸ ;W7hUÀ>z,8z,8¾0<ùw>TE>h°O?Ð±=qÜ=Çp ?<A¶9DXÌ9wSä>þ>7£,87£,8¾0<U$>[$8>þJV?Ìo>Nå=7^"?7:·I&:E
?>ó­,8ó­,8¾0<T
ý>ä¼>¦y?åõ%>7Ç=å_U?áÞ:o:òñS?;)>°¸,8°¸,8¾0<¦$¬>WJ>{Y?)>½y>Æd&?àè9:Ôç>]J>mÃ,8mÃ,8¾0<I>^Å2>QôS?v,Ú=(ª¡=à½,?ð:`Þg:?bR>*Î,8*Î,8¾0</§>n@>øöR?,Zð=%CÀ=( ?¬L:Ý(Y:hGñ>\d>æØ,8æØ,8¾0<(¬>Ý½L>rBW?õ²_>´&>TÃ+?_:xúY:A?Çp>£ã,8£ã,8¾0<Òz¢<²M<¦6J?d±;ð;¿?AV8¢F$8Æ/u?]x>`î,8`î,8¾0<µÊ>k>4[?û>?ìÙ=x}+?-Â:HÈ:²Aú>|>ù,8ù,8¾0<W'>¢@§=¿H?'W´<
e¡<?^y8[æ9ãÉ=F>Ú-8Ú-8¾0<;>ö49>ïÃW?åá>ÔÙè=íá%?F:Qå:3¤ñ>Â>-8-8¾0<è>ë%0>;
T?ÐeN>ä$>,?/o:8×4:ýK)?ð>S-8S-8¾0<æ=10=@fI?ÃD<#!<jY?åI9¡09'?­>$-8$-8¾0<¤>ï!>õ,Q?R=X|=\¿?ÆÄ:÷9«Ò?>Í.-8Í.-8¾0<Ñ»>÷a$>9bS?Nù­>%>ön?;0:q:Ss?¹>9-89-8¾0<>LY.>N X?ÃC>º½¼=/T/?ùT:TW:°3ý>%È>FD-8FD-8¾0<Ù§X==_ÓK?ãÿ"="3	=â?>x9F¿Y9c`­>ÜË>O-8O-8¾0<XpÉ<Íl<°ÅH??<qö;ô?}9ÔO9ì1"?©Ù>ÀY-8ÀY-8¾0<H@<ÙDM<ïF?rõä;>kÅ;
s?%Õp8vé_89¬	?Û>}d-8}d-8¾0<\^>Îv	>0DO?ÃQg=>=Tb?åS0:¹¬	:Ñï#?Tâ>9o-89o-8¾0<T¾>ròb>²V?(/>kDú=º+3?~Âm:9-L:³
?ç>öy-8öy-8¾0<¡Âx>U©>P?»=}ù=Tù?¢:¢>õ9%?ûö>³-8³-8¾0<-4>ÙÝ>MU?]=E`=í#?²
:/´,:0wÍ>¬ >p-8p-8¾0<aâW>Z>KãR?RZ¯=´=zß'?¡9üF9Å;?è
 >,-8,-8¾0<Vbv>ú>âP?£íé=TÀ»=6{?9¾h:Z=:.? >é¤-8é¤-8¾0<N>+?>.R?Péá=\U«=/Æ(?ñ£:hï9nc?f$ >¦¯-8¦¯-8¾0<e>óD
>8T?3þÇ=¤)={û$?"|G:J:âö0?÷0 >cº-8cº-8¾0<'>.->ÏgW?Ýø=!Ã=¾#?}F: ²:ùÛ9?1 > Å-8 Å-8¾0<Å[¢>k}<>^\?ÚL>3 >.Y6?_ßz:ê;C:Xz$?·6 >ÜÏ-8ÜÏ-8¾0<Ged>ü	>;:U?}«=ý«=.~%?6ø:×9IX?F >Ú-8Ú-8¾0<³ô¨=ÚZ=¢E?
Ár<^1W<Ôd?)9@,8z<û?xh >Vå-8Vå-8¾0<ß¯<à/<q3M?´KÐ;¯Â¬;T?#C<9S9ØT:?3| >ð-8ð-8¾0<7>÷ü.>ÅO?Æ×8>==>?{?rp':ö.#:V?l >Ðú-8Ðú-8¾0<OÚ>s>>±T?.Ó>ËKà=I-?Ë<:îÕP:jnç> >.8.8¾0<Àw>d>n:R?>Á=Ò=XÏ#?É.::=Ø#?] >I.8I.8¾0<=Ê2=0åG?ÿ§<îÓ<R(?4e<9fÛ\9{_Ú>î >.8.8¾0<þ>ë*>#R?`ùs>|×A>£!?^:¸|:»7?§ >Ã%.8Ã%.8¾0<â>ÔÕ>6`d?¥#O?h?;)?ë¿S:f»ô9Ä]? >0.80.8¾0<¼e>«è>dP?C=OFa='Í"?®:Ú<á9
?§ ><;.8<;.8¾0<[>×
:>å¢T?zí>î)à=µ%?·l:0[:éÔ?ÚÀ >ùE.8ùE.8¾0<'¹<B<<"­O?Ê[<4<áA?×\9ðqL9ÇC
? Ã >¶P.8¶P.8¾0<ä?>L>îQ?Áh=F½8=D!?ûÁ9³q{9ZE?¤Ö >s[.8s[.8¾0<Fu>>]ÍR?÷¿=3=pq!?t:':L?ßü >/f.8/f.8¾0<Á»>[b>`XT?B2>r¥>FD)?Éd:Þ"y:¶ë>ùÿ >ìp.8ìp.8¾0<Ï÷>ï%>mïY?w>Ô¦Å=&d&?Î~Ë:m·¹:ê@?¢!>©{.8©{.8¾0<>½->×P?ä>¬­Ð=ï&?÷:Öa:Ïà$?,!>f.8f.8¾0<7;@>ØÖì=ÈO?è¾=ùú=$?w3:`):ïv?U!>".8".8¾0<u>º&>+N?zÑ¾=ÑÜ=æ!?ûK:«T:MJÙ>ü!>ß.8ß.8¾0<4TE>¡ÓÙ=ûèg?Æ]>lµø=Å¯?Îóm:ÌH:þ®?z!>¦.8¦.8¾0<FÎ>í\^>-Üm?fÏ;>'ö=ª^C?J¸:A::â}?É(!>Y±.8Y±.8¾0<n¦>;ÒF>KV?¯s>î¶á=Aè,?\Ï¡:êK:K?1!>¼.8¼.8¾0<+=_"¤<nwI?×·;
@;Z?|,9	£9§¨	?â<!>ÒÆ.8ÒÆ.8¾0<4¦<HO<lM?n·#<X`<|Z?ï­8êf09!QÖ=@!>Ñ.8Ñ.8¾0<Ø²i>,À>§P?Zl=xm=&Ý+?3`ä9¤Ý:ÉÉ>Q!>LÜ.8LÜ.8¾0<¹¶=ªh=ç'I?¤%e<:A<%í?À9ç$9C%ë>mR!>	ç.8	ç.8¾0<>Öê&>àùR?¥ÅÝ=H¬=°Ä$?®:õj:·kþ>Y`!>Åñ.8Åñ.8¾0< />[!>ë«S?*Ýv>ôä2>õ¡0?DÏ :~¤:)áú>¿k!>ü.8ü.8¾0<F{>åR(>Â§U?/÷=R¸=)³+?DYM:8ßX:Ñeò>o!>?/8?/8¾0<Y}>ïÂ
>©³i?Ò=¨==´=(?k^:8ÿ:ãç?Õ!>ü/8ü/8¾0<ïq>qæö=Mïy?õÎ=Ê3I=©?5:7ï9ælB?R¦!>¹/8¹/8¾0<R
w>ZJ>Wh?3>ºU>Î,?ûØÔ:eK¯:Ök?ß¨!>u'/8u'/8¾0<?8×>µ©u>F`?ÜO>|y>?.?#|:
Ë:(O?äÊ!>22/822/8¾0<?Clz>g?nSh>p
Ð=ï?Ó;%µ:³N?£Ð!>ï</8ï</8¾0<S>h6>[?4ë+>b;ø=wL1?>-Q:°2:×?ÑÔ!>¬G/8¬G/8¾0<]*®>¤®G>aI_?ãú@>Û>ÊÊ/?ÀT:RT:õ-?{Ý!>hR/8hR/8¾0<Þ<3&'<uæF?t;ÎÝ;?ò?Ä8f9$£>Ñã!>%]/8%]/8¾0<·û>*!>¡O?àØ=4°=?Ïº9ùï9®nÆ>Aé!>âg/8âg/8¾0<©>; ©=Ý9J?¡=Dëå<j?xó9*´-9ÜºO?bð!>r/8r/8¾0<Lõ>åG>3?K;t>ä>fT?ô:#SY:Ò,4?¸ð!>\}/8\}/8¾0<ÐÌò>>­pÆ?iì?â¾\>-Õ?(×];Î¥Ô:?¯ö!>/8/8¾0<Ø¾>^>ì[?m>oºÐ=0?ë-ø92ÇÅ9 ?½ø!>Õ/8Õ/8¾0<¼¦>Ö>OÄ?Ñ¼>à=KÃ?÷:Û9¨3?$ù!>/8/8¾0<²¼?Üx>ì?ÍTa?G[á>¥ø?8ù;:m?ú!>O¨/8O¨/8¾0<!Q>ùêü=ËT?ÿ¿=X¬="?ÆÑ=:µÞ9ØZ?ã	">³/8³/8¾0<Wb>vk
>GMQ? ò=(óÇ=Pó?¦P:÷:&?ä">È½/8È½/8¾0<?^>:'>\?±69?pö?6Ô%?|:6X:¡É"?">È/8È/8¾0<?y>À>­ÀQ?õü=_OÈ=¹¤!?ggW:.15:+?0">BÓ/8BÓ/8¾0<Ê>!;l>{[?¹ÿe>Æ&%>B2?aG:øù×9Ô)?7">ÿÝ/8ÿÝ/8¾0<¬=å?=VJ?,<r<AÒ?UÍ8sî9Ò«>a>">»è/8»è/8¾0<ù>å ,>4Z?Ðwï=Zª±=¨,?IZ:Jð:ÏËM?G">xó/8xó/8¾0<3Év>Lo>hûQ?í·=v=­þ!?Ú]ê97IÒ9b¨?pZ">5þ/85þ/8¾0<ûåa>B¨>â
O?³I=è[=Ø§?Äld:Ò0:í%?àa">ò08ò08¾0<"v¦>XH>~´T?B>î&d>Oë(?j}:>:<å
?£d">®08®08¾0<5>=å >àöR?ÈÖ
>¯B×=%?ªc:p9:/G?e">k08k08¾0<¿GÉ>Ko>PUW?­>1Aà=÷,?¥Bw:=U/:4?¦g">()08()08¾0<`Fç=6&=¨ÌN?$­->0_>`®&?/9£lÔ9s»>7k">å308å308¾0<¥Ú>s®W>¹³?cJ>ý©>hB5?Î«:¾:Y=*?k">¢>08¢>08¾0<³O­>\>Ø?Yf>Ãô=ÍÀ?Ã>;Ûi:Z¹}?k">^I08^I08¾0<>X#2>`´R?Ø=+>H>ì ?L¸b:è>:?¯?_">T08T08¾0<Uü¯>v³N>|õY?uÊ¢>­×`>}Y9?QÃ:rK:Ô)?à">Ø^08Ø^08¾0<ùúá>]>cÁ?úe>Í*>÷½W?F:*o5:°4?">i08i08¾0<àºä>d>´\È? ~>^,>$Xo?Tó:ý5:û`?">Qt08Qt08¾0<ë=0"*=ZMN?JÂ(=ÛÂû<­+?kº99k°?ð">0808¾0<	î>!6>I>`?Ëð>ÓEM>Å/?d::©Ëï9h¦F?á">Ë08Ë08¾0<ÇF&>mG¼=`b?ÌZÆ>Ñ>ï,?O);æ.ý:T1+?'ª">0808¾0<lÊ>*ðk>ëK[?Ê><>|	>á!/?yn:xW: ¯
?.Ñ">E08E08¾0<0­
=Ñ°<M?,8<)d<ÔÖ?9ø½z9KÏ>Ø">ª08ª08¾0<þ>é&>©ÂS?d¤=ÝÇ_=ê-#?OÛ[:¾N:X?Iß">¾´08¾´08¾0<eå¥>­	J>4R?¨0>óý>yý+?ûE:tU:ü«?Çá">{¿08{¿08¾0<4Ãx>&ú>Q?N=#´o=¡ð"?Ú||:]n:d?®î">8Ê088Ê08¾0<£<ÐèL<ØLL?tyõ;?1Ê;qf?µÙ¸HÊ·¶-Ñ@ð">ôÔ08ôÔ08¾0<,2>ÊË,>.W?9>C{>Hr1?ÉûD:=`	:7?ø">±ß08±ß08¾0<kVf>sá
>ÍO?çu=T¶Z=?æ°Ø9-!¤9¼ý(?Q#>nê08nê08¾0<f>ïx7>gY?NÊ=ª=âE"?lî4:À::Kø>o
#>+õ08+õ08¾0<Þ>&&>ülT?2´	>Ò×=*W#?Dj:©¥:ý,?&#>èÿ08èÿ08¾0<VÖ>¾	>´T?ñ*>ÁÚø=q/? ¾:Ô:¯«í>'#>¤
18¤
18¾0<Ch>}!>]àQ?Ìv·=H#=)Ç(?ân3:&Ã9cbk?Ý-#>a18a18¾0<Ïÿr>ç;>³T?Ðg.>@N>û¤,?uK:j®h:Ú?»7#> 18 18¾0<î>*eÀ=v>R?º&ò=î²=9-?.:¾:zY?8#>Û*18Û*18¾0<Ûþ>ñ´3>Î¬U?½«>Ðá=R(?Q }:â·B:!e&?j?#>518518¾0<-¶>ÈfV>1Y?eé>k:Ã=gè0?3:áî9Ïs'?F#>T@18T@18¾0<*[[>Ä>cQ?gÂ±=÷=Q5?ßá:ðr:``7?hP#>K18K18¾0<e#>6}>}Ñl?£ß^>l
>M-J?½~:ÕGÃ97éG?b#>ÎU18ÎU18¾0<é4>ß¼/> åW?ëL8>=>r7(?ð³R:q0 :ú\(?)w#>`18`18¾0<ª¬¯>þF>¬c?wÔ>¦Ç¤>cÀ$?k@d:Åò:Û&:?#>Gk18Gk18¾0<}tª>ÏáG>©OZ?}>öÃ=-?[$£:íö:à?É®#>v18v18¾0<ï´>^U>YX?Ûæ=>!>2?¢:¨ðO:`A?&¾#>Á18Á18¾0<¸¨>êbM>3R?¹7!>«ûù=%?3:Ö#:ß?Ë#>~18~18¾0</> >ØM?)ñª=XE= ?¡:d:ì
5?ØÓ#>;18;18¾0<¿è½>>´b>DsV?ÇS>(­>'¸2?®:;ú`:!×?4Ü#>÷ 18÷ 18¾0<°>ZQ>ÙW?Xgs>û;>&?Ê<m:ÜËN:×?^ì#>´«18´«18¾0<Í^>å:>ÅµQ?íß>±Õ=L.?Ð]:aQ:?¦÷#>q¶18q¶18¾0<hJÁ>ÿe>q$W?G=>s">ô)?´ÿ¥:¸Ù:(ð?É$>.Á18.Á18¾0<eï>ºæ*>ÌS?# ¬=Õv=!S&?øñ:¾Ü9Z@&?-$>êË18êË18¾0<=Ç>ÍH>o~?%9>.;>_òC?Ý[õ:°:Lå1?K$>§Ö18§Ö18¾0<î>Ù0>.~]?J>4ý<>×ç,?ÌÜª:×ev:c1?/$>dá18dá18¾0<X¾\>T{ú=La?øø=/ À=@ß%?õa=:+O:(?­$>!ì18!ì18¾0<ìùy>
>öñl?¨®2>çð=bá=?):3/L:x<2?¸$>Þö18Þö18¾0<{À!>ùñÀ=ÖV?¤à=¸=X?@?ÐTo:oÚ9Ü>?æ%$>2828¾0<fì="B=­aI?,{=ï?@="'?Ã°9Jk9n!!?'$>W28W28¾0<º>Þ)>K¥R?¢%>vú=§3)?µM:3%:/-?ê/$>2828¾0<W²>ì»V>MT?
>$¯Ý=éÕ"?ä!N:üÈ.:Ýô?·0$>Ñ!28Ñ!28¾0<ó¡$>âÌ=Ó}N?JF=4=aÀ"?át:¬.9Åc?k1$>,28,28¾0<þ-u=R =9D?Ö½"<ÐÛ
<é?\8ú7`8&9k¯À=´8$>J728J728¾0<þÚ=ð@=ÀJ?å5<HHX<R
 ?'K9O8Í´?Ý?$>B28B28¾0<	Ë¥>!eC>p7Y?
>LÆ=q2?%:¥5:.{ö>O$>ÄL28ÄL28¾0<·>U>I\?°»>í>¤+?k¤:]¤£:³L?Q$>W28W28¾0<ht>Z>ÂU?A>sWì=&°? >:®':³;?Ea$>=b28=b28¾0<q¾>gÔ*>êR?eÖ=Nä¥=u1%?ÿl:§|:d£?ak$>úl28úl28¾0<G4>òÝ=(ÌP?Æ=¦y=d¯#?9Ï9
Yº9?Öo$>·w28·w28¾0<©>ÿ9>Ì¹V?Ð1	>^bÓ=Ê&&?¶óY:ñúE:é?Tp$>t28t28¾0<ºvZ>7³ú=
_?á¡ú=ø}=â²K?v9:Å¤ÿ9¦h?ly$>028028¾0<°½ª>n	N> %T?/OQ>EÚ>'?÷ ):ËÉ:%{??~$>í28í28¾0<Í`>´	>
RP?Á«¦=P=VÖ?×a:A':ËÛ+?¸$>ª¢28ª¢28¾0<!ò}>ÔÊ>^[S?z¯=¯À=cÈ+?ö:µ:\M?$>g­28g­28¾0<µÑk>\£>7±P?A³ä=¶=Á ?·«Ä9¼9ó&4?'$>$¸28$¸28¾0<Ð*¬>ÄÈE>È×^?.S>@/>K=?Ù:°5U:ë+?¦$>àÂ28àÂ28¾0< 9>nÒ">:T?à=4c=î"?`ß:ú9¨w?î¬$>Í28Í28¾0<#=Å*=ÊG?y^<»`=<x^?±9f_[9¤09?»$>ZØ28ZØ28¾0<òû=¾=a;S?O=/ß]=Ø2$?{'9äâF8õ×?eÃ$>ã28ã28¾0<uÑÇ>
a>ò=c?
¢o>X®+>°©2?Ôd:y[:aû^?*Ü$>Óí28Óí28¾0<å¬>	rK>ÂY?@î¢>_b>é8?çS:îÙ=:RÞ?dß$>ø28ø28¾0<ÌS>Î?>'cS?[ú=ÒªÅ=¥"?#Á-:ÄÞ:K?è$>M38M38¾0<uê'>'ýÉ=ãÐT?hé£>èL>¦Ê?!{:Ó":äÙÝ>dì$>
38
38¾0<ø	>Çä+>áU?!¸ù=5´=	1?¬©9Éâ¬9ø&û>[ð$>Ç38Ç38¾0<¦>ÁÚ?>çS?$ó">Ø÷=ÿ(?çñù9)5:ywÏ><ù$>#38#38¾0<½eÃ>"Üf>ý¬X?&íB>>¡E*?:6:XÐü>%>@.38@.38¾0<P?iÉJ>K¨?Bã>çg>?aþ:Å
:|u?Ê%>ý838ý838¾0<b¸<YE<ÔýN?nY<c@0<è?a''8â8 >\%>ºC38ºC38¾0<-ü~>xY>­tS?:	>ê=¼Ì$?à:(MW::²(?%>vN38vN38¾0<¼<T,<ÙG?Zð;Øv×;åÈ?z÷7ÌX9Á=	(%>3Y383Y38ê²<CþÍ>S]>HDn?}à?bw½>¢=6?Ïê:»iª:Ò^0?±-%>ðc38ðc38ê²<rv<J$<ÓH?^
¦;÷Â;ÅØ?o´¸HíÏ8^±¾m=%>­n38­n38ê²<=Ð>3$&>Z?ó>Ò\á=á.?:ÛÆW:ÛÌ&?RI%>jy38jy38ê²<1æx>f>ËER?6_ð=¹=>&?°ë9'¢û9Çï>6m%>&38&38ê²<£·>%>°V?;WP>¤H>
l'?&}M:(çU:îõ>t%>ã38ã38ê²<=>HÊ>6ÏV?¬=-¿=Ð+?dí9aø§9¸æ4?åv%> 38 38ê²<'É>©å+>(S?ÜÚ=°m§='?¿b:y@:Ê?^z%>]¤38]¤38ê²<â3>Ù£=åmK?y=àXB=@d$?µþê9EÎ9åÒ?!%>¯38¯38ê²<£b>}<>EÓO?:ûÿ=Ì=Ý. ?%
@:Í
6:V?M%>Ö¹38Ö¹38ê²<ixÈ>áÜZ>|j?K
>ôÝ¼=v#;?×4:WßZ:Ó>X¤%>Ä38Ä38ê²<Ø½>ËfM>5l?l>ô2>77?O`:]ÉJ:É
?W¨%>PÏ38PÏ38ê²<'?zÑr>so?Sx>äbø=qh?|/þ:A±:lQ_?¯%>
Ú38
Ú38ê²<^?£>\D>ÔT?°j>sò=4o?®F:½&:öH_?±%>Éä38Éä38ê²<ir¾>y·J>Rp?Zpå>±i>5°@?e:WH:óF-?±%>ï38ï38ê²<Ù>lâü=Ý£?çÍ¯>UZ>ð6?trÛ:Ûn:Îk?¶%>Cú38Cú38ê²<Y/Ç=lðm=ÝMV?yÔ=H=ìí2?"w9ß¥½9PÜ¶>1Ë%>4848ê²<Ðc>ñ;>Í±P?e´=e=Í!?~:n):²
?EÓ%>¼48¼48ê²<`á±>DvQ>ÑfY?2Y>²´">áÝ*?#ÿv:}F:
H?Qã%>y48y48ê²<-Pc>w>X P?¸MÂ=ã=¾Ô$?ìbL:rm]:VLì>éä%>6%486%48ê²<± >$&>å5P?åÇ={= ?wR5::ÿ$?wå%>ó/48ó/48ê²<Ò¯f>Ø×>ª¦Q?/ûÊ=&y=¨f*?4Ø(:¿^V:0¢É>ë%>°:48°:48ê²<Ìÿ«>¡~N>
<U?Q8>73ì=6f*?¶0 :ä31:0lç>®ð%>lE48lE48ê²<4ñ_>
>¿Z?¡²Î=``=Ê,?Éìû9!LÌ9)×?Úú%>)P48)P48ê²<àF>ûÔ+>izR?êÁ#>?Àù=ØÚ'?iq:+»Q:lg?&>æZ48æZ48ê²<O>¹t >KIV?Kp->NR>]Y*?ÌÝV:%N:Wj?o
&>£e48£e48ê²<k­>yP>ÍôT?Õ>¨¨Ê=Äw'?)¨W:HA:Áô?"&>_p48_p48ê²<I¦<:=<)N?¢«9<®%<Rq?þö#8ÁñÒ8qüF>î&>{48{48ê²<¿¯»>t2_>?EW?Z|>Wï>>,)?Ä][:¼[":£ñ,?ü&>Ù48Ù48ê²<Oº>$(>¨dY?;vL>x>¦+?Õq:2*:¯5?6&>4848ê²<
>ì#>[aS?'3>(Û=F'?±#:ND:áÂ?Â!&>S48S48ê²<r>Ð@>KáR?Ò={Ô¢=¹|%?D:ib":Òú?1"&>¦48¦48ê²<ÏQ=W<7+ù?9+=±³Í<ZÐT?;P:U¬9´?(&>Ì°48Ì°48ê²<IÄÞ>¥Dz>eÞc?
b>CuX>L84?¦,¯:ÇK:]\?ìX&>»48»48ê²<b)~>Z>'5O?,B>E>?tf:´à6:¬	!?\&>FÆ48FÆ48ê²<dÑ=î*=ðêF?½4=<ýÝ*<î¼
?x| 6Xuõ7é`§=éb&>Ñ48Ñ48ê²<H>,ô=_HR?4->&Ï	>eà ?ºs,:õ:åO?q&>¿Û48¿Û48ê²<-b>â§>ÚS?"o =UÁ=<~?ëa9²mì9´s>et&>|æ48|æ48ê²<\>>>ÖS?K£=<=÷?å¬õ9pâ:¥ì>\&>9ñ489ñ48ê²<ê;?nfv>è:?¦ÕÑ>=l>^L?"ÒÝ:0:}9?&>öû48öû48ê²<í¨>=H>~W?8l'>~E>'?:þ:ê½?Z&>²58²58ê²<§h¼<b<ÏWU?*<80X<Ú(?oli9@Fì7Aé|@Î&>o58o58ê²<³9f>0Ö>Ö¼R?·=P7>=eõ3?q:`Â9c
J?ý«&>,58,58ê²<Æ5Ó>0P>°¦?l5>Åÿ=5?ý·:ñ|:¾¨?S¬&>é&58é&58ê²<ªá¡>"Û=V ½?ÿGH>+²ÿ=öH?pÜÎ:-q:7[?©°&>¦158¦158ê²<}Ö>%±!>µ»P?v=ºR=þþ&?þÕ9è½¿9ÙÚ?uÀ&>b<58b<58ê²<>>'A?>]'U?A>
ð=* ?Ýá9Nµõ9Sýê>Û&>G58G58ê²<²C
?ºZT>¤®¦?%Þ>Þ>}z?î1g:6ø :×7?ÆÛ&>ÜQ58ÜQ58ê²<ß±??(>ÈçÉ?·OÕ>mÛ$>¥?_	Ü:Ûë9:´|?©à&>\58\58ê²<?c>öÆ#>Ã]?aüà=6¦=ÁB-?£-¡:öt:Ùï? ê&>Ug58Ug58ê²<ñ>/Õº=ÈY?Jg>Ôâ=q!-?Ú1:
#ï9@Û!?Oì&>r58r58ê²<
æ=à³1=
I?
Ãg<nG<À?PÇ>8Z$9ÜZ>eð&>Ï|58Ï|58ê²<(h>Ñô>ïÿL?Á=t7l=5a#?éæ¢9§9£±?óû&>5858ê²<CÄ>´±?>ÐT?;|>F÷=£ "?"ö:X¥9çg?'>I58I58ê²<ÎÄä>Åô|>g?æO\> >/?Á¶:å·4:íiN?I%'>5858ê²<F³>Ó×U>V?K!>
/ì=CP*?Xº%:fY.:XWó>º@'>Â§58Â§58ê²<ªº>õÉ&>0\? >G-ñ=
y*?¶':u:CL#?I'>²58²58ê²<µ´>í+>{X?!cK>+¢>'%?:.âþ9&8?9U'><½58<½58ê²<¹Ç>ÁH>Æ\?5îK>F>Ûâ#?JùB:É:PH"?Z'>øÇ58øÇ58ê²<ñN>Ðüÿ=ôN?æU=ÿ =|*?éÆÎ9h¥9Ô?^]'>µÒ58µÒ58ê²<Öh?¬N>ì?¥?
¢x>¯Ï>&Js?·:¡@:%r?¨`'>rÝ58rÝ58ê²<ð`Ê>%i>Ã7^?«4>9¯=[¿@?ÓG:A9":i?	d'>/è58/è58ê²<(ï`>6»>4T?+Yk>8>`B#?×¿:Âª:Í?Õ'>ìò58ìò58ê²<ßh¿>+ÿO>µk?W>Î>ÐI5?°Nm:É#C:Ï¨?'>¨ý58¨ý58ê²<äþe<4<¸¶??p×;É_§;Ó$?ð¡Ñ¸tá	9.Â¾³«'>e68e68ê²<æBq>Ë>a3Q?ÖÝ=~µ°=9x ?~:ý&:H»L?ý»'>"68"68ê²<æ#>K>n<S?êÿÎ=¼=çi+?©+:Ãºî938?¸Ä'>ß68ß68ê²<¦Ï>Ëø\>¿~p?2p>º)_>	æ6?²\:þ²;:?Å'>(68(68ê²<K>½>ÏÊ?>rÍ=G£?Ú±®:eM:`¼Y?ÁË'>X368X368ê²<½>¹ü>59Z?>]Î= N3?è:rr¾:¨ü?Ô'>>68>68ê²<,#½<°i<²O?&«<e<O?>¬/9Ìû]9¸Ê>ê'>ÒH68ÒH68ê²<èZ£=¿ÛJ=ö%N?Pz?=ºç'=`ø?p&/¸O09Pþ½Èô'>S68S68ê²<û5=1k9=|?K?[f7<Óè<¶?%Òº8÷ý7UQ¼?½	(>K^68K^68ê²<îð~>æ>hÁQ?
>Þä=ÐW?Û¤]:ZM:Ä'
?
(>i68i68ê²<>pl>ZáQ?ô=ßzÀ=L"?ë:3V¬9¸õC?z1(>Ås68Ås68ê²<¼5>Õ31>¥«T?>&`Ù=ªl.?ÑàD:OBI:xmú>ç3(>~68~68ê²<ÙE>ç'>çÞU?g>m>6k"?´|ñ:n"¿:n¸!?ùP(>>68>68ê²<ðdF>Z{ò=atQ?ïp=!XA=ã;? ºï9u£%9Ò@¹?Q(>û68û68ê²<[B>i&>Kµ]?°\â=¾«=Å´(?ÑÝJ:,:ºm?àV(>¸68¸68ê²<+\²>Æ#O>n\?|CÑ>L­£>k¦#?p-:n :
?1g(>u©68u©68ê²<X¬>«Í6>,ÎU?Ê,×=,C£=?³(?,M(:óà9ò??È(>2´682´68ê²<I)p>ÑF>ÎQO?Qú>²Ýä=!±?::#m:õ	?¡(>î¾68î¾68ê²<ó³C>Æûí=ÂR?=qHz=?äæ9À~9?¬°(>«É68«É68ê²<DzÜ>®$r>1i?¿öb>Í]>8?r.:ÛÝø9ø3?·(>hÔ68hÔ68ê²<ïÝ?ýäQ>&¶¥?æa>hÚ>08D?±Ic:èuì9¿v?O·(>%ß68%ß68ê²<½Û?Ý8>»[·?«ø>ßÒ>Hv?³àÈ:m<:µµ?ä·(>áé68áé68ê²<>Ò'>0U?|¾>gß>5Ø0?1:R:Îª5?D¿(>ô68ô68ê²<}Û>bA4>¬?V?®½Ò=á·=y{/?D7U:©":Öè'?ò¿(>[ÿ68[ÿ68ê²<äÊ >ÎA>\$U?n¯>>$>â)(?ü__:Ph:&ö>Ë(>
78
78ê²<,«>«4K>Ü¤W?Yg4><6>Í
,?% 6:Ð::Cú>=×(>Õ78Õ78ê²<½>É`>½NW?ï9>ª§>q/?OË*:# :J?4Ù(>7878ê²<ªc>E	>Q?¬>AüÓ=|å!?ó&:ý¸:c©?SÛ(>N*78N*78ê²<¶Rj>£N>ÂMW?F*Ò=C=©Ó+?ß:ðÚ:¡|?7Þ(>578578ê²<a¬<^_<ºóE?z5ß;ö+¸;!?¬n9Þ¶ó85
?ô(>È?78È?78ê²<>¢Ð+>ºäX?& >7ù=º®$?Þ>:ØO:±kë>,õ(>J78J78ê²<Ìu>D>æ>U?Jnl>þå'>,?4?6+t:.8a:Å
?»ú(>AU78AU78ê²<A¢>íÑ6>¿éb?*Ç?{KÃ>Z½,?«:ÐÀY:©Þ%?)>þ_78þ_78ê²<·:>2qå=ÌSP?±°Y=Úä=D.?N
:(nê9öN?Ñ
)>»j78»j78ê²<¦{>òµ>&dN?'îØ=¡¯=´?ý:`Ú9Á? )>xu78xu78ê²<{Jj>û>_IP?0È¨=9a=ÙÄ ?5¨9:]H:kí>i-)>478478ê²<Eµ>½L]>²Q?úU!>Ûdó=±)?ë!':h0:0?.)>ñ78ñ78ê²<rT>{">e³\?¿³$>á>¶?3¡:¯Cu:ùX?4)>®78®78ê²<ý>ô)!>DY?ç¼=jL=Tì)?íÒ9*­9÷?_K)>k 78k 78ê²<
·­>ïPN>LW?/T?>¿>Ð^*?ÏL:o¶":!?k)>'«78'«78ê²<WÉÁ>#ú^>{|^?®YÉ>sM>Û±7?ë£n:zB:Ü?är)>äµ78äµ78ê²<¯$ç<<òK?kë)<ð<kh?°G9ê·Ñ8Âs?¤v)>¡À78¡À78ê²<ßõæ>|~>;h?Ì]>{Ý >.|0?Ãvx:TS_:h?Ûx)>^Ë78^Ë78ê²<~"?ûra>{¤¸?Z²b?ö>fek?Î-|;­;·L?)>Ö78Ö78ê²<&A>Cç)>Âß]?ÈÔ>hR>n1?õ:«:%ð{:²ý-?)>×à78×à78ê²<kä'=×<ÏG?mâY<¢0:<ýÉ?J_8*Æß8no>p)>ë78ë78ê²<È>à@>/P?qã
>ÑëÛ=n*%?öE6:,%:@@
?)>Qö78Qö78ê²<S¸<(,<WìI?@÷<<tæ<Ø.?ÅâX9h´Ý8oz?Û³)>8888ê²<>.>æâT?Å>%'Ý=.½(?/.¢:Å$:E?Ì)>Ê88Ê88ê²<«üp>
ù>ÈPS?z=Hp=ë#?ûç0:ÎÒ:Á+?7Ô)>8888ê²<'e=­C=äG?pD<cñ'<È·?Ý8sí9¡ö=·*>D!88D!88ê²<»>ë >¥vR?,ýÚ==­=+Í!?ÿ¦:»Ô:S¤?	*>,88,88ê²<°ê<n"G<¦ÞE?\1¤;ØO;=¢?ïQ¸ÀäË7d§¿¿#*>¾688¾688ê²<iu>«(>W?HÜ=´=÷e?=O]:":ö7.?.$*>zA88zA88ê²<?«=ð*&=2?¦.=ï]<îO¦?Î·9cs¡9ÈØ>,**>7L887L88ê²< >"Ìÿ=¶ ?bL>ÓN>kñ)?@¿l: 'M:¶?**>ôV88ôV88ê²<>_þ	>w¦?>yØN>I¦1?üV¡:ÞV:º9@?.*>±a88±a88ê²<sÿ<=.E<GJ?Û[Ù;
ÿ¶;	?ÃT8ü¸¶8bæ> 2*>ml88ml88ê²<7=Ë¢:=0G?<¿Ñh<¥K"?hâ49n69£W?©9*>*w88*w88ê²<ïo´>-T>4´Y?$vv>G.1>Ù2?k:®.N:5?><*>ç88ç88ê²<Æé>Q.>"©«?è¤7>æ¦=U×?ðI²:H8V:«U?9=*>¤88¤88ê²<´Ìõ>5F>¼?È>àUõ=ÆF?Ãà:÷b:zu\?¦A*>a88a88ê²</*>{Ü/>´®W?b>Ü=·!*?J:´'6:Âº<?³K*>¢88¢88ê²<á¾>oa>fX?Xí4>Vu>-?":¹Ë6:2ìâ>Z*>Ú¬88Ú¬88ê²<K@>ß>&bi?°ì=>.>èM&?W:¥lk:~ô? b*>·88·88ê²<î>Á	>_$?Þç=%Ò£=K+5?4:ÙË9£ðA?çb*>TÂ88TÂ88ê²<+~>úZ=9@Úöð=÷£=<?x:=Å9h¾&?*m*>Í88Í88ê²<`úÄ>NuW>à
j?/V>DF>?²D?ìÂ:rO:Ñ¥ ?ÿm*>Í×88Í×88ê²<Rj>:">0°U?_I!>Æ)é=f1?2Ú:d::?ûy*>â88â88ê²<p~>­>ÚS?¾IÀ=$=î#?»:Iè9?Ð*>Gí88Gí88ê²<AH>¶íô=qNQ?Lã=ß\=tÅ&?ï:õl»9DG2?F*>ø88ø88ê²<Iæ>¬´2>À*X?·c>øúê=S'?ñk:PY:t
?*>À98À98ê²<>0é=K=ä:J?·çÕ<¨E«<Ü?Ît'9>9±'¡>8*>}
98}
98ê²<Z×>ÌR>ES?1Ù.>OÜ>àW,?è :Ã¶:·^?ô´*>:98:98ê²<þ³>¾'Y>Á®S?Ëß!>ÿù=Â%?±'	:ßÉ:O??nÁ*>÷"98÷"98ê²<U÷i<<o3H?Ñ¨;ãw;É@?2c	9V¡G9.°>Õ*>´-98´-98ê²<ty]>²Ù>­P?7d(>Vþ>ñª?Pr:tj:sJ?jÚ*>p898p898ê²<zâZ>É>5T?>	îÈ=þ'?A¹h::PÙC?ä*>-C98-C98ê²<h<C<´G?çìÔ;·Ò°;M"?^
¸Y(9êÑ½æ*>êM98êM98ê²<:>>IùW?V³>A2É=%?xÀ>:uÆ#:u?Aë*>§X98§X98ê²<°E>}Yö=nM?;ÁÝ=®³=±ø?^ÿ,:{,:/b?	ï*>cc98cc98ê²<Ó´>§)>óÏR?Ú>\EÛ=¬p?nP:ÏN9:~?4û*> n98 n98ê²<3h>í`>/ÜM?#s=û<=ò­$?å
:ÃÔé9ù?Àÿ*>Ýx98Ýx98ê²<«>áô4>9:\?Ì>>\I>ë-?é:(¤b:<1?â+>9898ê²<óv>8>ýkR?ÒU·=g<=X+?-O:²3:m:ó>S+>W98W98ê²<
=Q>K>$O?p=¹?P=ì?^:jè9K²?+>9898ê²<¼Ñ>ÇÙ$>¡êR?E{B>>>'
'?:E:6?é"+>Ð£98Ð£98ê²<ùw°>ÏL>}\?xÉ>Ï÷ð=X%?©:âm:Õ£*?#+>®98®98ê²<¶(>vQÏ=û6P?LÉî=:½=ÍA!?¨:Jì 95+^?17+>J¹98J¹98ê²<¥áY>]j>s{O?¶Ùy=Ú·E=í¿!??%:ÐÆ9§B?Ñ<+>Ä98Ä98ê²<¾a>¬ê>§ÏN?Ùo¯=Ù
=©"? F::¦¸B?*B+>ÃÎ98ÃÎ98ê²<Û|À>rbT>ch?cê>n¬>Ü´-?¨0Ù:~:Ê´2? g+>Ù98Ù98ê²<ì<>I¨Î=kj?k{×=ø­=¹SN?¹:ñ:C?o+>=ä98=ä98ê²<Cjï>3l@>mB?Dî>õ>ó³~?:%:(bQ?Hx+>úî98úî98ê²<Ú\¨<éQ<z»M?º´;_;>§?ïÕ8t9Ý¿>²y+>¶ù98¶ù98ê²<e>&O#>7ÏU?é$3>xñ>/?kO:´":cíê>y+>s:8s:8ê²<»>Ú;\>fY?ciP>½¾>4?Ý@:jn:9¡%?ú+>0:80:8ê²<ë>>å>2£Q?½>DkÔ=i(?ìbÉ9«¡Þ9ç>§+>í:8í:8ê²<XJ>u	*>?Eb?U>éfÔ=e^0?¤:ìØ:Õ½?+>©$:8©$:8ê²<­>Q&K>èZ?ØD>æ>±q/?åBM:ë:«/?µ+>f/:8f/:8ê²<=&?,ke>y¹?6â?å¦>Ä»V?+Ï:_ºd:×Yh?7¡+>#::8#::8ê²<¿ÛÁ=F}U=Æuh?Ù1Ï=Â-=î??1Ù9PÊÏ9S?ÿ¢+>àD:8àD:8ê²<t¤>¬>¼V?ææ>$3é=Ü$?_-5:zR
:3¨'?Ü¬+>O:8O:8ê²<5>Qp(>ÀU?Êsß=
ä©=ÄZ(?/>:+b,:8
?°+>YZ:8YZ:8ê²<M>)Ãð=mZ?¦c>P->(?lp:2g:£I?Ò+>e:8e:8ê²<ã£>gD>ìU?C>©}>ù)$?TG?:pO:¢?ÁÛ+>Óo:8Óo:8ê²<w[©> ôH>¦¿W?Óýï=µ=¤)?»Üô9ìh:íÜ>Ý+>z:8z:8ê²<¿¥©=r%X=víH?Tî<¤¡m<À)?¤9AöC9:FV?Ôà+>L:8L:8ê²< %>tX2>Ý6S?­õ>#Jõ=Å"?/#:$:"à?â+>	:8	:8ê²<.8J>só=¤T?[Ð=.¿=¶)?lªá9:©9£Ó*?Aã+>Æ:8Æ:8ê²<¼æª>5?H>ä{Z?j>¹+>Ôá.?#	n:|ÿ`:Åj?Èî+>¥:8¥:8ê²<¡F>Ú9õ=@O?°Ð=­=sä?P9·t:Å>Þð+>@°:8@°:8ê²<«É>>I>É\?Ä>ob>»-?T·{:ü+:Ì;?3,>üº:8üº:8ê²<ýÌ>Ìâ1>øW?Ï>u
¾=¯30?á=:ô	:1?,>¹Å:8¹Å:8ê²<_¨>-ßD>ðZ?ý,5>©>>vx+?¿¸}:ÿw::N*.?Ó,>vÐ:8vÐ:8ê²<µx>4È>¼Q?=0>àå>JÝ?8Ñf:Âì:E?§,>3Û:83Û:8ê²<ÄÖ>Ég>J4m?N*>MãÏ=ÏjQ?÷È:c:Ö.?à,>ïå:8ïå:8ê²<sôT>pû>µQ?¤= Ïl=Ä\?²H:Í÷9VO?,>¬ð:8¬ð:8ê²<Ï{7?`>,¯?rê6?*ç­>B¢?Q[;ï#;æÙR?V,>iû:8iû:8ê²<?5->7ÌË=&Y?ãd(>s\>Ý$?N^V:WÚ:9?¤Q,>&;8&;8ê²<÷_=¹À<J?iX=èù<#ð?ÁßF9×¤Ô8/lo?Il,>ã;8ã;8ê²<i>7ø>âQ?2mè='²=u&?:º:*>:Ve?,>;8;8ê²<â>üñ>¼øS?1©=%~=C*?Áþñ9f¾9Û¯"?,>\&;8\&;8ê²<æÅ>E>Y?d´>¼¿>Ç'?OÔ:ýU :G¤)?÷,>1;81;8ê²<28y>ny>LjU?_>^i7>²?Â:5:84?,>Ö;;8Ö;;8ê²<@{>Ã>X^R?ä+> >*<'?¬Ë9:VÉ:ë ?ô,>F;8F;8ê²<NÉ<ç<<H?^D<þ;*?jÚ8ØU9%µ>Ò,>OQ;8OQ;8ê²<Pk>/á>WQ?åãº=°ê=p?å²<:Åd
:ô.?h,>\;8\;8ê²<¡ä>Ì$>´T?}ø>i|Ð=¤Ñ ?ÀÛ:Ô:´­?¤,>Éf;8Éf;8ê²<&­>ÿÏL>ÇlX?P[>V%>|É)?À%:Ú8S:iãÈ>è¥,>q;8q;8ê²<îb>ì²>.·P?ot>Ìå=úa%?wÁK:Ã[2:ü9?Ú,>B|;8B|;8ê²<­>ô">=zP?æÄî=@¸=jß%?o:Ã¦3:ú¸*?Ðä,>ÿ;8ÿ;8ê²<F=¬:=ÔÓG?S5<<ñ?	Ó7Ù&ï8§çá=îõ,>¼;8¼;8ê²<×[Ú=±À=R?ìf
>¹Å×=°Ã'?*¤:R^:,Û(?ú->y;8y;8ê²<Ug>.N	>¨W?}x>{È>è?mH:ÖwP:¬#?	->5§;85§;8ê²<Ç>l÷->²¢P?Õ5>(ô>yÇ?&\k:Ò©S:T?¬
->ò±;8ò±;8ê²<Vûú=N¢=¨M?ÁHY=3=¿ï?::àé:¦Â?"
->¯¼;8¯¼;8ê²<ô,>HE!>QýT?	Ä=Nr=l£0?¶:EF:NÈ>!->lÇ;8lÇ;8ê²<&x>"n>T?\Së=¹¹Á=|?T);:^:Ó"?à!->)Ò;8)Ò;8ê²<pN>ãÙ>pXP?À4>V>?<m:Dá?:0v?$->åÜ;8åÜ;8ê²<·>¢µ+>}`R?0¹H>çé>.³-?ÊP:È:òt?Â(->¢ç;8¢ç;8ê²<uA>/(>T?sQ>¬Õ>&Ë'?ÿeG:j::7Ã?$*->_ò;8_ò;8ê²<Oj>>ºV?î
×=h¥=k&?ã":©wÔ9ÌßC?(+->ý;8ý;8ê²<ü»þ=×=ÜÛN?p¸=f|=ì' ?SÏ:´:¦Å?æ4->Ø<8Ø<8ê²<Ãn>à$+>§S?#±=ºh=<l'?«y³93XÑ9TyÛ>¬<-><8<8ê²<ÇÆc>q
>!R?¼÷Õ=<=£þ+?ÈÃ©9ÀL9@yT?@->R<8R<8ê²<bÛ>!Ì\>µ÷}?Ú«m>¥ê>´+c?àúó:w¨:E9?gC->(<8(<8ê²<£ÔK>Iø=â÷Q?åQ=,S&=ÝJ!?õâ9vÆ÷9ê>y->Ì2<8Ì2<8ê²<aol< <¼K?­cÊ;²uÁ;}è?ù9µVø8õq?µy->=<8=<8ê²<8É>g>eT?Ä1Â==_=â'?N¹+:3:¢%?°|->EH<8EH<8ê²<Üg>êÙ7>?dX?kI>
ö>E?.?@
5:·Q:ÿÜ>->S<8S<8ê²<©å¦<öL<uP?§â&<æµ<8ö ?%TÖ¸rÓ8Ë¾¿¢->¿]<8¿]<8ê²<Û`Ë>N]>WCk?AGÙ>'t>¡7?­Ùá:­:ø'?©->|h<8|h<8ê²<çF>>Û
R?>Í=Ù* =¹$?öá¬9¬ÿ9\­>î»->8s<88s<8ê²<x`>ñT:>8X?èó=DWÀ=ê "?ô+æ9(s:Yÿ¿>YÓ->õ}<8õ}<8ê²<åê>[>¿Ä?8>TS>Á8?îj.;;¤À)?ÇÓ->²<8²<8ê²<öÈ>Y?>Pn?Ùu>þ ´=o7®?+Ù);Üã»:
kg?æÕ->o<8o<8ê²<ò>.)3>Ô	Z?é=sp©=Úd0?Î 
:²:Äï>!ä->+<8+<8ê²<S=9*=W:J?Ã(<·Ü
<£?p°	9õÏH9}¯>°ë->è¨<8è¨<8ê²<5u>Ý Ë=Þ"?·9>àð=äîD?\K:¢ùZ:p¾í>Êî->¥³<8¥³<8ê²<q¦>î:>V?OÒè=ó´=+þ$?Ø`:j<:³âÆ>Dð->b¾<8b¾<8ê²<B>ï®6>eòY?!¥z>I>,?$W:µa:£âó>ùû->É<8É<8ê²<1k>§>_jR?¥)>°T>u½?eCª::ë°?°.>ÛÓ<8ÛÓ<8ê²<r¤>´MC>UW?J¸ >"é=í{0?N`:CuV:?.>Þ<8Þ<8ê²<(×>Ã)>á&Y?ök>îé->\-?¶n[:©"<:K?$.>Ué<8Ué<8ê²<¤>~!>\\?ýg?ëä>S¬,?£B:¨0:é

?".>ô<8ô<8ê²<µ¶=ðP,=à"H?,ø!<U´ú;d%?ÌG·äÝ8ê¥-½(.>Îþ<8Îþ<8ê²<Ik±>®ÐD>sÅf?Ó*'>`Êâ=²<?é:Èÿt:O?8.>	=8	=8ê²<WG>vN#>¡U?Èm>hÓ=èÖ(?[:Å:¡Ø>Q.>H=8H=8ê²<Á¨Ì>Fo>­Z?3Áã>²Å¤>8í0?ñ4:Ú{H:§¥,?$T.>=8=8ê²<Ññ¡>&=>i.[?]DW>¥»>é;3?«:>n:þ·?OU.>Â)=8Â)=8ê²<¿ü8>Wç=L?¼_=ÀÉ,=,§%?¾
:hõù9·Ù
?h.>~4=8~4=8ê²<Ær>~>PR?ª§=Ì<=)#?(\Á9²9¢'?óh.>;?=8;?=8ê²<¢út="K¬<Ûÿµ?§w,=¥£<C]?K¨?9
î9Ï®>öi.>øI=8øI=8ê²<%þ>§´#>],a?Àá>¼­>©U&?Â9:¯9W?jn.>µT=8µT=8ê²<?>c´=WS?3Ý:>j>#b(?\'ñ9âg¿9­D!?u.>q_=8q_=8ê²<-{<PÈ<²{J?ë%§<¨X<_?ÐØ&¹y¼É8Þ¹S¿Ô~.>.j=8.j=8ê²<ô&>>SØU?d>Ý=R³®=÷"?u:à5:(Ê>.>ët=8ët=8ê²<òÎ<6<ìK?©<<DO<@ö%?¥©¸N'#9Gþ¾.>¨=8¨=8ê²<ùl><>N?°ëÇ=Á÷«=XÎ?B*: :qý?`.>e=8e=8ê²<Át=d­4=ÜíP?Ë­=}==Oª ?¥ú(9ð9>3¢.>!=8!=8ê²<uc>¦µ>ÚP?ÉB=Ò=fP%?¥³²9à9À'?ß¦.>Þ=8Þ=8ê²<øÏR>%þ=à^T?e=ôYT=Þ,?2{9%wê9ý ®>4«.>ª=8ª=8ê²<<Á^>ml>=T?´Ä=¦¡=ðÆ?ö9±ü9qpù>Ã².>Xµ=8Xµ=8ê²<vì="=L«P?Â~¹=D÷=£)?,¬9@9ðj,?Ã.>À=8À=8ê²<"N{>­|>õ7P?ÖÌõ=BÅ=A?¦¯B:ü6:?òÌ.>ÑÊ=8ÑÊ=8ê²<æ?>(>ôT?Y;¤=q/}=¿&?ók:t/ÿ9&ê?#Ô.>Õ=8Õ=8ê²<Én>_î>pf?ZX?m6*?Å²"?M M:@:
	?Ý.>Kà=8Kà=8ê²<ºsg>öÁ>¨L?=B¸=\~=ß9#?Mø9«¦õ9`>!å.>ë=8ë=8ê²<Þ/Å>
Íh>IÖX?uZF><j>ÐÐ4?/@:w:ÁÆ>é.>Äõ=8Äõ=8ê²<JZ>æÔ1>ÎO?äTN>¤"#>ä!?
J:¢v:{§?{ê.>>8>8ê²<tAo>ªt>¤Äc?>>CÝ=ø,?Ý¢:hU:c%?Rî.>>>8>>8ê²<Õj>&
>|ÚX?,>îfÜ=ò¿0?IáW:²d:§ñ>çð.>û>8û>8ê²<->¨v8>»DW?øQ>@ß=r}%?Z$:ãÖ+:Ùô>×ý.>· >8· >8ê²<T>Q¬>â´W?s>Í@>!?J:¼èû98?Ãþ.>t+>8t+>8ê²<÷qê<T<N©F?G=9Sò<  ?©Az9þ¢9Ä>s
/>16>816>8ê²<åkÕ>Iu>¾^?Ã=>{T>$£-?5'V:ó³!:¯)?0/>î@>8î@>8ê²<â»½>ð3^>®Z?²³>5 >S1?(:}\:ª}þ>®/>«K>8«K>8ê²<´¤n>9>¶[?`Ú>s8À=¢S?H:NyÚ9Zj?/>gV>8gV>8ê²<ºót>>²`Z?fÎ]>qQ$>+È,?nâ:]Ï:Ä?J/>$a>8$a>8ê²<w)8>®#æ=,ÛL?í=¥¢½= ?dþº9ÖÖÏ9üRæ>s/>ák>8ák>8ê²<Ij>Vè>ýÒT?x=}!o==²(?úÜ9X;Â9Q ?-/>v>8v>8ê²<ÁÜJ>üý=ìÇL?Ã=­»W=5+?½yå9I=:å>50/>Z>8Z>8ê²<zù>5>%S?Ãæ9>x>"$?`v:ÞØj:ÍH?2/>>8>8ê²<ñ@q=f=1ÒG?>4<ÕA<7(?Â8P79?¶=Ù4/>Ô>8Ô>8ê²<À>Öö\>H	_?eêL>°æ>Û&0?w:|·q:é?B/>¡>8¡>8ê²<+=ÆÙ<"JI?<[d<D5<p	!?´£8N:9ÍÌÔ=[L/>N¬>8N¬>8ê²<æÅÅ<ì¿z<êI?a<¯Má;?Ó¢¸[+9`)r¾Q/>
·>8
·>8ê²<çí1>ërÃ=
i?âq<?g?$b)?r:5,b:52?
T/>ÇÁ>8ÇÁ>8ê²<gG¾>È">¶?hÙ>É* >o-?ÿRÚ9Ì6â9@÷>YT/>Ì>8Ì>8ê²<»>åÉ>Þ.?'Þù>Íî>ºJ?7!¼:n¿V:ÍD`?îV/>A×>8A×>8ê²<r­>íO>©U?|ãG>£p>-?Ò¸J:ÑN:p6û>f^/>ýá>8ýá>8ê²<¿þd="3=lÈE? ½R<c!7<	L?p@µàv
9Hm»Ça/>ºì>8ºì>8ê²<àGD>]ï=ÏëQ?êeÃ=â=µÇ'?»z9:Ô9A:¥¼õ>c/>w÷>8w÷>8ê²<Äí¡>£B>WúT?eÕM>>Ð)&?±W:Yj9:¨æ?/>4?84?8ê²<Üô=Î¼(=7®F?¯T<J3<bê?þYq84`8cÛ	?£/>ñ?8ñ?8ê²<MU>ÂC>zrS?Ïæ»=#=ÈD!?µó9&Mí9t?X/>­?8­?8ê²<ÄìO>0Ú>¯N?n~=+{=P^?¼«:Î:°?C/>j"?8j"?8ê²<GØ>Àa">y½W?xÇ=íÅ=Ü"?Ïª/:1Ë.:Á£?y©/>'-?8'-?8ê²<íF>
­ó=«üP?Ø¶p=1H=vè?@ñ:Ä8:~øÖ>»/>ä7?8ä7?8ê²<Ow>ØÉÌ=t ?Fï= ·=_?'?ÃHµ9ÅÚ9HÆÔ>{»/> B?8 B?8ê²<Q:·>Vq1>R,?L>ð½=yÛ?§Kí:¸:I?ù»/>]M?8]M?8ê²<ß>ÄD2>¼^_?êñì=­ñ=îÏO?ù_:v**:cy(?IÒ/>X?8X?8ê²<Û: >÷^A> T?gÄÃ=E!=©,?M:²:ÏfØ>ÊÓ/>×b?8×b?8ê²<Ü¸>ß8>M@V?>Þbç=?'?àX8:Hr:Â×?6Ü/>m?8m?8ê²<)Ä>¹)>Ìkf?Òp>ç¢3>%+?~Ë:§G:¾'?\Þ/>Px?8Px?8ê²<v>&Ã&>
|Q? F>ÊÖ=:!?Ò&/:Ñ,:Áº?Éâ/>
?8
?8ê²<µ[>m5	>FeL?ÿÃÒ=ÿª=Ä¢?5).:@A:ùæ>Kü/>Ê?8Ê?8ê²<%?V">Å?ù½©>jO>UQ?*ßÃ:Ï,q:téO?ã0>?8?8ê²<O>Ú´)>`§S?±îÒ=Q+=o )?,:³:Æ?g0>C£?8C£?8ê²<té¤>VE>ÚïU?dè>qÂ=g+?sG:ÆV5:È?U0>®?8®?8ê²<²>W>Éj?¸xh>;Ì2>·l&?Ü¨:´ï:?0>½¸?8½¸?8ê²<ÙÐÄ<ýt{<$_H?µ
<äÃê;Û@?/©·Û8#²Å½÷0>zÃ?8zÃ?8ê²<Â>¬Ü>æBb?ï¨=¯=""?BI::Î:ö+?e0>7Î?87Î?8ê²<¤¥>XÁ>1oo?ºÄ×=¹~]=¡ay?ð´:5+:;j?×0>óØ?8óØ?8ê²<bE>µ?>Ø)U?Å/>ì>4Ø+?uf7:`]:^Ô>B%0>°ã?8°ã?8ê²<¿§>D> Z?¼ø;>l(>ùW3?±Ì}:b:-e?S.0>mî?8mî?8ê²<yð·>ÚjX>íY?
5>F¤>'>%?­3`:¯:|ôQ?>0>*ù?8*ù?8ê²<ZÏ>Ä#>Ó»R?!H9>^c>Íe%?r:ô:Åpû>9A0>ç@8ç@8ê²<êâ=|A=R
H?[<@
)<Ø%?mr·\¼E9í±½cQ0>£@8£@8ê²<,í>ýHj>?³ñ>«§>Ô[?á¸©:V6:NJn?éi0>`@8`@8ê²<U!Ñ>¼f>=0h?XT>Üa>*6?Â:³A:¶??n0>$@8$@8ê²<ëz¥>ÝE>¶éV?ç>Ï=Àç+?á:Û :,4?év0>Ú.@8Ú.@8ê²<¦>J>{S?Ø¡>¥ùÎ=D$?(:­d:©-?Y|0>9@89@8ê²<ß[>º>_ÄM?j=½xi=7÷?yØ9Þ.Ç9[-?Ç0>SD@8SD@8ê²<Ú>¶*>S¸T?z6>Ýê
>Î"(?Îí^:ËS:äÚ?%Ë0>O@8O@8ê²<½>1>ÆQ?Ñ>EøÔ=¥.?ó\ :ëJ:»\?lØ0>ÍY@8ÍY@8ê²<PX>êk>Ê§S?9µ=«mZ=:&?d1:®Oô9Zy9?ß0>d@8d@8ê²<i¦>]û$>³	T?MU=`óf=k4"?8¢2:S#5:ïuü>ýñ0>Fo@8Fo@8ê²< ¼g>³0
>þ¥V?:^®=/\=6+?ÎÉ):Ã4Í9¼ÐS?Ñô0>z@8z@8ê²<±]~>Á´>LÓS?H>h¤>Cu"?©d:Ì:H?áÿ0>À@8À@8ê²<U­¬>ÜN>²U?_:>1>`Ä$?ì~R:| :^ã'?1>}@8}@8ê²<)ª»>Ôk]>ÉøX?=K{>ø>:>~´,?mÁ:î'z:/?1>9@89@8ê²<13D>Õûä=+Y[?¿×ú=ºÁ=ÓJ&?\ÏL:sM):]Ø?h	1>ö¤@8ö¤@8ê²<ÕJ>Üô=8¼T?Ãs>3yC>Î?Ã:b¥:M´?C1>³¯@8³¯@8ê²<Ç¶X>®y>CT?4&Ñ=@ =Í&?år:Ãû9Ú
?Q1>pº@8pº@8ê²<ª)c>ð£	>@S?4í=å¾=@È?t+å9)V:(×>ª$1>-Å@8-Å@8ê²<¯>Å(>¼òY?®>cY_>7#?h±P:¡	:±j-?Î.1>éÏ@8éÏ@8ê²<«=>ç7>r^?sðI>«y>e®1?Çä:ÒñC:Å6?,>1>¦Ú@8¦Ú@8ê²<ð²>8	M>êæ^?êö=÷µ=v¯-?§­:Í:ñ?B1>cå@8cå@8ê²<ûÅ>Úg>"Z?¥e>A+>s¤+?P§\:sY:
Ù?$I1> ð@8 ð@8ê²<¡>JQA>TU?ÞÔ>AS>©Ý*?«gZ:m)::g+?[K1>Üú@8Üú@8ê²<ÕË<D9<t? ¾<¾è;êà?·_9ú8I9?ÙK1>A8A8ê²<Ê>¹¾4>¨\?ád>é=¯H&?erU:.q#:L)'?íW1>VA8VA8ê²<ëÐ_>^>´'X?zÂ¹=¯==ós2?ü »9êæµ9£?¹X1>A8A8ê²<ÍòW>á»>°N?¹åÄ=lC¢=R?+p9b 9N@?F[1>Ð%A8Ð%A8ê²<Û·>)->)j?Âô>eV>L9?®àÒ:ß]h:MSh?a1>0A80A8ê²<&H/>_¶Ð=ÁþV?¥gb>æ=>VC?GÁv:´}L:st?*g1>I;A8I;A8ê²<9ö$>Ë=T~O?hª==R	"?@gè9îY9º@?Mj1>FA8FA8ê²<GI><k.>ñ¤Y?}fÜ=¤=õx+?à:r+:©Rê>o1>ÃPA8ÃPA8ê²<µ}>¡G>îÇX?V¢*>ûH>0¤'?§:IB:ÊæC?at1>[A8[A8ê²<ç[j>Ä¿>%R?§Ë=ÖK¡=9!?SCÅ9WÆ9þ>ª{1><fA8<fA8ê²<do>¹8>ÑT?¶Jð=»=é$?¥Ó;:öd+:E?1>ùpA8ùpA8ê²<·nÿ>V>Sá?ê*?^Ý>[§E?¬ÌS;Ê;f°8?P1>¶{A8¶{A8ê²<övd>;¢>>V?}_o>[ó>>u ?:  :ûR?[ 1>sA8sA8ê²<Ñ¨>ÕM>dR?¨Ë(>ýÿ=*i)?C:Ð¸ú9/?¹1>/A8/A8ê²<¨?½8t>?(&h>Bb>{tg?2¯:*|9: Íq?jÉ1>ìA8ìA8ê²<(¡Ñ>²sH>DÜ?¹»i>=)>ûu0?Å¢:¥s~:é#?ÀÉ1>©¦A8©¦A8ê²<ÞÔ·>ËÓê=hÈ?¶&>ú)>àµ\?@;G~:¾?Õ1>f±A8f±A8ê²<«>ORM>qCU?ÌA>F
>ë/?È¿e:S¼;:-¥?©Ö1>"¼A8"¼A8ê²<þ#>{B.>¥éc?¢L>/>¦á)?Ôb:vzK:°?Îç1>ßÆA8ßÆA8ê²<Õ«>ùÆI>¢Y?õ>Çì=5&?MqX:¿@8:±\?ê
2>ÑA8ÑA8ê²< «¬<ä¥Z<+J?ÏY<Z)<T´?e9*CÊ81Í8?á2>YÜA8YÜA8ê²<¸~>©E->T?|öÞ=«J¯=^Ï"?\,:¹«!:»«?è2>çA8çA8ê²<+K>ûqý=G&M?V²=F=¯ ?bÝ¹9jAÜ92Ø>F#2>ÒñA8ÒñA8ê²<ByQ>þ=©S?D!­=¦=¡Ô?8Ù':Úâ:?%2>üA8üA8ê²<È³>»S>PY?þlX>°H)>)¥#?¢@Z:9::Ë?L'2>LB8LB8ê²<&§<71<eq?þ¢<í<æ"?r _8íe9/:>Ò'2>	B8	B8ê²<y>i)?>ãfP?¡¯>ÙÏ=1"?³úM:*0:i©?-2>ÅB8ÅB8ê²<²,8>rä=!cN?¡¾={o=Q?!	:0rL:ûµ«>6.2>'B8'B8ê²<_J>F>O]X?'d>ËÂ=è@*?v:y1:ÎÎ1?#82>?2B8?2B8ê²<»Î>ÁV'>ÑJQ?;º=æv=[#?c2::êä?=2>ü<B8ü<B8ê²<aõ#>"aË=2aN?Cz=>~M=¶?:Ù>:ÆS:U#?íM2>¹GB8¹GB8ê²<² Â>Ì1>ëª?Ø~>Ö:P>l A?£ô:Âª:ãN7?TN2>uRB8uRB8ê²<Ó}Å>w}C>zO?Æ²~>3»¿=r	ª?kp;Í]:%s?PZ2>2]B82]B8ê²<«-<xÙ.<+OJ?Ü!Ý;º;v®?ÚÂ8Pî8Ô(?y_2>ïgB8ïgB8ê²<ÄfÝ= =d4X?$Ú=wu =óL.?8ð9þÝÛ93?oi2>¬rB8¬rB8ê²<«i>y*>ÀêP?Q;Ã=zÛ=c$?,ßB:Û':úÙ?Rl2>h}B8h}B8ê²<ä<d$&<ïF?¹¡;u;+?éÚ­¸î8½8¥5ë¾óx2>%B8%B8ê²<¾>X\>T·]?!W>ÂÂ%>¬&?üÚ:qÚe:¯¬$?h}2>âB8âB8ê²<ë>#">S?]>V8Î=ÒÌ&??:úä?:VÓþ>2>B8B8ê²<üÊZ>à¢ú=§y_?Sá>Ð&Ã=]??UÕ7:Óoÿ9=8?2>\¨B8\¨B8ê²<ýMh>&¤>«lS?è=å®=¨<*?dØU:4:?Ñ2>³B8³B8ê²<0t>²=±üQ?Rê=64¬=Üc.?	8ô9Y¥×9¿õ?2>Õ½B8Õ½B8ê²<¦s>` >ÌlU?të>Åí=÷ù"?bõ*:kå9MÄ>?¢2>ÈB8ÈB8ê²<vÃ>»²)>àÛU?³cë=
	°=o(+?q¥!::bH?²2>OÓB8OÓB8ê²<¶bÐ>8v>TX?	>>Ô*
>ÍÒ,?ÿ:ÀL:_.?
¸2>ÞB8ÞB8ê²<§>®R2>[¥T?b3>L®>Ã+?-:DÆú9§1?À¸2>ÈèB8ÈèB8ê²<X.Z>Ò>óM?s¾Ó=8¯=+®?«;:í9ÐFJ?½2>óB8óB8ê²<"§É<kï<3´I?O®ª;¥;,?2ß8z39ek>¹Ì2>BþB8BþB8ê²<<3Ä>[W>µ:i?8À
?wò×>X|$?Ø²:µ
B:#/?.Ï2>ÿC8ÿC8ê²<ÃÊ=ì= G?yc¶<bz<Ï$?üû7ÈM9v9=DÕ2>»C8»C8ê²<p¢<gq%<Å;M?ëã ;U ;ì
?2¹8rNf9ÌÛM>>3>xC8xC8ê²<]Ô>¦9!>{CY?4ð+>Ë@þ= -?û¹_:^ö::x+? 3>5)C85)C8ê²<uaÒ>¿BD>~5?³1>Ôª
>?íñ:Ã,:Le?ÖC3>ò3C8ò3C8ê²<Ý×¤>ßD>´YV? ð>¢óæ=xO'?®	:ô:g^ñ>«D3>®>C8®>C8ê²<ÔeÎ<_T<aµJ?¶H<]e<¸i?®S8¯§ß8°â>FM3>kIC8kIC8ê²<òy>êd>h]U?§ý>ûÆ=ü(?a::Á:FÉõ>ùQ3>(TC8(TC8ê²<ËV>]S>
N?91=³u=°?XHý9^ù9}?¢`3>å^C8å^C8ê²<¤ó>Fü%>sÃT?Á[*>_>rP#?Þ5:â·*:ãÈ?%3>¢iC8¢iC8ê²<ËN>
6>FP?ÿ²>¨üÎ=¶[%?mò9>¢Í9$¥?3>^tC8^tC8îÉÃ<$X´>¡±$>Ü)?Jø>x©=^Úo?kXE::Gë#?3>C8C8îÉÃ<{E
?å}r>Tù?ØO¶>¨#>9?0Ã:ag(:©c?3¬3>ØC8ØC8îÉÃ<Î¸>B¸W>P[?n¥ù=lT³=02?M:^a:?Ø¹3>C8C8îÉÃ<UÍ>Õ$>cÓT?ªJ¶=1§=
?Õ8:{;:«êû>.¼3>RC8RC8îÉÃ<h>cc>S?ó©=w=ý"?:":ÇÌí>Å3>ªC8ªC8îÉÃ<0j>
>§äW?u>¯A>o1?[:(î+:|#?*È3>Ë´C8Ë´C8îÉÃ<Ù>°³>!T?$o>¾\ë="?4°j:ö=:å?³Ø3>¿C8¿C8îÉÃ<ä­>ü¢K> ,Z?9">>ì=q/?ÙÙ-:|lý9H/?cÜ3>EÊC8EÊC8îÉÃ<In>,>ã}P?G=(e=(#?Ø 9ìD9ñ^?ré3>ÕC8ÕC8îÉÃ<pÚ>Æí8>t"Y?í]>ÒR>Î&?´:é:(jñ>ê3>¾ßC8¾ßC8îÉÃ<p>Ç>ÖÌ[?f´=óÀ=`*?î[:nmý9YX]?æ	4>{êC8{êC8îÉÃ<Æq>ëD>oS?$fõ=¸=7*?¥n	: z9ß`? 
4>8õC88õC8îÉÃ<e7{=;"=×hF?.ù<&<)à?òÜ«·Ü·÷8Þ±½4>õÿC8õÿC8îÉÃ<9T=¶+=LÎJ?DØ=@Òú<Ð?µN9Ù-9À½?òI4>±
D8±
D8îÉÃ<Ú¹w>Â>XúQ?°§=æÀ~=ûç'?ë¡59²Hy9¢º>ªT4>nD8nD8îÉÃ<?m>ãT>éN?=<=«V=É*?Më9øFÓ9ù?1m4>+ D8+ D8îÉÃ<öCu>Ã?>²\?ê>L&è=xÔ*?/Ù¤:6÷:gÁ?#t4>è*D8è*D8îÉÃ<)>à<,>DV?Êÿ=¡Ê=
!?Uå":NÄ9l¥T?îz4>¤5D8¤5D8îÉÃ<$ìÇ=J=éwG?|ÉÄ<zï¡<L?¯¸\ù8E¾¾|4>a@D8a@D8îÉÃ<Ù¬´>÷WR>Qä[?ðgû=bò³=Ô2?cY:Ç:7(S?Ä4>KD8KD8îÉÃ<Lo<^<E?±x«;;%;[7?©7âiD9I=94>ÛUD8ÛUD8îÉÃ<,²>~,>z:X?Õa>Æ!*>Äº)?[Lè:eê:Éµý>¿4>`D8`D8îÉÃ<3°á<?<² J?/ÿ}<Zêa<é?E¥9&vC9@?4>TkD8TkD8îÉÃ<IÅ> æ>fT?û@$>úãÿ=øR$?ª/î9_Ò9?Z?Y¬4>vD8vD8îÉÃ<ì¾¡>Æ?>´(X?OÌ=ÎF=µ)?ÐÒE:6$:I3?ë¿4>ÎD8ÎD8îÉÃ<¢g^>Ý@>IzR?üÍ=E¢=$ö!?î#´9Ì9÷á>ÔÌ4>D8D8îÉÃ<G°a>T
>¶ÕP?0Ã=ï=ª'"?Ç±F:	F:»l?BØ4>GD8GD8îÉÃ<D>#>Ç¦R?@>°÷Ý=rØ'?ÄF:ÝL:Ë"?)Þ4>¡D8¡D8îÉÃ<Íà>Û)>áZZ?ð6%>S>æn?çÏ4:
ä;:úZö>Üâ4>Á«D8Á«D8îÉÃ<>P°=K5c=è§F?HÈ<FÈ{<OF?q9L#9;ù>é4>~¶D8~¶D8îÉÃ<Ê´k>âù
>ÚT?A§o>>C>3?§¹;: ¿-:ìK
?Tì4>;ÁD8;ÁD8îÉÃ<N¦>i&>ðN?#ãù=ç#Á=¦%?Ëæa:ªõP:¿`
?jî4>÷ËD8÷ËD8îÉÃ<<>½;>VV?`Õ>ÀÙ=º#-?Û,E:ÅÙ:l(?5õ4>´ÖD8´ÖD8îÉÃ<§3Ê>¾Hm>&Z?}? Ð>"=?ãB#:Ú$:9ïý> ú4>qáD8qáD8îÉÃ<û¢>ö)>Í_S?¨#>ü=t%?:¨(:sèì>mü4>.ìD8.ìD8îÉÃ<\§ >_MÃ=IR?Lßç=Îk±=H'?xÁN:;gP:êùý>5>êöD8êöD8îÉÃ<Ø¢>C.>y~o??># M>WÃ2?Z'·:[:ó
?Ð5>§E8§E8îÉÃ<Ûýæ>èL>K?GM>É>vçH?¼K:j­(:1DG?{5>dE8dE8îÉÃ<qé+?¼>?£?ö²>îP#>C?I:ä:¤ýl:´v?U#5>!E8!E8îÉÃ<óf>
>®ãP?ãé(=Å.=r!!?¢$÷9VÌ9å¯?$5>Þ!E8Þ!E8îÉÃ<}>!Î>µª\?¥Ñ=%=57?ùÄö9¬Äö9(?Â)5>,E8,E8îÉÃ<¯ÅG>ñô=(ÊP?s=]­g=?lqÔ9ÙQó9¥ß>.5>W7E8W7E8îÉÃ<øÅ>ZJb=Ä?=Ùx/=ò©C?sp9Í´9IÃ>B/5>BE8BE8îÉÃ<O´>öW>|U? ð,>>þó&?|z:©M:Æ?Å75>ÑLE8ÑLE8îÉÃ<DJ>TÛ÷=7?Q?¤n¨=Æá=¦Ö?Df¡9n$M9§iI?©G5>WE8WE8îÉÃ< >d½=´X?Ag?UÎ>øO?^}:¹v:<r?	O5>JbE8JbE8îÉÃ<Ø >cL@>_U?[>°E*>%?­9:îÚ1:2õF?+]5>mE8mE8îÉÃ<±>0>i
T?Wó=Ä=Q©?GÌw:#ìU:õD?©w5>ÄwE8ÄwE8îÉÃ< Ü>þÆ$>ÑS?®=ìAa=7(?A.':uÇË9ÓR?q{5>E8E8îÉÃ<KÊ>W*>pS?èã=hl´=×e!?Æö:
:>1ý>5>=E8=E8îÉÃ<»W>Ó3>ð¤P?
¾==Us&?ÈM:tÕB:Ì?5>úE8úE8îÉÃ<@>ÕS>JQ?BÚ=JÉ®=ì ??\:|:>ã>5>·¢E8·¢E8îÉÃ</<>Qºß=ã@W?q>jV>Ô!?®¿:AgK:²8?ò5>t­E8t­E8îÉÃ<(E>Llñ=Q?ø=,s=S$ ?:j#:éJÞ>÷ 5>0¸E80¸E8îÉÃ<Æþf>_
>Ì$Q?à>F$å=É½ ?X´.:è07:õ#ô>±¶5>íÂE8íÂE8îÉÃ<9=D=ÝG?N¦H<Êþ4<Kæ
?pe7#ç8¼}=õ¾5>ªÍE8ªÍE8îÉÃ<Àµ7>úÎÞ=¶S?c|)>L>ã:%?ªa¬:7ü:îs(?»Ñ5>gØE8gØE8îÉÃ<¢=7ýB=k^U?÷O>$ëâ=Äº3?ÿì9b÷9|õ>$×5>$ãE8$ãE8îÉÃ<te>!D2>V?Hø¸=¢=Âì$?{av:ß):I:?çÛ5>àíE8àíE8îÉÃ<iv>á!A>¸P?)ÿ=DbÍ=ã?3<¸:Êe:@Ã?¤ë5>øE8øE8îÉÃ<´É>  >2:U??È>ôpê=zì'?ý::èo:¶É?¾6>ZF8ZF8îÉÃ<ñ2=#Sã<I?0<ëõ<É?VÒH8¼8Ñþ­> 6>F8F8îÉÃ<o7f>ç©>}Q?e.£=l½=y?íÅ9£	:i^·>H"6>ÓF8ÓF8îÉÃ<>Ià>¯¡O?uä=ho=H ?¨Lä9i:(Á>&6>#F8#F8îÉÃ<K>xñ=ºX?Ä>Ók>_6'?a¶:á(:U\ó>©'6>M.F8M.F8îÉÃ<÷>V8>Ì
S?_Ò=¼=ó,?úð:æ;9Èºh?L,6>
9F8
9F8îÉÃ<x`>¤>îàQ?¶e=±`=D$?ÜÚ:¤ò:VU?×L6>ÇCF8ÇCF8îÉÃ<2Tc>.>Ô«U?*1i=Ì7.=7T+?Ð9Wê9W5>ºS6>NF8NF8îÉÃ<!£>9]0>¡ÙT?IiR>ù·%>2"?ì,:Þ²w:2$?Àd6>@YF8@YF8îÉÃ<Í>=#>éX?P(Á=®%=ã&?Wcp:ég:­?p6>ýcF8ýcF8îÉÃ<&©ì=O=[R?oç=G¬³=%ô$?Ûï:Jf9Etx?Bs6>ºnF8ºnF8îÉÃ<]>SE$>{¿X?5lc>Qt1>ò
$?¢:*P:{¸?ÿ6>vyF8vyF8îÉÃ<}¹®>iP>üW?*>Ã4Ù=»,?éd:Ôx:ë>P6>3F83F8îÉÃ<®Å§>fzI>E,U?HM>ßi>úï)?ä:éh:}÷$?|6>ðF8ðF8îÉÃ<ÿk>ô}¥=|Q?Ð=Þ=(&?½):v1:Ó
?C6>­F8­F8îÉÃ<]c»>mV>Ô·_?ëa>¼.>à¡%?4¶:²':åö'?Â6>j¤F8j¤F8îÉÃ<g>ÄÅ >ñïe?µF>¨*>ÌH?CÍÖ::²çB?º6>&¯F8&¯F8îÉÃ<ûÑ»>U[>O8[?'=>©pC>þ5?+:Àºf:àõ?ò¾6>ã¹F8ã¹F8îÉÃ<m>úÕ>tP?x½ê=Ó¯= 1+?Ôèo:$gr:â]ý>YÈ6> ÄF8 ÄF8îÉÃ<ó¦%>×8Ä=ÿX?)K~=WÓG=Öã"?Ú°J9[îg9®¹ß>Õ6>]ÏF8]ÏF8îÉÃ<nI>è:!>0eX?¼;z>A>Up%?J:(k:*?¢ç6>ÚF8ÚF8îÉÃ<Nîl=Ë	=uxG?D³<®»ä;*0$?uD
8Äs9=éë6>ÖäF8ÖäF8îÉÃ<î¬>N>»ÞV?àî&>D?ý=j¿(?³X:9mE:´b?°7>ïF8ïF8îÉÃ<5an>Þ>gúR?È[ö=Æ+¿=ó$?g:®¾ý9a¶?²7>PúF8PúF8îÉÃ<³­¿>v¢f>mÂT?¨xJ>§]>ìZ,?kµ:-Ü:Ý)?4>7>
G8
G8îÉÃ<.º)>þ¼=çe?«AB?&?=?ZÉ:®È:2
?dG7>ÉG8ÉG8îÉÃ<o>Ä`->CÉS?#û=-cÇ=V)!?Üü,:×+:?=R7>G8G8îÉÃ<ÉÏ=¸7=ÉI?*N<zù;y?hÚ8Ì7d9P3>Z7>C%G8C%G8îÉÃ<ìÝo>°ï>ÖbR?X`¢=x`=9?þ¦9:C:Û?gs7>0G80G8îÉÃ<IÛ>ÃR->þQ?jçà=¤Iµ=µË?ú÷:°$: ?{7>½:G8½:G8îÉÃ<0§>*">T?ÁÒ>)è=õý%?DZ:¢X:+?§|7>yEG8yEG8îÉÃ<L
U>¿>/S?ñ¨Å=§û=a%?¹né9²ðÓ9êú?W7>6PG86PG8îÉÃ<*\>n
>wK?Ðé=Xùv=s?k":':RVø>7>óZG8óZG8îÉÃ<øH>D¸=µø?ü½<éç$<
@b?v.u8Ií9ÀTj>×7>°eG8°eG8îÉÃ<¹æ}>Z	>ml?0fµ==½$3?Ïo:ð|:ó>7>lpG8lpG8îÉÃ<>/>îDT?Ê»=î=Ú¼"?¶-Ä9	:
C·>°7>){G8){G8îÉÃ<óYq>hé>ªV?¼Eÿ=nÔÄ=u&?¢â:CÇH:#/6?7>æG8æG8îÉÃ<}¼>_>{áW?ba>vó6>UÉ?|:êw
:#
?ñ¤7>£G8£G8îÉÃ<ÏÈ >%C>R?NØ,>>a)?l7@:[":}S?Ø±7>`G8`G8îÉÃ<Û;>êè=%M?n==i=QT?:ðw":@Çù>¶7>¦G8¦G8îÉÃ<eSK>ùèü=VÏM??Á¢=þ=u!?ÍÀ9Z`9H\?ó¶7>Ù°G8Ù°G8îÉÃ<Qô>	0:>8nV?#«>Ý+F>D*?	:[X:­?~½7>»G8»G8îÉÃ<ë`«<7SY<àI?d.<TL
<ø´?nq·ÖvÂ8PË½À7>SÆG8SÆG8îÉÃ<Þ|>í>VY?ÕÀÄ=cÏ=êä%?¦JÖ91ë9®?é>xÆ7>ÑG8ÑG8îÉÃ<x>xP/>Q?ZÛ=£=C!,?¾¬/:Å¸:×w$?ýÆ7>ÌÛG8ÌÛG8îÉÃ<'*n>Îñ
>{ÄV?ï>ÍÒç=ü¾*?::­¬:lw?,É7>æG8æG8îÉÃ<è6>µ->×V?ªG>×Ì>br!?z:B[b:ú²
?ÙÖ7>FñG8FñG8îÉÃ<b§>H>ª³U?ë/>[>\Þ)?Æ6T:'uF:[ß?ùì7>üG8üG8îÉÃ<Ú¨y>4>\?%¿Û=&=²<?)¦{:då:ÿí>ð7>¿H8¿H8îÉÃ<Ýh>n|5>GüV?J¨k>¹4>è&?ÀQk:n:k©F?
ö7>|H8|H8îÉÃ<¡zq>¶>@Q?±={ù=Í/,?üÔ¸9Ü9ë-?©û7>9H89H8îÉÃ<§×«>óÌE>pg^?¥~>"ÀA>;(?¸0:W!:¿æ?¼8>ö&H8ö&H8îÉÃ<fx>«n3>æ­V?B>)­>(ª"?YH:×LS:KÄ¿>A8>²1H8²1H8îÉÃ<2êµ>âU>^Z?ý>ßÆÊ=¼()?»;::j?"8>o<H8o<H8îÉÃ<_B>g~ð=N?R½=*Þo=0¾?÷
:°vÏ9-/?ò%8>,GH8,GH8îÉÃ<ð.¢>/½<>û[?¢M>b>¸3?iñ :Ú:n?ÑE8>éQH8éQH8îÉÃ<Õ{>ªª&><?V?ùý>°`>[2%?[®a:Wò5:nÄ?Wk8>¦\H8¦\H8îÉÃ<.	=r+=,÷G?g§0<°<¤ ?¹H9#Ò¾ær8>bgH8bgH8îÉÃ<p¦>d->ÛIX?±c>¢?S>-ú.?-¬:aI±:úø>zy8>rH8rH8îÉÃ<>Ï©+>ZS?ÇQ>lÙ=Ñì)?Læu:Áï8:¿1*?8>Ü|H8Ü|H8îÉÃ<Ê\>ÜÕ">ªQ?yÈ=ç_=W!?Gwà9òvÇ95?½8>H8H8îÉÃ<ö=3¢*=%«M?s
=³NÒ<t(?­Ù9}9'¯ý>a¢8>UH8UH8îÉÃ<s~>Ã4>dÁV?$R>F7Ý=b"?THA:D*:£?<¥8>H8H8îÉÃ<Ë»>]5>{ÛP?*F*>úý=¡+?$:L=i:©V,?=»8>Ï§H8Ï§H8îÉÃ<ZLj>î³>(R?-C>l¸â=®$?@¥`:ÀG7:ã?{Á8>²H8²H8îÉÃ<¹->Ö=óÃO?Æ=¹k=ê!?do¨9Éá:PH§>aÔ8>I½H8I½H8îÉÃ<´>ý>ØgY?VÚ=¢=Ú,?¸\;::"':ø}?ëÕ8>ÈH8ÈH8îÉÃ<y4U>íòû=¢X?(/>->¿$?¬t:m:iÜ?ÁÛ8>ÂÒH8ÂÒH8îÉÃ<Âd>¶ö(>Â®Q? ê=À>²=Ã|(?,A:Ìk7:cÎ?ëë8>ÝH8ÝH8îÉÃ<P÷¤>ÄG>~gS?­?>#:>ï?uÅÛ9Ò:Q6Ò>¬í8><èH8<èH8îÉÃ<<fi>r8>âU?N40>Èm>nQ%?oN:Èb.:Y?»ú8>øòH8øòH8îÉÃ<Î§t>¡º>BmU?Þ)>ý=Ü+?U:Çö9èx?È9>µýH8µýH8îÉÃ<Éþ>Õ.$>zT?/.>ô¨>ÓÎ&?ß¶ý96G:tMî>/9>rI8rI8îÉÃ<ô»>>)>wQ?ÍXÙ=8­=K ?/È]:·Õ":4V.?Ø9>/I8/I8îÉÃ<bÓa>"I	>)R?A¬¬=Ë(=û%?Ït:¸ZÔ9ìD?:9>ìI8ìI8îÉÃ<6×¯>ÆmB>g?ß¤>"y;>¨~6?ºØ:ÐÊv:-?¨9>¨(I8¨(I8îÉÃ<z>ÂB>V+?"B>Þ=[¥?h:&Î:î?%9>e3I8e3I8îÉÃ<G¤I>¼ò=è¨T?1h
>¬Tç=|?XE:6:éç
?'9>">I8">I8îÉÃ<×Ûò=uC*=K¶?dª=N£<Óö?ÌÓ8gÍ7$ü@¹'9>ßHI8ßHI8îÉÃ<@ø=("=öÃ?·,=ºµ<ÙNs?úÁg9>÷9âoÝ>.(9>SI8SI8îÉÃ<ÏP~=,Ã=ÒüP?`gq<
<`_?eãz¸Ó8ÆÈ¾ 19>X^I8X^I8îÉÃ<²Xl>xã>M ^?Áõé>Â¼©>Bn0?üÐ®:Ô:-v(?Â99>iI8iI8îÉÃ<úË><\c>µd?2>ß¼=[4?ÎW:"Æ^:´±÷>µK9>ÒsI8ÒsI8îÉÃ<©²ñ>Ýª\>ë2?øFQ>"ß=Öp?b¥Ì:::È·0?L`9>~I8~I8îÉÃ<ë¼>t03>TZW?Éüù='9·==¤.?å®5:f± :B¸?¡|9>KI8KI8îÉÃ<¦×>EÐ,>S?E¿¡=KÜv=I¼'?£;:[m:$,? 9>I8I8îÉÃ<»!>iÔ(>ïO?­)×=è«=Í ?Ï:t:?¹¡9>ÅI8ÅI8îÉÃ<_>¤û+>¾¬X?æÁ='q=(F#?*æ9ûE:3Ï>J¥9>©I8©I8îÉÃ<&N>ù]3>ÕªS?¤·>º.ø=¿$?Zd:c!':®.?j°9>>´I8>´I8îÉÃ<6õ>h}3>¿N?N=0Rt=#»"?:h:Ôh?ÖÃ9>û¾I8û¾I8îÉÃ<­@>_£!>9àO?\=Éy=,
?ë¥9ðãá9U»>ÎÐ9>¸ÉI8¸ÉI8îÉÃ<YÁl>w>o1P?¿=Iâi=8%?ìÊ9fÁ9_+?ê9>uÔI8uÔI8îÉÃ<N>`ë,>?£U?õç=ä·=p!?LÔ-::?^ì9>2ßI82ßI8îÉÃ<kg>H0>|S?KæÂ=Ü(¡=:Ì?89åà²9ð¬È>'î9>îéI8îéI8îÉÃ<Sõ]>jü>gìP?b=R-=¦.'?îK9VÇ9ä'>8ó9>«ôI8«ôI8îÉÃ<I&
=P¼°<ÃH?Ü!<¥<2¼?÷Í8ÏÎB9¸T>6û9>hÿI8hÿI8îÉÃ<-Z>¯3>R>S?~ï="À=Y8?7(:´>:åâ>@:>%
J8%
J8îÉÃ<²û>D'6>ßaQ?_=9Rl=e)?®:NÔ:E¾?<:>áJ8áJ8îÉÃ<¼=Þ¼¥<h=N?ê<i&¹</!"?
äú8#S9e>±:>J8J8îÉÃ<À>w§ª=^$b?)(>óû=øz+?û"¢:jDN:©:I?V :>[*J8[*J8îÉÃ<c>þí>û?T?3Éä=pM¶=-£ ?f:!:E:é?l":>5J85J8îÉÃ<ÒK>Æ6>NU?S#><àü= !?D	:v((:{øÐ>A#:>Õ?J8Õ?J8îÉÃ<>>Ëiã=æùU?ò[{>`mJ>àð?¼ :dÐ:ð?Ò3:>JJ8JJ8îÉÃ<È$>}(>ÖàS?Ø
±=ze=óÀ#?4¸:):¬¸è>®4:>NUJ8NUJ8îÉÃ<ÃXw=0[=rîG?Þ<ùEã;¯'?¸­5À°F9nü<;?C:>`J8`J8îÉÃ<ºjÏ>}s>ÃZ?×ãE><v
>ð6?B2:O=:úÑñ>rD:>ÈjJ8ÈjJ8îÉÃ<DrY>>$_T?~[=(S=Zw ?¢äÙ9$:(aÎ>ÛE:>uJ8uJ8îÉÃ<±Å¤>e­>>e8]? ¸æ=à«=¥,?¶J0:Y	:J$?wL:>AJ8AJ8îÉÃ<Ã&>¸;>×qV?wó=-¨¼=²/%?T~¸9¶¶9P??6T:>þJ8þJ8îÉÃ<Å?0as>Ål?{¯¦>Cy6>Ùi?^9»:Ä"z:??«Z:>»J8»J8îÉÃ<Öø>Ô0+>ÈÃa?öAÔ=ëË=~F-?^Õ:Ô&¬9lH?Äh:>x J8x J8îÉÃ<Õ>0ì->þ§V?Y5Ó=qô©=Û?ýÎà9©v:tÀ>4r:>4«J84«J8îÉÃ<ÅTÌ>xÂY>6p?¦D?¬ß>Tå2?õ;&¼:$4?±v:>ñµJ8ñµJ8îÉÃ<!Ì>\>¡ßl?ËZ>kV>9?ë¯;W;L*?:>®ÀJ8®ÀJ8îÉÃ<8Y>(b>òFO?a:=Ï3=¦*?Rï9lä9ñ?§:>kËJ8kËJ8îÉÃ<1Up>1½>ZV?Ø=K=;È%?3a$:-Rý9;&?:>'ÖJ8'ÖJ8îÉÃ<=>½õ<>¼W?¡jT>7> +?%o.:î%:Jé?¦:>äàJ8äàJ8îÉÃ<(¾>¡=>Ý@R?ý§>²-Ì=G"?Â/::t?ª:>¡ëJ8¡ëJ8îÉÃ<Úéª>öÍ;>¹ùh?´Ã>#Ú>$-?ß¢:-:Ù?µ:>^öJ8^öJ8îÉÃ<é3¡>§3>Þnf?)»>AÂ=E<1?àª:9Ï9²];?Å¿:>K8K8îÉÃ<Î>ÌA>lR?åÇ+>ý>?')?,¸Z:¤Ð4:0Õ?$É:>×K8×K8îÉÃ<zzµ>&V>£X?ì=%%®=¿-?b"Y:À0:m??²É:>K8K8îÉÃ<>+>×[?u¶>ðæ=;-?I}:üXG:e¢"?×:>Q!K8Q!K8îÉÃ< ö>!$>5R?ªÞ=o¤²=Ó?@|:ÑY:Ô8?øå:>,K8,K8îÉÃ<â>"!>æQ?2iV>1%>^#&?Ïº:³9/¡>?Èç:>Ë6K8Ë6K8îÉÃ<BíG>}ô=VQ?Êà=xá°=}"?Á%:B¥:ZÛ
?½ñ:>AK8AK8îÉÃ<QÀ> }3>NQ?U®â=¯±=ÑÓ#?%t:RÉ>:ÀÌ#?â÷:>DLK8DLK8îÉÃ<|?fK>¤}¥?Ù>M7>ËáO?(ñM:Ç:¾:3?*ø:>WK8WK8îÉÃ<Oý>i>$Ò?ûA¸>¬L7>M«?]Þª:ÕQ:û¹?~ü:>¾aK8¾aK8îÉÃ<-Æ>w^>[
d?Ä 2>¡"û=6?¡5::{ë
?á;>zlK8zlK8îÉÃ<ïÈB>&tì=ýâR?gì¶=Ãú=ô)?gÛì9kÅß9<|?O;>7wK87wK8îÉÃ<c^>Ê>>T?µo#>ní=#0?½mf:¯¢:QJå>ã;>ôK8ôK8îÉÃ<ÀÀ|>Î>ÇM?Ý=úÙ~=æ?»A:´):Ó>Ñ+;>±K8±K8îÉÃ<}S>Yy.>³*X?ËXé=Rà¥=x4?Vm:xT:Õ??.;>nK8nK8îÉÃ<=|>Jµ>G\R?÷Ó¤=é= !??]:ö9x¥x?¾.;>*¢K8*¢K8îÉÃ<ð¥=SYA=è´[?"N=Tà=e6?]¢º9$Ð9£.?[];>ç¬K8ç¬K8îÉÃ<5Óª>TK>W?çg4>>°+?e]:Ûê:Ö
?ù];>¤·K8¤·K8îÉÃ<î>&>÷1^?i>ÖÊ3><?¾\:º:0Ø=?¨p;>aÂK8aÂK8îÉÃ<5©>¹SN>>òQ?Å(>ß`>å°%?QÎ:Î:]?Ï{;>ÍK8ÍK8îÉÃ<%hz=U=ÏL?ç}< §8<JÃ/?Tg9f
9ôQ?ë;>Ú×K8Ú×K8îÉÃ<ýä0=è8Þ<JÈK?´)+<[ÇÉ;>(Y?#¸ß_8¹¾;>âK8âK8îÉÃ<¶&>%ô>«QQ?òÌ=Ü,¢=ÙÁ!?¿yÒ97:õ9¸¸Û>§;>TíK8TíK8îÉÃ<¢>+Ó:>@­^?ûd±>$>ê*?kR<;±ý;¶ ? ¯;>øK8øK8îÉÃ<ÅÈ>p^">¬ÐZ?ê¢->2	>è!?Oý½:ÒY¡:¸?º;>ÍL8ÍL8îÉÃ<å(û>» K>^D?¥W>3²	>æöG?4·:c:v?Qº;>
L8
L8îÉÃ<<&ç>©ü=î3ê?SÉu>¸	>Ýpd?£·;§f:i?E½;>GL8GL8îÉÃ<­-¿=¤ºd=æøU?T"Ü=ôÂµ=Ð?áÄ<:Z³&:ôñ?üÂ;>#L8#L8îÉÃ<h>j%>½vN?Ò©=I^=¶?Ý*%:·:rÂ#?ÝÄ;>À-L8À-L8îÉÃ<ê¯>ùL>´[?õÎ´>%>¹i5?Tk<:fZÙ9çë]?§ã;>}8L8}8L8îÉÃ<Ci>`¸>vQ?·êü=#óÁ=ê&?hÞ:"Ã:Cä?õ;>:CL8:CL8îÉÃ<,z>z>¾-S?h×ß=Ö7´=Æû?ë:´9ç>?¶ÿ;>÷ML8÷ML8îÉÃ<*Ä>	>lÇS?M1>À
>£$?¼Q:5U:ûËD?n<>´XL8´XL8îÉÃ<î>²A&>LÆS?% =ßËw=å%?F;u:ÿÌl:¢?Ù<>pcL8pcL8îÉÃ<òµ<*7<ïxH?*<~Ñ;?úY¸¹z9¬_¾#<>-nL8-nL8îÉÃ<>É2>ßuU?¾v =Ms={Ö(?Äe):ÝÏ:e	?0<>êxL8êxL8îÉÃ<ý_£>\dD>5öT?#>è=!j#?{Z:WZ>:F:?D2<>§L8§L8îÉÃ<êc©>ÖG>¶þX?cª>o"ò=ºY ?H:åç:ò<?X:<>cL8cL8îÉÃ<nr>ä>%ÀS?°N³=Îü=ø?]ó:À3:é?þE<> L8 L8îÉÃ<z_>6>|T?ìô>öÕ=µx!?{15:(ç9ÃHH?
R<>Ý£L8Ý£L8îÉÃ<a=
&=iJ?k
<>í;5£?õ	8Ë±'9øÑ=hT<>®L8®L8îÉÃ<ò>tö>ø^P?zª>ßÏ=oa#?>f:-G!:_¼6?Z<>W¹L8W¹L8îÉÃ<¯¸>îÜX>hZ?kÎ>(,Ï=°)?!z:@ØS:IL!?¦}<>ÄL8ÄL8îÉÃ<c´>%~[>[dR? 2>1¥ì=b"+?í<:ôZ!:vß?x<>ÐÎL8ÐÎL8îÉÃ<=/Ç<1H?OÖs<SXI<g??åÖ8ÔXf9æÓn>á<>ÙL8ÙL8îÉÃ<+»Å>y÷>>%º?8õ=+¬I=åØ?Ýäé9f¶´9:«%?<>JäL8JäL8îÉÃ<îAÅ>¶>£¯¸?ëeT>¿>ìÂI?õ\¹:b:[2?<>ïL8ïL8îÉÃ<×«<eÐ_<ÈD?G<¯cZ<à?Ä)8MÅG9¦Ù=Ù<>ÃùL8ÃùL8îÉÃ<ËÈ¤>^K<>O	`?ø>>ÀÀ=æñ-?å+:¦ØE:¬Þ>O<>M8M8îÉÃ<V>ûÎ#>³U?Ì	>	¥Ï=íâ)?[:ìëa:=Ç?Õ<>=M8=M8îÉÃ<û±>÷G>EÞd?¬(A>4	>·34?:N:·++?©<>úM8úM8îÉÃ<ùãL>|ß÷=·S?ªí=7@´=¬¯(?û_:0\: ò?±<>¶$M8¶$M8îÉÃ<O=?=ÖÒD?-ÚA<»$<Ý ?0ª19Pú8Íä5?M¦<>s/M8s/M8îÉÃ<H¢Î>ÔØb>t0i?w&>»6>Î9?y|¥:×:ÎV?¢®<>0:M80:M8îÉÃ<ôª¯>!O>*Y?¯¦\>ä'>ÿ(?l2:@@:ìí>-µ<>íDM8íDM8îÉÃ<äc<è"<[?b<¯?<G?jèÉ8#Á8¸Ï?ãÀ<>©OM8©OM8îÉÃ<¨·>Kb>å[?Ë²>O>&?r@¸:ò:Î;? Á<>fZM8fZM8îÉÃ<Ô¦>e>üR?ªç=	ü¤={»3?b[:!:d/.?TÄ<>#eM8#eM8îÉÃ<Æèm>Ò>áFR?«OÏ=k«§=<C?ebG:ÉOô9\ìP?J×<>àoM8àoM8îÉÃ<êO<ð*<#O?%Ã_=æ6= ?	]Ã7¿s!9â=ä<>zM8zM8îÉÃ<Â~>­>ØS?áàÌ=|ÿ=ï$?¦Íø9æo(:½>)=>YM8YM8îÉÃ<Íi>V&>Ã£Y?¼I*>¸>,ú&?:%ï@:z>?>
=>M8M8îÉÃ<»T>0q>	P?=^V=9%?8´:äÞ94D?¿=>ÓM8ÓM8îÉÃ<ÿÍ>â6>?­¢ß=¦Á=MO4?X¶:Q(P:K?=>¥M8¥M8îÉÃ<°ß>¯A>·?x>ìí={?
-É:ëJ:
Þ~?h=>L°M8L°M8îÉÃ<ÌÍm>Ø9>ÊQ?BcÀ=tý=â?!@=:{*:V?D=>	»M8	»M8îÉÃ<îg¢>aÒA>V?ª=w·w=ã¿/?ÃD:í¨0:òl?Ô"=>ÆÅM8ÆÅM8îÉÃ<½¬Ø>#j5>Ýà?JA1>HÏÇ=@c?\:Mì9itn?Ñ(=>ÐM8ÐM8îÉÃ<4>#É6> YT?>÷Wë=H¡!?ó§:k:Ûý>G+=>@ÛM8@ÛM8îÉÃ<#>*/>ÖT?Y¾Û=?;³=¡î?î@:8:îlØ>,=>üåM8üåM8îÉÃ<{Yl>5.>UaP?«z>ÕJØ=×Ì?'*&:­Ø::ì©ã>ò1=>¹ðM8¹ðM8îÉÃ<%Bª>QøK>c°U?0>>JÑä=$T*?t`H:«:ém<?2=>vûM8vûM8îÉÃ<êU>H*>)[R?¿°==Ü5&?½*":ö:02?ë:=>3N83N8îÉÃ<Çf =XO=@
F?Ú6<é<Û:?YE9®õ8:µ?	A=>ïN8ïN8îÉÃ<Q±>¡ß/>b(Q?ìªã=³=¨W"?Q-:®:ý?Êe=>¬N8¬N8îÉÃ<¬>ÑE'>TÂU?m÷>~CF>Ù&?Ï:v:Z?j=>i&N8i&N8îÉÃ<6£>ÌC>×µV?k >sË=ÿ$?Þ<_:yW:?p=>&1N8&1N8îÉÃ<*ï>Ö8=>°±¡?Wþ>¾,!>=c?zx¶:q¹E:@l?kr=>ã;N8ã;N8îÉÃ<å«<b<dB?¥GÝ;·¿;f??SÅ#8¬ú8·­'>ñt=>FN8FN8îÉÃ<f£>`L">GY?ÆZ½>Z_> Î<?Ç":Ní½9ô[?Ïx=>\QN8\QN8îÉÃ<Ç¡>Pè>>X?jW/>û>ïE&?Ý:¹â9¸?=>\N8\N8îÉÃ<s£>Êi@>wY?u>7=>y2?Cq:`ø4:T¥*?ê=>ÖfN8ÖfN8îÉÃ<T>>~ í=ìM?*/£=)=á²?°@
:æ
	:Éë?=>qN8qN8îÉÃ<e¹>òÍ>»»R?Ç®¤=àw=«*?Z´Õ9Æà|9ÅWX?o=>O|N8O|N8îÉÃ<ñî>yJ$><Öa?ZÛ=×å=e×8?ï¦:):Næ>Ù¦=>N8N8îÉÃ<ù²>/+%>èZ?æA>+AÔ=B"#?1
\:%:ø*?Õ§=>ÉN8ÉN8îÉÃ<#~>·B>ä T?æ¼=
¿o=n(?\«:aØ:Tp?²=>N8N8îÉÃ<L>A>ùøR?vPÿ=ÈYË=nµ ?Ô@:Îa:»i"?ÌÎ=>B§N8B§N8îÉÃ<?<¹>þX>¶Z?ò8=>ê>`} ?Á¦3:qôK:ª~á>qÜ=>ÿ±N8ÿ±N8îÉÃ<"0>ïØ=ÙO?kê=o¶\=øq#?*:ÄR!:Kó>Åñ=>¼¼N8¼¼N8îÉÃ<ÊÈ>;k>çËY?]È>ý×W>ñ·+?":ü¸: X?
>>yÇN8yÇN8îÉÃ<Ñ>ó¹@>IT?e>Víö=Õ@%?³àp:ím:?>>6ÒN86ÒN8îÉÃ<¸>ªÈS>\	_?ÓO>P>åV0?yO:l>:t//?É>>òÜN8òÜN8îÉÃ<.{O>å¼û=wþR?Óz>Wï=*®(?p´:#H;:Ð4?©>>¯çN8¯çN8îÉÃ<ý+>]ê>Æ¡W?a%>éhö=~+?t*:j`^:`,/?->>lòN8lòN8îÉÃ<+?ù>×Ñv?bXk>»>vQ?nÅ:¥z:ÄÁ>?õ.>>)ýN8)ýN8îÉÃ<ÊÇ>s^%>R¾S?¿»>8Â=I,??*:R:Ñ¹ø>7>>åO8åO8îÉÃ<jY>'¦>âcS?
#>yL>¥Ú!?e>:Óæ9)S?¢8>>¢O8¢O8îÉÃ<Ãd¸>+K>Ýïg?9Î>Y>å.6?	¼: \M:¡4)??>>_O8_O8îÉÃ<i>Ðÿ>¶Z?x>)¶Ø=Û4.?÷:ø|:¸t?Ç@>>(O8(O8îÉÃ<÷w>¨Ò>Ñøf?¹w>Ë©6>-?^C:hß:mÒ,?«C>>Ù2O8Ù2O8îÉÃ<¡«>_RH>ºU[?éÓo>«<>mµ"?ÖO:©sY:e}4?CG>>=O8=O8îÉÃ<+£>VõD>ST?÷*>PE>-'?Ö*:Vï?:0jã>µH>>RHO8RHO8îÉÃ<æ=Ò(=[/E?øA§<<'?òÑ£8ö9>L>>SO8SO8îÉÃ<ó't>`N>á¹R?hý=ñ¼Ë=¸4?å:b:??EP>>Ì]O8Ì]O8îÉÃ<ßCû>`>eÀ{?2>ô¦D>UA?>D×:z¥:ð)A?)g>>hO8hO8îÉÃ<¯>wKF>´b?z¦U>á>p>?!ª<:zJ:¯?m>>EsO8EsO8îÉÃ<Ìù5>ÿ½â=uM?^k¿=V¤=ÿp?ÿÎR9©9ÞÏ³>à{>>~O8~O8îÉÃ<J±B>jxô=ãßK?)\=M<=®?â·ë9@L9¯ÑD?>>¿O8¿O8îÉÃ<¹I>w÷= P?¾b½=ï=%}?Ú":WÜ:¬å?«>>|O8|O8îÉÃ<«!Ô><<q>ma?ÄÖ7>~>I4?ß¼:±©ÿ9vò?>>8O88O8îÉÃ<ö¯>ÎCG>5ä`?ý±Ì=±¶=ÿY)?ÿô:R:ÙL?>>õ¨O8õ¨O8îÉÃ<n>¡>gÚN?ø«>ë^×=A&?©:]Ê[:B-?D>>²³O8²³O8îÉÃ<ÞÈ<Ê~<dtI?^=Há<<?8¦8^ÒÞ8O¿>S >>o¾O8o¾O8îÉÃ<¹Ã¿>é5>®î?â
?ùèÅ>]?3?sµã:/s§:ô.?± >>+ÉO8+ÉO8îÉÃ<É{W>³Ð=}Ë?Iü¼>6vV>Þa?=C;¿ ¡:ÒP?a¦>>èÓO8èÓO8îÉÃ<QÅ>(¤:>fX?dnã=8¦¦=u¯.?Ò<,:Óñ:T?ª>>¥ÞO8¥ÞO8îÉÃ<u»p>ÿ«>ýT?Ê>£oj>æ?Á¡v:BP:c?µ>>béO8béO8îÉÃ<êjd>\À
>á·R?@¤u>µá>>s¸$?éF:°í:²#	?·¼>>ôO8ôO8îÉÃ<øÊ<õ<¬UH?Pþ;ÊÐ;?è?ùåÄ·â8	©½¾¦Ï>>ÛþO8ÛþO8îÉÃ<@=>a9*>àfQ?Û1>º	ì=?NÂ:¬:]ué>â>>	P8	P8îÉÃ<9H}>h>¹P?Nñ=Mk\=úV(?6D:göþ9ôÌ?oç>>UP8UP8îÉÃ<<£K>öü=N?H´=èE=
N!?:-:õ0ë9ª<?ô>>P8P8îÉÃ<7u>À>CÑM?
P¿=03={+?ª»C:õ:°!?ü>>Î)P8Î)P8îÉÃ<ª~>´ù>VR?¶>çÔ=3ø?Ã`:Jr):F¹ç>ÿ>>4P84P8îÉÃ<½µ>Ë;>Ç|x?>ô>BÞ=:È4?+p:rÃ:ÊÛB?ñ?>H?P8H?P8îÉÃ<Gû&?v>?©`x>½yë=h?b:ï³&:%§Z?¢2?>JP8JP8îÉÃ<ÔW->EÕ=ÖP?_x=õüF=cÄ?
µÎ9â¦Ü9FÒï>Í3?>ÂTP8ÂTP8îÉÃ<¼SÁ<[v<]·H?z\<Ái<á%?Æm09l¼}9Å²>Á6?>~_P8~_P8îÉÃ<T»P>}Yà=Ë-n? b4?^ù>u.9?ª, :Òhg:þ11?KC?>;jP8;jP8îÉÃ<"Òq>@/>P{O?à³=ÈM=öµ%?ÅÍ/:4ù9U°4?PV?>øtP8øtP8îÉÃ<ù=~6=vI?¶§=é·Ó<ÞÅ?dOE¸Gz9É½X?>µP8µP8îÉÃ<Å'ä>ÐI(>ê­?îs>ò>íI?å®F:ú
:3?ÆX?>qP8qP8îÉÃ<½Ù>'	>Ó5Ë?ø´>B>j?BI¯:üu:}}?rf?>.P8.P8îÉÃ<«U>>bë=O?+'=º;Y=Ms ?ÐðI:U}C:U9?v?>ëP8ëP8îÉÃ<G¸<ö2< ?K?Æ-¨;Äù;0?þ09oÉ|9Ñ²>c~?>¨ªP8¨ªP8îÉÃ<¤>Tû9>éa?0Uª= ]=(?£8:^,:µø?¹~?>eµP8eµP8îÉÃ<mB>4|*=éù@ö§=#n=õ&?²N:þë1:C?[?>!ÀP8!ÀP8îÉÃ<Ò>sì%><&Q?¹=¼=ó!?î|:L:ëD?s?>ÞÊP8ÞÊP8îÉÃ<5=È)=ÕüG?´Í<@7g<%?é9<ª9.Kë>G?>ÕP8ÕP8îÉÃ<ë>«)>g×[?>©cV>ûù.?<:ÞQ:ä5?r?>XàP8XàP8îÉÃ<ìâ>¹](>[ÇZ?Ë!>¬ï=UÑ,?¶Xî:Y É:´O??>ëP8ëP8îÉÃ<6Ç¢>­ÎB>îèU?Ù#ð=}¹=9¶%?úÍs:í6:b*?þ«?>ÑõP8ÑõP8îÉÃ<q>k.>OÉV?Ç>Ôäï=\?!8:\è#:y²?°?>Q8Q8îÉÃ<Ôú?b0I>9z¸?áiÂ> ¾>ÓU>?zv: Ø
:~^?¿Ã?>KQ8KQ8îÉÃ<î-~>ãJ>òQ?y=!µl=?5YG:Í:ªÐ-?9Û?>Q8Q8îÉÃ<«òË>F¡Y>Ûço?bÛÙ>*K>1H?ë Ç:Í(s:á¤Q?2ä?>Ä Q8Ä Q8îÉÃ<ký§>g÷G>.W?9(>j÷={ñ-?fA_:­+:t&?.ç?>+Q8+Q8îÉÃ<>¥>ù®H>0ÊR?S;/>Þ>)%?ÚiU:2:Dð?ù?>>6Q8>6Q8îÉÃ<->·;>·S?>>S2Á=¢è-?7:.:·?C@>û@Q8û@Q8îÉÃ<Ãv£=ÇmO=½I?b>³=§=?/9*9Y/õ>®@>·KQ8·KQ8îÉÃ<§>HU?>ÕäT?ß>»i_>q)?ÒÅ:þe:¹?Ç
@>tVQ8tVQ8îÉÃ<dÛÎ>Ý³l>¡¸_?Ë)>è)K>¤"3?µ0:æa:¡+?¨@>1aQ81aQ8îÉÃ<:Õ{>Aå>åÓR?Ïé=å8´=@%?M:5q:	?&@>îkQ8îkQ8îÉÃ<µ"	>»¾¬=|:K?]à<¨U°<'Ý"?¸ö8¢ Õ8'Ô?' @>«vQ8«vQ8îÉÃ<ýQ>õÀ1>ÌºR?G>MM>*&?c7:ÖA::ö¡û>Í @>gQ8gQ8îÉÃ<@:Z>Ì>iàX?F¶>*·>Ì/?ò:Û²Q:N7?'@>$Q8$Q8îÉÃ<z­A>5÷ï=zN?©=¡=ë²#?C<:¢¥:Ùt?î)@>áQ8áQ8îÉÃ<A>:r>*R?!¥>0ãÂ=Aü(?½:ªç:Áú>Y0@>¡Q8¡Q8îÉÃ<8>í&>=`?W?Aê?ÑC?EÜE:ßm#:÷?Ò@@>Z¬Q8Z¬Q8îÉÃ<èÔ>rÖ}>i¸V?:Ï>!6ß=×1?¨u:sìh:Jÿ?8C@>·Q8·Q8îÉÃ<I>kò=ëªT?`c>tÈ`>'M#?¥øx:¥q:4á?íC@>ÔÁQ8ÔÁQ8îÉÃ<K>±Rç=Ä`?ÇÇ?PìÇ>p%/?õ;+Ô:º$6?E@>ÌQ8ÌQ8îÉÃ<îu{>rk>`T?qº»=å®=ñ$?9î5:O	:8Î"?HP@>N×Q8N×Q8îÉÃ<)À<`âv<éAG?m¿£<Â©<Fä?]¶Ä¸ì87p¿X@>
âQ8
âQ8îÉÃ<èÞ>¢ë+>ÝÃQ?»c9>¹â>p&?lì9bÓÈ9MÀ?[@>ÇìQ8ÇìQ8îÉÃ<Ï&j>%>YoQ?È<Ã=
ª=}(?°2:MAþ9|Õ3?`@>÷Q8÷Q8îÉÃ<Àr=f7=ÀÖF?ÿï:<]¦<Ç?²9:l
9Í_ì>Pj@>AR8AR8îÉÃ<Ë]¢>bD>S?	>ÌöÔ=é^%?E_<:
:/?t@>ýR8ýR8îÉÃ<\8G>Fô=®P?­=¨f=¥	&?¹s:Ìiê9¾".?~u@>ºR8ºR8îÉÃ<³¥>à&>eM?/)>v^é=T)?
2:Â¼!:¡=Ñ>kx@>w"R8w"R8îÉÃ<è¥>·3G>'ËT?x$>zù÷=JË)?©UI:Q\K:sý>
~@>4-R84-R8îÉÃ<3Õ=Çk=»Þg?ì?ÞÅl?è,?yÁ;;±7 ?Ù@>ñ7R8ñ7R8îÉÃ<P÷>­¶=OôM?c>ê9ì=ýØ?b":ïø9¶&?@>­BR8­BR8îÉÃ<ô¬>Ý0>¸Q?ðø/>Ë©
>¨p"?]:¶ã6:ßÚ>h@>jMR8jMR8îÉÃ<¥0>;­$>	]?Y>YsÔ=Y0?±*:Ø:zp#?=@>'XR8'XR8îÉÃ<i>÷=Ïq?a=Õ¼"=ú0?Âm:ßOë9í"?«@>äbR8äbR8îÉÃ</>e++>Áfc?ãë­>#·>ù)?J®:«Ð:·&?n@>¡mR8¡mR8îÉÃ<PØz>ªG>|ÙR?H:^>2Ý2>>?Øa:GX:×A9?¡@>]xR8]xR8îÉÃ<õN½=©Ö_=2X?CvÌ=¼Ö=Ê;+?Ææ¢9ÃL>9w$[?¤@>R8R8îÉÃ<í>ï57>òmR?S±ô=ÆÀÄ=0?7":êuû9G%%?¢¨@>×R8×R8îÉÃ<£>FÔ&>¬"P?7*>Á°Õ=ô#?g:Ó
::åN?V«@>R8R8îÉÃ<\> d+>X?p=«h=è*?rdÖ9Þ95÷>l­@>P£R8P£R8îÉÃ<>h >ën?^¯G>»>\;?Ö¿:¥:Ð(/?Æ°@>
®R8
®R8îÉÃ<¸k0>"rØ=©P?m½Ý=·¡³=J?çV:3: ë?Kµ@>Ê¸R8Ê¸R8îÉÃ<a>»9>MZ?Nd/>,ï>±á(?§5:ê:§Y1?2¹@>ÃR8ÃR8îÉÃ<Ã>KX8>ùêV?!Ù>É>×=ÀS&?mT:YÕ$:õ$? Ã@>DÎR8DÎR8îÉÃ<u&d>Mp>cñO?Æñ=ú~f=¿Á(?»«	:u©ä9Z!?ÂÍ@>ÙR8ÙR8îÉÃ<¹º<×t<<õE?4GÌ;;¨;Lm?T¶·,9Gâ¼wÕ@>½ãR8½ãR8îÉÃ<y>Ù2>w³R?wKä=
­=Ü(?a	:-:´sú>á@>zîR8zîR8îÉÃ<@J>MJ÷=M2Q??²=a=z ?æÕÓ9=¾Ó9M?íæ@>7ùR87ùR8îÉÃ<ç/Á>sSR>©#k?ÙÚ>m;6>æwD?f§Å:OÛv:ùL?é@>óS8óS8îÉÃ<Ñ8>2>hO?D²,>å5>üð%?%ó96×ò9Y?Eê@>°S8°S8îÉÃ<êÅ>8'>}ûU?¿+>@Ð>,S%?p5:â:ü?(þ@>mS8mS8îÉÃ<ÒH>Kó=ÖÈR?ÖS=× =èÒ(?Õ9ô8"Î?Âÿ@>*$S8*$S8îÉÃ<ÔØf>Nï>ÿ¹N?/.>{à=h(?S¯i9iëÏ9Ü>¸A>ç.S8ç.S8îÉÃ<¾¥>sG>U?ôüm>D 8>q%?âte:¯hP:Oí?A>£9S8£9S8îÉÃ<Ð"Å>Ybb>ðì^?hã!>|²î=-?8¥:\:Qé ?KA>`DS8`DS8îÉÃ<è?>(Hç=jT?1!>Ö×=ò?sÁ2:ùªý9*f4?K$A>OS8OS8îÉÃ<Ì¬Â>Â{c>,[?T>Ý>ÑÄ7?Í:¿U:|?%A>ÚYS8ÚYS8îÉÃ<;t±>!6>çÑx?´,>Öÿ=1,?}Ý[:Ê?:ê¼?&A>dS8dS8îÉÃ<3é>	ü>Rìz?_N>ÕË=Ãa?":.ú9Õ(?á:A>SoS8SoS8îÉÃ<÷_>6µ3>ÇðQ?)u>Ë|Ù='$?±:ãi:·F?BA>zS8zS8îÉÃ<÷-Ù>eM>ZÃ?¦>W{=I1?øì1:ò­Þ9ªL?ÞBA>ÍS8ÍS8îÉÃ<Õ³Ô>É#>¦û¦?Ì»e>ýå=`?X­:TlA:¨le?VA>S8S8îÉÃ<ÝJ>{@ö=råR?û#Ü=¦,¤=n¢+?Pí9í-:tÈç>'dA>FS8FS8îÉÃ<jü}>ò>õU?ss¡=öxk=/?Úê9Zª9åv0?`xA>¥S8¥S8îÉÃ<ò>µW3>LoU?Ym>:>T#?fF:KS:lSð>A>À¯S8À¯S8îÉÃ<Ù@Ì=¹p=nH?p×k<$®J<Mñ?BÃ7¸Ì8`f¾/A>}ºS8}ºS8îÉÃ<`Á0>7
Ð=¸}Y?Ïp¾>J@>/Î-?~ÐM:dø%:º?A>9ÅS89ÅS8îÉÃ<>8«>ÕJ>[^X?lt¡>Ës>)?L:Æìo:A<?Ä¥A>öÏS8öÏS8îÉÃ<YÊv>À>q\T?Ý
>Há=¥?UÐU:1n:õ/<?­A>³ÚS8³ÚS8îÉÃ<Kô>£Y>´?ø£>³ M>q#L?:
í_:í2?y¾A>påS8påS8îÉÃ<R}>²À>¡Q?²K>¼>Â'?f3:û:åÕ?âÁA>-ðS8-ðS8îÉÃ<¶$â=L+=æK?D< x<\$?d¶Ë9@0I9?RÉA>éúS8éúS8îÉÃ<Úài>ël>¬0R?1¦=6âb=ÈÓ?Ö0:È¢ä9ÍF?«ÐA>¦T8¦T8îÉÃ<ç<?cR_>½?ü4>
OÆ=ëuh?ç:(:ÇÀ]?´ÓA>cT8cT8îÉÃ<sÓ>éáº=aúO?	l=Fi=9²?tÚ%:U:G:sÕ>ðA> T8 T8óýÔ<>W¿ >}Y?r³8>Â
>va*?Ñ8:m±
:E*?¼B>Ü%T8Ü%T8óýÔ<¢>E>R?k!J>Rä>	Õ"?9V:ÉQ:wi?Û	B>0T80T8óýÔ<h>«m>ÿT?ÈX>P >´-??þ9­Ö9·ô?KB>V;T8V;T8óýÔ<
±>gËM>{Ü\?_>Ý#>%/?J(n:><`:vò?
=B>FT8FT8óýÔ<OT=Çª&=r/H?ï<Oû;Z°?ÊG6pka8åâ<<AB>ÐPT8ÐPT8óýÔ<Èú>qÖ>Z¼]?y>àKA>Î9)?.K°:v:P§ ?áAB>[T8[T8óýÔ<)§>>Cxè=XóQ?¼2°=¤¼=¾#?GÜQ:ÔÆ:Õ:?!IB>IfT8IfT8óýÔ<Õb©>©ÐF>:Z?"è¢>¯xt>È*?Gã©:!:×Ì?VB>qT8qT8óýÔ<Ón>Í>ÈT?ÄØ%>å>dm#?:>:Ñ-?`XB>Ã{T8Ã{T8óýÔ<¿Â?*(>sÈ?5ü?×^¾>Îs-?P:~:è%z?XB>T8T8óýÔ<Ü	?Zü2>,Ú¼?ûË(?2Ò>­3M?Æ6:ðÇW:ÿe3?ü\B><T8<T8óýÔ<³1>Á=ÚI?«Æc=59=k?!9;S9sDò>´^B>ùT8ùT8óýÔ<Ñ>Yî´=3ýM?§­.=[Z=f0%?Ø9Ñö9Ìrp?InB>¶¦T8¶¦T8óýÔ<é>Q5>äºQ?¶§®=	S=ò(?¦-:j:Y")?oB>s±T8s±T8óýÔ<z×>Wn%>H¹¦?j>¬®G>Ë3?¼®:èÿ`:»ÏF?ÊoB>/¼T8/¼T8óýÔ<¦¥Ð>[1ì=ï$â?"A>A¯G>¹âJ?3ä:J¼v:m l?.vB>ìÆT8ìÆT8óýÔ<^?Po>ÑÔq?Ñ>>î7>hªI?*S;q£:²Fd?B>©ÑT8©ÑT8óýÔ<0ì =ÏKÑ<ÕD?
<Üå;8/?Þ]ï7Ã8´«>B>fÜT8fÜT8óýÔ<ø>
>«wP?Û©C>Ø>Þ÷?Öþ=:d¦:3?? B>"çT8"çT8óýÔ<!×>ä:+>öW?">{ÑÜ=ê)?BáU:@¯<:?¦B>ßñT8ßñT8óýÔ<ï!>m1>£HQ?ËV>!0>1?n-:Za:6
?£¹B>üT8üT8óýÔ<rj>¥@>B÷U?ªóÝ=áÂ¥=Üc+?=ã
:ø¶ò9e}?QÅB>YU8YU8óýÔ<[>
C>åP?ìÁ=©=Ç?åi:Hb2:L'?ûÍB>U8U8óýÔ<N>#_)>%¬S?¦)¹=v_=×(?¦9ÜÖô9æ*®>òÓB>ÒU8ÒU8óýÔ<Àt>ûÊ$>ÄM?±ñ>Ù=ö_ ?°9é9×Õ:Ñ+ä>WÖB>'U8'U8óýÔ<)4>cÈ$>R?R¤×=N@=ÒM?hÿK:}é9_?¤ØB>L2U8L2U8óýÔ<%å>à+¹=%wL?ò>°Â=ö*?=Ä95¬9ûð4?úB>	=U8	=U8óýÔ<,3 >5óC>FKQ?Ãæ
>¬Î=r
,?mý:_À:ØÊú>dC>ÅGU8ÅGU8óýÔ< ±>_ØO>´)Z?ÉL>
>8û,?À}T:á*:+?sC>RU8RU8óýÔ<©Û>È».>
Ø ?dw%>ýhÖ=þE?75W:yäG: Î	?ÂC>?]U8?]U8óýÔ<éAä>J5%>oÙ°?ò>5®>}8?2­½:\¥:ý?	C>ügU8ügU8óýÔ<O>i0>¸Q?ª=rõ=@ú"?:ÎÛ¶9vZ5?C>¹rU8¹rU8óýÔ<Ù>}(5>XR?1´=Î=(?"Á:æ9×P0?þC>u}U8u}U8óýÔ<}b>»a1>!W?1_>¾Ú#>¦K.?gf:2I:+v?ý+C>2U82U8óýÔ<èë>×>b?@i>¿(>{í0?^;Å°:¥>?¿=C>ïU8ïU8óýÔ<±é=¬L)=O?]=ä?ô<pû%?OVS9`õh9x=è>ÒBC>¬U8¬U8óýÔ<Ï=(®K=÷ÛH?*<^ma<Î~?o©º9ö¿96s-?@RC>h¨U8h¨U8óýÔ<³Ò>YUl>h#d?r1r>çN'>J9?wñ_:î&:·+?[C>%³U8%³U8óýÔ<c>öä!>¹T?í¤>
'Ø=Ø?RÕS:íá5:ð?"oC>â½U8â½U8óýÔ<.¤>µE>ÖU?+n->ãí=¸¢:?J«:÷®:#?ùrC>ÈU8ÈU8óýÔ<">æÆ5>V?'Õ>'ùè=	)?Þ:êk:âx?©xC>\ÓU8\ÓU8óýÔ<¼¨4>{â=Ì4L?ªòÁ<l <'?³B9×ZÓ9î¢>C>ÞU8ÞU8óýÔ<­ñ>-JG>O9?ü½f>$1Í=8ð?ÞåI:6ÞÚ9&l?ªC>ÕèU8ÕèU8óýÔ<¦=5],=xI?©><7Øb<ü?KZ9yà8Kª?´C>óU8óU8óýÔ<Þ>´a>êîW?b§#>õDø=í¿(?%W:¬q!:ì*?×C>OþU8OþU8óýÔ<>¤>%²§=G[?È>t·A>Ë5?øÈ:éî9·?¬C>	V8	V8óýÔ<ÏÞ¯>jCD>ffe?FÅ¶>C>ô,?e:s:¶n%?)C>ÈV8ÈV8óýÔ<Q~=Xý<Ü^?m¡=tøà<p±·?öÃ9Z¦u9C8L?ÍC>V8V8óýÔ<´Ïr=è=õSE?Ý)¶<´;<°4?êÝå8ÆE9¿»¸>,ÄC>B)V8B)V8óýÔ<°>%>mS?Cb´=éj=Ø@)?FÊ
:lþ:Oeð>§ÙC>ÿ3V8ÿ3V8óýÔ<Ü1>iì*>÷W?;¹Ö=¿£=À(?¦
:¢õ¯9L¸I?°ÜC>»>V8»>V8óýÔ<>-C1>QS? >²tå=B+?·Ár:PT:·Z?QíC>xIV8xIV8óýÔ<Û,[>9z>Z.R?¼¬=,ù=@'?¬s:3Ø':Ô9?ñC>5TV85TV8óýÔ<Ø T>'­>+áQ?Êµ=å=È&"?	Ð9!å©9a?ôC>ò^V8ò^V8óýÔ<>è¢>^P`?ï¬Ê=+Ö=Þ38?V':Ä¢:&¾#?D>¯iV8¯iV8óýÔ<Ö1*>Qb¼=0Hg?r>Z>Ìý'?ÌÒ:}?´:X2?D>ktV8ktV8óýÔ<úÎ¯>»P>TÓW?Ën >,ì=ñæ-?":FÍb:É§?~D>(V8(V8óýÔ<$S>´û>h³L?þ=òx=áu?bz9¤Æ9Rk¡>.D>åV8åV8óýÔ<ñÍ@>mí=>ãO?ª=1y=$?ºáý9¨p½9ª+?,D>¢V8¢V8óýÔ<­ø¿>3`>)äZ?Ü>
à=Àû-?Ì:ó|:7Öï>/D>^V8^V8óýÔ<+ª>!J>ÊW?¢}>8í0>í~7?(·s:¬ÄT:?9D>ªV8ªV8óýÔ<ß!=+=~¥F?ZòP<l½9<þ?ºoá8Ã®k9ØÞt>3>D>Ø´V8Ø´V8óýÔ<X£<>Iç=ËP?ÝÖÌ=B¦=³?vË9g9É7?;@D>¿V8¿V8óýÔ<£¤>@¿:>¬a?Ä>DÿZ>>¿3?ac§:FÙi:x>7?UAD>RÊV8RÊV8óýÔ<¼9 >ÛÇ=gM?*»¾=Î0=jN?ÏX:dHÐ9?À?SD>ÕV8ÕV8óýÔ<Ú«>èL>JW?©>ÙÚ=åÄ0?îr:ôE:û_?ÖUD>ËßV8ËßV8óýÔ<J´> E[>`}R?Hy>l¡A>Û)?oBV:Úa:,Üò>{nD>êV8êV8óýÔ<A=¥Ý1=¾ÝI?¾T+<0®<.Þ?HK·S99ÏY½D>EõV8EõV8óýÔ<»:>Ú">S`?½Kv>Is0>Çª2?¥¬:m7:2?D>W8W8óýÔ<n¹=49%=çJ?ýÅ2<ÑJ<å'?]Õ8²Â¸8)î?D>¾
W8¾
W8óýÔ<¡òC>²áð=ø>P?À=­=&ø?§´9*I¯9¤Ú>è¢D>{W8{W8óýÔ<|Øã=TÄ=H?ú"=#ÿ<±¤? ®9Ô9À'?
³D>8 W88 W8óýÔ<G_=C¶È<ÕEK?El»<²Ï<¶ö?¡9»-9C¿>
µD>õ*W8õ*W8óýÔ<Å>Û`>ûö`?Ã£> ÷i>gb2?|Cä:>^ :16?ÁºD>±5W8±5W8óýÔ<í%>sCÒ=YJ? ä<p¼<;?õÈ9ÆZ9u??óÕD>n@W8n@W8óýÔ<XAf>³
>ýµT?Ï¸=ÜÇ=ÝE/?P:Hô:h~û>"ØD>+KW8+KW8óýÔ<Ìþ=o,(=6âE?ùT<#×1<l?·6xÐ8Gb=åÜD>èUW8èUW8óýÔ<
\P=Ë==¬F?%<MÂ
<'º?£FÓ¸Ån8E2¿]	E>¤`W8¤`W8óýÔ<4%¯=ôÀT=:¿R?(
>LVá=ð] ?Ð:~:·4	?q E>akW8akW8óýÔ<wÌ>qi6>s	U?hW>B>í=ý?(h:ó!:Í|7?Ë#E>vW8vW8óýÔ<é³«>ÅM>øåU?O>[^O>I-?Ï©²:y9}: 4?Ñ+E>ÛW8ÛW8óýÔ<>öô?>1T?sð#>âÿ=H$?©þE:üßA:Q¸?6.E>W8W8óýÔ<öÐ>><>v7V?Ø>1î=?8*? {H:§M:óù>Û0E>TW8TW8óýÔ<·>A5>]0Q?8Ú=W=:00?(5:í±
:8#?<2E>¡W8¡W8óýÔ<>y=)>T?æR¾=ë=î"?M÷:Ìù¾:gÀ%?9E>Î«W8Î«W8óýÔ<ìÓ>ñÒy>3)Y?1a>Ý/'>ßG,?8³:Öf:ÃÍ/?I>E>¶W8¶W8óýÔ<Ôí>Ñg6>kR?N->÷
>@g?æ+:Ø=:Vx	?òHE>GÁW8GÁW8óýÔ<ðìu>Î»>®¤S?ã'>ø*
>B?âßB:Ú:ñL.?ØRE>ÌW8ÌW8óýÔ<åÀ>Y{2>oO?~1µ=gÒ=ß%?²6Ô9¦¥9Cû#?¤UE>ÁÖW8ÁÖW8óýÔ<§<£2<½H?ËÉ3<D<)6?'9D9JME? ZE>~áW8~áW8óýÔ<pJ>_M'>fO?·¹þ=`5Í=ñâ?ò´r:\Â:×J?|dE>;ìW8;ìW8óýÔ<;ÿ>ò>z¡z?ô´¢>Ø¢B>V? )õ:I)¡:·B?èsE>÷öW8÷öW8óýÔ<û½ú<É3<ßJ?x<ì`é;\Ø'?YD98j2$@KuE>´X8´X8óýÔ<öù>0,>ÓQ?%>¬>o#?=ÑQ:jÕD:xq?â~E>qX8qX8óýÔ<<{>í>ý»P?< ´=Ùa=+à%?­F:c:-p??cE>.X8.X8óýÔ<E_>'>WúT?n|½=Ç7=ë*?Ã²æ9/áÊ9?¥E>ê!X8ê!X8óýÔ<·Ø§>DÞ?>øò_?ï>ñWð=ÿ&?3¢e:v:=nî>¥E>§,X8§,X8óýÔ<'>É$>@a?6Z>c_>ÐB?6ã:ôC4:t8`?!­E>d7X8d7X8óýÔ<ÎÀJ>+³÷=Q?WM­=©Ó}=/É.?Í:Lê}:÷?P±E>!BX8!BX8óýÔ<Ù>x3>l~\?ö>kó=I$#?M3Y::6s7?v³E>ÞLX8ÞLX8óýÔ<{_>·>?WT?1÷>)ÆÜ=#u#?ÎðT:
}:gC?ÛÂE>WX8WX8óýÔ<*>Ñ=VP?¬=]T=kº?L+z9ÉM9¦2?ÈE>WbX8WbX8óýÔ<'>³'>óòU?¢{>9êÅ=ä0?ë_6:w=:hJö>VÍE>mX8mX8óýÔ<µ·>¸,>òP?¾>KÙè=©U!?íÂ:$³ò9A?áE>ÑwX8ÑwX8óýÔ<··>%>ÂkR?¿æ¾=é[=O´$?À¦Ï9º*ï9.DÞ>oåE>X8X8óýÔ<Î@>&í=$!P?ê=
îL=öD!?hþ:z·9ê&S?ëE>JX8JX8óýÔ<^\}>ø2>fõP?».>ÕÔ=ÿ1 ?9c:x<Ï9­/,?ùE>X8X8óýÔ<À@->C¡¿=4sg?~>÷vf>SG"?¹ï:+	:Û,?ÿE>Ä¢X8Ä¢X8óýÔ<Oó>">À¸f?¸å'?E:®>Û²v?Ï@:«92:p`?6F>­X8­X8óýÔ<0¤Å>Ã~d>¥n]?ä>¶ÏD>X0?¼®â9c<Û9Y?QF>=¸X8=¸X8óýÔ<ù#°>3K>£þ]?>\¡>jRm>Y.?+aD: :p?QF>úÂX8úÂX8óýÔ</{{>ä	>O?&\>ðPË=¡#$?µ:­z^:ÁW?F>·ÍX8·ÍX8óýÔ<Ë=·D7=§K?Ý<$«<Ä?½½8ZÉ)9>F>tØX8tØX8óýÔ</g£=hyJ=N?Éâè=k¸=ñ£!?u29þÈ95&=>1F>0ãX80ãX8óýÔ<1äh>îÝ>À4O?¯=Á³=ø¼?ýl9rÿÀ9ô,>Y)F>ííX8ííX8óýÔ<¹>A>l`?çõÏ=î±¡=Ú$?Ôý?:´N":àh?,,F>ªøX8ªøX8óýÔ<ýúy>Ó>§P?ÁÎ·={ï=W)?ç:}þ9ÕÜ?0-F>gY8gY8óýÔ<{=æ"=r F?{ç<SoV<rª?SB90Êj8Ô??F>$Y8$Y8óýÔ<ù­|>>ÞYS?æ À=;ó=_§&?í}:ëpq:C*?^@F>àY8àY8óýÔ<Q?>wØé=ÔQ?ãI=ùhn=*$?:¹+Ò9³3?'TF>#Y8#Y8óýÔ<ÆÁd>ø
>iT?mä=ç³=Ê "?ªÀ9	U!:§Ë>½TF>Z.Y8Z.Y8óýÔ<c4p>LH>/R?Fµ´=§ð=ê$?ks 9Ea	:ä~>vVF>9Y89Y8óýÔ<¾Ó>e÷8>¤S?í«>)Þì=S)?·ÉÄ9àâÑ9ð>³ZF>ÓCY8ÓCY8óýÔ<r>Õ$>%wU?	æ=?é±=¬%?r!$:0¹:yJ?æ]F>NY8NY8óýÔ<¹³t>}>nïR?Ä?(>>©j?p:T¢å9Ü¤?ãeF>MYY8MYY8óýÔ<
¡>A@>µW?Ñ=Ã¦=qÀ ?@ÅX:/p=:Ëw?YF>
dY8
dY8óýÔ<¦>K>3KQ?è»=v=Â%.?v:ñÈ[:;ê³>½F>ÇnY8ÇnY8óýÔ<FZ>¢Æ>ÑDL?WRS=Å°1=ï9?»ð±9¹³9Vþ>)F>yY8yY8óýÔ<Ä >¢_:>\?¨ÎS?A)?êº.?â:1V:à?ÊF>@Y8@Y8óýÔ<û>¿9>[8T?på=ßï§=à.?`=@:&::tJ?»¤F>ýY8ýY8óýÔ<B7¶>xùY>ØV?96>zÈ>ó,?»:¹%:ñI??«F>ºY8ºY8óýÔ<ãh>sÁ>¾R?¸>ÇÖ=Ïa?Ïd<:ÿØ9A^?+¬F>w¤Y8w¤Y8óýÔ<âGU>ÉV>tQ?!ÃÄ=ë¡=¸m?ÀAì9ÖÀ9øÑ?¸¬F>3¯Y83¯Y8óýÔ<P>5>MêS?³>Ááß=EX%?u':S
:Ì|
?eËF>ð¹Y8ð¹Y8óýÔ<ìò<à;<+R?¨x<~O8<>°,?WÄ7Lí®83«>~ÎF>­ÄY8­ÄY8óýÔ<^O>&rº=±ÁO?>Ì<=Z=xå?`®9¢¡9SÃ
?}ÖF>jÏY8jÏY8óýÔ<Ql>%í=Ã~?6© =,|=ÝÏ"?^:ýN:)¸ü>ëÖF>&ÚY8&ÚY8óýÔ</&¯>³é?>b£i?8I(>3ÔÍ=TNQ?åö¦:<ûI:5S?rÞF>ãäY8ãäY8óýÔ<¢>dN8>R?þôE>
>º	3?Ù
n:¹-	:p^?°âF> ïY8 ïY8óýÔ<>)0>{,U?´G<>8>"?Ï#r:ÿ=:²ù#?úðF>]úY8]úY8óýÔ<çÉu>yç>­ßQ?N>ÌÛ=/?Õû9$Ü,:ã¹>/÷F>Z8Z8óýÔ<<ª2<e#O?Ævý;U/Ç;zá"?» 8¹·17qÛÀßG>ÖZ8ÖZ8óýÔ<ìý>ÀÆ+>¹Y?c3h>Éq)>h/?Ñ-:â1z:ÂP
?·G>Z8Z8óýÔ<Òå¼>TæP>û|g?ú8>¯>tK4?Êa~:W:â? G>P%Z8P%Z8óýÔ<Ã¾^>ñð>IS?ØeÉ=Ê=@X"?,-::!Û?FG>
0Z8
0Z8óýÔ<à«ø>y@>¡_¥?È.>¢8>ú?¹:ÙñM:W
f?üLG>É:Z8É:Z8óýÔ<G'=ýGÔ<»I?Xµ<Þ`d<;?kÊÒ8Àz:9ñ¯>ÇSG>EZ8EZ8óýÔ<¼ü:>-Yà=/^U?Ûû=¡Ç=G|!??Õ9þ9I û>TVG>CPZ8CPZ8óýÔ<}§Ò>*­>Ûí©?¥>#²=-H?_:0¥J:(5
?²VG>[Z8[Z8óýÔ<ÞZ?ÿw>5?ÎÏ>,i8>é<?û#;dA:P±?WG>½eZ8½eZ8óýÔ<aö£=½ÙF=ÇS?¬ä¬=þuy=ßl1?yz:dyÛ9»,?¼[G>ypZ8ypZ8óýÔ<Íy>l7>kHV?¿.>=>&%?¨:Àh:­,?cG>6{Z86{Z8óýÔ<l{>¦ª>£6U?-a·=(ú=+$?jQ:[:èý>lG>óZ8óZ8óýÔ<L#>u¼=Ò]?JíP>h8.>½?Îÿ:Ñë9Ço*?
mG>°Z8°Z8óýÔ<<>Æî> aW?Á«ÿ=nì=ìM?::M:oÓ&?ùpG>lZ8lZ8óýÔ<êx#>´hË=ß¼M?Pëy=íOC=É#?Ëº:»
:Ûaü><G>)¦Z8)¦Z8óýÔ<Ö!>»n0>BcX?c¢>¹ÎÕ=ú+?@9:Òu:¦f
?¶G>æ°Z8æ°Z8óýÔ<ë°?èo>âÏ?ÕÃ>öö=Z?	ß:K:z?ÊG>£»Z8£»Z8óýÔ<Á/Ï>`1\>íàp?¢X>È`>ZÊ4?3á:ïZ:Ö5?fG>`ÆZ8`ÆZ8óýÔ<>aý>40W?§.>)>sý%?¸Û-:hB:cå>¨G>ÑZ8ÑZ8óýÔ<=ÙÐN='yE?1S<<|ò)?¥¡8Ú©^8Ù9?z¯G>ÙÛZ8ÙÛZ8óýÔ<W¯<Ð6<ÓH?SÖ{;å/i;Â<
?¸û¨82Ôç8º>°G>æZ8æZ8óýÔ<5(>?&>:¾T?Ëã>=ç=Ó-?rÝZ:£V:1?²G>SñZ8SñZ8óýÔ<ÔrÈ>ò/>Â ?}1>ÔmÛ=ÞO?>
:,¿:
0ö>m²G>üZ8üZ8óýÔ<6¼>æö=Ä&Ã?5>(¹>u!?Þjw:ßÁÓ9*?7ÓG>Ì[8Ì[8óýÔ<+Éq>Xe>ãÇM?fÝ¹=îm=?us:çÜ
:?áG>[8[8óýÔ<~Is>$À>h¨U?²k#>zýø=(?M:: ºY:°¶Ú>¹ãG>F[8F[8óýÔ<H¾>_>»ªY?ù¨U>oð >9î)?ö:Tp^:Å?2åG>'[8'[8óýÔ<;²Æ>²]>:e?Ðs<??¤0?u±Q:¶Ý:O½0?ëG>¿1[8¿1[8óýÔ<Id>òh>yQ?oCÊ=Lî¡=á?È_:Ý`Ô9*.?ñG>|<[8|<[8óýÔ<#7q>Çå>s\O?3q>Åó=Ê?°²:ü£:f@û>¢ùG>9G[89G[8óýÔ<õª>Y¹I>'õX?ÄU>èÃ=H'2?ÌÌ::ãD:¾Fó>­úG>öQ[8öQ[8óýÔ<Î)I>Rwö=ÝñP?¿ò=)X=´!?PÓÍ9¹×±9ç#?ßÿG>²\[8²\[8óýÔ<^ûÕ=sÓW<Ð}@¢$<93Î;Ø=L?ð·k(|9¼î¼=H>og[8og[8óýÔ<§¯>î.J>t;^?&úã=3ì¥=ß/?`5:¾:iK?(H>,r[8,r[8óýÔ<`_>âÛ'>lQ?NSí=ï[¸=;Æ$?åí-:ê<:/Ï?iH>é|[8é|[8óýÔ<ú)>²¯B>XJQ?ùæ=þ@´=
½#?ôåR:wP:*~?1H>¦[8¦[8óýÔ<ik{>b>d_?éù=4Á=Ü
%?]¬:`ò9±z%?9H>b[8b[8óýÔ<å=Z>ÜR>êL?ÿ¡=Þ®=¶?çu9o¹9ÐÀÌ>ß<H>[8[8óýÔ<mm>¡>c?i÷=l^¸=õ+?I:ÀÅ³9BV?ÚCH>Ü§[8Ü§[8óýÔ<¨i>¨i>P?×ô=âu=5?K¦.:#:£?¦FH>²[8²[8óýÔ<æT¶>]5T>1õ[?J,Ê>>0?ôKÖ9ÇN9¹J?¥^H>U½[8U½[8óýÔ<<'D>çóï=wEQ?äÕÝ=ù~±=£ù?åðÍ93Ô9ðø>#wH>È[8È[8óýÔ<ÒÌ>¦°>6T?µS>jqÏ=ä'?¶ºÃ9j:
Ã>;H>ÏÒ[8ÏÒ[8óýÔ<Èk<Û<H?Ø÷;	Ë;Í°?²î·ÄÝË7ª.¨¾òH>Ý[8Ý[8óýÔ< y>îÂ='I?_¢<Ò<#?4Ct9<#8xÄ?H>Iè[8Iè[8óýÔ<¿_S>¥å>!²N?¼)>Íþ	>NØ?
è:²k:"ç>P¤H>ó[8ó[8óýÔ<Ó >¡°5>,°\?>ãKä=¥0?^G:0:·?®H>Âý[8Âý[8óýÔ<wÁ=Jy=ÿµF?ã8<6É\<æò?´E89-
a>ù²H>\8\8óýÔ<`,=¥I=ûG?\[f<Ç><#?Æ}S8y²39´¥>ÑÊH><\8<\8óýÔ<0ÝÜ>¹äz>ÿ[a?Ò6>+²M>{3?¥ý:æÓ:J¯
?9ÒH>ø\8ø\8óýÔ<æ»¤>ÄD>¹RV?æ>;îÜ= ¤!?ÉëW:Oæ=:?ØH>µ(\8µ(\8óýÔ<Û>,À= {M?tî=÷p=Oe?nL9ÜV`9¤Ñè>½åH>r3\8r3\8óýÔ<[ÀX>6­>~Q?O>8ù=Ó!?ië:?-:õåå>¹ñH>/>\8/>\8óýÔ<î+Ë>AÁl>Ó¯[?+ê=>`B>z(?DD:ìE:U_ÿ>«øH>ìH\8ìH\8óýÔ<¾Û<¥<SG?(G<',<I·?û8B9µË>&I>¨S\8¨S\8óýÔ<+!Î>Þu>wV?AC>Àb>Ø%?´Ùn:Sl:$ûE?¹I>e^\8e^\8óýÔ<0¤×=2­=ÀpK?Ô=¯û<a?#È8 >¥9=3Ý=ÌI>"i\8"i\8óýÔ<«>8¾%>åQ?B$Á==ßy ?&Òå9>5ë9ÿ"ú>yI>ßs\8ßs\8óýÔ<Z>¢N>©KN?ý£=íM=»#?&°Q:°:·")?kI>~\8~\8óýÔ<_0°>µFY>O?òØ(>µú=i,?Ñîi:2P:5?0I>X\8X\8óýÔ<Ò>UH+>ëO?f+=ÛÑs=tÅ?yöÓ9-u9ÿc]?ü3I>\8\8óýÔ<PÏk>ø§>HR?uªÔ=«ç=ø.?½P:¾*:Ö#?NI>Ò\8Ò\8óýÔ<{4=|æ<ìíH?Q/<*ý<M½?¯8x­ä8féÃ>fXI>©\8©\8óýÔ<Yñ<¸Ô<G?þ-<>Dð;¾¯?^C©6HT9cÏK<Þ]I>K´\8K´\8óýÔ<Ì<s·@<ÆùQ?Ej<´}<.Ë?%7N&89§:æ<²`I>¿\8¿\8óýÔ<TZ>¡)>NR?#²=.Î=MX*?Üm:åµ::4÷>ÕyI>ÅÉ\8ÅÉ\8óýÔ<4v>iç>©a?qúÑ=º=¥±6?0x9³%9ü®ë>QI>Ô\8Ô\8óýÔ<òÎo>ßs>ÜQ?¢Ú=öËs=Û'?CJo9¨Î9<>4I>>ß\8>ß\8óýÔ<£>(>vÓS?ivC>lO>ÇC$?X
:½ªË9Pª1?©I>ûé\8ûé\8óýÔ<¼Wª>^E>¨J]?Çd>ÔÙ2>O»#?òÞ9½sÑ9Cù?Ø®I>¸ô\8¸ô\8óýÔ<lT>íÿ>ÇR?£·=)m=rÔ&?D©ì9jØ9á?±I>uÿ\8uÿ\8óýÔ<t>Ë2>êFW?]p>!XP>Ô?åG:ö.k:6?]¾I>2
]82
]8óýÔ<÷>!2>K;V?Xõÿ=ámÆ=1%?ä\H:S`::	?EÀI>î]8î]8óýÔ<M¦>}@>Gá\?ð>gÖe>âB-?MUw:Te:­
?zÆI>«]8«]8óýÔ<Lz>->wA\?Hìè=#®=¿Ö*?nhá9:U1À>:ÊI>h*]8h*]8óýÔ<?>o->\?ï2ú=Y½=¯")?Û5:%Ë%:ä¾?·ÊI>%5]8%5]8óýÔ<?ÃZ>?> ^W?ÉZª=Ó	l=ìÂ8?RÛ
:¬¡Ã9¡9?ùÏI>â?]8â?]8óýÔ<ÎÅ>¯e£=)'S?dí>M¶ì=É?½+2:7<:®Vò>¹ÑI>J]8J]8óýÔ<-n¼<io<¼|I??Ãø;ÝÊ;õ?Ì79MÖ²=ãI>[U]8[U]8óýÔ<¡>E@>^zV?3$p>*>©?4?`VY:02:³G?%J>`]8`]8óýÔ<bÍ£=«R=b)G?Û¶·<õó<Ó?»·PÎ_7$V¿J>Õj]8Õj]8óýÔ<>¶»=zP?=Ñl=bV!?Å:ÌÓ:@ñà>$J>u]8u]8óýÔ<§¤>¶[F>¿S?©È>	í=C?²Ø9Êi:!BÎ>|$J>N]8N]8óýÔ<3?¯>¯H>§_?ß>6B9>nv3?õ¤:fp:¨.?ü'J>]8]8óýÔ<ÆC>*>j?¢(?z3û>ÔÚ+?7Ú:ßõ7:ÀFZ?n+J>È]8È]8óýÔ<¯û<ç8D<¢HF?gÏ;s¢;#?àA¸<8%n¿°,J> ]8 ]8óýÔ<Qù®>#J>´]?J32>ï	>
h/?[N:iÿ9 N?=J>A«]8A«]8óýÔ<þYi>Á>þV?d=-h=¾Î#?/¡9×Áh9)_"?AJ>þµ]8þµ]8óýÔ<bì¯>P>PxX?úN>jÞ=xu0?ØÐI:½w;:ðË	?4BJ>»À]8»À]8óýÔ<\ä>7ä>gÐr?a';?l§?&Z7?c¼Ï:RÑ:TÇC?¸DJ>xË]8xË]8óýÔ<kû>÷,>>[W?àÂ3>àÆ>î.?Êµ:ü9¼Ç?âRJ>4Ö]84Ö]8óýÔ<"Àz>O>ÝBP?NÕ=­£=|'?Íta:öï`:K?íoJ>ñà]8ñà]8óýÔ<pY>F>°îP?o=v?=ét ?ù:Ä_Ð9t?ðrJ>®ë]8®ë]8óýÔ<×>Þ8+>¥U?ÑÝ=ôí©=ÛÙ&?Ó]':äT):sý>&wJ>kö]8kö]8óýÔ<Z]<>é=þhN?0=ct=ã©?á9Ü9é>á}J>(^8(^8óýÔ<I¬>ý`@>Ce?hy>4ß4>.0?¾SÒ:ÆÖ:#Á,?.J>ä^8ä^8óýÔ<Û>Ç>&>e²P?ïÉ=t¥=ÿó?¥:¾Z:À]?J>¡^8¡^8óýÔ<Ùô==L?g×p=¸sM=U?i:9ÿ"9 ?qJ>^!^8^!^8óýÔ<±¡>É1>`#S?C>Ê=!ã(?.GH:(:È!?RJ>,^8,^8óýÔ<r.{>>gQQ?¸»·=b&=­q%?ù¶;:Ôÿ9ÏÖ;?J>×6^8×6^8óýÔ<y>Ô>éçS?ò¿
>æÜ=ÉE$?N?:OÏ9^?J>A^8A^8óýÔ<Åâ®<'[i<%Û??Ý}.<;¬<üF?èY8îÚa9p{=}J>QL^8QL^8óýÔ<P»>N7X>TÇ]?íxR>Ð">Ä¤4?í¶:b3:üX?¢J>W^8W^8óýÔ<4SM>ö=/+U?y=Y=(?¹C9í©ë9 >N¥J>Ëa^8Ëa^8óýÔ<¿Ã>S|;>öjW?2Ë">Màþ=ô#?
EZ:¯&N:E?§J>l^8l^8óýÔ<¤=:J=oE?ÕTI<ÿ:0<9;?ÆÁ8GH9>D>ù­J>Dw^8Dw^8óýÔ<¿ÉË>C_>Pi?«a?OÓ>c2?c/:¨ì9§Ò=?w½J>^8^8óýÔ<<>@>ÁS?ÈÌò=Ó&¹=Ú'?IgA:Þµ0:r?ÁJ>¾^8¾^8óýÔ<$¦>É´F>rV?=>¢ÆÐ='?«Á:¸¬:Ð?ÔÎJ>z^8z^8óýÔ<?´>¾>ëÊª?3åø=i	=~RH??Vb:ùñ:ÆÒC?!ÏJ>7¢^87¢^8óýÔ<¿Â>Ñ·>ï)¢?H>6I=r1¡?HóÛ:k?::)?ÆÑJ>ô¬^8ô¬^8óýÔ<>Ú5>ÛQ?rÞI>}>r'?$C:¦´I:¤«÷>ÓÛJ>±·^8±·^8óýÔ<ÞO>>N?s¼Ô=¸£=¬R&?¯¿9þ9º¦À>âJ>nÂ^8nÂ^8óýÔ<_d>õ»>[çS?¦þß=l8¯=L¡#?[°S:%T3:?!ëJ>*Í^8*Í^8óýÔ<7áx>`>£rR?A
>¸ÀÕ=dè%?R:·Éâ9X?K>ç×^8ç×^8óýÔ<Åy>#8>è@V?Kªª=Èé=8%?0:àæ99d?K>¤â^8¤â^8óýÔ</>s7>èY?°Rû= º=b,?ZR.:Ã:r&
?øK>aí^8aí^8óýÔ<#t^>é	>ËÛR?>Î=Z $?¼:?«:¾?b"K>ø^8ø^8óýÔ<&y>N
>ï$S?
J¨=Ôx=Ç#-?ÝË:t®,:²Ó>(K>Ú_8Ú_8óýÔ<âº>í>mT?4ZL>«L>.?þÜ:ÊVÅ9ÃG?7K>
_8
_8óýÔ<|¦Ö>8}v>Äî^?õÓQ>øJ>M´2?§Ã:«q:â"?$8K>T_8T_8óýÔ<y>¿*>êQ?ê1>¦bó=ëd&?³|:Vÿi:\?C_K>#_8#_8óýÔ<!
=®m±<ÜLG?h2<¥L<	?l!8O58ecä>TfK>Í-_8Í-_8óýÔ<æ]¹>tL>h?û«0>oê=/ì@?i&:¸£9:I?8iK>8_88_8óýÔ<T°<c¡c<íMF?Ï±<\ÿÞ;{?~§p88é8o>©yK>GC_8GC_8óýÔ<É©>K>LU?â¶>èØ=Ê3%?¢E:¡J:íÞ
?ÕK>N_8N_8óýÔ<¶×¸=«h=-áK?Ý¾<C½y<!?Äö8ìí9ürX>ÕK>ÀX_8ÀX_8óýÔ<Xû?>å[è=ÅS?¶C]>ÆÔ/>ý!?û¸:ÓZª:±O
?K>}c_8}c_8óýÔ<ef>
>ä¯U?A©ó=ÝÞ¶=à*?Æ¡-:r¾:²(?5K>:n_8:n_8óýÔ<ýF´=bC=#5l?B<ËÃ!<?÷?m+ì8ÜÁØ8¤v?«K>÷x_8÷x_8óýÔ<ÌP>Î&>ÿWW?[=¤^==*'?ÎC:zI:ÌËø>TK>´_8´_8óýÔ<">á=(>¼¸V?¹
= 6=ÍÆ7?h
Ý9HË9§.?7K>p_8p_8óýÔ<ø>¾;Æ=ÙKM?B=.¥v=º?:DÖ9cÎ6?§K>-_8-_8óýÔ<Ãê]>¤>ÔiQ?Ê=aZ=n!?É°9t¨®9?²K>ê£_8ê£_8óýÔ<$©>ùÉ)>öQ?+*>ßã=e$?ÿ:MR:ª?'·K>§®_8§®_8óýÔ< S>16¶=éÅJ?K"=Ü=è?½Þ9ò:RÙÔ>Ö¾K>c¹_8c¹_8óýÔ<öÁ>ESM>aÕq?@V>b
>÷A?Úè}:96:ëZ2?ù¿K> Ä_8 Ä_8óýÔ<Ç[t>È>
NS?OQñ=r7Á=Ý?ÿÎH:!YL:Ôû> ÅK>ÝÎ_8ÝÎ_8óýÔ<J»>b1>G"R?Ø\>"×=Îé!?&Q:6ä>:ÙÃ.?AËK>Ù_8Ù_8óýÔ<Í¯>³{><U?Z8=¾wL=ËÍ+?ÄÈs9+<µ9$-¬>§ãK>Wä_8Wä_8óýÔ<y>ú>jp?Ï-Ù=_¡=QD,?üý9o×9Qç?äK>ï_8ï_8óýÔ<Û>In>Ñv?4µ>ÔÍk>`D?òNÖ:ßz:kE;?PðK>Ðù_8Ðù_8óýÔ<>ü#>Rûw?Ówþ=Z2Á=6(?¡!9!q90úª>·ðK>`8`8óýÔ<ö9>

>·v?õù>æåd=6õ?
í9)9ÑgR?ºüK>J`8J`8óýÔ<øeN>!û=]fR?hö=±!º=s)?l:6ÇM:#?L>`8`8óýÔ<ÙWi>jÇ>¡0Q?nÂ=y©z=ï#"?®ö9çxª9ð89?(L>Ã$`8Ã$`8óýÔ<´ã>C1>xX?Á>çT>ö?6i:<:?*L>/`8/`8óýÔ<º¬>½Ð,>äYS?->îø=t3?m)^:¥::s?/L>=:`8=:`8óýÔ<?>iÑê=sHP?á0Ú=v>«=m#?Ç:TÔ
:'?98L>úD`8úD`8óýÔ<>°Pã=A·?Ôs=HU=d>?:¶Ñ9Óo3?¨8L>¶O`8¶O`8óýÔ<øxÓ>±î]><ïs?Kg>s>Q"T?úóº:t.:R?Ò;L>sZ`8sZ`8óýÔ<Cì¨>ïH>u7W?·âu>Ï7>
:+?îAy:ØQi:Y¾?z?L>0e`80e`8óýÔ<LÜ«>ôH>#ðZ?øm>q.>_5.?ºD:wµN:M£ó>@L>ío`8ío`8óýÔ<óé=×«<GfC?¿<Þù;Áf?
u9£Åv9ï>¦TL>©z`8©z`8óýÔ<ø
i>èt>µdQ?<×b>ø6>ú°?lÀ:á:sQ
?ìXL>f`8f`8óýÔ<áª¤>+ÄF>(T?JëJ>à»>@È&?'è9GÎ:O³æ>³^L>#`8#`8óýÔ<¿6>UuÛ=~-U?
ô>ä£ë=¼ ?¨Z:¿:5?_aL>à`8à`8óýÔ<c5>}ß=¸QO?/>?ø=L!?XJ:):2Ê?ÅcL>¥`8¥`8óýÔ<çÿD>TN÷=ÕìK?ës=òvD=	ë?©9x[²9D\ó>çfL>Y°`8Y°`8óýÔ<PÂ>
i4>gp^?ã>*À=M33?ª¦O:°ÍU:!¢ø>fgL>»`8»`8óýÔ<*P>»5ö=÷QX?*¶û=°=Ùý6?¢*:¬:Gï?§jL>ÓÅ`8ÓÅ`8óýÔ<¶=Ú>"Úr>zf?òBÙ>e¢>µ+?ÒR:Vè;:BC?bsL>Ð`8Ð`8óýÔ<2*>5ì6>kZ?Ãb\>Øµ >/?À]:üõE:"b?.vL>MÛ`8MÛ`8óýÔ<f·>Î0>¼Q?fß>JÙ=Ú?{<a:bG:?ýwL>	æ`8	æ`8óýÔ<3Nf>Ó	>uT?%Q>¡å=eé&?
:a:üQ?ýL>Æð`8Æð`8óýÔ<¯>W~4>´¼R?zL>ÛÈ=^&?Ï¾x:C':F[>?BL>û`8û`8óýÔ<<Î(>Á=ÉT_?!={»m=ª ?
:0:aYä>¸L>@a8@a8óýÔ<$:I>}=ë=<üZ?¼RÅ=ßt=5D?@
:[9®?kL>üa8üa8óýÔ<O¡@=vî<IÌN?Ôm@=YÌ=ÉB"?y9uîª9 eI>ìL>¹a8¹a8óýÔ<t`n==×KG?µÔ<Ý<ÚÈ?~´8,²9VÄ>2£L>v&a8v&a8óýÔ<Fy>7v>T?}­º=È¥=`5?<-:S
:?¥L>31a831a8óýÔ<G/u>
>Q?£Ä¨=yYz=É,?Ï</:ê:ÝI?²L>ð;a8ð;a8óýÔ<gp>F>>yäT?GP9>©>ú-? b:ô=:uv?ºL>¬Fa8¬Fa8óýÔ<~æ='3=L?ù©Ó<y,µ<?ébå8 À8~?+»L>iQa8iQa8óýÔ<Çs>4
>6T?¦¢é=¬³='q&?ÚÚ8:o`H:`+ì>0ÅL>&\a8&\a8óýÔ<bM><Lü=P?1ö´=Ç=)ì?ô:-:úO?ÈL>ãfa8ãfa8óýÔ<Qj>#>ìQ?´Ç=¦¥=ÕÙ?Î­\:âA_:ý>ÏL>qa8qa8óýÔ<só¼>-\>L±[?mè=Vé¥=Ñs3?ÞÌX:ÎË:ôû0?öÙL>\|a8\|a8óýÔ<ºý`>g	>Q?iô=)js=9(?Wó:öß9Cø?éÜL>a8a8óýÔ<ï'¢=ÊK=^L?óYL<Ìî%<Î¢?´¸Êðø8ßZ¾ÞL>Öa8Öa8óýÔ<)Â0>¨Ë=ÜÔ^?áÕÊ>Î´ >$!?ËòS:ý}:<B,?ßL>a8a8óýÔ<§>Ù0²=ÃW?ÖÚ=4À$=µÕ©?RFä9Ùú>9ûþ?ããL>O§a8O§a8óýÔ<ÏøJ> ð=ûW?qö
>Í=¢-?æh1::BI?)æL>²a8²a8óýÔ<Atv>Óº>sN?³g=16l=0,%?
Ë:m:=®?öL>É¼a8É¼a8óýÔ<ý=è5=¸ÒG?Ü<8<É.!<O?=9§&9|ãÕ><M>Ça8Ça8óýÔ<÷>Iê6>¿#[?i¶å=D¦=0?¶|:KÏ9²Ê8?
M>BÒa8BÒa8óýÔ<îªj>?
>VY?TÙÕ=¼^=ñ/?èq:Û½%::!:?Í
M>ÿÜa8ÿÜa8óýÔ<>#;>°U?I>Òü>+×*?ë:íN:×0 ?9M>¼ça8¼ça8óýÔ<D0=ý;=7¨F?ìd°<¶<ã?N¡9ít9_(?+M>yòa8yòa8óýÔ<|
¦>²ìF>p®U?>7ê=[ª=~û/?³ß\:òm:Þð;?+M>6ýa86ýa8óýÔ<ß>±>½c?.T>>iU>èZ5?x:L­I:¾?ã+M>òb8òb8óýÔ</é=Ë¼<äÀ@6O>!ï=ü"?Ur:µó>:Ë"?É,M>¯b8¯b8óýÔ<£%{>8Ð>(U?i2>Ò=º
.?²Ç:õ:îÁ?Ú3M>lb8lb8óýÔ<;ì>Ùq)>I`P?>ö=¨â¾=%?Ä-H:ÈË:òX ?Û:M>)(b8)(b8óýÔ<>)>T?WÀ8>>¦*?BG:ïY:³?ò>M>å2b8å2b8óýÔ<7¸>8ùO>=Áb?}uQ>¼%>ãþ!?N:P<:úæ?dKM>¢=b8¢=b8óýÔ</¶0>4Ù=
àO?b=)Ù4=X
 ?÷:°9ø¹9aò>RM>_Hb8_Hb8óýÔ<w
?
s>$Ù?}Ç>È >V
C?~â:Êù:f2L?÷\M>Sb8Sb8óýÔ<¶e=»Ð@=ÁE?´ 8< [
<T.'?29º192T?ýdM>Ù]b8Ù]b8óýÔ<«>aYE>^?Rv3>×2>B/?§ò::\¨:'ø ?RM>hb8hb8óýÔ<×¹>Ç)^>%V?XÕ*>4>.x'?C?M:åï$:aH?WM>Rsb8Rsb8óýÔ<Ò±>±$L>Ê¦^?ã§g>I'>ã@1?¹Ü:_j:¼k)?­M>~b8~b8óýÔ<f >H(>g R?E¢>¿(Ê=Fõ'?6ä:-À:"è?ßM>Ìb8Ìb8óýÔ<óY>/[>2lU?Ð.>A1>þÞ+?5Ï:Vg:&?M>b8b8óýÔ< >«;1>4/R?Êä=ÆÂ«=JT*?+7_:39G:/j?^M>Eb8Eb8óýÔ<Åp>öB>6GO?­N¥=Ë]=µÚ?©E¸9ôßÍ99#å>hM>©b8©b8óýÔ<ò:>Âè=wM?ù4=Ç¾_=D?S¹9ãkÝ9!DÖ>8¡M>¿³b8¿³b8óýÔ<
`>â>9S?´Â=ËÜ=fº?qÅ9Ì5Þ9$wã>æ¬M>|¾b8|¾b8óýÔ<>Tä8>ZX?ãIU>Ý>ð,?Î:l:q3]?ØµM>8Éb88Éb8óýÔ<§æ>¾r'>ÉÓR?ôó=c=z»(?ß%«9ÞS9w	
?¼M>õÓb8õÓb8óýÔ<´ö©>UG>üY?a3>³ÿ=¶3?ÃF:1:Ã&?ÑM>²Þb8²Þb8óýÔ<nD>@
ô=(N? rV=»u'=oê#?Ç®9å×9r^Ï>ÔM>oéb8oéb8óýÔ<8à>O~>Ò|a?é+¨>q8d>J¤<?£:æS:þõE?ÛM>+ôb8+ôb8óýÔ<W»>¥8>aEP?TÎÝ=?¾ª=¬G&?==:Nð::|?ßM>èþb8èþb8óýÔ<ð<>ð4!>wc?Ì¤> >bJ?.a:#Ö:?W?×ëM>¥	c8¥	c8óýÔ<Z-÷>`ýz>~|?¦>9·>÷v?8;m>ç:ýSL?Ë÷M>bc8bc8óýÔ<øm<%<±¨H?3å;]Ã²;Æý#?¡.8­ú8Mr>]N>c8c8óýÔ<¨´h>¦ï>JÛT?M?Ï=]ª=Ìµ?
:eF:/â¶>þN>Û)c8Û)c8óýÔ<rjõ>eY>Îj?ðok>¢">Pm9?­:nL:%£&?LN>4c84c8óýÔ<,Þ>tê
>×¶Ì?y>¸">ßr`?èñÃ:ìãC:#	?@N>U?c8U?c8óýÔ<8#>3>È`?D\?QlÏ>/ï0?=u:s@:\#?² N>Jc8Jc8óýÔ<å1E>.;ô=z²N?/=2PT=
Ñ?2*:6Ç::?l'N>ÎTc8ÎTc8óýÔ<lð>f}#>²N?ý­ñ=çÂ=Z¸?KÚ&::²!?â6N>_c8_c8óýÔ<8?>Æ_>"b?ìK?«?Û1?Ü|:L×ö9³?9N>Hjc8Hjc8óýÔ<-p>$>R?cjý=Ì{Ñ=÷×?<8:À[!:&?å;N>uc8uc8óýÔ<Z>}ï7>«³U?©¾5>å>%?TV:i*:Ñ¾ ?f=N>Âc8Âc8óýÔ<Tu>·%>sÂO?vtì=&¹=d~#?& :¿9:Õ¢5?¦HN>~c8~c8óýÔ<ÌÞé>-cT>xò?ê{>¤n¸=H9?Ýd^:ö§X:Óc?ûHN>;c8;c8óýÔ<þâ>sR7><.?DÍ>ë>j¹~?ûgÍ:ÅE:pc?lPN>øc8øc8óýÔ<9{s>É>¯¾O?ÃG÷=Ä=1
!?²=:L~:ú-?`N>µªc8µªc8óýÔ<=M>Òÿ=ÅúM?];Ü=E`¬=4#?P29Í<õ9íB>cN>qµc8qµc8óýÔ<Å²}>Ço>üc?ÈÈ¡>ó]c>(6?ÄÈ:Eÿ¤:¿?kN>.Àc8.Àc8óýÔ<¡©µ>/¬V>¢X?ã>R1Â=6k)?%p:ú?w:Íù>rN>ëÊc8ëÊc8óýÔ<±t·>.Ú^>]¾R?Z3$> @ø=S)?°4­:Z4:¹ù(?wN>¨Õc8¨Õc8óýÔ<¼Ó¤>¾PH>¥R?Ò>yà=QÉ'?±ÇX:|
:fï8?e~N>eàc8eàc8óýÔ<fº>]P>se?aeV>³>ðª-?¼:ºÕ:Ûk?Ó~N>!ëc8!ëc8óýÔ<yiX>õúÝ=
y?ÀÞ]>6ÿ=ç^?HÓµ:¡iF:1j?§N>Þõc8Þõc8óýÔ<Â>[*%>÷æR?W'>¢ß>sì%?Qr:³
F:U?WN>d8d8óýÔ<õo­>EçO>~U?ä»'>¿#û=ëú*?Ü+:ûW:v£?N>Xd8Xd8óýÔ<(UX<f<ÀÃ??Nñß;³; ?«\M9hÛ¦8½?¨N>d8d8óýÔ<><ð>ÍôW?yp>¡bÖ=nÝ.?@H:]8+:.÷?u°N>Ñ d8Ñ d8óýÔ<ë>­K&>)=Q?m!°=ið=U-,?]ÐN:JM:Wó?ö±N>+d8+d8óýÔ<UaÝ<hè3<®?1q©<!l<f?O©9·Úã8E)?³N>K6d8K6d8óýÔ<Åó=rÚg=i?(f>y>Êa?tóÑ:â=:9?Ä¹N>Ad8Ad8óýÔ<O£>6T;>Q-_?d>/`>®*1?:Qê$:Ø¢X?t½N>ÄKd8ÄKd8óýÔ<¶þs>d>éªO?ò=ø°p=æ?DÄÀ9üÐ9!ì>¾N>Vd8Vd8óýÔ<0^>£n>¹X?hC>$>r|%?¹­:ÝZ:Z2?«ÌN>>ad8>ad8óýÔ<_0>GÙ.>T?zt=p¶9=8(?p:O:I??Â×N>ûkd8ûkd8óýÔ<=8Î¨<ÏG?ÓÓ<W[<+±?	9Å(.9P%Ê>ØN>¸vd8¸vd8óýÔ<a}>©>BP?85¤=²	y=jÌ(?é9P;9?}ÞN>td8td8óýÔ<Æ?µ0H>y¬?G>Æ=^?´ä\:âu:·xF?´ÞN>1d81d8óýÔ<.?k±>@û'>ÒÆ=»?5Gâ:¸¼<:Áu?üÞN>îd8îd8óýÔ<·Ò>>¢nÈ?UH>Ã=éÙ«?dtú:ºT:6³?fëN>«¡d8«¡d8óýÔ<È¢?*>ËY}?ôh>Ã÷=øIp?/ù:ïÍF:²C?6øN>g¬d8g¬d8óýÔ<>*`'>r Z?¸ÉÊ=ío=¡Ô#?Ò1:¼:ù?½ÿN>$·d8$·d8óýÔ<[¢{>>ûnP?íe«=n==ÁÛ?âX:k:û.?tO>áÁd8áÁd8óýÔ<ÿûG>¤Nö=°ÚO?ì7>>%?>##?­Q:îè9Cg?m5O>Ìd8Ìd8óýÔ<qÝ>Ê¦K>Ë.?  _> r >2?(:¿fp:g÷ ?Ì5O>[×d8[×d8óýÔ<åF°>³ÿ>]?Ô±>XG*>à¬?å9ç:-½E:G­?8O>âd8âd8óýÔ<ÁA|< ¡%<ºñB?A£æ;¯ÆÈ;	?8¸g9A~A9¢I?:O>Ôìd8Ôìd8óýÔ<4x>v0>(B\?¨éY>Ý%>H!6?ÇÙÊ::Í$?òFO>÷d8÷d8óýÔ<Òe¡<§F<ýO?B¢ú;È;»U ?K¤¸ü§9ró¾wIO>Ne8Ne8óýÔ<0¹<o)j<äuJ?p8<<ý'<j?
ô"8~Ý7ÈV<?²LO>

e8

e8óýÔ<»ª>×K>
³V?>`Ë=/?R>Ü9Hv:Õ:Ó>:NO>Çe8Çe8óýÔ<ÙæR>>O?Nï­=·Þ=(Ü#?f_9çÀ9Cµ>
PO>"e8"e8óýÔ<Ë>kº1>þ3Y?¡sê=L³=µ'?¥]v:xÞ4:
Z.?õTO>A-e8A-e8óýÔ<H÷¯=ûDc=ý5F?Z¶<	Ï{<t?:êØ8?+Æ8º?(XO>þ7e8þ7e8óýÔ<Ô(>WN%>áÃO?r¯õ=jÇ=â²?Ô:^:î
?p]O>ºBe8ºBe8óýÔ<bLt<§þ<ôqC?àáÎ;e­;¸?ø	Ä7°­Ç8{Uû=waO>wMe8wMe8óýÔ<\Ò>ZÇt>'0\?g>ã¸/>I(?Ägb:.:-
&?]iO>4Xe84Xe8óýÔ<w=óQA=À@G?Óà^<=j=<ÿ?zs9Ò8@ß?	{O>ñbe8ñbe8óýÔ<½>É¶>¢?N?=Ï=µÙ?mïB:øCF:3³û>óO>­me8­me8óýÔ<V8=-î<!F?ÐH<Í8(<§?Y¶8ÌO9Ø°=O>jxe8jxe8óýÔ<1M¬>`U>'¸N?q=>@Á
>K+?£c:O%::è??O>'e8'e8óýÔ<òLÌ>¶s>¶V?¸¼>;M>*?<«:ÁÍK:´()?ÛO>äe8äe8óýÔ<Û,z>'j>}S?uxî=î±=V+?ï*Z:òU:Â1D?§O>¡e8¡e8óýÔ<tÌ{>5>-¨O?lN­=[¯=»ï%?Ú¢:À.ó9æj?@«O>]£e8]£e8óýÔ<[ÿk>=²	>
a[?Wô>o@>O6.?B;¯;TÓ?®¯O>®e8®e8óýÔ<Ô!n>^ì>âP?¦Â=¢=Í¸?QÚ9í´9¨¡?ÿ°O>×¸e8×¸e8óýÔ<Y^>	->|T?«g­=(!=^ã+?ãûÏ9 :óÏ>?¾O>Ãe8Ãe8óýÔ<h²=üde=ÔUG?â<»[|<,£?oÖ93W9Y¦>°¿O>PÎe8PÎe8óýÔ<µÉ>wK8>ÑtQ?üÕÜ= ¢=±u.?ºÃj:®U:S?0ÇO>
Ùe8
Ùe8óýÔ<½>)*>ÍR?fIè=!´=M®$?wÍ\:Ñ/?:îÓ?ÈO>Êãe8Êãe8óýÔ<Þgi>ß>I*V?ôñî=©»=?	#?-ÜÃ9ùÆ9Ïü>mØO>îe8îe8óýÔ<Áb¨>:M>p>R?+L>¾='2?ÇM:2í9`^?úåO>Dùe8Dùe8óýÔ<»à¥>¿F>gÙU?&O>¶|â=u>$?{{::ÆUJ?ºöO>f8f8óýÔ<±>ÖU>ìS?¥.Z>+>ÒÅ"?|ìe:¹ß*:Ò;,?öP>½f8½f8óýÔ<=Õ>[kq>b?ÃÖ)>ÇAò=Hy3?hí>:%ÿ/:áÛ
?
P>zf8zf8óýÔ<¿=â¡t=H?"^b<¿s;<º?Ê<9ð9ìÆ5?&P>7$f87$f8óýÔ<2Åª>ö³M>T?Ü;>­i>cÞ?nz³:Ç:;??P>ó.f8ó.f8óýÔ<(Ûu>câ>MP?WG­=9®=M?\E9:91:ø?5$P>°9f8°9f8óýÔ<+>Ð"#>R?xï=nÀ=í"?¾hñ9 ¼:ÉþÈ>EP>mDf8mDf8óýÔ<~
0>/OÕ=âES?Oj>{ô?>>?rx:#q:ó?`P>*Of8*Of8óýÔ<î|>'>©;T?Ýj­=×=&Ù%?ðbm:@ü):âÀ2?3kP>çYf8çYf8óýÔ<l >]F?>äKR?ø=§ÇÁ=ÛÚ#?&:c=:(á>×oP>£df8£df8óýÔ<?k<Ä@<ÿÃI?U)ä;ËÙÎ;è/
?'b\8!78OÚ>ðvP>`of8`of8óýÔ<áE>4Ò>¯	O?Q·=z\=3À?ÇCP:¹ÞO::>?~P>zf8zf8óýÔ</÷£>CËD>KU?¾>^úí=Cï'?ÇEV:â: ü7?EP>Úf8Úf8óýÔ<2¾>ÌÕZ>¹é^?¨'å=õÁ =¾u6?º=:H1:@ü?WP>f8f8óýÔ<ª4>ñÞ=6±N?ÌYà=u¶©=y5)?&!:¶!:8?7P>Sf8Sf8óýÔ<ð=Z\=|	G?ÕÈÉ<e¥<P?o
9r½U9¦>[¤P>¥f8¥f8óýÔ<ª<ãº,<1*K?â|²;Q;çr?M82ù8©æü>«¾P>Í¯f8Í¯f8óýÔ<|£>Rá@>NY?¨$>DaÓ=:Ö5?èV:N¬:£]5?ÁP>ºf8ºf8óýÔ<Ùü>1>ò¹Y?ð-=>×>rf!?Øh:óI:ã¥?ÊÉP>FÅf8FÅf8óýÔ<
6>«7>	$W?æ|î=
u±=,?ÕY:¹R6:6î?6ÐP>Ðf8Ðf8óýÔ<Ù ·>*Æó=xÖÀ?t>·m=ÛI?Ug: n:a?eÐP>ÀÚf8ÀÚf8óýÔ<Ùp·>Å~>ß»¶?»ë
>ñ÷l=Q?h :C´
:=å?ÒP>}åf8}åf8óýÔ<Ú7ô>*®4>(­?<°>1P>.¥X?õÝ:ð:bP5?hÓP>9ðf89ðf8óýÔ<sF>¬=»ÒJ?æÁ=wøË<º!)?ºü9¿"¢9G?§ÕP>öúf8öúf8óýÔ<
/=kD=ÛëD?×©[<µþ<<PÅ?û)8àW86É>yÜP>³g8³g8óýÔ<[ð{>H>ÇôZ?w
>³å=8'?éw:$.Q:³?8àP>pg8pg8óýÔ<[¨c>nG	>ET?ÿ>ø=yË$?è 9öo9QL*?\ãP>-g8-g8óýÔ<>\§>ÀH>8¡U?N>x->Á&?x¤s:gÕ4:Ku,?àåP>é%g8é%g8óýÔ<Êô9>Üá=ÅR?=XG=ê=>ö'?×ª¸929¸ù0?uèP>¦0g8¦0g8óýÔ<j>w]:>+þO?¡?Ñ=J¡=§<&?:H:ò#À>úQ>c;g8c;g8óýÔ<ÞÐ>}3>ÉñO?·>ÏÆ=Zå*?EA:§Ó&:¦y?0Q> Fg8 Fg8óýÔ<× ¶=Á¨c=ÍL?w>Ô<{±<??Ò§J9îi9%¶>gQ>ÜPg8ÜPg8óýÔ<ÊÞ>Ïìx>±ed?Ó&V>=û>2?Ï>h:±^:?`(Q>[g8[g8óýÔ<M²>§N>]à\?&p$>Hï=í/?ú$:(æ9á77?õ;Q>Vfg8Vfg8óýÔ<þå<Î:z<;Xj?N,< ô; e4?á8r¿g9Dî=ö@Q>qg8qg8óýÔ<²zå<i<-üP?W8<)j<î¹$?ð§¸ ¥6@:ÁJQ>Ð{g8Ð{g8óýÔ<¥JÂ=x=PH?s<1~<Ñ­?wFB·HÝ9¡¨+½ëJQ>g8g8óýÔ<ß>C#>y®T?ò¬==³§#?,am:ê3:U©)?RQ>Ig8Ig8óýÔ<.?K}q>ô¸?5Â >$>U%?ùE¼:ç:uô:?ÁRQ>g8g8óýÔ<c¿.?Ý]R>§Ô?.Ì>w¹>¥?0Âÿ:x:@²?§^Q>Ã¦g8Ã¦g8óýÔ<àE>Ìiò=¦ P?(³=ß#=$#?)±;:Bª@:edù>aQ>±g8±g8óýÔ<­8h>9Ë>]\?µ>á
>§)?LBÁ:'¦:ê?cQ><¼g8<¼g8óýÔ<(2>®Ô8>"/T?Ù>ýb¾=Nç2?¦[k:ý1:åH?­dQ>ùÆg8ùÆg8óýÔ<úÄ>mo>Q?ðü0>
>9/?IËú:¿:À'?LjQ>¶Ñg8¶Ñg8óýÔ<y>D>Ð[??Ù¯=¡=#+?PÆ:os:¿M?lQ>sÜg8sÜg8óýÔ<C	~>Du>OHU?Gï¤=Ù=a%?£
:Îó9M
?±nQ>/çg8/çg8óýÔ<ÁÍ>ó-(>ÿ?>øÚã=û1?Ld :û9Æ#?oQ>ìñg8ìñg8óýÔ<CËÒ>>ö¼?--t>Uëã=M!?Ë¡:^sß9]¹?Q>©üg8©üg8óýÔ<Ô?±>ñ7N> 	\?Fo)>iú=3t-?5D:^}À9'?-? Q>fh8fh8óýÔ<ÔP%>E«Ç=uôS?¶£>÷é=öX$?Rò©:h,:hÎ?ÍQ>"h8"h8óýÔ<s>È=|%L?$=TÚa=
F?ó6":¡ú9.&?ÑQ>ßh8ßh8óýÔ<Õ´½=Sm=	¢L?ÞÂ=9Ç¥=Ý? &æ8¼9;hG>ÌQ>'h8'h8óýÔ<0>é>×¶[>©á?óÒ¶>ÊIK>À:f?*ø:§:Ù£T?IQ>Y2h8Y2h8óýÔ<Ìzk>õ>îg?ßÆ=¤4C=¯g?)ó:Ü(
:2Lo?âQ>=h8=h8óýÔ<©fº>ã:>¡9?±q:>ïßý=@<?~¯:É0:V;?IQ>ÒGh8ÒGh8óýÔ<Ï\>xÉ>;9?hC=>w©=ØÓ?¤¤®:a?:\Ê?®ªQ>Rh8Rh8óýÔ<Ç>ê¬>,­?øÃå=¼¡==×5?sB,:wd':Ä¸?«Q>L]h8L]h8óýÔ<{¢´>ØK,>Ö1?jL>sw>lpd?EÌ:3Y:RNp? ®Q>	hh8	hh8óýÔ<Ú">óã->³Z?c*>¯ßÿ=ï®*?¬¡:5w:¬ê>Ô®Q>Ærh8Ærh8óýÔ<Õ>M>Ð¹¼?e¨?[U>{y?Ã¤:¦;:íka?2¯Q>}h8}h8óýÔ<O'?&"A>Ý?³x´?W?§¥?üÞ;åº:>Ø?ZºQ>?h8?h8óýÔ<H4>Xì×=6¾U?æ4=}Ðp=nþ$?Þ{Ó9[9_/?ÄQ>üh8üh8óýÔ<D<áO!<WªV?ç(=þ<I/*?æùû7öõ£9¶D=ÍQ>¹h8¹h8óýÔ<:>o¡5>@ëP?ÊÒ=4¡=ÙÑ&???$:íå9³7?=ÎQ>u¨h8u¨h8óýÔ<s2>Aß=½L?=_*x=¿#?¿t!:X:M7
?ßQ>2³h82³h8óýÔ<8q>
>6X?ï%>t>#t"?ì?:¹.:?L?çáQ>ï½h8ï½h8óýÔ<
 =E*=äåE?A<<×?IÁ~8Ò8Øß>ëQ>¬Èh8¬Èh8óýÔ<¸D>­aî=¢BS?{ÜÄ=ñx=à#?ó}M:ô½9®É?lñQ>iÓh8iÓh8óýÔ<3·¦>Ýü<>Ôa?JD;>Û¶>D0?2{:;±K:.Ú?~R>%Þh8%Þh8óýÔ<ËS>ß >÷R?þ3>¸âè=o%?,:÷{%:É?´R>âèh8âèh8óýÔ<DñO>V7ü=äS?uÁ>LV>åÄ?¼½:Æ:
Í)?ÎR>óh8óh8óýÔ<Öª>²!>ÛfT?Xí!>ùéý=èA#?¡ï|:¢H:i!?1R>\þh8\þh8óýÔ<wU>ú>N?j%z=÷]:=÷Í+?òð9T×9OØ?À8R>	i8	i8óýÔ<÷òÇ>Zßk>ÝY?.þ=Ýz²=tJ6?¨n:BÿQ:?j,?9R>Õi8Õi8óýÔ<3So>Þ>äR?/í=L¿={?9b):
í:k§?sJR>i8i8óýÔ<%!	>å\©=GO?.n=§d=0X? Ùþ99á:¸â>ªLR>O)i8O)i8óýÔ<Á>Þ
1>;R?
ÿ>Ãô=å"?TÌV:·(ó93$b?­OR>4i84i8óýÔ<Fcª>d=>EÇf?ÌØi>·Ê!>o9?ùµ:Ï :5Ð?¦XR>È>i8È>i8óýÔ<¢ã>%¦#>/rQ?Ï>ãûË=>ú!? @C:%:Ì,+?ÁYR>Ii8Ii8óýÔ<5ðl>(ä>ÿ>T?3þ£=hK=ÛY"?ëê:Yý9Ôg?¥\R>BTi8BTi8óýÔ<4xÆ>àXa>cwa?ñ$>Zè=õ5?0¡:×:>?7eR>ÿ^i8ÿ^i8óýÔ<[¿p>M>eN?¹³=ÛH=¼"?:ÙK:NrF:|?KfR>»ii8»ii8óýÔ<ùxÏ>k'>*?À>ðyä=¾?o> :§ìQ:NjC?ÜrR>xti8xti8óýÔ<jÓÍ>i>¥b?³ªI>Ìy>ô??=Â;2oÍ:s ?¿wR>5i85i8óýÔ<öG>Jðñ=µS?ï×=õ²=ù?8ì:$:[ã>øR>òi8òi8óýÔ<P²Q=t=¥´D?·¸H<Ê$<é?H#z88/7#d6@bR>¯i8¯i8óýÔ<Âý>2:>/ø[?{þ;>äS>¼)?#Zï9{ýõ9ù>uªR>ki8ki8óýÔ<]>Äm3>È1S?Ë!ó=jUÀ=Î!?^½9~:ñ8²>ÎR>(ªi8(ªi8óýÔ<Ù=¥@-=AG?îÛ/<<÷?zMc9.ï8Û~¿?BÙR>å´i8å´i8óýÔ<¤¦,?op>6»ª?nNW?á>át?ôtÎ:¤w:ül´?yÛR>¢¿i8¢¿i8óýÔ<AôX>àH>éÌN?s×=ÿ®=rî?/:ª1ä9Þ?ýÝR>^Êi8^Êi8óýÔ<ðe>lª
>ÇnS?âYÜ= 
£=þ,?ø®D:Ü«ú9OÝH?àR>Õi8Õi8óýÔ<
Î}>Á>×>O?F2 >ÌF>Q?¬(`:3qK:Ë
?áR>Øßi8Øßi8óýÔ<B3>%Âß=ìM?´¸=¹¥U=?§{.:ð:ô9?ä6?yäR>êi8êi8óýÔ<Ëî>[~>Hàm?Ï>.Å>o,C?xà:²:
5?1èR>Rõi8Rõi8óýÔ<0<>bé=^lN?±=E÷|=ü?TC:Þ}r:Û!?
S>j8j8óýÔ<>xZ;>VÌS?}8	>ÉòÓ=£½%?ÿ:÷
:T?m&S>Ë
j8Ë
j8óýÔ<®r>N$">ßO?K¢=éÇ=ª!?}!):+þ98*?\(S>j8j8óýÔ<wx
>½³=P=J?NÇ<[¥­<\ê?÷59w9ó@ª>Ý8S>E j8E j8óýÔ<Ó>cé>T?Û¦Ç=ÇF=þ1+?¸PØ9Ô¬9n ?BS>+j8+j8óýÔ<]>8@5>N`P?ýªÜ=ê§==6(?º:D-Ý9ÿ?s\S>¾5j8¾5j8óýÔ<92>A7Ô=ÃnW?êÊ`>cµ*>(?®Xc:Ë«:4ÞÎ>^S>{@j8{@j8óýÔ<0q¨>úhJ>ì	U?tÍ>_¥î=}4(?FHD:M:aÓ"?7jS>8Kj88Kj8óýÔ<L>, ù=26Q?c~õ=X¸=¸*?ìï:ôö9Ø
?ÍjS>õUj8õUj8óýÔ<¥
>0^=º¸e?Zªª>È7>6Â'?>;ò:sp??lS>±`j8±`j8óýÔ<¦´>þØ>V³^?Ô=À=0?û[
::½ìç>sS>nkj8nkj8óýÔ<ðw>9K.>o!W?|¼=³Ñ=t%?]·i:M6F:xí?/wS>+vj8+vj8óýÔ<Ëm>ùÍ>4Y?%e§=Áj|=oÅ)?÷Pû9>dÍ9Ê?ÅwS>èj8èj8óýÔ<¸t>>aS?Ôþ
>ÆÝ=éý ?ÜL::<X:Rò>û{S>¤j8¤j8óýÔ<
·>ñ:>XY?Ð½=	h=i23?J B:ûÀ=:bI?
S>aj8aj8óýÔ<4O>+->e?d@>«¾é=vµR?7s:¿;:50:?]S>¡j8¡j8óýÔ<>Äm>Wg>ÛÁR?9Üà=¦^©=Äï)?³[:é&:§{(?¯¥S>Û«j8Û«j8óýÔ<(>ª>Gw]?ZÖ>ìI>DØ-?Í{³:µÚ:¯[?¶°S>¶j8¶j8óýÔ<oH½>y b>âÐU?äÉ:>o8	>Ì<.?û|:°©^:n?´ºS>TÁj8TÁj8óýÔ<{>o >åìY?³	>-Å×=`#?/:x9:Ro-?*»S>Ìj8Ìj8óýÔ<P>ýùñ=x©\?óCù=:=Ö`H?K9e:Ð$S:ãõ
?¾ÁS>ÎÖj8ÎÖj8óýÔ<á}>®b>ÛP?eé¬=ã¡=°%??ò:f:ìô
?BÄS>áj8áj8óýÔ<~ä>IÝ$>ÁuQ?é=¸c="?:ZÓ:cF?¦èS>Gìj8Gìj8óýÔ<¶*¢=
P=G?Hû5<0×<°o?zð8¬üa85?6êS>÷j8÷j8óýÔ<<w>`K>Têk?ºS?jp??²1?ÂM:è:Tf/?ïS>Ák8Ák8óýÔ<sa=4¼Ì<öIG?Rü<?¡c<³n?îí9@8Óú?»÷S>~k8~k8óýÔ<¤¯><ý0>¹R?¶dæ=I³=}$?ðÆ:Áî%:»¥×>ÐÿS>;k8;k8Éå<­ ¦>"wF>£IV?Ï²>ìã=lf(?JÚY:îq
:®jI?ñT>÷!k8÷!k8Éå<#Å>Ë_p>QÛQ?6¼î=Üü¼=±!?(W::a¬D?[
T>´,k8´,k8Éå<Mbe>.">ÏQ?êe¿=I4="?ôë":>:Ãs?èT>q7k8q7k8Éå<Js>
î>.´O?ó1î=êÂ=Ëk?í¶:ö":SUã>2T>.Bk8.Bk8Éå<íx>æ>ÀgM?Ñ·=Ëç=¸à?Ú4ö9ÇgÜ9âû?@T>êLk8êLk8Éå<='>U[$>T?mÔ=I2£=.&?ör#:fvý9Þ%?lGT>§Wk8§Wk8Éå<ÑV>Ìn>S O?®=xp=æX?0ß9r»Ñ9»(>ªIT>dbk8dbk8Éå<Kh=Y5=(G?k»(<S<!?Mæ»¸¡¶³8¢Ô¿MT>!mk8!mk8Éå<ÂWj>Øh
>àT?}F#>
á>Âé ?4Z:²F:]§?ÓdT>Þwk8Þwk8Éå<Feº>o/X>V¹\?>-¦F>w)?0c:{:?³hT>k8k8Éå<¬âª>â<P>R?"[>µá>·g/?ñFD:
:®&$?tT>Wk8Wk8Éå<Ë2¥>O90>½ûo?AõÄ>mÝ>.T<?;¡Æ:·%?¶vT>k8k8Éå<lo±>îN>·c\?W*¶>w>õÜ*?4$:g	:æö?ôzT>Ñ¢k8Ñ¢k8Éå<CÀÄ> Nj>ø÷V?$Ü>5÷H>ª-?ë¹:32:R8*?~T>­k8­k8Éå<²3=348=åËI?èn<þe?<Å?büç8è¼8,0?¬T>J¸k8J¸k8Éå<E>e.,>NºW?m¨>1¥¿=jÞ/?[-:^:²Q?­T>Ãk8Ãk8Éå<þª=Û W=cK?rE=[=É?å?ª9¾	9»4?ª¶T>ÄÍk8ÄÍk8Éå<ª·>Y>êÕW?« t>m6>K+?ªº:_x5:³=;?ä»T>Øk8Øk8Éå<..ß<Ò»<pL?÷`Ç<+¦<ÉC?0¹/9þæ8g¿B?¾T>=ãk8=ãk8Éå<å >9`2>k3]?ât>g,>º5?kÊZ;'V,;Ç"?CÒT>úík8úík8Éå<ëÄ>`1>YbR?ÃÕO>á&>i?¶þk:í_:æ?×T>·øk8·øk8Éå<¦E>¥Ü$>ßdM?ÂWÂ=ÂB=v`#?^JF:3CF:¡?îT>tl8tl8Éå<ÜÁª>~F>-§\?éô	>ð»Ï=*?¦/]:Ä¹&:Ï)?`òT>1l81l8Éå<óHm>i>`U?Y=AÇu=	ò?ç-¥9¶û9¦c¨>µøT>íl8íl8Éå<¼LÆ>IeU>åãm?ÎþW>á.>69E?Û^°:at:Ô9?µúT>ª#l8ª#l8Éå<ÙXk>¨>»>P?¡=u=y­$?>h:ñò:µ¶
?BU>g.l8g.l8Éå<EØ>~r>H¯d?i°>ÂCr>j:?üð:ÎEc:m%?ºU>$9l8$9l8Éå<ûÛº=!|o=Ì¾G?êj"<G!÷;E?(?(ë·Ê:9:%¡½ý(U>àCl8àCl8Éå<É}±>zS>©OW?!Ð	>[_¿=kZ8?õ;o:åïP:?IEU>Nl8Nl8Éå<³>ôï(>ªP?
=5Òl=I1"?iî9F_:Éýç>òHU>ZYl8ZYl8Éå<ì°³>[M>
`?>ðõ=De&?MÏ#:¼:(
?0KU>dl8dl8Éå<ÚÊ>qm>¶Z?¶N7>>É°3?Rm:í$:ü7?PU>Ônl8Ônl8Éå<éDÝ>m>®zn?ÍÍY>a	>i¿J?k:ö®]:Ù?9TU>yl8yl8Éå<Ï\>±	>M?BÏ=F«=è'?JäG:ÜíR:«ò>YU>Ml8Ml8Éå<"°Ó>âG>í?Áï6>°y¼=zx?Ðh:.=:v?6\U>
l8
l8Éå<7Q>\ü=óT?Ã'>V>ª*#?¾ºj:W'R:õ÷?.`U>Çl8Çl8Éå<^ª=©ÅT=£2M?#½=u=YÊ?@39^9´÷Î>æaU>¤l8¤l8Éå<?[{>Fõ>&!U?2Pö=µ´=x.?JY:f'B:þ@?lU>@¯l8@¯l8Éå<D{ì>z>êr?J>GM>¤1?WÒ:k:·ó)?nU>ý¹l8ý¹l8Éå<o§b>ß	>ÞR?À=´î=%?ë::nÉ?xU>ºÄl8ºÄl8Éå<Ã$>GÖ=>¸BU?¸Ò>lñÌ=f*"?6é¸:òG¥:Â3?_U>wÏl8wÏl8Éå<9½>k)>¤Q?i=y#k=é¿'?ò:MÎ:yí×>óU>3Úl83Úl8Éå<`¨t>ÛB>ÛÎQ?Ë=¥£=7/?³o&:+F	:+1?U>ðäl8ðäl8Éå<ãx>>FÔW?Ö!>ûÄî=ã=-?Ò¡:ýfl:_?úU>­ïl8­ïl8Éå<v|>½Þ>N?k>îsË=	#?+]:¢üO:a?v¤U>júl8júl8Éå<ýª>¶>%¹X?eS>bì >1%(?¯Ï9Ì®Ò9%[ü>2©U>&m8&m8Éå<Áv>BÕ>%õV?~.º=s=¿¡&?04:®5:iö%?º®U>ãm8ãm8Éå<ëZ¯>XQ>°oV?é¶C>· >Ý)?
¤o:Ø:§A?]ÄU> m8 m8Éå<h>\¢=_õM?'Ûß<­»<Ï+?âZ@9&@·8\?ÈU>]%m8]%m8Éå<ãd¼>ÀXb>GU?ct>Wï9>=(?®A^:î¢7:[ë?DÓU>0m80m8Éå<ÄeC>²kò=ÂWN?z=ÖÛâ<ã$?vC:Ó»3:göº>ßU>Ö:m8Ö:m8Éå<xè>a:=>ÙQ?«ÚÒ=vj¦=."?My@: "ó9Ü¨J?càU>Em8Em8Éå<ù&<cDH<xTF?Q<U,<=?eÔ8µð8¼(â>ãU>PPm8PPm8Éå<rh>»=§º[?Ï;=°O=È1?TðÑ9þÌÙ9XÂö>NçU>
[m8
[m8Éå<ÀêÄ>ô/V>¶[k?Áfí=ß× =èì<?:Ð8:FÀB?ÆìU>Éem8Éem8Éå<.ú|>mÈ>VU?¦#>dY>Ð(?Ò!:õx:R?rV>pm8pm8Éå<²>kE®=c6M?1h=¡gX=ÿé$?ts9øã¨9û¸>DV>C{m8C{m8Éå<4>)â=mL?R>AsÚ=É<?ÁS9:Á[:ä×>fV>m8m8Éå<r>³l%>/>^?±>ñ%ñ=h"?¢~g:~2:±r&?÷V>½m8½m8Éå<§êì=z=
ÆJ?Ræ¸<à<?:ïÓ8þY9)âx>V>ym8ym8Éå<éA>ra2>½vP?ø >ü=($#?x:}:=ç>"V>6¦m86¦m8Éå<1>a¬6>o.P?Ææë=Óvµ=f&?Ï·9r:½9HÊ>A'V>ó°m8ó°m8Éå<û+>zã0>¨¦P?Ã`±=ú)=³g?£%	:¦ã9Þ9?Î+V>°»m8°»m8Éå<­>$;>Î8V?KÑ >Vó=:)?É¹:ÙÁD:2*?08V>lÆm8lÆm8Éå<4ì>°á;>Ý-W?Xøþ=!DÄ=	I&?IK}9kµ9Çµ²>;V>)Ñm8)Ñm8Éå<ÍôU>¦»>«äO?K£¸=ç(=²!?'l:=år:ã[ù>?V>æÛm8æÛm8Éå<Ö Ô><w>3¦[?aY>A>u.?×ñ:m:_ç?FV>£æm8£æm8Éå<ÙÆ<=ðØ<-Ä^?²¶<Â8(<Nï?L9ÜÈ_8w&@¸HV>`ñm8`ñm8Éå<®>åG>í_?
>µéÎ=.?'£:"O:ÚW+?dOV>üm8üm8Éå<F'{= =¼âH?¢áK< j<Í¼$?N©8
9£&>îPV>Ùn8Ùn8Éå<n}>!>)R?SNH>kÞ>_û0?Ô0:nc:2Ë?½VV>n8n8Éå<¢Vs>ã>mN?¦1â=ü¨©=å¦*?:¤::í	Ô>ùZV>Sn8Sn8Éå<Åâå>êu>o?Åùb>bD>¤=?ã¨:g:ãÂ?¢\V>'n8'n8Éå<D"=ØÉ<ÎM?µ=³SÚ<Ô?Kw
¹Z8%í¿§hV>Ì1n8Ì1n8Éå<ú>=þ*>·ÄN?K(>mõü=ù?kã:Z(:a|è>zV><n8<n8Éå<Ð"ì=z=U©R?:Äs=K¹;=6&?{,:	î90â&?|V>FGn8FGn8Éå<¯´>eÓW>$QV?5>
Ø=âÉ,?Èp6:Þ6:âu?V>Rn8Rn8Éå<âJ¯>ôD>kLd?×ú^>¦Ó> X8?Wu:¤C&:÷à<?V>¿\n8¿\n8Éå<0>Ø4>nW?¢F>F7>N2?ê"P:ÄWó9[öZ?_V>|gn8|gn8Éå<Ñ©D>×ö=®õK?Lp>=×=T?Wú9r¦:©¨ê>õ²V>9rn89rn8Éå<,w?RÍB>A#ª?ä`	?Æ¡>dY?Ñ ¸:êe:rM?4³V>ö|n8ö|n8Éå<Pü>£Á>RlÖ?è#?ÃÄ¡>t?ª	;*r:½_?ÏV>²n8²n8Éå<«þ<¨2<èØQ?¶Â;0;g ?BÏ=¹ÄCy89ðÂ¿ÐV>on8on8Éå<NÖ=í½=íÅO?ìq<}ÚE<|1&?r9Fw9§l?ÊÖV>,n8,n8Éå<Ö>U+*>}ÛM?Ávë=QÐ³=K'?i^:^2:E-;?$ØV>é§n8é§n8Éå<Æ¢m>u>buR?IñÈ=l==R%?×Ì9vÙ9q$ñ>ßV>¦²n8¦²n8Éå<û>ëÓ>µ6k?ûæª= nX=ó%J?Ak:²f:8â?öâV>b½n8b½n8Éå<³v>Cé>±eV?Ù>â=ð?`O:sB:o=?/êV>Èn8Èn8Éå<X;=Ôé</aM?Î
=ÀÞ<*À?Nþ49 (9þ1?iïV>ÜÒn8ÜÒn8Éå<J¡r>£>AâY?u+´===à!*?àVE:u>:m?ßúV>Ýn8Ýn8Éå<>*>~ûX?E<>S@I>d$?æÈ9
áË9§Bü>Ê$W>Uèn8Uèn8Éå<WSq>"~>ÜR?Én!>m±>JS?È~m:6¸F:ñù?Þ0W>ón8ón8Éå<²>|©6>/ÚU?ùu=Éca=å*?êªö9â"Ï9®m?z1W>Ïýn8Ïýn8Éå<<w>ºZ>¦|?ör>Kæª=äaU?×:ÄZ:­)?á1W>o8o8Éå<I]>SVý=ÕÆ?ª^W>Í =f=­?ñF:uG:óª)?PW>Io8Io8Éå<eÀ>øË=t¢ñ?ëèe>¢É>YM_?°©«:xèF:Eï\?ÃPW>o8o8Éå<¶¿Ç>d">ÔV?~ê>¯³>J?ÚòÑ:g£e:Ðj?	SW>Â(o8Â(o8Éå<Ç<e>gà>_V?Zjx>¹B>üJ#?c::ð@:2­?Û]W>3o83o8Éå<Ü©o=ª=ÁK?³M<	0<Ç?ËðÄ8}áÜ8Þ@ä>¢eW><>o8<>o8Éå<uFw>â >²N?4Pù=HÅ=úÁ!?.xl:o:Áü>gW>øHo8øHo8Éå<!}<J¬,<lD?ÙÚ	<øÜ;µ?pÐÁ8êe9N­ >znW>µSo8µSo8Éå<w&­>)L>§Y?>;ÝÅ=+?$5F:ô.:&a?yW>r^o8r^o8Éå<#I>Åa7>BÌQ?æV+>ûZ>³%?È¾:h:êz?°W>/io8/io8Éå<ÏðÅ>Âãj>òºW?¿8%>ø=%*?(º9ÖC1:.³>+W>ìso8ìso8Éå< ±>¨¥Q>)6X?ß>Ù=76?ú¿þ9*0Õ9<ô??W>¨~o8¨~o8Éå<%^s>{H>R?¤É=Ê|=~ó%?ÑÔ
:¤n :Qâ>ÈW>eo8eo8Éå<¯>!¬>,W?q>ÝÂË=¢8?ÏH:¿¯`:
Ìä>ÅW>"o8"o8Éå<·>c66>°ðP?õ§=cXx=Ï"-?ûû.:Z·ø9Û4?4ÇW>ßo8ßo8Éå<nc[>W>6O?=2e=O¥'?MÑñ9¶»é9`m?»ÎW>©o8©o8Éå<°é¥>ÕmH>òéS?ñ2>@>ø1$?jù!:"%:ÿï?ÓW>X´o8X´o8Éå<S>Çí>ü7M?3½T=@¹&=éS#?ü:`~$:ûm÷>âW>¿o8¿o8Éå<Å=©?=ÃKK?4a<Ýva<¦q?9cè8ÔX)9¦¯>'äW>ÒÉo8ÒÉo8Éå<ç>©=*>¶dX?ô%>;É=î+?ë£:>H:À0?[êW>Ôo8Ôo8Éå<Ô¬¬>WAL>hkX?µÙ>mO>ïõ6?+Ó:·7:ùº<?GëW>Kßo8Kßo8Éå<ÈÂs==ÐC?Â>K<1'<¯?Ë÷8<¥M9â;>úW>êo8êo8Éå<ÄÏ>mýo>Ö ]?mO¡>òb>²²6?m<:WM:åÊ=?}üW>Åôo8Åôo8Éå<6·>V2>ÝLN?c>®>î"?9$:
E:Õ
?°ýW>ÿo8ÿo8Éå<º¨>y>FV?}ÿ?>À">ªÉ$?dbg:n K:Ñr?X>?
p8?
p8Éå<3>>Õ¥_?4xt>Çù2>×.?£É:É ´:Jã?³X>ûp8ûp8Éå<GÍ<¼f<e»C?xUa<Íl7<Ñ>?×9§8r9¼?,X>¸p8¸p8Éå<ÿª>-M>$[U?ªÇÐ=¶ú=Ô1?Îp:ô_X:t?¡X>u*p8u*p8Éå<èª`>Ëg
>ãÆO?Í`=¿R=»z-?:0éß90?>	X>25p825p8Éå<¼­­>.ØI>øF\?³Ñ>gíÛ=s64?+)m:¶)q:mÀû>=
X>î?p8î?p8Éå<fÉ>»ç^>}Mg?­?}æ@?¶6?çÀ¨::Xx:ô-?¾X>«Jp8«Jp8Éå<}Bõ>ã>rÆ?ºJ¼>Ð>ÉA9?BÔ:¯l¿:¢î
?X>hUp8hUp8Éå<K¦?;>¢¯?[hï>Ý'>Cqk?í|!;BÉ:¬iM?\2X>%`p8%`p8Éå<kÖ>W¤Ä=·ÈN?¾èX=³o+=ó!?õà9q{Ã9+M?³;X>âjp8âjp8Éå<øð¥>A¬D>ÿW?ð
µ>
¡>pÇ2?^5:W
7:1D?zEX>up8up8Éå<G>ÅÖ1>¥\?Õ.>:>*?5:Æs$:ëY
?UX>[p8[p8Éå<ö©>ÑbG>Ü·Y?ìlF>ªÎ>©N'?üp:6K:H?§VX>p8p8Éå<¥g>F>p¼P?³É=n£=¬Ö?:z*:æÿ:2?XX>Õp8Õp8Éå<U>/j=>´P?Èâõ=ïÉÀ=Ò@#?x&:3:í>bX> p8 p8Éå<»4>Bë,>ÓT?÷«>À}»=¯
1?@ä:H:[S?tX>N«p8N«p8Éå<7
ç>M>Ì÷b?L>V£>×,2?ê=Q:á;:w?äX>¶p8¶p8Éå<îÄ>à¶=Ö.H?q¢)=R¸
=?V<J99Êp9©×>8X>ÈÀp8ÈÀp8Éå<5F>"-ó=
P?Öú>¾
÷=Ð !?PüE:¥0:6:2?ØX>Ëp8Ëp8Éå<&#>0¥É=!O?Ä¢=îÃY=tì?'a9Sq9|
?i©X>AÖp8AÖp8Éå<Ì->(+>*ÆT?ÍÓ=å«=aP?¿û{:{13:°þ3?}µX>þàp8þàp8Éå<ÙK>¿W÷=Ç®R?3=Ûd=î¹.?¬³×9)91?¸X>»ëp8»ëp8Éå<Þ¾>òM>hÞb?r6?	?Ï!?`:ÎµX:Ò2?¼X>xöp8xöp8Éå<de>	Ñ	>@U?¿>hë=¶¢,?ÁÍd:V1:Çä$?~ÂX>4q84q8Éå< 4N>i¶>åM?"G=°a=¤ ?.1:¸·Ç9ôj2?ÄX>ñq8ñq8Éå<·>ù°J>L@g?]º	>n¹=rú=?1:xÂ`:v É> ÍX>®q8®q8Éå<Ö>x/+>ä§P?9Aß=Bª=ï	(?òE:¢5?:F?ÝX>k!q8k!q8Éå<Üfg>ñ>§S?°À=9d=,$?(­F::ÑE?{íX>(,q8(,q8Éå<]?34>çÎ?
ì
?Ðù>Óoj?9:ÿ$=:=ÌT?«íX>ä6q8ä6q8Éå<8ç?8>ÃË?WÀ?Øì>D)?Ü×:¹W-:ã!?OîX>¡Aq8¡Aq8Éå<åq>¸>±­T?~¹ç=°²=wý%?b;~:2:åÐ6?NòX>^Lq8^Lq8Éå<ÿ}A>øõ=LÁI?b(t=«E=T?8XI:0©:÷ÃF?hY>Wq8Wq8Éå<½¥±>ªN>'%\?ÇÊ>ÛÆ¿=!C1?/u:®äV:#?	Y>×aq8×aq8Éå<ä¼>\D\>[?0x>4>|0?Ý:Wñ9y?OY>lq8lq8Éå<Wu>Þ»!>>S?v¥>¤ÐZ>²/?¾ë:²bD:j5?RY>Qwq8Qwq8Éå<^×<uf<¤ÓK?nm<,N<ðg?^{9·e8å@ÆY>q8q8Éå<²¹K>Éíù=¬P?®£>z|ä=Tt?kFe:wä-:6Ä(?´Y>Ëq8Ëq8Éå<!k>>vñS?ôÄH>?D>ês$?U<K:½::éx? Y>q8q8Éå<Æó¢>uD>§;T?éÿ=fÑÀ=JO)?õY:5?:ù.-?uKY>D¢q8D¢q8Éå<]5>èD>­ N?÷)º=¦£=."?u:pDL:ä?_Y>­q8­q8Éå<Ñª>øê.>X?¨4>6ý>å@-?ÓÃ:.g:µþ?kbY>¾·q8¾·q8Éå<à>ýþ1>L]P?UL>¬0þ=
k?ØE:4_:h/?1qY>zÂq8zÂq8Éå<¿Ö>7>>IQ?F>NIß=Ûã&?n2:x¢:Nn.?AsY>7Íq87Íq8Éå<*O>Áú=ÞWS?ý<¿=×=¾$?h:5?::öÜ?µY>ô×q8ô×q8Éå<ÀÞÓ>µ×u>·\?±->/øû=UÑ/?nª:Ï^:h/?æ¥Y>±âq8±âq8Éå<Ëõ>NZ>[?<ÓÊ=±=-?¨Øo:
SE:C?°Y>níq8níq8Éå<Lö¦>ýo=>£ a?§.0>.®÷=¨6?9Ë:ks:·U?l¾Y>*øq8*øq8Éå<5½ç<ùõ<ýL?YV¦<¢~<ú:'?CÐ§8 f¶8Ðë>ÂòY>çr8çr8Éå<Ô`>
>$8K?ms= Ý{=	 ?Ö+:6ª¤9Â?öY>¤
r8¤
r8Éå<l>A#
>Û¿Z?³âp>Äð8>k¸&?Aú:Bî¾:Å'?Î	Z>ar8ar8Éå<]>;=>9;U?Ýû>\c> &?}æ:$²:?MZ>#r8#r8Éå<RL>ÇV4>ïS?¤²l>¸î5>Ó&?³õ::,W?CZ>Ú-r8Ú-r8Éå<Ç>D9)>¦{V?Z`>þ$>Ã.?¯&:ûi:/#?Z>8r88r8Éå<!b>ÙI>ÌT?ì$>é^ù=ß|(?å¬:&5:X×F?ÀZ>TCr8TCr8Éå<.=ß<5ÏG?)n=P³H=Ó?¸	V9À?89Ú±?}+Z>Nr8Nr8Éå<§óª>Í¤E>Lm]?x&#>_Q÷=°à(?wWE:ó:ñ ?õ2Z>ÍXr8ÍXr8Éå<rX>ëj>í9Q?Ñ¾=^à=»??Bò9]ô9ûÊý>ÞHZ>cr8cr8Éå<Y!>üßÆ=
P?BD=Sp=ä+?ÂûÝ9|¶·9&ª?¼NZ>Gnr8Gnr8Éå<
m>Q²>°ªP?*±=îA\=c?ùÓÍ9¡4:ùÚ>ÿ\Z>yr8yr8Éå<Ë§¿>¸ûa>ÌY?çN7>Ù,	>+?pI:ËA:ò?x`Z>Àr8Àr8Éå<tý=ÿd.=·I?Ây<£[<a?ùÛY9 3
9ÆÇI?:iZ>}r8}r8Éå<æ¶s>9>pWU?
>¼~Ó=%¼'?v×÷9PKÅ9FË ?ÛuZ>:r8:r8Éå<£ÎI?
·>]ñ¼?	?L>FVo?·Ô:h'1:Á±?¨vZ>÷£r8÷£r8Éå<¤Ò?->©Fï?[,÷??RÔ?Cª;µ;¢3?S}Z>´®r8´®r8Éå<^	l>äU>hb?9¥P>h>1ð8?Ò¿:Qu:»ñ5?Í~Z>p¹r8p¹r8Éå<;Ù>li0>í¥S?n1@>)¦>ª8"?:Ã":!:[?Z>-Är8-Är8Éå<¦ >ßÕA>ûXS?ðé>Gá=>¡,?kx:fÅÄ9^?0?Â«Z>êÎr8êÎr8Éå<.ûp>@~>ÔT?$<>>NM(?¬;,:,:îÿ>³¸Z>§Ùr8§Ùr8Éå<|=è>?<\>(ú?<?ÑÇ¿>Vä:?M>;ê¯¢:^ga?ÈZ>cär8cär8Éå<qo>±>]ÊV?¢ö=¦9½=EÕ&?¨k:ü{/:àã+?ÖÜZ> ïr8 ïr8Éå<[uP>
1þ=ñQ?È=_v|=ª!?(À5:âê-:ØÃ?ZáZ>Ýùr8Ýùr8Éå<ÛB¯>gJ>}]?æÑ>ÙØÄ=ð>? :SÝ:Âr?­âZ>s8s8Éå<:¼c>*
>SûR?e½=#H[=*'8?8):µ:9?áìZ>Ws8Ws8Éå<×>Dn>Ûg?¸(>ðÇò=e81?e>:;:áë?ñZ>s8s8Éå<qÒ>X/>[V?õ>òê=s-?ûÅ:¼V:lç?`ôZ>Ð$s8Ð$s8Éå<Pi> >UM?°(À=mô=@ð"?hî0:äÔ9²ÁT?ú÷Z>/s8/s8Éå<\<?<D°E?LI#=R
=Ì?Ái"9@¸8ð<a?JÿZ>J:s8J:s8Éå<±»È>o'p>aúU?ú6_>j&>e°+?àõa:$4:&« ?{[>Es8Es8Éå<ë>)5>®V?:Õµ>ß>Îe&?AÀ®9üæ9]fÂ>[>ÃOs8ÃOs8Éå<­>´Z>'V?°À=ó=é£&?:$V:þí?«[>Zs8Zs8Éå<;2·>OXJ>Æg?Y_>b¦>Å=?ä@Z:B:?
[>=es8=es8Éå<Þ£>:a8>[Sb?,Ê>
d>
a3?¹A©:âá{:,?£[>úos8úos8Éå<ùë>U7>GZ?F>'>2I!?L:ºJ:ÃD.?P3[>¶zs8¶zs8Éå<c>·0>ÖT?_+>33à=U"?ðÀõ9lò:CÙ>6[>ss8ss8Éå<¢i>Z?>k/R?î³¯=3=2ñ"?ç9]9»90Ø>l?[>0s80s8Éå<}T>%>!ÙS?Îß|>ysC>.%?Ëj5:þ):5?
C[>ís8ís8Éå<Ï>«>D>]_?SJ>>Û.??9:bG:ÑL?ÅO[>ª¥s8ª¥s8Éå<û)X>Ë>>vU?Ìá=íK°=ð#?$Ò9Ù9VØ÷><h[>f°s8f°s8Éå<é¼>SÍY>Æ]?°Ú}>"+1>Tg7?Å:®:ú>Gv[>#»s8#»s8Éå<åËÁ>ì¡d>zþX?e¢E>*á>rÒ/? ;:
k:4Ö
?Bw[>àÅs8àÅs8Éå<¼>_ò4>iêZ?GQì=OÝ§=`24?Éó:wãÞ:o?È[>Ðs8Ðs8Éå<rmÀ>4sX>c?P°(?Ë´Ü>ªC?¬«®:ãw~:Ó¸/?ã[>YÛs8YÛs8Éå<øW>:!©=ÀQH?Ùè<=
<wi?þë9 ÖL9.7?c[>æs8æs8Éå<VY=5:=bìG?YÀY<fr@<Ô?u9ù8µÌ{?[>Óðs8Óðs8Éå<z©>FóJ>ãÆU?bR>?,>FÏ/?Q:¾L:³?[>ûs8ûs8Éå<£¿>/_b>¤X?Þy>?->×8?Ã:Æ
\:ËK?
[>Mt8Mt8Éå<?º>PR>´b?º?qÀ>;/?!:?Ù:
:e?õ[>	t8	t8Éå<vs]>iË>¿6O?wÍ>1ùÑ=nA?SC:BµC:ÿ>g[>Æt8Æt8Éå<½>3 >¶U?j>éÖ=Ï4?}ô[:}gì9ò/n?¡[>&t8&t8Éå<7Æ>8ï(>SU?EØ>s¯Ö=ú-#?ôÊ4:d6:ÎÁý>¡[>@1t8@1t8Éå<<$>Ä±´=órh?<£>ûÕi>|+?8
;±PÛ:5³$?e¹[>ü;t8ü;t8Éå<}>²¨%>gxT?E#>Øí=âX0?Õ:N :Sõ>ö¼[>¹Ft8¹Ft8Éå<DO5>¼×=Ô%W?¢¢/?ÉÇ	?ð*#?ñ^;Xn?;%?RÐ[>vQt8vQt8Éå<£>KG>R?îD>e;>ð¢?(:#§:`!?Û[>3\t83\t8Éå<ÿ+­>ÄI>1p\?ªa]>ä">¿õ-?ïi:Y$:ÉÖø>«à[>ðft8ðft8Éå<á>aW'>ýU?HÇÎ=aä=Í%?ÖêÃ9c\·9ïÃ?úâ[>¬qt8¬qt8Éå<xÕk>6û>G¨Q?YsÖ= á¦=ô|$?YëM:4³):¹Q?æ[>i|t8i|t8Éå<h >Æ3>3HP?ï>¸é=Þà&?Óp:YsC:U>?óé[>&t8&t8Éå<#­>Ñ¯A>Íd?¨Þ>éH>+Õ9??ó:z®:¿­2?íî[>ãt8ãt8Éå<ÏÉ½>9'b>øÕV?ç«>	>Ã~+?NX:Ô>:¯0?õ[>t8t8Éå<»j>@_>ÉyR?Wþ>Ì\â=Ç^'?U:Å÷:Õ_é>÷[>\§t8\§t8Éå<ÿ«>"¦=zÚK?d=nÇù<è?ÿ9º¢9r§c>ù[>²t8²t8Éå<à?ñg>kÜ{?Qx+?olÌ>o»V?ûÔ	;{¬:¾L?»\>Ö¼t8Ö¼t8Éå<(8{=Ô#=>E?%÷%<x
<ø)?Õp9P39åÍ>£\>Çt8Çt8Éå<==3%=ßG?Ý©<æVß;¦?®¸À`Å7ü*µ¿"\>OÒt8OÒt8Éå<Bù_>ZÉ>Q!S?a7=§H=Ð¶(?/:Æ9{Ç:4ÿ¤>8-\>Ýt8Ýt8Éå<ík>>O?¢ÿ=_¾=¾+?<,:©ã9P¬A?¹0\>Éçt8Éçt8Éå<ªòl>àí>Ã2T?sî=êG¿=¾W?$ì9:Ú9D
?'@\>òt8òt8Éå<E¯>e2L>n[?=>p>s!)?¼z:°î:ï÷>ùH\>Být8Být8Éå<ª=à<=<ÊF?·yX<Ïf7<=?Âì¸.&¦8xF6¿ R\>ÿu8ÿu8Éå<Æ°>éêR>ô­U?×¼=Ë=2i$?	!):^ú:'!?£\\>¼u8¼u8Éå<òSe>F>VBQ?Û=$s=·ð%? ´á9Ü:Î>]\>yu8yu8Éå<JÑ==mï<¹ôJ? =ºnà<®Ó#?K=à8._9A>Ìe\>6(u86(u8Éå<î£Â>¢ø`>]|]?9ôj>h-2>É(?mk:}):þ1?Wn\>ò2u8ò2u8Éå<x³>"T>FHX?N>yØÐ=¤%+?W:*CD: ?zo\>¯=u8¯=u8Éå<hî¾>ZÒS>«Àf?P>ûT>Ûá;?6ü·:Þ²:£â#?ór\>lHu8lHu8Éå<ÌÉ¨>YÄG>MX?L}Z>O¸>(s2?á¿Z:Ã£L:WÓ?t\>)Su8)Su8Éå<`T>ß>ON?aê©=`=sz?ÉQ:çÍ:1)?»\>å]u8å]u8Éå<9sP>¦Íÿ=AP?®7­=ô=«k?¿:Èî9)1*?w©\>¢hu8¢hu8Éå<(=E`3=URN?>®<W»<µ?9oO
9à?ý©\>_su8_su8Éå<iR>x0>uR?Élè=°µ=¾#?¥Ì.:<a<:wí>ç°\>~u8~u8Éå<pÊ>=>öýL?[¬=ÐY=¾á?·.:Ôý':{ì>jÆ\>Ùu8Ùu8Éå<«!f>0
>P?ùË=
	¡=g!?Á{:-9ô±m?uÉ\>u8u8Éå<M{>>0ÀP?Ä¨==jÕ?
:Õ1:³¿Ç>Ô\>Ru8Ru8Éå<4É>?p>¿V?	ÂÆ=u=ù'?µ:á#:{û>OÝ\>©u8©u8Éå<>þ>Õ/R?Lß>¶aÐ=Ì"?:ju¾9CÅ.?Ûá\>Ì³u8Ì³u8Éå<T0>p!>«Q?Å¤6>¡>Ô£/?:,
:î?Òç\>¾u8¾u8Éå<QNJ>ßÛø=wP?¤|³=s=Ö?rÍ:~=:K?9ñ\>EÉu8EÉu8Éå<|>E>F1X?³Êí= ¬=¬Ô0?Xì9¬±:îñÞ>¨ñ\>Ôu8Ôu8Éå<¡ç=åÜ<Sô?}¼E=Zz¶<ú³?<¦9]:9Þ?ü]>¿Þu8¿Þu8Éå<3o>|>O?÷gã=>_µ=Ú| ?.iý9z}ì9(	?^]>|éu8|éu8Éå<uÃ>n\>`'P?0sÿ=|Æ=¼$?¨-m:u:íF÷>Õ%]>8ôu88ôu8Éå<) =SÌ<¾õH?T$<Ì<v?Ûk9<A9¿|?G']>õþu8õþu8Éå<ö<Â<;J?3|<·èÞ;?if7~Nß8ß=.]>²	v8²	v8Éå<²Ë>BÏ:>ÞV?í=Gy´=üt(?DÎ«90Cì9(º>
;]>ov8ov8Éå<Îu>+z1>Ç³T?® >@´î=S,?Y¹:Ù]l:¼i?ñ>]>+v8+v8Éå<"3#>!º=îu`?HtÏ>7y>vx0?(5:®P:*?èK]>è)v8è)v8Éå<Þ«>O>F`S?Ý>:ÛÐ=\+?í÷:ºs:lk?wL]>¥4v8¥4v8Éå<À[>I>T¡T?b®»=+Ü=ö/?d»&:Öÿ/:(ò>öx]>b?v8b?v8Éå<òÜ>ÐÖ(>ëU?6ý=xË=ÁJ?>¾:VÞ9%)?Q]>Jv8Jv8Éå<ê6R>ÇZý=ÓhT?¿Û¤>Àæ>¡´#?Fp½:4Å±:Èf?R¨]>ÛTv8ÛTv8Éå<¸W>Ì>;AO?°Vû=dµÃ=Jb$?] N:#!H:Ç'?=«]>_v8_v8Éå<(¤>@>
Z?h)]>ÞO>±1?³ùµ:èÇ:î?¶]>Ujv8Ujv8Éå<fÿh>©>Ò
Q?%<=!e=åG"?î/©9`Û¨9@?C¾]>uv8uv8Éå<pçÍ<8<e\D?À.<Ý <á
?ø¸Û¢8*òB¿¿]>Îv8Îv8Éå<xÕ==ºÂK?1Ö<¥<ù¤%?FW9 Ô8î?eÁ]>v8v8Éå<n¶>^E>UÖl?0Kú>Fî¼>¾)?AÜÚ:g~©:ûG%?Û]>Hv8Hv8Éå<FeB?®PT>·dê?¥Bð>WDe>;#?êÅ:ßð
:PT¶?êÛ]> v8 v8Éå<Õß?n]>âã?ùý?¸ÈÅ>Ï?-º; ß:ï¬?7à]>Âªv8Âªv8Éå<*M3>ß=WCM?äPÇ=øí=²)*?§j:é7:­ÎË>=æ]>~µv8~µv8Éå<Óg>¤ 
>h
V?f5>	>Ú(?@d:£ôn:õ
?£õ]>;Àv8;Àv8Éå<K±´=á°«<¶@l))=Ð~=z(?±ð9r=9I¤³>ö]>øÊv8øÊv8Éå<Ñ^f>V>ÏçW?Áº=øO=,âe?vý:^¡9d?^>µÕv8µÕv8Éå<0 o>ÆS>)ùL?öYÉ=Æ#£=#û?l°9÷9
àý>,^>ràv8ràv8Éå<%[?Ó>%o?>àÉI>"A?¹Í::¤<?i^>.ëv8.ëv8Éå<u¥=«O=2÷K?¢«B=O|/=Xþ
?9ÖýG9òa1?û^>ëõv8ëõv8Éå<	 >8=>!§X?\>D>Ø¿0?W:ÞR:"?(^>¨w8¨w8Éå<É>>â5è=ñwQ?Ë=dJ^=<?àEÅ9å9(+B?g,^>ew8ew8Éå<I-<öÆ0<d4E?Í<qú;ÒÌ?§9P9C>1^>!w8!w8Éå<;~>×>ÛR?îsÎ=G=K´,?·ZO:¯;:øi
?A3^>Þ w8Þ w8Éå<',l>y>¿³R?Ê=¸U=hþ'?ýGV:·0:W5?$N^>+w8+w8Éå<IC>î/>ÀS?»7k>¸.>÷,?ajB:¦<B:#?»W^>X6w8X6w8Éå<zå¯>S¦Q>ÌÈV?È+>>f(?4­3:>Ô:¢?|Y^>Aw8Aw8Éå<²>Ë''>Ö,W?½ï> â=
[truncated: 1,274,322 more chars]
