# Supplementary material for: Interaction of chikungunya virus glycoproteins with macrophage factors controls virion production
Source: EMBO J. 2024 Sep 11;43(20):4625–55. doi: 10.1038/s44318-024-00193-3 (PMC11480453; doi:10.1038/s44318-024-00193-3)
Supplement: Supplementary file 5 — Source data Fig. 1 [file 44318_2024_193_MOESM5_ESM.zip › Figure 1/1A/ONNV.mqd]

MQD3.1    1683712 1685892 122880 1683456 1686266 1828513 0 0                                                                                                                                                                                                                                                                                                                                                                                                                                                                                                                                                                                                                                                                                                                                                                                                                                                                                                                                                                                                                                                                                                                                                                                                                                                                                                                                                                                                                                                                                                                                                                                                                                                                                                                                                                                                                                                                                                                                                                                                                                                                                                                                                                                                                                                                                                                                                                                                                                                                                                                                                                                                                                                                                                                                                                                                                                                                                                                                                                                                                                                                                                                                                                                                                                                                                                                                                                                                                                                                                                                                                                                                                                                                                                                                                                                                                                                                                                                                                                                                                                                                                                                                                                                                                                                                                                                                                                                                                                                                    /$EXP/Mli lab/$SYS/MACSQuantify,2.11.1907.19925/$CYT/MACSQuant VYB,2.11.1907.19925/$CYTSN/3149/$SRC/primary macrophage alpha /$DATE/2022-Feb-15/$BTIM/18:05:20/$ETIM/18:05:20/$TIMESTEP/1/$PLATENAME/Chill 96 rack/$WELLID/A4/$TR/FSC,8.77722/$FIL/AL2022-02-15.0012.mqd/$PAR/13/$TOT/0/$ABRT/0/$LOST/0/$MODE/L/$DATATYPE/F/$BYTEORD/1,2,3,4/$P1N/HDR-T/$P1B/32/$P1E/0.0,0.0/$P1D/Linear,0,80/$P1R/80/$P1G/1/$P1S/HDR-T/$P2N/HDR-CE/$P2B/32/$P2E/0.0,0.0/$P2D/Linear,0,1000/$P2R/1000/$P2G/1/$P2S/HDR-CE/$P3N/HDR-SE/$P3B/32/$P3E/0.0,0.0/$P3D/Linear,0,1000/$P3R/1000/$P3G/1/$P3S/HDR-SE/$P4N/HDR-V/$P4B/32/$P4E/0.0,0.0/$P4D/Linear,0,20/$P4R/20/$P4G/1/$P4S/HDR-V/$P5N/FSC-A/$P5B/32/$P5E/0.0,0.0/$P5D/Linear,0,1000/$P5R/1000/$P5G/1/$P5S/FSC-A/$P5F/561//10 nm/$P5L/561nm/$P5O/100mW/$P5V/293/$P5T/-00/$P6N/FSC-H/$P6B/32/$P6E/0.0,0.0/$P6D/Linear,0,1000/$P6R/1000/$P6G/1/$P6S/FSC-H/$P6F/561//10 nm/$P6L/561nm/$P6O/100mW/$P6V/293/$P6T/-00/$P7N/FSC-W/$P7B/32/$P7E/0.0,0.0/$P7D/Linear,0,1000/$P7R/1000/$P7G/1/$P7S/FSC-W/$P7F/561//10 nm/$P7L/561nm/$P7O/100mW/$P7V/293/$P7T/-00/$P8N/SSC-A/$P8B/32/$P8E/0.0,0.0/$P8D/Linear,0,1000/$P8R/1000/$P8G/1/$P8S/SSC-A/$P8F/561//10 nm/$P8L/561nm/$P8O/100mW/$P8V/335/$P8T/-00/$P9N/SSC-H/$P9B/32/$P9E/0.0,0.0/$P9D/Linear,0,1000/$P9R/1000/$P9G/1/$P9S/SSC-H/$P9F/561//10 nm/$P9L/561nm/$P9O/100mW/$P9V/335/$P9T/-00/$P10N/SSC-W/$P10B/32/$P10E/0.0,0.0/$P10D/Linear,0,1000/$P10R/1000/$P10G/1/$P10S/SSC-W/$P10F/561//10 nm/$P10L/561nm/$P10O/100mW/$P10V/335/$P10T/-00/$P11N/B1-A/$P11B/32/$P11E/0.0,0.0/$P11D/Hyperlogarithmic,-1.0,1000/$P11R/1000/$P11G/1/$P11S/GFP//FITC-A/$P11F/525//50 nm/$P11L/488nm/$P11O/30mW/$P11V/380/$P11T/-01/$P12N/B1-H/$P12B/32/$P12E/0.0,0.0/$P12D/Hyperlogarithmic,-1.0,1000/$P12R/1000/$P12G/1/$P12S/GFP//FITC-H/$P12F/525//50 nm/$P12L/488nm/$P12O/30mW/$P12V/380/$P12T/-01/$P13N/B1-W/$P13B/32/$P13E/0.0,0.0/$P13D/Hyperlogarithmic,-1.0,1000/$P13R/1000/$P13G/1/$P13S/GFP//FITC-W/$P13F/525//50 nm/$P13L/488nm/$P13O/30mW/$P13V/380/$P13T/-01/$NEXTDATA/0/$BEGINANALYSIS/0/$ENDANALYSIS/0/$BEGINSTEXT/6801/$ENDSTEXT/119538/$BEGINDATA/4096/$ENDDATA/4096/                                                                                                                                                                                                                                                                                                                                                                                              /@MB_P1_BASE/HDR-T
HDR-T
0
4/@MB_P2_BASE/HDR-CE
HDR-CE
0
4/@MB_P3_BASE/HDR-SE
HDR-SE
0
4/@MB_P4_BASE/HDR-V
HDR-V
0
4/@MB_P5_BASE/FSC-A
FSC-A
1
4/@MB_P6_BASE/FSC-H
FSC-H
1
4/@MB_P7_BASE/FSC-W
FSC-W
1
4/@MB_P8_BASE/SSC-A
SSC-A
2
4/@MB_P9_BASE/SSC-H
SSC-H
2
4/@MB_P10_BASE/SSC-W
SSC-W
2
4/@MB_P11_BASE/B1-A
FL1-A
6
4/@MB_P12_BASE/B1-H
FL1-H
6
4/@MB_P13_BASE/B1-W
FL1-W
6
4/@MB_INSSET/PEJhc2ljRW50cnk+CiA8bmFtZT5Tb2Z0d2FyZTwvbmFtZT4KIDxmbGFncz4xMzEwNzQ8L2ZsYWdzPgogPEJhc2ljRW50cnk+CiAgPG5hbWU+RGV2aWNlPC9uYW1lPgogIDxmbGFncz4xMzEyMDI8L2ZsYWdzPgogIDxCYXNpY0VudHJ5PgogICA8bmFtZT5EZXRlY3RvcjwvbmFtZT4KICAgPGZsYWdzPjEzMTk3MDwvZmxhZ3M+CiAgIDx2YWx1ZSB0eXBlPSIzIj5WeWI8L3ZhbHVlPgogICA8QmFzaWNFbnRyeT4KICAgIDxuYW1lPlBtdHM8L25hbWU+CiAgICA8ZmxhZ3M+MTMxMjAyPC9mbGFncz4KICAgIDxCYXNpY0VudHJ5PgogICAgIDxuYW1lPjE8L25hbWU+CiAgICAgPGZsYWdzPjEzMTIwMjwvZmxhZ3M+CiAgICAgPEJhc2ljRW50cnk+CiAgICAgIDxuYW1lPkdhaW48L25hbWU+CiAgICAgIDxmbGFncz4xMzE3MTQ8L2ZsYWdzPgogICAgICA8dmFsdWUgdHlwZT0iMiI+MjkzPC92YWx1ZT4KICAgICA8L0Jhc2ljRW50cnk+CiAgICA8L0Jhc2ljRW50cnk+CiAgICA8QmFzaWNFbnRyeT4KICAgICA8bmFtZT43PC9uYW1lPgogICAgIDxmbGFncz4xMzEyMDI8L2ZsYWdzPgogICAgIDxCYXNpY0VudHJ5PgogICAgICA8bmFtZT5HYWluPC9uYW1lPgogICAgICA8ZmxhZ3M+MTMxNzE0PC9mbGFncz4KICAgICAgPHZhbHVlIHR5cGU9IjIiPjMzNTwvdmFsdWU+CiAgICAgPC9CYXNpY0VudHJ5PgogICAgPC9CYXNpY0VudHJ5PgogICAgPEJhc2ljRW50cnk+CiAgICAgPG5hbWU+MzwvbmFtZT4KICAgICA8ZmxhZ3M+MTMxMjAyPC9mbGFncz4KICAgICA8QmFzaWNFbnRyeT4KICAgICAgPG5hbWU+R2FpbjwvbmFtZT4KICAgICAgPGZsYWdzPjEzMTcxNDwvZmxhZ3M+CiAgICAgIDx2YWx1ZSB0eXBlPSIyIj40MjQ8L3ZhbHVlPgogICAgIDwvQmFzaWNFbnRyeT4KICAgIDwvQmFzaWNFbnRyeT4KICAgIDxCYXNpY0VudHJ5PgogICAgIDxuYW1lPjU8L25hbWU+CiAgICAgPGZsYWdzPjEzMTIwMjwvZmxhZ3M+CiAgICAgPEJhc2ljRW50cnk+CiAgICAgIDxuYW1lPkdhaW48L25hbWU+CiAgICAgIDxmbGFncz4xMzE3MTQ8L2ZsYWdzPgogICAgICA8dmFsdWUgdHlwZT0iMiI+NTQ4PC92YWx1ZT4KICAgICA8L0Jhc2ljRW50cnk+CiAgICA8L0Jhc2ljRW50cnk+CiAgICA8QmFzaWNFbnRyeT4KICAgICA8bmFtZT4xMDwvbmFtZT4KICAgICA8ZmxhZ3M+MTMxMjAyPC9mbGFncz4KICAgICA8QmFzaWNFbnRyeT4KICAgICAgPG5hbWU+R2FpbjwvbmFtZT4KICAgICAgPGZsYWdzPjEzMTcxNDwvZmxhZ3M+CiAgICAgIDx2YWx1ZSB0eXBlPSIyIj41MzA8L3ZhbHVlPgogICAgIDwvQmFzaWNFbnRyeT4KICAgIDwvQmFzaWNFbnRyeT4KICAgIDxCYXNpY0VudHJ5PgogICAgIDxuYW1lPjY8L25hbWU+CiAgICAgPGZsYWdzPjEzMTIwMjwvZmxhZ3M+CiAgICAgPEJhc2ljRW50cnk+CiAgICAgIDxuYW1lPkdhaW48L25hbWU+CiAgICAgIDxmbGFncz4xMzE3MTQ8L2ZsYWdzPgogICAgICA8dmFsdWUgdHlwZT0iMiI+NTEwPC92YWx1ZT4KICAgICA8L0Jhc2ljRW50cnk+CiAgICA8L0Jhc2ljRW50cnk+CiAgICA8QmFzaWNFbnRyeT4KICAgICA8bmFtZT4yPC9uYW1lPgogICAgIDxmbGFncz4xMzEyMDI8L2ZsYWdzPgogICAgIDxCYXNpY0VudHJ5PgogICAgICA8bmFtZT5HYWluPC9uYW1lPgogICAgICA8ZmxhZ3M+MTMxNzE0PC9mbGFncz4KICAgICAgPHZhbHVlIHR5cGU9IjIiPjYxODwvdmFsdWU+CiAgICAgPC9CYXNpY0VudHJ5PgogICAgPC9CYXNpY0VudHJ5PgogICAgPEJhc2ljRW50cnk+CiAgICAgPG5hbWU+NDwvbmFtZT4KICAgICA8ZmxhZ3M+MTMxMjAyPC9mbGFncz4KICAgICA8QmFzaWNFbnRyeT4KICAgICAgPG5hbWU+R2FpbjwvbmFtZT4KICAgICAgPGZsYWdzPjEzMTcxNDwvZmxhZ3M+CiAgICAgIDx2YWx1ZSB0eXBlPSIyIj41Nzg8L3ZhbHVlPgogICAgIDwvQmFzaWNFbnRyeT4KICAgIDwvQmFzaWNFbnRyeT4KICAgIDxCYXNpY0VudHJ5PgogICAgIDxuYW1lPjk8L25hbWU+CiAgICAgPGZsYWdzPjEzMTIwMjwvZmxhZ3M+CiAgICAgPEJhc2ljRW50cnk+CiAgICAgIDxuYW1lPkdhaW48L25hbWU+CiAgICAgIDxmbGFncz4xMzE3MTQ8L2ZsYWdzPgogICAgICA8dmFsdWUgdHlwZT0iMiI+MzgwPC92YWx1ZT4KICAgICA8L0Jhc2ljRW50cnk+CiAgICA8L0Jhc2ljRW50cnk+CiAgICA8QmFzaWNFbnRyeT4KICAgICA8bmFtZT44PC9uYW1lPgogICAgIDxmbGFncz4xMzEyMDI8L2ZsYWdzPgogICAgIDxCYXNpY0VudHJ5PgogICAgICA8bmFtZT5HYWluPC9uYW1lPgogICAgICA8ZmxhZ3M+MTMxNzE0PC9mbGFncz4KICAgICAgPHZhbHVlIHR5cGU9IjIiPjYzNjwvdmFsdWU+CiAgICAgPC9CYXNpY0VudHJ5PgogICAgPC9CYXNpY0VudHJ5PgogICA8L0Jhc2ljRW50cnk+CiAgIDxCYXNpY0VudHJ5PgogICAgPG5hbWU+Q2hhbm5lbHM8L25hbWU+CiAgICA8ZmxhZ3M+MTMxMjAyPC9mbGFncz4KICAgIDxCYXNpY0VudHJ5PgogICAgIDxuYW1lPkZTQzwvbmFtZT4KICAgICA8ZmxhZ3M+MTMxNzE0PC9mbGFncz4KICAgICA8dmFsdWUgdHlwZT0iMiI+MTwvdmFsdWU+CiAgICAgPEJhc2ljRW50cnk+CiAgICAgIDxuYW1lPkFjdGl2ZTwvbmFtZT4KICAgICAgPGZsYWdzPjEzMTQ1ODwvZmxhZ3M+CiAgICAgIDx2YWx1ZSB0eXBlPSIxIj4xPC92YWx1ZT4KICAgICA8L0Jhc2ljRW50cnk+CiAgICAgPEJhc2ljRW50cnk+CiAgICAgIDxuYW1lPk1vZGU8L25hbWU+CiAgICAgIDxmbGFncz4xMzE5NzA8L2ZsYWdzPgogICAgICA8dmFsdWUgdHlwZT0iMyI+bGluPC92YWx1ZT4KICAgICA8L0Jhc2ljRW50cnk+CiAgICAgPEJhc2ljRW50cnk+CiAgICAgIDxuYW1lPlRyaWdnZXJMZXZlbDwvbmFtZT4KICAgICAgPGZsYWdzPjEzMjk5NDwvZmxhZ3M+CiAgICAgIDx2YWx1ZSB0eXBlPSI3Ij44Ljc3NzIxNzg2NTwvdmFsdWU+CiAgICAgPC9CYXNpY0VudHJ5PgogICAgIDxCYXNpY0VudHJ5PgogICAgICA8bmFtZT5Vc2VyTmFtZTwvbmFtZT4KICAgICAgPGZsYWdzPjEzMTk3MDwvZmxhZ3M+CiAgICAgIDx2YWx1ZSB0eXBlPSIzIj5GU0M8L3ZhbHVlPgogICAgIDwvQmFzaWNFbnRyeT4KICAgIDwvQmFzaWNFbnRyeT4KICAgIDxCYXNpY0VudHJ5PgogICAgIDxuYW1lPlNTQzwvbmFtZT4KICAgICA8ZmxhZ3M+MTMxNzE0PC9mbGFncz4KICAgICA8dmFsdWUgdHlwZT0iMiI+NzwvdmFsdWU+CiAgICAgPEJhc2ljRW50cnk+CiAgICAgIDxuYW1lPkFjdGl2ZTwvbmFtZT4KICAgICAgPGZsYWdzPjEzMTQ1ODwvZmxhZ3M+CiAgICAgIDx2YWx1ZSB0eXBlPSIxIj4xPC92YWx1ZT4KICAgICA8L0Jhc2ljRW50cnk+CiAgICAgPEJhc2ljRW50cnk+CiAgICAgIDxuYW1lPk1vZGU8L25hbWU+CiAgICAgIDxmbGFncz4xMzE5NzA8L2ZsYWdzPgogICAgICA8dmFsdWUgdHlwZT0iMyI+bGluPC92YWx1ZT4KICAgICA8L0Jhc2ljRW50cnk+CiAgICAgPEJhc2ljRW50cnk+CiAgICAgIDxuYW1lPlRyaWdnZXJMZXZlbDwvbmFtZT4KICAgICAgPGZsYWdzPjEzMjk5NDwvZmxhZ3M+CiAgICAgIDx2YWx1ZSB0eXBlPSI3Ij4wPC92YWx1ZT4KICAgICA8L0Jhc2ljRW50cnk+CiAgICAgPEJhc2ljRW50cnk+CiAgICAgIDxuYW1lPlVzZXJOYW1lPC9uYW1lPgogICAgICA8ZmxhZ3M+MTMxOTcwPC9mbGFncz4KICAgICAgPHZhbHVlIHR5cGU9IjMiPlNTQzwvdmFsdWU+CiAgICAgPC9CYXNpY0VudHJ5PgogICAgPC9CYXNpY0VudHJ5PgogICAgPEJhc2ljRW50cnk+CiAgICAgPG5hbWU+VjE8L25hbWU+CiAgICAgPGZsYWdzPjEzMTcxNDwvZmxhZ3M+CiAgICAgPHZhbHVlIHR5cGU9IjIiPjM8L3ZhbHVlPgogICAgIDxCYXNpY0VudHJ5PgogICAgICA8bmFtZT5BY3RpdmU8L25hbWU+CiAgICAgIDxmbGFncz4xMzE0NTg8L2ZsYWdzPgogICAgICA8dmFsdWUgdHlwZT0iMSI+MDwvdmFsdWU+CiAgICAgPC9CYXNpY0VudHJ5PgogICAgIDxCYXNpY0VudHJ5PgogICAgICA8bmFtZT5Nb2RlPC9uYW1lPgogICAgICA8ZmxhZ3M+MTMxOTcwPC9mbGFncz4KICAgICAgPHZhbHVlIHR5cGU9IjMiPmhsb2c8L3ZhbHVlPgogICAgIDwvQmFzaWNFbnRyeT4KICAgICA8QmFzaWNFbnRyeT4KICAgICAgPG5hbWU+VHJpZ2dlckxldmVsPC9uYW1lPgogICAgICA8ZmxhZ3M+MTMyOTk0PC9mbGFncz4KICAgICAgPHZhbHVlIHR5cGU9IjciPjA8L3ZhbHVlPgogICAgIDwvQmFzaWNFbnRyeT4KICAgICA8QmFzaWNFbnRyeT4KICAgICAgPG5hbWU+VXNlck5hbWU8L25hbWU+CiAgICAgIDxmbGFncz4xMzE5NzA8L2ZsYWdzPgogICAgICA8dmFsdWUgdHlwZT0iMyI+Q0ZQL1Zpb0JsdWU8L3ZhbHVlPgogICAgIDwvQmFzaWNFbnRyeT4KICAgIDwvQmFzaWNFbnRyeT4KICAgIDxCYXNpY0VudHJ5PgogICAgIDxuYW1lPlYyPC9uYW1lPgogICAgIDxmbGFncz4xMzE3MTQ8L2ZsYWdzPgogICAgIDx2YWx1ZSB0eXBlPSIyIj41PC92YWx1ZT4KICAgICA8QmFzaWNFbnRyeT4KICAgICAgPG5hbWU+QWN0aXZlPC9uYW1lPgogICAgICA8ZmxhZ3M+MTMxNDU4PC9mbGFncz4KICAgICAgPHZhbHVlIHR5cGU9IjEiPjA8L3ZhbHVlPgogICAgIDwvQmFzaWNFbnRyeT4KICAgICA8QmFzaWNFbnRyeT4KICAgICAgPG5hbWU+TW9kZTwvbmFtZT4KICAgICAgPGZsYWdzPjEzMTk3MDwvZmxhZ3M+CiAgICAgIDx2YWx1ZSB0eXBlPSIzIj5obG9nPC92YWx1ZT4KICAgICA8L0Jhc2ljRW50cnk+CiAgICAgPEJhc2ljRW50cnk+CiAgICAgIDxuYW1lPlRyaWdnZXJMZXZlbDwvbmFtZT4KICAgICAgPGZsYWdzPjEzMjk5NDwvZmxhZ3M+CiAgICAgIDx2YWx1ZSB0eXBlPSI3Ij4wPC92YWx1ZT4KICAgICA8L0Jhc2ljRW50cnk+CiAgICAgPEJhc2ljRW50cnk+CiAgICAgIDxuYW1lPlVzZXJOYW1lPC9uYW1lPgogICAgICA8ZmxhZ3M+MTMxOTcwPC9mbGFncz4KICAgICAgPHZhbHVlIHR5cGU9IjMiPlZpb0dyZWVuPC92YWx1ZT4KICAgICA8L0Jhc2ljRW50cnk+CiAgICA8L0Jhc2ljRW50cnk+CiAgICA8QmFzaWNFbnRyeT4KICAgICA8bmFtZT5ZMTwvbmFtZT4KICAgICA8ZmxhZ3M+MTMxNzE0PC9mbGFncz4KICAgICA8dmFsdWUgdHlwZT0iMiI+MTA8L3ZhbHVlPgogICAgIDxCYXNpY0VudHJ5PgogICAgICA8bmFtZT5BY3RpdmU8L25hbWU+CiAgICAgIDxmbGFncz4xMzE0NTg8L2ZsYWdzPgogICAgICA8dmFsdWUgdHlwZT0iMSI+MDwvdmFsdWU+CiAgICAgPC9CYXNpY0VudHJ5PgogICAgIDxCYXNpY0VudHJ5PgogICAgICA8bmFtZT5Nb2RlPC9uYW1lPgogICAgICA8ZmxhZ3M+MTMxOTcwPC9mbGFncz4KICAgICAgPHZhbHVlIHR5cGU9IjMiPmhsb2c8L3ZhbHVlPgogICAgIDwvQmFzaWNFbnRyeT4KICAgICA8QmFzaWNFbnRyeT4KICAgICAgPG5hbWU+VHJpZ2dlckxldmVsPC9uYW1lPgogICAgICA8ZmxhZ3M+MTMyOTk0PC9mbGFncz4KICAgICAgPHZhbHVlIHR5cGU9IjciPjEwPC92YWx1ZT4KICAgICA8L0Jhc2ljRW50cnk+CiAgICAgPEJhc2ljRW50cnk+CiAgICAgIDxuYW1lPlVzZXJOYW1lPC9uYW1lPgogICAgICA8ZmxhZ3M+MTMxOTcwPC9mbGFncz4KICAgICAgPHZhbHVlIHR5cGU9IjMiPlBFPC92YWx1ZT4KICAgICA8L0Jhc2ljRW50cnk+CiAgICA8L0Jhc2ljRW50cnk+CiAgICA8QmFzaWNFbnRyeT4KICAgICA8bmFtZT5ZMjwvbmFtZT4KICAgICA8ZmxhZ3M+MTMxNzE0PC9mbGFncz4KICAgICA8dmFsdWUgdHlwZT0iMiI+NjwvdmFsdWU+CiAgICAgPEJhc2ljRW50cnk+CiAgICAgIDxuYW1lPkFjdGl2ZTwvbmFtZT4KICAgICAgPGZsYWdzPjEzMTQ1ODwvZmxhZ3M+CiAgICAgIDx2YWx1ZSB0eXBlPSIxIj4wPC92YWx1ZT4KICAgICA8L0Jhc2ljRW50cnk+CiAgICAgPEJhc2ljRW50cnk+CiAgICAgIDxuYW1lPk1vZGU8L25hbWU+CiAgICAgIDxmbGFncz4xMzE5NzA8L2ZsYWdzPgogICAgICA8dmFsdWUgdHlwZT0iMyI+aGxvZzwvdmFsdWU+CiAgICAgPC9CYXNpY0VudHJ5PgogICAgIDxCYXNpY0VudHJ5PgogICAgICA8bmFtZT5UcmlnZ2VyTGV2ZWw8L25hbWU+CiAgICAgIDxmbGFncz4xMzI5OTQ8L2ZsYWdzPgogICAgICA8dmFsdWUgdHlwZT0iNyI+MDwvdmFsdWU+CiAgICAgPC9CYXNpY0VudHJ5PgogICAgIDxCYXNpY0VudHJ5PgogICAgICA8bmFtZT5Vc2VyTmFtZTwvbmFtZT4KICAgICAgPGZsYWdzPjEzMTk3MDwvZmxhZ3M+CiAgICAgIDx2YWx1ZSB0eXBlPSIzIj5kc1JlZC90eFJlZDwvdmFsdWU+CiAgICAgPC9CYXNpY0VudHJ5PgogICAgPC9CYXNpY0VudHJ5PgogICAgPEJhc2ljRW50cnk+CiAgICAgPG5hbWU+WTM8L25hbWU+CiAgICAgPGZsYWdzPjEzMTcxNDwvZmxhZ3M+CiAgICAgPHZhbHVlIHR5cGU9IjIiPjI8L3ZhbHVlPgogICAgIDxCYXNpY0VudHJ5PgogICAgICA8bmFtZT5BY3RpdmU8L25hbWU+CiAgICAgIDxmbGFncz4xMzE0NTg8L2ZsYWdzPgogICAgICA8dmFsdWUgdHlwZT0iMSI+MDwvdmFsdWU+CiAgICAgPC9CYXNpY0VudHJ5PgogICAgIDxCYXNpY0VudHJ5PgogICAgICA8bmFtZT5Nb2RlPC9uYW1lPgogICAgICA8ZmxhZ3M+MTMxOTcwPC9mbGFncz4KICAgICAgPHZhbHVlIHR5cGU9IjMiPmhsb2c8L3ZhbHVlPgogICAgIDwvQmFzaWNFbnRyeT4KICAgICA8QmFzaWNFbnRyeT4KICAgICAgPG5hbWU+VHJpZ2dlckxldmVsPC9uYW1lPgogICAgICA8ZmxhZ3M+MTMyOTk0PC9mbGFncz4KICAgICAgPHZhbHVlIHR5cGU9IjciPjA8L3ZhbHVlPgogICAgIDwvQmFzaWNFbnRyeT4KICAgICA8QmFzaWNFbnRyeT4KICAgICAgPG5hbWU+VXNlck5hbWU8L25hbWU+CiAgICAgIDxmbGFncz4xMzE5NzA8L2ZsYWdzPgogICAgICA8dmFsdWUgdHlwZT0iMyI+bUthdGUvQVBDPC92YWx1ZT4KICAgICA8L0Jhc2ljRW50cnk+CiAgICA8L0Jhc2ljRW50cnk+CiAgICA8QmFzaWNFbnRyeT4KICAgICA8bmFtZT5ZNDwvbmFtZT4KICAgICA8ZmxhZ3M+MTMxNzE0PC9mbGFncz4KICAgICA8dmFsdWUgdHlwZT0iMiI+NDwvdmFsdWU+CiAgICAgPEJhc2ljRW50cnk+CiAgICAgIDxuYW1lPkFjdGl2ZTwvbmFtZT4KICAgICAgPGZsYWdzPjEzMTQ1ODwvZmxhZ3M+CiAgICAgIDx2YWx1ZSB0eXBlPSIxIj4wPC92YWx1ZT4KICAgICA8L0Jhc2ljRW50cnk+CiAgICAgPEJhc2ljRW50cnk+CiAgICAgIDxuYW1lPk1vZGU8L25hbWU+CiAgICAgIDxmbGFncz4xMzE5NzA8L2ZsYWdzPgogICAgICA8dmFsdWUgdHlwZT0iMyI+aGxvZzwvdmFsdWU+CiAgICAgPC9CYXNpY0VudHJ5PgogICAgIDxCYXNpY0VudHJ5PgogICAgICA8bmFtZT5UcmlnZ2VyTGV2ZWw8L25hbWU+CiAgICAgIDxmbGFncz4xMzI5OTQ8L2ZsYWdzPgogICAgICA8dmFsdWUgdHlwZT0iNyI+MDwvdmFsdWU+CiAgICAgPC9CYXNpY0VudHJ5PgogICAgIDxCYXNpY0VudHJ5PgogICAgICA8bmFtZT5Vc2VyTmFtZTwvbmFtZT4KICAgICAgPGZsYWdzPjEzMTk3MDwvZmxhZ3M+CiAgICAgIDx2YWx1ZSB0eXBlPSIzIj5QRS1WaW83NzA8L3ZhbHVlPgogICAgIDwvQmFzaWNFbnRyeT4KICAgIDwvQmFzaWNFbnRyeT4KICAgIDxCYXNpY0VudHJ5PgogICAgIDxuYW1lPkIxPC9uYW1lPgogICAgIDxmbGFncz4xMzE3MTQ8L2ZsYWdzPgogICAgIDx2YWx1ZSB0eXBlPSIyIj45PC92YWx1ZT4KICAgICA8QmFzaWNFbnRyeT4KICAgICAgPG5hbWU+QWN0aXZlPC9uYW1lPgogICAgICA8ZmxhZ3M+MTMxNDU4PC9mbGFncz4KICAgICAgPHZhbHVlIHR5cGU9IjEiPjE8L3ZhbHVlPgogICAgIDwvQmFzaWNFbnRyeT4KICAgICA8QmFzaWNFbnRyeT4KICAgICAgPG5hbWU+TW9kZTwvbmFtZT4KICAgICAgPGZsYWdzPjEzMTk3MDwvZmxhZ3M+CiAgICAgIDx2YWx1ZSB0eXBlPSIzIj5obG9nPC92YWx1ZT4KICAgICA8L0Jhc2ljRW50cnk+CiAgICAgPEJhc2ljRW50cnk+CiAgICAgIDxuYW1lPlRyaWdnZXJMZXZlbDwvbmFtZT4KICAgICAgPGZsYWdzPjEzMjk5NDwvZmxhZ3M+CiAgICAgIDx2YWx1ZSB0eXBlPSI3Ij4wPC92YWx1ZT4KICAgICA8L0Jhc2ljRW50cnk+CiAgICAgPEJhc2ljRW50cnk+CiAgICAgIDxuYW1lPlVzZXJOYW1lPC9uYW1lPgogICAgICA8ZmxhZ3M+MTMxOTcwPC9mbGFncz4KICAgICAgPHZhbHVlIHR5cGU9IjMiPkdGUC9GSVRDPC92YWx1ZT4KICAgICA8L0Jhc2ljRW50cnk+CiAgICA8L0Jhc2ljRW50cnk+CiAgICA8QmFzaWNFbnRyeT4KICAgICA8bmFtZT5CMjwvbmFtZT4KICAgICA8ZmxhZ3M+MTMxNzE0PC9mbGFncz4KICAgICA8dmFsdWUgdHlwZT0iMiI+ODwvdmFsdWU+CiAgICAgPEJhc2ljRW50cnk+CiAgICAgIDxuYW1lPkFjdGl2ZTwvbmFtZT4KICAgICAgPGZsYWdzPjEzMTQ1ODwvZmxhZ3M+CiAgICAgIDx2YWx1ZSB0eXBlPSIxIj4wPC92YWx1ZT4KICAgICA8L0Jhc2ljRW50cnk+CiAgICAgPEJhc2ljRW50cnk+CiAgICAgIDxuYW1lPk1vZGU8L25hbWU+CiAgICAgIDxmbGFncz4xMzE5NzA8L2ZsYWdzPgogICAgICA8dmFsdWUgdHlwZT0iMyI+aGxvZzwvdmFsdWU+CiAgICAgPC9CYXNpY0VudHJ5PgogICAgIDxCYXNpY0VudHJ5PgogICAgICA8bmFtZT5UcmlnZ2VyTGV2ZWw8L25hbWU+CiAgICAgIDxmbGFncz4xMzI5OTQ8L2ZsYWdzPgogICAgICA8dmFsdWUgdHlwZT0iNyI+MDwvdmFsdWU+CiAgICAgPC9CYXNpY0VudHJ5PgogICAgIDxCYXNpY0VudHJ5PgogICAgICA8bmFtZT5Vc2VyTmFtZTwvbmFtZT4KICAgICAgPGZsYWdzPjEzMTk3MDwvZmxhZ3M+CiAgICAgIDx2YWx1ZSB0eXBlPSIzIj5QSS9MU1MtbUthdGU8L3ZhbHVlPgogICAgIDwvQmFzaWNFbnRyeT4KICAgIDwvQmFzaWNFbnRyeT4KICAgPC9CYXNpY0VudHJ5PgogICA8QmFzaWNFbnRyeT4KICAgIDxuYW1lPlBhcmFtZXRlcnM8L25hbWU+CiAgICA8ZmxhZ3M+MTMxMjAyPC9mbGFncz4KICAgIDxCYXNpY0VudHJ5PgogICAgIDxuYW1lPkhEUjwvbmFtZT4KICAgICA8ZmxhZ3M+MTMxNzE0PC9mbGFncz4KICAgICA8dmFsdWUgdHlwZT0iMiI+MDwvdmFsdWU+CiAgICAgPEJhc2ljRW50cnk+CiAgICAgIDxuYW1lPlRpbWU8L25hbWU+CiAgICAgIDxmbGFncz4xMzE0NTg8L2ZsYWdzPgogICAgICA8dmFsdWUgdHlwZT0iMSI+MTwvdmFsdWU+CiAgICAgIDxCYXNpY0VudHJ5PgogICAgICAgPG5hbWU+VXNlcmRlZk5hbWU8L25hbWU+CiAgICAgICA8ZmxhZ3M+MTMxOTcwPC9mbGFncz4KICAgICAgIDx2YWx1ZSB0eXBlPSIzIj5UaW1lPC92YWx1ZT4KICAgICAgPC9CYXNpY0VudHJ5PgogICAgIDwvQmFzaWNFbnRyeT4KICAgICA8QmFzaWNFbnRyeT4KICAgICAgPG5hbWU+Q3JFdkNvdW50PC9uYW1lPgogICAgICA8ZmxhZ3M+MTMxNDU4PC9mbGFncz4KICAgICAgPHZhbHVlIHR5cGU9IjEiPjE8L3ZhbHVlPgogICAgICA8QmFzaWNFbnRyeT4KICAgICAgIDxuYW1lPlVzZXJkZWZOYW1lPC9uYW1lPgogICAgICAgPGZsYWdzPjEzMTk3MDwvZmxhZ3M+CiAgICAgICA8dmFsdWUgdHlwZT0iMyI+PC92YWx1ZT4KICAgICAgPC9CYXNpY0VudHJ5PgogICAgIDwvQmFzaWNFbnRyeT4KICAgICA8QmFzaWNFbnRyeT4KICAgICAgPG5hbWU+U25kRXZDb3VudDwvbmFtZT4KICAgICAgPGZsYWdzPjEzMTQ1ODwvZmxhZ3M+CiAgICAgIDx2YWx1ZSB0eXBlPSIxIj4xPC92YWx1ZT4KICAgICAgPEJhc2ljRW50cnk+CiAgICAgICA8bmFtZT5Vc2VyZGVmTmFtZTwvbmFtZT4KICAgICAgIDxmbGFncz4xMzE5NzA8L2ZsYWdzPgogICAgICAgPHZhbHVlIHR5cGU9IjMiPjwvdmFsdWU+CiAgICAgIDwvQmFzaWNFbnRyeT4KICAgICA8L0Jhc2ljRW50cnk+CiAgICAgPEJhc2ljRW50cnk+CiAgICAgIDxuYW1lPkdyb3VwPC9uYW1lPgogICAgICA8ZmxhZ3M+MTMxNDU4PC9mbGFncz4KICAgICAgPHZhbHVlIHR5cGU9IjEiPjA8L3ZhbHVlPgogICAgICA8QmFzaWNFbnRyeT4KICAgICAgIDxuYW1lPlVzZXJkZWZOYW1lPC9uYW1lPgogICAgICAgPGZsYWdzPjEzMTk3MDwvZmxhZ3M+CiAgICAgICA8dmFsdWUgdHlwZT0iMyI+R3JvdXA8L3ZhbHVlPgogICAgICA8L0Jhc2ljRW50cnk+CiAgICAgPC9CYXNpY0VudHJ5PgogICAgIDxCYXNpY0VudHJ5PgogICAgICA8bmFtZT5Wb2x1bWU8L25hbWU+CiAgICAgIDxmbGFncz4xMzE0NTg8L2ZsYWdzPgogICAgICA8dmFsdWUgdHlwZT0iMSI+MTwvdmFsdWU+CiAgICAgIDxCYXNpY0VudHJ5PgogICAgICAgPG5hbWU+VXNlcmRlZk5hbWU8L25hbWU+CiAgICAgICA8ZmxhZ3M+MTMxOTcwPC9mbGFncz4KICAgICAgIDx2YWx1ZSB0eXBlPSIzIj5Wb2x1bWU8L3ZhbHVlPgogICAgICA8L0Jhc2ljRW50cnk+CiAgICAgPC9CYXNpY0VudHJ5PgogICAgPC9CYXNpY0VudHJ5PgogICAgPEJhc2ljRW50cnk+CiAgICAgPG5hbWU+RlNDPC9uYW1lPgogICAgIDxmbGFncz4xMzEyMDI8L2ZsYWdzPgogICAgIDxCYXNpY0VudHJ5PgogICAgICA8bmFtZT5BcmVhPC9uYW1lPgogICAgICA8ZmxhZ3M+MTMxNDU4PC9mbGFncz4KICAgICAgPHZhbHVlIHR5cGU9IjEiPjE8L3ZhbHVlPgogICAgICA8QmFzaWNFbnRyeT4KICAgICAgIDxuYW1lPlVzZXJkZWZOYW1lPC9uYW1lPgogICAgICAgPGZsYWdzPjEzMTk3MDwvZmxhZ3M+CiAgICAgICA8dmFsdWUgdHlwZT0iMyI+PC92YWx1ZT4KICAgICAgPC9CYXNpY0VudHJ5PgogICAgIDwvQmFzaWNFbnRyeT4KICAgICA8QmFzaWNFbnRyeT4KICAgICAgPG5hbWU+SGVpZ2h0PC9uYW1lPgogICAgICA8ZmxhZ3M+MTMxNDU4PC9mbGFncz4KICAgICAgPHZhbHVlIHR5cGU9IjEiPjE8L3ZhbHVlPgogICAgICA8QmFzaWNFbnRyeT4KICAgICAgIDxuYW1lPlVzZXJkZWZOYW1lPC9uYW1lPgogICAgICAgPGZsYWdzPjEzMTk3MDwvZmxhZ3M+CiAgICAgICA8dmFsdWUgdHlwZT0iMyI+PC92YWx1ZT4KICAgICAgPC9CYXNpY0VudHJ5PgogICAgIDwvQmFzaWNFbnRyeT4KICAgICA8QmFzaWNFbnRyeT4KICAgICAgPG5hbWU+V2lkdGg8L25hbWU+CiAgICAgIDxmbGFncz4xMzE0NTg8L2ZsYWdzPgogICAgICA8dmFsdWUgdHlwZT0iMSI+MTwvdmFsdWU+CiAgICAgIDxCYXNpY0VudHJ5PgogICAgICAgPG5hbWU+VXNlcmRlZk5hbWU8L25hbWU+CiAgICAgICA8ZmxhZ3M+MTMxOTcwPC9mbGFncz4KICAgICAgIDx2YWx1ZSB0eXBlPSIzIj48L3ZhbHVlPgogICAgICA8L0Jhc2ljRW50cnk+CiAgICAgPC9CYXNpY0VudHJ5PgogICAgPC9CYXNpY0VudHJ5PgogICAgPEJhc2ljRW50cnk+CiAgICAgPG5hbWU+U1NDPC9uYW1lPgogICAgIDxmbGFncz4xMzEyMDI8L2ZsYWdzPgogICAgIDxCYXNpY0VudHJ5PgogICAgICA8bmFtZT5BcmVhPC9uYW1lPgogICAgICA8ZmxhZ3M+MTMxNDU4PC9mbGFncz4KICAgICAgPHZhbHVlIHR5cGU9IjEiPjE8L3ZhbHVlPgogICAgICA8QmFzaWNFbnRyeT4KICAgICAgIDxuYW1lPlVzZXJkZWZOYW1lPC9uYW1lPgogICAgICAgPGZsYWdzPjEzMTk3MDwvZmxhZ3M+CiAgICAgICA8dmFsdWUgdHlwZT0iMyI+PC92YWx1ZT4KICAgICAgPC9CYXNpY0VudHJ5PgogICAgIDwvQmFzaWNFbnRyeT4KICAgICA8QmFzaWNFbnRyeT4KICAgICAgPG5hbWU+SGVpZ2h0PC9uYW1lPgogICAgICA8ZmxhZ3M+MTMxNDU4PC9mbGFncz4KICAgICAgPHZhbHVlIHR5cGU9IjEiPjE8L3ZhbHVlPgogICAgICA8QmFzaWNFbnRyeT4KICAgICAgIDxuYW1lPlVzZXJkZWZOYW1lPC9uYW1lPgogICAgICAgPGZsYWdzPjEzMTk3MDwvZmxhZ3M+CiAgICAgICA8dmFsdWUgdHlwZT0iMyI+PC92YWx1ZT4KICAgICAgPC9CYXNpY0VudHJ5PgogICAgIDwvQmFzaWNFbnRyeT4KICAgICA8QmFzaWNFbnRyeT4KICAgICAgPG5hbWU+V2lkdGg8L25hbWU+CiAgICAgIDxmbGFncz4xMzE0NTg8L2ZsYWdzPgogICAgICA8dmFsdWUgdHlwZT0iMSI+MTwvdmFsdWU+CiAgICAgIDxCYXNpY0VudHJ5PgogICAgICAgPG5hbWU+VXNlcmRlZk5hbWU8L25hbWU+CiAgICAgICA8ZmxhZ3M+MTMxOTcwPC9mbGFncz4KICAgICAgIDx2YWx1ZSB0eXBlPSIzIj48L3ZhbHVlPgogICAgICA8L0Jhc2ljRW50cnk+CiAgICAgPC9CYXNpY0VudHJ5PgogICAgPC9CYXNpY0VudHJ5PgogICAgPEJhc2ljRW50cnk+CiAgICAgPG5hbWU+VjE8L25hbWU+CiAgICAgPGZsYWdzPjEzMTIwMjwvZmxhZ3M+CiAgICAgPEJhc2ljRW50cnk+CiAgICAgIDxuYW1lPkFyZWE8L25hbWU+CiAgICAgIDxmbGFncz4xMzE0NTg8L2ZsYWdzPgogICAgICA8dmFsdWUgdHlwZT0iMSI+MTwvdmFsdWU+CiAgICAgIDxCYXNpY0VudHJ5PgogICAgICAgPG5hbWU+VXNlcmRlZk5hbWU8L25hbWU+CiAgICAgICA8ZmxhZ3M+MTMxOTcwPC9mbGFncz4KICAgICAgIDx2YWx1ZSB0eXBlPSIzIj48L3ZhbHVlPgogICAgICA8L0Jhc2ljRW50cnk+CiAgICAgPC9CYXNpY0VudHJ5PgogICAgIDxCYXNpY0VudHJ5PgogICAgICA8bmFtZT5IZWlnaHQ8L25hbWU+CiAgICAgIDxmbGFncz4xMzE0NTg8L2ZsYWdzPgogICAgICA8dmFsdWUgdHlwZT0iMSI+MTwvdmFsdWU+CiAgICAgIDxCYXNpY0VudHJ5PgogICAgICAgPG5hbWU+VXNlcmRlZk5hbWU8L25hbWU+CiAgICAgICA8ZmxhZ3M+MTMxOTcwPC9mbGFncz4KICAgICAgIDx2YWx1ZSB0eXBlPSIzIj48L3ZhbHVlPgogICAgICA8L0Jhc2ljRW50cnk+CiAgICAgPC9CYXNpY0VudHJ5PgogICAgIDxCYXNpY0VudHJ5PgogICAgICA8bmFtZT5XaWR0aDwvbmFtZT4KICAgICAgPGZsYWdzPjEzMTQ1ODwvZmxhZ3M+CiAgICAgIDx2YWx1ZSB0eXBlPSIxIj4xPC92YWx1ZT4KICAgICAgPEJhc2ljRW50cnk+CiAgICAgICA8bmFtZT5Vc2VyZGVmTmFtZTwvbmFtZT4KICAgICAgIDxmbGFncz4xMzE5NzA8L2ZsYWdzPgogICAgICAgPHZhbHVlIHR5cGU9IjMiPjwvdmFsdWU+CiAgICAgIDwvQmFzaWNFbnRyeT4KICAgICA8L0Jhc2ljRW50cnk+CiAgICA8L0Jhc2ljRW50cnk+CiAgICA8QmFzaWNFbnRyeT4KICAgICA8bmFtZT5WMjwvbmFtZT4KICAgICA8ZmxhZ3M+MTMxMjAyPC9mbGFncz4KICAgICA8QmFzaWNFbnRyeT4KICAgICAgPG5hbWU+QXJlYTwvbmFtZT4KICAgICAgPGZsYWdzPjEzMTQ1ODwvZmxhZ3M+CiAgICAgIDx2YWx1ZSB0eXBlPSIxIj4xPC92YWx1ZT4KICAgICAgPEJhc2ljRW50cnk+CiAgICAgICA8bmFtZT5Vc2VyZGVmTmFtZTwvbmFtZT4KICAgICAgIDxmbGFncz4xMzE5NzA8L2ZsYWdzPgogICAgICAgPHZhbHVlIHR5cGU9IjMiPjwvdmFsdWU+CiAgICAgIDwvQmFzaWNFbnRyeT4KICAgICA8L0Jhc2ljRW50cnk+CiAgICAgPEJhc2ljRW50cnk+CiAgICAgIDxuYW1lPkhlaWdodDwvbmFtZT4KICAgICAgPGZsYWdzPjEzMTQ1ODwvZmxhZ3M+CiAgICAgIDx2YWx1ZSB0eXBlPSIxIj4xPC92YWx1ZT4KICAgICAgPEJhc2ljRW50cnk+CiAgICAgICA8bmFtZT5Vc2VyZGVmTmFtZTwvbmFtZT4KICAgICAgIDxmbGFncz4xMzE5NzA8L2ZsYWdzPgogICAgICAgPHZhbHVlIHR5cGU9IjMiPjwvdmFsdWU+CiAgICAgIDwvQmFzaWNFbnRyeT4KICAgICA8L0Jhc2ljRW50cnk+CiAgICAgPEJhc2ljRW50cnk+CiAgICAgIDxuYW1lPldpZHRoPC9uYW1lPgogICAgICA8ZmxhZ3M+MTMxNDU4PC9mbGFncz4KICAgICAgPHZhbHVlIHR5cGU9IjEiPjE8L3ZhbHVlPgogICAgICA8QmFzaWNFbnRyeT4KICAgICAgIDxuYW1lPlVzZXJkZWZOYW1lPC9uYW1lPgogICAgICAgPGZsYWdzPjEzMTk3MDwvZmxhZ3M+CiAgICAgICA8dmFsdWUgdHlwZT0iMyI+PC92YWx1ZT4KICAgICAgPC9CYXNpY0VudHJ5PgogICAgIDwvQmFzaWNFbnRyeT4KICAgIDwvQmFzaWNFbnRyeT4KICAgIDxCYXNpY0VudHJ5PgogICAgIDxuYW1lPlkxPC9uYW1lPgogICAgIDxmbGFncz4xMzEyMDI8L2ZsYWdzPgogICAgIDxCYXNpY0VudHJ5PgogICAgICA8bmFtZT5BcmVhPC9uYW1lPgogICAgICA8ZmxhZ3M+MTMxNDU4PC9mbGFncz4KICAgICAgPHZhbHVlIHR5cGU9IjEiPjE8L3ZhbHVlPgogICAgICA8QmFzaWNFbnRyeT4KICAgICAgIDxuYW1lPlVzZXJkZWZOYW1lPC9uYW1lPgogICAgICAgPGZsYWdzPjEzMTk3MDwvZmxhZ3M+CiAgICAgICA8dmFsdWUgdHlwZT0iMyI+PC92YWx1ZT4KICAgICAgPC9CYXNpY0VudHJ5PgogICAgIDwvQmFzaWNFbnRyeT4KICAgICA8QmFzaWNFbnRyeT4KICAgICAgPG5hbWU+SGVpZ2h0PC9uYW1lPgogICAgICA8ZmxhZ3M+MTMxNDU4PC9mbGFncz4KICAgICAgPHZhbHVlIHR5cGU9IjEiPjE8L3ZhbHVlPgogICAgICA8QmFzaWNFbnRyeT4KICAgICAgIDxuYW1lPlVzZXJkZWZOYW1lPC9uYW1lPgogICAgICAgPGZsYWdzPjEzMTk3MDwvZmxhZ3M+CiAgICAgICA8dmFsdWUgdHlwZT0iMyI+PC92YWx1ZT4KICAgICAgPC9CYXNpY0VudHJ5PgogICAgIDwvQmFzaWNFbnRyeT4KICAgICA8QmFzaWNFbnRyeT4KICAgICAgPG5hbWU+V2lkdGg8L25hbWU+CiAgICAgIDxmbGFncz4xMzE0NTg8L2ZsYWdzPgogICAgICA8dmFsdWUgdHlwZT0iMSI+MTwvdmFsdWU+CiAgICAgIDxCYXNpY0VudHJ5PgogICAgICAgPG5hbWU+VXNlcmRlZk5hbWU8L25hbWU+CiAgICAgICA8ZmxhZ3M+MTMxOTcwPC9mbGFncz4KICAgICAgIDx2YWx1ZSB0eXBlPSIzIj48L3ZhbHVlPgogICAgICA8L0Jhc2ljRW50cnk+CiAgICAgPC9CYXNpY0VudHJ5PgogICAgPC9CYXNpY0VudHJ5PgogICAgPEJhc2ljRW50cnk+CiAgICAgPG5hbWU+WTI8L25hbWU+CiAgICAgPGZsYWdzPjEzMTIwMjwvZmxhZ3M+CiAgICAgPEJhc2ljRW50cnk+CiAgICAgIDxuYW1lPkFyZWE8L25hbWU+CiAgICAgIDxmbGFncz4xMzE0NTg8L2ZsYWdzPgogICAgICA8dmFsdWUgdHlwZT0iMSI+MTwvdmFsdWU+CiAgICAgIDxCYXNpY0VudHJ5PgogICAgICAgPG5hbWU+VXNlcmRlZk5hbWU8L25hbWU+CiAgICAgICA8ZmxhZ3M+MTMxOTcwPC9mbGFncz4KICAgICAgIDx2YWx1ZSB0eXBlPSIzIj48L3ZhbHVlPgogICAgICA8L0Jhc2ljRW50cnk+CiAgICAgPC9CYXNpY0VudHJ5PgogICAgIDxCYXNpY0VudHJ5PgogICAgICA8bmFtZT5IZWlnaHQ8L25hbWU+CiAgICAgIDxmbGFncz4xMzE0NTg8L2ZsYWdzPgogICAgICA8dmFsdWUgdHlwZT0iMSI+MTwvdmFsdWU+CiAgICAgIDxCYXNpY0VudHJ5PgogICAgICAgPG5hbWU+VXNlcmRlZk5hbWU8L25hbWU+CiAgICAgICA8ZmxhZ3M+MTMxOTcwPC9mbGFncz4KICAgICAgIDx2YWx1ZSB0eXBlPSIzIj48L3ZhbHVlPgogICAgICA8L0Jhc2ljRW50cnk+CiAgICAgPC9CYXNpY0VudHJ5PgogICAgIDxCYXNpY0VudHJ5PgogICAgICA8bmFtZT5XaWR0aDwvbmFtZT4KICAgICAgPGZsYWdzPjEzMTQ1ODwvZmxhZ3M+CiAgICAgIDx2YWx1ZSB0eXBlPSIxIj4xPC92YWx1ZT4KICAgICAgPEJhc2ljRW50cnk+CiAgICAgICA8bmFtZT5Vc2VyZGVmTmFtZTwvbmFtZT4KICAgICAgIDxmbGFncz4xMzE5NzA8L2ZsYWdzPgogICAgICAgPHZhbHVlIHR5cGU9IjMiPjwvdmFsdWU+CiAgICAgIDwvQmFzaWNFbnRyeT4KICAgICA8L0Jhc2ljRW50cnk+CiAgICA8L0Jhc2ljRW50cnk+CiAgICA8QmFzaWNFbnRyeT4KICAgICA8bmFtZT5ZMzwvbmFtZT4KICAgICA8ZmxhZ3M+MTMxMjAyPC9mbGFncz4KICAgICA8QmFzaWNFbnRyeT4KICAgICAgPG5hbWU+QXJlYTwvbmFtZT4KICAgICAgPGZsYWdzPjEzMTQ1ODwvZmxhZ3M+CiAgICAgIDx2YWx1ZSB0eXBlPSIxIj4xPC92YWx1ZT4KICAgICAgPEJhc2ljRW50cnk+CiAgICAgICA8bmFtZT5Vc2VyZGVmTmFtZTwvbmFtZT4KICAgICAgIDxmbGFncz4xMzE5NzA8L2ZsYWdzPgogICAgICAgPHZhbHVlIHR5cGU9IjMiPjwvdmFsdWU+CiAgICAgIDwvQmFzaWNFbnRyeT4KICAgICA8L0Jhc2ljRW50cnk+CiAgICAgPEJhc2ljRW50cnk+CiAgICAgIDxuYW1lPkhlaWdodDwvbmFtZT4KICAgICAgPGZsYWdzPjEzMTQ1ODwvZmxhZ3M+CiAgICAgIDx2YWx1ZSB0eXBlPSIxIj4xPC92YWx1ZT4KICAgICAgPEJhc2ljRW50cnk+CiAgICAgICA8bmFtZT5Vc2VyZGVmTmFtZTwvbmFtZT4KICAgICAgIDxmbGFncz4xMzE5NzA8L2ZsYWdzPgogICAgICAgPHZhbHVlIHR5cGU9IjMiPjwvdmFsdWU+CiAgICAgIDwvQmFzaWNFbnRyeT4KICAgICA8L0Jhc2ljRW50cnk+CiAgICAgPEJhc2ljRW50cnk+CiAgICAgIDxuYW1lPldpZHRoPC9uYW1lPgogICAgICA8ZmxhZ3M+MTMxNDU4PC9mbGFncz4KICAgICAgPHZhbHVlIHR5cGU9IjEiPjE8L3ZhbHVlPgogICAgICA8QmFzaWNFbnRyeT4KICAgICAgIDxuYW1lPlVzZXJkZWZOYW1lPC9uYW1lPgogICAgICAgPGZsYWdzPjEzMTk3MDwvZmxhZ3M+CiAgICAgICA8dmFsdWUgdHlwZT0iMyI+PC92YWx1ZT4KICAgICAgPC9CYXNpY0VudHJ5PgogICAgIDwvQmFzaWNFbnRyeT4KICAgIDwvQmFzaWNFbnRyeT4KICAgIDxCYXNpY0VudHJ5PgogICAgIDxuYW1lPlk0PC9uYW1lPgogICAgIDxmbGFncz4xMzEyMDI8L2ZsYWdzPgogICAgIDxCYXNpY0VudHJ5PgogICAgICA8bmFtZT5BcmVhPC9uYW1lPgogICAgICA8ZmxhZ3M+MTMxNDU4PC9mbGFncz4KICAgICAgPHZhbHVlIHR5cGU9IjEiPjE8L3ZhbHVlPgogICAgICA8QmFzaWNFbnRyeT4KICAgICAgIDxuYW1lPlVzZXJkZWZOYW1lPC9uYW1lPgogICAgICAgPGZsYWdzPjEzMTk3MDwvZmxhZ3M+CiAgICAgICA8dmFsdWUgdHlwZT0iMyI+PC92YWx1ZT4KICAgICAgPC9CYXNpY0VudHJ5PgogICAgIDwvQmFzaWNFbnRyeT4KICAgICA8QmFzaWNFbnRyeT4KICAgICAgPG5hbWU+SGVpZ2h0PC9uYW1lPgogICAgICA8ZmxhZ3M+MTMxNDU4PC9mbGFncz4KICAgICAgPHZhbHVlIHR5cGU9IjEiPjE8L3ZhbHVlPgogICAgICA8QmFzaWNFbnRyeT4KICAgICAgIDxuYW1lPlVzZXJkZWZOYW1lPC9uYW1lPgogICAgICAgPGZsYWdzPjEzMTk3MDwvZmxhZ3M+CiAgICAgICA8dmFsdWUgdHlwZT0iMyI+PC92YWx1ZT4KICAgICAgPC9CYXNpY0VudHJ5PgogICAgIDwvQmFzaWNFbnRyeT4KICAgICA8QmFzaWNFbnRyeT4KICAgICAgPG5hbWU+V2lkdGg8L25hbWU+CiAgICAgIDxmbGFncz4xMzE0NTg8L2ZsYWdzPgogICAgICA8dmFsdWUgdHlwZT0iMSI+MTwvdmFsdWU+CiAgICAgIDxCYXNpY0VudHJ5PgogICAgICAgPG5hbWU+VXNlcmRlZk5hbWU8L25hbWU+CiAgICAgICA8ZmxhZ3M+MTMxOTcwPC9mbGFncz4KICAgICAgIDx2YWx1ZSB0eXBlPSIzIj48L3ZhbHVlPgogICAgICA8L0Jhc2ljRW50cnk+CiAgICAgPC9CYXNpY0VudHJ5PgogICAgPC9CYXNpY0VudHJ5PgogICAgPEJhc2ljRW50cnk+CiAgICAgPG5hbWU+QjE8L25hbWU+CiAgICAgPGZsYWdzPjEzMTIwMjwvZmxhZ3M+CiAgICAgPEJhc2ljRW50cnk+CiAgICAgIDxuYW1lPkFyZWE8L25hbWU+CiAgICAgIDxmbGFncz4xMzE0NTg8L2ZsYWdzPgogICAgICA8dmFsdWUgdHlwZT0iMSI+MTwvdmFsdWU+CiAgICAgIDxCYXNpY0VudHJ5PgogICAgICAgPG5hbWU+VXNlcmRlZk5hbWU8L25hbWU+CiAgICAgICA8ZmxhZ3M+MTMxOTcwPC9mbGFncz4KICAgICAgIDx2YWx1ZSB0eXBlPSIzIj48L3ZhbHVlPgogICAgICA8L0Jhc2ljRW50cnk+CiAgICAgPC9CYXNpY0VudHJ5PgogICAgIDxCYXNpY0VudHJ5PgogICAgICA8bmFtZT5IZWlnaHQ8L25hbWU+CiAgICAgIDxmbGFncz4xMzE0NTg8L2ZsYWdzPgogICAgICA8dmFsdWUgdHlwZT0iMSI+MTwvdmFsdWU+CiAgICAgIDxCYXNpY0VudHJ5PgogICAgICAgPG5hbWU+VXNlcmRlZk5hbWU8L25hbWU+CiAgICAgICA8ZmxhZ3M+MTMxOTcwPC9mbGFncz4KICAgICAgIDx2YWx1ZSB0eXBlPSIzIj48L3ZhbHVlPgogICAgICA8L0Jhc2ljRW50cnk+CiAgICAgPC9CYXNpY0VudHJ5PgogICAgIDxCYXNpY0VudHJ5PgogICAgICA8bmFtZT5XaWR0aDwvbmFtZT4KICAgICAgPGZsYWdzPjEzMTQ1ODwvZmxhZ3M+CiAgICAgIDx2YWx1ZSB0eXBlPSIxIj4xPC92YWx1ZT4KICAgICAgPEJhc2ljRW50cnk+CiAgICAgICA8bmFtZT5Vc2VyZGVmTmFtZTwvbmFtZT4KICAgICAgIDxmbGFncz4xMzE5NzA8L2ZsYWdzPgogICAgICAgPHZhbHVlIHR5cGU9IjMiPjwvdmFsdWU+CiAgICAgIDwvQmFzaWNFbnRyeT4KICAgICA8L0Jhc2ljRW50cnk+CiAgICA8L0Jhc2ljRW50cnk+CiAgICA8QmFzaWNFbnRyeT4KICAgICA8bmFtZT5CMjwvbmFtZT4KICAgICA8ZmxhZ3M+MTMxMjAyPC9mbGFncz4KICAgICA8QmFzaWNFbnRyeT4KICAgICAgPG5hbWU+QXJlYTwvbmFtZT4KICAgICAgPGZsYWdzPjEzMTQ1ODwvZmxhZ3M+CiAgICAgIDx2YWx1ZSB0eXBlPSIxIj4xPC92YWx1ZT4KICAgICAgPEJhc2ljRW50cnk+CiAgICAgICA8bmFtZT5Vc2VyZGVmTmFtZTwvbmFtZT4KICAgICAgIDxmbGFncz4xMzE5NzA8L2ZsYWdzPgogICAgICAgPHZhbHVlIHR5cGU9IjMiPjwvdmFsdWU+CiAgICAgIDwvQmFzaWNFbnRyeT4KICAgICA8L0Jhc2ljRW50cnk+CiAgICAgPEJhc2ljRW50cnk+CiAgICAgIDxuYW1lPkhlaWdodDwvbmFtZT4KICAgICAgPGZsYWdzPjEzMTQ1ODwvZmxhZ3M+CiAgICAgIDx2YWx1ZSB0eXBlPSIxIj4xPC92YWx1ZT4KICAgICAgPEJhc2ljRW50cnk+CiAgICAgICA8bmFtZT5Vc2VyZGVmTmFtZTwvbmFtZT4KICAgICAgIDxmbGFncz4xMzE5NzA8L2ZsYWdzPgogICAgICAgPHZhbHVlIHR5cGU9IjMiPjwvdmFsdWU+CiAgICAgIDwvQmFzaWNFbnRyeT4KICAgICA8L0Jhc2ljRW50cnk+CiAgICAgPEJhc2ljRW50cnk+CiAgICAgIDxuYW1lPldpZHRoPC9uYW1lPgogICAgICA8ZmxhZ3M+MTMxNDU4PC9mbGFncz4KICAgICAgPHZhbHVlIHR5cGU9IjEiPjE8L3ZhbHVlPgogICAgICA8QmFzaWNFbnRyeT4KICAgICAgIDxuYW1lPlVzZXJkZWZOYW1lPC9uYW1lPgogICAgICAgPGZsYWdzPjEzMTk3MDwvZmxhZ3M+CiAgICAgICA8dmFsdWUgdHlwZT0iMyI+PC92YWx1ZT4KICAgICAgPC9CYXNpY0VudHJ5PgogICAgIDwvQmFzaWNFbnRyeT4KICAgIDwvQmFzaWNFbnRyeT4KICAgPC9CYXNpY0VudHJ5PgogICA8QmFzaWNFbnRyeT4KICAgIDxuYW1lPkxhc2VyczwvbmFtZT4KICAgIDxmbGFncz4xMzEyMDI8L2ZsYWdzPgogICAgPEJhc2ljRW50cnk+CiAgICAgPG5hbWU+WWVsbG93PC9uYW1lPgogICAgIDxmbGFncz4xMzE0NTg8L2ZsYWdzPgogICAgIDx2YWx1ZSB0eXBlPSIxIj4xPC92YWx1ZT4KICAgIDwvQmFzaWNFbnRyeT4KICAgIDxCYXNpY0VudHJ5PgogICAgIDxuYW1lPlV2PC9uYW1lPgogICAgIDxmbGFncz4xMzE0NTg8L2ZsYWdzPgogICAgIDx2YWx1ZSB0eXBlPSIxIj4xPC92YWx1ZT4KICAgIDwvQmFzaWNFbnRyeT4KICAgIDxCYXNpY0VudHJ5PgogICAgIDxuYW1lPkJsdWU8L25hbWU+CiAgICAgPGZsYWdzPjEzMTQ1ODwvZmxhZ3M+CiAgICAgPHZhbHVlIHR5cGU9IjEiPjE8L3ZhbHVlPgogICAgPC9CYXNpY0VudHJ5PgogICA8L0Jhc2ljRW50cnk+CiAgIDxCYXNpY0VudHJ5PgogICAgPG5hbWU+R2FpbjwvbmFtZT4KICAgIDxmbGFncz4xMzEyMDI8L2ZsYWdzPgogICAgPEJhc2ljRW50cnk+CiAgICAgPG5hbWU+TWluPC9uYW1lPgogICAgIDxmbGFncz4xMzE3MTQ8L2ZsYWdzPgogICAgIDx2YWx1ZSB0eXBlPSIyIj4xMDA8L3ZhbHVlPgogICAgPC9CYXNpY0VudHJ5PgogICAgPEJhc2ljRW50cnk+CiAgICAgPG5hbWU+TWF4PC9uYW1lPgogICAgIDxmbGFncz4xMzE3MTQ8L2ZsYWdzPgogICAgIDx2YWx1ZSB0eXBlPSIyIj45OTk8L3ZhbHVlPgogICAgPC9CYXNpY0VudHJ5PgogICAgPEJhc2ljRW50cnk+CiAgICAgPG5hbWU+UHJlY2lzaW9uPC9uYW1lPgogICAgIDxmbGFncz4xMzE3MTQ8L2ZsYWdzPgogICAgIDx2YWx1ZSB0eXBlPSIyIj4yPC92YWx1ZT4KICAgIDwvQmFzaWNFbnRyeT4KICAgPC9CYXNpY0VudHJ5PgogICA8QmFzaWNFbnRyeT4KICAgIDxuYW1lPlRyaWdnZXI8L25hbWU+CiAgICA8ZmxhZ3M+MTMxOTcwPC9mbGFncz4KICAgIDx2YWx1ZSB0eXBlPSIzIj5GU0M8L3ZhbHVlPgogICA8L0Jhc2ljRW50cnk+CiAgIDxCYXNpY0VudHJ5PgogICAgPG5hbWU+QXJlYVRyaWdnZXI8L25hbWU+CiAgICA8ZmxhZ3M+MTMxNDU4PC9mbGFncz4KICAgIDx2YWx1ZSB0eXBlPSIxIj4wPC92YWx1ZT4KICAgPC9CYXNpY0VudHJ5PgogICA8QmFzaWNFbnRyeT4KICAgIDxuYW1lPlNlY29uZGFyeVRyaWdnZXI8L25hbWU+CiAgICA8ZmxhZ3M+MTMxNDU4PC9mbGFncz4KICAgIDx2YWx1ZSB0eXBlPSIxIj4xPC92YWx1ZT4KICAgIDxCYXNpY0VudHJ5PgogICAgIDxuYW1lPkNoYW5uZWw8L25hbWU+CiAgICAgPGZsYWdzPjEzMTk3MDwvZmxhZ3M+CiAgICAgPHZhbHVlIHR5cGU9IjMiPkZTQzwvdmFsdWU+CiAgICA8L0Jhc2ljRW50cnk+CiAgICA8QmFzaWNFbnRyeT4KICAgICA8bmFtZT5WYWx1ZTwvbmFtZT4KICAgICA8ZmxhZ3M+MTMxNzE0PC9mbGFncz4KICAgICA8dmFsdWUgdHlwZT0iMiI+MTI1ODI8L3ZhbHVlPgogICAgPC9CYXNpY0VudHJ5PgogICA8L0Jhc2ljRW50cnk+CiAgIDxCYXNpY0VudHJ5PgogICAgPG5hbWU+QkxDPC9uYW1lPgogICAgPGZsYWdzPjEzMTQ1ODwvZmxhZ3M+CiAgICA8dmFsdWUgdHlwZT0iMSI+MTwvdmFsdWU+CiAgIDwvQmFzaWNFbnRyeT4KICAgPEJhc2ljRW50cnk+CiAgICA8bmFtZT5TY29wZU1vZGU8L25hbWU+CiAgICA8ZmxhZ3M+MTMxNzE0PC9mbGFncz4KICAgIDx2YWx1ZSB0eXBlPSIyIj4wPC92YWx1ZT4KICAgIDxCYXNpY0VudHJ5PgogICAgIDxuYW1lPkxlbmd0aDwvbmFtZT4KICAgICA8ZmxhZ3M+MTMxNzE0PC9mbGFncz4KICAgICA8dmFsdWUgdHlwZT0iMiI+NjQ8L3ZhbHVlPgogICAgPC9CYXNpY0VudHJ5PgogICAgPEJhc2ljRW50cnk+CiAgICAgPG5hbWU+U2FtcGxlVHlwZUlkMTwvbmFtZT4KICAgICA8ZmxhZ3M+MTMxNzE0PC9mbGFncz4KICAgICA8dmFsdWUgdHlwZT0iMiI+MDwvdmFsdWU+CiAgICA8L0Jhc2ljRW50cnk+CiAgICA8QmFzaWNFbnRyeT4KICAgICA8bmFtZT5TYW1wbGVUeXBlSWQyPC9uYW1lPgogICAgIDxmbGFncz4xMzE3MTQ8L2ZsYWdzPgogICAgIDx2YWx1ZSB0eXBlPSIyIj4yPC92YWx1ZT4KICAgIDwvQmFzaWNFbnRyeT4KICAgPC9CYXNpY0VudHJ5PgogICA8QmFzaWNFbnRyeT4KICAgIDxuYW1lPkZwZ2FDdHJsU2V0PC9uYW1lPgogICAgPGZsYWdzPjEzMTcxNDwvZmxhZ3M+CiAgICA8dmFsdWUgdHlwZT0iMiI+MTwvdmFsdWU+CiAgIDwvQmFzaWNFbnRyeT4KICAgPEJhc2ljRW50cnk+CiAgICA8bmFtZT5Db25maWd1cmF0aW9uPC9uYW1lPgogICAgPGZsYWdzPjEzMTk3MDwvZmxhZ3M+CiAgICA8dmFsdWUgdHlwZT0iMyI+VnliPC92YWx1ZT4KICAgPC9CYXNpY0VudHJ5PgogIDwvQmFzaWNFbnRyeT4KICA8QmFzaWNFbnRyeT4KICAgPG5hbWU+Q29tcGVuc2F0aW9uPC9uYW1lPgogICA8ZmxhZ3M+MTMxMjAyPC9mbGFncz4KICAgPEJhc2ljRW50cnk+CiAgICA8bmFtZT5NYXRyaXg8L25hbWU+CiAgICA8ZmxhZ3M+MTMxOTcwPC9mbGFncz4KICAgIDx2YWx1ZSB0eXBlPSIzIj4xCjAKMAowCjAKMAowCjAKMAoxCjAKMAowCjAKMAowCjAKMAoxCjAKMAowCjAKMAowCjAKMAoxCjAKMAowCjAKMAowCjAKMAoxCjAKMAowCjAKMAowCjAKMAoxCjAKMAowCjAKMAowCjAKMAoxCjAKMAowCjAKMAowCjAKMAoxPC92YWx1ZT4KICAgPC9CYXNpY0VudHJ5PgogICA8QmFzaWNFbnRyeT4KICAgIDxuYW1lPkFjdGl2ZTwvbmFtZT4KICAgIDxmbGFncz4xMzE3MTQ8L2ZsYWdzPgogICAgPHZhbHVlIHR5cGU9IjIiPjA8L3ZhbHVlPgogICA8L0Jhc2ljRW50cnk+CiAgPC9CYXNpY0VudHJ5PgogPC9CYXNpY0VudHJ5PgogPEJhc2ljRW50cnk+CiAgPG5hbWU+VmFsaWRpdHlLZXk8L25hbWU+CiAgPGZsYWdzPjEzMjczODwvZmxhZ3M+CiAgPHZhbHVlIHR5cGU9IjYiIHNpemU9IjExMCI+ClpnQTJBR01BTUFCaEFHSUFNd0F6QURBQVl3QTJBR1VBT0FBMUFHRUFNZ0JmQURBQU1BQXdBREFBWHdBeUFDNEEKT0FBdUFERUFOZ0F4QURnQUxnQXhBRFlBTXdBNEFEQUFYd0JOQUdFQVl3QnpBRkVBZFFCaEFHNEFkQUJmQURJQQpNQUF4QURZQU1RQXhBREVBTUFBPTwvdmFsdWU+CiA8L0Jhc2ljRW50cnk+CiA8QmFzaWNFbnRyeT4KICA8bmFtZT5Db25maWdWZXJzaW9uPC9uYW1lPgogIDxmbGFncz4xMzE5NzA8L2ZsYWdzPgogIDx2YWx1ZSB0eXBlPSIzIj4wLjQuMjU8L3ZhbHVlPgogPC9CYXNpY0VudHJ5PgogPEJhc2ljRW50cnk+CiAgPG5hbWU+RmlsZVR5cGU8L25hbWU+CiAgPGZsYWdzPjEzMTk3MDwvZmxhZ3M+CiAgPHZhbHVlIHR5cGU9IjMiPkRldmljZTwvdmFsdWU+CiA8L0Jhc2ljRW50cnk+CiA8QmFzaWNFbnRyeT4KICA8bmFtZT5DaGVja3N1bTwvbmFtZT4KICA8ZmxhZ3M+MTMxODQyPC9mbGFncz4KICA8dmFsdWUgdHlwZT0iMyI+Nzc4N2ViYzlhYTAwNzI3MzY3ZTZhYzZkZGFmZGU4Mjg8L3ZhbHVlPgogPC9CYXNpY0VudHJ5Pgo8L0Jhc2ljRW50cnk+Cg==/@MB_ANALYSIS/PEJhc2ljRW50cnk+CiA8bmFtZT5Tb2Z0d2FyZTwvbmFtZT4KIDxmbGFncz42NTY2NjwvZmxhZ3M+CiA8QmFzaWNFbnRyeT4KICA8bmFtZT5WYWxpZGl0eUtleTwvbmFtZT4KICA8ZmxhZ3M+NjcyMDI8L2ZsYWdzPgogIDx2YWx1ZSB0eXBlPSI2IiBzaXplPSIxMTAiPgpaZ0EyQUdNQU1BQmhBR0lBTXdBekFEQUFZd0EyQUdVQU9BQTFBR0VBTWdCZkFEQUFNQUF3QURBQVh3QXlBQzRBCk9BQXVBREVBTmdBeEFEZ0FMZ0F4QURZQU13QTRBREFBWHdCTkFHRUFZd0J6QUZFQWRRQmhBRzRBZEFCZkFESUEKTUFBeEFEWUFNUUF4QURFQU1BQT08L3ZhbHVlPgogPC9CYXNpY0VudHJ5PgogPEJhc2ljRW50cnk+CiAgPG5hbWU+Q29uZmlnVmVyc2lvbjwvbmFtZT4KICA8ZmxhZ3M+NjY0MzQ8L2ZsYWdzPgogIDx2YWx1ZSB0eXBlPSIzIj4wLjQuMjU8L3ZhbHVlPgogPC9CYXNpY0VudHJ5PgogPEJhc2ljRW50cnk+CiAgPG5hbWU+QW5hbHlzaXM8L25hbWU+CiAgPGZsYWdzPjY1NjY2PC9mbGFncz4KICA8QmFzaWNFbnRyeT4KICAgPG5hbWU+VmFyczwvbmFtZT4KICAgPGZsYWdzPjY1NjY2PC9mbGFncz4KICAgPEJhc2ljRW50cnk+CiAgICA8bmFtZT4xPC9uYW1lPgogICAgPGZsYWdzPjY1NjY2PC9mbGFncz4KICAgIDxCYXNpY0VudHJ5PgogICAgIDxuYW1lPlNhbXBsZXM8L25hbWU+CiAgICAgPGZsYWdzPjY1NjY2PC9mbGFncz4KICAgICA8QmFzaWNFbnRyeT4KICAgICAgPG5hbWU+UDE8L25hbWU+CiAgICAgIDxmbGFncz42NjE3ODwvZmxhZ3M+CiAgICAgIDx2YWx1ZSB0eXBlPSIyIj44OTwvdmFsdWU+CiAgICAgIDxCYXNpY0VudHJ5PgogICAgICAgPG5hbWU+U2FtcGxlczwvbmFtZT4KICAgICAgIDxmbGFncz42NTY2NjwvZmxhZ3M+CiAgICAgICA8QmFzaWNFbnRyeT4KICAgICAgICA8bmFtZT5QMjwvbmFtZT4KICAgICAgICA8ZmxhZ3M+NjYxNzg8L2ZsYWdzPgogICAgICAgIDx2YWx1ZSB0eXBlPSIyIj45MDwvdmFsdWU+CiAgICAgICAgPEJhc2ljRW50cnk+CiAgICAgICAgIDxuYW1lPlNhbXBsZXM8L25hbWU+CiAgICAgICAgIDxmbGFncz42NTY2NjwvZmxhZ3M+CiAgICAgICAgIDxCYXNpY0VudHJ5PgogICAgICAgICAgPG5hbWU+UDM8L25hbWU+CiAgICAgICAgICA8ZmxhZ3M+NjYxNzg8L2ZsYWdzPgogICAgICAgICAgPHZhbHVlIHR5cGU9IjIiPjkxPC92YWx1ZT4KICAgICAgICAgIDxCYXNpY0VudHJ5PgogICAgICAgICAgIDxuYW1lPlNhbXBsZXM8L25hbWU+CiAgICAgICAgICAgPGZsYWdzPjY1NjY2PC9mbGFncz4KICAgICAgICAgICA8QmFzaWNFbnRyeT4KICAgICAgICAgICAgPG5hbWU+UDQ8L25hbWU+CiAgICAgICAgICAgIDxmbGFncz42NjE3ODwvZmxhZ3M+CiAgICAgICAgICAgIDx2YWx1ZSB0eXBlPSIyIj45MjwvdmFsdWU+CiAgICAgICAgICAgPC9CYXNpY0VudHJ5PgogICAgICAgICAgPC9CYXNpY0VudHJ5PgogICAgICAgICA8L0Jhc2ljRW50cnk+CiAgICAgICAgPC9CYXNpY0VudHJ5PgogICAgICAgPC9CYXNpY0VudHJ5PgogICAgICA8L0Jhc2ljRW50cnk+CiAgICAgPC9CYXNpY0VudHJ5PgogICAgPC9CYXNpY0VudHJ5PgogICA8L0Jhc2ljRW50cnk+CiAgPC9CYXNpY0VudHJ5PgogPC9CYXNpY0VudHJ5PgogPEJhc2ljRW50cnk+CiAgPG5hbWU+V2luZG93czwvbmFtZT4KICA8ZmxhZ3M+NjU2NjY8L2ZsYWdzPgogIDxCYXNpY0VudHJ5PgogICA8bmFtZT52aWV3NCAxPC9uYW1lPgogICA8ZmxhZ3M+NjY0MzQ8L2ZsYWdzPgogICA8dmFsdWUgdHlwZT0iMyI+V2luZG93PC92YWx1ZT4KICAgPEJhc2ljRW50cnk+CiAgICA8bmFtZT5QYWdlczwvbmFtZT4KICAgIDxmbGFncz42NjQzNDwvZmxhZ3M+CiAgICA8dmFsdWUgdHlwZT0iMyI+UGFnZTE8L3ZhbHVlPgogICAgPEJhc2ljRW50cnk+CiAgICAgPG5hbWU+UGFnZTE8L25hbWU+CiAgICAgPGZsYWdzPjY1NjY2PC9mbGFncz4KICAgICA8QmFzaWNFbnRyeT4KICAgICAgPG5hbWU+V2lkZ2V0czwvbmFtZT4KICAgICAgPGZsYWdzPjY2NDM0PC9mbGFncz4KICAgICAgPHZhbHVlIHR5cGU9IjMiPnBsb3QzPC92YWx1ZT4KICAgICAgPEJhc2ljRW50cnk+CiAgICAgICA8bmFtZT5QYWdlTm88L25hbWU+CiAgICAgICA8ZmxhZ3M+NjY0MzQ8L2ZsYWdzPgogICAgICAgPHZhbHVlIHR5cGU9IjMiPlRleHQ8L3ZhbHVlPgogICAgICAgPEJhc2ljRW50cnk+CiAgICAgICAgPG5hbWU+V2lkZ2V0U2l6ZTwvbmFtZT4KICAgICAgICA8ZmxhZ3M+NjU2NjY8L2ZsYWdzPgogICAgICAgIDxCYXNpY0VudHJ5PgogICAgICAgICA8bmFtZT5XaWR0aDwvbmFtZT4KICAgICAgICAgPGZsYWdzPjY2MTc4PC9mbGFncz4KICAgICAgICAgPHZhbHVlIHR5cGU9IjIiPjEwMjQ8L3ZhbHVlPgogICAgICAgIDwvQmFzaWNFbnRyeT4KICAgICAgICA8QmFzaWNFbnRyeT4KICAgICAgICAgPG5hbWU+SGVpZ2h0PC9uYW1lPgogICAgICAgICA8ZmxhZ3M+NjYxNzg8L2ZsYWdzPgogICAgICAgICA8dmFsdWUgdHlwZT0iMiI+MTU8L3ZhbHVlPgogICAgICAgIDwvQmFzaWNFbnRyeT4KICAgICAgIDwvQmFzaWNFbnRyeT4KICAgICAgIDxCYXNpY0VudHJ5PgogICAgICAgIDxuYW1lPldpZGdldFBvczwvbmFtZT4KICAgICAgICA8ZmxhZ3M+NjU2NjY8L2ZsYWdzPgogICAgICAgIDxCYXNpY0VudHJ5PgogICAgICAgICA8bmFtZT5YPC9uYW1lPgogICAgICAgICA8ZmxhZ3M+NjYxNzg8L2ZsYWdzPgogICAgICAgICA8dmFsdWUgdHlwZT0iMiI+MzwvdmFsdWU+CiAgICAgICAgPC9CYXNpY0VudHJ5PgogICAgICAgIDxCYXNpY0VudHJ5PgogICAgICAgICA8bmFtZT5ZPC9uYW1lPgogICAgICAgICA8ZmxhZ3M+NjYxNzg8L2ZsYWdzPgogICAgICAgICA8dmFsdWUgdHlwZT0iMiI+MzwvdmFsdWU+CiAgICAgICAgPC9CYXNpY0VudHJ5PgogICAgICAgPC9CYXNpY0VudHJ5PgogICAgICAgPEJhc2ljRW50cnk+CiAgICAgICAgPG5hbWU+VGV4dFZhbHVlPC9uYW1lPgogICAgICAgIDxmbGFncz42NjQzNDwvZmxhZ3M+CiAgICAgICAgPHZhbHVlIHR5cGU9IjMiPiZsdDtiJmd0OzEvMSZsdDsvYiZndDs8L3ZhbHVlPgogICAgICAgPC9CYXNpY0VudHJ5PgogICAgICA8L0Jhc2ljRW50cnk+CiAgICAgIDxCYXNpY0VudHJ5PgogICAgICAgPG5hbWU+cGxvdDA8L25hbWU+CiAgICAgICA8ZmxhZ3M+NjY0MzQ8L2ZsYWdzPgogICAgICAgPHZhbHVlIHR5cGU9IjMiPlBsb3Q8L3ZhbHVlPgogICAgICAgPEJhc2ljRW50cnk+CiAgICAgICAgPG5hbWU+Vmlld0ZlYXR1cmVzPC9uYW1lPgogICAgICAgIDxmbGFncz42NjQzNDwvZmxhZ3M+CiAgICAgICAgPHZhbHVlIHR5cGU9IjMiPkZTQy1BClNTQy1BPC92YWx1ZT4KICAgICAgIDwvQmFzaWNFbnRyeT4KICAgICAgIDxCYXNpY0VudHJ5PgogICAgICAgIDxuYW1lPlZpZXdNdWx0aUxheWVyPC9uYW1lPgogICAgICAgIDxmbGFncz42NTkyMjwvZmxhZ3M+CiAgICAgICAgPHZhbHVlIHR5cGU9IjEiPjA8L3ZhbHVlPgogICAgICAgPC9CYXNpY0VudHJ5PgogICAgICAgPEJhc2ljRW50cnk+CiAgICAgICAgPG5hbWU+Vmlld1NvdXJjZTwvbmFtZT4KICAgICAgICA8ZmxhZ3M+NjY0MzQ8L2ZsYWdzPgogICAgICAgIDx2YWx1ZSB0eXBlPSIzIj4xOmxpdmU8L3ZhbHVlPgogICAgICAgPC9CYXNpY0VudHJ5PgogICAgICAgPEJhc2ljRW50cnk+CiAgICAgICAgPG5hbWU+Vmlld1BvcHVsYXRpb25zPC9uYW1lPgogICAgICAgIDxmbGFncz42NjQzNDwvZmxhZ3M+CiAgICAgICAgPHZhbHVlIHR5cGU9IjMiPjE6bGl2ZTwvdmFsdWU+CiAgICAgICA8L0Jhc2ljRW50cnk+CiAgICAgICA8QmFzaWNFbnRyeT4KICAgICAgICA8bmFtZT5WaWV3TW9kZTwvbmFtZT4KICAgICAgICA8ZmxhZ3M+NjYxNzg8L2ZsYWdzPgogICAgICAgIDx2YWx1ZSB0eXBlPSIyIj4wPC92YWx1ZT4KICAgICAgIDwvQmFzaWNFbnRyeT4KICAgICAgIDxCYXNpY0VudHJ5PgogICAgICAgIDxuYW1lPlZpZXdBeGVzPC9uYW1lPgogICAgICAgIDxmbGFncz42NjQzNDwvZmxhZ3M+CiAgICAgICAgPHZhbHVlIHR5cGU9IjMiPkFzIGFjcXVpcmVkCkFzIGFjcXVpcmVkPC92YWx1ZT4KICAgICAgIDwvQmFzaWNFbnRyeT4KICAgICAgIDxCYXNpY0VudHJ5PgogICAgICAgIDxuYW1lPlZpZXdab29tPC9uYW1lPgogICAgICAgIDxmbGFncz42NjQzNDwvZmxhZ3M+CiAgICAgICAgPHZhbHVlIHR5cGU9IjMiPjAuMCwxLjAKMC4wLDEuMDwvdmFsdWU+CiAgICAgICA8L0Jhc2ljRW50cnk+CiAgICAgICA8QmFzaWNFbnRyeT4KICAgICAgICA8bmFtZT5WaWV3SGlkZVJlZ2lvbnM8L25hbWU+CiAgICAgICAgPGZsYWdzPjY2MTc4PC9mbGFncz4KICAgICAgICA8dmFsdWUgdHlwZT0iMiI+MDwvdmFsdWU+CiAgICAgICA8L0Jhc2ljRW50cnk+CiAgICAgICA8QmFzaWNFbnRyeT4KICAgICAgICA8bmFtZT5IaXN0b2dyYW1Vc2VPdmVybGF5PC9uYW1lPgogICAgICAgIDxmbGFncz42NjE3ODwvZmxhZ3M+CiAgICAgICAgPHZhbHVlIHR5cGU9IjIiPjA8L3ZhbHVlPgogICAgICAgPC9CYXNpY0VudHJ5PgogICAgICAgPEJhc2ljRW50cnk+CiAgICAgICAgPG5hbWU+SGlzdG9ncmFtT3ZlcmxheTwvbmFtZT4KICAgICAgICA8ZmxhZ3M+NjY0MzQ8L2ZsYWdzPgogICAgICAgIDx2YWx1ZSB0eXBlPSIzIj4KCgoKCgoKCgo8L3ZhbHVlPgogICAgICAgPC9CYXNpY0VudHJ5PgogICAgICAgPEJhc2ljRW50cnk+CiAgICAgICAgPG5hbWU+SGlzdG9ncmFtT3ZlcmxheUNvbG9yczwvbmFtZT4KICAgICAgICA8ZmxhZ3M+NjY0MzQ8L2ZsYWdzPgogICAgICAgIDx2YWx1ZSB0eXBlPSIzIj4jZmZhYTdmCiNmZmFhZmYKI2FhZmY3ZgojOTZkOGUxCiNhYWFhN2YKI2ZmODY0YQojZmM1N2ZmCiM2YmZmNDIKIzQwYmNmZgojYTJhYTM0PC92YWx1ZT4KICAgICAgIDwvQmFzaWNFbnRyeT4KICAgICAgIDxCYXNpY0VudHJ5PgogICAgICAgIDxuYW1lPlZpZXdEYXRhRW5kPC9uYW1lPgogICAgICAgIDxmbGFncz42NjE3ODwvZmxhZ3M+CiAgICAgICAgPHZhbHVlIHR5cGU9IjIiPjIxNDc0ODM2NDc8L3ZhbHVlPgogICAgICAgPC9CYXNpY0VudHJ5PgogICAgICAgPEJhc2ljRW50cnk+CiAgICAgICAgPG5hbWU+Vmlld0RhdGFTa2lwPC9uYW1lPgogICAgICAgIDxmbGFncz42NjE3ODwvZmxhZ3M+CiAgICAgICAgPHZhbHVlIHR5cGU9IjIiPjA8L3ZhbHVlPgogICAgICAgPC9CYXNpY0VudHJ5PgogICAgICAgPEJhc2ljRW50cnk+CiAgICAgICAgPG5hbWU+Vmlld0RhdGFTdGFydDwvbmFtZT4KICAgICAgICA8ZmxhZ3M+NjYxNzg8L2ZsYWdzPgogICAgICAgIDx2YWx1ZSB0eXBlPSIyIj4wPC92YWx1ZT4KICAgICAgIDwvQmFzaWNFbnRyeT4KICAgICAgIDxCYXNpY0VudHJ5PgogICAgICAgIDxuYW1lPlNjcmlwdFRleHQ8L25hbWU+CiAgICAgICAgPGZsYWdzPjY2NDM0PC9mbGFncz4KICAgICAgICA8dmFsdWUgdHlwZT0iMyI+RWRpdCB0ZXh0IHZpYSBQcm9wZXJ0aWVzPC92YWx1ZT4KICAgICAgICA8QmFzaWNFbnRyeT4KICAgICAgICAgPG5hbWU+UHJlZGVmaW5lZFNjcmlwdFRleHQ8L25hbWU+CiAgICAgICAgIDxmbGFncz42NjQzNDwvZmxhZ3M+CiAgICAgICAgIDx2YWx1ZSB0eXBlPSIzIj48L3ZhbHVlPgogICAgICAgIDwvQmFzaWNFbnRyeT4KICAgICAgIDwvQmFzaWNFbnRyeT4KICAgICAgIDxCYXNpY0VudHJ5PgogICAgICAgIDxuYW1lPlNjcmlwdFRleHRBbGlnbm1lbnQ8L25hbWU+CiAgICAgICAgPGZsYWdzPjY2MTc4PC9mbGFncz4KICAgICAgICA8dmFsdWUgdHlwZT0iMiI+MDwvdmFsdWU+CiAgICAgICA8L0Jhc2ljRW50cnk+CiAgICAgICA8QmFzaWNFbnRyeT4KICAgICAgICA8bmFtZT5IaXN0b2dyYW1Ob3JtYWxpemF0aW9uPC9uYW1lPgogICAgICAgIDxmbGFncz42NjE3ODwvZmxhZ3M+CiAgICAgICAgPHZhbHVlIHR5cGU9IjIiPjA8L3ZhbHVlPgogICAgICAgPC9CYXNpY0VudHJ5PgogICAgICAgPEJhc2ljRW50cnk+CiAgICAgICAgPG5hbWU+SGlzdG9ncmFtUGxvdE1vZGU8L25hbWU+CiAgICAgICAgPGZsYWdzPjY2MTc4PC9mbGFncz4KICAgICAgICA8dmFsdWUgdHlwZT0iMiI+MDwvdmFsdWU+CiAgICAgICA8L0Jhc2ljRW50cnk+CiAgICAgICA8QmFzaWNFbnRyeT4KICAgICAgICA8bmFtZT5IaXN0b2dyYW1TbW9vdGhpbmc8L25hbWU+CiAgICAgICAgPGZsYWdzPjY2MTc4PC9mbGFncz4KICAgICAgICA8dmFsdWUgdHlwZT0iMiI+MDwvdmFsdWU+CiAgICAgICA8L0Jhc2ljRW50cnk+CiAgICAgICA8QmFzaWNFbnRyeT4KICAgICAgICA8bmFtZT5TdGF0aXN0aWNGZWF0dXJlczwvbmFtZT4KICAgICAgICA8ZmxhZ3M+NjY0MzQ8L2ZsYWdzPgogICAgICAgIDx2YWx1ZSB0eXBlPSIzIj5GU0MtQQpTU0MtQTwvdmFsdWU+CiAgICAgICA8L0Jhc2ljRW50cnk+CiAgICAgICA8QmFzaWNFbnRyeT4KICAgICAgICA8bmFtZT5TdGF0aXN0aWNSZWdpb25GdW5jczwvbmFtZT4KICAgICAgICA8ZmxhZ3M+NjY0MzQ8L2ZsYWdzPgogICAgICAgIDx2YWx1ZSB0eXBlPSIzIj5QYXRoCiUtVDwvdmFsdWU+CiAgICAgICA8L0Jhc2ljRW50cnk+CiAgICAgICA8QmFzaWNFbnRyeT4KICAgICAgICA8bmFtZT5TdGF0aXN0aWNGZWF0dXJlRnVuY3M8L25hbWU+CiAgICAgICAgPGZsYWdzPjY2NDM0PC9mbGFncz4KICAgICAgICA8dmFsdWUgdHlwZT0iMyI+PC92YWx1ZT4KICAgICAgIDwvQmFzaWNFbnRyeT4KICAgICAgIDxCYXNpY0VudHJ5PgogICAgICAgIDxuYW1lPlN0YXRpc3RpY1NvdXJjZUluZm88L25hbWU+CiAgICAgICAgPGZsYWdzPjY1OTIyPC9mbGFncz4KICAgICAgICA8dmFsdWUgdHlwZT0iMSI+MTwvdmFsdWU+CiAgICAgICA8L0Jhc2ljRW50cnk+CiAgICAgICA8QmFzaWNFbnRyeT4KICAgICAgICA8bmFtZT5TdGF0aXN0aWNUYWJsZTwvbmFtZT4KICAgICAgICA8ZmxhZ3M+NjU5MjI8L2ZsYWdzPgogICAgICAgIDx2YWx1ZSB0eXBlPSIxIj4xPC92YWx1ZT4KICAgICAgIDwvQmFzaWNFbnRyeT4KICAgICAgIDxCYXNpY0VudHJ5PgogICAgICAgIDxuYW1lPlN0YXRpc3RpY0ZlYXR1cmVOYW1lPC9uYW1lPgogICAgICAgIDxmbGFncz42NjE3ODwvZmxhZ3M+CiAgICAgICAgPHZhbHVlIHR5cGU9IjIiPjA8L3ZhbHVlPgogICAgICAgPC9CYXNpY0VudHJ5PgogICAgICAgPEJhc2ljRW50cnk+CiAgICAgICAgPG5hbWU+SGVhdG1hcDwvbmFtZT4KICAgICAgICA8ZmxhZ3M+NjU2NjY8L2ZsYWdzPgogICAgICAgIDxCYXNpY0VudHJ5PgogICAgICAgICA8bmFtZT5Db2xvcjE8L25hbWU+CiAgICAgICAgIDxmbGFncz42NjQzNDwvZmxhZ3M+CiAgICAgICAgIDx2YWx1ZSB0eXBlPSIzIj4jZmYwMDAwPC92YWx1ZT4KICAgICAgICA8L0Jhc2ljRW50cnk+CiAgICAgICAgPEJhc2ljRW50cnk+CiAgICAgICAgIDxuYW1lPkNvbG9yMjwvbmFtZT4KICAgICAgICAgPGZsYWdzPjY2NDM0PC9mbGFncz4KICAgICAgICAgPHZhbHVlIHR5cGU9IjMiPiMwMGFhMDA8L3ZhbHVlPgogICAgICAgIDwvQmFzaWNFbnRyeT4KICAgICAgICA8QmFzaWNFbnRyeT4KICAgICAgICAgPG5hbWU+Q29sb3IzPC9uYW1lPgogICAgICAgICA8ZmxhZ3M+NjY0MzQ8L2ZsYWdzPgogICAgICAgICA8dmFsdWUgdHlwZT0iMyI+I2ZmZmYwMDwvdmFsdWU+CiAgICAgICAgPC9CYXNpY0VudHJ5PgogICAgICAgIDxCYXNpY0VudHJ5PgogICAgICAgICA8bmFtZT5Db2xvcjQ8L25hbWU+CiAgICAgICAgIDxmbGFncz42NjQzNDwvZmxhZ3M+CiAgICAgICAgIDx2YWx1ZSB0eXBlPSIzIj4jMzMzM2ZmPC92YWx1ZT4KICAgICAgICA8L0Jhc2ljRW50cnk+CiAgICAgICAgPEJhc2ljRW50cnk+CiAgICAgICAgIDxuYW1lPlRocmVzaG9sZDE8L25hbWU+CiAgICAgICAgIDxmbGFncz42NzQ1ODwvZmxhZ3M+CiAgICAgICAgIDx2YWx1ZSB0eXBlPSI3Ij4xPC92YWx1ZT4KICAgICAgICA8L0Jhc2ljRW50cnk+CiAgICAgICAgPEJhc2ljRW50cnk+CiAgICAgICAgIDxuYW1lPlRocmVzaG9sZDI8L25hbWU+CiAgICAgICAgIDxmbGFncz42NzQ1ODwvZmxhZ3M+CiAgICAgICAgIDx2YWx1ZSB0eXBlPSI3Ij4xMDA8L3ZhbHVlPgogICAgICAgIDwvQmFzaWNFbnRyeT4KICAgICAgICA8QmFzaWNFbnRyeT4KICAgICAgICAgPG5hbWU+UmVnaW9uPC9uYW1lPgogICAgICAgICA8ZmxhZ3M+NjY0MzQ8L2ZsYWdzPgogICAgICAgICA8dmFsdWUgdHlwZT0iMyI+bGl2ZTwvdmFsdWU+CiAgICAgICAgPC9CYXNpY0VudHJ5PgogICAgICAgIDxCYXNpY0VudHJ5PgogICAgICAgICA8bmFtZT5SZWdpb25GdW5jdGlvbjwvbmFtZT4KICAgICAgICAgPGZsYWdzPjY2NDM0PC9mbGFncz4KICAgICAgICAgPHZhbHVlIHR5cGU9IjMiPkNvdW50PC92YWx1ZT4KICAgICAgICA8L0Jhc2ljRW50cnk+CiAgICAgICAgPEJhc2ljRW50cnk+CiAgICAgICAgIDxuYW1lPkZlYXR1cmU8L25hbWU+CiAgICAgICAgIDxmbGFncz42NjQzNDwvZmxhZ3M+CiAgICAgICAgIDx2YWx1ZSB0eXBlPSIzIj5GU0MtQTwvdmFsdWU+CiAgICAgICAgPC9CYXNpY0VudHJ5PgogICAgICAgIDxCYXNpY0VudHJ5PgogICAgICAgICA8bmFtZT5GZWF0dXJlRnVuY3Rpb248L25hbWU+CiAgICAgICAgIDxmbGFncz42NjQzNDwvZmxhZ3M+CiAgICAgICAgIDx2YWx1ZSB0eXBlPSIzIj5NZWFuPC92YWx1ZT4KICAgICAgICA8L0Jhc2ljRW50cnk+CiAgICAgICAgPEJhc2ljRW50cnk+CiAgICAgICAgIDxuYW1lPk1vZGU8L25hbWU+CiAgICAgICAgIDxmbGFncz42NjE3ODwvZmxhZ3M+CiAgICAgICAgIDx2YWx1ZSB0eXBlPSIyIj4wPC92YWx1ZT4KICAgICAgICA8L0Jhc2ljRW50cnk+CiAgICAgICAgPEJhc2ljRW50cnk+CiAgICAgICAgIDxuYW1lPkZ1bmN0aW9uPC9uYW1lPgogICAgICAgICA8ZmxhZ3M+NjYxNzg8L2ZsYWdzPgogICAgICAgICA8dmFsdWUgdHlwZT0iMiI+MTwvdmFsdWU+CiAgICAgICAgPC9CYXNpY0VudHJ5PgogICAgICAgIDxCYXNpY0VudHJ5PgogICAgICAgICA8bmFtZT5EaXNhYmxlZEdyb3VwczwvbmFtZT4KICAgICAgICAgPGZsYWdzPjY2NDM0PC9mbGFncz4KICAgICAgICAgPHZhbHVlIHR5cGU9IjMiPjwvdmFsdWU+CiAgICAgICAgPC9CYXNpY0VudHJ5PgogICAgICAgPC9CYXNpY0VudHJ5PgogICAgICAgPEJhc2ljRW50cnk+CiAgICAgICAgPG5hbWU+Vmlld0hlaWdodDwvbmFtZT4KICAgICAgICA8ZmxhZ3M+NjYxNzg8L2ZsYWdzPgogICAgICAgIDx2YWx1ZSB0eXBlPSIyIj4yNTI8L3ZhbHVlPgogICAgICAgPC9CYXNpY0VudHJ5PgogICAgICAgPEJhc2ljRW50cnk+CiAgICAgICAgPG5hbWU+Vmlld1dpZHRoPC9uYW1lPgogICAgICAgIDxmbGFncz42NjE3ODwvZmxhZ3M+CiAgICAgICAgPHZhbHVlIHR5cGU9IjIiPjI1MjwvdmFsdWU+CiAgICAgICA8L0Jhc2ljRW50cnk+CiAgICAgICA8QmFzaWNFbnRyeT4KICAgICAgICA8bmFtZT5XaWRnZXRQb3M8L25hbWU+CiAgICAgICAgPGZsYWdzPjY1NjY2PC9mbGFncz4KICAgICAgICA8QmFzaWNFbnRyeT4KICAgICAgICAgPG5hbWU+WDwvbmFtZT4KICAgICAgICAgPGZsYWdzPjY2MTc4PC9mbGFncz4KICAgICAgICAgPHZhbHVlIHR5cGU9IjIiPjEzPC92YWx1ZT4KICAgICAgICA8L0Jhc2ljRW50cnk+CiAgICAgICAgPEJhc2ljRW50cnk+CiAgICAgICAgIDxuYW1lPlk8L25hbWU+CiAgICAgICAgIDxmbGFncz42NjE3ODwvZmxhZ3M+CiAgICAgICAgIDx2YWx1ZSB0eXBlPSIyIj4xNTwvdmFsdWU+CiAgICAgICAgPC9CYXNpY0VudHJ5PgogICAgICAgPC9CYXNpY0VudHJ5PgogICAgICAgPEJhc2ljRW50cnk+CiAgICAgICAgPG5hbWU+V2lkZ2V0U2l6ZTwvbmFtZT4KICAgICAgICA8ZmxhZ3M+NjU2NjY8L2ZsYWdzPgogICAgICAgIDxCYXNpY0VudHJ5PgogICAgICAgICA8bmFtZT5XaWR0aDwvbmFtZT4KICAgICAgICAgPGZsYWdzPjY2MTc4PC9mbGFncz4KICAgICAgICAgPHZhbHVlIHR5cGU9IjIiPjM2NDwvdmFsdWU+CiAgICAgICAgPC9CYXNpY0VudHJ5PgogICAgICAgIDxCYXNpY0VudHJ5PgogICAgICAgICA8bmFtZT5IZWlnaHQ8L25hbWU+CiAgICAgICAgIDxmbGFncz42NjE3ODwvZmxhZ3M+CiAgICAgICAgIDx2YWx1ZSB0eXBlPSIyIj4zMTQ8L3ZhbHVlPgogICAgICAgIDwvQmFzaWNFbnRyeT4KICAgICAgIDwvQmFzaWNFbnRyeT4KICAgICAgPC9CYXNpY0VudHJ5PgogICAgICA8QmFzaWNFbnRyeT4KICAgICAgIDxuYW1lPnBsb3QxPC9uYW1lPgogICAgICAgPGZsYWdzPjY2NDM0PC9mbGFncz4KICAgICAgIDx2YWx1ZSB0eXBlPSIzIj5QbG90PC92YWx1ZT4KICAgICAgIDxCYXNpY0VudHJ5PgogICAgICAgIDxuYW1lPlZpZXdGZWF0dXJlczwvbmFtZT4KICAgICAgICA8ZmxhZ3M+NjY0MzQ8L2ZsYWdzPgogICAgICAgIDx2YWx1ZSB0eXBlPSIzIj5GU0MtQQpGU0MtSDwvdmFsdWU+CiAgICAgICA8L0Jhc2ljRW50cnk+CiAgICAgICA8QmFzaWNFbnRyeT4KICAgICAgICA8bmFtZT5WaWV3TXVsdGlMYXllcjwvbmFtZT4KICAgICAgICA8ZmxhZ3M+NjU5MjI8L2ZsYWdzPgogICAgICAgIDx2YWx1ZSB0eXBlPSIxIj4wPC92YWx1ZT4KICAgICAgIDwvQmFzaWNFbnRyeT4KICAgICAgIDxCYXNpY0VudHJ5PgogICAgICAgIDxuYW1lPlZpZXdTb3VyY2U8L25hbWU+CiAgICAgICAgPGZsYWdzPjY2NDM0PC9mbGFncz4KICAgICAgICA8dmFsdWUgdHlwZT0iMyI+MTpsaXZlXFAxPC92YWx1ZT4KICAgICAgIDwvQmFzaWNFbnRyeT4KICAgICAgIDxCYXNpY0VudHJ5PgogICAgICAgIDxuYW1lPlZpZXdQb3B1bGF0aW9uczwvbmFtZT4KICAgICAgICA8ZmxhZ3M+NjY0MzQ8L2ZsYWdzPgogICAgICAgIDx2YWx1ZSB0eXBlPSIzIj4xOmxpdmVcUDE8L3ZhbHVlPgogICAgICAgPC9CYXNpY0VudHJ5PgogICAgICAgPEJhc2ljRW50cnk+CiAgICAgICAgPG5hbWU+Vmlld01vZGU8L25hbWU+CiAgICAgICAgPGZsYWdzPjY2MTc4PC9mbGFncz4KICAgICAgICA8dmFsdWUgdHlwZT0iMiI+MDwvdmFsdWU+CiAgICAgICA8L0Jhc2ljRW50cnk+CiAgICAgICA8QmFzaWNFbnRyeT4KICAgICAgICA8bmFtZT5WaWV3QXhlczwvbmFtZT4KICAgICAgICA8ZmxhZ3M+NjY0MzQ8L2ZsYWdzPgogICAgICAgIDx2YWx1ZSB0eXBlPSIzIj5BcyBhY3F1aXJlZApBcyBhY3F1aXJlZDwvdmFsdWU+CiAgICAgICA8L0Jhc2ljRW50cnk+CiAgICAgICA8QmFzaWNFbnRyeT4KICAgICAgICA8bmFtZT5WaWV3Wm9vbTwvbmFtZT4KICAgICAgICA8ZmxhZ3M+NjY0MzQ8L2ZsYWdzPgogICAgICAgIDx2YWx1ZSB0eXBlPSIzIj4wLjAsMS4wCjAuMCwxLjA8L3ZhbHVlPgogICAgICAgPC9CYXNpY0VudHJ5PgogICAgICAgPEJhc2ljRW50cnk+CiAgICAgICAgPG5hbWU+Vmlld0hpZGVSZWdpb25zPC9uYW1lPgogICAgICAgIDxmbGFncz42NjE3ODwvZmxhZ3M+CiAgICAgICAgPHZhbHVlIHR5cGU9IjIiPjA8L3ZhbHVlPgogICAgICAgPC9CYXNpY0VudHJ5PgogICAgICAgPEJhc2ljRW50cnk+CiAgICAgICAgPG5hbWU+SGlzdG9ncmFtVXNlT3ZlcmxheTwvbmFtZT4KICAgICAgICA8ZmxhZ3M+NjYxNzg8L2ZsYWdzPgogICAgICAgIDx2YWx1ZSB0eXBlPSIyIj4wPC92YWx1ZT4KICAgICAgIDwvQmFzaWNFbnRyeT4KICAgICAgIDxCYXNpY0VudHJ5PgogICAgICAgIDxuYW1lPkhpc3RvZ3JhbU92ZXJsYXk8L25hbWU+CiAgICAgICAgPGZsYWdzPjY2NDM0PC9mbGFncz4KICAgICAgICA8dmFsdWUgdHlwZT0iMyI+CgoKCgoKCgoKPC92YWx1ZT4KICAgICAgIDwvQmFzaWNFbnRyeT4KICAgICAgIDxCYXNpY0VudHJ5PgogICAgICAgIDxuYW1lPkhpc3RvZ3JhbU92ZXJsYXlDb2xvcnM8L25hbWU+CiAgICAgICAgPGZsYWdzPjY2NDM0PC9mbGFncz4KICAgICAgICA8dmFsdWUgdHlwZT0iMyI+I2ZmYWE3ZgojZmZhYWZmCiNhYWZmN2YKIzk2ZDhlMQojYWFhYTdmCiNmZjg2NGEKI2ZjNTdmZgojNmJmZjQyCiM0MGJjZmYKI2EyYWEzNDwvdmFsdWU+CiAgICAgICA8L0Jhc2ljRW50cnk+CiAgICAgICA8QmFzaWNFbnRyeT4KICAgICAgICA8bmFtZT5WaWV3RGF0YUVuZDwvbmFtZT4KICAgICAgICA8ZmxhZ3M+NjYxNzg8L2ZsYWdzPgogICAgICAgIDx2YWx1ZSB0eXBlPSIyIj4yMTQ3NDgzNjQ3PC92YWx1ZT4KICAgICAgIDwvQmFzaWNFbnRyeT4KICAgICAgIDxCYXNpY0VudHJ5PgogICAgICAgIDxuYW1lPlZpZXdEYXRhU2tpcDwvbmFtZT4KICAgICAgICA8ZmxhZ3M+NjYxNzg8L2ZsYWdzPgogICAgICAgIDx2YWx1ZSB0eXBlPSIyIj4wPC92YWx1ZT4KICAgICAgIDwvQmFzaWNFbnRyeT4KICAgICAgIDxCYXNpY0VudHJ5PgogICAgICAgIDxuYW1lPlZpZXdEYXRhU3RhcnQ8L25hbWU+CiAgICAgICAgPGZsYWdzPjY2MTc4PC9mbGFncz4KICAgICAgICA8dmFsdWUgdHlwZT0iMiI+MDwvdmFsdWU+CiAgICAgICA8L0Jhc2ljRW50cnk+CiAgICAgICA8QmFzaWNFbnRyeT4KICAgICAgICA8bmFtZT5TY3JpcHRUZXh0PC9uYW1lPgogICAgICAgIDxmbGFncz42NjQzNDwvZmxhZ3M+CiAgICAgICAgPHZhbHVlIHR5cGU9IjMiPkVkaXQgdGV4dCB2aWEgUHJvcGVydGllczwvdmFsdWU+CiAgICAgICAgPEJhc2ljRW50cnk+CiAgICAgICAgIDxuYW1lPlByZWRlZmluZWRTY3JpcHRUZXh0PC9uYW1lPgogICAgICAgICA8ZmxhZ3M+NjY0MzQ8L2ZsYWdzPgogICAgICAgICA8dmFsdWUgdHlwZT0iMyI+PC92YWx1ZT4KICAgICAgICA8L0Jhc2ljRW50cnk+CiAgICAgICA8L0Jhc2ljRW50cnk+CiAgICAgICA8QmFzaWNFbnRyeT4KICAgICAgICA8bmFtZT5TY3JpcHRUZXh0QWxpZ25tZW50PC9uYW1lPgogICAgICAgIDxmbGFncz42NjE3ODwvZmxhZ3M+CiAgICAgICAgPHZhbHVlIHR5cGU9IjIiPjA8L3ZhbHVlPgogICAgICAgPC9CYXNpY0VudHJ5PgogICAgICAgPEJhc2ljRW50cnk+CiAgICAgICAgPG5hbWU+SGlzdG9ncmFtTm9ybWFsaXphdGlvbjwvbmFtZT4KICAgICAgICA8ZmxhZ3M+NjYxNzg8L2ZsYWdzPgogICAgICAgIDx2YWx1ZSB0eXBlPSIyIj4wPC92YWx1ZT4KICAgICAgIDwvQmFzaWNFbnRyeT4KICAgICAgIDxCYXNpY0VudHJ5PgogICAgICAgIDxuYW1lPkhpc3RvZ3JhbVBsb3RNb2RlPC9uYW1lPgogICAgICAgIDxmbGFncz42NjE3ODwvZmxhZ3M+CiAgICAgICAgPHZhbHVlIHR5cGU9IjIiPjA8L3ZhbHVlPgogICAgICAgPC9CYXNpY0VudHJ5PgogICAgICAgPEJhc2ljRW50cnk+CiAgICAgICAgPG5hbWU+SGlzdG9ncmFtU21vb3RoaW5nPC9uYW1lPgogICAgICAgIDxmbGFncz42NjE3ODwvZmxhZ3M+CiAgICAgICAgPHZhbHVlIHR5cGU9IjIiPjA8L3ZhbHVlPgogICAgICAgPC9CYXNpY0VudHJ5PgogICAgICAgPEJhc2ljRW50cnk+CiAgICAgICAgPG5hbWU+U3RhdGlzdGljRmVhdHVyZXM8L25hbWU+CiAgICAgICAgPGZsYWdzPjY2NDM0PC9mbGFncz4KICAgICAgICA8dmFsdWUgdHlwZT0iMyI+RlNDLUEKRlNDLUg8L3ZhbHVlPgogICAgICAgPC9CYXNpY0VudHJ5PgogICAgICAgPEJhc2ljRW50cnk+CiAgICAgICAgPG5hbWU+U3RhdGlzdGljUmVnaW9uRnVuY3M8L25hbWU+CiAgICAgICAgPGZsYWdzPjY2NDM0PC9mbGFncz4KICAgICAgICA8dmFsdWUgdHlwZT0iMyI+UGF0aAolLVQ8L3ZhbHVlPgogICAgICAgPC9CYXNpY0VudHJ5PgogICAgICAgPEJhc2ljRW50cnk+CiAgICAgICAgPG5hbWU+U3RhdGlzdGljRmVhdHVyZUZ1bmNzPC9uYW1lPgogICAgICAgIDxmbGFncz42NjQzNDwvZmxhZ3M+CiAgICAgICAgPHZhbHVlIHR5cGU9IjMiPjwvdmFsdWU+CiAgICAgICA8L0Jhc2ljRW50cnk+CiAgICAgICA8QmFzaWNFbnRyeT4KICAgICAgICA8bmFtZT5TdGF0aXN0aWNTb3VyY2VJbmZvPC9uYW1lPgogICAgICAgIDxmbGFncz42NTkyMjwvZmxhZ3M+CiAgICAgICAgPHZhbHVlIHR5cGU9IjEiPjE8L3ZhbHVlPgogICAgICAgPC9CYXNpY0VudHJ5PgogICAgICAgPEJhc2ljRW50cnk+CiAgICAgICAgPG5hbWU+U3RhdGlzdGljVGFibGU8L25hbWU+CiAgICAgICAgPGZsYWdzPjY1OTIyPC9mbGFncz4KICAgICAgICA8dmFsdWUgdHlwZT0iMSI+MTwvdmFsdWU+CiAgICAgICA8L0Jhc2ljRW50cnk+CiAgICAgICA8QmFzaWNFbnRyeT4KICAgICAgICA8bmFtZT5TdGF0aXN0aWNGZWF0dXJlTmFtZTwvbmFtZT4KICAgICAgICA8ZmxhZ3M+NjYxNzg8L2ZsYWdzPgogICAgICAgIDx2YWx1ZSB0eXBlPSIyIj4wPC92YWx1ZT4KICAgICAgIDwvQmFzaWNFbnRyeT4KICAgICAgIDxCYXNpY0VudHJ5PgogICAgICAgIDxuYW1lPkhlYXRtYXA8L25hbWU+CiAgICAgICAgPGZsYWdzPjY1NjY2PC9mbGFncz4KICAgICAgICA8QmFzaWNFbnRyeT4KICAgICAgICAgPG5hbWU+Q29sb3IxPC9uYW1lPgogICAgICAgICA8ZmxhZ3M+NjY0MzQ8L2ZsYWdzPgogICAgICAgICA8dmFsdWUgdHlwZT0iMyI+I2ZmMDAwMDwvdmFsdWU+CiAgICAgICAgPC9CYXNpY0VudHJ5PgogICAgICAgIDxCYXNpY0VudHJ5PgogICAgICAgICA8bmFtZT5Db2xvcjI8L25hbWU+CiAgICAgICAgIDxmbGFncz42NjQzNDwvZmxhZ3M+CiAgICAgICAgIDx2YWx1ZSB0eXBlPSIzIj4jMDBhYTAwPC92YWx1ZT4KICAgICAgICA8L0Jhc2ljRW50cnk+CiAgICAgICAgPEJhc2ljRW50cnk+CiAgICAgICAgIDxuYW1lPkNvbG9yMzwvbmFtZT4KICAgICAgICAgPGZsYWdzPjY2NDM0PC9mbGFncz4KICAgICAgICAgPHZhbHVlIHR5cGU9IjMiPiNmZmZmMDA8L3ZhbHVlPgogICAgICAgIDwvQmFzaWNFbnRyeT4KICAgICAgICA8QmFzaWNFbnRyeT4KICAgICAgICAgPG5hbWU+Q29sb3I0PC9uYW1lPgogICAgICAgICA8ZmxhZ3M+NjY0MzQ8L2ZsYWdzPgogICAgICAgICA8dmFsdWUgdHlwZT0iMyI+IzMzMzNmZjwvdmFsdWU+CiAgICAgICAgPC9CYXNpY0VudHJ5PgogICAgICAgIDxCYXNpY0VudHJ5PgogICAgICAgICA8bmFtZT5UaHJlc2hvbGQxPC9uYW1lPgogICAgICAgICA8ZmxhZ3M+Njc0NTg8L2ZsYWdzPgogICAgICAgICA8dmFsdWUgdHlwZT0iNyI+MTwvdmFsdWU+CiAgICAgICAgPC9CYXNpY0VudHJ5PgogICAgICAgIDxCYXNpY0VudHJ5PgogICAgICAgICA8bmFtZT5UaHJlc2hvbGQyPC9uYW1lPgogICAgICAgICA8ZmxhZ3M+Njc0NTg8L2ZsYWdzPgogICAgICAgICA8dmFsdWUgdHlwZT0iNyI+MTAwPC92YWx1ZT4KICAgICAgICA8L0Jhc2ljRW50cnk+CiAgICAgICAgPEJhc2ljRW50cnk+CiAgICAgICAgIDxuYW1lPlJlZ2lvbjwvbmFtZT4KICAgICAgICAgPGZsYWdzPjY2NDM0PC9mbGFncz4KICAgICAgICAgPHZhbHVlIHR5cGU9IjMiPmxpdmVcUDE8L3ZhbHVlPgogICAgICAgIDwvQmFzaWNFbnRyeT4KICAgICAgICA8QmFzaWNFbnRyeT4KICAgICAgICAgPG5hbWU+UmVnaW9uRnVuY3Rpb248L25hbWU+CiAgICAgICAgIDxmbGFncz42NjQzNDwvZmxhZ3M+CiAgICAgICAgIDx2YWx1ZSB0eXBlPSIzIj5Db3VudDwvdmFsdWU+CiAgICAgICAgPC9CYXNpY0VudHJ5PgogICAgICAgIDxCYXNpY0VudHJ5PgogICAgICAgICA8bmFtZT5GZWF0dXJlPC9uYW1lPgogICAgICAgICA8ZmxhZ3M+NjY0MzQ8L2ZsYWdzPgogICAgICAgICA8dmFsdWUgdHlwZT0iMyI+RlNDLUE8L3ZhbHVlPgogICAgICAgIDwvQmFzaWNFbnRyeT4KICAgICAgICA8QmFzaWNFbnRyeT4KICAgICAgICAgPG5hbWU+RmVhdHVyZUZ1bmN0aW9uPC9uYW1lPgogICAgICAgICA8ZmxhZ3M+NjY0MzQ8L2ZsYWdzPgogICAgICAgICA8dmFsdWUgdHlwZT0iMyI+TWVhbjwvdmFsdWU+CiAgICAgICAgPC9CYXNpY0VudHJ5PgogICAgICAgIDxCYXNpY0VudHJ5PgogICAgICAgICA8bmFtZT5Nb2RlPC9uYW1lPgogICAgICAgICA8ZmxhZ3M+NjYxNzg8L2ZsYWdzPgogICAgICAgICA8dmFsdWUgdHlwZT0iMiI+MDwvdmFsdWU+CiAgICAgICAgPC9CYXNpY0VudHJ5PgogICAgICAgIDxCYXNpY0VudHJ5PgogICAgICAgICA8bmFtZT5GdW5jdGlvbjwvbmFtZT4KICAgICAgICAgPGZsYWdzPjY2MTc4PC9mbGFncz4KICAgICAgICAgPHZhbHVlIHR5cGU9IjIiPjE8L3ZhbHVlPgogICAgICAgIDwvQmFzaWNFbnRyeT4KICAgICAgICA8QmFzaWNFbnRyeT4KICAgICAgICAgPG5hbWU+RGlzYWJsZWRHcm91cHM8L25hbWU+CiAgICAgICAgIDxmbGFncz42NjQzNDwvZmxhZ3M+CiAgICAgICAgIDx2YWx1ZSB0eXBlPSIzIj48L3ZhbHVlPgogICAgICAgIDwvQmFzaWNFbnRyeT4KICAgICAgIDwvQmFzaWNFbnRyeT4KICAgICAgIDxCYXNpY0VudHJ5PgogICAgICAgIDxuYW1lPlZpZXdIZWlnaHQ8L25hbWU+CiAgICAgICAgPGZsYWdzPjY2MTc4PC9mbGFncz4KICAgICAgICA8dmFsdWUgdHlwZT0iMiI+MjUyPC92YWx1ZT4KICAgICAgIDwvQmFzaWNFbnRyeT4KICAgICAgIDxCYXNpY0VudHJ5PgogICAgICAgIDxuYW1lPlZpZXdXaWR0aDwvbmFtZT4KICAgICAgICA8ZmxhZ3M+NjYxNzg8L2ZsYWdzPgogICAgICAgIDx2YWx1ZSB0eXBlPSIyIj4yNTI8L3ZhbHVlPgogICAgICAgPC9CYXNpY0VudHJ5PgogICAgICAgPEJhc2ljRW50cnk+CiAgICAgICAgPG5hbWU+V2lkZ2V0UG9zPC9uYW1lPgogICAgICAgIDxmbGFncz42NTY2NjwvZmxhZ3M+CiAgICAgICAgPEJhc2ljRW50cnk+CiAgICAgICAgIDxuYW1lPlg8L25hbWU+CiAgICAgICAgIDxmbGFncz42NjE3ODwvZmxhZ3M+CiAgICAgICAgIDx2YWx1ZSB0eXBlPSIyIj4zNzc8L3ZhbHVlPgogICAgICAgIDwvQmFzaWNFbnRyeT4KICAgICAgICA8QmFzaWNFbnRyeT4KICAgICAgICAgPG5hbWU+WTwvbmFtZT4KICAgICAgICAgPGZsYWdzPjY2MTc4PC9mbGFncz4KICAgICAgICAgPHZhbHVlIHR5cGU9IjIiPjE1PC92YWx1ZT4KICAgICAgICA8L0Jhc2ljRW50cnk+CiAgICAgICA8L0Jhc2ljRW50cnk+CiAgICAgICA8QmFzaWNFbnRyeT4KICAgICAgICA8bmFtZT5XaWRnZXRTaXplPC9uYW1lPgogICAgICAgIDxmbGFncz42NTY2NjwvZmxhZ3M+CiAgICAgICAgPEJhc2ljRW50cnk+CiAgICAgICAgIDxuYW1lPldpZHRoPC9uYW1lPgogICAgICAgICA8ZmxhZ3M+NjYxNzg8L2ZsYWdzPgogICAgICAgICA8dmFsdWUgdHlwZT0iMiI+MzY0PC92YWx1ZT4KICAgICAgICA8L0Jhc2ljRW50cnk+CiAgICAgICAgPEJhc2ljRW50cnk+CiAgICAgICAgIDxuYW1lPkhlaWdodDwvbmFtZT4KICAgICAgICAgPGZsYWdzPjY2MTc4PC9mbGFncz4KICAgICAgICAgPHZhbHVlIHR5cGU9IjIiPjMxNDwvdmFsdWU+CiAgICAgICAgPC9CYXNpY0VudHJ5PgogICAgICAgPC9CYXNpY0VudHJ5PgogICAgICA8L0Jhc2ljRW50cnk+CiAgICAgIDxCYXNpY0VudHJ5PgogICAgICAgPG5hbWU+cGxvdDI8L25hbWU+CiAgICAgICA8ZmxhZ3M+NjY0MzQ8L2ZsYWdzPgogICAgICAgPHZhbHVlIHR5cGU9IjMiPlBsb3Q8L3ZhbHVlPgogICAgICAgPEJhc2ljRW50cnk+CiAgICAgICAgPG5hbWU+Vmlld0ZlYXR1cmVzPC9uYW1lPgogICAgICAgIDxmbGFncz42NjQzNDwvZmxhZ3M+CiAgICAgICAgPHZhbHVlIHR5cGU9IjMiPlNTQy1XClNTQy1BPC92YWx1ZT4KICAgICAgIDwvQmFzaWNFbnRyeT4KICAgICAgIDxCYXNpY0VudHJ5PgogICAgICAgIDxuYW1lPlZpZXdNdWx0aUxheWVyPC9uYW1lPgogICAgICAgIDxmbGFncz42NTkyMjwvZmxhZ3M+CiAgICAgICAgPHZhbHVlIHR5cGU9IjEiPjA8L3ZhbHVlPgogICAgICAgPC9CYXNpY0VudHJ5PgogICAgICAgPEJhc2ljRW50cnk+CiAgICAgICAgPG5hbWU+Vmlld1NvdXJjZTwvbmFtZT4KICAgICAgICA8ZmxhZ3M+NjY0MzQ8L2ZsYWdzPgogICAgICAgIDx2YWx1ZSB0eXBlPSIzIj4xOmxpdmVcUDFcUDI8L3ZhbHVlPgogICAgICAgPC9CYXNpY0VudHJ5PgogICAgICAgPEJhc2ljRW50cnk+CiAgICAgICAgPG5hbWU+Vmlld1BvcHVsYXRpb25zPC9uYW1lPgogICAgICAgIDxmbGFncz42NjQzNDwvZmxhZ3M+CiAgICAgICAgPHZhbHVlIHR5cGU9IjMiPjE6bGl2ZVxQMVxQMjwvdmFsdWU+CiAgICAgICA8L0Jhc2ljRW50cnk+CiAgICAgICA8QmFzaWNFbnRyeT4KICAgICAgICA8bmFtZT5WaWV3TW9kZTwvbmFtZT4KICAgICAgICA8ZmxhZ3M+NjYxNzg8L2ZsYWdzPgogICAgICAgIDx2YWx1ZSB0eXBlPSIyIj4wPC92YWx1ZT4KICAgICAgIDwvQmFzaWNFbnRyeT4KICAgICAgIDxCYXNpY0VudHJ5PgogICAgICAgIDxuYW1lPlZpZXdBeGVzPC9uYW1lPgogICAgICAgIDxmbGFncz42NjQzNDwvZmxhZ3M+CiAgICAgICAgPHZhbHVlIHR5cGU9IjMiPkFzIGFjcXVpcmVkCkFzIGFjcXVpcmVkPC92YWx1ZT4KICAgICAgIDwvQmFzaWNFbnRyeT4KICAgICAgIDxCYXNpY0VudHJ5PgogICAgICAgIDxuYW1lPlZpZXdab29tPC9uYW1lPgogICAgICAgIDxmbGFncz42NjQzNDwvZmxhZ3M+CiAgICAgICAgPHZhbHVlIHR5cGU9IjMiPjAuMCwxLjAKMC4wLDEuMDwvdmFsdWU+CiAgICAgICA8L0Jhc2ljRW50cnk+CiAgICAgICA8QmFzaWNFbnRyeT4KICAgICAgICA8bmFtZT5WaWV3SGlkZVJlZ2lvbnM8L25hbWU+CiAgICAgICAgPGZsYWdzPjY2MTc4PC9mbGFncz4KICAgICAgICA8dmFsdWUgdHlwZT0iMiI+MDwvdmFsdWU+CiAgICAgICA8L0Jhc2ljRW50cnk+CiAgICAgICA8QmFzaWNFbnRyeT4KICAgICAgICA8bmFtZT5IaXN0b2dyYW1Vc2VPdmVybGF5PC9uYW1lPgogICAgICAgIDxmbGFncz42NjE3ODwvZmxhZ3M+CiAgICAgICAgPHZhbHVlIHR5cGU9IjIiPjA8L3ZhbHVlPgogICAgICAgPC9CYXNpY0VudHJ5PgogICAgICAgPEJhc2ljRW50cnk+CiAgICAgICAgPG5hbWU+SGlzdG9ncmFtT3ZlcmxheTwvbmFtZT4KICAgICAgICA8ZmxhZ3M+NjY0MzQ8L2ZsYWdzPgogICAgICAgIDx2YWx1ZSB0eXBlPSIzIj4KCgoKCgoKCgo8L3ZhbHVlPgogICAgICAgPC9CYXNpY0VudHJ5PgogICAgICAgPEJhc2ljRW50cnk+CiAgICAgICAgPG5hbWU+SGlzdG9ncmFtT3ZlcmxheUNvbG9yczwvbmFtZT4KICAgICAgICA8ZmxhZ3M+NjY0MzQ8L2ZsYWdzPgogICAgICAgIDx2YWx1ZSB0eXBlPSIzIj4jZmZhYTdmCiNmZmFhZmYKI2FhZmY3ZgojOTZkOGUxCiNhYWFhN2YKI2ZmODY0YQojZmM1N2ZmCiM2YmZmNDIKIzQwYmNmZgojYTJhYTM0PC92YWx1ZT4KICAgICAgIDwvQmFzaWNFbnRyeT4KICAgICAgIDxCYXNpY0VudHJ5PgogICAgICAgIDxuYW1lPlZpZXdEYXRhRW5kPC9uYW1lPgogICAgICAgIDxmbGFncz42NjE3ODwvZmxhZ3M+CiAgICAgICAgPHZhbHVlIHR5cGU9IjIiPjIxNDc0ODM2NDc8L3ZhbHVlPgogICAgICAgPC9CYXNpY0VudHJ5PgogICAgICAgPEJhc2ljRW50cnk+CiAgICAgICAgPG5hbWU+Vmlld0RhdGFTa2lwPC9uYW1lPgogICAgICAgIDxmbGFncz42NjE3ODwvZmxhZ3M+CiAgICAgICAgPHZhbHVlIHR5cGU9IjIiPjA8L3ZhbHVlPgogICAgICAgPC9CYXNpY0VudHJ5PgogICAgICAgPEJhc2ljRW50cnk+CiAgICAgICAgPG5hbWU+Vmlld0RhdGFTdGFydDwvbmFtZT4KICAgICAgICA8ZmxhZ3M+NjYxNzg8L2ZsYWdzPgogICAgICAgIDx2YWx1ZSB0eXBlPSIyIj4wPC92YWx1ZT4KICAgICAgIDwvQmFzaWNFbnRyeT4KICAgICAgIDxCYXNpY0VudHJ5PgogICAgICAgIDxuYW1lPlNjcmlwdFRleHQ8L25hbWU+CiAgICAgICAgPGZsYWdzPjY2NDM0PC9mbGFncz4KICAgICAgICA8dmFsdWUgdHlwZT0iMyI+RWRpdCB0ZXh0IHZpYSBQcm9wZXJ0aWVzPC92YWx1ZT4KICAgICAgICA8QmFzaWNFbnRyeT4KICAgICAgICAgPG5hbWU+UHJlZGVmaW5lZFNjcmlwdFRleHQ8L25hbWU+CiAgICAgICAgIDxmbGFncz42NjQzNDwvZmxhZ3M+CiAgICAgICAgIDx2YWx1ZSB0eXBlPSIzIj48L3ZhbHVlPgogICAgICAgIDwvQmFzaWNFbnRyeT4KICAgICAgIDwvQmFzaWNFbnRyeT4KICAgICAgIDxCYXNpY0VudHJ5PgogICAgICAgIDxuYW1lPlNjcmlwdFRleHRBbGlnbm1lbnQ8L25hbWU+CiAgICAgICAgPGZsYWdzPjY2MTc4PC9mbGFncz4KICAgICAgICA8dmFsdWUgdHlwZT0iMiI+MDwvdmFsdWU+CiAgICAgICA8L0Jhc2ljRW50cnk+CiAgICAgICA8QmFzaWNFbnRyeT4KICAgICAgICA8bmFtZT5IaXN0b2dyYW1Ob3JtYWxpemF0aW9uPC9uYW1lPgogICAgICAgIDxmbGFncz42NjE3ODwvZmxhZ3M+CiAgICAgICAgPHZhbHVlIHR5cGU9IjIiPjA8L3ZhbHVlPgogICAgICAgPC9CYXNpY0VudHJ5PgogICAgICAgPEJhc2ljRW50cnk+CiAgICAgICAgPG5hbWU+SGlzdG9ncmFtUGxvdE1vZGU8L25hbWU+CiAgICAgICAgPGZsYWdzPjY2MTc4PC9mbGFncz4KICAgICAgICA8dmFsdWUgdHlwZT0iMiI+MDwvdmFsdWU+CiAgICAgICA8L0Jhc2ljRW50cnk+CiAgICAgICA8QmFzaWNFbnRyeT4KICAgICAgICA8bmFtZT5IaXN0b2dyYW1TbW9vdGhpbmc8L25hbWU+CiAgICAgICAgPGZsYWdzPjY2MTc4PC9mbGFncz4KICAgICAgICA8dmFsdWUgdHlwZT0iMiI+MDwvdmFsdWU+CiAgICAgICA8L0Jhc2ljRW50cnk+CiAgICAgICA8QmFzaWNFbnRyeT4KICAgICAgICA8bmFtZT5TdGF0aXN0aWNGZWF0dXJlczwvbmFtZT4KICAgICAgICA8ZmxhZ3M+NjY0MzQ8L2ZsYWdzPgogICAgICAgIDx2YWx1ZSB0eXBlPSIzIj5TU0MtVwpTU0MtQTwvdmFsdWU+CiAgICAgICA8L0Jhc2ljRW50cnk+CiAgICAgICA8QmFzaWNFbnRyeT4KICAgICAgICA8bmFtZT5TdGF0aXN0aWNSZWdpb25GdW5jczwvbmFtZT4KICAgICAgICA8ZmxhZ3M+NjY0MzQ8L2ZsYWdzPgogICAgICAgIDx2YWx1ZSB0eXBlPSIzIj5QYXRoCiUtVDwvdmFsdWU+CiAgICAgICA8L0Jhc2ljRW50cnk+CiAgICAgICA8QmFzaWNFbnRyeT4KICAgICAgICA8bmFtZT5TdGF0aXN0aWNGZWF0dXJlRnVuY3M8L25hbWU+CiAgICAgICAgPGZsYWdzPjY2NDM0PC9mbGFncz4KICAgICAgICA8dmFsdWUgdHlwZT0iMyI+PC92YWx1ZT4KICAgICAgIDwvQmFzaWNFbnRyeT4KICAgICAgIDxCYXNpY0VudHJ5PgogICAgICAgIDxuYW1lPlN0YXRpc3RpY1NvdXJjZUluZm88L25hbWU+CiAgICAgICAgPGZsYWdzPjY1OTIyPC9mbGFncz4KICAgICAgICA8dmFsdWUgdHlwZT0iMSI+MTwvdmFsdWU+CiAgICAgICA8L0Jhc2ljRW50cnk+CiAgICAgICA8QmFzaWNFbnRyeT4KICAgICAgICA8bmFtZT5TdGF0aXN0aWNUYWJsZTwvbmFtZT4KICAgICAgICA8ZmxhZ3M+NjU5MjI8L2ZsYWdzPgogICAgICAgIDx2YWx1ZSB0eXBlPSIxIj4xPC92YWx1ZT4KICAgICAgIDwvQmFzaWNFbnRyeT4KICAgICAgIDxCYXNpY0VudHJ5PgogICAgICAgIDxuYW1lPlN0YXRpc3RpY0ZlYXR1cmVOYW1lPC9uYW1lPgogICAgICAgIDxmbGFncz42NjE3ODwvZmxhZ3M+CiAgICAgICAgPHZhbHVlIHR5cGU9IjIiPjA8L3ZhbHVlPgogICAgICAgPC9CYXNpY0VudHJ5PgogICAgICAgPEJhc2ljRW50cnk+CiAgICAgICAgPG5hbWU+SGVhdG1hcDwvbmFtZT4KICAgICAgICA8ZmxhZ3M+NjU2NjY8L2ZsYWdzPgogICAgICAgIDxCYXNpY0VudHJ5PgogICAgICAgICA8bmFtZT5Db2xvcjE8L25hbWU+CiAgICAgICAgIDxmbGFncz42NjQzNDwvZmxhZ3M+CiAgICAgICAgIDx2YWx1ZSB0eXBlPSIzIj4jZmYwMDAwPC92YWx1ZT4KICAgICAgICA8L0Jhc2ljRW50cnk+CiAgICAgICAgPEJhc2ljRW50cnk+CiAgICAgICAgIDxuYW1lPkNvbG9yMjwvbmFtZT4KICAgICAgICAgPGZsYWdzPjY2NDM0PC9mbGFncz4KICAgICAgICAgPHZhbHVlIHR5cGU9IjMiPiMwMGFhMDA8L3ZhbHVlPgogICAgICAgIDwvQmFzaWNFbnRyeT4KICAgICAgICA8QmFzaWNFbnRyeT4KICAgICAgICAgPG5hbWU+Q29sb3IzPC9uYW1lPgogICAgICAgICA8ZmxhZ3M+NjY0MzQ8L2ZsYWdzPgogICAgICAgICA8dmFsdWUgdHlwZT0iMyI+I2ZmZmYwMDwvdmFsdWU+CiAgICAgICAgPC9CYXNpY0VudHJ5PgogICAgICAgIDxCYXNpY0VudHJ5PgogICAgICAgICA8bmFtZT5Db2xvcjQ8L25hbWU+CiAgICAgICAgIDxmbGFncz42NjQzNDwvZmxhZ3M+CiAgICAgICAgIDx2YWx1ZSB0eXBlPSIzIj4jMzMzM2ZmPC92YWx1ZT4KICAgICAgICA8L0Jhc2ljRW50cnk+CiAgICAgICAgPEJhc2ljRW50cnk+CiAgICAgICAgIDxuYW1lPlRocmVzaG9sZDE8L25hbWU+CiAgICAgICAgIDxmbGFncz42NzQ1ODwvZmxhZ3M+CiAgICAgICAgIDx2YWx1ZSB0eXBlPSI3Ij4xPC92YWx1ZT4KICAgICAgICA8L0Jhc2ljRW50cnk+CiAgICAgICAgPEJhc2ljRW50cnk+CiAgICAgICAgIDxuYW1lPlRocmVzaG9sZDI8L25hbWU+CiAgICAgICAgIDxmbGFncz42NzQ1ODwvZmxhZ3M+CiAgICAgICAgIDx2YWx1ZSB0eXBlPSI3Ij4xMDA8L3ZhbHVlPgogICAgICAgIDwvQmFzaWNFbnRyeT4KICAgICAgICA8QmFzaWNFbnRyeT4KICAgICAgICAgPG5hbWU+UmVnaW9uPC9uYW1lPgogICAgICAgICA8ZmxhZ3M+NjY0MzQ8L2ZsYWdzPgogICAgICAgICA8dmFsdWUgdHlwZT0iMyI+bGl2ZVxQMVxQMjwvdmFsdWU+CiAgICAgICAgPC9CYXNpY0VudHJ5PgogICAgICAgIDxCYXNpY0VudHJ5PgogICAgICAgICA8bmFtZT5SZWdpb25GdW5jdGlvbjwvbmFtZT4KICAgICAgICAgPGZsYWdzPjY2NDM0PC9mbGFncz4KICAgICAgICAgPHZhbHVlIHR5cGU9IjMiPkNvdW50PC92YWx1ZT4KICAgICAgICA8L0Jhc2ljRW50cnk+CiAgICAgICAgPEJhc2ljRW50cnk+CiAgICAgICAgIDxuYW1lPkZlYXR1cmU8L25hbWU+CiAgICAgICAgIDxmbGFncz42NjQzNDwvZmxhZ3M+CiAgICAgICAgIDx2YWx1ZSB0eXBlPSIzIj5GU0MtQTwvdmFsdWU+CiAgICAgICAgPC9CYXNpY0VudHJ5PgogICAgICAgIDxCYXNpY0VudHJ5PgogICAgICAgICA8bmFtZT5GZWF0dXJlRnVuY3Rpb248L25hbWU+CiAgICAgICAgIDxmbGFncz42NjQzNDwvZmxhZ3M+CiAgICAgICAgIDx2YWx1ZSB0eXBlPSIzIj5NZWFuPC92YWx1ZT4KICAgICAgICA8L0Jhc2ljRW50cnk+CiAgICAgICAgPEJhc2ljRW50cnk+CiAgICAgICAgIDxuYW1lPk1vZGU8L25hbWU+CiAgICAgICAgIDxmbGFncz42NjE3ODwvZmxhZ3M+CiAgICAgICAgIDx2YWx1ZSB0eXBlPSIyIj4wPC92YWx1ZT4KICAgICAgICA8L0Jhc2ljRW50cnk+CiAgICAgICAgPEJhc2ljRW50cnk+CiAgICAgICAgIDxuYW1lPkZ1bmN0aW9uPC9uYW1lPgogICAgICAgICA8ZmxhZ3M+NjYxNzg8L2ZsYWdzPgogICAgICAgICA8dmFsdWUgdHlwZT0iMiI+MTwvdmFsdWU+CiAgICAgICAgPC9CYXNpY0VudHJ5PgogICAgICAgIDxCYXNpY0VudHJ5PgogICAgICAgICA8bmFtZT5EaXNhYmxlZEdyb3VwczwvbmFtZT4KICAgICAgICAgPGZsYWdzPjY2NDM0PC9mbGFncz4KICAgICAgICAgPHZhbHVlIHR5cGU9IjMiPjwvdmFsdWU+CiAgICAgICAgPC9CYXNpY0VudHJ5PgogICAgICAgPC9CYXNpY0VudHJ5PgogICAgICAgPEJhc2ljRW50cnk+CiAgICAgICAgPG5hbWU+Vmlld0hlaWdodDwvbmFtZT4KICAgICAgICA8ZmxhZ3M+NjYxNzg8L2ZsYWdzPgogICAgICAgIDx2YWx1ZSB0eXBlPSIyIj4yNTI8L3ZhbHVlPgogICAgICAgPC9CYXNpY0VudHJ5PgogICAgICAgPEJhc2ljRW50cnk+CiAgICAgICAgPG5hbWU+Vmlld1dpZHRoPC9uYW1lPgogICAgICAgIDxmbGFncz42NjE3ODwvZmxhZ3M+CiAgICAgICAgPHZhbHVlIHR5cGU9IjIiPjI1MjwvdmFsdWU+CiAgICAgICA8L0Jhc2ljRW50cnk+CiAgICAgICA8QmFzaWNFbnRyeT4KICAgICAgICA8bmFtZT5XaWRnZXRQb3M8L25hbWU+CiAgICAgICAgPGZsYWdzPjY1NjY2PC9mbGFncz4KICAgICAgICA8QmFzaWNFbnRyeT4KICAgICAgICAgPG5hbWU+WDwvbmFtZT4KICAgICAgICAgPGZsYWdzPjY2MTc4PC9mbGFncz4KICAgICAgICAgPHZhbHVlIHR5cGU9IjIiPjEzPC92YWx1ZT4KICAgICAgICA8L0Jhc2ljRW50cnk+CiAgICAgICAgPEJhc2ljRW50cnk+CiAgICAgICAgIDxuYW1lPlk8L25hbWU+CiAgICAgICAgIDxmbGFncz42NjE3ODwvZmxhZ3M+CiAgICAgICAgIDx2YWx1ZSB0eXBlPSIyIj4zMjk8L3ZhbHVlPgogICAgICAgIDwvQmFzaWNFbnRyeT4KICAgICAgIDwvQmFzaWNFbnRyeT4KICAgICAgIDxCYXNpY0VudHJ5PgogICAgICAgIDxuYW1lPldpZGdldFNpemU8L25hbWU+CiAgICAgICAgPGZsYWdzPjY1NjY2PC9mbGFncz4KICAgICAgICA8QmFzaWNFbnRyeT4KICAgICAgICAgPG5hbWU+V2lkdGg8L25hbWU+CiAgICAgICAgIDxmbGFncz42NjE3ODwvZmxhZ3M+CiAgICAgICAgIDx2YWx1ZSB0eXBlPSIyIj4zNjQ8L3ZhbHVlPgogICAgICAgIDwvQmFzaWNFbnRyeT4KICAgICAgICA8QmFzaWNFbnRyeT4KICAgICAgICAgPG5hbWU+SGVpZ2h0PC9uYW1lPgogICAgICAgICA8ZmxhZ3M+NjYxNzg8L2ZsYWdzPgogICAgICAgICA8dmFsdWUgdHlwZT0iMiI+MzE0PC92YWx1ZT4KICAgICAgICA8L0Jhc2ljRW50cnk+CiAgICAgICA8L0Jhc2ljRW50cnk+CiAgICAgIDwvQmFzaWNFbnRyeT4KICAgICAgPEJhc2ljRW50cnk+CiAgICAgICA8bmFtZT5wbG90MzwvbmFtZT4KICAgICAgIDxmbGFncz42NjQzNDwvZmxhZ3M+CiAgICAgICA8dmFsdWUgdHlwZT0iMyI+UGxvdDwvdmFsdWU+CiAgICAgICA8QmFzaWNFbnRyeT4KICAgICAgICA8bmFtZT5WaWV3RmVhdHVyZXM8L25hbWU+CiAgICAgICAgPGZsYWdzPjY2NDM0PC9mbGFncz4KICAgICAgICA8dmFsdWUgdHlwZT0iMyI+QjEtQQpTU0MtQTwvdmFsdWU+CiAgICAgICA8L0Jhc2ljRW50cnk+CiAgICAgICA8QmFzaWNFbnRyeT4KICAgICAgICA8bmFtZT5WaWV3TXVsdGlMYXllcjwvbmFtZT4KICAgICAgICA8ZmxhZ3M+NjU5MjI8L2ZsYWdzPgogICAgICAgIDx2YWx1ZSB0eXBlPSIxIj4wPC92YWx1ZT4KICAgICAgIDwvQmFzaWNFbnRyeT4KICAgICAgIDxCYXNpY0VudHJ5PgogICAgICAgIDxuYW1lPlZpZXdTb3VyY2U8L25hbWU+CiAgICAgICAgPGZsYWdzPjY2NDM0PC9mbGFncz4KICAgICAgICA8dmFsdWUgdHlwZT0iMyI+MTpsaXZlXFAxXFAyXFAzPC92YWx1ZT4KICAgICAgIDwvQmFzaWNFbnRyeT4KICAgICAgIDxCYXNpY0VudHJ5PgogICAgICAgIDxuYW1lPlZpZXdQb3B1bGF0aW9uczwvbmFtZT4KICAgICAgICA8ZmxhZ3M+NjY0MzQ8L2ZsYWdzPgogICAgICAgIDx2YWx1ZSB0eXBlPSIzIj4xOmxpdmVcUDFcUDJcUDM8L3ZhbHVlPgogICAgICAgPC9CYXNpY0VudHJ5PgogICAgICAgPEJhc2ljRW50cnk+CiAgICAgICAgPG5hbWU+Vmlld01vZGU8L25hbWU+CiAgICAgICAgPGZsYWdzPjY2MTc4PC9mbGFncz4KICAgICAgICA8dmFsdWUgdHlwZT0iMiI+MDwvdmFsdWU+CiAgICAgICA8L0Jhc2ljRW50cnk+CiAgICAgICA8QmFzaWNFbnRyeT4KICAgICAgICA8bmFtZT5WaWV3QXhlczwvbmFtZT4KICAgICAgICA8ZmxhZ3M+NjY0MzQ8L2ZsYWdzPgogICAgICAgIDx2YWx1ZSB0eXBlPSIzIj5BcyBhY3F1aXJlZApBcyBhY3F1aXJlZDwvdmFsdWU+CiAgICAgICA8L0Jhc2ljRW50cnk+CiAgICAgICA8QmFzaWNFbnRyeT4KICAgICAgICA8bmFtZT5WaWV3Wm9vbTwvbmFtZT4KICAgICAgICA8ZmxhZ3M+NjY0MzQ8L2ZsYWdzPgogICAgICAgIDx2YWx1ZSB0eXBlPSIzIj4wLjAsMS4wCjAuMCwxLjA8L3ZhbHVlPgogICAgICAgPC9CYXNpY0VudHJ5PgogICAgICAgPEJhc2ljRW50cnk+CiAgICAgICAgPG5hbWU+Vmlld0hpZGVSZWdpb25zPC9uYW1lPgogICAgICAgIDxmbGFncz42NjE3ODwvZmxhZ3M+CiAgICAgICAgPHZhbHVlIHR5cGU9IjIiPjA8L3ZhbHVlPgogICAgICAgPC9CYXNpY0VudHJ5PgogICAgICAgPEJhc2ljRW50cnk+CiAgICAgICAgPG5hbWU+SGlzdG9ncmFtVXNlT3ZlcmxheTwvbmFtZT4KICAgICAgICA8ZmxhZ3M+NjYxNzg8L2ZsYWdzPgogICAgICAgIDx2YWx1ZSB0eXBlPSIyIj4wPC92YWx1ZT4KICAgICAgIDwvQmFzaWNFbnRyeT4KICAgICAgIDxCYXNpY0VudHJ5PgogICAgICAgIDxuYW1lPkhpc3RvZ3JhbU92ZXJsYXk8L25hbWU+CiAgICAgICAgPGZsYWdzPjY2NDM0PC9mbGFncz4KICAgICAgICA8dmFsdWUgdHlwZT0iMyI+CgoKCgoKCgoKPC92YWx1ZT4KICAgICAgIDwvQmFzaWNFbnRyeT4KICAgICAgIDxCYXNpY0VudHJ5PgogICAgICAgIDxuYW1lPkhpc3RvZ3JhbU92ZXJsYXlDb2xvcnM8L25hbWU+CiAgICAgICAgPGZsYWdzPjY2NDM0PC9mbGFncz4KICAgICAgICA8dmFsdWUgdHlwZT0iMyI+I2ZmYWE3ZgojZmZhYWZmCiNhYWZmN2YKIzk2ZDhlMQojYWFhYTdmCiNmZjg2NGEKI2ZjNTdmZgojNmJmZjQyCiM0MGJjZmYKI2EyYWEzNDwvdmFsdWU+CiAgICAgICA8L0Jhc2ljRW50cnk+CiAgICAgICA8QmFzaWNFbnRyeT4KICAgICAgICA8bmFtZT5WaWV3RGF0YUVuZDwvbmFtZT4KICAgICAgICA8ZmxhZ3M+NjYxNzg8L2ZsYWdzPgogICAgICAgIDx2YWx1ZSB0eXBlPSIyIj4yMTQ3NDgzNjQ3PC92YWx1ZT4KICAgICAgIDwvQmFzaWNFbnRyeT4KICAgICAgIDxCYXNpY0VudHJ5PgogICAgICAgIDxuYW1lPlZpZXdEYXRhU2tpcDwvbmFtZT4KICAgICAgICA8ZmxhZ3M+NjYxNzg8L2ZsYWdzPgogICAgICAgIDx2YWx1ZSB0eXBlPSIyIj4wPC92YWx1ZT4KICAgICAgIDwvQmFzaWNFbnRyeT4KICAgICAgIDxCYXNpY0VudHJ5PgogICAgICAgIDxuYW1lPlZpZXdEYXRhU3RhcnQ8L25hbWU+CiAgICAgICAgPGZsYWdzPjY2MTc4PC9mbGFncz4KICAgICAgICA8dmFsdWUgdHlwZT0iMiI+MDwvdmFsdWU+CiAgICAgICA8L0Jhc2ljRW50cnk+CiAgICAgICA8QmFzaWNFbnRyeT4KICAgICAgICA8bmFtZT5TY3JpcHRUZXh0PC9uYW1lPgogICAgICAgIDxmbGFncz42NjQzNDwvZmxhZ3M+CiAgICAgICAgPHZhbHVlIHR5cGU9IjMiPkVkaXQgdGV4dCB2aWEgUHJvcGVydGllczwvdmFsdWU+CiAgICAgICAgPEJhc2ljRW50cnk+CiAgICAgICAgIDxuYW1lPlByZWRlZmluZWRTY3JpcHRUZXh0PC9uYW1lPgogICAgICAgICA8ZmxhZ3M+NjY0MzQ8L2ZsYWdzPgogICAgICAgICA8dmFsdWUgdHlwZT0iMyI+PC92YWx1ZT4KICAgICAgICA8L0Jhc2ljRW50cnk+CiAgICAgICA8L0Jhc2ljRW50cnk+CiAgICAgICA8QmFzaWNFbnRyeT4KICAgICAgICA8bmFtZT5TY3JpcHRUZXh0QWxpZ25tZW50PC9uYW1lPgogICAgICAgIDxmbGFncz42NjE3ODwvZmxhZ3M+CiAgICAgICAgPHZhbHVlIHR5cGU9IjIiPjA8L3ZhbHVlPgogICAgICAgPC9CYXNpY0VudHJ5PgogICAgICAgPEJhc2ljRW50cnk+CiAgICAgICAgPG5hbWU+SGlzdG9ncmFtTm9ybWFsaXphdGlvbjwvbmFtZT4KICAgICAgICA8ZmxhZ3M+NjYxNzg8L2ZsYWdzPgogICAgICAgIDx2YWx1ZSB0eXBlPSIyIj4wPC92YWx1ZT4KICAgICAgIDwvQmFzaWNFbnRyeT4KICAgICAgIDxCYXNpY0VudHJ5PgogICAgICAgIDxuYW1lPkhpc3RvZ3JhbVBsb3RNb2RlPC9uYW1lPgogICAgICAgIDxmbGFncz42NjE3ODwvZmxhZ3M+CiAgICAgICAgPHZhbHVlIHR5cGU9IjIiPjA8L3ZhbHVlPgogICAgICAgPC9CYXNpY0VudHJ5PgogICAgICAgPEJhc2ljRW50cnk+CiAgICAgICAgPG5hbWU+SGlzdG9ncmFtU21vb3RoaW5nPC9uYW1lPgogICAgICAgIDxmbGFncz42NjE3ODwvZmxhZ3M+CiAgICAgICAgPHZhbHVlIHR5cGU9IjIiPjA8L3ZhbHVlPgogICAgICAgPC9CYXNpY0VudHJ5PgogICAgICAgPEJhc2ljRW50cnk+CiAgICAgICAgPG5hbWU+U3RhdGlzdGljRmVhdHVyZXM8L25hbWU+CiAgICAgICAgPGZsYWdzPjY2NDM0PC9mbGFncz4KICAgICAgICA8dmFsdWUgdHlwZT0iMyI+QjEtQQpTU0MtQTwvdmFsdWU+CiAgICAgICA8L0Jhc2ljRW50cnk+CiAgICAgICA8QmFzaWNFbnRyeT4KICAgICAgICA8bmFtZT5TdGF0aXN0aWNSZWdpb25GdW5jczwvbmFtZT4KICAgICAgICA8ZmxhZ3M+NjY0MzQ8L2ZsYWdzPgogICAgICAgIDx2YWx1ZSB0eXBlPSIzIj5QYXRoCiUtVDwvdmFsdWU+CiAgICAgICA8L0Jhc2ljRW50cnk+CiAgICAgICA8QmFzaWNFbnRyeT4KICAgICAgICA8bmFtZT5TdGF0aXN0aWNGZWF0dXJlRnVuY3M8L25hbWU+CiAgICAgICAgPGZsYWdzPjY2NDM0PC9mbGFncz4KICAgICAgICA8dmFsdWUgdHlwZT0iMyI+PC92YWx1ZT4KICAgICAgIDwvQmFzaWNFbnRyeT4KICAgICAgIDxCYXNpY0VudHJ5PgogICAgICAgIDxuYW1lPlN0YXRpc3RpY1NvdXJjZUluZm88L25hbWU+CiAgICAgICAgPGZsYWdzPjY1OTIyPC9mbGFncz4KICAgICAgICA8dmFsdWUgdHlwZT0iMSI+MTwvdmFsdWU+CiAgICAgICA8L0Jhc2ljRW50cnk+CiAgICAgICA8QmFzaWNFbnRyeT4KICAgICAgICA8bmFtZT5TdGF0aXN0aWNUYWJsZTwvbmFtZT4KICAgICAgICA8ZmxhZ3M+NjU5MjI8L2ZsYWdzPgogICAgICAgIDx2YWx1ZSB0eXBlPSIxIj4xPC92YWx1ZT4KICAgICAgIDwvQmFzaWNFbnRyeT4KICAgICAgIDxCYXNpY0VudHJ5PgogICAgICAgIDxuYW1lPlN0YXRpc3RpY0ZlYXR1cmVOYW1lPC9uYW1lPgogICAgICAgIDxmbGFncz42NjE3ODwvZmxhZ3M+CiAgICAgICAgPHZhbHVlIHR5cGU9IjIiPjA8L3ZhbHVlPgogICAgICAgPC9CYXNpY0VudHJ5PgogICAgICAgPEJhc2ljRW50cnk+CiAgICAgICAgPG5hbWU+SGVhdG1hcDwvbmFtZT4KICAgICAgICA8ZmxhZ3M+NjU2NjY8L2ZsYWdzPgogICAgICAgIDxCYXNpY0VudHJ5PgogICAgICAgICA8bmFtZT5Db2xvcjE8L25hbWU+CiAgICAgICAgIDxmbGFncz42NjQzNDwvZmxhZ3M+CiAgICAgICAgIDx2YWx1ZSB0eXBlPSIzIj4jZmYwMDAwPC92YWx1ZT4KICAgICAgICA8L0Jhc2ljRW50cnk+CiAgICAgICAgPEJhc2ljRW50cnk+CiAgICAgICAgIDxuYW1lPkNvbG9yMjwvbmFtZT4KICAgICAgICAgPGZsYWdzPjY2NDM0PC9mbGFncz4KICAgICAgICAgPHZhbHVlIHR5cGU9IjMiPiMwMGFhMDA8L3ZhbHVlPgogICAgICAgIDwvQmFzaWNFbnRyeT4KICAgICAgICA8QmFzaWNFbnRyeT4KICAgICAgICAgPG5hbWU+Q29sb3IzPC9uYW1lPgogICAgICAgICA8ZmxhZ3M+NjY0MzQ8L2ZsYWdzPgogICAgICAgICA8dmFsdWUgdHlwZT0iMyI+I2ZmZmYwMDwvdmFsdWU+CiAgICAgICAgPC9CYXNpY0VudHJ5PgogICAgICAgIDxCYXNpY0VudHJ5PgogICAgICAgICA8bmFtZT5Db2xvcjQ8L25hbWU+CiAgICAgICAgIDxmbGFncz42NjQzNDwvZmxhZ3M+CiAgICAgICAgIDx2YWx1ZSB0eXBlPSIzIj4jMzMzM2ZmPC92YWx1ZT4KICAgICAgICA8L0Jhc2ljRW50cnk+CiAgICAgICAgPEJhc2ljRW50cnk+CiAgICAgICAgIDxuYW1lPlRocmVzaG9sZDE8L25hbWU+CiAgICAgICAgIDxmbGFncz42NzQ1ODwvZmxhZ3M+CiAgICAgICAgIDx2YWx1ZSB0eXBlPSI3Ij4xPC92YWx1ZT4KICAgICAgICA8L0Jhc2ljRW50cnk+CiAgICAgICAgPEJhc2ljRW50cnk+CiAgICAgICAgIDxuYW1lPlRocmVzaG9sZDI8L25hbWU+CiAgICAgICAgIDxmbGFncz42NzQ1ODwvZmxhZ3M+CiAgICAgICAgIDx2YWx1ZSB0eXBlPSI3Ij4xMDA8L3ZhbHVlPgogICAgICAgIDwvQmFzaWNFbnRyeT4KICAgICAgICA8QmFzaWNFbnRyeT4KICAgICAgICAgPG5hbWU+UmVnaW9uPC9uYW1lPgogICAgICAgICA8ZmxhZ3M+NjY0MzQ8L2ZsYWdzPgogICAgICAgICA8dmFsdWUgdHlwZT0iMyI+bGl2ZVxQMVxQMlxQMzwvdmFsdWU+CiAgICAgICAgPC9CYXNpY0VudHJ5PgogICAgICAgIDxCYXNpY0VudHJ5PgogICAgICAgICA8bmFtZT5SZWdpb25GdW5jdGlvbjwvbmFtZT4KICAgICAgICAgPGZsYWdzPjY2NDM0PC9mbGFncz4KICAgICAgICAgPHZhbHVlIHR5cGU9IjMiPkNvdW50PC92YWx1ZT4KICAgICAgICA8L0Jhc2ljRW50cnk+CiAgICAgICAgPEJhc2ljRW50cnk+CiAgICAgICAgIDxuYW1lPkZlYXR1cmU8L25hbWU+CiAgICAgICAgIDxmbGFncz42NjQzNDwvZmxhZ3M+CiAgICAgICAgIDx2YWx1ZSB0eXBlPSIzIj5GU0MtQTwvdmFsdWU+CiAgICAgICAgPC9CYXNpY0VudHJ5PgogICAgICAgIDxCYXNpY0VudHJ5PgogICAgICAgICA8bmFtZT5GZWF0dXJlRnVuY3Rpb248L25hbWU+CiAgICAgICAgIDxmbGFncz42NjQzNDwvZmxhZ3M+CiAgICAgICAgIDx2YWx1ZSB0eXBlPSIzIj5NZWFuPC92YWx1ZT4KICAgICAgICA8L0Jhc2ljRW50cnk+CiAgICAgICAgPEJhc2ljRW50cnk+CiAgICAgICAgIDxuYW1lPk1vZGU8L25hbWU+CiAgICAgICAgIDxmbGFncz42NjE3ODwvZmxhZ3M+CiAgICAgICAgIDx2YWx1ZSB0eXBlPSIyIj4wPC92YWx1ZT4KICAgICAgICA8L0Jhc2ljRW50cnk+CiAgICAgICAgPEJhc2ljRW50cnk+CiAgICAgICAgIDxuYW1lPkZ1bmN0aW9uPC9uYW1lPgogICAgICAgICA8ZmxhZ3M+NjYxNzg8L2ZsYWdzPgogICAgICAgICA8dmFsdWUgdHlwZT0iMiI+MTwvdmFsdWU+CiAgICAgICAgPC9CYXNpY0VudHJ5PgogICAgICAgIDxCYXNpY0VudHJ5PgogICAgICAgICA8bmFtZT5EaXNhYmxlZEdyb3VwczwvbmFtZT4KICAgICAgICAgPGZsYWdzPjY2NDM0PC9mbGFncz4KICAgICAgICAgPHZhbHVlIHR5cGU9IjMiPjwvdmFsdWU+CiAgICAgICAgPC9CYXNpY0VudHJ5PgogICAgICAgPC9CYXNpY0VudHJ5PgogICAgICAgPEJhc2ljRW50cnk+CiAgICAgICAgPG5hbWU+Vmlld0hlaWdodDwvbmFtZT4KICAgICAgICA8ZmxhZ3M+NjYxNzg8L2ZsYWdzPgogICAgICAgIDx2YWx1ZSB0eXBlPSIyIj4yNTI8L3ZhbHVlPgogICAgICAgPC9CYXNpY0VudHJ5PgogICAgICAgPEJhc2ljRW50cnk+CiAgICAgICAgPG5hbWU+Vmlld1dpZHRoPC9uYW1lPgogICAgICAgIDxmbGFncz42NjE3ODwvZmxhZ3M+CiAgICAgICAgPHZhbHVlIHR5cGU9IjIiPjI1MjwvdmFsdWU+CiAgICAgICA8L0Jhc2ljRW50cnk+CiAgICAgICA8QmFzaWNFbnRyeT4KICAgICAgICA8bmFtZT5XaWRnZXRQb3M8L25hbWU+CiAgICAgICAgPGZsYWdzPjY1NjY2PC9mbGFncz4KICAgICAgICA8QmFzaWNFbnRyeT4KICAgICAgICAgPG5hbWU+WDwvbmFtZT4KICAgICAgICAgPGZsYWdzPjY2MTc4PC9mbGFncz4KICAgICAgICAgPHZhbHVlIHR5cGU9IjIiPjM3NzwvdmFsdWU+CiAgICAgICAgPC9CYXNpY0VudHJ5PgogICAgICAgIDxCYXNpY0VudHJ5PgogICAgICAgICA8bmFtZT5ZPC9uYW1lPgogICAgICAgICA8ZmxhZ3M+NjYxNzg8L2ZsYWdzPgogICAgICAgICA8dmFsdWUgdHlwZT0iMiI+MzI5PC92YWx1ZT4KICAgICAgICA8L0Jhc2ljRW50cnk+CiAgICAgICA8L0Jhc2ljRW50cnk+CiAgICAgICA8QmFzaWNFbnRyeT4KICAgICAgICA8bmFtZT5XaWRnZXRTaXplPC9uYW1lPgogICAgICAgIDxmbGFncz42NTY2NjwvZmxhZ3M+CiAgICAgICAgPEJhc2ljRW50cnk+CiAgICAgICAgIDxuYW1lPldpZHRoPC9uYW1lPgogICAgICAgICA8ZmxhZ3M+NjYxNzg8L2ZsYWdzPgogICAgICAgICA8dmFsdWUgdHlwZT0iMiI+MzY0PC92YWx1ZT4KICAgICAgICA8L0Jhc2ljRW50cnk+CiAgICAgICAgPEJhc2ljRW50cnk+CiAgICAgICAgIDxuYW1lPkhlaWdodDwvbmFtZT4KICAgICAgICAgPGZsYWdzPjY2MTc4PC9mbGFncz4KICAgICAgICAgPHZhbHVlIHR5cGU9IjIiPjMxNDwvdmFsdWU+CiAgICAgICAgPC9CYXNpY0VudHJ5PgogICAgICAgPC9CYXNpY0VudHJ5PgogICAgICA8L0Jhc2ljRW50cnk+CiAgICAgPC9CYXNpY0VudHJ5PgogICAgPC9CYXNpY0VudHJ5PgogICA8L0Jhc2ljRW50cnk+CiAgPC9CYXNpY0VudHJ5PgogPC9CYXNpY0VudHJ5PgogPEJhc2ljRW50cnk+CiAgPG5hbWU+UmVnaW9uczwvbmFtZT4KICA8ZmxhZ3M+NjU2NjY8L2ZsYWdzPgogIDxCYXNpY0VudHJ5PgogICA8bmFtZT44OTwvbmFtZT4KICAgPGZsYWdzPjY1NjY2PC9mbGFncz4KICAgPEJhc2ljRW50cnk+CiAgICA8bmFtZT5Vc2VyZGVmTmFtZTwvbmFtZT4KICAgIDxmbGFncz42NjQzNDwvZmxhZ3M+CiAgICA8dmFsdWUgdHlwZT0iMyI+PC92YWx1ZT4KICAgPC9CYXNpY0VudHJ5PgogICA8QmFzaWNFbnRyeT4KICAgIDxuYW1lPlR5cGU8L25hbWU+CiAgICA8ZmxhZ3M+NjYxNzg8L2ZsYWdzPgogICAgPHZhbHVlIHR5cGU9IjIiPjI8L3ZhbHVlPgogICA8L0Jhc2ljRW50cnk+CiAgIDxCYXNpY0VudHJ5PgogICAgPG5hbWU+RmVhdHVyZXM8L25hbWU+CiAgICA8ZmxhZ3M+NjY0MzQ8L2ZsYWdzPgogICAgPHZhbHVlIHR5cGU9IjMiPkZTQy1BClNTQy1BPC92YWx1ZT4KICAgPC9CYXNpY0VudHJ5PgogICA8QmFzaWNFbnRyeT4KICAgIDxuYW1lPkdyb3VwPC9uYW1lPgogICAgPGZsYWdzPjY2MTc4PC9mbGFncz4KICAgIDx2YWx1ZSB0eXBlPSIyIj4wPC92YWx1ZT4KICAgPC9CYXNpY0VudHJ5PgogICA8QmFzaWNFbnRyeT4KICAgIDxuYW1lPkNvbG9yPC9uYW1lPgogICAgPGZsYWdzPjY2NDM0PC9mbGFncz4KICAgIDx2YWx1ZSB0eXBlPSIzIj4jMDA4MDAwPC92YWx1ZT4KICAgPC9CYXNpY0VudHJ5PgogICA8QmFzaWNFbnRyeT4KICAgIDxuYW1lPklzTm90PC9uYW1lPgogICAgPGZsYWdzPjY1OTIyPC9mbGFncz4KICAgIDx2YWx1ZSB0eXBlPSIxIj4wPC92YWx1ZT4KICAgPC9CYXNpY0VudHJ5PgogICA8QmFzaWNFbnRyeT4KICAgIDxuYW1lPlBvaW50czwvbmFtZT4KICAgIDxmbGFncz42NTY2NjwvZmxhZ3M+CiAgICA8QmFzaWNFbnRyeT4KICAgICA8bmFtZT5Qb2ludDA8L25hbWU+CiAgICAgPGZsYWdzPjY1NjY2PC9mbGFncz4KICAgICA8QmFzaWNFbnRyeT4KICAgICAgPG5hbWU+WDwvbmFtZT4KICAgICAgPGZsYWdzPjY2MTc4PC9mbGFncz4KICAgICAgPHZhbHVlIHR5cGU9IjIiPjA8L3ZhbHVlPgogICAgIDwvQmFzaWNFbnRyeT4KICAgICA8QmFzaWNFbnRyeT4KICAgICAgPG5hbWU+WTwvbmFtZT4KICAgICAgPGZsYWdzPjY2MTc4PC9mbGFncz4KICAgICAgPHZhbHVlIHR5cGU9IjIiPjM2MjwvdmFsdWU+CiAgICAgPC9CYXNpY0VudHJ5PgogICAgPC9CYXNpY0VudHJ5PgogICAgPEJhc2ljRW50cnk+CiAgICAgPG5hbWU+UG9pbnQxPC9uYW1lPgogICAgIDxmbGFncz42NTY2NjwvZmxhZ3M+CiAgICAgPEJhc2ljRW50cnk+CiAgICAgIDxuYW1lPlg8L25hbWU+CiAgICAgIDxmbGFncz42NjE3ODwvZmxhZ3M+CiAgICAgIDx2YWx1ZSB0eXBlPSIyIj44OTwvdmFsdWU+CiAgICAgPC9CYXNpY0VudHJ5PgogICAgIDxCYXNpY0VudHJ5PgogICAgICA8bmFtZT5ZPC9uYW1lPgogICAgICA8ZmxhZ3M+NjYxNzg8L2ZsYWdzPgogICAgICA8dmFsdWUgdHlwZT0iMiI+NTA0PC92YWx1ZT4KICAgICA8L0Jhc2ljRW50cnk+CiAgICA8L0Jhc2ljRW50cnk+CiAgICA8QmFzaWNFbnRyeT4KICAgICA8bmFtZT5Qb2ludDI8L25hbWU+CiAgICAgPGZsYWdzPjY1NjY2PC9mbGFncz4KICAgICA8QmFzaWNFbnRyeT4KICAgICAgPG5hbWU+WDwvbmFtZT4KICAgICAgPGZsYWdzPjY2MTc4PC9mbGFncz4KICAgICAgPHZhbHVlIHR5cGU9IjIiPjUwNjwvdmFsdWU+CiAgICAgPC9CYXNpY0VudHJ5PgogICAgIDxCYXNpY0VudHJ5PgogICAgICA8bmFtZT5ZPC9uYW1lPgogICAgICA8ZmxhZ3M+NjYxNzg8L2ZsYWdzPgogICAgICA8dmFsdWUgdHlwZT0iMiI+NTA0PC92YWx1ZT4KICAgICA8L0Jhc2ljRW50cnk+CiAgICA8L0Jhc2ljRW50cnk+CiAgICA8QmFzaWNFbnRyeT4KICAgICA8bmFtZT5Qb2ludDM8L25hbWU+CiAgICAgPGZsYWdzPjY1NjY2PC9mbGFncz4KICAgICA8QmFzaWNFbnRyeT4KICAgICAgPG5hbWU+WDwvbmFtZT4KICAgICAgPGZsYWdzPjY2MTc4PC9mbGFncz4KICAgICAgPHZhbHVlIHR5cGU9IjIiPjUwODwvdmFsdWU+CiAgICAgPC9CYXNpY0VudHJ5PgogICAgIDxCYXNpY0VudHJ5PgogICAgICA8bmFtZT5ZPC9uYW1lPgogICAgICA8ZmxhZ3M+NjYxNzg8L2ZsYWdzPgogICAgICA8dmFsdWUgdHlwZT0iMiI+MjwvdmFsdWU+CiAgICAgPC9CYXNpY0VudHJ5PgogICAgPC9CYXNpY0VudHJ5PgogICAgPEJhc2ljRW50cnk+CiAgICAgPG5hbWU+UG9pbnQ0PC9uYW1lPgogICAgIDxmbGFncz42NTY2NjwvZmxhZ3M+CiAgICAgPEJhc2ljRW50cnk+CiAgICAgIDxuYW1lPlg8L25hbWU+CiAgICAgIDxmbGFncz42NjE3ODwvZmxhZ3M+CiAgICAgIDx2YWx1ZSB0eXBlPSIyIj4wPC92YWx1ZT4KICAgICA8L0Jhc2ljRW50cnk+CiAgICAgPEJhc2ljRW50cnk+CiAgICAgIDxuYW1lPlk8L25hbWU+CiAgICAgIDxmbGFncz42NjE3ODwvZmxhZ3M+CiAgICAgIDx2YWx1ZSB0eXBlPSIyIj4yPC92YWx1ZT4KICAgICA8L0Jhc2ljRW50cnk+CiAgICA8L0Jhc2ljRW50cnk+CiAgIDwvQmFzaWNFbnRyeT4KICAgPEJhc2ljRW50cnk+CiAgICA8bmFtZT5UZXh0UG9pbnRzPC9uYW1lPgogICAgPGZsYWdzPjY1NjY2PC9mbGFncz4KICAgIDxCYXNpY0VudHJ5PgogICAgIDxuYW1lPlBvaW50MDwvbmFtZT4KICAgICA8ZmxhZ3M+NjU2NjY8L2ZsYWdzPgogICAgIDxCYXNpY0VudHJ5PgogICAgICA8bmFtZT5YPC9uYW1lPgogICAgICA8ZmxhZ3M+NjYxNzg8L2ZsYWdzPgogICAgICA8dmFsdWUgdHlwZT0iMiI+MDwvdmFsdWU+CiAgICAgPC9CYXNpY0VudHJ5PgogICAgIDxCYXNpY0VudHJ5PgogICAgICA8bmFtZT5ZPC9uYW1lPgogICAgICA8ZmxhZ3M+NjYxNzg8L2ZsYWdzPgogICAgICA8dmFsdWUgdHlwZT0iMiI+MzYyPC92YWx1ZT4KICAgICA8L0Jhc2ljRW50cnk+CiAgICAgPEJhc2ljRW50cnk+CiAgICAgIDxuYW1lPlRleHQ8L25hbWU+CiAgICAgIDxmbGFncz42NjQzNDwvZmxhZ3M+CiAgICAgIDx2YWx1ZSB0eXBlPSIzIj48L3ZhbHVlPgogICAgIDwvQmFzaWNFbnRyeT4KICAgIDwvQmFzaWNFbnRyeT4KICAgPC9CYXNpY0VudHJ5PgogIDwvQmFzaWNFbnRyeT4KICA8QmFzaWNFbnRyeT4KICAgPG5hbWU+OTA8L25hbWU+CiAgIDxmbGFncz42NTY2NjwvZmxhZ3M+CiAgIDxCYXNpY0VudHJ5PgogICAgPG5hbWU+VXNlcmRlZk5hbWU8L25hbWU+CiAgICA8ZmxhZ3M+NjY0MzQ8L2ZsYWdzPgogICAgPHZhbHVlIHR5cGU9IjMiPjwvdmFsdWU+CiAgIDwvQmFzaWNFbnRyeT4KICAgPEJhc2ljRW50cnk+CiAgICA8bmFtZT5UeXBlPC9uYW1lPgogICAgPGZsYWdzPjY2MTc4PC9mbGFncz4KICAgIDx2YWx1ZSB0eXBlPSIyIj4yPC92YWx1ZT4KICAgPC9CYXNpY0VudHJ5PgogICA8QmFzaWNFbnRyeT4KICAgIDxuYW1lPkZlYXR1cmVzPC9uYW1lPgogICAgPGZsYWdzPjY2NDM0PC9mbGFncz4KICAgIDx2YWx1ZSB0eXBlPSIzIj5GU0MtQQpGU0MtSDwvdmFsdWU+CiAgIDwvQmFzaWNFbnRyeT4KICAgPEJhc2ljRW50cnk+CiAgICA8bmFtZT5Hcm91cDwvbmFtZT4KICAgIDxmbGFncz42NjE3ODwvZmxhZ3M+CiAgICA8dmFsdWUgdHlwZT0iMiI+MDwvdmFsdWU+CiAgIDwvQmFzaWNFbnRyeT4KICAgPEJhc2ljRW50cnk+CiAgICA8bmFtZT5Db2xvcjwvbmFtZT4KICAgIDxmbGFncz42NjQzNDwvZmxhZ3M+CiAgICA8dmFsdWUgdHlwZT0iMyI+I2ZmMDAwMDwvdmFsdWU+CiAgIDwvQmFzaWNFbnRyeT4KICAgPEJhc2ljRW50cnk+CiAgICA8bmFtZT5Jc05vdDwvbmFtZT4KICAgIDxmbGFncz42NTkyMjwvZmxhZ3M+CiAgICA8dmFsdWUgdHlwZT0iMSI+MDwvdmFsdWU+CiAgIDwvQmFzaWNFbnRyeT4KICAgPEJhc2ljRW50cnk+CiAgICA8bmFtZT5Qb2ludHM8L25hbWU+CiAgICA8ZmxhZ3M+NjU2NjY8L2ZsYWdzPgogICAgPEJhc2ljRW50cnk+CiAgICAgPG5hbWU+UG9pbnQwPC9uYW1lPgogICAgIDxmbGFncz42NTY2NjwvZmxhZ3M+CiAgICAgPEJhc2ljRW50cnk+CiAgICAgIDxuYW1lPlg8L25hbWU+CiAgICAgIDxmbGFncz42NjE3ODwvZmxhZ3M+CiAgICAgIDx2YWx1ZSB0eXBlPSIyIj4xODwvdmFsdWU+CiAgICAgPC9CYXNpY0VudHJ5PgogICAgIDxCYXNpY0VudHJ5PgogICAgICA8bmFtZT5ZPC9uYW1lPgogICAgICA8ZmxhZ3M+NjYxNzg8L2ZsYWdzPgogICAgICA8dmFsdWUgdHlwZT0iMiI+NDgyPC92YWx1ZT4KICAgICA8L0Jhc2ljRW50cnk+CiAgICA8L0Jhc2ljRW50cnk+CiAgICA8QmFzaWNFbnRyeT4KICAgICA8bmFtZT5Qb2ludDE8L25hbWU+CiAgICAgPGZsYWdzPjY1NjY2PC9mbGFncz4KICAgICA8QmFzaWNFbnRyeT4KICAgICAgPG5hbWU+WDwvbmFtZT4KICAgICAgPGZsYWdzPjY2MTc4PC9mbGFncz4KICAgICAgPHZhbHVlIHR5cGU9IjIiPjY5PC92YWx1ZT4KICAgICA8L0Jhc2ljRW50cnk+CiAgICAgPEJhc2ljRW50cnk+CiAgICAgIDxuYW1lPlk8L25hbWU+CiAgICAgIDxmbGFncz42NjE3ODwvZmxhZ3M+CiAgICAgIDx2YWx1ZSB0eXBlPSIyIj40ODQ8L3ZhbHVlPgogICAgIDwvQmFzaWNFbnRyeT4KICAgIDwvQmFzaWNFbnRyeT4KICAgIDxCYXNpY0VudHJ5PgogICAgIDxuYW1lPlBvaW50MjwvbmFtZT4KICAgICA8ZmxhZ3M+NjU2NjY8L2ZsYWdzPgogICAgIDxCYXNpY0VudHJ5PgogICAgICA8bmFtZT5YPC9uYW1lPgogICAgICA8ZmxhZ3M+NjYxNzg8L2ZsYWdzPgogICAgICA8dmFsdWUgdHlwZT0iMiI+MzEzPC92YWx1ZT4KICAgICA8L0Jhc2ljRW50cnk+CiAgICAgPEJhc2ljRW50cnk+CiAgICAgIDxuYW1lPlk8L25hbWU+CiAgICAgIDxmbGFncz42NjE3ODwvZmxhZ3M+CiAgICAgIDx2YWx1ZSB0eXBlPSIyIj4zNjY8L3ZhbHVlPgogICAgIDwvQmFzaWNFbnRyeT4KICAgIDwvQmFzaWNFbnRyeT4KICAgIDxCYXNpY0VudHJ5PgogICAgIDxuYW1lPlBvaW50MzwvbmFtZT4KICAgICA8ZmxhZ3M+NjU2NjY8L2ZsYWdzPgogICAgIDxCYXNpY0VudHJ5PgogICAgICA8bmFtZT5YPC9uYW1lPgogICAgICA8ZmxhZ3M+NjYxNzg8L2ZsYWdzPgogICAgICA8dmFsdWUgdHlwZT0iMiI+MjQyPC92YWx1ZT4KICAgICA8L0Jhc2ljRW50cnk+CiAgICAgPEJhc2ljRW50cnk+CiAgICAgIDxuYW1lPlk8L25hbWU+CiAgICAgIDxmbGFncz42NjE3ODwvZmxhZ3M+CiAgICAgIDx2YWx1ZSB0eXBlPSIyIj4zNTg8L3ZhbHVlPgogICAgIDwvQmFzaWNFbnRyeT4KICAgIDwvQmFzaWNFbnRyeT4KICAgPC9CYXNpY0VudHJ5PgogICA8QmFzaWNFbnRyeT4KICAgIDxuYW1lPlRleHRQb2ludHM8L25hbWU+CiAgICA8ZmxhZ3M+NjU2NjY8L2ZsYWdzPgogICAgPEJhc2ljRW50cnk+CiAgICAgPG5hbWU+UG9pbnQwPC9uYW1lPgogICAgIDxmbGFncz42NTY2NjwvZmxhZ3M+CiAgICAgPEJhc2ljRW50cnk+CiAgICAgIDxuYW1lPlg8L25hbWU+CiAgICAgIDxmbGFncz42NjE3ODwvZmxhZ3M+CiAgICAgIDx2YWx1ZSB0eXBlPSIyIj44OTwvdmFsdWU+CiAgICAgPC9CYXNpY0VudHJ5PgogICAgIDxCYXNpY0VudHJ5PgogICAgICA8bmFtZT5ZPC9uYW1lPgogICAgICA8ZmxhZ3M+NjYxNzg8L2ZsYWdzPgogICAgICA8dmFsdWUgdHlwZT0iMiI+MjQ4PC92YWx1ZT4KICAgICA8L0Jhc2ljRW50cnk+CiAgICAgPEJhc2ljRW50cnk+CiAgICAgIDxuYW1lPlRleHQ8L25hbWU+CiAgICAgIDxmbGFncz42NjQzNDwvZmxhZ3M+CiAgICAgIDx2YWx1ZSB0eXBlPSIzIj48L3ZhbHVlPgogICAgIDwvQmFzaWNFbnRyeT4KICAgIDwvQmFzaWNFbnRyeT4KICAgPC9CYXNpY0VudHJ5PgogIDwvQmFzaWNFbnRyeT4KICA8QmFzaWNFbnRyeT4KICAgPG5hbWU+OTE8L25hbWU+CiAgIDxmbGFncz42NTY2NjwvZmxhZ3M+CiAgIDxCYXNpY0VudHJ5PgogICAgPG5hbWU+VXNlcmRlZk5hbWU8L25hbWU+CiAgICA8ZmxhZ3M+NjY0MzQ8L2ZsYWdzPgogICAgPHZhbHVlIHR5cGU9IjMiPjwvdmFsdWU+CiAgIDwvQmFzaWNFbnRyeT4KICAgPEJhc2ljRW50cnk+CiAgICA8bmFtZT5UeXBlPC9uYW1lPgogICAgPGZsYWdzPjY2MTc4PC9mbGFncz4KICAgIDx2YWx1ZSB0eXBlPSIyIj4zPC92YWx1ZT4KICAgPC9CYXNpY0VudHJ5PgogICA8QmFzaWNFbnRyeT4KICAgIDxuYW1lPkZlYXR1cmVzPC9uYW1lPgogICAgPGZsYWdzPjY2NDM0PC9mbGFncz4KICAgIDx2YWx1ZSB0eXBlPSIzIj5TU0MtVwpTU0MtQTwvdmFsdWU+CiAgIDwvQmFzaWNFbnRyeT4KICAgPEJhc2ljRW50cnk+CiAgICA8bmFtZT5Hcm91cDwvbmFtZT4KICAgIDxmbGFncz42NjE3ODwvZmxhZ3M+CiAgICA8dmFsdWUgdHlwZT0iMiI+MDwvdmFsdWU+CiAgIDwvQmFzaWNFbnRyeT4KICAgPEJhc2ljRW50cnk+CiAgICA8bmFtZT5Db2xvcjwvbmFtZT4KICAgIDxmbGFncz42NjQzNDwvZmxhZ3M+CiAgICA8dmFsdWUgdHlwZT0iMyI+IzAwMDBmZjwvdmFsdWU+CiAgIDwvQmFzaWNFbnRyeT4KICAgPEJhc2ljRW50cnk+CiAgICA8bmFtZT5Jc05vdDwvbmFtZT4KICAgIDxmbGFncz42NTkyMjwvZmxhZ3M+CiAgICA8dmFsdWUgdHlwZT0iMSI+MDwvdmFsdWU+CiAgIDwvQmFzaWNFbnRyeT4KICAgPEJhc2ljRW50cnk+CiAgICA8bmFtZT5Qb2ludHM8L25hbWU+CiAgICA8ZmxhZ3M+NjU2NjY8L2ZsYWdzPgogICAgPEJhc2ljRW50cnk+CiAgICAgPG5hbWU+UG9pbnQwPC9uYW1lPgogICAgIDxmbGFncz42NTY2NjwvZmxhZ3M+CiAgICAgPEJhc2ljRW50cnk+CiAgICAgIDxuYW1lPlg8L25hbWU+CiAgICAgIDxmbGFncz42NjE3ODwvZmxhZ3M+CiAgICAgIDx2YWx1ZSB0eXBlPSIyIj4yMzI8L3ZhbHVlPgogICAgIDwvQmFzaWNFbnRyeT4KICAgICA8QmFzaWNFbnRyeT4KICAgICAgPG5hbWU+WTwvbmFtZT4KICAgICAgPGZsYWdzPjY2MTc4PC9mbGFncz4KICAgICAgPHZhbHVlIHR5cGU9IjIiPjMwPC92YWx1ZT4KICAgICA8L0Jhc2ljRW50cnk+CiAgICA8L0Jhc2ljRW50cnk+CiAgICA8QmFzaWNFbnRyeT4KICAgICA8bmFtZT5Qb2ludDE8L25hbWU+CiAgICAgPGZsYWdzPjY1NjY2PC9mbGFncz4KICAgICA8QmFzaWNFbnRyeT4KICAgICAgPG5hbWU+WDwvbmFtZT4KICAgICAgPGZsYWdzPjY2MTc4PC9mbGFncz4KICAgICAgPHZhbHVlIHR5cGU9IjIiPjIzMjwvdmFsdWU+CiAgICAgPC9CYXNpY0VudHJ5PgogICAgIDxCYXNpY0VudHJ5PgogICAgICA8bmFtZT5ZPC9uYW1lPgogICAgICA8ZmxhZ3M+NjYxNzg8L2ZsYWdzPgogICAgICA8dmFsdWUgdHlwZT0iMiI+MzA8L3ZhbHVlPgogICAgIDwvQmFzaWNFbnRyeT4KICAgIDwvQmFzaWNFbnRyeT4KICAgIDxCYXNpY0VudHJ5PgogICAgIDxuYW1lPlBvaW50MjwvbmFtZT4KICAgICA8ZmxhZ3M+NjU2NjY8L2ZsYWdzPgogICAgIDxCYXNpY0VudHJ5PgogICAgICA8bmFtZT5YPC9uYW1lPgogICAgICA8ZmxhZ3M+NjYxNzg8L2ZsYWdzPgogICAgICA8dmFsdWUgdHlwZT0iMiI+NDk2PC92YWx1ZT4KICAgICA8L0Jhc2ljRW50cnk+CiAgICAgPEJhc2ljRW50cnk+CiAgICAgIDxuYW1lPlk8L25hbWU+CiAgICAgIDxmbGFncz42NjE3ODwvZmxhZ3M+CiAgICAgIDx2YWx1ZSB0eXBlPSIyIj40OTY8L3ZhbHVlPgogICAgIDwvQmFzaWNFbnRyeT4KICAgIDwvQmFzaWNFbnRyeT4KICAgIDxCYXNpY0VudHJ5PgogICAgIDxuYW1lPlBvaW50MzwvbmFtZT4KICAgICA8ZmxhZ3M+NjU2NjY8L2ZsYWdzPgogICAgIDxCYXNpY0VudHJ5PgogICAgICA8bmFtZT5YPC9uYW1lPgogICAgICA8ZmxhZ3M+NjYxNzg8L2ZsYWdzPgogICAgICA8dmFsdWUgdHlwZT0iMiI+NDk2PC92YWx1ZT4KICAgICA8L0Jhc2ljRW50cnk+CiAgICAgPEJhc2ljRW50cnk+CiAgICAgIDxuYW1lPlk8L25hbWU+CiAgICAgIDxmbGFncz42NjE3ODwvZmxhZ3M+CiAgICAgIDx2YWx1ZSB0eXBlPSIyIj40OTY8L3ZhbHVlPgogICAgIDwvQmFzaWNFbnRyeT4KICAgIDwvQmFzaWNFbnRyeT4KICAgPC9CYXNpY0VudHJ5PgogICA8QmFzaWNFbnRyeT4KICAgIDxuYW1lPlRleHRQb2ludHM8L25hbWU+CiAgICA8ZmxhZ3M+NjU2NjY8L2ZsYWdzPgogICAgPEJhc2ljRW50cnk+CiAgICAgPG5hbWU+UG9pbnQwPC9uYW1lPgogICAgIDxmbGFncz42NTY2NjwvZmxhZ3M+CiAgICAgPEJhc2ljRW50cnk+CiAgICAgIDxuYW1lPlg8L25hbWU+CiAgICAgIDxmbGFncz42NjE3ODwvZmxhZ3M+CiAgICAgIDx2YWx1ZSB0eXBlPSIyIj4yMzI8L3ZhbHVlPgogICAgIDwvQmFzaWNFbnRyeT4KICAgICA8QmFzaWNFbnRyeT4KICAgICAgPG5hbWU+WTwvbmFtZT4KICAgICAgPGZsYWdzPjY2MTc4PC9mbGFncz4KICAgICAgPHZhbHVlIHR5cGU9IjIiPjMwPC92YWx1ZT4KICAgICA8L0Jhc2ljRW50cnk+CiAgICAgPEJhc2ljRW50cnk+CiAgICAgIDxuYW1lPlRleHQ8L25hbWU+CiAgICAgIDxmbGFncz42NjQzNDwvZmxhZ3M+CiAgICAgIDx2YWx1ZSB0eXBlPSIzIj48L3ZhbHVlPgogICAgIDwvQmFzaWNFbnRyeT4KICAgIDwvQmFzaWNFbnRyeT4KICAgPC9CYXNpY0VudHJ5PgogIDwvQmFzaWNFbnRyeT4KICA8QmFzaWNFbnRyeT4KICAgPG5hbWU+OTI8L25hbWU+CiAgIDxmbGFncz42NTY2NjwvZmxhZ3M+CiAgIDxCYXNpY0VudHJ5PgogICAgPG5hbWU+VXNlcmRlZk5hbWU8L25hbWU+CiAgICA8ZmxhZ3M+NjY0MzQ8L2ZsYWdzPgogICAgPHZhbHVlIHR5cGU9IjMiPjwvdmFsdWU+CiAgIDwvQmFzaWNFbnRyeT4KICAgPEJhc2ljRW50cnk+CiAgICA8bmFtZT5UeXBlPC9uYW1lPgogICAgPGZsYWdzPjY2MTc4PC9mbGFncz4KICAgIDx2YWx1ZSB0eXBlPSIyIj4zPC92YWx1ZT4KICAgPC9CYXNpY0VudHJ5PgogICA8QmFzaWNFbnRyeT4KICAgIDxuYW1lPkZlYXR1cmVzPC9uYW1lPgogICAgPGZsYWdzPjY2NDM0PC9mbGFncz4KICAgIDx2YWx1ZSB0eXBlPSIzIj5CMS1BClNTQy1BPC92YWx1ZT4KICAgPC9CYXNpY0VudHJ5PgogICA8QmFzaWNFbnRyeT4KICAgIDxuYW1lPkdyb3VwPC9uYW1lPgogICAgPGZsYWdzPjY2MTc4PC9mbGFncz4KICAgIDx2YWx1ZSB0eXBlPSIyIj4wPC92YWx1ZT4KICAgPC9CYXNpY0VudHJ5PgogICA8QmFzaWNFbnRyeT4KICAgIDxuYW1lPkNvbG9yPC9uYW1lPgogICAgPGZsYWdzPjY2NDM0PC9mbGFncz4KICAgIDx2YWx1ZSB0eXBlPSIzIj4jMDBmZmZmPC92YWx1ZT4KICAgPC9CYXNpY0VudHJ5PgogICA8QmFzaWNFbnRyeT4KICAgIDxuYW1lPklzTm90PC9uYW1lPgogICAgPGZsYWdzPjY1OTIyPC9mbGFncz4KICAgIDx2YWx1ZSB0eXBlPSIxIj4wPC92YWx1ZT4KICAgPC9CYXNpY0VudHJ5PgogICA8QmFzaWNFbnRyeT4KICAgIDxuYW1lPlBvaW50czwvbmFtZT4KICAgIDxmbGFncz42NTY2NjwvZmxhZ3M+CiAgICA8QmFzaWNFbnRyeT4KICAgICA8bmFtZT5Qb2ludDA8L25hbWU+CiAgICAgPGZsYWdzPjY1NjY2PC9mbGFncz4KICAgICA8QmFzaWNFbnRyeT4KICAgICAgPG5hbWU+WDwvbmFtZT4KICAgICAgPGZsYWdzPjY2MTc4PC9mbGFncz4KICAgICAgPHZhbHVlIHR5cGU9IjIiPjE0NjwvdmFsdWU+CiAgICAgPC9CYXNpY0VudHJ5PgogICAgIDxCYXNpY0VudHJ5PgogICAgICA8bmFtZT5ZPC9uYW1lPgogICAgICA8ZmxhZ3M+NjYxNzg8L2ZsYWdzPgogICAgICA8dmFsdWUgdHlwZT0iMiI+MjwvdmFsdWU+CiAgICAgPC9CYXNpY0VudHJ5PgogICAgPC9CYXNpY0VudHJ5PgogICAgPEJhc2ljRW50cnk+CiAgICAgPG5hbWU+UG9pbnQxPC9uYW1lPgogICAgIDxmbGFncz42NTY2NjwvZmxhZ3M+CiAgICAgPEJhc2ljRW50cnk+CiAgICAgIDxuYW1lPlg8L25hbWU+CiAgICAgIDxmbGFncz42NjE3ODwvZmxhZ3M+CiAgICAgIDx2YWx1ZSB0eXBlPSIyIj4xNDY8L3ZhbHVlPgogICAgIDwvQmFzaWNFbnRyeT4KICAgICA8QmFzaWNFbnRyeT4KICAgICAgPG5hbWU+WTwvbmFtZT4KICAgICAgPGZsYWdzPjY2MTc4PC9mbGFncz4KICAgICAgPHZhbHVlIHR5cGU9IjIiPjI8L3ZhbHVlPgogICAgIDwvQmFzaWNFbnRyeT4KICAgIDwvQmFzaWNFbnRyeT4KICAgIDxCYXNpY0VudHJ5PgogICAgIDxuYW1lPlBvaW50MjwvbmFtZT4KICAgICA8ZmxhZ3M+NjU2NjY8L2ZsYWdzPgogICAgIDxCYXNpY0VudHJ5PgogICAgICA8bmFtZT5YPC9uYW1lPgogICAgICA8ZmxhZ3M+NjYxNzg8L2ZsYWdzPgogICAgICA8dmFsdWUgdHlwZT0iMiI+NTEyPC92YWx1ZT4KICAgICA8L0Jhc2ljRW50cnk+CiAgICAgPEJhc2ljRW50cnk+CiAgICAgIDxuYW1lPlk8L25hbWU+CiAgICAgIDxmbGFncz42NjE3ODwvZmxhZ3M+CiAgICAgIDx2YWx1ZSB0eXBlPSIyIj40OTY8L3ZhbHVlPgogICAgIDwvQmFzaWNFbnRyeT4KICAgIDwvQmFzaWNFbnRyeT4KICAgIDxCYXNpY0VudHJ5PgogICAgIDxuYW1lPlBvaW50MzwvbmFtZT4KICAgICA8ZmxhZ3M+NjU2NjY8L2ZsYWdzPgogICAgIDxCYXNpY0VudHJ5PgogICAgICA8bmFtZT5YPC9uYW1lPgogICAgICA8ZmxhZ3M+NjYxNzg8L2ZsYWdzPgogICAgICA8dmFsdWUgdHlwZT0iMiI+NTEyPC92YWx1ZT4KICAgICA8L0Jhc2ljRW50cnk+CiAgICAgPEJhc2ljRW50cnk+CiAgICAgIDxuYW1lPlk8L25hbWU+CiAgICAgIDxmbGFncz42NjE3ODwvZmxhZ3M+CiAgICAgIDx2YWx1ZSB0eXBlPSIyIj40OTY8L3ZhbHVlPgogICAgIDwvQmFzaWNFbnRyeT4KICAgIDwvQmFzaWNFbnRyeT4KICAgPC9CYXNpY0VudHJ5PgogICA8QmFzaWNFbnRyeT4KICAgIDxuYW1lPlRleHRQb2ludHM8L25hbWU+CiAgICA8ZmxhZ3M+NjU2NjY8L2ZsYWdzPgogICAgPEJhc2ljRW50cnk+CiAgICAgPG5hbWU+UG9pbnQwPC9uYW1lPgogICAgIDxmbGFncz42NTY2NjwvZmxhZ3M+CiAgICAgPEJhc2ljRW50cnk+CiAgICAgIDxuYW1lPlg8L25hbWU+CiAgICAgIDxmbGFncz42NjE3ODwvZmxhZ3M+CiAgICAgIDx2YWx1ZSB0eXBlPSIyIj4xOTk8L3ZhbHVlPgogICAgIDwvQmFzaWNFbnRyeT4KICAgICA8QmFzaWNFbnRyeT4KICAgICAgPG5hbWU+WTwvbmFtZT4KICAgICAgPGZsYWdzPjY2MTc4PC9mbGFncz4KICAgICAgPHZhbHVlIHR5cGU9IjIiPjE0PC92YWx1ZT4KICAgICA8L0Jhc2ljRW50cnk+CiAgICAgPEJhc2ljRW50cnk+CiAgICAgIDxuYW1lPlRleHQ8L25hbWU+CiAgICAgIDxmbGFncz42NjQzNDwvZmxhZ3M+CiAgICAgIDx2YWx1ZSB0eXBlPSIzIj48L3ZhbHVlPgogICAgIDwvQmFzaWNFbnRyeT4KICAgIDwvQmFzaWNFbnRyeT4KICAgPC9CYXNpY0VudHJ5PgogIDwvQmFzaWNFbnRyeT4KIDwvQmFzaWNFbnRyeT4KIDxCYXNpY0VudHJ5PgogIDxuYW1lPkZpbGVUeXBlPC9uYW1lPgogIDxmbGFncz42NjQzNDwvZmxhZ3M+CiAgPHZhbHVlIHR5cGU9IjMiPkFuYWx5c2lzPC92YWx1ZT4KIDwvQmFzaWNFbnRyeT4KIDxCYXNpY0VudHJ5PgogIDxuYW1lPkNoZWNrc3VtPC9uYW1lPgogIDxmbGFncz42NjQzNDwvZmxhZ3M+CiAgPHZhbHVlIHR5cGU9IjMiPjRhMjM5ZmM1NGFjNTM4YzFmZjkxYzdiNTkwZmU5MzU5PC92YWx1ZT4KIDwvQmFzaWNFbnRyeT4KPC9CYXNpY0VudHJ5Pgo=/@MB_EXPERIMENT/24
PEJhc2ljRW50cnk+CiA8bmFtZT5Tb2Z0d2FyZTwvbmFtZT4KIDxmbGFncz4yNjIxNDY8L2ZsYWdzPgogPEJhc2ljRW50cnk+CiAgPG5hbWU+Q29uZmlnVmVyc2lvbjwvbmFtZT4KICA8ZmxhZ3M+MjYzMDQyPC9mbGFncz4KICA8dmFsdWUgdHlwZT0iMyI+MC40LjI1PC92YWx1ZT4KIDwvQmFzaWNFbnRyeT4KIDxCYXNpY0VudHJ5PgogIDxuYW1lPlZhbGlkaXR5S2V5PC9uYW1lPgogIDxmbGFncz4yNjM4MTA8L2ZsYWdzPgogIDx2YWx1ZSB0eXBlPSI2IiBzaXplPSIxMTAiPgpaZ0EyQUdNQU1BQmhBR0lBTXdBekFEQUFZd0EyQUdVQU9BQTFBR0VBTWdCZkFEQUFNQUF3QURBQVh3QXlBQzRBCk9BQXVBREVBTmdBeEFEZ0FMZ0F4QURZQU13QTRBREFBWHdCTkFHRUFZd0J6QUZFQWRRQmhBRzRBZEFCZkFESUEKTUFBeEFEWUFNUUF4QURFQU1BQT08L3ZhbHVlPgogPC9CYXNpY0VudHJ5PgogPEJhc2ljRW50cnk+CiAgPG5hbWU+RXhwZXJpbWVudDwvbmFtZT4KICA8ZmxhZ3M+MjYyMjc0PC9mbGFncz4KICA8QmFzaWNFbnRyeT4KICAgPG5hbWU+UmFjazwvbmFtZT4KICAgPGZsYWdzPjI2MzA0MjwvZmxhZ3M+CiAgIDx2YWx1ZSB0eXBlPSIzIj5DaGlsbCA5NiByYWNrPC92YWx1ZT4KICA8L0Jhc2ljRW50cnk+CiAgPEJhc2ljRW50cnk+CiAgIDxuYW1lPlJhY2tJc1NlbGVjdGFibGU8L25hbWU+CiAgIDxmbGFncz4yNjI1MzA8L2ZsYWdzPgogICA8dmFsdWUgdHlwZT0iMSI+MTwvdmFsdWU+CiAgPC9CYXNpY0VudHJ5PgogIDxCYXNpY0VudHJ5PgogICA8bmFtZT5DdXJyZW50PC9uYW1lPgogICA8ZmxhZ3M+MjYyNzg2PC9mbGFncz4KICAgPHZhbHVlIHR5cGU9IjIiPjI0PC92YWx1ZT4KICA8L0Jhc2ljRW50cnk+CiAgPEJhc2ljRW50cnk+CiAgIDxuYW1lPkZpbGVJZDwvbmFtZT4KICAgPGZsYWdzPjI2Mjc4NjwvZmxhZ3M+CiAgIDx2YWx1ZSB0eXBlPSIyIj4xMjwvdmFsdWU+CiAgPC9CYXNpY0VudHJ5PgogIDxCYXNpY0VudHJ5PgogICA8bmFtZT5GaWxlQmFzZTwvbmFtZT4KICAgPGZsYWdzPjI2MzA0MjwvZmxhZ3M+CiAgIDx2YWx1ZSB0eXBlPSIzIj5BTDIwMjItMDItMTU8L3ZhbHVlPgogIDwvQmFzaWNFbnRyeT4KICA8QmFzaWNFbnRyeT4KICAgPG5hbWU+RmlsZUlzQ3VzdG9tPC9uYW1lPgogICA8ZmxhZ3M+MjYyNTMwPC9mbGFncz4KICAgPHZhbHVlIHR5cGU9IjEiPjA8L3ZhbHVlPgogIDwvQmFzaWNFbnRyeT4KICA8QmFzaWNFbnRyeT4KICAgPG5hbWU+UHJvamVjdDwvbmFtZT4KICAgPGZsYWdzPjI2MzA0MjwvZmxhZ3M+CiAgIDx2YWx1ZSB0eXBlPSIzIj48L3ZhbHVlPgogIDwvQmFzaWNFbnRyeT4KICA8QmFzaWNFbnRyeT4KICAgPG5hbWU+UmFja1Byb2Nlc3NpbmdPcmRlcjwvbmFtZT4KICAgPGZsYWdzPjI2Mjc4NjwvZmxhZ3M+CiAgIDx2YWx1ZSB0eXBlPSIyIj4wPC92YWx1ZT4KICA8L0Jhc2ljRW50cnk+CiAgPEJhc2ljRW50cnk+CiAgIDxuYW1lPlJlYWdlbnRzPC9uYW1lPgogICA8ZmxhZ3M+MjYyMjc0PC9mbGFncz4KICAgPEJhc2ljRW50cnk+CiAgICA8bmFtZT5SMTwvbmFtZT4KICAgIDxmbGFncz4yNjIyNzQ8L2ZsYWdzPgogICAgPEJhc2ljRW50cnk+CiAgICAgPG5hbWU+RXhwaXJhdGlvbkRhdGU8L25hbWU+CiAgICAgPGZsYWdzPjI2MzA0MjwvZmxhZ3M+CiAgICAgPHZhbHVlIHR5cGU9IjMiPjwvdmFsdWU+CiAgICA8L0Jhc2ljRW50cnk+CiAgICA8QmFzaWNFbnRyeT4KICAgICA8bmFtZT5Mb3ROdW1iZXI8L25hbWU+CiAgICAgPGZsYWdzPjI2MzA0MjwvZmxhZ3M+CiAgICAgPHZhbHVlIHR5cGU9IjMiPjwvdmFsdWU+CiAgICA8L0Jhc2ljRW50cnk+CiAgICA8QmFzaWNFbnRyeT4KICAgICA8bmFtZT5SZWFnZW50PC9uYW1lPgogICAgIDxmbGFncz4yNjMwNDI8L2ZsYWdzPgogICAgIDx2YWx1ZSB0eXBlPSIzIj48L3ZhbHVlPgogICAgPC9CYXNpY0VudHJ5PgogICAgPEJhc2ljRW50cnk+CiAgICAgPG5hbWU+Q2F0ZWdvcnk8L25hbWU+CiAgICAgPGZsYWdzPjI2MzA0MjwvZmxhZ3M+CiAgICAgPHZhbHVlIHR5cGU9IjMiPjwvdmFsdWU+CiAgICA8L0Jhc2ljRW50cnk+CiAgICA8QmFzaWNFbnRyeT4KICAgICA8bmFtZT5BY3RpdmU8L25hbWU+CiAgICAgPGZsYWdzPjI2MjUzMDwvZmxhZ3M+CiAgICAgPHZhbHVlIHR5cGU9IjEiPjA8L3ZhbHVlPgogICAgPC9CYXNpY0VudHJ5PgogICAgPEJhc2ljRW50cnk+CiAgICAgPG5hbWU+VGltZTwvbmFtZT4KICAgICA8ZmxhZ3M+MjYyNzg2PC9mbGFncz4KICAgICA8dmFsdWUgdHlwZT0iMiI+MDwvdmFsdWU+CiAgICA8L0Jhc2ljRW50cnk+CiAgICA8QmFzaWNFbnRyeT4KICAgICA8bmFtZT5UaXRlcjwvbmFtZT4KICAgICA8ZmxhZ3M+MjYyNzg2PC9mbGFncz4KICAgICA8dmFsdWUgdHlwZT0iMiI+MDwvdmFsdWU+CiAgICA8L0Jhc2ljRW50cnk+CiAgICA8QmFzaWNFbnRyeT4KICAgICA8bmFtZT5QYXJhbGxlbDwvbmFtZT4KICAgICA8ZmxhZ3M+MjYyNzg2PC9mbGFncz4KICAgICA8dmFsdWUgdHlwZT0iMiI+MDwvdmFsdWU+CiAgICA8L0Jhc2ljRW50cnk+CiAgICA8QmFzaWNFbnRyeT4KICAgICA8bmFtZT5Qcmlvcml0eTwvbmFtZT4KICAgICA8ZmxhZ3M+MjYyNzg2PC9mbGFncz4KICAgICA8dmFsdWUgdHlwZT0iMiI+MDwvdmFsdWU+CiAgICA8L0Jhc2ljRW50cnk+CiAgICA8QmFzaWNFbnRyeT4KICAgICA8bmFtZT5NaW5Wb2x1bWU8L25hbWU+CiAgICAgPGZsYWdzPjI2Mjc4NjwvZmxhZ3M+CiAgICAgPHZhbHVlIHR5cGU9IjIiPjA8L3ZhbHVlPgogICAgPC9CYXNpY0VudHJ5PgogICAgPEJhc2ljRW50cnk+CiAgICAgPG5hbWU+VmlzaWJsZTwvbmFtZT4KICAgICA8ZmxhZ3M+MjYyNzg2PC9mbGFncz4KICAgICA8dmFsdWUgdHlwZT0iMiI+MzwvdmFsdWU+CiAgICA8L0Jhc2ljRW50cnk+CiAgIDwvQmFzaWNFbnRyeT4KICAgPEJhc2ljRW50cnk+CiAgICA8bmFtZT5SMjwvbmFtZT4KICAgIDxmbGFncz4yNjIyNzQ8L2ZsYWdzPgogICAgPEJhc2ljRW50cnk+CiAgICAgPG5hbWU+RXhwaXJhdGlvbkRhdGU8L25hbWU+CiAgICAgPGZsYWdzPjI2MzA0MjwvZmxhZ3M+CiAgICAgPHZhbHVlIHR5cGU9IjMiPjwvdmFsdWU+CiAgICA8L0Jhc2ljRW50cnk+CiAgICA8QmFzaWNFbnRyeT4KICAgICA8bmFtZT5Mb3ROdW1iZXI8L25hbWU+CiAgICAgPGZsYWdzPjI2MzA0MjwvZmxhZ3M+CiAgICAgPHZhbHVlIHR5cGU9IjMiPjwvdmFsdWU+CiAgICA8L0Jhc2ljRW50cnk+CiAgICA8QmFzaWNFbnRyeT4KICAgICA8bmFtZT5SZWFnZW50PC9uYW1lPgogICAgIDxmbGFncz4yNjMwNDI8L2ZsYWdzPgogICAgIDx2YWx1ZSB0eXBlPSIzIj48L3ZhbHVlPgogICAgPC9CYXNpY0VudHJ5PgogICAgPEJhc2ljRW50cnk+CiAgICAgPG5hbWU+Q2F0ZWdvcnk8L25hbWU+CiAgICAgPGZsYWdzPjI2MzA0MjwvZmxhZ3M+CiAgICAgPHZhbHVlIHR5cGU9IjMiPjwvdmFsdWU+CiAgICA8L0Jhc2ljRW50cnk+CiAgICA8QmFzaWNFbnRyeT4KICAgICA8bmFtZT5BY3RpdmU8L25hbWU+CiAgICAgPGZsYWdzPjI2MjUzMDwvZmxhZ3M+CiAgICAgPHZhbHVlIHR5cGU9IjEiPjA8L3ZhbHVlPgogICAgPC9CYXNpY0VudHJ5PgogICAgPEJhc2ljRW50cnk+CiAgICAgPG5hbWU+VGltZTwvbmFtZT4KICAgICA8ZmxhZ3M+MjYyNzg2PC9mbGFncz4KICAgICA8dmFsdWUgdHlwZT0iMiI+MDwvdmFsdWU+CiAgICA8L0Jhc2ljRW50cnk+CiAgICA8QmFzaWNFbnRyeT4KICAgICA8bmFtZT5UaXRlcjwvbmFtZT4KICAgICA8ZmxhZ3M+MjYyNzg2PC9mbGFncz4KICAgICA8dmFsdWUgdHlwZT0iMiI+MDwvdmFsdWU+CiAgICA8L0Jhc2ljRW50cnk+CiAgICA8QmFzaWNFbnRyeT4KICAgICA8bmFtZT5QYXJhbGxlbDwvbmFtZT4KICAgICA8ZmxhZ3M+MjYyNzg2PC9mbGFncz4KICAgICA8dmFsdWUgdHlwZT0iMiI+MDwvdmFsdWU+CiAgICA8L0Jhc2ljRW50cnk+CiAgICA8QmFzaWNFbnRyeT4KICAgICA8bmFtZT5Qcmlvcml0eTwvbmFtZT4KICAgICA8ZmxhZ3M+MjYyNzg2PC9mbGFncz4KICAgICA8dmFsdWUgdHlwZT0iMiI+MDwvdmFsdWU+CiAgICA8L0Jhc2ljRW50cnk+CiAgICA8QmFzaWNFbnRyeT4KICAgICA8bmFtZT5NaW5Wb2x1bWU8L25hbWU+CiAgICAgPGZsYWdzPjI2Mjc4NjwvZmxhZ3M+CiAgICAgPHZhbHVlIHR5cGU9IjIiPjA8L3ZhbHVlPgogICAgPC9CYXNpY0VudHJ5PgogICAgPEJhc2ljRW50cnk+CiAgICAgPG5hbWU+VmlzaWJsZTwvbmFtZT4KICAgICA8ZmxhZ3M+MjYyNzg2PC9mbGFncz4KICAgICA8dmFsdWUgdHlwZT0iMiI+MzwvdmFsdWU+CiAgICA8L0Jhc2ljRW50cnk+CiAgIDwvQmFzaWNFbnRyeT4KICAgPEJhc2ljRW50cnk+CiAgICA8bmFtZT5SMzwvbmFtZT4KICAgIDxmbGFncz4yNjIyNzQ8L2ZsYWdzPgogICAgPEJhc2ljRW50cnk+CiAgICAgPG5hbWU+RXhwaXJhdGlvbkRhdGU8L25hbWU+CiAgICAgPGZsYWdzPjI2MzA0MjwvZmxhZ3M+CiAgICAgPHZhbHVlIHR5cGU9IjMiPjwvdmFsdWU+CiAgICA8L0Jhc2ljRW50cnk+CiAgICA8QmFzaWNFbnRyeT4KICAgICA8bmFtZT5Mb3ROdW1iZXI8L25hbWU+CiAgICAgPGZsYWdzPjI2MzA0MjwvZmxhZ3M+CiAgICAgPHZhbHVlIHR5cGU9IjMiPjwvdmFsdWU+CiAgICA8L0Jhc2ljRW50cnk+CiAgICA8QmFzaWNFbnRyeT4KICAgICA8bmFtZT5SZWFnZW50PC9uYW1lPgogICAgIDxmbGFncz4yNjMwNDI8L2ZsYWdzPgogICAgIDx2YWx1ZSB0eXBlPSIzIj48L3ZhbHVlPgogICAgPC9CYXNpY0VudHJ5PgogICAgPEJhc2ljRW50cnk+CiAgICAgPG5hbWU+Q2F0ZWdvcnk8L25hbWU+CiAgICAgPGZsYWdzPjI2MzA0MjwvZmxhZ3M+CiAgICAgPHZhbHVlIHR5cGU9IjMiPjwvdmFsdWU+CiAgICA8L0Jhc2ljRW50cnk+CiAgICA8QmFzaWNFbnRyeT4KICAgICA8bmFtZT5BY3RpdmU8L25hbWU+CiAgICAgPGZsYWdzPjI2MjUzMDwvZmxhZ3M+CiAgICAgPHZhbHVlIHR5cGU9IjEiPjA8L3ZhbHVlPgogICAgPC9CYXNpY0VudHJ5PgogICAgPEJhc2ljRW50cnk+CiAgICAgPG5hbWU+VGltZTwvbmFtZT4KICAgICA8ZmxhZ3M+MjYyNzg2PC9mbGFncz4KICAgICA8dmFsdWUgdHlwZT0iMiI+MDwvdmFsdWU+CiAgICA8L0Jhc2ljRW50cnk+CiAgICA8QmFzaWNFbnRyeT4KICAgICA8bmFtZT5UaXRlcjwvbmFtZT4KICAgICA8ZmxhZ3M+MjYyNzg2PC9mbGFncz4KICAgICA8dmFsdWUgdHlwZT0iMiI+MDwvdmFsdWU+CiAgICA8L0Jhc2ljRW50cnk+CiAgICA8QmFzaWNFbnRyeT4KICAgICA8bmFtZT5QYXJhbGxlbDwvbmFtZT4KICAgICA8ZmxhZ3M+MjYyNzg2PC9mbGFncz4KICAgICA8dmFsdWUgdHlwZT0iMiI+MDwvdmFsdWU+CiAgICA8L0Jhc2ljRW50cnk+CiAgICA8QmFzaWNFbnRyeT4KICAgICA8bmFtZT5Qcmlvcml0eTwvbmFtZT4KICAgICA8ZmxhZ3M+MjYyNzg2PC9mbGFncz4KICAgICA8dmFsdWUgdHlwZT0iMiI+MDwvdmFsdWU+CiAgICA8L0Jhc2ljRW50cnk+CiAgICA8QmFzaWNFbnRyeT4KICAgICA8bmFtZT5NaW5Wb2x1bWU8L25hbWU+CiAgICAgPGZsYWdzPjI2Mjc4NjwvZmxhZ3M+CiAgICAgPHZhbHVlIHR5cGU9IjIiPjA8L3ZhbHVlPgogICAgPC9CYXNpY0VudHJ5PgogICAgPEJhc2ljRW50cnk+CiAgICAgPG5hbWU+VmlzaWJsZTwvbmFtZT4KICAgICA8ZmxhZ3M+MjYyNzg2PC9mbGFncz4KICAgICA8dmFsdWUgdHlwZT0iMiI+MzwvdmFsdWU+CiAgICA8L0Jhc2ljRW50cnk+CiAgIDwvQmFzaWNFbnRyeT4KICAgPEJhc2ljRW50cnk+CiAgICA8bmFtZT5SNDwvbmFtZT4KICAgIDxmbGFncz4yNjIyNzQ8L2ZsYWdzPgogICAgPEJhc2ljRW50cnk+CiAgICAgPG5hbWU+RXhwaXJhdGlvbkRhdGU8L25hbWU+CiAgICAgPGZsYWdzPjI2MzA0MjwvZmxhZ3M+CiAgICAgPHZhbHVlIHR5cGU9IjMiPjwvdmFsdWU+CiAgICA8L0Jhc2ljRW50cnk+CiAgICA8QmFzaWNFbnRyeT4KICAgICA8bmFtZT5Mb3ROdW1iZXI8L25hbWU+CiAgICAgPGZsYWdzPjI2MzA0MjwvZmxhZ3M+CiAgICAgPHZhbHVlIHR5cGU9IjMiPjwvdmFsdWU+CiAgICA8L0Jhc2ljRW50cnk+CiAgICA8QmFzaWNFbnRyeT4KICAgICA8bmFtZT5SZWFnZW50PC9uYW1lPgogICAgIDxmbGFncz4yNjMwNDI8L2ZsYWdzPgogICAgIDx2YWx1ZSB0eXBlPSIzIj48L3ZhbHVlPgogICAgPC9CYXNpY0VudHJ5PgogICAgPEJhc2ljRW50cnk+CiAgICAgPG5hbWU+Q2F0ZWdvcnk8L25hbWU+CiAgICAgPGZsYWdzPjI2MzA0MjwvZmxhZ3M+CiAgICAgPHZhbHVlIHR5cGU9IjMiPjwvdmFsdWU+CiAgICA8L0Jhc2ljRW50cnk+CiAgICA8QmFzaWNFbnRyeT4KICAgICA8bmFtZT5BY3RpdmU8L25hbWU+CiAgICAgPGZsYWdzPjI2MjUzMDwvZmxhZ3M+CiAgICAgPHZhbHVlIHR5cGU9IjEiPjA8L3ZhbHVlPgogICAgPC9CYXNpY0VudHJ5PgogICAgPEJhc2ljRW50cnk+CiAgICAgPG5hbWU+VGltZTwvbmFtZT4KICAgICA8ZmxhZ3M+MjYyNzg2PC9mbGFncz4KICAgICA8dmFsdWUgdHlwZT0iMiI+MDwvdmFsdWU+CiAgICA8L0Jhc2ljRW50cnk+CiAgICA8QmFzaWNFbnRyeT4KICAgICA8bmFtZT5UaXRlcjwvbmFtZT4KICAgICA8ZmxhZ3M+MjYyNzg2PC9mbGFncz4KICAgICA8dmFsdWUgdHlwZT0iMiI+MDwvdmFsdWU+CiAgICA8L0Jhc2ljRW50cnk+CiAgICA8QmFzaWNFbnRyeT4KICAgICA8bmFtZT5QYXJhbGxlbDwvbmFtZT4KICAgICA8ZmxhZ3M+MjYyNzg2PC9mbGFncz4KICAgICA8dmFsdWUgdHlwZT0iMiI+MDwvdmFsdWU+CiAgICA8L0Jhc2ljRW50cnk+CiAgICA8QmFzaWNFbnRyeT4KICAgICA8bmFtZT5Qcmlvcml0eTwvbmFtZT4KICAgICA8ZmxhZ3M+MjYyNzg2PC9mbGFncz4KICAgICA8dmFsdWUgdHlwZT0iMiI+MDwvdmFsdWU+CiAgICA8L0Jhc2ljRW50cnk+CiAgICA8QmFzaWNFbnRyeT4KICAgICA8bmFtZT5NaW5Wb2x1bWU8L25hbWU+CiAgICAgPGZsYWdzPjI2Mjc4NjwvZmxhZ3M+CiAgICAgPHZhbHVlIHR5cGU9IjIiPjA8L3ZhbHVlPgogICAgPC9CYXNpY0VudHJ5PgogICAgPEJhc2ljRW50cnk+CiAgICAgPG5hbWU+VmlzaWJsZTwvbmFtZT4KICAgICA8ZmxhZ3M+MjYyNzg2PC9mbGFncz4KICAgICA8dmFsdWUgdHlwZT0iMiI+MzwvdmFsdWU+CiAgICA8L0Jhc2ljRW50cnk+CiAgIDwvQmFzaWNFbnRyeT4KICAgPEJhc2ljRW50cnk+CiAgICA8bmFtZT5SNTwvbmFtZT4KICAgIDxmbGFncz4yNjIyNzQ8L2ZsYWdzPgogICAgPEJhc2ljRW50cnk+CiAgICAgPG5hbWU+RXhwaXJhdGlvbkRhdGU8L25hbWU+CiAgICAgPGZsYWdzPjI2MzA0MjwvZmxhZ3M+CiAgICAgPHZhbHVlIHR5cGU9IjMiPjwvdmFsdWU+CiAgICA8L0Jhc2ljRW50cnk+CiAgICA8QmFzaWNFbnRyeT4KICAgICA8bmFtZT5Mb3ROdW1iZXI8L25hbWU+CiAgICAgPGZsYWdzPjI2MzA0MjwvZmxhZ3M+CiAgICAgPHZhbHVlIHR5cGU9IjMiPjwvdmFsdWU+CiAgICA8L0Jhc2ljRW50cnk+CiAgICA8QmFzaWNFbnRyeT4KICAgICA8bmFtZT5SZWFnZW50PC9uYW1lPgogICAgIDxmbGFncz4yNjMwNDI8L2ZsYWdzPgogICAgIDx2YWx1ZSB0eXBlPSIzIj48L3ZhbHVlPgogICAgPC9CYXNpY0VudHJ5PgogICAgPEJhc2ljRW50cnk+CiAgICAgPG5hbWU+Q2F0ZWdvcnk8L25hbWU+CiAgICAgPGZsYWdzPjI2MzA0MjwvZmxhZ3M+CiAgICAgPHZhbHVlIHR5cGU9IjMiPjwvdmFsdWU+CiAgICA8L0Jhc2ljRW50cnk+CiAgICA8QmFzaWNFbnRyeT4KICAgICA8bmFtZT5BY3RpdmU8L25hbWU+CiAgICAgPGZsYWdzPjI2MjUzMDwvZmxhZ3M+CiAgICAgPHZhbHVlIHR5cGU9IjEiPjA8L3ZhbHVlPgogICAgPC9CYXNpY0VudHJ5PgogICAgPEJhc2ljRW50cnk+CiAgICAgPG5hbWU+VGltZTwvbmFtZT4KICAgICA8ZmxhZ3M+MjYyNzg2PC9mbGFncz4KICAgICA8dmFsdWUgdHlwZT0iMiI+MDwvdmFsdWU+CiAgICA8L0Jhc2ljRW50cnk+CiAgICA8QmFzaWNFbnRyeT4KICAgICA8bmFtZT5UaXRlcjwvbmFtZT4KICAgICA8ZmxhZ3M+MjYyNzg2PC9mbGFncz4KICAgICA8dmFsdWUgdHlwZT0iMiI+MDwvdmFsdWU+CiAgICA8L0Jhc2ljRW50cnk+CiAgICA8QmFzaWNFbnRyeT4KICAgICA8bmFtZT5QYXJhbGxlbDwvbmFtZT4KICAgICA8ZmxhZ3M+MjYyNzg2PC9mbGFncz4KICAgICA8dmFsdWUgdHlwZT0iMiI+MDwvdmFsdWU+CiAgICA8L0Jhc2ljRW50cnk+CiAgICA8QmFzaWNFbnRyeT4KICAgICA8bmFtZT5Qcmlvcml0eTwvbmFtZT4KICAgICA8ZmxhZ3M+MjYyNzg2PC9mbGFncz4KICAgICA8dmFsdWUgdHlwZT0iMiI+MDwvdmFsdWU+CiAgICA8L0Jhc2ljRW50cnk+CiAgICA8QmFzaWNFbnRyeT4KICAgICA8bmFtZT5NaW5Wb2x1bWU8L25hbWU+CiAgICAgPGZsYWdzPjI2Mjc4NjwvZmxhZ3M+CiAgICAgPHZhbHVlIHR5cGU9IjIiPjA8L3ZhbHVlPgogICAgPC9CYXNpY0VudHJ5PgogICAgPEJhc2ljRW50cnk+CiAgICAgPG5hbWU+VmlzaWJsZTwvbmFtZT4KICAgICA8ZmxhZ3M+MjYyNzg2PC9mbGFncz4KICAgICA8dmFsdWUgdHlwZT0iMiI+MjwvdmFsdWU+CiAgICA8L0Jhc2ljRW50cnk+CiAgIDwvQmFzaWNFbnRyeT4KICAgPEJhc2ljRW50cnk+CiAgICA8bmFtZT5SNjwvbmFtZT4KICAgIDxmbGFncz4yNjIyNzQ8L2ZsYWdzPgogICAgPEJhc2ljRW50cnk+CiAgICAgPG5hbWU+RXhwaXJhdGlvbkRhdGU8L25hbWU+CiAgICAgPGZsYWdzPjI2MzA0MjwvZmxhZ3M+CiAgICAgPHZhbHVlIHR5cGU9IjMiPjwvdmFsdWU+CiAgICA8L0Jhc2ljRW50cnk+CiAgICA8QmFzaWNFbnRyeT4KICAgICA8bmFtZT5Mb3ROdW1iZXI8L25hbWU+CiAgICAgPGZsYWdzPjI2MzA0MjwvZmxhZ3M+CiAgICAgPHZhbHVlIHR5cGU9IjMiPjwvdmFsdWU+CiAgICA8L0Jhc2ljRW50cnk+CiAgICA8QmFzaWNFbnRyeT4KICAgICA8bmFtZT5SZWFnZW50PC9uYW1lPgogICAgIDxmbGFncz4yNjMwNDI8L2ZsYWdzPgogICAgIDx2YWx1ZSB0eXBlPSIzIj48L3ZhbHVlPgogICAgPC9CYXNpY0VudHJ5PgogICAgPEJhc2ljRW50cnk+CiAgICAgPG5hbWU+Q2F0ZWdvcnk8L25hbWU+CiAgICAgPGZsYWdzPjI2MzA0MjwvZmxhZ3M+CiAgICAgPHZhbHVlIHR5cGU9IjMiPjwvdmFsdWU+CiAgICA8L0Jhc2ljRW50cnk+CiAgICA8QmFzaWNFbnRyeT4KICAgICA8bmFtZT5BY3RpdmU8L25hbWU+CiAgICAgPGZsYWdzPjI2MjUzMDwvZmxhZ3M+CiAgICAgPHZhbHVlIHR5cGU9IjEiPjA8L3ZhbHVlPgogICAgPC9CYXNpY0VudHJ5PgogICAgPEJhc2ljRW50cnk+CiAgICAgPG5hbWU+VGltZTwvbmFtZT4KICAgICA8ZmxhZ3M+MjYyNzg2PC9mbGFncz4KICAgICA8dmFsdWUgdHlwZT0iMiI+MDwvdmFsdWU+CiAgICA8L0Jhc2ljRW50cnk+CiAgICA8QmFzaWNFbnRyeT4KICAgICA8bmFtZT5UaXRlcjwvbmFtZT4KICAgICA8ZmxhZ3M+MjYyNzg2PC9mbGFncz4KICAgICA8dmFsdWUgdHlwZT0iMiI+MDwvdmFsdWU+CiAgICA8L0Jhc2ljRW50cnk+CiAgICA8QmFzaWNFbnRyeT4KICAgICA8bmFtZT5QYXJhbGxlbDwvbmFtZT4KICAgICA8ZmxhZ3M+MjYyNzg2PC9mbGFncz4KICAgICA8dmFsdWUgdHlwZT0iMiI+MDwvdmFsdWU+CiAgICA8L0Jhc2ljRW50cnk+CiAgICA8QmFzaWNFbnRyeT4KICAgICA8bmFtZT5Qcmlvcml0eTwvbmFtZT4KICAgICA8ZmxhZ3M+MjYyNzg2PC9mbGFncz4KICAgICA8dmFsdWUgdHlwZT0iMiI+MDwvdmFsdWU+CiAgICA8L0Jhc2ljRW50cnk+CiAgICA8QmFzaWNFbnRyeT4KICAgICA8bmFtZT5NaW5Wb2x1bWU8L25hbWU+CiAgICAgPGZsYWdzPjI2Mjc4NjwvZmxhZ3M+CiAgICAgPHZhbHVlIHR5cGU9IjIiPjA8L3ZhbHVlPgogICAgPC9CYXNpY0VudHJ5PgogICAgPEJhc2ljRW50cnk+CiAgICAgPG5hbWU+VmlzaWJsZTwvbmFtZT4KICAgICA8ZmxhZ3M+MjYyNzg2PC9mbGFncz4KICAgICA8dmFsdWUgdHlwZT0iMiI+MjwvdmFsdWU+CiAgICA8L0Jhc2ljRW50cnk+CiAgIDwvQmFzaWNFbnRyeT4KICAgPEJhc2ljRW50cnk+CiAgICA8bmFtZT5SNzwvbmFtZT4KICAgIDxmbGFncz4yNjIyNzQ8L2ZsYWdzPgogICAgPEJhc2ljRW50cnk+CiAgICAgPG5hbWU+RXhwaXJhdGlvbkRhdGU8L25hbWU+CiAgICAgPGZsYWdzPjI2MzA0MjwvZmxhZ3M+CiAgICAgPHZhbHVlIHR5cGU9IjMiPjwvdmFsdWU+CiAgICA8L0Jhc2ljRW50cnk+CiAgICA8QmFzaWNFbnRyeT4KICAgICA8bmFtZT5Mb3ROdW1iZXI8L25hbWU+CiAgICAgPGZsYWdzPjI2MzA0MjwvZmxhZ3M+CiAgICAgPHZhbHVlIHR5cGU9IjMiPjwvdmFsdWU+CiAgICA8L0Jhc2ljRW50cnk+CiAgICA8QmFzaWNFbnRyeT4KICAgICA8bmFtZT5SZWFnZW50PC9uYW1lPgogICAgIDxmbGFncz4yNjMwNDI8L2ZsYWdzPgogICAgIDx2YWx1ZSB0eXBlPSIzIj48L3ZhbHVlPgogICAgPC9CYXNpY0VudHJ5PgogICAgPEJhc2ljRW50cnk+CiAgICAgPG5hbWU+Q2F0ZWdvcnk8L25hbWU+CiAgICAgPGZsYWdzPjI2MzA0MjwvZmxhZ3M+CiAgICAgPHZhbHVlIHR5cGU9IjMiPjwvdmFsdWU+CiAgICA8L0Jhc2ljRW50cnk+CiAgICA8QmFzaWNFbnRyeT4KICAgICA8bmFtZT5BY3RpdmU8L25hbWU+CiAgICAgPGZsYWdzPjI2MjUzMDwvZmxhZ3M+CiAgICAgPHZhbHVlIHR5cGU9IjEiPjA8L3ZhbHVlPgogICAgPC9CYXNpY0VudHJ5PgogICAgPEJhc2ljRW50cnk+CiAgICAgPG5hbWU+VGltZTwvbmFtZT4KICAgICA8ZmxhZ3M+MjYyNzg2PC9mbGFncz4KICAgICA8dmFsdWUgdHlwZT0iMiI+MDwvdmFsdWU+CiAgICA8L0Jhc2ljRW50cnk+CiAgICA8QmFzaWNFbnRyeT4KICAgICA8bmFtZT5UaXRlcjwvbmFtZT4KICAgICA8ZmxhZ3M+MjYyNzg2PC9mbGFncz4KICAgICA8dmFsdWUgdHlwZT0iMiI+MDwvdmFsdWU+CiAgICA8L0Jhc2ljRW50cnk+CiAgICA8QmFzaWNFbnRyeT4KICAgICA8bmFtZT5QYXJhbGxlbDwvbmFtZT4KICAgICA8ZmxhZ3M+MjYyNzg2PC9mbGFncz4KICAgICA8dmFsdWUgdHlwZT0iMiI+MDwvdmFsdWU+CiAgICA8L0Jhc2ljRW50cnk+CiAgICA8QmFzaWNFbnRyeT4KICAgICA8bmFtZT5Qcmlvcml0eTwvbmFtZT4KICAgICA8ZmxhZ3M+MjYyNzg2PC9mbGFncz4KICAgICA8dmFsdWUgdHlwZT0iMiI+MDwvdmFsdWU+CiAgICA8L0Jhc2ljRW50cnk+CiAgICA8QmFzaWNFbnRyeT4KICAgICA8bmFtZT5NaW5Wb2x1bWU8L25hbWU+CiAgICAgPGZsYWdzPjI2Mjc4NjwvZmxhZ3M+CiAgICAgPHZhbHVlIHR5cGU9IjIiPjA8L3ZhbHVlPgogICAgPC9CYXNpY0VudHJ5PgogICAgPEJhc2ljRW50cnk+CiAgICAgPG5hbWU+VmlzaWJsZTwvbmFtZT4KICAgICA8ZmxhZ3M+MjYyNzg2PC9mbGFncz4KICAgICA8dmFsdWUgdHlwZT0iMiI+MjwvdmFsdWU+CiAgICA8L0Jhc2ljRW50cnk+CiAgIDwvQmFzaWNFbnRyeT4KICAgPEJhc2ljRW50cnk+CiAgICA8bmFtZT5SODwvbmFtZT4KICAgIDxmbGFncz4yNjIyNzQ8L2ZsYWdzPgogICAgPEJhc2ljRW50cnk+CiAgICAgPG5hbWU+RXhwaXJhdGlvbkRhdGU8L25hbWU+CiAgICAgPGZsYWdzPjI2MzA0MjwvZmxhZ3M+CiAgICAgPHZhbHVlIHR5cGU9IjMiPjwvdmFsdWU+CiAgICA8L0Jhc2ljRW50cnk+CiAgICA8QmFzaWNFbnRyeT4KICAgICA8bmFtZT5Mb3ROdW1iZXI8L25hbWU+CiAgICAgPGZsYWdzPjI2MzA0MjwvZmxhZ3M+CiAgICAgPHZhbHVlIHR5cGU9IjMiPjwvdmFsdWU+CiAgICA8L0Jhc2ljRW50cnk+CiAgICA8QmFzaWNFbnRyeT4KICAgICA8bmFtZT5SZWFnZW50PC9uYW1lPgogICAgIDxmbGFncz4yNjMwNDI8L2ZsYWdzPgogICAgIDx2YWx1ZSB0eXBlPSIzIj48L3ZhbHVlPgogICAgPC9CYXNpY0VudHJ5PgogICAgPEJhc2ljRW50cnk+CiAgICAgPG5hbWU+Q2F0ZWdvcnk8L25hbWU+CiAgICAgPGZsYWdzPjI2MzA0MjwvZmxhZ3M+CiAgICAgPHZhbHVlIHR5cGU9IjMiPjwvdmFsdWU+CiAgICA8L0Jhc2ljRW50cnk+CiAgICA8QmFzaWNFbnRyeT4KICAgICA8bmFtZT5BY3RpdmU8L25hbWU+CiAgICAgPGZsYWdzPjI2MjUzMDwvZmxhZ3M+CiAgICAgPHZhbHVlIHR5cGU9IjEiPjA8L3ZhbHVlPgogICAgPC9CYXNpY0VudHJ5PgogICAgPEJhc2ljRW50cnk+CiAgICAgPG5hbWU+VGltZTwvbmFtZT4KICAgICA8ZmxhZ3M+MjYyNzg2PC9mbGFncz4KICAgICA8dmFsdWUgdHlwZT0iMiI+MDwvdmFsdWU+CiAgICA8L0Jhc2ljRW50cnk+CiAgICA8QmFzaWNFbnRyeT4KICAgICA8bmFtZT5UaXRlcjwvbmFtZT4KICAgICA8ZmxhZ3M+MjYyNzg2PC9mbGFncz4KICAgICA8dmFsdWUgdHlwZT0iMiI+MDwvdmFsdWU+CiAgICA8L0Jhc2ljRW50cnk+CiAgICA8QmFzaWNFbnRyeT4KICAgICA8bmFtZT5QYXJhbGxlbDwvbmFtZT4KICAgICA8ZmxhZ3M+MjYyNzg2PC9mbGFncz4KICAgICA8dmFsdWUgdHlwZT0iMiI+MDwvdmFsdWU+CiAgICA8L0Jhc2ljRW50cnk+CiAgICA8QmFzaWNFbnRyeT4KICAgICA8bmFtZT5Qcmlvcml0eTwvbmFtZT4KICAgICA8ZmxhZ3M+MjYyNzg2PC9mbGFncz4KICAgICA8dmFsdWUgdHlwZT0iMiI+MDwvdmFsdWU+CiAgICA8L0Jhc2ljRW50cnk+CiAgICA8QmFzaWNFbnRyeT4KICAgICA8bmFtZT5NaW5Wb2x1bWU8L25hbWU+CiAgICAgPGZsYWdzPjI2Mjc4NjwvZmxhZ3M+CiAgICAgPHZhbHVlIHR5cGU9IjIiPjA8L3ZhbHVlPgogICAgPC9CYXNpY0VudHJ5PgogICAgPEJhc2ljRW50cnk+CiAgICAgPG5hbWU+VmlzaWJsZTwvbmFtZT4KICAgICA8ZmxhZ3M+MjYyNzg2PC9mbGFncz4KICAgICA8dmFsdWUgdHlwZT0iMiI+MjwvdmFsdWU+CiAgICA8L0Jhc2ljRW50cnk+CiAgIDwvQmFzaWNFbnRyeT4KICAgPEJhc2ljRW50cnk+CiAgICA8bmFtZT5TMTwvbmFtZT4KICAgIDxmbGFncz4yNjIyNzQ8L2ZsYWdzPgogICAgPEJhc2ljRW50cnk+CiAgICAgPG5hbWU+RXhwaXJhdGlvbkRhdGU8L25hbWU+CiAgICAgPGZsYWdzPjI2MzA0MjwvZmxhZ3M+CiAgICAgPHZhbHVlIHR5cGU9IjMiPjwvdmFsdWU+CiAgICA8L0Jhc2ljRW50cnk+CiAgICA8QmFzaWNFbnRyeT4KICAgICA8bmFtZT5Mb3ROdW1iZXI8L25hbWU+CiAgICAgPGZsYWdzPjI2MzA0MjwvZmxhZ3M+CiAgICAgPHZhbHVlIHR5cGU9IjMiPjwvdmFsdWU+CiAgICA8L0Jhc2ljRW50cnk+CiAgICA8QmFzaWNFbnRyeT4KICAgICA8bmFtZT5SZWFnZW50PC9uYW1lPgogICAgIDxmbGFncz4yNjMwNDI8L2ZsYWdzPgogICAgIDx2YWx1ZSB0eXBlPSIzIj48L3ZhbHVlPgogICAgPC9CYXNpY0VudHJ5PgogICAgPEJhc2ljRW50cnk+CiAgICAgPG5hbWU+Q2F0ZWdvcnk8L25hbWU+CiAgICAgPGZsYWdzPjI2MzA0MjwvZmxhZ3M+CiAgICAgPHZhbHVlIHR5cGU9IjMiPjwvdmFsdWU+CiAgICA8L0Jhc2ljRW50cnk+CiAgICA8QmFzaWNFbnRyeT4KICAgICA8bmFtZT5BY3RpdmU8L25hbWU+CiAgICAgPGZsYWdzPjI2MjUzMDwvZmxhZ3M+CiAgICAgPHZhbHVlIHR5cGU9IjEiPjA8L3ZhbHVlPgogICAgPC9CYXNpY0VudHJ5PgogICAgPEJhc2ljRW50cnk+CiAgICAgPG5hbWU+VGltZTwvbmFtZT4KICAgICA8ZmxhZ3M+MjYyNzg2PC9mbGFncz4KICAgICA8dmFsdWUgdHlwZT0iMiI+MDwvdmFsdWU+CiAgICA8L0Jhc2ljRW50cnk+CiAgICA8QmFzaWNFbnRyeT4KICAgICA8bmFtZT5UaXRlcjwvbmFtZT4KICAgICA8ZmxhZ3M+MjYyNzg2PC9mbGFncz4KICAgICA8dmFsdWUgdHlwZT0iMiI+MDwvdmFsdWU+CiAgICA8L0Jhc2ljRW50cnk+CiAgICA8QmFzaWNFbnRyeT4KICAgICA8bmFtZT5QYXJhbGxlbDwvbmFtZT4KICAgICA8ZmxhZ3M+MjYyNzg2PC9mbGFncz4KICAgICA8dmFsdWUgdHlwZT0iMiI+MDwvdmFsdWU+CiAgICA8L0Jhc2ljRW50cnk+CiAgICA8QmFzaWNFbnRyeT4KICAgICA8bmFtZT5Qcmlvcml0eTwvbmFtZT4KICAgICA8ZmxhZ3M+MjYyNzg2PC9mbGFncz4KICAgICA8dmFsdWUgdHlwZT0iMiI+MDwvdmFsdWU+CiAgICA8L0Jhc2ljRW50cnk+CiAgICA8QmFzaWNFbnRyeT4KICAgICA8bmFtZT5NaW5Wb2x1bWU8L25hbWU+CiAgICAgPGZsYWdzPjI2Mjc4NjwvZmxhZ3M+CiAgICAgPHZhbHVlIHR5cGU9IjIiPjA8L3ZhbHVlPgogICAgPC9CYXNpY0VudHJ5PgogICAgPEJhc2ljRW50cnk+CiAgICAgPG5hbWU+VmlzaWJsZTwvbmFtZT4KICAgICA8ZmxhZ3M+MjYyNzg2PC9mbGFncz4KICAgICA8dmFsdWUgdHlwZT0iMiI+NzwvdmFsdWU+CiAgICA8L0Jhc2ljRW50cnk+CiAgIDwvQmFzaWNFbnRyeT4KICAgPEJhc2ljRW50cnk+CiAgICA8bmFtZT5TMjwvbmFtZT4KICAgIDxmbGFncz4yNjIyNzQ8L2ZsYWdzPgogICAgPEJhc2ljRW50cnk+CiAgICAgPG5hbWU+RXhwaXJhdGlvbkRhdGU8L25hbWU+CiAgICAgPGZsYWdzPjI2MzA0MjwvZmxhZ3M+CiAgICAgPHZhbHVlIHR5cGU9IjMiPjwvdmFsdWU+CiAgICA8L0Jhc2ljRW50cnk+CiAgICA8QmFzaWNFbnRyeT4KICAgICA8bmFtZT5Mb3ROdW1iZXI8L25hbWU+CiAgICAgPGZsYWdzPjI2MzA0MjwvZmxhZ3M+CiAgICAgPHZhbHVlIHR5cGU9IjMiPjwvdmFsdWU+CiAgICA8L0Jhc2ljRW50cnk+CiAgICA8QmFzaWNFbnRyeT4KICAgICA8bmFtZT5SZWFnZW50PC9uYW1lPgogICAgIDxmbGFncz4yNjMwNDI8L2ZsYWdzPgogICAgIDx2YWx1ZSB0eXBlPSIzIj48L3ZhbHVlPgogICAgPC9CYXNpY0VudHJ5PgogICAgPEJhc2ljRW50cnk+CiAgICAgPG5hbWU+Q2F0ZWdvcnk8L25hbWU+CiAgICAgPGZsYWdzPjI2MzA0MjwvZmxhZ3M+CiAgICAgPHZhbHVlIHR5cGU9IjMiPjwvdmFsdWU+CiAgICA8L0Jhc2ljRW50cnk+CiAgICA8QmFzaWNFbnRyeT4KICAgICA8bmFtZT5BY3RpdmU8L25hbWU+CiAgICAgPGZsYWdzPjI2MjUzMDwvZmxhZ3M+CiAgICAgPHZhbHVlIHR5cGU9IjEiPjA8L3ZhbHVlPgogICAgPC9CYXNpY0VudHJ5PgogICAgPEJhc2ljRW50cnk+CiAgICAgPG5hbWU+VGltZTwvbmFtZT4KICAgICA8ZmxhZ3M+MjYyNzg2PC9mbGFncz4KICAgICA8dmFsdWUgdHlwZT0iMiI+MDwvdmFsdWU+CiAgICA8L0Jhc2ljRW50cnk+CiAgICA8QmFzaWNFbnRyeT4KICAgICA8bmFtZT5UaXRlcjwvbmFtZT4KICAgICA8ZmxhZ3M+MjYyNzg2PC9mbGFncz4KICAgICA8dmFsdWUgdHlwZT0iMiI+MDwvdmFsdWU+CiAgICA8L0Jhc2ljRW50cnk+CiAgICA8QmFzaWNFbnRyeT4KICAgICA8bmFtZT5QYXJhbGxlbDwvbmFtZT4KICAgICA8ZmxhZ3M+MjYyNzg2PC9mbGFncz4KICAgICA8dmFsdWUgdHlwZT0iMiI+MDwvdmFsdWU+CiAgICA8L0Jhc2ljRW50cnk+CiAgICA8QmFzaWNFbnRyeT4KICAgICA8bmFtZT5Qcmlvcml0eTwvbmFtZT4KICAgICA8ZmxhZ3M+MjYyNzg2PC9mbGFncz4KICAgICA8dmFsdWUgdHlwZT0iMiI+MDwvdmFsdWU+CiAgICA8L0Jhc2ljRW50cnk+CiAgICA8QmFzaWNFbnRyeT4KICAgICA8bmFtZT5NaW5Wb2x1bWU8L25hbWU+CiAgICAgPGZsYWdzPjI2Mjc4NjwvZmxhZ3M+CiAgICAgPHZhbHVlIHR5cGU9IjIiPjA8L3ZhbHVlPgogICAgPC9CYXNpY0VudHJ5PgogICAgPEJhc2ljRW50cnk+CiAgICAgPG5hbWU+VmlzaWJsZTwvbmFtZT4KICAgICA8ZmxhZ3M+MjYyNzg2PC9mbGFncz4KICAgICA8dmFsdWUgdHlwZT0iMiI+NzwvdmFsdWU+CiAgICA8L0Jhc2ljRW50cnk+CiAgIDwvQmFzaWNFbnRyeT4KICA8L0Jhc2ljRW50cnk+CiAgPEJhc2ljRW50cnk+CiAgIDxuYW1lPlNhbXBsZXM8L25hbWU+CiAgIDxmbGFncz4yNjIyNzQ8L2ZsYWdzPgogICA8QmFzaWNFbnRyeT4KICAgIDxuYW1lPjI0PC9uYW1lPgogICAgPGZsYWdzPjI2MjI3NDwvZmxhZ3M+CiAgICA8QmFzaWNFbnRyeT4KICAgICA8bmFtZT5Bbm5vdGF0aW9uPC9uYW1lPgogICAgIDxmbGFncz4yNjMwNDI8L2ZsYWdzPgogICAgIDx2YWx1ZSB0eXBlPSIzIj5DRlAvVmlvQmx1ZQpWaW9HcmVlbgpQRQpkc1JlZC90eFJlZAptS2F0ZS9BUEMKUEUtVmlvNzcwCkdGUC9GSVRDClBJL0xTUy1tS2F0ZTwvdmFsdWU+CiAgICA8L0Jhc2ljRW50cnk+CiAgICA8QmFzaWNFbnRyeT4KICAgICA8bmFtZT5SZWFnZW50czwvbmFtZT4KICAgICA8ZmxhZ3M+MjYzNTU0PC9mbGFncz4KICAgICA8dmFsdWUgdHlwZT0iNSI+MHgwPC92YWx1ZT4KICAgIDwvQmFzaWNFbnRyeT4KICAgIDxCYXNpY0VudHJ5PgogICAgIDxuYW1lPkZsb3dSYXRlPC9uYW1lPgogICAgIDxmbGFncz4yNjMwNDI8L2ZsYWdzPgogICAgIDx2YWx1ZSB0eXBlPSIzIj5Mb3c8L3ZhbHVlPgogICAgPC9CYXNpY0VudHJ5PgogICAgPEJhc2ljRW50cnk+CiAgICAgPG5hbWU+QXV0b0Zsb3dSYXRlPC9uYW1lPgogICAgIDxmbGFncz4yNjI1MzA8L2ZsYWdzPgogICAgIDx2YWx1ZSB0eXBlPSIxIj4wPC92YWx1ZT4KICAgIDwvQmFzaWNFbnRyeT4KICAgIDxCYXNpY0VudHJ5PgogICAgIDxuYW1lPkV2ZW50TGltaXQ8L25hbWU+CiAgICAgPGZsYWdzPjI2Mjc4NjwvZmxhZ3M+CiAgICAgPHZhbHVlIHR5cGU9IjIiPjMwMDAwPC92YWx1ZT4KICAgIDwvQmFzaWNFbnRyeT4KICAgIDxCYXNpY0VudHJ5PgogICAgIDxuYW1lPkV2ZW50TGltaXRlZDwvbmFtZT4KICAgICA8ZmxhZ3M+MjYyNTMwPC9mbGFncz4KICAgICA8dmFsdWUgdHlwZT0iMSI+MTwvdmFsdWU+CiAgICA8L0Jhc2ljRW50cnk+CiAgICA8QmFzaWNFbnRyeT4KICAgICA8bmFtZT5HYXRlPC9uYW1lPgogICAgIDxmbGFncz4yNjMwNDI8L2ZsYWdzPgogICAgIDx2YWx1ZSB0eXBlPSIzIj5saXZlPC92YWx1ZT4KICAgIDwvQmFzaWNFbnRyeT4KICAgIDxCYXNpY0VudHJ5PgogICAgIDxuYW1lPkdhdGVGbGFnczwvbmFtZT4KICAgICA8ZmxhZ3M+MjYyNzg2PC9mbGFncz4KICAgICA8dmFsdWUgdHlwZT0iMiI+MDwvdmFsdWU+CiAgICA8L0Jhc2ljRW50cnk+CiAgICA8QmFzaWNFbnRyeT4KICAgICA8bmFtZT5Nb2RlPC9uYW1lPgogICAgIDxmbGFncz4yNjMwNDI8L2ZsYWdzPgogICAgIDx2YWx1ZSB0eXBlPSIzIj5TdGFuZGFyZDwvdmFsdWU+CiAgICA8L0Jhc2ljRW50cnk+CiAgICA8QmFzaWNFbnRyeT4KICAgICA8bmFtZT5TZXBhcmF0aW9uVm9sdW1lPC9uYW1lPgogICAgIDxmbGFncz4yNjI3ODY8L2ZsYWdzPgogICAgIDx2YWx1ZSB0eXBlPSIyIj4xMDA8L3ZhbHVlPgogICAgPC9CYXNpY0VudHJ5PgogICAgPEJhc2ljRW50cnk+CiAgICAgPG5hbWU+U2FtcGxlVm9sdW1lPC9uYW1lPgogICAgIDxmbGFncz4yNjI3ODY8L2ZsYWdzPgogICAgIDx2YWx1ZSB0eXBlPSIyIj4yMDwvdmFsdWU+CiAgICA8L0Jhc2ljRW50cnk+CiAgICA8QmFzaWNFbnRyeT4KICAgICA8bmFtZT5QZXJmb3JtQXV0b0xhYmVsaW5nPC9uYW1lPgogICAgIDxmbGFncz4yNjI1MzA8L2ZsYWdzPgogICAgIDx2YWx1ZSB0eXBlPSIxIj4wPC92YWx1ZT4KICAgIDwvQmFzaWNFbnRyeT4KICAgIDxCYXNpY0VudHJ5PgogICAgIDxuYW1lPk1peGluZ1BhcmFtZXRlcnM8L25hbWU+CiAgICAgPGZsYWdzPjI2MjI3NDwvZmxhZ3M+CiAgICA8L0Jhc2ljRW50cnk+CiAgICA8QmFzaWNFbnRyeT4KICAgICA8bmFtZT5NaXhpbmdGcmVxdWVuY3k8L25hbWU+CiAgICAgPGZsYWdzPjI2Mjc4NjwvZmxhZ3M+CiAgICAgPHZhbHVlIHR5cGU9IjIiPjYwMDwvdmFsdWU+CiAgICA8L0Jhc2ljRW50cnk+CiAgICA8QmFzaWNFbnRyeT4KICAgICA8bmFtZT5NaXhpbmdEdXJhdGlvbjwvbmFtZT4KICAgICA8ZmxhZ3M+MjYyNzg2PC9mbGFncz4KICAgICA8dmFsdWUgdHlwZT0iMiI+NDwvdmFsdWU+CiAgICA8L0Jhc2ljRW50cnk+CiAgICA8QmFzaWNFbnRyeT4KICAgICA8bmFtZT5NaXhpbmdBbGdvcml0aG08L25hbWU+CiAgICAgPGZsYWdzPjI2Mjc4NjwvZmxhZ3M+CiAgICAgPHZhbHVlIHR5cGU9IjIiPjA8L3ZhbHVlPgogICAgPC9CYXNpY0VudHJ5PgogICAgPEJhc2ljRW50cnk+CiAgICAgPG5hbWU+TWl4aW5nRGV2aWNlPC9uYW1lPgogICAgIDxmbGFncz4yNjMwNDI8L2ZsYWdzPgogICAgIDx2YWx1ZSB0eXBlPSIzIj5NUU5lZWRsZUFybU1peGVyPC92YWx1ZT4KICAgIDwvQmFzaWNFbnRyeT4KICAgIDxCYXNpY0VudHJ5PgogICAgIDxuYW1lPk1peGluZ0tleTwvbmFtZT4KICAgICA8ZmxhZ3M+MjYzMDQyPC9mbGFncz4KICAgICA8dmFsdWUgdHlwZT0iMyI+TVFNaXgyPC92YWx1ZT4KICAgIDwvQmFzaWNFbnRyeT4KICAgIDxCYXNpY0VudHJ5PgogICAgIDxuYW1lPk1peGluZ05hbWU8L25hbWU+CiAgICAgPGZsYWdzPjI2MzA0MjwvZmxhZ3M+CiAgICAgPHZhbHVlIHR5cGU9IjMiPk1peCBtZWRpdW08L3ZhbHVlPgogICAgPC9CYXNpY0VudHJ5PgogICAgPEJhc2ljRW50cnk+CiAgICAgPG5hbWU+VXNlTGlxdWlkRGV0ZWN0aW9uPC9uYW1lPgogICAgIDxmbGFncz4yNjI1MzA8L2ZsYWdzPgogICAgIDx2YWx1ZSB0eXBlPSIxIj4wPC92YWx1ZT4KICAgIDwvQmFzaWNFbnRyeT4KICAgIDxCYXNpY0VudHJ5PgogICAgIDxuYW1lPlNhbXBsZUlkPC9uYW1lPgogICAgIDxmbGFncz4yNjMwNDI8L2ZsYWdzPgogICAgIDx2YWx1ZSB0eXBlPSIzIj48L3ZhbHVlPgogICAgPC9CYXNpY0VudHJ5PgogICAgPEJhc2ljRW50cnk+CiAgICAgPG5hbWU+UGF0aWVudElkPC9uYW1lPgogICAgIDxmbGFncz4yNjMwNDI8L2ZsYWdzPgogICAgIDx2YWx1ZSB0eXBlPSIzIj5wcmltYXJ5IG1hY3JvcGhhZ2UgYWxwaGEgPC92YWx1ZT4KICAgIDwvQmFzaWNFbnRyeT4KICAgIDxCYXNpY0VudHJ5PgogICAgIDxuYW1lPkdyb3VwPC9uYW1lPgogICAgIDxmbGFncz4yNjI3ODY8L2ZsYWdzPgogICAgIDx2YWx1ZSB0eXBlPSIyIj4wPC92YWx1ZT4KICAgIDwvQmFzaWNFbnRyeT4KICAgIDxCYXNpY0VudHJ5PgogICAgIDxuYW1lPlN0YXRlPC9uYW1lPgogICAgIDxmbGFncz4yNjI3ODY8L2ZsYWdzPgogICAgIDx2YWx1ZSB0eXBlPSIyIj4yPC92YWx1ZT4KICAgIDwvQmFzaWNFbnRyeT4KICAgIDxCYXNpY0VudHJ5PgogICAgIDxuYW1lPkFkdmFuY2VkPC9uYW1lPgogICAgIDxmbGFncz4yNjI3ODY8L2ZsYWdzPgogICAgIDx2YWx1ZSB0eXBlPSIyIj4xPC92YWx1ZT4KICAgIDwvQmFzaWNFbnRyeT4KICAgIDxCYXNpY0VudHJ5PgogICAgIDxuYW1lPkFuYWx5c2lzVGVtcGxhdGU8L25hbWU+CiAgICAgPGZsYWdzPjI2MzA0MjwvZmxhZ3M+CiAgICAgPHZhbHVlIHR5cGU9IjMiPjwvdmFsdWU+CiAgICA8L0Jhc2ljRW50cnk+CiAgICA8QmFzaWNFbnRyeT4KICAgICA8bmFtZT5JbnN0cnVtZW50U2V0dGluZzwvbmFtZT4KICAgICA8ZmxhZ3M+MjYzMDQyPC9mbGFncz4KICAgICA8dmFsdWUgdHlwZT0iMyI+PC92YWx1ZT4KICAgIDwvQmFzaWNFbnRyeT4KICAgIDxCYXNpY0VudHJ5PgogICAgIDxuYW1lPkFkdmFuY2VkTW9kZTwvbmFtZT4KICAgICA8ZmxhZ3M+MjYzMDQyPC9mbGFncz4KICAgICA8dmFsdWUgdHlwZT0iMyI+PC92YWx1ZT4KICAgIDwvQmFzaWNFbnRyeT4KICAgIDxCYXNpY0VudHJ5PgogICAgIDxuYW1lPkFkdmFuY2VkU3ViTW9kZTwvbmFtZT4KICAgICA8ZmxhZ3M+MjYzMDQyPC9mbGFncz4KICAgICA8dmFsdWUgdHlwZT0iMyI+PC92YWx1ZT4KICAgIDwvQmFzaWNFbnRyeT4KICAgPC9CYXNpY0VudHJ5PgogIDwvQmFzaWNFbnRyeT4KIDwvQmFzaWNFbnRyeT4KIDxCYXNpY0VudHJ5PgogIDxuYW1lPkNvbmZpZ3VyYXRpb248L25hbWU+CiAgPGZsYWdzPjI2MzA0MjwvZmxhZ3M+CiAgPHZhbHVlIHR5cGU9IjMiPlZ5YjwvdmFsdWU+CiA8L0Jhc2ljRW50cnk+CiA8QmFzaWNFbnRyeT4KICA8bmFtZT5GaWxlVHlwZTwvbmFtZT4KICA8ZmxhZ3M+MjYzMDQyPC9mbGFncz4KICA8dmFsdWUgdHlwZT0iMyI+RXhwZXJpbWVudDwvdmFsdWU+CiA8L0Jhc2ljRW50cnk+CiA8QmFzaWNFbnRyeT4KICA8bmFtZT5DaGVja3N1bTwvbmFtZT4KICA8ZmxhZ3M+MjYyOTE0PC9mbGFncz4KICA8dmFsdWUgdHlwZT0iMyI+NDYxNzEyOGVkY2Y0MDc5ZGYwNmM3NWNhNDA0MTUzYjM8L3ZhbHVlPgogPC9CYXNpY0VudHJ5Pgo8L0Jhc2ljRW50cnk+Cg==/@MB_WELLINFOS/d2lzIDEgMSAxMyBDaGlsbCA5NiByYWNrIDAgMjQgMCAyNSBwcmltYXJ5IG1hY3JvcGhhZ2UgYWxwaGEgIDExIDIwMjItRmViLTE1IDggMTg6MDU6MjAg/@MB_SESSIONID/bd02410c-bef7-4162-9ed4-f06de6195e45/     927                                                                                                                                                                                                                                                                                                                                                                                                                                                                                                                                                                                                                                                                                                                                                                                                                                                                                                                                                                                                                                                                                                                                                                                                                                                                                                                                                                                                                                                                                                                                                                                                                                                                                                                                                                                                                                                                                                                                                                                                                                                                                                                                                                                                                                                                                                                                                                                                                                                                                                                                                                                                                                                                                                                                                                                                                                                                                                                                                                                                                                                                                                                                                                                                                                                                                                                                                                                                                                                                      6wÌ+2wÌ+2UÁ¨;jø=~=ÈÏK?q<ô<úÏÀ<U#"?)9/Ír9)3?ê»¢8wÌ«2wÌ«2UÁ¨;d~?å_F>ÐÑ¥?Bi>¾Ì=ÿ?ÕHÌ:"_:õói?sÔ8YÙ3YÙ3UÁ¨;pÁu>gò>'ÉQ?×,Á=x=«'?i8:¨¿1:Ì?/Ná8wÌ+3wÌ+3UÁ¨;íÎC>¢Óð=-%P?:¤?=C:=la$?ìÊ9v¢9Ká?!ï8¿V3¿V3UÁ¨;4R>ß¡=ÖÈT?½§=o~=:Î%?L ý9|è9d]?¯þ9YÙ3YÙ3UÁ¨;	Zq>,(>ü¼M?ÄÔ=¸O=¡Æ?8Ì*:j±m:Õó·>Ì>9èR3èR3UÁ¨;!.>8±3>ÎX?øG­=«{=C0?g:Ã@8:×} ?ÐýF9wÌ«3wÌ«3UÁ¨;#$[>ÉB>
ÛM?¾²c=wÚ-=¶¤'?t:"8Å9.S/?fQ9FÁ3FÁ3UÁ¨;*\>ä>4ûT?ªØ=µ-A=ÿ¸.?AA:5c:éN²>du9¿Ö3¿Ö3UÁ¨;üZ~>Ñ->ÊX?Y4k>W	8>#?ã0:?G:18?À9$9ì3$9ì3UÁ¨;Î(.>\é×=å~N?á%=B =@?ñÏ8:jÄ1:?7D9YÙ4YÙ4UÁ¨;¡i>pä>!ÅU?Q=Æôx=Ó#?Ý2:¨I:Û¼â>£D9!4!4UÁ¨;@4>aìØ=T?ÀÈá=b¾=:¤?£0:,Mó9¸Û9?{9èR4èR4UÁ¨;ïj>µJ>gS?Ûµ=K==U-?Ï&:Os+:Áù>»9°!4°!4UÁ¨;u¦>â½@>Ï]?@M>H>I3?­:^IG:âJ?ì9wÌ+4wÌ+4UÁ¨;¸> i/>ç[?è æ=Û ¥=ÁØ1?úP :Ää>:uþV?} 9>64>64UÁ¨;¾Oº>V>;?²L>Ö=1Go?!Êh:¿.:sJ?ò¥9FA4FA4UÁ¨;¨>à½&>Z?&>á=H¦=c-?lu:3æ_:â?
­9ÍL4ÍL4UÁ¨;*ê8=|Öê<ÿI?Øµ
<ýÏï;Ê?9Ü-9NØÃ>È9³9¿V4¿V4UÁ¨;às>§>ÇÆR? >5jÔ=!?Ö^u:À6/:|@3?³%:\|a4\|a4UÁ¨;Å÷>ãí>1Z?×"=@a=6 1?}4:ðñ9ò?o5
:$9l4$9l4UÁ¨;ÁB½>¼#R>f?rV`>»Ç%>n6-?Ø6:uz_:<8-?
è:ëõv4ëõv4UÁ¨;¿>èE&>ëQ]?Äü=8±=6?±Nn:ìÌB:o?nÿ:YÙ4YÙ4UÁ¨;µx>Þ[>GV?ðÃÑ=Ê,¥="?4D:îöð9rP?íl:½74½74UÁ¨;©>?> Fc?ñ2B>Ô>ÏÄ1?½Ô:xq\:ï?}:!4!4UÁ¨;h=ð="M?Ð<7Qþ;|þ?þË¢9i9þ?¨ :ô4ô4UÁ¨;¼m»>±^>evW?±¶=í.=Ðû,?AÝ:)+K:°_"?R$:èR4èR4UÁ¨;G>Õ>_iT?°ª=	N=æ$?ëX:$½e:\·ñ>0%:L±4L±4UÁ¨;.¡>:>¶]?à
>6º=nùA?y2t:õ#O:æ?Ïv):°¡4°¡4UÁ¨;~I>`û1>Ë`?!>tð=Ë+??ßÛ:Ð:>?ã*:n¦4n¦4UÁ¨;;Qr>/Ã>èQ?y¾|=oB=q¬&?ã$:¿:)X?Ò-:wÌ«4wÌ«4UÁ¨;+5>Q*>;?T?e3í=¬°==m,?aÌA:üÿY:mã>äô;:Û*±4Û*±4UÁ¨;Ðd>»æ>±O?=§¼J=§è$?£y0:§:Wû.?uTS:>¶4>¶4UÁ¨;|Ó{>Ò¯>7S?¤À=`\=þ#?»û+:Ñ:O'?ø²`:¢ç»4¢ç»4UÁ¨;">s.>èÙS?l²=·õh=Æ}/?µ:Ð¯:¨ú?Ûp:FÁ4FÁ4UÁ¨;9ì>,!>ÓVS?T²ï=ðÀ=û?ExM:G´:ÎÁ>*½w:j¤Æ4j¤Æ4UÁ¨;õ>Û>ym?ná>£TM>Îb3?Y¸::ö!?µx:ÍÌ4ÍÌ4UÁ¨;§H<~4<µ9K?"¶:SÞ:uÖ?}ï)9
k9¹>Ê1z:1aÑ41aÑ4UÁ¨;Í²«>9¾H>äõZ?²Wè=Ý¯=)?Xè:ÙSÀ:pw?X*}:¿Ö4¿Ö4UÁ¨;ü°>ÄM>Ã´[?aÞ>Â=b4?fè:Jö]:5 ?v:øÜ4øÜ4UÁ¨;åu¾>%`>Y?ÄB>sø>Ìz(?[x:½®{:Eü>úÛ:\|á4\|á4UÁ¨;ö?¥>FKA>«ÛZ?-lÙ= Ø =l-?Jî9:Ë¼2:Â&?>²:ÀÚæ4ÀÚæ4UÁ¨;Ê>[éY>îVm?bÕ¢>]f>ÿó4?ôÆ:#:ù*?Ì:$9ì4$9ì4UÁ¨;²¹Ä>r{X>û¢h?2è=§¾=¾zF?Ð?W:è:nÔ<?ëV¡:ñ4ñ4UÁ¨;=ûw>\w>&?W?òÅÒ=ÚN§=Ú@!?_0:ÎG:·b?ª:ëõö4ëõö4UÁ¨;±.¸=ÓÃe=v6M?çu<+A<¡"?]_79éÉË8eZf?û®:OTü4OTü4UÁ¨;w®e>%Ã
>ÞS?dQ³==ï>+?Î@:²0:!s?àø¼:YÙ5YÙ5UÁ¨;h×>çé#>â5¨?%g>¤»=¦R?ªy:)::tÌ??ë½:55UÁ¨;4Ò>½$÷=¼Ù?zá3>,©»=cu?Ïµ:ì(:Âz?ç¾:½75½75UÁ¨;hz>>ÒR?Ui´=Çø=^,?íâq:ün:çñ>i¿:ïæ5ïæ5UÁ¨;@ï>®n>ä¦d?CCI>Ð>"3?F>Ú:l:ýÎI?ýÃ:!5!5UÁ¨;%°Æ>¡_>ärc?©Íc>6!>ß4?M¦:::/6"?cbÄ:SE5SE5UÁ¨;ÈD>cæ=~xZ?ÆüÙ=Ýæ=µ0??ºú9-@É9èw?ýÄ:ô5ô5UÁ¨;é}g>«ï	>þÐV?ÆK§=)Ît=>ò.?CFc:1W:/?HÌ:¶£5¶£5UÁ¨;]µª>³7@>Zc?0Ý>æ=A[0?6k:å8:+#?ËëÓ:èR5èR5UÁ¨;j¨¡>pÑ@>¡V?ºU>
¿=@R1?Äµu:ôáV:ó\?½Ö:55UÁ¨;>GN!>{-[?H6>r>\à?·Ì:,Û:91?xÙ:L±5L±5UÁ¨;pj>F>¶qQ?aí=ßL=T!?Pô3:å3:z
?ÍAÚ:~`5~`5UÁ¨;( >ü=¾;U?	+4=÷´=úE?Úþ9¹:9ÌT?ã:°!5°!5UÁ¨;Id>Ê/>^V?J²=[bX=t&?+v:#x:aÉ?yñä:á¾#5á¾#5UÁ¨;æµ>g¾K>a,d?ß>îd>%0?C5 :5y:â$?îè:n&5n&5UÁ¨;°> x;>iZ?q!ø=óË¼=$:(?Îz²:c]:ÚO&?µcõ:E)5E)5UÁ¨;Uõ>õ62>ì]°?Ò-[> Ñ=Z'?x÷ì:þ3W:×ñ?|-ö:wÌ+5wÌ+5UÁ¨;U¡>18>WÉ_?U¦5>ªü=D|8?ü:ì%:sìQ?þkú:©{.5©{.5UÁ¨;·>h¡*>BV?M.ô=®Ç±=ÛÎ/?º5:¨:×i-?½Üü:Û*15Û*15UÁ¨;Ä¬d>3
>`9S?õug=ÀO,=?ð+?³+:Lmh:8û?ÅÉ;
Ú35
Ú35UÁ¨;0µs>W(>ÔR?G¬=ÁÒ=&?»!ê9ë9Xjþ>Øî;>65>65UÁ¨;w
 >
;>`Z?Ú2>#>1¿.?L¯:éM:Þe$?Ðx;p895p895UÁ¨;f=µ<~N?þ¢<²¡}<Á$?Íþ8~19ßÀ·>Ô;¢ç;5¢ç;5UÁ¨;
"<ÌyA<lñK?ûç;,û«;8¨,?ËÝ9¡G19¯Úf?ó~;Ô>5Ô>5UÁ¨;F°¯>hfT>¯ÀS?zÓ=¢=At&?À5R:¶âA:îÆ
?¯
;FA5FA5UÁ¨;Ä®>ÛÒM>X?Ë÷=Ù¸=D+?I]:°.l:«$?º­
;8õC58õC5UÁ¨;åm>Îë#>¸ß\?Å=!=-@? :éê0:;Lh?Ç;j¤F5j¤F5UÁ¨;00<ð¹,<®ØI?¶ÅÞ;Ä;-h?áJ9V¡»8/¯¼?t?
;SI5SI5UÁ¨;.«z>>.Z?ß­=Ñ+s=à7?Gfè98®Õ96?;ÍL5ÍL5UÁ¨;±=>;{&>¯¹Z?ûF>fÕ>Q.?í¬h:ªÿh:¥ÿ>.Ñ;ÿ±N5ÿ±N5UÁ¨;oí>'1>iSa?.uE>,Ù>-K-?uÛ:¼ÿ§:TN'?ßQ;1aQ51aQ5UÁ¨;¦Í=ÖAE=ÿËL?L¶g<j?<#ò?:ÀÇ9IQÃ8Çç@¦;cT5cT5UÁ¨;z?i!M>ÀN´?1)>n=*¨?ý :BB:ï?HV;¿V5¿V5UÁ¨;rO>!>îW?É,>X²Ü=îê$?ðb:Ïh.:¹:&?Í­;ÇnY5ÇnY5UÁ¨;T×<Ý¸.<ðÀR?\´;
£;,Å
?ó|9°9an?÷ ;ø\5ø\5UÁ¨;¶<o.<ÃO?ÛS<6+<5{?ët8hÚ8XíÙ>Á ;*Í^5*Í^5UÁ¨;Q©>\&>¯ýY?ç®e>vQ4>Ä
#?ú!):Èù©9úº~?¸â";\|a5\|a5UÁ¨;gª>ÛZC>MÉ^?}Ù>ÔZä=õ0?ÙãG:/5:@V*?Ü$;+d5+d5UÁ¨;[*>¸øÓ=h½M?'cñ<®¦¾<?"?i~9|}9bè?­î%;ÀÚf5ÀÚf5UÁ¨;â>Ñ¹7>öûW?øý=ã(Ç=ñí"?kâ:8<p:Æ?Y(;òi5òi5UÁ¨;(C>Í­*>`a?üÅÛ=ûH=ÍT6?ñ`¡:|ÉJ:Ê¹K?
Å/;$9l5$9l5UÁ¨;ÿÖ£>yg?>"[?MQ>­#>S$?0.	;¤rÌ:ZÅ+?rZ0;Uèn5Uèn5UÁ¨;À¿>Öe^>\?Þ(>¯Zç=x:?i¤:cb:ë#?ÕÖ2;q5q5UÁ¨;]H=]a,={àK?ÏçP<5<1«?"«(9kF9ýÙ>3;¹Ft5¹Ft5UÁ¨;ZS>>Ö·O?xì=VQ=µ~(?;6&:néÏ9¹§L?Å 5;ëõv5ëõv5UÁ¨;þÕ->;òÒ=µöR?7W=iÀ'=¶7$?JýÊ9Ô
º9­¦?ý6;¥y5¥y5UÁ¨;½>þCY>YL_?¨¸?@Ñ>¼ò5?â8:·i:í(?{:;OT|5OT|5UÁ¨;HU>"éÿ=S/U?¯º=Ñ='&?³y:»I:W7?>;;55UÁ¨;jÚ>2ó>9×Y?"C>jtÃ=?ì+?Ó::Òõ9]"C?÷=;YÙ5YÙ5UÁ¨;L=5=á´P?0£1<Õ</Ë!?"þ9
Eâ8Ö,¥?'>;ò05ò05UÁ¨;ó_v>W>Ê~W?`(>à=£­$?þ'4:Á©9:)hø>@;55UÁ¨;?E>kÈ5>\ã^?[I>þ·>hë(?¢¤:Ýkw:×W*?1AB;$à5$à5UÁ¨;áSÉ>qc>Xb?8>
G»=3?èV:ñ
:k?E;½75½75UÁ¨;÷>Tp5>d¦Z?XÓ>«»Ò=nÜ)?q:Æ:Z¨	?	G;V5V5UÁ¨;1¬>rC>ba?#QJ>/À>ç2?øg:*W:a
'?©I;ïæ5ïæ5UÁ¨;i"³>ÚLJ>Y¯b?Fr.>?>²-? 'Ý:·¯:Í!?áI;>5>5UÁ¨;Yª>óK&>ÆvU?ò> Ò=[O+?,|?:=":¬Æ?ºM;!5!5UÁ¨;¤>ª5>¤h?®wÌ>vÒ>·4?:UQ:VQ?'P;ºí5ºí5UÁ¨;SÂ>Þ¿]>ÖV`?×ì
>IÊ=3?Ö|:½#Y:áô4?Û¡Q;SE5SE5UÁ¨;?["|>S}?ê7¨>^)>µB~?ÉØ::7C8?h·S;ë5ë5UÁ¨;8©¡>Y@>0|W?·>ãÛ=Ã|+?u:ß±:
@?bêX;ô5ô5UÁ¨;Ì>Þõ!>U?¹[½=fÔ=(?P':»O:Î>*´Y;L5L5UÁ¨;Ïv>l3>¼]?¡
`>7>>1`6?¸:Zª:Þz
?KZ;¶£5¶£5UÁ¨;>òH!>BU?»¾>ù¢×=ºÖ+?B4:[+:PZ??wp[;Oû5Oû5UÁ¨;ÑJ>±­8>ql[?Õ_Á=Tì='¤/?Á:õ]:è)?¬[;èR5èR5UÁ¨;ôP>Öÿ=6P?|=@»o=±é?¢K:hÿ@:Á
?>];ª5ª5UÁ¨;³O{>I>P@Y?D^	>&Ø=iË"?WX:¬>:*;?G`;55UÁ¨;_O>b:>ç°U?sû=ÖÁ=&?KKi:ÜL:ÝÃ?Asc;³Y5³Y5UÁ¨;ÁA>ä>IW?à«=*e=´m%?¿¹T:Ô5:¢n/?åãd;L±5L±5UÁ¨;k>Á|+>zZ?ÓÏ=ER=Ä+?=
:=o|:s?ãee;å5å5UÁ¨;D*V>8>}°S?Ø®=¹É=ý.?V	E:Q :ZQ?óFf;~`5~`5UÁ¨;¨)>ª»Ê=¸jU?"H>Î¾Þ=ð(?¨Ô::CÙ9$\?hÚf;¸5¸5UÁ¨;ÃP>±ª>®O?úÁY="=º¬.?¤Ë9PIê9-Þ>**i;°¡5°¡5UÁ¨;.6¤>Ó_E>²üT?2=A>Ð¥>80$?#qO:¯â-:³?k;Hg¢5Hg¢5UÁ¨;É¸>ÇyG>E&m?%ï>¹nÙ=ËÑ+?P1::¾B:mÐ9?A°k;á¾£5á¾£5UÁ¨;óâ>m>¬9}?ÓM>âÓ=¬y?¿Ç¸:íz&:ù?ëÞl;z¥5z¥5UÁ¨;ØCâ>¾.a>?¼
>~g=ýd?¼È:bêq:âkT?z<q;n¦5n¦5UÁ¨;k¯>xæE>©ub?÷1>AJÍ=o	??Iú:Í¤:©Ú?³y;¬Å§5¬Å§5UÁ¨;÷>þ]>Âw?ä>Lì2>?7?õE:é:(Û.?$y;E©5E©5UÁ¨;}£ã>6->F Þ?@_¨>½ù2>LÕp?Ò:ªZY:±x?­³y;Þtª5Þtª5UÁ¨;2v >9>_]?ÿih>Q)>T³/?¤:+v:0!+?
{;wÌ«5wÌ«5UÁ¨;/w¡>»6>> OY?ïZî= ¬=r¼0?ÎÍN:G=:+Ú?ã;$­5$­5UÁ¨;º+>N'>ØV?nEû=ßaÂ=v%?,6~:ï?o:3?i;©{®5©{®5UÁ¨;¼>÷3>)°Y?DN>e>×
/?^Ùd:cQ:·å?`_;BÓ¯5BÓ¯5UÁ¨;-s»>ÕS>ªb?Àà,>öo÷=EÜ2?ã:¯-c:Û?ôî;Û*±5Û*±5UÁ¨;}>f>*£Y?ØPÌ='ò=%?÷$%:ic:ï¶
?À»;t²5t²5UÁ¨;²R¦> @>]?h'ù=	®=K97?Hx?:&:Ð?4s;
Ú³5
Ú³5UÁ¨;f>öN.>zzX?¼Ò=}¤=ÚÎ#?ÌM:)P:]0?É;¦1µ5¦1µ5UÁ¨;½ç=&%=PwL?ü<G}ù;¿!?tëB8#M>9?>»$;>¶5>¶5UÁ¨;äµ>ÆÇ>}²]?Ú>Få=úm)?gl:ý?:\?Ìè;×à·5×à·5UÁ¨;ãH>ÄOõ=­EQ?j=
F=@ß?\W::5:í?JÜ;p8¹5p8¹5UÁ¨;PÛ¥>VF?>û]?0°
>¦-Ì=J¦1?C9:ØÐ7:Ï?ùk;	º5	º5UÁ¨;b§>ÔAD>VZ?)+Ë=là=r:+?¥7:ö:ÿx/?¹Z;¢ç»5¢ç»5UÁ¨;>Ü/>KÛW?Ñ2ÿ=VüÄ=Ó%?sd:Ç/î98W?Ì;;?½5;?½5UÁ¨;§d>wD> ^X?°¼è=°¯±=/¨'?¨:ä#`:'?µ;Ô¾5Ô¾5UÁ¨;°¥>>Jn?G>Ì=E<?&Õ:Í^9:KøY?^m;mî¿5mî¿5UÁ¨;±|>]>ÌxS?§©q=@Ï4=`+?FH:.É:·¹(?·$;FÁ5FÁ5UÁ¨;Ýb>µ	>|ßR?ô=âÖ]=q§)?hG:2Õ9mº/?!X;Â5Â5UÁ¨; =¥Õ-=ËM?(<<X ?9«°9%
?ÎE;8õÃ58õÃ5UÁ¨;é¨>9>¼èU?Êi¸=D<=çÝ3?´Óm:ì¸T:%?t;ÑLÅ5ÑLÅ5UÁ¨;>4½)>îÕT?@ð=ÕI¶=³(?ÍBî9\:
Òç>
Ç;j¤Æ5j¤Æ5UÁ¨;Pp>®¿>üU?ý>wrÁ=1!,?Ã
]:Ñ­K:Dë
?;üÇ5üÇ5UÁ¨;údt>»>[VX?i\þ=§Å=|¹$?8¤p:.7:Í'?/K;SÉ5SÉ5UÁ¨;Â<îl<R?àÊ;Í»µ;eä?+ (¸zi9;D¹½Þ;4«Ê54«Ê5UÁ¨;Æ=ÅT·<=K?ûÔ%<¸)	<ùÀ?Æg68ûÙ<'±;ÍÌ5ÍÌ5UÁ¨;Ô¥>ÉÅ>>^?ÏH4> >b2?Áõ:i):ø?;fZÍ5fZÍ5UÁ¨;nõ>Ã>->«3V?´î=°i°=Ã-?Ä:3x:)?ÇÀ;ÿ±Î5ÿ±Î5UÁ¨;¢>
V@>Ã¸W?ù>È=CS(?APA:¦óò9!²K?SQ;	Ð5	Ð5UÁ¨;bX>Y!>­ûQ?rË=F|¢=ë?§9¡N9O?ë~;1aÑ51aÑ5UÁ¨;LÉ>0b]>Ì
i?w¯>ÅbR>«"? l:ì
M:ªg?UÖ;Ê¸Ò5Ê¸Ò5UÁ¨;ò=`:¤<|L?Lçü;*Ë;ªj?øla·T|¨8B«½·K;cÔ5cÔ5UÁ¨;!}>2È>qT?pQÊ=ì=m»,?Ïm^:sJ7:õT?Õ¬;ügÕ5ügÕ5UÁ¨;Õ>Z1>¥b^?õ		>ÝK½=T9?ôW:sm.:cy?Y;¿Ö5¿Ö5UÁ¨;¬Êg<É<LëL?wÝÊ;qq¡;c× ?sY¹¸Zc¹8Sòÿ¾ò ;.Ø5.Ø5UÁ¨;p>@`>L`b?».ª=ppt=:;2?#:®:qï>¤£;ÇnÙ5ÇnÙ5UÁ¨;RPË>k>Çd]?L@>oÆ>*?YëJ:Ü·M:\ü>e£;`ÆÚ5`ÆÚ5UÁ¨;F¾>ÓW>ºa?Â&>¸L·=`4?ïÚ/:A
:ÆZ?ê£;øÜ5øÜ5UÁ¨;©>`5>Wn?_T>C,É=AÁ<?À^:Í_:TE? ¼¤;uÝ5uÝ5UÁ¨;*s¤>@>Æ([?Ê§5>k>5,?ITc:¿I:ÉÃ?.û¤;*ÍÞ5*ÍÞ5UÁ¨;ÔV>i&>#:V?@þ
>þÙ=¨¿&?|:e^:nT?;¼¥;Ã$à5Ã$à5UÁ¨;ßmq>zÑ>Ð§O?¥
%>ç>vx"?0:²ò:ßîè>3á¦;\|á5\|á5UÁ¨;óG=Þ/*=X~K?îï
<3ç;?ð¹H*U9±&º¾y§;õÓâ5õÓâ5UÁ¨;Úæ>yt3>·±X?B>Õ=0?lâ:Âá_:l«%?}Û§;+ä5+ä5UÁ¨;=¬T>)ÿ=ðU?º"W>a0>Ô?v%,:wò@:Ùfä>z¨;'å5'å5UÁ¨;¦¶>¨QP>¢Ì_?çþ>Û´=x«=?ði:ÄZ:Ï+È>¨;ÀÚæ5ÀÚæ5UÁ¨;1>Öx)>ÄÔn?>?¸O>ùë=?v×:jì:ôõG?Áª®;Y2è5Y2è5UÁ¨;¥´=ãg-=l3Q?`Â!<<á?:8þÖ9çþ=&°;òé5òé5UÁ¨;Ø'¼>F@_>£ÁW?¦,Ñ=ì©=K6?k­U:_¹C:»½?±;áê5áê5UÁ¨;h>ôR>u1c?ÔÒ>ÎC>OÕ4?zKh:NÙE:þH?%É±;$9ì5$9ì5UÁ¨;5
>ðë¬=óe?
¹<\Ûu<2¨@?ý8² ?9J©>ÕÖ²;½í5½í5UÁ¨;M[¡>Zh=>8Z?ð>Á=w¹,?:¼ç:cßÓ>_é³;Uèî5Uèî5UÁ¨;ø¤}>Gÿ>iU?$ú=s½=·×(?D:GËY:ÿæ>3W¶;î?ð5î?ð5UÁ¨;ô>óQ>¹/U?êÅ¿=,I=ãm$?Ñp":EL,:¨Zñ>õLº;ñ5ñ5UÁ¨;<U%<%ÆM?ùh¯;®;ý?!Ó¸xwo7CµaÀiàº; ïò5 ïò5UÁ¨;£>à^ >®ìV?S¾¶=#ì=!,'?ªÓ9/5Ø9ÊÙù>»;¹Fô5¹Fô5UÁ¨;
V¦>¶@>ö\?Æb=>E
>ÚÇ+?3%:5Aa:.#?Æø»;Rõ5Rõ5UÁ¨;>ÌÑ>>ùqU?yÈ>¥uÈ=±K(?|Si:¶³W:Vu
?A¼;ëõö5ëõö5UÁ¨;1B>¥­)>}¡V?}ð=ùt´=Î=*?fÁò9Õø:4?í>¼;Mø5Mø5UÁ¨;éÍ>I'o>_\?Ê>ùmÐ=Ü49?£ :Æz:ël?Ô½;¥ù5¥ù5UÁ¨;Â¼¨>³=F>tæY?vÓç=É·=©!?0(:!L:íÒ>«¿;¶üú5¶üú5UÁ¨;2¦>T©G>HU?è=ª=ñ.?¨>:{x1:ó	?ó^¿;OTü5OTü5UÁ¨;Q>º«*>òøS?FÀ>/jØ=*?â?:û]:B?¿+Á;è«ý5è«ý5UÁ¨;¦Yx>ðq>AçQ?»\§=1=½a ?Dô2:`CB:fÓë>'ÄÂ;ÿ5ÿ5UÁ¨;]læ>Yðq>¯Ðs?Ì9:>¤âù=_È>?÷©:Þ:¥.?¹ùÄ;-6-6UÁ¨;iìr=Ã=¢>N?\g<é><?j*¹¨8ä¿P©Å;YÙ6YÙ6UÁ¨;)£>ujD>µ¨T?V©>WïÖ=7'?ÁÙ#:&X5:òMç>yÄÅ;&6&6UÁ¨;ø^>ö'>Í_?>=>Î>l°1?Hk(:Ï!:¨:?ÁÛÅ;ò06ò06UÁ¨;në<¬Ù,<ðÈJ?#)Ñ;Êâ;FC?êc·XV8ª¾¦@Æ;¿Ü6¿Ü6UÁ¨;êà>Ç²*>ò§¨?xü_>pÈ³=¬x?ß´Á:E¹j:ÎCS?BMÆ;66UÁ¨;Â¬þ>BÚ3>%@µ?3¾4?L¥>õ?.%;[ÓÎ:Þ?A;Ê;X46X46UÁ¨;àÆ>l¡¨=	·U?Ò<1<o+?]!8Sf9¥>ÂNË;$à6$à6UÁ¨;ücÓ>UÆl>d? '>)ÓÝ=5gA?b±m:
c\:!
?gÌ;ñ6ñ6UÁ¨;ï5D>´ñ=ÐO? p=^_?= ?æñ:Ñ:äÒü>ÛÐÌ;½76½76UÁ¨;LAr=L=ÆóL?AÛ`<°´+<*'?ñü¨8'Ú8áMÆ>üÌ;ã6ã6UÁ¨;
g>>Ì`?ãO>#%>±3?ò%b:Þù:Óoà>ÀYÎ;V6V6UÁ¨;k¦>A>W<\?»>S²ø=àU!?WA:
s:¼D<?åÐ;";6";6UÁ¨;ñ:>|õå=tP?Õ=én=s±"?È:B :b?hÒ;ïæ6ïæ6UÁ¨;»ú>/5>%X?°ôj>,	/>wÑ+?ñ94c:ÛÇ>CÔ;»	6»	6UÁ¨;Ìà>«2>Çe?K6>aÃY><.?@
:ZÝÆ9ÌÇ1?¬ÒÔ;>
6>
6UÁ¨;Ïd>ó$>ÉÛf?L>õ7>SS:?öõ:ìoç:?¤UÕ;Tê
6Tê
6UÁ¨;q2o<¿j<Q?pÇ=<%'<ðû?Ø9¥*9vöã>üjÕ;!6!6UÁ¨;ò³{>&F>4S?: Ì=¤9=Q/?ÇÙR:I:9A?Ö;íA6íA6UÁ¨;*aò<
<¹]?jÙ<}rx<¤­#?®/8çÅ8c>,Ö;ºí6ºí6UÁ¨;Êx=Ã/=?L?v<<V<Â(?:´7>96¢=«Ö;
6
6UÁ¨;½>ºï.>Vqb?ü>ä1â=ï3?ÝÈu:ðÊ`:üó?õr×;SE6SE6UÁ¨;k>OJ$>S?JF=çg=×M*?u	:0t: òò>ÅÝØ;ñ6ñ6UÁ¨;QE<èF$<®O?+;f;·oþ>æ°Ö7qI8¤¤>kÚ;ë6ë6UÁ¨;AÑ>¼>êj?$F>Y3Ì=íÓ%?íVO:½×4:Á?yÚ;¸H6¸H6UÁ¨;&å>M²>÷õi?^>#²·=&óR?½æ:.É9¿?Ú;ô6ô6UÁ¨;:W>´â9>ÄZ?Ï>Néä=æ/?[	z:z_O:{U?¾åÚ;Q 6Q 6UÁ¨;©Xû<·º<nGQ?×(¿<\<T(?«9NðH9¾Z?&Þ;L6L6UÁ¨;fK>ë="¯\?z¢>Ú¾v>(?¬íl:1ÍQ:Õ?@AÞ;ê÷6ê÷6UÁ¨;Ý>ö,µ=hO?²Ï2=}j
=Ù!?îB9@0 8
Ã?@à;¶£6¶£6UÁ¨;<n>2£>(¤R?Ä  >ì=°;.?v¾:O:d°
?
à;O6O6UÁ¨;zÖ=14!=ñÆO?@q`<e/-<Gâ%?0sS¸ ¶æ²@$îà;Oû6Oû6UÁ¨;¬y>Éh>íø?I=\fO=v9?g|H:Ék=:z?g&á;§6§6UÁ¨;¯iì>=ùr>fy?1£>ÁH>TP?$Ø;î:e
S?ÒYá;èR6èR6UÁ¨;*}>
>+[?K?>¸ç
>h,?q:ÏD:ß½ÿ>Ãá;µþ6µþ6UÁ¨;Ûºô>®n->Ö´?8>)T=¡?w¡:Ó¾':v?hQä;ª6ª6UÁ¨;g>1>/áV?=h¹F=.?¢¾S:F#!:3(?Ywå;NV6NV6UÁ¨;]¦>>Îàà=ãY?
(o=Åþ1=yû+?¬®X:©K:%/?f8æ;66UÁ¨;7¯=³>=n¦O?´<PÖ<iå?]3è¸zgË8¿Qæ;æ­6æ­6UÁ¨;	°a>·M>`µX?uN!>¦y>zÛ?Áªù9Ì9©99Ø<?¡óæ;³Y6³Y6UÁ¨;j>J">MÎU?Ë6ÿ=fÇ=øÓ#?ãõ9å¼ü9iÅø>!$ç;66UÁ¨;n>«L¥=JS?Î³=ø«Y=¨?Wåé7ádÂ8>àç;L±6L±6UÁ¨;Þi>ç > T?êû°==T(?dèþ9R:Ôè>ê¬ç;]6]6UÁ¨;Ý>>a¸Y?öäö=x·=i?,?`Y-:»ÁI:pôÛ>Ýè;å6å6UÁ¨;í.g>¿â
>:U?^ã=¯df=tá)?5<:¨!:3?Ké;±´6±´6UÁ¨;«\>E>\?Í
>YqÊ=:/?1T3:á¶^:_!Î>ê;~`6~`6UÁ¨;ù¯>ú¸*>Ãôd?­?>$×>Ã+?S{W:d:¡Mñ>÷ýì;J6J6UÁ¨;Uów>:5>xY?rRE>D}>º$?®ðî:14´:¸)?Bví;¸6¸6UÁ¨;vh>3V>³¸P?AY=¼Cl=a}? =4:x:?¯ð;ãc 6ãc 6UÁ¨;Yåª>ãF>ø[?ô:û=aV¿=(?ö->:BA:ã#ü>ïjð;°!6°!6UÁ¨;gPÃ>HÍa>Qo]?±÷>sÐ=ÿä+?:PAd:üä(?;ñ;|»!6|»!6UÁ¨;òt>óÆ>X?÷*¾=IÄ=*?FæÕ9õ}Ó9u?ÝZô;Hg"6Hg"6UÁ¨;INX>+ßü=QûZ?sy>Qüà=ñ(?­L:êm":Ë ?øõ;#6#6UÁ¨;t^É>Ù	`>°f?\@>mZ>G:?!r:Âáf:<?f®õ;á¾#6á¾#6UÁ¨;â,T>5O>AjP?BÓ==÷K+?Êäo:h:
å`?îö;®j$6®j$6UÁ¨;ë=[c=eO?l)È<)<[ ? ±g·Yª*9+Å-½d0ö;z%6z%6UÁ¨;Öî>r;ß=ââ?¸¥=[e=sÕ8?#:{ÛÝ9?;ö;GÂ%6GÂ%6UÁ¨;î>ê
>²?©æ>Ç==]?õSc:Waþ9Æd?Å
ø;n&6n&6UÁ¨;Qu»=¡h=¡dN?àm<fcE<"A?DE9?Y9°&à>×iø;à'6à'6UÁ¨;©ß¸>&3!>SÌ?;&>%Ññ=fG0?7;:c,:;L?sø;¬Å'6¬Å'6UÁ¨;¥û§>À1Ë=U£Ó?;>J±ñ=O+F?èn:¯ä<:ø÷<?Þ©ø;yq(6yq(6UÁ¨;´Ë>E P>Lz?ZÅ©>4z>èÆ-?ù¨:f6:Å/9?´ø;E)6E)6UÁ¨;>Ö£o=
@þê´>Ýz>±+9?¢-¢:zª5:Òd?º3ú;É)6É)6UÁ¨;ü«>¸C>2x`?ê>Ó/â=CU/?5Ã:µ«:_?¶¹û;Þt*6Þt*6UÁ¨;GµÒ=y=±M?j=È<¥þ<m4!?NHU9¥IE9`
?¥ý;« +6« +6UÁ¨;Æ>[>$>àÊX?ÿé½=Î=DL%?fh7:):4æ
?Õý;wÌ+6wÌ+6UÁ¨;¯>ë¥,>Y?cÂ>º=2?M¾4:wþõ9b<?Yþ;Cx,6Cx,6UÁ¨;¥	=^y¦<¸S?¢Ä<¹l<`=?Æ¸ê®8¿klþ;$-6$-6UÁ¨;V²>'#>.?æ">®ÓÚ=é7>?++:ÚËB:Û9?wþ;ÜÏ-6ÜÏ-6UÁ¨;ÂÈ>9«®=¼Ò?:>ÞÛ=~Y?QS:E¹M:9CF?ç?ÿ;©{.6©{.6UÁ¨;]ý>Ý(>eµR?}µ=u*@=¼v+?&¤
:?e:&÷>*xÿ;u'/6u'/6UÁ¨;¡>@>!V?&A>
>W+?>D:£öH:{üù>U§<BÓ/6BÓ/6UÁ¨;(Û>¹ñ!>&h?È~>çô>>È*?¹l:¬ïM:¢!"?Â;<0606UÁ¨;¥'U>^þ=èV?-9>»>£õ)?æ:s
:JA?Ù<Û*16Û*16UÁ¨;Õ>ä´#>ì`?^§4>÷S	>b(?a^:Êþ9¨o_?+°<§Ö16§Ö16UÁ¨;ÉØ>])b>cu?
¬>Md>¡¿@?v,;¢¶:ïö>?4¿<t26t26UÁ¨;þ>he>¶S?Ó>~È=ØÙ$?+4:Àk$:,'?Ão<@.36@.36UÁ¨;¿eÚ>q.n>i¼j?}>O°0>Ó=?ê ²:ä=:µJ2?X}<
Ú36
Ú36UÁ¨;88>Â	Ú=?X?ÑèÉ=Êt=Æ+?ªl:äàl:7Åÿ>x<Ù46Ù46UÁ¨;â>°$>%¥U?ûïÎ=+£=í%?!:Ça7::á>ï¾<¦156¦156UÁ¨;A°>xN>>Z?Hn">>í=E/?\:¿e:»'?*Ë<rÝ56rÝ56UÁ¨;$jc>÷(>ï]?Ü>àÐà=¤W0?$:,"A:ÿG?ð<>66>66UÁ¨;ýÌ>½2>Û¯S?àÞ=¤E¦=+?hF:Bø9À~L?Å<576576UÁ¨;&oÝ>>&ó³?Jï{>¶Ü>.W?è"ç:Q:¥Å\?\6<×à76×à76UÁ¨; n>+º>MQ?èá=;¬]=1%?Ì¾I:Z`D:à?7<¤86¤86UÁ¨;È0=".=OO?
·=¾Cõ<:.?n¡n9³0¨9¯µ>"U<p896p896UÁ¨;T-[>b?>úP? Äb=/c(=l`,?5Ô9%Ô9p
¼><=ä96=ä96UÁ¨;¸w>sH
><§d? µ>¤Çä= µ2?_Ñ]:¸:wÏ4?û<	:6	:6UÁ¨;Ó >hÎ >ÇêW?ãÊ=dü='?íò:R$s:Ìª?è_<Ö;;6Ö;;6UÁ¨;³ÄÀ>6ub>eêY?p/>Z>æµ'?ÓX:c`g:­c?	<¢ç;6¢ç;6UÁ¨; >º<>ÚñY?^>ÝÒ=£Ó.?m:Ðq:
n?
<o<6o<6UÁ¨;¸fã>oP>d?í}R>]*>"<2?Å
;nÃ:l9?¬ã<;?=6;?=6UÁ¨;­¿=mH-=ûL?6<G<R?A8X8 ^å><ë=6ë=6UÁ¨;?À§>X'E>8ÒY?ú$>o°è=5?Iz:"M:ü?/e<Ô>6Ô>6UÁ¨;Â>Np,>³àY?)=>ô>)Ý!?E@å9äØá9Üí?¼
< B?6 B?6UÁ¨;>Ñ>Ø%.>êiS?^ã>n	È=ê9&?h:¿j;:v?´*<mî?6mî?6UÁ¨;çd>îx>-±V?\ïÝ=«=r,4?Zôø9À±9üü3?,L<9@69@6UÁ¨;¢Z>-»>öER?Ä±=ò¶=`Ü"?X0ü9¶0:#ð>H<FA6FA6UÁ¨;\ú>,ü2>ñW?¨1a>ÑG/>s$?5N:#iA:°W?·<ÒñA6ÒñA6UÁ¨;ÏwÀ>ÁU>8f?Íæw>=Æ6>-?4×î:)FÃ:²?¶A<B6B6UÁ¨;úz>)Ï>§R?g¯=|=,?üt4:ÅG9:éUù>X<kIC6kIC6UÁ¨;ñG¬>ô*J>·'Z?äk>%æå=ê¹)?qªß:óG¼:G?3·<8õC68õC6UÁ¨;-æ­>K\J>þ[?0¾ñ=ýx´=¶t+?¾¤:c:í#?mÐ<¡D6¡D6UÁ¨;dÒ^>~>>\?Ø>±tç=éÌ(?
z^:¿²^:Ð¾ÿ>¼
<ÑLE6ÑLE6UÁ¨;}ì>³N> r?ÃK>!¼=­2?Îë¢:EÈQ:ÐF?NI<øE6øE6UÁ¨;úT?Õ>[­?_>¼Ñ'>t1M?Pè:ûì£:¡f5?oU<j¤F6j¤F6UÁ¨;È)k> )
>=U?¾g	>bÐ=()?Ç :Yµ4:gE?i·<6PG66PG6UÁ¨;$«>îµA>8,b?kÑG>ß>v¨*?ø:Ð$w:Qñ?â<üG6üG6UÁ¨;{>ô%>©óT?"äÒ=,n={w+?M:,:?<Ï§H6Ï§H6UÁ¨;)>(Æ=R+N?ÆA=&®=V;&?Ì%¡9ØRª9U5ò>u°<SI6SI6UÁ¨;µ>¥=&½U?Ð¸8>Ô>fÐ(?9(ùÍ9à^Æ><hÿI6hÿI6UÁ¨;±ø©>È@;>­_h?xW`>0>JÃ9?éÅ:L¯:?
3<4«J64«J6UÁ¨;fÂ>H8>&`X?9¬Â=®=þ³'?Ò9K9Ë0O?¾<WK6WK6UÁ¨;:Ê>üð>ä^R?Á²Ò=Tô ="'?%¿:?9:Ã®´>ÆÝ<ÍL6ÍL6UÁ¨;¤
¶>·íM>Nb?¥¦>ÉÎd>»9?oéé:wÿÓ:/;
?rè<®L6®L6UÁ¨;uÀ£<ÔÏA<mKX?þ3<¬$<õ«W?e9´3Þ8ò.´?&ò<fZM6fZM6UÁ¨;<J>¦Æö=(ËQ?åø=bÅ`=ad'?z*:\Ú
:#Ô?Æ<3N63N6UÁ¨;XSz=Ez=ßN?Èò<
%×<q?þqR9Ë¼ý8`RT?þ
<ÿ±N6ÿ±N6UÁ¨;rÖ<¶<o2W?êáz<ØøZ<:§?
TÖ8ÔË9aÙÂ>Y@<Ì]O6Ì]O6UÁ¨;½MÎ>ßq>§[?Ú¤ñ=Â~³=«Q,?ezB:^®C:mþ>ên<	P6	P6UÁ¨;n>Ï7>h»X?»åª=K~=vÒ+?ìI:o[:)@$?Ý<eµP6eµP6UÁ¨;k)é>Hà#>¶? ">â}=z£?Z¾:0ÊZ:½¹^?q<1aQ61aQ6UÁ¨;ºÝ>Ëi>Ér?#qÚ>iÏ>°-1?KPÏ:<¤°:Ù9?gÇ<ýR6ýR6UÁ¨;QnJ>)7ó=VU?Ü==}'_=&?üÌ9zÿ:&]Ä>ä<Ê¸R6Ê¸R6UÁ¨;Ö8>RÌá=3Q?F=SÚ_=þ$?3:Ôx9:<;÷>+q<dS6dS6UÁ¨;Ìz=º¶=æCJ?Ñ#<Ïô<õÍ?b¶v7Ò09kf3=<cT6cT6UÁ¨;»[>%>U?öÇ=f=Ý3+?
:bÞ9<.?{È</¼T6/¼T6UÁ¨;R,<þ\&<OíL?aIt<ÍÜ#<Ò>?x"9ÚÐ38wç?o|<ügU6ügU6UÁ¨;¦>!(>äüe?ü<>Ü:>{,/?Ôò:¦zb:ë.?Ô<ÈV6ÈV6UÁ¨;º¬¡>½ß6>âRb?Ó$}>7Z0>¼7?×/%:É5&:lþ>*<¿V6¿V6UÁ¨;û²>F>Åf?`>+æ>@6?_a:£@:{0?T2<akW6akW6UÁ¨;Ãa;>ânÛ=Z??ñ=¢B=)I?béO:§áè9)d? Û<.X6.X6UÁ¨;úÕ >Ê;>f\?Ê¤¨=ª}=ö1*?«:[u:=Q?®ù<úÂX6úÂX6UÁ¨;åO>¬q(>¨4R?¤ê1>µh>V1"?Z½_:È­W:­È?Ñf <ÇnY6ÇnY6UÁ¨;ê¡3>vÕ=ïàW?×E>w>î&?i:ºÇ:÷?
 <Z6Z6UÁ¨;\t>v.">äÏU?LÞ=Ì¤¦=l¿*?|¨:":øsû>ó!<`ÆZ6`ÆZ6UÁ¨;àª¦=ÔR=½J?é3<Úêg<ä?E9¯½83q?W"<,r[6,r[6UÁ¨;Âï>¨'>÷ÈX?¿ï>eÎ½=òW7?Xb:_h:^­?Ñ@#<ø\6ø\6UÁ¨;¥>h$>3ù\?Õ=-ù¡=ôc(?.I:ÐÛ
:yd5?G#<ÅÉ\6ÅÉ\6UÁ¨;áð=G\=ö?eN>=èr?Å@:é:Y¤*?sÎ#<u]6u]6UÁ¨;uvÄ>Òmf>³CZ?Ö>?ãÝ=.Ë3?fQ:ÓT:Ù1?°$<^!^6^!^6UÁ¨;ÖþÁ=Êno=0kO?	<Cx<IÝ?¨·Å8:¿x9{K>%<*Í^6*Í^6UÁ¨;§ò¯>B
J>pð^?;\>>(o0?O½l:w:³¿F?%<÷x_6÷x_6UÁ¨;B>ng>»X?Ôöå=>¬µ=9"?çc::¶Ýâ>kX&<Ã$`6Ã$`6UÁ¨;+4w>W,ê=`?$>ÃÞà=@Ò:??lG:_4:ÝÆ
?¹^&<Ð`6Ð`6UÁ¨;¹P>&©'>»q?òN>áqÄ=è×?+(É:å):KÌ?î&<\|a6\|a6UÁ¨;ð¯>Ã=I>FÐ_?!Û>7·ß=õX2?YÖt:²î@: o"?©¡&<)(b6)(b6UÁ¨;w·Ò=pi=g?¼ù9=.Þ÷<º@?û[9R93?6'<õÓb6õÓb6UÁ¨; ÷u>
o>ûY?èl~=WD:=hÖ.?·ìø9[mÿ9 {ù>.(<Âc6Âc6UÁ¨;Û²ø<¥{<vN?¿I<î¢<CO$?p^299Ø?|(<+d6+d6UÁ¨;cÍÐ>
ài>#d?ã«>RÜG>\/4?r:÷Ê@:£¦.?í(<[×d6[×d6UÁ¨;T±>Y=>p?2>3Ìã=e#H?Í\Ä:ã+:g#?i")<'e6'e6UÁ¨;ë»>Ò`=ýQ?áj=2©l=8?qL:¶v$:B?CK*<ó.f6ó.f6UÁ¨;I>D(>á¸[?ó&>éÜâ={Ò,?	Úi:µ,:Q-?Û[+<ÀÚf6ÀÚf6UÁ¨;MN¾>]>ëë[?#>R±ß=Òc(?R3;;õ?/$,<g6g6UÁ¨;>&')>pU?Â´=X= (?D:tÝ9ÂÁ?¡V,<Y2h6Y2h6UÁ¨;Ë>Úb>1e?7°|>QÁ7>v0?¹:¡>:yzC?½ø-<%Þh6%Þh6UÁ¨;àÈ>->] T?Ãj>®ðÇ=ª.?	F:ö968N?ßU.<òi6òi6UÁ¨;8bË>µ³j>÷Ö]?^Øf>1->B*?Àz:STl:ÏÏ?¡.<¾5j6¾5j6UÁ¨;éü>¹>§Q?&¬=HÀ=ã@*?7çî90È9½x?9Ì.<áj6áj6UÁ¨;ÀÇñ>WO>B?À
d>t)õ=n?°Ù :p	:Î?ßç.<Wk6Wk6UÁ¨;Ö­?8f>9T¥?¸§>Fä>?Ç;ä:Z?eH/<$9l6$9l6UÁ¨;2E=!9#=¿J?`j<WÝI<Ðj?'ÝM·È©29È|½+p/<ðäl6ðäl6UÁ¨;g_<*<SC?Z{:]g:8-?4å8#J9M#>¤¡/<½m6½m6UÁ¨;U1ð>[>R>Ê;?GfT>o1>Þ:O?*]:Þ%`:ÿ*?~¦/<<n6<n6UÁ¨;24Ì>¡Ô=Úõ?Fj>S>ÊÕ?¨ø:e/:çÔ´? Æ0<Uèn6Uèn6UÁ¨;?SM>k@±?IY6>c<=?Ð:Z
5:#`?q-1<"o6"o6UÁ¨;rmÜ>B¦{>=`?n>ä»#>-:?b^:,::?¾k3<î?p6î?p6UÁ¨;Mç¨=kuS=*{L?È^\<·¾*<®3%?{ý÷8¥»8ü))?V+4<»ëp6»ëp6UÁ¨;+ô»>+X>¶^?[´>p>s¡*?¦Å:!o:¢§!?Ä4<q6q6UÁ¨;
ý#>ÀLÆ=t´S?TÄ=P=Ä ?TM:Í9 :LÈ#?IÏ4<TCr6TCr6UÁ¨;V\>üÇ>vZW?E=eD=/?jyD:q-:ÿ?Ýn5< ïr6 ïr6UÁ¨;ù§r>I!>:®Q?^£å=ìµ=é!?Ï~A:ÒWQ:Êì>ö{5<ís6ís6UÁ¨;jê«=ppW=DHL?õ@­<­<?Ñ%9Ösú8Ç(?¯6<¹Ft6¹Ft6UÁ¨;öÜQ>±ÿ=¹R?j%å=û½=Sc?íh+:ü):p`?Öä6<òt6òt6UÁ¨;)/¹>à\G>Ëm?µR$>Õç=Ö«5?n:L¹m:éÃ?r8<Ru6Ru6UÁ¨;O>±ú=mS?¬=&h=Ó,?:ÈWØ9$%?8<Jv6Jv6UÁ¨;ZX=×++=íçN?Ìq<60H<¾?Àè®5:å8)VÃ;U=9<ëõv6ëõv6UÁ¨;f»y>Äö>ê'U?ìÂ>øñÕ=âÒ*??÷:ùQ:®ø>uI9<¸¡w6¸¡w6UÁ¨;Pxq>¶v>S?4«¼=PW=|(&?}/5:Â§>:ØHó>'9<Mx6Mx6UÁ¨;­,^>ÿ	>r°N?!I[=*ò/=?;ë9X¼ÿ9iFë>+´9<Pùx6Pùx6UÁ¨;È=ÆmA=4S?WìN=(#=Åy"?¹L9drI9,?´ó9<¥y6¥y6UÁ¨;:=>ô­2>âÑU?Û=ÕÂ='K3?lG:(ë9[°'?=¥:<éPz6éPz6UÁ¨;½=£§3=¥?N?¸á<ÂP<¤?ÍÞ8k
K9Js>ý:<¶üz6¶üz6UÁ¨;Û©>)Å#>_R?i©=·_}=5G+?!Nl:î8:Ì#?Pe;<¨{6¨{6UÁ¨;À·²>aQ>ùZ?6Å>þGÓ=ii/?c:´¥\:-º?¹;<OT|6OT|6UÁ¨;ÉÓ>äÓ">É|¦?Å=*=´?¼H:3¿:úB}?à;<}6}6UÁ¨;¢>'>­ÆS?²Å¨==¡b%?3ã	:r
Ð9¦¬)?¦a=<è«}6è«}6UÁ¨;}í]>±>¼bR?½>=ÝG	=L*1?øþæ9|4ß9Äw?<=<´W~6´W~6UÁ¨;FE>Ø$>á'c?ÿ?>A²>æß2?XÄ:Ú:t&?~§=<66UÁ¨;d?âÄu>¢Ñ?¼'¦>ÁÒA>Ðt[?GT:KQ^:4?Ö=<M¯6M¯6UÁ¨;Ö>]_">S?IÃ=±=p-?È$é9Ý9úÿ?><-6-6UÁ¨;e*>ÓÐ0>O\? 9>2V>2È0?ñà:¬:Ï?sb@<s6s6UÁ¨;m>Ìu
>²úV?nKq=Ã-=æ2?¹j(:!:N
?F
A<YÙ6YÙ6UÁ¨;¦¥¢>¡ì@>àÒW?ä½ï=n£´=já)?¶øg:¬2:û.&?	A<?/6?/6UÁ¨;údo>L>âù[?ç¤>cÔà=û3?ÓÏ:>% :
Þ%?5=A<&6&6UÁ¨;IÅ
>'ñ¡=ä`?áá>#Æ=Ç=?½Rd:êÐ.:-'?iwA<Û6Û6UÁ¨;À>9Â!>»Û\?6·>õÚå=x$?fí^:^;:À?³qB<ò06ò06UÁ¨;>*$>ÞS?å&Ù=¢¨=°ó$?ÉùÖ93:á#Õ> &C<Ø6Ø6UÁ¨;tò>úÓ'>"òS?NÄ¼=¹=F$?ù9\«:à>é>ÖD<¿Ü6¿Ü6UÁ¨;|¬>3ºG>\?ñI+>®ú=ü÷.?jH:ã@b:'ö1?OÆD<¥26¥26UÁ¨;Rs>æ¾>"ÜU?nu=ÈP=g%?:¦$:öê:iÂ?®E<66UÁ¨;@i>rg
>tS?¬¨Ç=cJ=¢#?dÊ:Ï©¼9Ô2?ËêE<qÞ6qÞ6UÁ¨;4¾>¹·X>®`?àä7>J>üò4?ö¹:^
:Ò¡5?+âF<X46X46UÁ¨;{n>hU>W¤T?Pø=[¿=Ûæ%?:ÏÁ:º?
úG<>6>6UÁ¨;ö;­>5'K>ULZ?Þî×=w¥=
'?b×?:0?:?¾H<$à6$à6UÁ¨;óµ¢>i?>?sY?UT>v>,9,?Ï:~Tr:0¤?m.H<
66
66UÁ¨;ÁÌ>;!>pqT?IEÀ="q=m~0?SB:-!:ç0?z]H<ñ6ñ6UÁ¨;·¸d>Ù>
>RÅS?µàO=)=ªï?¡Ôu:£2:¦çF?C7I<×á6×á6UÁ¨;6&^>Bi>¡¿V?î¥ó=7±=Q±/?]c:þÍH:?J<½76½76UÁ¨;Ì{7=ò´Ý<NÝS?Ú³Ú<ÂA¸<Æí?²Z0:éË:æÅ?B
J<£6£6UÁ¨;°>[!> T?Õs®=»=u-?Sñ[:l÷$:'¨*?P9J<ã6ã6UÁ¨;¼®>S>ùS?Æ{·=+¬=R
?Í~8:D:¡±#?BJ<p96p96UÁ¨;y^->],Î=DW?3#>·Ä=o,?_¤:Wµ:[?pL<V6V6UÁ¨;Qì>ö
&>Z°h?ýÙr>>lC?=#:Mx:j?>M<<å6<å6UÁ¨;ID>Öí=FS?×_±==îZ1?=9J:9F:ÇV?ÓN<";6";6UÁ¨;¨>´A>l´^?U>ínA>Í},?L:¦:À?ô%O<	6	6UÁ¨;Ýyu<±<=O?ãî­;ýn;¾N?a{¼8Fv8çªC?Ø®P<ïæ6ïæ6UÁ¨;"#>?>#S?a»=5Bm={ ?
i­:²¢:÷?ÜQ<Õ<6Õ<6UÁ¨;[qË>xxi>_?&ÜC>ì)>eæ-?:Y¼Z:e8)?DgR<»6»6UÁ¨;ðV>ïm>«×U?ºH§=»¾z=8Ê*?÷ë³9# 9õÏ?9S<¢è6¢è6UÁ¨;Åu>Z>h
T?a«=µ=Ì®#?Qå9n'Ô9òw
?êUS<>6>6UÁ¨;be>++>Y?ù>ïAæ=ýÙ'?«}:a:Nê?eU<n6n6UÁ¨;¢< G<óO?ç¿;ah ;È!?äû<9ø"ÿ8=?åV<Tê6Tê6UÁ¨;Þ7O>äµî=:^?;áÐ=W=&3?ù>§:"¤:Ñ?#,W<:@6:@6UÁ¨;Ó:q>Õ>·ZS?Y»=CO=dô$?L1:(:U?ÏW<!6!6UÁ¨;øê>FXV>8Q?<*&>áGó=9Ú.?£²n:
Ni:qõ?W<ì6ì6UÁ¨;ï?Ù³.>NÂ?:c>õ-¹=ÙR?.;¼|:r¤?DX<íA6íA6UÁ¨;ÅA=ð1=ÚÕJ?;Bb<ôå)<&v*?1X9_¦i9
>°^X<Ó6Ó6UÁ¨;ùÌR>¦>wÿP?	=:W=Y©?Ë_:¯Ê :Îô1?BÞX<ºí6ºí6UÁ¨;9M>0Ê)>R?òÛ»=¥=e'?op$:w3:Vý?¿îX< C6 C6UÁ¨;¤Ýp>ê>ÃºW?°M=Ö¸L={ñ'?CÞ:gxÖ9L%(?31Y<66UÁ¨;Sæ>Å'>ÿV?¥ø=aG»=qñ)?Ãj:¯Z^:1T.?O^Y<lï6lï6UÁ¨;M>uZù={R?I=àJ=É#?>Øß9Àå96fT?Z<SE6SE6UÁ¨;»¢>_35>ðçe?0UÌ>ûp>ç2?Ss:+g:Ø?½CZ<9696UÁ¨;È~>!>6W?E¾´=¶ô=~&?Òx:ÛüY:>$&?e[<ñ6ñ6UÁ¨;.­`>&9>kM?f0=iÎ=ý>%?nØ:9Á Z?)j[<G6G6UÁ¨;Z>ï >Ù7V?Þä=&h=¼ö$?;	:ñ:Ê.ì>½[<ë6ë6UÁ¨;ýÁ9>	Ù=¡Z?ÿò=`)½=õm$?ÞÄw:÷u:ð?0\<Òò6Òò6UÁ¨;UI°>J>Ï^?ÊÁ>ÕU>)?ÿ:Òª9?ÌZ?mu\<¸H6¸H6UÁ¨;62­>F>A:_?§ÔB>Äa>¼ë2?¥nw:-+U:ò?Ò]<66hí;¼Ý>5>;Z?'>ðØ=pf$?±vÆ:ð¹±:iï?Y^<ô6ô6hí;É3}>C>ÙY\?V^Ù=1@¦=M['?Õ:T:ñ9ý%?¶^<kJ6kJ6hí;>$>~Z?:
ä=¤«=ë*?åJ:ißÔ90"1?/_<Q 6Q 6hí;Ý8>42>C\?Õà
>ÕÓË=m.?E:>©):»¡?ë_<7ö67ö6hí;8à¯>QQ>íkW?àê)>:¾>z¢'?D¶:ö:ðN?÷a`<L6L6hí;÷>t  > `?9á>è¥>UÃ-?»+©:ºOb:	]??±a<¢6¢6hí;xa>þ0:>(ÃY?>ýê¼=«-?y[:.ò:f5?õXb<ê÷6ê÷6hí;t·^>TH>ïKT?ÁÆ=kU=¯D?¦B:ÛU:P-?çjb<ÐM6ÐM6hí;FM>í12>íW?À=F=vr3?Õèj:ÚZ:ûc	?b<¶£6¶£6hí;K:²>/´.>ò?6l>:ÜÄ=V4,?ñ:î:?ëb<ù6ù6hí;if>¶^õ=Wß?q1>¬¤=Cq?«.Ö:3«:äB?8c<O6O6hí;EmT>¼û=¬X?éÇ­=|=v0?Ïl:Í|¿9=M?
d<i¥6i¥6hí;Æ¤=ÆK=¹O?®6u<1BK<¶k?ø9¿8òBÛ?k d<Oû6Oû6hí;Vª=|°7=}ËM?3m<E<ë¬?µ%9Á9êØ
?¸¨d<5Q65Q6hí;³å>à>>îÁS?ÚRá=¯=º$?ÒC:Ð:=:??e<§6§6hí;Ðï>>¹`?b>ï§ô=ä¢#?§:ÓY:yÆ,?Ée<ý6ý6hí;ûÅN>°Þû=ü)R?//Ù=êR°=©?ÈØ9£)99FðQ?0f<èR6èR6hí;©
²>(Q>,êY?î\>E,J>Ý;?Ln­::0:hU?Yf<Î¨6Î¨6hí;¦±>'èO>Z?ê>>ÕÊ=3n6?À¢:²éy:|&?6g<µþ6µþ6hí;Ç<f.<NK?÷S<ÌEX<­¢?RÁH9}9ù0?úûg<T6T6hí;á(·>øiU>gµ[?P>Ä>Úë*?UÓ:J
::ód@?L"h<ª6ª6hí;u?éä}>U¹?é¸>ÄUã=u?uÐ:i#@:!ß?h<g6g6hí;õËÇ>;¶>ì0£?_<>!Õ¾=òø|?}Â®:R:vg?R5i<NV6NV6hí;&9¤>'íA>ÊX?~b>ðcÜ=q	*?Ð(q:p:/æ>i<4¬64¬6hí;ó>øæ<>Ñ¼¤?`%>ip¢=°P?è«:Ét:Ð?´ªi<66hí;¬>ÍV>ÚY?ý>_ÅÕ=hy,?8x:e¨P:ÀD?°]j<X6X6hí;ä$>S"#>T?1Ï°=µÚ=+$?q½-:Y³:H°?¹­j<æ­6æ­6hí;\ÝU=%÷<Ê*]? 8>¿>p4?È¸S;J\+;þ%?om<Í6Í6hí;óÁ>T>i?M >cY>[Æ<?^×:)2§:kú$?&Im<³Y6³Y6hí;¨y>²'>JÕX?d5þ=¼OÁ=R(?¦à@:l):¸?ím<¯6¯6hí;[÷>0>[ZV?2Cã=ÞÞ¶=r?³Ä$:9½:³é?Ñ&n<66hí;Ü>bø>xV?i$«=<}=Ö-?º´4:G:Q?¨o<f[6f[6hí;»a>ÿs3>ýU?måÛ=Z@¦=YM)?BÅU:°4:¹p<?Vp<L±6L±6hí;RÒ>Â¿>w½S?`É='½= )?Óñ9m	¾9f°"?Ìp<2626hí;ðG>äñ=,S?Éfk=©t1=ôË)?E³A::Eè?¾3q<]6]6hí;o£>Ãé:>q	`?$9O>=h>81?|:3Ïa:×æ?ñq<ÿ²6ÿ²6hí;ÙÁ>FêR>õaj?Õur>ø'>qÃ8?îæ»:Íj:(M?Ür<å6å6hí;Ý>Ká¿=AHM?òä=1ß<@H?äPH8l9Ñ¶ =Àgr<Ë^6Ë^6hí;Ã>
Õ)>´X?zQ>3k>tÝ1?ÖÂ9
M¼9*@?|r<±´6±´6hí;Î¥>µ%> ½W?>ÐBà=^5*?§ns:Þ¢<:.%?¹¹r<
6
6hí;%¸.>Ö=.iP?Yo=Mç\=9³)?æx&:À²;:Ñã>¼s<~`6~`6hí;uX>q >b­t?¯¦>·v>`-?&Ð::%?Jzs<d¶6d¶6hí;-x>Å;>
R?:=ÔS=×=%?L%c:mF:ÒjE?·Ís<J6J6hí;6>\4>ï±Z?º2>­j¾=&Z,?AÁa:ÕL:Ä
?t<0b60b6hí;^Ñ£>ó>>Ñ\?ë:>0LÁ=/?e¢g:3±<:F!?·t<¸6¸6hí;Ã>Ö%>ûV?ÑÎ=ÿÓ=oâ)?Ô«y:è(:{4=?Aàt<ý
 6ý
 6hí;v,>«3>ÿ;_?r¿L>Ù>é&?Ûbv:711:÷û1?Ðþt<ãc 6ãc 6hí;}<®>ÝD>Gc?\>sÄ=LÉ-?öâ¸:âº:÷?ê\u<É¹ 6É¹ 6hí;´¯>4>µQ?¤¾¢=èÙ~=rz#?A:¢c<:³5?æÎu<°¡6°¡6hí;-<q4<Ò#E?Ö;ò P;9w2?¿ÔO8ÌSû7í±S?}~v<e¡6e¡6hí;y¸=q=)=LM?³û.<g¹<³? «ü8wtý8£4ÿ>¿¦v<|»¡6|»¡6hí;ª_x>>V?@9ú=¢»=º²*?¢=:D::7&?w<b¢6b¢6hí;¥a>Ø3>Õ\?×>êàÕ=*?bÜ3:~Ú!:®=?w<Hg¢6Hg¢6hí;Fãp=,=ËÔL?FÞ(<<wî?bÔ¸8L489>o>cDw</½¢6/½¢6hí;m@ä<*¼<@°L?w1<QäÈ;¢$?JÁm7ì8Q×=Ôfw<£6£6hí;fÉ>Ø$>³P?h2Î=-£=èÒ!??":¯:úé?TØw<ûh£6ûh£6hí;i>àU>¡S? ç=ÃÁ³=7$?bl4::¶$:­5?ç&x<á¾£6á¾£6hí;¼>:`>PrW?ÅÅý=>¤¸=ì/?1·:Ë:Æ&?^yx<È¤6È¤6hí;èÅ=Êv=hKM?,j<>3w<{ò ?Þ>98(9¼>{¶x<®j¤6®j¤6hí;Ã®¦>2<:>e?U¹e>ò+>úá+?4;·ÍÒ:|?¥Ñx<À¤6À¤6hí;é>¢Ï>ÕÃ]?rgá=¤£=»ê0?l:tþH:Õ^+?Ty<z¥6z¥6hí;Â>j*>ñÞS?éÜõ=a¿=G¯$?x#:
:/ù?zy<al¥6al¥6hí;cSZ>E	>WDU?Õx=Q£g=á·*?¨:4rt:¥)?"z<GÂ¥6GÂ¥6hí;ê/>Q>Z?¶r¸=cÍ=7T%?;H[:ré.:Sx ?!Ùz<-¦6-¦6hí;üÅz=y¬=K?Q\"<,<wÈ?QÆ½9¦Þ9¥ë.?ûz<n¦6n¦6hí;Ð>g>Ùf?zH>a}>Î>?ß¸:ÌZ:ÏÅ$?^õ{<úÃ¦6úÃ¦6hí;½Ù<ß2<%N?hÒ;2§;ÅÈ ?L9ÅA9*?¯\|<à§6à§6hí;%Æ<  x<ðnL?"Å<ÓHò;
¥%?ª&]9Vkj9¡ñ>_»}<Æo§6Æo§6hí;J¾=³²j=O?<ÎÐ\<k
?Ï9Û9ü¨?Å}<¬Å§6¬Å§6hí;Àçe>dË
>YT?&~=âÁn=}?:¨R(:>|à>Ø-~<¨6¨6hí;Ñ>N3>.Z?{Â¨=×{=³+?¥:J:Ä9?Y~<yq¨6yq¨6hí;ÁøÔ=Åñ{=bfX?ÿm=½¼7=å(%?~sü8Ê'!9OÈ>§~<_Ç¨6_Ç¨6hí;½U>3³;>@PY?³c)>û@ø=Ã¬.?õæZ:èX:R¬?ü,<E©6E©6hí;>8M)>Âqd?·j>A}.>Ï¼+?¡*Ú:s:Q;=?5F<+s©6+s©6hí;ì§>[³C>©[?Z´+>oóó=k/4?ÞÓ:&f:h!?@0<É©6É©6hí;Ä3<ÕL@<õG?³ÇÞ=\·=Ä?âÖ7°8ÉF>5Z<øª6øª6hí;ë´Ã<4¨u<TòK?ÑÖÿ;èWË;|!?[ñ7©ë9]³Ì=<Þtª6Þtª6hí;
Ù>hþx>ù%_?G^>ë#>^-?¤:x:¶?M¨<ÄÊª6ÄÊª6hí;un>,>A¿Y?a¤>ñ=Ç:$?Oÿ:£N:J"?"Æ<« «6« «6hí;d^>¡3>¸'\?>Þ=ÄÚ¡=»Á/?~O:X­,:mW?1V<v«6v«6hí;²éª<-vS<+éN?<Øý;c?ê²§8(9¦>3¯<wÌ«6wÌ«6hí;ä|s>C¤>Ð¬Q?@=ÂÚN=y¸?)%:ºÖ»9Ra?Ä<]"¬6]"¬6hí;ã>´>Â^?¤>iP5>XÕ4?,:Ñ§:ÿ>î<Cx¬6Cx¬6hí;Ã^F>cõï=£¡S?íª=?ÿ=.$?ú:ðg:®x?õ<*Î¬6*Î¬6hí;¼x>?§>ìZ?¯¾W>Q">\o*?É:k®:x¢ø>´<$­6$­6hí;ù¦>E>tXX?9Î'>
ü=îm*?lt:jd:¸-	?¡<öy­6öy­6hí;é+>4)>§ÐR?Cò=:Ã½=¶P#?.£:Õàb:@¾0?\¤<ÜÏ­6ÜÏ­6hí;2¡=|J=xÌK?"ý<Cïk<Rb?uvg9>µ8¶w£?Òµ<Ã%®6Ã%®6hí;,e5>³8ß=&P?Ì·[=¤0=ö;?¬N:Y/&:Ãgõ>Æ<©{®6©{®6hí;fð>ßÊ!>³U?&H¾=Æ =í1-?ñ;:o:lN;?{é<Ñ®6Ñ®6hí;âØ¦>=D>NY?>©Ö=È.?iê:Ç
:âú>¯<u'¯6u'¯6hí;Oê>¥ç6>_l^?¢¬>!×=f'?
ñ:¦g:S«?b<\}¯6\}¯6hí;Ä°=(S>=h°J?Öp<ïÌU<¢/?SX.9aà9\v?ê<BÓ¯6BÓ¯6hí;@:>Õ.>X?Ø!õ=H{¸=ä*?45:ós$:þ	
?Aì<()°6()°6hí;ÊÁ<«-<óO?Ò<k-<ÔøI? 9Mb9ÿ-?O+<°6°6hí;ÿï²>µDQ>[åZ?µ>¯ÃÄ=¡&?ZM÷:ìÉï:¼?g0<ôÔ°6ôÔ°6hí;á¢k>·Ï>"Yh?úÂE>Êô=ÑN?+X:2:IOF?=V<Û*±6Û*±6hí;îÉ¥>÷¼>>^?ð®>×ÇÅ=k6?·ðq:(&v:pû>Zf<Á±6Á±6hí;Á<s!<|O?ó?¨;Î-;FW?ë\9x_18±ã?<r<§Ö±6§Ö±6hí;y>þ>ýñT?óºÉ=Æ=ñ8)?|Ü9½î9¥ì>(<,²6,²6hí;~¡>÷%B>nñT?ï)#>Xbõ=þ8*?8
:Þá9Îã? <t²6t²6hí;ÔÐè>É>¦Rc?é7>Ëi>Ýæ5?7á:Ýñ:þM?hî<ZØ²6ZØ²6hí;1F&>éÊ=7ÇQ?f=fÂ<)¬/?³ 9BÀ9Þy?ù<@.³6@.³6hí;Ùø>Ç©#>-^?³S>Æà">þ]&?ç	:0­n:¶?°<&³6&³6hí;ñÇá>åm>Ôör?ûÑ6>çÓò=Ä¼@?¥õ:÷:OF?û4<
Ú³6
Ú³6hí;m)Q>Ûû=T?Á=vTR=<,?Ö,:ó×9:£í>Nc<ó/´6ó/´6hí;©×¨>ÞC>Íü\?áã>ÒFÃ=³8?lÚq:÷ë,:?3?¼<Ù´6Ù´6hí;Oã=¨£=X?^E>÷&>D,?uwþ9¤Í9b?YË<¿Û´6¿Û´6hí;50>ñÕ=6T?²C>ö>,?káÖ:â¿ì:QZè><¦1µ6¦1µ6hí;ÿÁ>{U>§wg?µê=C+£=}8?ß:ûqµ:À?7<µ6µ6hí;%Â>ÆÃ>H[?©¢=÷y=O('?ò:ðvõ9^@?Jg<rÝµ6rÝµ6hí;Lú>®">)V?ç=yr=Ø$?ýÿ:l#t:]$?F<X3¶6X3¶6hí;à>ÛT$>ÞP?­ïÌ=#9=DÊ%?ÊMZ:YA:y?<Â<>¶6>¶6hí;^>>H+>ì@`?jC9>LÙ>ã\(?M:&i:Æ+?9ë<%ß¶6%ß¶6hí;¢´l>Ã§>fcT?s©á=óp=({=?g:ù®&:]Ö1?*><5·65·6hí;÷{>õa9>[óS?m9Í=,­=M&?FÄ:^{:#?ðï<ñ·6ñ·6hí;±¾=¬ü7=M?ä7<åæ<!?ü¥8þ¯9dM~>éø<×à·6×à·6hí;»¿^=
=-,J?¥!q<°\B<øÌ?éü8è
f9Æ·>Ì<¾6¸6¾6¸6hí;*²>qÎM>R^?®\>	>1?ÜH:w®:	 *?C&<¤¸6¤¸6hí;T¬>µH>\?ä1b>oî&>4q-?Ûu:M?:dV$?u<â¸6â¸6hí;qÍ>5ã#>É`Z?_>wý4>N¸?ßo:'D:ù?/<p8¹6p8¹6hí;@?OñA>Oc®?´ÓV>\Í=£æ?:b*
:&5|?Æø<W¹6W¹6hí;kÞe>Ê>uW?÷²=ð=Jà$?/IÇ9öCÛ9R¬è>é<=ä¹6=ä¹6hí;F¼>M¤Y>Pu]?æ~>HÂÒ=K/?®vZ:Ö5:yÈ?P<#:º6#:º6hí;Y½>Øp>â»V?Ø¢=;È}=eD$?Æ@B:d¶:´0??k<	º6	º6hí;ïe>9>%1X?¤¡=èq=ó+?]:K(:a??Ò<ïåº6ïåº6hí;¡¯v>¸>{æR? ¶Ç=Îû=ep*?.9S:_:ÐH?{<Ö;»6Ö;»6hí;>_1>¥¦Z?u>\Ë=*?úâ5:F:dÂ?<¼»6¼»6hí;b÷>å/>0/W?¹>O¸á=S/?×äo:@e:
ñ?Ìæ<¢ç»6¢ç»6hí;¢w>ÛT3>¦Y?áÐ>[cë=Åu)? m:ãi:h¶?6<=¼6=¼6hí;Q?×ZS>×­?©>M]>/h?]ùÇ:îv:Êð4?øb<o¼6o¼6hí;Î>F!>þdT?à >±é=+;0?x«¤:ÌÃj:3?>«<Ué¼6Ué¼6hí;KB¼>+jR>Xe? 8>Ð¯>2?rg:rT::}4?<;?½6;?½6hí;b?u¾r>zD?n>é>·U?!ù:÷:\:Àë?<!½6!½6hí;¢ô>HA>QÑ?zÄ±>Öç>Ä9?±ã;~o:ØÂ?=<ë½6ë½6hí;¬Vµ>NO>¤î_?Hþa>II#>ï'1?R:,]:v+!?3g<î@¾6î@¾6hí;Øc>|'>h(M?É}=T=õ/?ÿ1:Ec:ô?s<Ô¾6Ô¾6hí;æ	N>HIú=¾R?S\·=(ý=KÄ ?rY
:±éÞ9}â?Þº<ºì¾6ºì¾6hí;ÆÒ>ß%>
R?ÐÅ=ü=8=?w:þ[:«?8è< B¿6 B¿6hí;<8>øºÛ=´¥V?·sA>Åu>B?.©:çá:á?ã+<¿6¿6hí;lëL>r3ü=¦P?»á=4Úd=·Ç(?hÉ5:8:E?F<mî¿6mî¿6hí;ëúÞ<øÆ<G1L?á=á;`;áÎ>?¢79-:=Â<SDÀ6SDÀ6hí;ál>|>{T?Ö8â=UD¨=,?R:J¼v:Çñ?Ú<9À69À6hí;é{>Eô>ÃÌO?dÌ=Q=!%?¼¾g:·¶.:^È)?ð< ðÀ6 ðÀ6hí;t>%Ý7>

W?$^>?ã=G(?'Z.::e¸?T9<FÁ6FÁ6hí;ôê>Ô>>zý?´%>RË=û¢P?9:>0:hN?Á;<ìÁ6ìÁ6hí;à
Ç>Sµö=ùÎ?µÀc>|Ë=Ñ2?û:2:	Û´?nN<ÒñÁ6ÒñÁ6hí;){Ã<0u<L?7"<P@<¼?¸±¼8êüË8Îì>p§<¹GÂ6¹GÂ6hí;oÐ=èÇ/=rM?@F<HØ!<Å©?XÇ8¼ð82?î<Â6Â6hí;óÂ³>bQ>È[?|ë}>áâ:>ré-?,[¢: ÿ:ä?¢[<óÂ6óÂ6hí;èj=9=6VK??1<ôÂ<)ø?Áû9"m9F>à¬<kIÃ6kIÃ6hí;{å7>îwÝ=ÖT?*m=ýë0=ÍÖ+?ÀP9Lq9ÏwÝ>é³<RÃ6RÃ6hí;Qú>IÔ$>°0S?¹">=õ=ä)?Bg0:÷:Ý&
?ÖÞ<8õÃ68õÃ6hí;@H{=`ç=þL?As><Õ"<Bµ?aoz6/ª8,ç< þ<KÄ6KÄ6hí;C>Ì,>>T?)7=
g=ò£(?6c:ê¹P:ôU?îu<¡Ä6¡Ä6hí;Xýx>>Q?db=½v/=&%?Ññ9CCÐ9e?Ä<êöÄ6êöÄ6hí;ªDU>FJö=­]?,A}=1;=wÉ,?>£è9 âï9úCø>?&<ÑLÅ6ÑLÅ6hí;­ZÚ>îB0>H?7y>¸÷Ù=¤@4?0:óÏ:©?ê(<·¢Å6·¢Å6hí;áÒê>3V>>Íê?2s>ùÙ=Û@ ?ðÒ:`?b:I­n?v/<øÅ6øÅ6hí;~>¶8.>n2Z?ßÍ
>W`É=t0?`n:Ø¬2:²è*?
5<NÆ6NÆ6hí;êp+=Æ¿Ú<Ç¢H? Åé<Î
¸<2"?Â9¿ù99{Î>úÀ<j¤Æ6j¤Æ6hí;|¡>×9>Cë]?ö=Ï¹=*?Q:f':= ?AÈ<PúÆ6PúÆ6hí;6¹f>h>iUR?qæ*>µ¥>¥é$?Õ'	:ü#ò9?9<6PÇ66PÇ6hí;Î<ÇF<*àL?_¼;W@;è?zTV8ñù8i[>é<¦Ç6¦Ç6hí;Pdt>Ãï>;UY?¿§=¥¤}=N)?¢Ìü9ý³Ì9?-Æ<üÇ6üÇ6hí;-ó,>yðË=Y?0´==f/?\ÙD:~y%:éD?û<éQÈ6éQÈ6hí;ó->¬µ>,
]?ôD>>)?÷[:Âq:U"?A5<Ï§È6Ï§È6hí;&>:¬5>h Z?\yÇ=o=Tç+?íÏ^:×P:ò?³¸<µýÈ6µýÈ6hí;»1Ä>håd>m[? ô>ÔVß=SX7?@£:mg:L?&ó<SÉ6SÉ6hí;¤Ê>âe>øa?C
+>Cã=ùh@?|ü:s:DÙ? <©É6©É6hí;©n>rý">ÛW?ÉRþ=A#»=Gô-?dÿq:¼HT:ê?ûY<hÿÉ6hÿÉ6hí;y>ÿY(>#U?©TÈ=Èo=Çë-?KOI:0ÄK:åéü>ì¬<NUÊ6NUÊ6hí;­>@ÀH>Ö\?¿§>ËÔ=h
4?F&:-.:h½ô>Ð<4«Ê64«Ê6hí;GÆd>ÜÒ>`V?´Ø>`®ß=^¡$?%j:ì0:ÚA*?Và<Ë6Ë6hí;&>µ7&>U?ß¨=ê q=ªü2?v²F::A_?CL<WË6WË6hí;Ý1¡>Æ=>rY?íáó=Ã¯¹=Î(?3óA:ëE:XÝú>¼¾<ç¬Ë6ç¬Ë6hí;n>ÿp6>¶_?L>ÙÝ>Þ1?rÁ:[lv:ñâ#?Ë<ÍÌ6ÍÌ6hí;à>37>&ÔR?9>²Ü>])?^ç[:WZ:.Ä?y(<´XÌ6´XÌ6hí;ÂÄ>,(_>2·a?8>#ÊP>j°3?¥¹:¯M:¦/?.B<®Ì6®Ì6hí;üd÷<S¾<£L?­Ô==$=?¡ *9.dv9H±>¯<Í6Í6hí;Z>ãS>ÕMQ?,EÊ=vw=y´(?¦696á9A?ÿ<fZÍ6fZÍ6hí;Óñ¹>!1R>éwb?&C>º
>Z1?U<n:LOF:8Å?ë~<L°Í6L°Í6hí;q	>àe =ô|[?±L=í`=8+4?ÅË9ã9*kå>¦È<3Î63Î6hí;v¬«>hJ>¯ Y?gå=á­=°ô(?£b:]uc:`ÿ>BÕ<\Î6\Î6hí;O
>^3>:{T?ì=]¯=Á,?>î9àÏ9M?3<ÿ±Î6ÿ±Î6hí;wÒ>>giU?G
=­%_=JÙ)?x¶<:Å4:Í?ùG<åÏ6åÏ6hí;R>Õ½=÷¯L?ñ<x<p?¤Ù­8à£²8¿"ù>,r<Ì]Ï6Ì]Ï6hí;sw>¤!/>TV?Y¥è=a°=ÍÔ(?îr;:¦R:±Íã>{<²³Ï6²³Ï6hí;=Æf>ë	>-V?8y=(3=þ2?O:ÂwÅ9CûJ?ã<	Ð6	Ð6hí;Üg==pÚI?ôC
<-¨<L?"lC8öP8T­>7Ú<~_Ð6~_Ð6hí;ë³4>QÜ=WøQ?±Pg=ä¡2=
À%?·î9&¾9tÕ>6d<eµÐ6eµÐ6hí;ì¸Ñ>xÉr>Ë"]?UÄ>KRô=]g'?!'ª:Æox:=U/?<KÑ6KÑ6hí;_[>×>úT?ø÷=ØÀ=ê£$?l:ôÈ:×»û>ï¥<1aÑ61aÑ6hí;|S>7ÿ=µ`T?H=×t_=¿¶ ?ò:6©:Cêþ>Ã»<·Ñ6·Ñ6hí;÷X§>|qD>FZ?À=¸=ª+?[B:&	:ý¶"?Eô<ýÒ6ýÒ6hí;bÊ>aæh>
^?ÆñD>v	>37?Z:¯):p¸Þ>T<äbÒ6äbÒ6hí;×?m~l>ß?MO±>Ì;>³q?
;85£:¤q?¬<Ê¸Ò6Ê¸Ò6hí;ÑR=
¼<=.æK?×N<+%<Ub?pE08Þn:9Ûò=<°Ó6°Ó6hí;|1ä<eë<áÏM?bÕ<ÔIÜ;£*?°Í9"í9§	?ä4<dÓ6dÓ6hí;rCì<ä<;¢M?í<´ë;­×?&Á8!ï\9Î_>¡U<}ºÓ6}ºÓ6hí;+b:>!©ä=«P?§÷Î=ø=Î'?9ñ6:ìº:¤R?Ð_<cÔ6cÔ6hí;Ná>&40>ÙV?"£®=W=@û'?h
:è´J:$Å&?<IfÔ6IfÔ6hí;º>Y*X>¯]\?#A>O0>Ó&?:bÀ9:§w0?rå</¼Ô6/¼Ô6hí;P¨>?ÙÛ=²=Ä?Ýöz>Þ.>°8?È«Â9[ºÃ9þ>ßç<Õ6Õ6hí;+4±>A>&Ð? >öh.>ªk?àÂ©:My":¼½?~<ügÕ6ügÕ6hí;¯>Ð¯L>[?«]0>ñ÷=ãY6?±H:kÔS:#ò>¬O<â½Õ6â½Õ6hí;K>Ùü>Z}Q?Æ=(\a=b%?4û;:±:'?.<ÈÖ6ÈÖ6hí;ëÄf>~1
>S¿U?_Ü=ç'h=$Ä*?ñ:Ð­ì9?Î´<¯iÖ6¯iÖ6hí;o1>¯Ã=ÑÄg?Õ5=¹`=&<+?¬(9bµ9©ím>q¸<¿Ö6¿Ö6hí;àî~>öú>&^?&Ð=Õ=Q²6?!/Q:Z
:Ìl=?þ<{×6{×6hí;±Q³=U`=ä¡L?ºÉæ<pÅ<ý?cøÏ9x]9] 7?5 <ak×6ak×6hí;F>EÕ">9dY?6>r
>ÿÅ(?X:vH:Îü>»q <GÁ×6GÁ×6hí;Ö>¥1>nQV?ÃÓ=ò¨=Zæ?üç::Eü9~«=?ô <.Ø6.Ø6hí;t¯>(vE>¨wc?½MM>qâ
>69?§¨:³:Þ»	?z¢ <mØ6mØ6hí;y>Â²<>©pV?õ>IòÀ=l0?óÆ3:N:cß>Ê <úÂØ6úÂØ6hí;¡æ)>HòÎ=c,R?Ö1=#î=Ó?@Î9
96Yî>â¡<àÙ6àÙ6hí;à>dO)>[ÈV?¬Ô=/¤=ÅÈ%?óñe:T4]:Í?ñM¡<ÇnÙ6ÇnÙ6hí;ga>çÙ>ZY?5 >ýå=X3?¡:Çª¥9û[p?iù¡<­ÄÙ6­ÄÙ6hí;×8=¨½ç<0L?
ó<%^<)C?À¿m8^c<9Å!>h£<Ú6Ú6hí;©Ê>>eS?Ý ¼=Ê×=m+?~\:X>V:¸s?	R£<ypÚ6ypÚ6hí;ÅL>õ­,>}Àd?í^>IÁ=1c??>OQ:ÕÀ:N_:?5}£<`ÆÚ6`ÆÚ6hí;H­>@Â>¬X?©¦>Ã-Ó=(q$?çÓ5:ûy^:æ9Ñ>ÿ£<FÛ6FÛ6hí; `>ú§>QR?Èñ=oe=l(?5í&:Í@:'?£<,rÛ6,rÛ6hí;Q>ù< =î}T?]q>?þÔ=Í!?Ó¢9Ê±9qé>á£<ÈÛ6ÈÛ6hí;¶+\>>¥èO?EG¨=
3=±µ!?*È9±%:]Ê>í¤<øÜ6øÜ6hí;åwò==ÿR?MV =(±=åª?i
9hO9?§¤<ßsÜ6ßsÜ6hí;é~Z>Ø>D¾U?¢6=)=É&?«:3¹:ëµà>G¿¤<ÅÉÜ6ÅÉÜ6hí;Ý=U)=	M?V=<½Ê<M#?B19I1°8.Æ?Ä¤<«Ý6«Ý6hí;«È>2ET>r?l¾$>ûõ=ñs+?ÜC:ÜQ:Ç-?×¤<uÝ6uÝ6hí;QÀ?h/Z>R
²?·Q?¿y>B_c?¸²³:µ=:''?RÞ¤<xËÝ6xËÝ6hí;]êl>'ò>h_?¼´E>6>M)?f±|:H?7:10?Ùý¤<^!Þ6^!Þ6hí;§*}>.>¬S?é°ý=+×Ç=ë}"?¡Õ9.7ä9öî>O¥<DwÞ6DwÞ6hí;g«>þ5>³a?ç7>
>´»)?w7º:Ú^:gv?¥<*ÍÞ6*ÍÞ6hí;×>ÿ>Jkf?¶¢?©Íç>òÆ*?âoÈ:Þ¬:­°?²¥<#ß6#ß6hí;
æ>i->
`?@a÷=.&´=ÚÄ/?{¥c:¬Ï:EzF?ê¥<÷xß6÷xß6hí;f2­>G>j"^?ôÈ\>Ì$>;,?-m:np:	2?òå¥<ÝÎß6ÝÎß6hí;¯>ôXG>Ó`a?Ó=vM=|+=?ï³L:Er:|Ø>ëî¥<Ã$à6Ã$à6hí;4ÎØ<<r¿D?`<¼ö;¤Ø ?m-¸º}Ü8»ñH¾Ó2¦<©zà6©zà6hí;îXµ>\pI>pwf?í/>.>Ø|'?² :k:Ê.?j¦<Ðà6Ðà6hí;Y¨>tëC>·ù[?þ=ó¿=÷r*?K®:Æp:Îf?»v¦<v&á6v&á6hí;ÇÐ>
2>e_?á~e>²'>Ù+/?ûÛî:j·:'?&²¦<\|á6\|á6hí;·²>iþJ>Î.a?¾ð=>¡?>5?eÇ:&ó2:{Ï@?î2§<BÒá6BÒá6hí;(ù>g$>\?ðñÝ=p§=>«)?'I:v×U:ÚÏð>_]§<)(â6)(â6hí;E§=©ÕR=<hK?ÀÈ<z<÷?§5n8gÍ8í©>ê§<~â6~â6hí;À¬>BB>	Zc?f>½w&>ý>1?ïI:c¿:õ>Z¨<õÓâ6õÓâ6hí;k>¬ù0>Az\?®1>`ÿ>ÞN0?>4:Ç¹::ÏLÏ>Vr¨<Û)ã6Û)ã6hí;®<åw0<`J?·h¿;½¬;µ÷
?aê¹>!ë8.¿¶¨<Âã6Âã6hí;9þ> d'>>
S?+»l=w9=ã¯#? c@:÷2>:úx?%©<¨Õã6¨Õã6hí;Ê7b>¶
>#õP?wF=üX=Kõ!?ò:åçý9¥?C/©<+ä6+ä6hí;RK>Mú=»óO?¡M=Qèð<FØ!?hn:iM:??¦c©<tä6tä6hí;ì,¢>+A>ñV?>Ü¼¿=êD,?óvR:ôB:={
?În©<[×ä6[×ä6hí;h:>'ä="3Q?è=RT=Ñ|.?ä:mÆ,:Y·ë>à©<A-å6A-å6hí;Ó>Ûþ8>ê¡W?.kè=JW«=Ä -?^èg:*ÑI:ª?U©<'å6'å6hí;qm'=JÔ<8æI?ùdF<ôW<>$?ù<8¤ 9º>{ª<
Ùå6
Ùå6hí;í>&>ùèT?ûÐ¸=àÒ=§+.?ýN:Dù-:ýÌ>Ácª<ó.æ6ó.æ6hí;³èI>·à÷=bP?jN=²=^=Kì#?2á9ú:êûÓ>jàª<Úæ6Úæ6hí;qW>">
T?UÂ=xß=:$?l:ù
W:X?w©«<ÀÚæ6ÀÚæ6hí;ö0Ã>k}Y>ÅÀe?N{>:Ð=×3?Ùå¥::2?%?¿«<¦0ç6¦0ç6hí;Âå>	âU><f?ÄÝ>5`Z>Þ?7Ìè:âz:HUZ?ò+¬<ç6ç6hí;óH>Üü><»T?½Å=[Ú=h9 ?XQ¨:þ±:å?`¬<sÜç6sÜç6hí;z³>¡J>æ×b?Å°>V7t>M9?/©c:ÛóN:ÞÎ?
­<Y2è6Y2è6hí;yô>:A1>õu[?îe>snÇ=«8?sX:Q:Éò>Ð3­<?è6?è6hí;´9~>å>Gi?¾>Ãíñ=P(?jÆ^:`6Z:'­?8é­<%Þè6%Þè6hí;Ü]>íÔ>O?z¾ö=J¨Æ=Äû?,:lÂ":â´?·®<4é64é6hí;bñ>"®3><ÈR?LÛ´=â=°®&?aÊM:ùà7:Å@?Âû®<òé6òé6hí;Éòµ>àÞT>ÐZ?¶ÿD>Qn	>ïz7?Â»:
¹ :ó?¯<Øßé6Øßé6hí;
?Ý=S=ÕºL?óÇÀ< L<ä?dÔ/9c¢8sÒ?á#°<¾5ê6¾5ê6hí;¦t>Å>ä·Y?ßz=p)0=ÌH6?àÕ,::+?02°<¤ê6¤ê6hí;½n>R
>°U?g¹Û=¤=¤â*?{.:?¯:W?í°<áê6áê6hí;c²>¼ÄN>]?<Vs>e!2>
Û.?Ë"i:3É\:í(?È °<q7ë6q7ë6hí;£Ôt>ß>ÂÏU?{Äå=	¸=Â?6(:
:ê­!?ð«°<Wë6Wë6hí;2DÈ>\\>ëi?z»>n>d4?"Ã:ú:6\%?_Æ°<=ãë6=ãë6hí;ò8>Åõá=øQ?¼X=·ð<±ä?ã%º9Ìýî9UeÇ>ìÔ°<$9ì6$9ì6hí;ÚÎ?>ñFè=ÑeS?ß=)­=YÚ$??ìI:Øè:B\2?pÜ°<
ì6
ì6hí;¢X>Ï>PÀV?û.=~_m=­*?3ß :ÂÞ9e9?±<ðäì6ðäì6hí;<G{>¯±>T?%l¢==+l ?5ã:Òa@:2/?´¦±<Ö:í6Ö:í6hí;±*©>ÿtG>xY?U«A>!]>Ç^)?á:jOi:Hj
?,À±<½í6½í6hí;âPV>èÿ=ÑW?~£=CK=èò*?ðÔ:éý9ÿ?rÇ±<£æí6£æí6hí;¡a>sÅ>åW?È§=Êæz=Ó0+?!?:n%:Ââ?
²<<î6<î6hí;ßw>¦®>çãP?1|Ã=øÕ=A)?^t:Ë`8:Áe)?§J²<oî6oî6hí;	 Ý>èax>!èc?@>vd3>w<?eß:dl:¡D?þW²<Uèî6Uèî6hí;\|>bÁ>EV?6=Ça=I1?ªB:AQA:X?]²<<>ï6<>ï6hí;Vìu>T>ÈW?¨oÎ=¥¹=9«1?R:Yv:úè;?ãV³<"ï6"ï6hí;È~©>?~?>b?V>ÃjË=ËÚ5? :¸1:=H?æ´<êï6êï6hí;©­>ãH>v!^?%Ö>nÎ=f=2?Ýil:æeh:.6?QD´<î?ð6î?ð6hí;7¸¬>?¿K>æY?òZ>2Ç=áY,?¥Ò:.R:#Â?ãz´<Õð6Õð6hí;A>´í=N®P?=C=R~=Î¯?{Ùo:}óQ:`:? Ü´<»ëð6»ëð6hí;{ü?OC>i&?ýbÀ>{ZX>/¤c?z9;e¤ä:ò«O?µ<¡Añ6¡Añ6hí;g©<§¨R<ÜÝM?ã;Mä;]J=?Rß89×§¼>eEµ<ñ6ñ6hí;Z>ÏÅ.>c?¸->tÌ=.?aÕ`:#:C?4µ<níñ6níñ6hí;*¼>¸Î]>åY?íý>Ê=5X)?£¼b:zøL:´
?DËµ<TCò6TCò6hí;²[­>®K>gZ?/>"SÜ=Ø±(?.½¯:(c:Ë?ÁÓµ<:ò6:ò6hí;£¢>	<>Á\?M>ãvÛ=×­/?ÊºU:&:'1?áµ< ïò6 ïò6hí;0¡>Âá?>W?Ì|÷=°½=C'?¸4:: ¤?E$¶<Eó6Eó6hí;UY¨>¿tB>U¡]?	>hFÂ=S*?pc:ÞØA:C?ä¶<íó6íó6hí;xe>4
>ÝP?­=ÊÏ=s¾&??:¬fÚ9[?5·<Óðó6Óðó6hí;V?{ä>Æp?(»>>:?{G¤:\L:¦M?ñ·<¹Fô6¹Fô6hí;i§>C>Ç­[?ëñ=[â­=42?bÊH:ÂÞ9Áf?d¸<ô6ô6hí;5>>£å=/T?1¬=¢=q]%?
ý9^Và9£?v5¸<òô6òô6hí;ª/Ø>µQv>È®`?*Êx>lµ/>ë<5?¥oª:!}:Cë?­>¸<lHõ6lHõ6hí;¢Æ¼>NZ>>_]?B>¤÷6>Ú4?z:o·:Ïó
?S£¸<Rõ6Rõ6hí;j=w·2=kM?	ã<¯¹ó;£!?³
ê8»=9{s>^¹<8ôõ68ôõ6hí;[½m>¤S>Ì~i?.§>yv>÷£-?Ã¼ß:&¿:Âà7?Î·¹<Jö6Jö6hí;Ü>Þs>ú5h?º>Ð?>M<3?p¹É:ëø­:%k?rº< ö6 ö6hí;´dz>}->´la?æ5>ØU>Ã4?wþO:nµK:R±?û;º<ëõö6ëõö6hí;ûÏG>î·ø=©M?÷g=ÿá?=B½?²-¿9Ú9<5?Ðaº<ÑK÷6ÑK÷6hí;ol>*>â__?
é>ÃïØ=A]-?\:Ó­|:.b?¹º<¸¡÷6¸¡÷6hí;u~\>I`>ézP?³Y=¢w=?×L:ïÐÛ9n?¦Øº<÷÷6÷÷6hí;çD¤>DÒ=>]?¶=>÷>´µ)?rÑ:æû1:Æù7?Ë»<Mø6Mø6hí;Ë®>GM> Z?:0>Dç>o-,?:DVm:¸ö?ýo»<j£ø6j£ø6hí;Ë<<³Ü4<µ<S? w:%0:ÓaÛ>K!ñ8v.§88?%»<Pùø6Pùø6hí;s>ªr>ËX?E>ÚÑØ=
à?):E%:èï?À»<7Où67Où6hí;óÕÈ>¨V>×o?ä>@®±=D?©Ó¤:½I{:áê'?âÜ»<¥ù6¥ù6hí;:=VK7=°QK?$E<#'<wà?Úª9!A9uÉ`?¤ä»<ûù6ûù6hí;7f¨>9>E>]Z?i	>ßoÉ=¢.?ùÐI::;:G
?´ê»<éPú6éPú6hí;mÛz>ò>høU?FÙ=¡=,?ÅÚp:îÐ>:à!?Üõ»<Ð¦ú6Ð¦ú6hí;Ã?Y>oa>±¨S?Õ®=Ná=F­'? ':ú:Þ°
?±¼<¶üú6¶üú6hí;½Å=y=¶ÊJ?`#<c<Ä?ýj9àÈ%9f2T?:K¼<Rû6Rû6hí;y->ö¨>hV?pt(>»>ä;!?xìS:O:Ôü?øk¼<¨û6¨û6hí;u9|>>ïÚW?OÙ>©rÏ=VÐ-?n°':øG:0×>û¼<iþû6iþû6hí;LÒ}>Kä>Ü4Z?0ü=Î»=[á+?$:#B:·DØ>Ã¼<OTü6OTü6hí;©>N!>kU?«6Ð=cð=¾(?\§:kbl:Ì5?òÍ¼<5ªü65ªü6hí;²Ì2>À½×=2*T?o7ì= rº=?+"?d:çYV:y?7½<ý6ý6hí;«|
=Õ=<)}ï?s;<þ<Àx[?î¹]#8çj¿Ú½<Vý6Vý6hí;5i>Ì¢9>Y?Ðeé=v³=Ó&?!o:'>:Q¯U?¶°½<è«ý6è«ý6hí; <$J<²ªJ?m$9<È7#<1?PçµVv²8»&¼Ý½<Îþ6Îþ6hí;/>.]4>£¾S?)j=´d[=¡%?f.E:þ\/:Ýì?Ö
¾<´Wþ6´Wþ6hí;Ëh>²Æ>N×V?gR*>m>"?5dx:zX:D<ð>X>¾<­þ6­þ6hí;r` ?I3s>@Ñ¨?¥í>@tX>ö?ÓÀÏ:~Z>:>³?}»¾<ÿ6ÿ6hí;ø>.>#ùS?êÂ=jD=JÍ)?6¯?:`Þ:­*?qÀ¿<gYÿ6gYÿ6hí;år>É>½Y?p+³==÷.?ÏG:ÑºÚ9Ò?%\À<M¯ÿ6M¯ÿ6hí;úçÉ>¾N>É9z?³ë?>1 >û8?UÜ:©:ój?K_À<77hí;ü>Ähè=?x°)>O¶=øFn?H¡:~9#:<|?ûÊÀ<-7-7hí;ªµ?4>r?>Á¹>ô>~>R	;?Ú:3x:Ê/?ìÜÀ<X7X7hí;Ø¨>çÓA>í]?#>æ=ð5?Ç:9:JP?üµÁ<s7s7hí;ËG>u>bÕY?^>ÃwÊ=Ôl,?ÐOX:hlS: õ?ü?Â<f®7f®7hí;Ns>.>,R?AÁ=#=mc"?êH:G:h3
?ÅFÂ<YÙ7YÙ7hí;*"¤>ÞF>IS?SYß=ó ®=d.$?ÄAu:ÈÔ#:??ÆÂ<L7L7hí;^K¹>Ï²N>}e?=>ª%>|9?×ýÍ:Å¤:ZGN?Ù½Â<?/7?/7hí;BS>f>$ËM?Ù|G=Qæ=É#?C
:E Ë9¡îB?³ÂÂ<3Z73Z7hí;-Æ=Æ3=6M?±Ñ[<èÌ'<1®'?ÜPU8èý8,W>
Ã<&7&7hí;óaü>sx>?g¢f>»`þ=éh?Ø"ø:¹{:`KP?³LÃ<°7°7hí;×µ=ýn:=àM?É2<F<Aµ?"ÿ«7ß91ì=<Ã<Û7Û7hí;Ñ§>bfH>½ýU?&xÈ==h+??T:4:ÊÕ?ÝJÄ<ÿ7ÿ7hí;´U>ËM&>òT?ëÒ¨=e>=3'?0:ø¡:??I(Å<ò07ò07hí;,>X³%>ÿS?8=§Y=±{(?S/¼:´­:w«
?Ý-Å<å[7å[7hí;ÔÃÕ> ¿Q>Çs?bZ>ø.µ=q­X?þ¬»:|:Â<>?+4Å<Ø7Ø7hí;`@C=·ö<J?9²Q<e@<b?Õm9 X9?ÎÁÅ<Ì±7Ì±7hí;äª>ûH>æ*Z?½	>ñ¾Ê=î-?V]:¥9C:ó?ªÖÅ<¿Ü7¿Ü7hí;g>¶.>®­\?éb>ßìJ>]2?¿:
æ:¯$?Æ<²7²7hí;=j>]#>¿R?Ê«=OÅZ=p#?Cì: 8>:>2°>Æ<¥27¥27hí;ÁF¼>,îY>u*]?â«>¶@Â= -?k?è:ÍÃ:?
¥Æ<]7]7hí;&ß>JÆ(>ÇµX?>KÝ==î(?ZöN:G&:!?ÞÆ<77hí;¼L>5>MÖU?dü=­$Á=ÅC'?´È:Ä¼:Ê«?yÇ<~³7~³7hí;½²m>Ø>ë1O? Ñ=»r¦=ÌÊ ?Ò:ó%:Êæ>ñÇ<qÞ7qÞ7hí;z>Þ>!P?Um=¶¥6=ow&?9	:A:=zµ>,È<d	7d	7hí;¡y>)4>ìíU?¨=uÇw=M.?¹i ::rª
?5È<X47X47hí;UI>õóõ=Q?ZÔ§=¥\~=é(?É:}:ÝÒ?1>È<K_7K_7hí;!]>=ZGl?ek/>5ß=Í×H?ã¥9?¼9:Î>öÈ<>7>7hí;I	?È>´&s?¡¶>Q.>öG?ó}¡:I¡T:onB?\DÉ<1µ71µ7hí;»Ç>óF>ë-Z?hf>ì±Ú=|e2?æ1:=ê:H!?OVÉ<$à7$à7hí;[À>åÿ!>æðT?°Ë=ÖC=;)#?»¬=:ãD:¥ö>f[É<77hí;ªB{=]³==M?±ñj<FI<?PB9Ó9X:?¹É<
67
67hí;é=þ=Q(=Ï½Q?­Ã¼<{¿<59?{z%9îX9!Ä>Ý½É<ý`7ý`7hí;DeÓ>ÄËl>&d?÷>ïÛº=ç|:?³º:e%:lã,?ÒçÉ<ñ7ñ7hí;J9£>>>f>[?RXD>L¥>õ.?lc`:Ý.:@$?~òÉ<ä¶7ä¶7hí;ÿ;>T2>!ÉX?*­ð=NOª=µâ4?n1M:rÈ:Æ0?SÊ<×á7×á7hí;o¶>p&%>ãW?ª°ö=3¹=Ý«*?6:::Y?PÊ<Ê7Ê7hí;FÞJ>Ä·õ=|[S?#u=6aF=ÅÄ%?KA:Þ³ö9Ï$"?ÙpÊ<½77½77hí;ì¡>ÿí0>»Ij?]>Îê>>"'3?~:Áas:DS?«Ë<°b7°b7hí;ÒL(?­w>\®?0ë¤>rþ'>SP{?mÈ:¦:jÍ0?^Ë<£7£7hí;DK`>-¼
>EðN?è®½=©j=·~"?N:l¾:YF1?AgË<¸7¸7hí;3y®>G>ÓÖ_? Lc>Ù1(>|ú,?Ì#»:§±:à?6Ë<ã7ã7hí;Å>´L.>»´X?í.k=h0=òù*?ÒþG:":k?¤£Ë<}7}7hí;«¸f>£Á>Y?uª¿=#-=Y+?*:ÀSð9¢?rÊË<p97p97hí;þÒ>å5>·}X?tJ>WZË=zl9?Ô5:®::óù>&ÜË<cd7cd7hí;`>h/þ=óa?Sk:>ó>Ä.?Hx¦:i:d#?Ì<V7V7hí;³>J3>&N\?S±6>.Þ>°c-?VS(:â:ÞD
?¹õÌ<Iº7Iº7hí;Û¡>³à>Ù(?òì5>Öâý=¹p7?XU:Cfð9Ò0c?EÍ<<å7<å7hí;¸vh><Ó	>aäW?,^¼=øm=-.?]rb:hýë9Î¥u?8_Í</7/7hí;Ù>Éó?>/U?Ã³>DµÓ=w ?QBk:â;:õ ?Í<";7";7hí;¾Ê>Äg>yØ_?±W>><>«Z5?y
Ë9ñ*¼9

?õÀÍ<f7f7hí;E>ª0î=:OT?éòÕ=ïá£=ª'?Öºz::Ñfî>5ÑÍ<	7	7hí;¸Í>/ãX>Hr?¶>ç0®=«áM?l±:Råe:Ì¸E?S_Î<ü»7ü»7hí;nõ>Ö2>cñ[?M¶= Z=LN/?Ò:ªà:kñ>Î<ïæ7ïæ7hí;pÖ0>ñÔ=kT?'×
>K}Ñ=fª)?Ø6:Á}:fZ3?Ð¨Î<â	7â	7hí;Ê!­>7¯B>ß¨c?ÑÙA>ë¿>J0?WÜ:Q|:¥+?üÛÎ<Õ<	7Õ<	7hí;É>¸Üc>ìa?í+>ÔA>ÏI3?Q:	FZ:/Á.?¦Ï<Èg	7Èg	7hí;«=wé"=fÕN?îÀ?<±J<è
?£83Ì8âÌ>aqÏ<»	7»	7hí;@ÚÛ>s> g?HþT>×æ>ß5?¹:èöd:T?Ï<®½	7®½	7hí;lqD>afñ=ùRP?t!=Iû<¤Í$?¹í±9±`9ò¨?cÒÏ<¢è	7¢è	7hí;<	Ü>ÛG>´ì?/>!«=î?Et¦:Qw:L,?³èÏ<
7
7hí;Ø>Üv9>¯¢\?ÛuÏ=ú=)*)?úÜ:ÐÃ¸:È? 4Ð<>
7>
7hí;$µÎ>'ðk>´H`?ÝB>÷>Öw.?8i:jrm:ûÛû>Ð<{i
7{i
7hí;#ed>#É>t#Q?c=ºK!={4?nÉ9Ô9cñ*?ÈñÐ<n
7n
7hí;?Ì>oc>;f?õ$>é1>õ´<?õ^:ÍÕN:O&?§.Ñ<a¿
7a¿
7hí;~$>a>ëòV?Ò>Øþ¾= 6?¤t{:|5:"Y1?äoÑ<Tê
7Tê
7hí;?ò><>ú®Y?cB>º>¬h*?ÛÒ:³hV:\]#?yÑ<G7G7hí;ÀV>U(>Qõd?vV>Ðm^>ï3?Åö]:úµB:pê?ªÑ<:@7:@7hí;Ð>Íh8>Nr]?8÷<>í	>0?Æ(£:Ï	:LK?åÑ<.k7.k7hí;÷qí>2z>$ôr?z>;æ2>zºD?ÌÙ¶:»:@/?ëÑ<!7!7hí;Û¸>óP>C{b?tµN>Lh>n~3?±þ9ô9¨B?¼öÑ<Á7Á7hí;ª{>éB>³EW?²Ø=éÇ=õ.?JS::Ý%+?Ð]Ò<ì7ì7hí;W°>ÄO>Y?	>YøÂ=N1?åt¶:©:û,?°Ó<ú7ú7hí;K©©>ÞØB>Úè^?Ý1?Ucú>Ú5?5:¥ó0:§E?ðÓ<íA7íA7hí;ý-Í>	6e>ð(e?þ >¬mÖ=??È:ËAT:®:?íÆÓ<àl7àl7hí; ¥¨>k¶;>õþe?¦<>¶~Ñ=ÃÏ-?b:¯ód:;4?>&Ô<Ó7Ó7hí;Æ¸>/H6>Ê²Z?WÁå=É®=4k(?J/:):bQ+?ÞäÔ<ÇÂ7ÇÂ7hí;Ó*>¾áÍ=T?5¤=º{=$?x
2:L(:?rêÔ<ºí7ºí7hí;7P>þ5ü=<ªS?</i=á¼6=ôU#?åí9ò:WÂ>ÜÕ<­
7­
7hí;Ìå>ï>»Ë?D%>³\¬=Ùuu?¿h:*:¯!.?
 Õ< C
7 C
7hí;í>3>ÖN©?ªNx>jËÆ=Yá?¾û;ñ½:7-?q3Õ<n
7n
7hí;½rf>Ë>©ÑX?>ðÏ=[Ò#?ÜG:É·^:Õ¿?DÕ<
7
7hí;6u>jÿ2>Hç\?dö=Ï¦³=b¨/? &X:ÿ°%:"û&?ÐÑÕ<yÄ
7yÄ
7hí;/>`uÓ=íñS?þS=J%=¥r#?Bé[9¶9v¹>ú~Ö<lï
7lï
7hí;ôS«<(EP<vR?mÇ©<ó<
?U-¼¸os·80L¿LµÖ<_7_7hí;Iõx>æ¿>²þQ?o¹£=§lw=!f)?ðÈ:´9Ã|Q?×Ö<SE7SE7hí;ÏÊb>ý>;TU?	¤¢=v0=O(#?+$: Ñú9'?E×<Fp7Fp7hí;'?m×f>R?ª?ºëï>É¨>é·`?»'$;ïñÚ:õï??ÉG×<9797hí;	?S>é?#Ý?¤>5?à[;ápß:¶ê{?f×<,Æ7,Æ7hí;ô»>L]0>óËZ?RÀO>I>ñ0?bì:V7=:Äå7?2s×<ñ7ñ7hí;á&>ä4>+Z?KP(>:>Òn%?Q:Ê:H?,|×<77hí; >»=ø[?ÛF;>È
>À¹,?:^:ú?|×<G7G7hí;Afú==ôR?sö==ò%=®(?1ô8ò°X9y´'>ïÌ×<øq7øq7hí;>s5>QfY?[>ë^ß=L$?ûk!:Ó'Ã9¹¿S?èØ<ë7ë7hí;=Þ==vQ?x<C^<ú?ÑW9û&9T4%?­Ø<ßÇ7ßÇ7hí;SÝ>64z>M/b?$õ=K¡=ÃÞB?p:G¯G:½#?GÅØ<Òò7Òò7hí;I({>1¹>"^?6Ùn>!g(>b5?ÙUP:AÆ&:îå?¡;Ù<Å7Å7hí;øÈ¯>ýGL>J\?ÝÔ=È*=UA.?¾:!g:Å? |Ù<¸H7¸H7hí;X©><R?>:Ab?Î=Ë¹=K6?&:-m:f?4Ù<«s7«s7hí;hf>ð>!T?
ÿÞ=6©=¯(?¼Z
:-;:Àß	?¢oÚ<77hí;Ì.²>%
J>)Âa?ßñ@>B<	>Ýõ3?Ö3:%"r:¦,?ï÷Ú<É7É7hí;D!±>,S>ººV?>øã=.?F;wë:Q?)Û<ô7ô7hí;çO´>|
Q>HÑ\?y[!>{Ââ=*6?ÃG1:W:Õp/?KÛ<x7x7hí;­õ>9O>v?J-8>^¯=n?þ£:r :óf?ñ¡Û<kJ7kJ7hí;C>U>.,^?ÌÙh>?6>«#?Mz:/g:|q
?G§Û<^u7^u7hí;ñ·>6Þ->X?ÍVÃ=ç=ª*?²Kf:åüI:Oð?Ü<Q 7Q 7hí;v~>?%>DX?sÎ=7¥=`' ?5£ÿ9ìÈ	:»{í>oÜ<DË7DË7hí;5>ÔJ*>î]?T.>X?d>D¯*?É¦:Gj:R?ÙwÜ<7ö77ö7hí;>z(>D«^?èä=í~=ÇÆ;?Gÿ:=­:ê>OÜ<*!7*!7hí;æÕ£>sG=>l]?ÈC>ºÌÀ=Èî4?dë¥:´f:[í?ÏòÜ<L7L7hí;¥>oi0>e?X?h/?>dc> 	&? »:|^T:Mb?6Ý<w7w7hí;ôX>É>â·R?vcÌ=é=À¡$?ý¡:f[@:[|À>ÜjÝ<¢7¢7hí;ùùª>å%C>J`?ú¾?>!
>/+1?Ïò:é¾:ïO"?|Ý<÷Ì7÷Ì7hí;ÐE>ÌÇð=QR?=µ}Ò<#?Àá9±E9j>?­Ý<ê÷7ê÷7hí;RJ>^®>Ü]?3\>*>R<?BsK:9|%:]?»Ý<Ý"7Ý"7hí;#>y3">ñHU?éÁó=`,´=,-?v×:¬Z:?<Þ<ÐM7ÐM7hí;Ët>¯B>äìQ?H5 =¥K}=1ë!?ë
:N÷:t?Þ<Ãx7Ãx7hí;(í¿>Z`>*[?©>Z;Ó=°ä5?F':ìåû9èÿ)?FÞ<¶£7¶£7hí;P2>«#>Ç,U?­]>MÌø=jä ?WDi:Ým:Nîû>QÞ<©Î7©Î7hí;pMf<Ù%<Ì¥E?¯J\<Ð(,<FÉ#?®9¼OÌ8D?WÞ<ù7ù7hí;_>íA>·Q?Ïu£=o=¥!?çà99-û>"ß<$7$7hí;AW7>ÀÚß=(«Q?6ê=çZ¸=þ"?§{Y:=:Ö?ìoß<O7O7hí;¦>VB>¿ÀZ?)÷>ß©ß=¨90?HnK:èÔ	:}ë<?^à<vz7vz7hí;ÎÍ>ÁîZ>ñ¦p?\6>Åñ=lA?Ô`:):K­)?nÌà<i¥7i¥7hí;qÚs>¦
>D×R?}¿=÷^=CÆ)?Õì::Y`%:·­?óÛà<\Ð7\Ð7hí;Ø0­>Ô¦L>9¥X?M&U>}u>E-?^i:ì£y:ßQ?õãà<Oû7Oû7hí;¤Ø3>&Þ=<âN?­Ö=Ï/±=6®?íè9!@:¸­Ý>Ùÿà<B&7B&7hí;¬©>®>¹ùR?Q =U:i=P90?»:þ9ª¥?ñá<5Q75Q7hí;¢#>èÃ=¨U?®=â!=U%?³Iò9¨à99 
?_há<)|7)|7hí;¼^ª>¸;>Qh?D>È;>R4?Ñmø:¦²:
2?å	â<§7§7hí;»o>Dÿ>fT?¨æ\=/-=D#?Ô;Ã9ùöâ9¬5Ü>+â<Ò7Ò7hí;s\>Ìµû=í4`?¹r>6d>=-?]¡:ì5:ô?ö`â<ý7ý7hí;<?1<7NK?ÑÀ;è¦;G?HÀH8òR9I>->tâ<õ'7õ'7hí;î§>0PI>îU?Ùâ>üûâ=ñ$?BÔ:yKW:ô²"?â<èR7èR7hí;>ó´(>i?;E>Ïå>üYB?·á:½¯:f$?èüâ<Û}7Û}7hí;5·>îW*>úT?ªÿ¬=!õ= ?¿<9:¶1:È?ã<Î¨7Î¨7hí;	Ô¥=ÃM=N?|P¨<P·<`ì?ñN9«9×©>®,ã<ÁÓ7ÁÓ7hí;}F¸>Ö#[>bEW?$ö>%6Ã=Ö
-?G:Ü«":¨ü?Kã<µþ7µþ7hí;\`E=1$ú<ÌÿI?
ý4<æ<?¸â8R80x?ã<¨)7¨)7hí;P|>úà%>$c?²>Z1p>"Ê=?¥Q:(õý9<?÷ä<T7T7hí;U=_vº<P¦K?¨°©<)ç<?õ/8pC9¢Üæ=`Rä<77hí;µ»>©U>"´`?¾	¡>3i>È0?Òød:¢r2:¦=$?ä<ª7ª7hí;H¥>³a3>¸k?×á=t¢=%2?é;8µù:-þ	?­ä<tÕ7tÕ7hí;üh>=>Ã@W?O'ä=%£=*2?c:-.:PFÑ>ÛÌä<g7g7hí;s\>I>`ÐS?ÿ±æ=±=>Ê&?£J:º3e:ATâ>Áå<Z+7Z+7hí;>f¦>,Åp?>ªÑk>\k"?ÅÐ¤:Á:¤Á$?&å<NV7NV7hí;+d>O¨
>_än?Ü®W><|=2®?VîÔ:C:¶f?!å<A7A7hí;|Ö>/¤6>Í9V?¸x>ùYø=:?É#:ìÛX:Á>æ4å<4¬74¬7hí;ÏÖ=Þô3=ÆI?¨Ü9<Ñ <:ï?nñ7è½8é¬q>{å<'×7'×7hí;´ðj>6>JV?¸=x×g=n¢(?U:?;
: f?5å<77hí;¶þÅ>%Pe>	]?<>ìON>74?»¾:É:E.?Sæ<
-7
-7hí; >É*>SÎU?It¨=Ä|=&Æ*?¨z:È#5:1?Euæ<X7X7hí;ÖR{>j>uT?Â=©S=R#?¸Ï9½
:J»>Óæ<ó7ó7hí;¦>	?>ôC_?Å
>ðèÝ={-?`:t:ì?«æ<æ­7æ­7hí;'a>>æ=ââS?\=dd=¯"?ö¬¹9ÔK9ôf)?lç<ÚØ7ÚØ7hí;&"Ã>6Pa>¯µ]?x×>
?Í=!®*?G >:/-S:D{æ>|ç<Í7Í7hí;_®>^©=Üº`?¬I>æ>kn$?Üç:£Ü:Çè>ä#ç<À.7À.7hí;XIf>Ç
>«çO?:6á=ÎÐ±=4"?­]³9óM9
Ï?µ)ç<³Y7³Y7hí;9¥<Êw.<m*A?1Í;°;%.?N¯/9vA8U²@½iç<¦7¦7hí;´W>-Í>ÐO?yÙ=þÃ¦=@¥&?©0:Ú.9:qó>KÑç<¯7¯7hí;(]>ì÷%=§öÖ?*ºN<¼Ù	<tô??ÀP¹8Óá·8kÿ?4Ôç<Ú7Ú7hí;EB~>Ò>=i?¡n=ºµ=ÑÑH?ë1:KE":%X?´ìç<77hí;@Ë='+t=ÉU?ßv=à9=-Â)?ðî@9~ 9þD>dè<r07r07hí;>ß>¸$Y?¥'V>Ô&!>z*?­ë:PW:¸a?iè<f[7f[7hí;Õf>(>ác?%D>\?>L>?8:¼Êd:ý?,:é<Y7Y7hí;?Þå/>8Ë?v&>Ä¼">*ëp?5û:à:'T?Þ;é<L±7L±7hí;fX1?6Õ>f@`ºô>nÆ">ÏqÀ?c@I;~æ:Du¹?S=é<?Ü7?Ü7hí;<Ãú>
í>ÿÖ?Í>Em>ñ°?e«P;¨v:¡Ù?óqé<2727hí;áÁ>Ø_>^?IÎO>_
>!­,?¯Ü:Ýå¿:¿?Æwé<%27%27hí;{>n4>ûèT?~>nÈ=ï#?:g#:WF:çÒ>é<]7]7hí;ñ\c>[>Z[?ø>	&I>
i%?1f:Ô^\:æ¾'?Òé<77hí;Gu»>Ú>É_ ?I\>Î;	>!wM?òQ:ëhM:¡P?¡é<ÿ²7ÿ²7hí;<&»>¾Áê=¤Ì?g ¥>:	>?kFÎ:8ÐQ:Î®{?ñëé<òÝ7òÝ7hí;¼²<­¡_<lL?¡£Ý;ç¶;zË?mÓï8Õô8rÃú>Æê<å7å7hí;Ê>q >ä´R?yl¹===5Ü&?.:ãë/:Êþ>Ýê<Ø37Ø37hí;x_>5â)>
^?*&4>"	>à2(?ÙHR:²(:¢? ê<Ë^7Ë^7hí;%p>>ò>~T?=¥µl=,?Qü9Nç:¨¤í>ê<¾7¾7hí;2Ù`>Å>_?±/\>Ì">Î-?;=¥::ñÚ?6¾ê<±´7±´7hí;Ú¿>¼<>=¸V?^OÃ=ñ=¸ñ)?^~:LJO:*?e~ì<¤ß7¤ß7hí;µV>M>ÛS?
=
×<*Q$?þ39Û9ÚF!?½ì<
7
7hí;<¿P>füî=¹_?$/·>>U©+?y5ò:\b×:	ñ??^í<5757hí;$>Ó¤5>Ò©\?Øå><×=)Ó"?_Us:»F:;?Ãeí<~`7~`7hí;õ:>û#Ù=Â\?Ë¼Ø=fp¬=àá ?ª*:fÒÜ9@²E?¡í<q7q7hí;)>Çÿ)>{Q?¦bÜ=Ì«=Ý^$?A:bÃ9ªM?°Éí<d¶7d¶7hí;YÜÊ<.<³J?_Tò;ÂÍ;Ë¿?^Î7 8sº>Òõí<Wá7Wá7hí;{
<sÞ3<ÕK?¶Ï<=r<P5?ñT8úZ9À,>xRî<J7J7hí;(>üÛ:>©{V?Sû=R¸=ÆÒ.?ò=:õ×v:³^?%eî<=77=77hí;Â>zP>[U?QüÕ= =p+?NàQ:8>:A:
?>rî<0b70b7hí;>ï->FîÔ=·Q?ï=õaQ=ul'?ù95:æ6:G*þ>?Ãî<$7$7hí;<Ç>.j>¿+Z?Êª>Âñæ=ÕÅ.?=(Ø:}·:Ê?Êî<¸7¸7hí;¿ä>ßú&>-3¯?G>ËB>KÄ?E:
ô:Mî|?àî<
ã7
ã7hí;£e>É>®[?®\¼=ó=7+?2|	:/äÒ9ä&?+æî<ý
 7ý
 7hí;í=m5=ß/P?Ih<P	0<Ãæ(?Ëd9Pæ^9Åu>Hï<ð8 7ð8 7hí;ïu>N'>SdU?¿®=òV=YÐ%?£¢P:eb;:*?¼÷ï<ãc 7ãc 7hí;«T>WÐ>zêX?lk2>6M	>U&?ñì9MU:,BÏ>Ï^ð<Ö 7Ö 7hí;jJÓ>þV>
{?c<>6í=K?´0¨:ù#t:?\0?
ð<É¹ 7É¹ 7hí;ßô>Óf,>7 c?`>ñ>u4?M:¶ÄZ:ü_?Zñ<¼ä 7¼ä 7hí;Ê±>)ì'>Chp?AÁ>D3>@?p]:²$:o%,?/^ñ<°!7°!7hí;°¥>}¦5>_Si?N>w>¯d?Ê×:¥a:â²t?3vñ<£:!7£:!7hí;°>mE>
ö`?¨Ál>\)>ï2?³D:¶½::bÆE?àñ<e!7e!7hí;B¶¤>À'>I\{?e×>±ßÒ=
1?øÁ:ëD:ºA?ñ<!7!7hí;i>½õ=d×?z*>BÍ=b?¦4Ô:BA:ìK?|Þñ<|»!7|»!7hí;7´>4>_?¢§>ù>8"?¼Z:0H:Ü·?Mäñ<oæ!7oæ!7hí; ÒU>Lû=Y?¢=íÓk=R0?g1\:§:dF9?ìñ<b"7b"7hí;âß>»1>19S?VµÍ=rù=Ü %?ö8è9fN:Ëä>í¢ò<U<"7U<"7hí;:(?#>Æ?Z+?lÃ>ÚÌ`?{¤M:íS,:Â¾?§ò<Hg"7Hg"7hí;2q>1>¾\?UaÚ=gc=TaV?ÃT}:Ðõ96ê?Íò<<"7<"7hí;*/\>^ò>ÔýS?,>V=ÎI%=é%?Ý :nW:9?´ló</½"7/½"7hí;RÕ>\+>ÎOZ?©ÊJ>$û>¶|'?Þs`:H:{?³¥ó<"è"7"è"7hí;Ë&¹>32]>·HV?½ì=Ø-®=ùß-?*Q£:J:0?Òõ<#7#7hí;Læ>D¸ >òZ?Cµ= =Ã.?
ù_:|=:	D?õ<>#7>#7hí;iÄ>bRe>Ñ^[?Óâ>ñ±Ü=´,?®:;:¶þ?õ<ûh#7ûh#7hí;N¯>M>I>¢_?>¥´A>/?ôÁÚ:°¡¾:¢â?þÓõ<î#7î#7hí;Ã¬>+#>rnV?äæ»=´ò=8p)?Úï9n:w.Í>[Øõ<á¾#7á¾#7hí;â°>á(>0?
?ÒõÀ>Ï;?òÌ0;êïö:J7?=Üõ<Õé#7Õé#7hí;ó±>¬W>f?f>>Ee?w^;Ò:h's?èõ<È$7È$7hí;I<Y4<#Ï??®t³<¿<m?ü9ýSÅ8®åI?óö<»?$7»?$7hí;4ô>7®3>]W?ØbÍ=3==ãû.?2ðW:J>:q@?*3÷<®j$7®j$7hí;bÛO>ÅYþ=o4Q?=¸l=·Ý!?q~6:EyX:×Ð×>ÒV÷<¡$7¡$7hí;¿=HA= IN?²S<Í5<â?v 98òë8ÜH>@i÷<À$7À$7hí;ûU¦>üW<>*b?7>I)W>Ô&?1:|k:ãQ,?`m÷<ë$7ë$7hí;éo<#ö<lx?~v<ûÅ·;l4Ð?<¤9O79¹\e?ýÂ÷<z%7z%7hí;Y©>Y>EÄ^?m¼=¿ôM=îõ)?·:=Ê:g?aÆ÷<mA%7mA%7hí;7¼{>L	>t¯j?ºå="¿=pA?¶ÿ­:Q:À
U?kÝ÷<al%7al%7hí;­_¦>©A>ní[?q	">Jâð=4,?_¶:4B:¹?ç&ø<T%7T%7hí;³&Ø>ßWu>9a?h¯@>'>Å0?»ò:°Æf:Á^?«6ø<GÂ%7GÂ%7hí;¢
=Õ±<¨PH?8+-<¥+<Ï¯?8¸òÖ8%[¾kgø<:í%7:í%7hí;¯Y¦>øÀ>>Þ?_?[>§>S:?´ð:Y¶½:¥"??Îø<-&7-&7hí;.±>ìYF>Ad?ßÊþ=ë¹=ö³/?£s:Ö¡:ªÿ>%ù< C&7 C&7hí;¼Î>ê^)>ÏÓT?íÖ
>/eÞ=Ñ?P*:ZJ":W6Õ><ù<n&7n&7hí;o>ç>ý5Y?àøü=ðÀ=%(?¬i:Tèn:Ïcú>|ù<&7&7hí;¿Í>'ñ,>'cS?cM±=£Y=À	$?K'3:Ý5:]/ü>;ù<úÃ&7úÃ&7hí;+Ü=8=0ºN?Ì~=Ð¦X=»?»19nFç97/>ù<íî&7íî&7hí;3-­<[¬Y<&«K?õÞ;«º;³?<í²89ýÃ*>
¸ù<à'7à'7hí;¥û>¸l>¡X?Cð=§¿´=6%*?¬T::ß0*?&Àú<ÓD'7ÓD'7hí;P>YÎ.>az_?ò>>ê3ð=Ùc$?5×:«Q»:ë?-û<Æo'7Æo'7hí;Ôè9>ë¶ã=Q?]hO=´»=¦ÿ9?m²Q9ª(9F#?\Kû<¹'7¹'7hí;>q(>¡X?¥ß>ñ¼=}.?Åk:2n:zì?«ãû<¬Å'7¬Å'7hí;:ñÜ>ÉñO>4?¡R?ÿ?G?T>æ:Õÿ:,C?2ü<ð'7ð'7hí;ñ>ÍÂ#>¤T\?ÕÙ=)©=â{/?ì/$:i¯:Ã
?±ü<(7(7hí;ºùf>A>ÜÅS?*æ=P´Z=-p(?-NK:u;:#µ
?zFý<F(7F(7hí;db>9B
>7ÈQ?ïé=ÙLp=g*'?*Äë9Þ.º9"?¼Aþ<yq(7yq(7hí;å¸>H>sk?ö?GÅ>ï;?¨Y:¹&:·C'?XNþ<l(7l(7hí;iz>$Û!>Àîb?j2æ=çñ =7?Øq:Gþ*:Á	5?Þïþ<_Ç(7_Ç(7hí;R4>ñÝ=\TP?,=*÷=¨Ç?³þÍ9À}¥9êS?8·ÿ<Rò(7Rò(7hí;[û>'G)>Q¸V?*>×Ð=¿é&?w¸:.^:UY?
þÿ<E)7E)7hí;ñb>]o2>·ãT?ß3=,Z=ïH+?Ð:îÜ:Wë>Ä'=8H)78H)7hí;ª[|>³>^µS?
µ=y­=Î#?ÛG:æ8::%?:9=+s)7+s)7hí;Ç÷>e52>ÅþU?±÷>rIÙ=)?aÞ9u9ÉI?í>=)7)7hí;Lq>å>à]?9
·=öÃ=ÔQ+? hA:®¬+:v4?¯B=É)7É)7hí;ív>>ÍQ?úH=¿M=ûk-?7?:}î):?M=ô)7ô)7hí;¥¾>R>1Ih?l¢÷=õ=gG?Fë:,F:¨m=?¼º=ø*7ø*7hí;8µò>ð§/>JÜ°?<
5>Ì¶=Ó~?³¼:!O:Ê\i?Ö=ëI*7ëI*7hí;_"%?ZÍf>®)·?ÜºÀ>p>«? ;Í·ª:¼Ji?»D=Þt*7Þt*7hí;&>V|¢=fN?#=U¯H=9»$?àN&::ìú?·e=Ñ*7Ñ*7hí;³>B	>IW?VÇ=¯=ãí'?J :Èï96z+?q=ÄÊ*7ÄÊ*7hí;f\$?E6z>º)¨?>Î>­Ý*>³nl?ªb:*:wX?4r=·õ*7·õ*7hí;ñã?iñ&>í?pÊÏ>iÂ*>)Â?·¸;+¥:ôàq?È¼=« +7« +7hí;êÝ>´5>¸[?$â>Ð=åç!?Jýj:w::n2!?zÂ=K+7K+7hí;¬>oÀ>O,Y?IÃÍ=W=yà.?EdM:Úi:Óá>Ú=v+7v+7hí;T·>z L>êe?%û>Ñf3>[£6?j4:0Ùv:z?=¡+7¡+7hí;±ª>#õJ>MW?uºÐ=Æk=å·)?!:^2::è>=wÌ+7wÌ+7hí;Ç|z>¨>F,\?º_>\à==*)?E×:PÍu:¤Ù?5=j÷+7j÷+7hí;}§>oÔE>»)X?TO>ýW>
#?dD:ch2:Fç?¢_=]",7]",7hí;ø>;®(>:éR?èÀ>¹1Ö=³9(?¾:?¾å9)¢?ec=PM,7PM,7hí;Û>|1>HÒS?âz°=£#=Vì.?dá@:jÎ.:<
?{=Cx,7Cx,7hí;`Ø>>?UX?!W=eY=Ê62?q·:®ð:qÖ>{î=7£,77£,7hí;õõÜ=å=þM?`<ä|o<A?$õk8´29Æ)>3=*Î,7*Î,7hí;¡@`>QÐ	>HP?ÉRt=«Ò@=æ/"?&-:Ê;>:îé>¨%=ù,7ù,7hí;Ò>Ðâ+>­j?µÚ$?Lî>1?{ÁT;ê);wE ?Ò@=$-7$-7hí;{¿>$ >j?Ãçé>¢´¥>a®4?C©: v:YZ0?)V=O-7O-7hí;t¡>¹0>Èj?ö@>E
Ú=©$?øR::¡:	&?ûW=öy-7öy-7hí;Ô«ª>Ûù<>û3g?Ï÷p>vÁ >AÞ??mZæ:×¯:á-<?5u=é¤-7é¤-7hí;Ëà>wö=>ûV?îû=Cq»=Èq+??­:D:ÑYò>á=ÜÏ-7ÜÏ-7hí;¢ßh>ß
>ó£V?N>dè=Oû)?S|3:þu:Éº>@=Ðú-7Ðú-7hí;<>pòú=¡9?öR=³ç<=ÓA/?w®á9óêÍ9I?Ó=Ã%.7Ã%.7hí;'/¤>ÁÑ/>
o?Ô\>2¬=é+d?|z:6Q: $C?"¨=¶P.7¶P.7hí;só[=Üô=6O?²
D=É×=Ðü?Ös9H|Ä8¿¥?ÚÕ=©{.7©{.7hí;Gdd>0õ
>¨aR?ù*=.\=/&?äÊ:B:'?3÷=¦.7¦.7hí;°Í> >waS?en>{©ê=b'?lÙ+:mJ:8TÙ>=Ñ.7Ñ.7hí;ï|>0x>YS?Ð=÷$¡=%P%?
K/:!:\?3=ü.7ü.7hí;î>D*>t6W?z>è³Ë=o+?tã=:(56:Pe?l]=u'/7u'/7hí;Ñ>1>¶1U?®Û=Þqª=Ìù$?P 1:¤Î9­\?0y=hR/7hR/7hí;+a×>¶zp>ÀGe?>Ftè=^,?J:Vs:b#?!{=\}/7\}/7hí;¸>{Ú>ý]i?9»b>2¢>H9?Â±:ýÎi:.¡B?õ=O¨/7O¨/7hí;ì¼>7V>V^a?w>÷ß=],?×Ü¦:O½:â°
?¤=BÓ/7BÓ/7hí;ºF·>SÿR>Í]^?RÆ=öÕ=B¹1?*[T:04:ø?]¨=5þ/75þ/7hí;äÚ6>hýØ=}ºW?Ù>^¼=Ïÿ/?Å:ùH:¢#?ÆÓ=()07()07hí;ñÄ>ð;>Î#\?¬!>ÅVá=/?H,6:
+:÷T?|õ=T07T07hí;¥Lh>ùó
>HwQ?ÁZ=«d=º"?^Z9ÿ¢W9Ò¼?Í=0707hí;è>-e3>»W? Ø×=%B¡=XT+?Y`':?g:4@?½V=ª07ª07hí;]¸Ð<i;z<ÿU?µä*<2Ðü;*-?Ï¹Ü8Z±*¿X[=ôÔ07ôÔ07hí;Y >J:>Ú\?Å[>â¾=­5?ûÁo:Mb:÷Æ?Ït=èÿ07èÿ07hí;û?Óo>4??)0>×ñÔ=wÇS?¨6:5/:á>W?v=Û*17Û*17hí;×é?;>¸Û?à
¬>ë>é?Æ';Øf£:Æl?Ù=ÎU17ÎU17hí;%0>ÕP2>Ä.V?©*ü=Nd¿=2¥(?Ô6:¿~R:ôc/?%=Á17Á17hí;¢>_:>À_?if/>V{ÿ=}Á/?êÒ¹:yå:=Ó ?X{=´«17´«17hí;YÓf>
>OU?¶>xuÐ=´z#?º[:Vùn:¡ê>Ç=§Ö17§Ö17hí;!oã<ÎE<Q?®o§<p<j?¢G9ÔG,9D?©ê=2727hí;Uè>(Ýx>50o?>R>_@>hg<?ÌÈ:b<:ö]B?³õ=,27,27hí;6Ê>Þ>÷?Î >ÈE¸=í¹;?í¡Q:døG:L/?=z=W27W27hí;ôO©>×E>¼X[?Úm>fÓ=I§1?0¥:û:2?E=t27t27hí;È`>>×MS?Çe=
v\=iÞ!?¹Ý3:ÂFF:à:è>­=g­27g­27hí;V|¯>/:G>.~a?0w>±:>Bz)?@¯Õ:\¡­:'?A¢=ZØ27ZØ27hí;É>qä©=L?xb=,(Þ<K´?ü´×8w¼»J©=M37M37hí;ÆºY>áü==j\?F`=îñ=
{3?SºY:èK:¼í;?Z¯=@.37@.37hí;áí>(b>²S?å>ÝÌ=·*?O>Õ9_V%:n¥>ý¶=3Y373Y37hí;ùD>åê=rAV?óu(>5oé=×¾8?³T,:¿ì9Ü:?xð=&37&37hí;Î>m/->`e`?æ>ÁD>v4?³:I:.Ô&?  =¯37¯37hí; V>Æ>mzO?¤Ç=}²¦=,L?Ã:.k:£?¼(=
Ú37
Ú37hí;Øá>^>>@¨U?k&,>Ní>é*?Ýi:ÊT:.#
?#@=4747hí;¬E>

>}y?\jç=ý¯=»>)?þÎ¤9ã:e¿>ÖA=ó/47ó/47hí;'¿>âF>¹v?êdt>­	>rYc?=sí:<$¡:K<?*=æZ47æZ47hí;¸ÿ>%8>"Y?x4#>¶Ýô=5 *?NÕ :ð:W?¿=Ù47Ù47hí;pU>¶>µEU?Â[=¯²P=["?@y¸9æ÷ª9p
?e±=Ì°47Ì°47hí;&>QÕ>7±U?îÌã=K¸­=ûØ'?Ï:|Z:Ìt?V³=¿Û47¿Û47hí;eb>]ø=#[i?ßUù=2=QßK?¥Xµ:°':ùW2?0¸=²57²57hí;Ø=¶´<÷YÙ?ù`ö<å{<òÓÊ?'y9ø-_9nå?@º=¦157¦157hí;aë='=¯Ø?Át=F<»ÈÕ?ñX:.~9¶?ÛÂ=\57\57hí;m%±>èE>áe?Ò;¬>Ù\>&?Æ5\:ðUV:?î=5757hí;9Í>tv[>g!o?ds>ÉÎ0>Îø/?ª:P:?8	=²57²57hí;·n>Ü
>çJW?sÀ­=¢±=Ñà(?7:´&:J
?
	=rÝ57rÝ57hí;©U¯>>/>8?ÈK>2qï=¿¨Y?	½:a q:h&?ß/	=e67e67hí;D=4þì<oHT?'Q<çË5<¼?,ôþ8E%9øªÏ>6	=X367X367hí;V¤>{pA>Y?¡öà=¢=J°1?m?w:®j:ÏÚ?q	=K^67K^67hí;ª(>O5+>­Y?Aù2>íÈ>°z'?Ê3:ïá:o?¦¨	=>67>67hí;ÏR>ÕÑû=oOV?Ù>Á¹ñ=¦?x:ì=:
#ì>#­	=2´672´67hí;ìãu>¤Þ>DR?TÕ= ±§=u#?b¥&:fü9Ä)?<Â	=%ß67%ß67hí;2>gäÙ=.%Q?¸**=n=!"?kéÒ9Qî:/»>Y<
=
77
77hí;sT>J°>|PS?#ÉÆ=ã£=GA?´á:]|®96oZ?Úh
=577577hí;}U>7ô6>'U?&>4®Ü=Bæ$?ë^B:Qç;:Ìg?®~
=þ_77þ_77hí;g®>ã,>NZ?¾·=ëT=CT,?ÁGE:#:©X)?i
=ñ77ñ77hí;QjÍ>v$d>mf?to>]b">_À<?Ü¡:öU:n~?ç
=äµ77äµ77hí;¾Bw>h¿>ñYS?¨=XU=t%?0æ2:ì.:®è?=ò
=×à77×à77hí;Øt>¶*>_ U?¾:&>ãTø=Ò\+?{q:
\:ål?f=Ê87Ê87hí;\>![>dZ?ê¸3>$Ô>°.?â}-:+ü:$?ý&=¾687¾687hí;÷©>¹#>th?#D>3´>|´.?âýÊ:Yz :æè!?;=±a87±a87hí;*Ä>Áb>ïv]?\* >ýßæ=u1?t:øb:Gx?Ü[=¤87¤87hí;¯±>ÅÇV>ÃÈS?]_ì=M^³=Õ­(?JG:"xQ:ûó>;l=·87·87hí;FO>h
û=<4S?W¹=´g=î£%?ò:¤^:¤?ó=â87â87hí;3ù}>k
>UP?áa=O="?ð+:*¢%:ß? =}
97}
97hí;"rp>Q;>Ï	Q?Ì=ér¤=£Û?G):¾tK:e®Ô>ß¼=p897p897hí;5@>².>Q{V?å=¡L²=ãÌ$?ÕH:,æ4:°?Þ=cc97cc97hí;'Ç´>P>9}^?'C>,ë
>ë/?ÆÃ:å:?Gà=W97W97hí;è]>ºð8>øÔY?OWF>R×>Ë9?"dx:ÒàN:Y¯?§ü=J¹97J¹97hí;êÉ¨>åËE>ÚtZ?{)m>3>p)?µò¶9/$9&?ýF==ä97=ä97hí;^i<(å<3ò\?[:<
<®Ó,?Pº´¸H9½6g¾w=0:70:7hí;?VÅ>bàJ>y?©Û+>A>Ê+?ÊsP:­(:>?x=#::7#::7hí;YÐ¾>'>þ/?'±s>¿Ê=Ù?8Kô:¾Ô:+<a?9Á=e:7e:7hí;[Ð>Ox3>«²U?A¯ª=?H=!O*?m~K:`":E ?¼	
=	:7	:7hí;½Ï=¤É}=6Q?´Àk=rEB=½T?|<¸¨£!88ÙÏ¾%
=üº:7üº:7hí; >þä%>¢­Y?«ð>èàú=û?ª`À:Ä:Ã¿1?-,
=ïå:7ïå:7hí;=â>x>
i?2>Æ=>Y¯;?¹÷ë:zË:]L?E
=ã;7ã;7hí;êw>>ÑvS?Ó2Ò=i.¥=Wâ"?:5ñ9ø:ï>
y
=Ö;;7Ö;;7hí;WÁ>ÿ¤>jTR?êº=ÚI=(?7J:~B:¯¬¿>¹
=Éf;7Éf;7hí;t^u>u2> R?æQÆ=|²="?Ká9ÞÀ9?Õù
=¼;7¼;7hí;¡ÙÍ>ïg>45c?6>>Ì>+Ò2?ö:¹º6:ö­;?Þü
=¯¼;7¯¼;7hí;>&>X?
ï¬=´¼}=Ûy.?@F:ßQý9Ñê?%=¢ç;7¢ç;7hí;ãv>x>f[?v>h ¹=»­6?æ\:Þße:&¢?²°=<7<7hí;Ãô>í)O>;?û8V>ñ><H?þ&Å:`Ó°:Ç¶?Ã²==<7=<7hí;g>?Oþ=An?Pì=¿M\=¤h?æ¹:æÇ;:2}?^·=|h<7|h<7hí;&`>ç>3Y?ä=	¦=20?
ÿ9Í¦9Ô h?ÌÅ=o<7o<7hí;¬þj>è>,d?Ýõ=7º=k(?¸¶:§9:-?íÕ=b¾<7b¾<7hí;ü=iA=ÅM?¸Ò#<r<£Þ!?þ7¸Z 7¼#¿ñ=Ué<7Ué<7hí;Í}>v#>USW?©ç>m0Á=hÊ.?¸5::l?Y=H=7H=7hí;:d>>':>[ÒY?ÁÆ?>üA>ãY+?»#:¨:m?h\=;?=7;?=7hí;HÒì=Ì{=ª}q?ïC
?
Ó>z¸'?èÂ?:âw:¬ë?x^=.j=7.j=7hí;È>¬ä,>åj?bÇu>nñ!>CB?Dè:Ò®¨:Ò"0?a=!=7!=7hí;µ?>-Ý=ÞÝ\?Ï=
¯X=28*?cd:1 :º?åd=À=7À=7hí;ô³>/Á=S¡S?@)û=ý3Â=%?µ*:Ü:ÈÎ
?ø=ë=7ë=7hí;EGw>F>êV?%5>/)>/ù+?úk:ÊW-:ý-?¼=û>7û>7hí;aÆ>er$>	X?«î>í=ùØ%?pö:n4N:×55?Ë=î@>7î@>7hí;Õ>>8B_?|þ>þØ=F)?­:ùI::º(?®í=ák>7ák>7hí;Æ°<3_<ÀJ?v`ö;]É;°?ðM¸ð³ÿ¶Ô-N@¿ÿ=Ô>7Ô>7hí;õÎ=oIC=D.P?¢;<E<ýz?ßJ9j>9ý?=ÇÁ>7ÇÁ>7hí;^l>§[>~ØX?Ö=V¡=Å)?J]:éH:Äû?ê.=ºì>7ºì>7hí;7>åÅ'>oY?0Mç=±ð®==)?`$:7¹å9ï-7?Ü<=­?7­?7hí;	ª>RÞ5>dV_?/ê)>\¬ú=-?{6:´zh:X"?ÏR= B?7 B?7hí;g>x¸>{´S?vò=²½a=ô¤&?·-: (4:oÙö>¯=m?7m?7hí;ÈÆh>ª>RúP?>²=Nr=å* ?g6:¾X:Ë§×>=?7?7hí;Ã>ên)>Ø®T?Ú­è=Z¬=Í,?Ã:$'a:¨?¡=zÃ?7zÃ?7hí;=ñ->,Ð=æçU?=øg=Öh)?ÅÜ9¹¹9t'?Á=mî?7mî?7hí;|>_>?W?->ÆË=S0?Ú~:­U$:$NF?Ê>=`@7`@7hí;¨¢>á×>)]?f\?>¢
>B-?íüÂ:ºó¨:¡¹?FG=SD@7SD@7hí;¬ß=7®9=àK?:j<íJ<|J?äÂ"8ccí8«/>º=Fo@7Fo@7hí;GH©>rH>2X?g±ì=R³=Ûó(?E{:ÎE<:mUÏ>X¦=9@79@7hí;	É<½#2<ës?,Ç<iýÏ;$÷ ?*8òËö8Cn>I¨=-Å@7-Å@7hí;>>üæ\?ñ>àD<>U/?aðî:.¾:¾Ð ?ÂÕ= ð@7 ð@7hí;xJ}>¬>(M]?Ã¹­=Ó=ÍH+??:3&:u?
=A7A7hí;7Q==GJ?­'<B<ÊÃ?ûCÆ8²j9W_X>==FA7FA7hí;·m>}>søP?¦=H[=}3$?/:Ë:½ë?X=ùpA7ùpA7hí;µ°>ãR>ÒÎV?Øû=Ô¾=CÆ(?	¯b:­+:à)?¹©=ìA7ìA7hí;´®>ãO>ßùV?%->g>kÜ%?b:¦:A5?º=ßÆA7ßÆA7hí;®u¾<9j< LP?KÀ;:=´;GË?Nô8û589ºÁ©>Ë=ÒñA7ÒñA7hí;Òj>·Õ>ÛòV?m¼=Á=Ã·0?¼!f:-¯:$ã>½=ÅB7ÅB7hí;F>n>	¥W?Cú>ìÉ=ÙÛ)?Ý&:M :
=?Îi=¹GB7¹GB7hí;ØG>
í=÷V?FBÈ==@=Qú!?!:¹l}:Ý?%=¬rB7¬rB7hí;fð>Ö>°0]?-t>ñÔ;>ze&?¨W¸:çÐ:%b&?Ù=B7B7hí;¡o>s> °R?ok=¦,=±.?ª\Ö94¨9jDU?@ =ÈB7ÈB7hí;{ó:>$DÙ=ÉG\?²Á&>bû=ÃÑ)?Zðs:Â~x:^Nû>Ú=óB7óB7hí;ÏÍ>Èó$>ÍZ?aîþ=\â¼=ôÁ,?ßÝ,:a9p:8¸>,=xC7xC7hí;¬H>e÷ë=Y?	é=õ³=¯À%?ÒÃ:¹å:Hnñ>e!=kIC7kIC7hí;:>4Ö#>LS?Aª=Ý0=&?¨ý):âï:PY
?1=^tC7^tC7hí;Å
¾>úÖ[>M]?7">#íÖ=Â|*?äcd:yy:qP7??=RC7RC7hí;U=¨¡#=WJ?#o<<ên<þ&?m>¸¨V9wß½ÏL=EÊC7EÊC7hí;Pç>¶õ(>}U?­µ=MU=ùl2?a~u:C°T:&¾?ÇQ=8õC78õC7hí;n»> #!>]þ]?Ôþ=h{»=ëz-?îía:R
Q:qW
?T=+ D7+ D7hí;ÌÉ=>ëtå=%¾S?»-=+n=]"?e÷9sî	:Qå>E^=KD7KD7hí;ÜùÅ>#hd>ä]?p,>üð=?7?ÌÍ:±F:# 8?»k=vD7vD7hí;<u> ü>Z?G(|><|:>x-?À¿³:UÑ:ãµ?ç=¡D7¡D7hí;¶>²/,>`?Ëg>[1Ì=4Ê3?2:00=:ªð6?È=÷ËD7÷ËD7hí;ùÞ¿>R>*Ni?æ/}>v7>D0?¹':4:¿>?'=êöD7êöD7hí;¯X8>&Ý=U?«óÓ=Î¦=j¤"?dj2:d+:?? N=Þ!E7Þ!E7hí;{îw>|>¶ßT?Râ¸=	=m7$?QH:¥C:ê?nP=ÑLE7ÑLE7hí;j>j>â
>ÉRS?Ò=WK¥=%#?
Æ×9#à¤9¯'?XW=ÄwE7ÄwE7hí;l<«C<_¨I?c¢;±Ï;¿?#ýb8Ð_f8ë<ü>É=·¢E7·¢E7hí;-}W>ÙM>R?H=S=¢2#? wÜ9Jiå9÷ö>¬=ªÍE7ªÍE7hí;ª u>w>wS?­¹ÿ=MùË=Æy ?ÁY*:Îw;: è>n=øE7øE7hí;@4>:ÇÜ=Q?u·=c"=?IÓ1:i,:Æ?À=#F7#F7hí;'j>´Û
>§GS?m/>ä>¢+?%sÝ9ò:ÎË>=NF7NF7hí;Td`>8>F6V?2(=qRW=¨3*?®ì9ú¨:XÅ>
4=vyF7vyF7hí;>à¡'>ºW?É%Ä=Í3=º+?)üb::a:©?I@=j¤F7j¤F7hí;UÀ>ÊDX>«c?:Ù><h>D)? ³Á:0ð:÷û?da=]ÏF7]ÏF7hí;Ðu·>+S>Òh^?Ýð&>²fò=mN0?á:/_:Ö?â¶=PúF7PúF7hí;Úe>x©>¨R?dã=a=n?ÁRÎ9à©9a>?/þ=C%G7C%G7hí;Á>p8!>`Úe?CQ>ÿ>ßo0?>á:
}N:`Ñ9?»=6PG76PG7hí;*á]><A>ØS?0±Ì=Ùè=©Ø#?D½9¦Á9aú>9=){G7){G7hí;9­ =WÉ<L?ý¸-<Ô
<Ý?_a-7(Ý8
ÈH=h`=¦G7¦G7hí;ù»þ=è=Ç=U?#&=¶=\?	7mÅ8-@o>ôb=ÑG7ÑG7hí;¿>º,>^U?þð>(Ç=1Ý+?çs:%Ü3:³-?T=üG7üG7hí;ÃÊ=_îf=ZÆ`?â÷ª>/ë>s3"? 3¾:¬Ù´:?æµ=ö&H7ö&H7hí;³å>X&>v`Z?±Éå=ìs³='ç#?ÃäÑ:³:&?×»=éQH7éQH7hí;1M>§%õ=FV??lz='´8= -?L©Ú9Êw´9Þ?0á=Ü|H7Ü|H7hí;é>ï>Z?`+>Ìiè=Î'?J¶w:£B:øæ"?ìõ=Ï§H7Ï§H7hí;pj>£þ	>¯uY?¤=©w=±)?¦êf:ÁI:]?W-=ÂÒH7ÂÒH7hí;lÈÙ>h-o>Êi?ÅM>öA>+æ3?¢ú:d»Ý:%_?_0=µýH7µýH7hí;¯§>³4>®kn?ãw>O-Ê=á0?¹Ø¹:  :?2=¨(I7¨(I7hí;*>×c>5ß?Ä:8>¢h¾=8±w?p;Vf:aB?@4=SI7SI7hí;Ê>é·=Q?°==+&?¾MC:gB:ß?H=~I7~I7hí;»w>	>KÃT?¨¯ñ=&S¶=¬)?çÍ:}{:­Ãþ>ÇO=©I7©I7hí;1Z>h#ù=¶`?ïD2>ð[>+?4®:¢4:B
?=uÔI7uÔI7hí;â>¹"<>OT?¥½=r=l³&?í'^:n9<:)?,=hÿI7hÿI7hí;o{>=.>[R?-Cï=­=}0?rº7:ãpQ:Fà>Ø¢=[*J7[*J7hí;UâI>v}î=Ø´X?é>®Ò=ËI%?p×
:R	:[6?RØ=NUJ7NUJ7hí;jëH>×¯ï=V?EÄÖ=¬°¤=ë&?á:[_x:°7?Ðð=AJ7AJ7hí;zy½>X>ù_?Gi>þT'>6r2?P¬:u:3?o
=4«J74«J7hí;ý6N>{`ø==T?åïÓ=á¦=p"?a:fx3:Jé ?l:='ÖJ7'ÖJ7hí;à¼¶>ÙÊS>~á\?hcþ=3¥Ä=%?k:Wt:;y
?Ù@=K7K7hí; >Ôu6>SY?#t>«Ë=+?è¸:L`í9wú?ß|=,K7,K7hí;çRÚ>·¡u>c?äb>¹Z>Ú{;?'	Ê::n¦.?´=WK7WK7hí;ÄÐç=Ý=-Cf?Uu=ûL=SË>?Á:øÚô9ß?­£=ôK7ôK7hí;À@?×5>Ê?É±¦>ëÿ=ïø¦?^;$n::E?ìð=ç¬K7ç¬K7hí;s>,î>+^?ÇC>È:
>nJ5?I:#e:a[?4=Ú×K7Ú×K7hí;m¢K>7ù=ÚP?AÉ\=§ =Äè/?q9":Ô-:B9ï>$K=ÍL7ÍL7hí;6p¾>¿Y>I§`?×g>0à=hÛ3?kÂ:jQ¬:?a=À-L7À-L7hí;HQ\>ò>ST?P×©===Ó%?%,9ªX9r}?te=´XL7´XL7hí;dd:>»~Ý=ÀmW?þÊ=m=ô(?ào:;ñX:ÑV
?ì=§L7§L7hí;æ>:í7>íi]?ú,>R>Ñ*?¸çs:¾O:#½?L£=®L7®L7hí;Ò >j>×ÁW?_ô=g~¶=+?á:¢4s: ?~Á=ÙL7ÙL7hí;Dí==9µP?8¼<<s<k&?ïîu9N£9À>Å=M7M7hí;ø°>§z/>ºj?uÙ>_Ê=Ðï,?*ám:¥Ê6:N&?Ç=s/M7s/M7hí;C> V>Tn?j~'>c=¥?ÓçÀ:Pö2:
ù?=fZM7fZM7hí;À(>%À=(õ_?×´>
Ú=7#?c¦c:½2:rÎß>ô=YM7YM7hí;2±­>dI>áÉ\?dp>ì/>l/?ß:h:©T?U<=L°M7L°M7hí;øÔ>>Õcf?`>¬zÑ=p0?R:g:ê?_=@ÛM7@ÛM7hí;µ¾>`>uñY?"=>±È=¢Ú$?G:JÖh:Áï?æz=3N73N7hí;>*î*>°ÐT?X`Õ=îõ¤=Z%?-Bk:l¢:/@@?Á=&1N7&1N7hí;Åí±>²ñM>æ,]?r)S>C>¬ª<?[b:ou::Nì>ñ=\N7\N7hí;`ýB>åá=IÆ]?­?L>}>¶&?Ç:Gs:MÄ?§=N7N7hí;Øbl>
>zÑU?.o>LÞã=6!*?ô9|â9\â	?ã=ÿ±N7ÿ±N7hí;kë¿>Ñ V>êd?Êf>mÉe>Ú,?/Ä`:dÿ#:n/?ëë=òÜN7òÜN7hí;ZyL>jõ=6KU?ÄôÁ=X¡=|*(?«Åâ9:ÞË>.=åO7åO7hí;mê>-µ>8ÙQ?y=f#9=û3?Â:±¨	:ºù?u'=Ù2O7Ù2O7hí;9¿>³>ñu_?èU>>|0?ûhj:]8O:Ë?ýF=Ì]O7Ì]O7hí;²¥c>W©
>Î$R?Õª=[1M=¹ ?z¾:2u 9!X?ýØ=¿O7¿O7hí;E)Q>¿ý=â(S?ñ¢=?MK=y'?óò9#
:ðÐà>Ó=²³O7²³O7hí;_8¾>coY>Lõ_?FëN>¬>VÜ9?h|:/Ãs:ÿ0!?G=¥ÞO7¥ÞO7hí;|Ó>Î$>¯>a?>¯ÚØ=¥\2?öôT:J®S:Å?Ñ?=	P7	P7hí;å>Ï>¸®W?­=iw=²+?ê:lñ9C?7G=4P74P7hí;ý¸>aq2>L]?W,P>>>5?g:#6:Ùa?H=~_P7~_P7hí;
>ÍÄ=Cß¸?#ùW>Ú>)F?@eë:ð":Ö
Q?|=qP7qP7hí;Eì>°Ôz>XÝp?F§V>0
>iÓF?$¸[:Ø]:Í9?±=eµP7eµP7hí;îKx>ôW>£ÏT?Pb¦=>D=Z>"?Ýa):¤,:+û>¯=XàP7XàP7hí;ô´>oL>b?~O>ýL>ê¨7?&_:æªS: B?gë=KQ7KQ7hí;Ë¬>VÒI>á-[?H>¼ß>L+?'_:®Û5:ø?Rú=>6Q7>6Q7hí;½¯>ÅL>´[?N*>Ý>",*?·Ñ::ß/?ü=1aQ71aQ7hí;
(²>!ýF>ô2e?G>%æ=«-?	Ô©:]i:x?O=$Q7$Q7hí;KN=cÂ<=3ÙK?RO<-<é?ÔE³¸0ò"8BÓ¿ r=·Q7·Q7hí;¶Ô®>WN>ÃçX?¨#> uð=È-?èp:n:BÕâ>¬=
âQ7
âQ7hí;(«n>?>ÔÈS?¤k=
üe=z©)?pæG:" :É?ù·=ýR7ýR7hí; s>K/>WÙY?>Ô¯Í=Fæ.?Sv}:¶jo:U?î=ñ7R7ñ7R7hí;lÊv>(Ö>6­U? Ø=»®¤=o_(?»:Øx:Y­?\9=äbR7äbR7hí;(=$)=÷N?Ð6<2Ë<Ï?ëEÑ8L](9Þ>ÿ<=×R7×R7hí;bÊ=jÊ9=ÆO?¡«H<"<M?~Ã9>Ã8.?ð>=Ê¸R7Ê¸R7hí;àù=fH*=ûoR?×¤)<6<Â%?5í8a9áh>°s=½ãR7½ãR7hí;ç¼>|9>_tU?X³a>Ô,>j'?}è:ðÕ93ø6?Ò=°S7°S7hí;zP>(>Z[?-á=Õ£=Ï½0?!:ñ\&:ñ­ø>
 =£9S7£9S7hí;Wçz>M>ØR?è=¸»k=w#'?â::¬2U:gà>þ =dS7dS7hí;HÚ>¥r}>I{\?¸V>®>q24?ß:øÏ½:Zº?øe =S7S7hí;çlA>3à=fÜ\?t|+>àOû=`¯.?Y:¤ò&:b&?A =}ºS7}ºS7hí;FÆ£>VÜ@>9dY?Ê© >7Cí=óY-?÷è:+cu:5? =påS7påS7hí;Ïíw='=ÔñM?*ÓU<in=<{?ðI8"µZ8º5¤>× =cT7cT7hí;©a>ò_#>ï³U?ð³>pÂ=­*?|{U:5ÊO:±?Àê =V;T7V;T7hí;ÊÌ±> 9>MJu?¹Õ
>-¤=?|X?hi:z=:&¦?P!=IfT7IfT7hí;JäÂ=¶r=úM?'ôu<ÔH<mÂ?«ì·D82¾Í!=<T7<T7hí;¡É>)W>Ãïo?¼úU>ÔU>ZD?;×:í%L:ÖW*?+"!=/¼T7/¼T7hí;Ý>R(>Pi?_}î>]Aª>©L3?¸2);Õr
;x?Ö$!="çT7"çT7hí;
}Å>q'D>ëÞ?#>»ÚÅ=ÉS?Ð:¯k:J<?tE!=U7U7hí;Ó®>ó¾M>X?ÇÖ~>á?>Ù@*?Ç¦³:èÚ:ç?6I!=	=U7	=U7hí;O ¹>|Q>Øb?ÙÓ[>)É>ã÷6?j:d`:Úr2?ùL!=ügU7ügU7hí;Ø>^Ì(>­¼a?ØÝ?>/÷>$8.?«Ö¡:ó:[ø?ïÇ!=ïU7ïU7hí;§ª£>~p;>_?Þ>ß=Ïä0?â¯}:éMR:g?Ô!=â½U7â½U7hí;´>-©>[V?v}Å=y= 0?Ü§(:}þ9û)?Oè!=ÕèU7ÕèU7hí;Ùµ>+-V>êõX?¼¹ë=C7®=B1-?{ò=:ú<:æ§?Pô!=ÈV7ÈV7hí;Ô5>'Ü×=bOW?|Ë=7=d-?IN:ëy:9Ó>ý!=»>V7»>V7hí;Bõ>>Wþæ=d¡S?¤>s;Í=	!?¼D:E?:ø?"=¯iV7¯iV7hí;O»>e?:>îÍX?YÄö=¬´=û.?ç»7:ð:ó§?h"=¢V7¢V7hí;MÅ>(ç,>E\?®Í=wÌ=â¿/?¥x:ZO:r]2?b"=¿V7¿V7hí;1\> >ÛÕS?T Þ=ª»§=')?M:W:R#?²²"=êV7êV7hí;1p>\>5²Q?r?²=zÙ=%#?íYV:cBF:§c
?ê»"={W7{W7hí;Hèm>|m>*QT?­>>d?õ=#$?Ê,:ç<W:îr?Å"=n@W7n@W7hí;sh>tÂ	>áX?	u=·0=z1?o):ù:¶'(?¯Û"=akW7akW7hí;RÍ>>É?Ô£°>OöY>hwO?óC:Z:?ÇÜ"=TW7TW7hí;Ê>¼Ç>J;°?¶Øò>{Z>Î?Èþ:kK:tA ?ÿñ"=GÁW7GÁW7hí;³ü§>z¯E>Y?Û÷È=ò=ç/?P}::b¹?+)#=;ìW7;ìW7hí;Îµ<Ä]<óQ?J>
<ÈËÛ;&$?säz8V9Edö=0#=.X7.X7hí;÷i>H]>[U?¿=R#=\$?uP:pUY: õ>58#=!BX7!BX7hí;*¾x>¬e>V?4¹¾=ûY=È~+?­i+:IJ7:4iï>i#=mX7mX7hí;²]U>!>ÇR?=	ÒR=16"?VÆ2:tL/:Ç?Ü¬#=X7X7hí;.¨=Ã)=cO?`A<«{ <p<?::­8¿29âx>Û#=úÂX7úÂX7hí;×>>#>.(Z?xZ>äÎÕ=JÚ&?,:]~:Ð?¯$=ííX7ííX7hí;°l>YJ>IU?ÁÓÚ=Òúª=áÑ#?Í_h:®h:Íÿ>Þ$=àY7àY7hí;	;b>+Ô	>R?=r²==+?QÆ¶:b©:R
?$=ÓCY7ÓCY7hí;ÿ¨Y>r>Y?¾D=­<=¼?:?Ï!1:`ËÖ9ÓS?{$=ÇnY7ÇnY7hí;e¤>yM=>èP^?¦>%¹=ã73?ÿj:£U:(Ì?o8$=ºY7ºY7hí;wB>ç>.wS?±="¹= j'?¶K:u#:ùØá>5`$=­ÄY7­ÄY7hí;ð>TQ(>áW?b­=Û=È)"?Èy":«í9 /?ùs$= ïY7 ïY7hí;Õ¬?_>?_£?À>w>è7?xÅ¡:a:7?÷¨$=Z7Z7hí;¦Ì>¼Ø$>LY?¯>/£ó=î&?%O:Üh:fã>èª$=EZ7EZ7hí;kº=÷ùQ=>Gc?yT=þ\M<I¨·?¢9sî9|s?ÅÓ$=ypZ7ypZ7hí;à*Å>ïR>«o?Á->>yR>>Ê:?½±:uÞ:=?cð$=lZ7lZ7hí;¾îµ>ãF>²,j?M!>Äè=¬1?(ì¥:~Ô:â?­%=`ÆZ7`ÆZ7hí;ê¦>§ã!>F¬Y?µùä=°Ü¬=ï)?Ub3:üÁ.:wc?Ñ?%=SñZ7SñZ7hí; UD>µ£ò=«$O?¹Ë¬=E=Ý?¨ 9aV9N¾?È%=F[7F[7hí;Z>åC>/S?2ð¸=à"=&?G;:$h?:'zú>nâ%=9G[79G[7hí;	>¸7>KFX?=0í=L(©=z3?_:e^:(Ö?ûð%=,r[7,r[7hí;Å	>%>[£W?ö²=;=(/?!ÄØ9ù5¼9k?
&=[7[7hí;TC>Ó*>±£]?>¿ Ù=¹.+?ò:xâ:ùî>á(&=È[7È[7hí;l>kÞ=1»?ïw>vµ½=]Î6?«^:³ :îw1?8*&=ó[7ó[7hí;«>>¸r?áÑm>pbÖ=þ?ó&ë:\Ôn:è|?Í?&=ø\7ø\7hí;
¬t>(>tÑT?~ì>\eÒ=¶@*?ÇMD:L
:þ¯5?f&=ìH\7ìH\7hí;Fr>c>T?äg =G'p=ý*?¬¶ :IE8:èEß>~&=ßs\7ßs\7hí;¡A>å=ãW? è¸=í=àP(?¨?:%:ëÎù>°&=Ò\7Ò\7hí;o=GÃ<vcN?ÌJ<p0(<ñV?ãÛO9jÝ9ÀßÌ>'=ÅÉ\7ÅÉ\7hí;à"¶>öT>	òZ?ªî>ìRÃ=~K*?"
h:ELS:?Z-'=¸ô\7¸ô\7hí;3¾>b.>X-Z?Å.>O>h&?#ö:V:?&@'=«]7«]7hí;]¨>eE>YZ?Ãwã=M§=Ð-?bÔp:Uel:f?ÚI'=J]7J]7hí;ÏLX>ö>>øT?YÚ¸=~Õ=µ§%?¼Î:Ë¨í9àÔ'?ã\'=u]7u]7hí;è>è1>«ÏZ?>>é=·c.?^LÜ:èª:oý$?Id'= ]7 ]7hí;Y'´>Þ@>òo?¨+>E¤=ÏO?n\l:ÚØ!:Nî:?'=xË]7xË]7hí;Á9Æ>õï]>&¦d?1`i>ê$ >Q:?3U=:9:Ý¢?«'=kö]7kö]7hí;	Ég>S
>êíQ?ôú=s}=tw?Iñ:Ã,:ÊþÞ>î¼'=^!^7^!^7hí;Çg[>¯ð>!X?­>Í=B.?¸7:s_	:ç*?ö'=QL^7QL^7hí;Nóa>¸þ
>²P?+úS=V=¬+?¦©:ÑS":ÑUò>é"(=Dw^7Dw^7hí;y>Ñ.>Sa?ù¢>¡iv>3ä(?ÏÀÓ:õ]°:®? T(=7¢^77¢^7hí;Û¢>6'>¼c?Wc>åå,>_N(?~±:nl:îÞ?»u(=*Í^7*Í^7hí;ò¸?g>>8À?¹¯?!À£>¢Re?«ë::F_?¼(=ø^7ø^7_<±Ô¡>Í9>«ø^?Ý¢>ª{Ù=,?	'p:¨':ÿi7?î(=#_7#_7_<¸e>
>+sP? f=h=¸Ã'?Ú:vß9g§!?¹ª(=N_7N_7_<¶
>	">,ýZ?Mä¤=v=z+?G°K:¯:º¦:?eµ(=÷x_7÷x_7_<>¯>î×H><^_?]>`Ü=9'?DiÁ:/:!?V»(=ê£_7ê£_7_<è3>#Ñ=Ô8\?|½¤=ñ[v=à/+?
:O:'¹
?ÔÏ(=ÝÎ_7ÝÎ_7_<¼×è>¶B$>Nqµ?ÇE>>7Ém?(}Á:ì	E:Lc{?Ò(=Ðù_7Ðù_7_<]b>"è>þV?cÐ×=s=&r/?¥!":Á0ì9Åº/?>÷(=Ã$`7Ã$`7_<¶[;>ÓÙä=ÃQ?Ò=>x=(¹!?ï$Õ9óø9@.Û>)=¶O`7¶O`7_<±~=Û*=L½L?Æó;^Ò;='?¢­¸àñM6¾ÕWÁD7)=©z`7©z`7_<p|>¨?>WT?Ú ê=È¶=ªô#?ÏU:h&:îO$?Q)=¥`7¥`7_<sº¦>÷BG>ÿ3V?!D>íb>´÷!? Q:H&:ßZ!?Ú)=Ð`7Ð`7_<\Ù=	=)MY?FGë>a¹>ÿI"?ºs`:9<:Ç¢?ûò)=û`7û`7_<@â®>R²<>³Bm?`ë=Ç©´=¬&?7
:Ý*:`õ>®ô)=v&a7v&a7_<j>£] >w{?|[>ÃÏ
>ä~J?fîÂ: &:ÚC?Æù)=iQa7iQa7_<Êñ<ç¾6<s=A?©Ä;
²;m?dv84¶H8â!?"*=\|a7\|a7_<ªôD>|é=ÊòW?IÚ=+j=K?éÛ9dÞÃ9g¶?}+*=O§a7O§a7_< ~>,ó+>R+Q?è|Ã=î=­&?«=:1:uX?(.*=BÒa7BÒa7_<eW>ü=vµZ?Hæ©>;Ä>^ã(?uÍ4:×):¬@?W0*=6ýa76ýa7_<7E}>Ý>ÆxU?:ó=Ý°=>0?O-v:IÆM:Æ!?ÇJ*=)(b7)(b7_<ÏG>1ô=Ñ5Q? = Z=kó?ÿ÷Ñ9DKå9lê>Fo*=Sb7Sb7_<×y>Þ>d^?'Í'> N>úf'?Zª:þ:º$	?Û|*=~b7~b7_<G£l>éÁ
>¬U?À$>ÆV>3Q$?¥.:Óf:·?Dé*=©b7©b7_<Ä[U>6 >S?`ß=u{=?!?n*7:B" :ÿh?P+=õÓb7õÓb7_<yèª>=>º^g?rÄ|>Ä:>;-?»:yc:{?"+=èþb7èþb7_<OH>
:>÷ T?-+Ö=%[¦=æÉ$?R':5Ø':»ÿ>Y#+=Û)c7Û)c7_<_¦>Þø>rb?*=@>+>_6?lE :wÎ:ò?.+=ÎTc7ÎTc7_<º*>äß&>3W?ó)È=¥Z=}ë$?¢û9`:ú>êQ+=Âc7Âc7_<¬eh>ãü>ýR?µÞp=§9=&?¸:`:ôÎó>yp+=µªc7µªc7_<z>ÀQ>ö\?ºâB>i">õ-?_:Üæû9°?Û+=¨Õc7¨Õc7_<ùîm>öT>æQ?Ò Ô=z»¦=­Ù"?ró7:`):ç?½¤+=d7d7_<èõ>Úi1>.%±?¬+µ=ùb]=Q?2¨Ù925ú9²Þ>ó¥+=+d7+d7_<>?B>¯¬?¼>Ø÷h=o#­?¾ÈÅ:*V:2l?ëª+=Vd7Vd7_<Pþ>©>Åc?Bÿf>¯æ>_:?PöÉ:ó:Oµ$?¾°+=td7td7_<øü0>ÎØÖ=»ãR?!=
Åx=+º"?Ù/:¾"D:¿å>-Ï+=g¬d7g¬d7_<4y<pF<GÙL?çÄ;Ï©;Ä?ä×°7Õñ¬8¯â>ÙÕ+=[×d7[×d7_<4.=¶Ò'=X®L?ü+<v<ãE?Öt8ý·s9{>Î,=Ne7Ne7_<©¯m=÷=jñN?Pä*==ÂI?XJ9Å>9Q?Z,=A-e7A-e7_<	k>AR>uP?Î¼>C|Î="?î»':Z:}?À
,=4Xe74Xe7_<~
Å>bWa>ÒÜ_?DÒ>Æ<>ÔÌ4?·:\Wo:îL?',='e7'e7_<=<Z'<ÎXM?pä:AK:C`?8h
7^ý?|k,=®e7®e7_<|cc>Ú>®U?
>¼Ð=¦W)?&H8:
:Z4?Vp,=
Ùe7
Ùe7_<NQË>©!a>õ1g?MF>ªí
>É³6?èZ¦:q: |?9,=f7f7_<0«¬>I'A> Ùd?z¹>Ye>=l*?ø;Qù:æÑ?Ã,=ó.f7ó.f7_<.°Q>sÕþ=×¥R?ÓÏ>Æ¸Ê=1t&?«g:4Ø:¥_Û>wÍ,=çYf7çYf7_<Ä¢>Ûu:>éw_?L¦0>0>4%-?®»:7@¤:B?Jß,=Úf7Úf7_<»V>ì">  S?'Lc=ø,=S)?a7:öà9Ô.?l÷,=Í¯f7Í¯f7_<¢Þb>ä>#W?Ýy4>w>AG)?ú[:Þ36:Õ?E=-=ÀÚf7ÀÚf7_<ãy>©
>
Êa?ÀUE>ÓV>Î%?lÎ:d¥:¨Á?0T-=³g7³g7_<g¦>ÕîC>VkY?|5Ã=ªw=(3?YC:¥:1 ?k-=¦0g7¦0g7_<»>]>¹X?.2	>QZÊ=¬-?ÛÇ:Å4¬:6J?4-=[g7[g7_<ÂR>g×&>,aZ?I¿F>&n>Á,?µ©:|å:xW?§-=g7g7_<ú\[>?¿ø=fÂa?"ð=>¥=Ó§9?hb:ó"::±?J.=±g7±g7_<Óµ>1Ç(>
éS?ÔúÖ=Í-§=>$?±a:£ì?:C?÷.=sÜg7sÜg7_<Àa>ä>
ÅV?(OX=ô]'=*n%?p::²7?Á.=fh7fh7_<îÐ>øEb>¹èk?FI>Nß>?¤6?îM²:É:ß.?º%.=Y2h7Y2h7_<·z>>-Z?³=ðp=K%?BX>:)Q/:Êø
?e.=L]h7L]h7_<%Þ<~@<ï¿O?8<!¼§;]±C?p·.8l¾2.=?h7?h7_<ü©>ÌV%>Ôºg?®D>Ô>¿=?,=:üy0:	?¶.=2³h72³h7_<nXF>,^ô=pÉO?>î+=Y=ê"*?oÎI9«z=9ÕS?É.=%Þh7%Þh7_<5d>xÒ>`©X?­Æ>ÎkÇ=]r*?ø&:VlÝ9LÙ6?ÆÞ.=	i7	i7_< m>">FëV?tþ=xÁ=X(?Êx:¼R: ?dó.=4i74i7_<lòÚ>i>[,Ã?ÕØ*>xg=ã?.\»:¥O:Kýf?ô.=ÿ^i7ÿ^i7_<Ö>X>"!Å?uÔ@>Õ¤=É½?Ûù:ÔÝs:À$?§/=òi7òi7_<²°=xä.=õxL?î2B<<+<:G?X,7¥7>*#/=å´i7å´i7_<ßé=å±=`ÊL?î»¥<<×!?zS)9Ïå9öì>_/=Øßi7Øßi7_<m±>,EN>¥Å[?ÏÒØ=q²=t1?îË%:)ù:Ñ¨?Ih/=Ë
j7Ë
j7_<J<.û5<8N?qò;Et;Oý?²Æ¸[+9¦÷¾@/=¾5j7¾5j7_<¾þ=¦B=;fL?½f$<{J<à?Ä&6ZX9õ:<0=±`j7±`j7_<üâ>³b>÷?"×Q>Sá>DhP?Ô:p(ª:vz?_0=¤j7¤j7_<*m>ð>íO?KêX=£Ñ*="?«:ÂÔ9õÑ?ñ»0=¶j7¶j7_<õL>Õ 5>¯X?>Ìä=B$&?Ä:ªï:ó©?Ë0=áj7áj7_<=¢>ð9>7^_?]M>úÚ>{õ1?Ð:G:Ø<?yã0=~k7~k7_<ò©>1q/>bZ?Ò²Ô=£=&?³>:o¼6:\?Dò0=q7k7q7k7_<D>>lé=áoP?õ¾Z=ç(=àÅ%?
6:§:Â&	?->1=dbk7dbk7_<xd>">2jW?ãöÃ=ò=¢$?-]4:©:Cp3? P1=Wk7Wk7_<3Q=ë:)=f¹O?È·<¥<r?ÛÀ9¥G9EÉ>>1=J¸k7J¸k7_<Ýw2?gRn>à´¿?/?6l¨>Mm?q<;àjÞ:|åX?71==ãk7=ãk7_<.é+?ü5>]"ó?¦^:?tg¨>½§?#;OÑ:ê;«?1=1l71l7_<Ëo>kp>9AT?¿=å<=Y(?5¬:sÝE:Å>a­1=$9l7$9l7_<&z>â¼>©¡c?XU>\ >IK*?ú
g:Ò¡':m0?r¿1=dl7dl7_<MN>mU)>Q?¨=y/y=ô5-?è:ã5:®Ñ>â1=
l7
l7_<jÜ=ûö·<&O?ïð<Xçe<yð?¦ªk86;í8¿O~>Gé1=ý¹l7ý¹l7_<}Ë>¸÷)>*U?Ý/>ã>"(?D:>`:v"?ûî1=ðäl7ðäl7_<¡>YB>ÍãT?¨(>©ÿ=¨Ã(?aÖn:CY:C?@72=ãm7ãm7_<º>,0(>¯>Y?²96>²>Û*-?gz:Î[p:çp?K2=Ö:m7Ö:m7_<I>	5>5ºW?#Ò=`G= ¢0?Ëò!:×»·9c¥a?pÛ2=Éem7Éem7_<Z>}3>S?÷Ö>mä=@¯%?i:>Ò|:¸?×ê2=½m7½m7_<+@g>%Ä>jÈS?dè=tºN=½"?i":¨
:OÕ?&ù2=°»m7°»m7_<¢
·>¢¸T>ÆK\?Áx8>¿Ë>Þ+/?]I:ÓE:¾?Ñû2=£æm7£æm7_<éÄ<x<Y)K?×3<PSâ;N¢'?£²¸VX9¾×/3=n7n7_<3_{>×>ÓËO?a§="=©K?N|-:~:¶Ö?G3=<n7<n7_<\ÿð>¾0>¢[i?÷>¾C>¬;?¼À:&:CK1?N3=|gn7|gn7_<Ôr=4°=lõJ?¾<Ef<*ë?Q°8(¶ï8ÞÅ>t3=on7on7_<«M¥>áB>ÿ%Y?ZB¶=ÑZ=h'?2:í6::Qzõ>3=b½n7b½n7_<`%>ÇÐ+>ÏÀY?ØEÝ=®ª=ñ%?à#:èëæ9©È4?03=Uèn7Uèn7_<°­>x½F>q»_?G">Jrç=F3?ï_æ:ø
§:Y0?3=Io7Io7_<\]=Y=ÏÇF?µê
<!û;t
?zAq899ÃªD>¸3=<>o7<>o7_<)Ð >x2;>3ë[?üï#>ùý=<%?9z¯:n¿:Su?¨¿3=/io7/io7_<·>U>f±\?¡R>	T>÷(8?¢ø:rîÍ:Su?6Ú3="o7"o7_<¸g>\
>ï[V?>gêð=ýU%?ûùw::ÅL:ø?3ÿ3=¿o7¿o7_<ù¬n>OÐ>ëU?}_å=#Zª=ðX,?vR:¹±?:¤¡?[4=êo7êo7_<y7>2ëã=èM?¤r=½å<7
*?.: ~Í9p 1? 4=ûp7ûp7_<.r>r¡Á=ÖN?j7]=8ç8=T#?\±ü9f):ï¾>U4=î?p7î?p7_<Za>­>ìS?¥=Ôºh=¿§&?>Ù:b×D:´ãÏ>6l4=âjp7âjp7_<@>[
!>¿qW?,þ=x¹=¤·/?>ã^:ZG:O?4=Õp7Õp7_<@>©3´<øu:@rbq<Î;?h5Ë6â:M9z}<4=ÈÀp7ÈÀp7_<À¼¢>ËO=>x\?Øâ=Üø=-ú8?YÄ*:ý:;Ü?¶4=»ëp7»ëp7_<wO>ç >R?½=\zX=»©,?úã:½:²Äð>N²4=®q7®q7_<éÑÙ< <GßO?yGØ:yª:Fd"?nZõ7®9TYô=`Ð4=¡Aq7¡Aq7_<½Yu>Ù>ÎûR?>UÝÁ=ó0?;F;:+)%:V#?%ð4=lq7lq7_<Ki>MC>àçQ?Ñ²°=ÃA=gP,?ï,:Xo:fÀ?5=q7q7_<å>o0>&W?µy=Ï\W=¿+(?u¬F::Ç)1?5=zÂq7zÂq7_<£>»E>×S?Kü=^úÄ= $?+ßV:_*:d½!?
5=níq7níq7_<oÐw>«>$a?nÛ=T=Å;?Ãt_:`:ãÈþ>¬¡5=ar7ar7_<	ÑN>å;ß=@,m?"-=>
>·¹.?ôI%:YÆ9j²U?ý6=TCr7TCr7_<ÓX¼>ïQ>*­e?_Â^>d>ºª>?ºé:R¢?:@@?á6=Gnr7Gnr7_<q4?ú\>å¡?ð>Ïù'>5F?¢®:`C~:Ê²/?6=:r7:r7_<\û?ðx9>÷É´?¾>Ü(>	Ó?Åb;Æù:Í=y?)46=-Är7-Är7_<µÐ>»³>EÑV?? =3Bu=.D'?L<:lÖ:0D%?h6= ïr7 ïr7_<ëÂ´>
õH>ÁEf?¨û>ÃR>/?¹Þ:Ñ¥:Kq+?&m6=s7s7_<à=5=xoY?éöÌ=º¢=ËÙ!?<Ãv:ÜGM:Ý?×6=Es7Es7_<L¶W>=>mS?óCÂ=Û=¦^!?ç½7:Ü5L:$Wæ>.±6=úos7úos7_<EH<|ô/<HV?8Z<èèñ;kîf?ÿTF·99Ë½'¶6=ís7ís7_<©P§>â8>Í©h?ò}k>ý
&>5?:ÂM:wx'?«¹6=àÅs7àÅs7_<ÏÞ>"ß'>tì\?Ò«Ù=íb=5é/?óc:^-N:
? ¿6=Óðs7Óðs7_<\@­<Ø[<¢¾I?âü;ÇÖÅ;ë#?:oa9º¿9u$Ê>½Ó6=Æt7Æt7_<²_>l>ÛB]?°%>D>:X%?MË::1â?@7=¹Ft7¹Ft7_<Õj>Ò>%3U?õÒ=äP©=R{?R:Çe:¥U?¶%7=¬qt7¬qt7_<;·>c.N>åFc?\J>AuÑ="Z0?kv:ÉS:oi-?z17=t7t7_<ý!|>I3>Uôb?éæA>Õf>ª8?zÅ:Æóx:õ	?Ýi7=Çt7Çt7_<ò9>`á=6S?ù´={l=,J?½IJ:/:	r?q7=òt7òt7_<C¥>ÖrA>_zZ?¶=D=%+?¶èV:­e4:Ü|?î{7=yu7yu7_<Æ.µ>-N>`?{>Æ}4>ý2?KI::÷y?Üª7=lHu7lHu7_<Ê>ËN>ÔY?õx=
U=Êf,?ÎY:òn/:T¾?EÖ7=_su7_su7_<³>Î¬N>Æ]?ÅÇv>C^.>þ'5?É:+:F\?eÚ7=Ru7Ru7_<ë`>$¼ù=f?sp>Ý`Z>E[0?²z¸:è4¢:a?)ê7=EÉu7EÉu7_<=[1>Ö|Ð=5ÆY?i> Ù=k4?BNG:B':?#8=8ôu78ôu7_<e>ü'>¼X?½0>Ëh>F"?£:o¤:M½ý>(/8=+v7+v7_<*Ë>rÊ4>[X?÷þ=ð¸=0?Rö_:h1:N}!?­68=Jv7Jv7_<ìE<6<2ªK?Á:à:näã>§¥¸8+_9íú=¾T8=uv7uv7_<öS>Æþ1>55X?ÉÄ·=º5=þÃ'?
B:N1:?¿8= v7 v7_<0¬¡>uHB>ÇU?W>é¸Ø=>Å2?
½:ÄI:Ãu!?äÑ8=øÊv7øÊv7_<»o=Æ¢=sN?<M)<OD
<üº?B}8ì-q8lS?,á8=ëõv7ëõv7_<óª>mþA>a?{X¢>iXn>ð^.?Ë´:º:ò_?î8=Þ w7Þ w7_<ö>éf½=sQ?ú=^=f?«/:½	:ß?ïô8=ÑKw7ÑKw7_<ªjÒ>|é=§´æ?yÿ>ó=k?`q:s®::`ã>&ö8=Ävw7Ävw7_< Q	?!=>	¹?-§>hq>gä£?j'-;F:º?o9=¸¡w7¸¡w7_<°ò>8>l[?(>¾þÓ=7Á,?ö"­:Vrn:Òá9?½9=«Ìw7«Ìw7_<ßs>òp>c V?ZÚ=îV¨=|&&?"î&:9P:ÒãÌ>'9=÷w7÷w7_<°°>ÌXK>Èp^?é'>¿.ô=*/?Áþ9:ñq,:Ç
?{@9="x7"x7_<©ô¦>4@>¨^^?/W±=!r=W);?k9}Üè9|#¬>h9=Mx7Mx7_<çÇ­>p©G>ôÐ^?+ìR>j>:!2?b½:dT.:ÉÌH?ü:=wxx7wxx7_<lë>+>-!Z?Í¼>'õ=!?ýô:¯YB:Ô!/?°:=j£x7j£x7_<ì¦>´ +>	¿Z?ÑI>¯'>Õ8*?åq:)u:§S?K:=]Îx7]Îx7_<Gà>nf>Ë*y?ì¹?ÑØd?
üO?¿:+L:&¬F?lf:=Pùx7Pùx7_<¨i£>Ôª:>­`?WEÇ=8g=k/?k:#Í$:¢6?Ùl:=D$y7D$y7_<ýÂ¡>Éü?>C²W?qI=íÞb=9/?#i_:iù=:V?1:=7Oy77Oy7_<9§>DÆ:>e?,>þ¹;>'M1?°µ:û[:¥.?Þ :=*zy7*zy7_<gH>Fô=XºQ?-J=ÏG=©#?â®	:§;À9áZ7?
Ô:=¥y7¥y7_<¢=¢ (=»ßJ?=C=.?zÃ8¿º9;©>ßé:=Ðy7Ðy7_<>¡Ù>ÆT?ÿÞÉ=úÄ=¶Ç#?Ö:^:·?;=ûy7ûy7_<,Î­=bäU=P?Ynj<¾¬8<|"?5§B9_~8®?«?;=ö%z7ö%z7_<éj_>Xû=Agc?[8W>Q>¨é,?æÖq:Ë;>:0¹"?;3;=éPz7éPz7_<z>e#>ÅõX?S=g=s%?|:þ	ô9M'?à:;=Ý{z7Ý{z7_<ð¥>$'><~?ÖßR>e!>76?ÒMI:êßþ9[1J?t<;=Ð¦z7Ð¦z7_<Ö0>³²ò=|7? n>pÝ=}È?ý}Õ:4:|õE?£J;=ÃÑz7ÃÑz7_<Ê_>[³>;ÝW?ê¥=¿´~=Þ%?+Ùú9-â9¢¾
?R;=¶üz7¶üz7_<ÐÝm<,"<PT??Ý;¬;Äæ#?û;8Ð­¾7IÙ.?õp;=©'{7©'{7_<#Oj>>UU?n
e=¿`1=õG%?ë/&:¯pä9<:?Ò;=R{7R{7_<º>we*>êrb?!90>x>ñ'?Ä:F: W%:(v?¦;=}{7}{7_<éu=q8=È`J?":<F	<.ñ ?1:*9Ù«99Æ´ê>qº;=¨{7¨{7_<i¼>][>Ë³[?^ê>(I>ï¡/?"Yt:tçQ:
?5Ê;=uÓ{7uÓ{7_<Ï	¸>6úP>sa?íc¹=bò=ç6?I!Â:§:¡­-?Ý;=iþ{7iþ{7_<Ôr>©¾>o`R?í=óG=Y÷+?g):ã6:@ÞÞ>æ;=\)|7\)|7_<ñ¥r>&C>ÀèR?.Ô=¦=Óa#?\0::Ù6:{3÷>¦ø;=OT|7OT|7_<øj`>c	>ÝQ?ì«=Ùçv=¯A2?þr-:ÑFD::â>ø"<=B|7B|7_<?*>QBÑ=ûO?*ñJ=j=R)?VÂz9Ã@9Ñ~æ>ïX<=5ª|75ª|7_<¹\>:ïø=´ßb?Ü`>@(>Ï*?·ÿ¹:E}:!4<?<=(Õ|7(Õ|7_<8>¡é=ê6\?»å=LÚ¦=ì<0?dG(:}
:²p?ôÝ<=}7}7_<C>1©<>áX?<Ù>6Ö=¦k0?ý:ü÷]:¸"?&ð<=+}7+}7_<¼»>YWV>9`?9>!Ó>«g.?:[7z:õÝ?<==V}7V}7_<×>q>¿T?üºé=\²=±¼'?Æo:01:k;-?ÒS==õ}7õ}7_<w:>ËI#>lßP?=>Ëd=õ)?,Pñ9VxÑ9Ou?|==è«}7è«}7_<zu>¥>,S?X>A3È=´)?Çk:×:ê?Ó==ÛÖ}7ÛÖ}7_<@Ì>É~l>	]?FYS>Â>¯-?\:4-:²Va?1©==Î~7Î~7_<iB?n> ;?g=?Å²>mAa?j6<;	Vº:ýI?"³==Á,~7Á,~7_<£>RZ>ö9k?äðV=
=¨û,?å¼:K¡â9ð?¶´==´W~7´W~7_<mn>Vó=¸z?¶Ìò=&|=MQ?dI«:va5:ÛÀq?8í==§~7§~7_<ex>ãï>°[?»)>Lâ=;ô!?Ö:Î6}:"G?ûô==­~7­~7_<B>EI->ÿy[?¸×=64¢=a;*?S:l~:hv3?ý==Ø~7Ø~7_<G£>µ@>SY?Ïì±=²=6g0?k¯>:) :4e?>=77_<¦>TÄ#>b?N£Ñ=Ò=0Ã6?5S:t:N_6?â,>=t.7t.7_<QÓx>B>èT?«=SB=hE-?B<1::çs?A=>=gY7gY7_<¿<>h¬>¼[?Ç>0ÁÆ=¡q(?Lo:Ê_:Â	?¾E>=Z7Z7_<R`U=WO=ZK?
AÁ;ô©;¸à?¸&¶¢Y+9:ZZ¼ô>=M¯7M¯7_<ÎôK>uÙø=ÑQ?h=ä5=#?6:*¾Ñ98H^?&®>=@Ú7@Ú7_<l*+>È=-[?p?ß=ªç­=kQ$?Wx:=:ûú>¶à>=77_<Î#>GC5>ûtU?5Ö>:æé=É%?¤:Û:N:è"?ý>=77_<~^x>ì£>`áU?ªn>J¨ç=®ù-?28h:Üm6:^ï"?ô)?=-7-7_<~­>ò/> RX?±á=U«=¯ä'?4¡<:ðG:T²)?c?=C7C7_<·±<lV<¹\S?<ûæb<¡?&*J9È|9½Ì>ýy?=X7X7_<É»>´R>¢òc?Ï>w±¸=V³6?Úo:\3j:¬? ?=ùm7ùm7_<9_>>Ö°L?©
=V=s?²\:«:«O?KÍ?=s7s7_<´K>±÷=ÄR?.((=¤=;º?½5c9è%9}K/?±@=í7í7_<bí>³fN>ü?VÆ8>
>æÅ1?¢«:,aj:É:?@=f®7f®7_<	ù>Ñ9>Q«?]ö>>$¨?G;Í:½?N*@=àÃ7àÃ7_<¢>­%>$ÑZ?>`èO>Ö8#?ý]t:·I:m-?I;@=YÙ7YÙ7_<!>¬Â=JQ?ün=æ]=é&?h:
Ö×9>*?¾H@=Óî7Óî7_<z>B2>fn\?oÅÖ=,=è.?æ9å9»?sZ@=L7L7_<Âñ¢>Ux?>IÜY?þ4)>²¡>K`(?2o:×÷*:3?¨_@=Æ7Æ7_<î¯·>Í<M>e?Ýö=°²=Ù0?a:ìãp:¦0&?{a@=?/7?/7_<i(£>ßÝ%>µÑ{?ÔW%>ò»=£6a?«Ü
;²:Ñ?kc@=¹D7¹D7_<j}E> kÖ=QÉk?+H>¸è°=¢9?÷à:`:á
?\e@=3Z73Z7_<ÿ­>µÜ²=5Y?)Ä==}=¹õ7?%1:I7:oy?@=¬o7¬o7_<Á]= ß
= dL?6Ú<|ì;y?µí8È99Ó£>$¡@=&7&7_<±>4¶#>ä/T?X±=×¼~=d2?n:)B+:7E2?ê¼@=77_<ª¹>Í+N>Ò¿e?ü)>¥é=U@:?31Ó:ú :°í'?>A=°7°7_<9¦>ì))>ÑæZ?W>#>éüõ=Eã)?ÄÇ;zåã:?^A=Å7Å7_<uL©>GÉ>>ê*c?Ø÷+>Ýiì=&7:?OÄÒ:
:Á¡)?A=Û7Û7_<Ý_W>Ø>ÀQ?>É£=8m=wÀ0?MØ-:e*:1p?ÂCA=ð7ð7_<÷¡>[¡>¨W? È=Æ6=ÈF?7æ:Z
Ë9:"??XA=ÿ7ÿ7_<Ýk>4>¥[?o'>y?
>º?úY:´
{:áÕÝ>~A=y7y7_<çw)=ÚÕ<"K?(<êç<b»?q§s¸:>9Ö $¾gõA=ò07ò07_<}
>5>Ã\?Ùa>
ð=ò(?{t:÷::ÆE?sB=lF7lF7_<þ§>ñA@>± _?O>R>^><42?~:Ý`:3?AB=å[7å[7_<¸Ý=±+=@U?ì=õ=¸=]P$?ñÖ´9v	9JP?ö\B=_q7_q7_<ó>Ø£=4¶Q?ß©=îY=æ
#?§¤97)9Xÿ	?0vB=Ø7Ø7_<Îø>>8>é~[?í+>¾¯>ï'?¨l:p:Rc?âB=R7R7_<p>0d>¡O?N£¢={=Â{%?S±d:Ø:N_Î>Z¡B=Ì±7Ì±7_<¹C>Bo<>ºïR?$CË=§= 9,?M,:Âuå9ðõ??¢°B=EÇ7EÇ7_<oµÔ>®KT>Ã??Ü½¸>!]l>ÛH?å¼æ:r :Þ8?SóB=¿Ü7¿Ü7_<µÜÄ>¨]> ]c?¥)S>Î>s:3?±m:,ðJ:A?=úB=8ò78ò7_<`U>$>·S?fTß=°=²g"?0(j:î:¶¥^?	VC=²7²7_<9¿>äo\>¢^?ÛV>ËÎ=c¯2?<Ó:H«:f?1]C=+7+7_<éË>i>b»£?¯µ>ô=ÌZ?#8:jû9ªô;?)^C=¥27¥27_<MêÇ>PtÞ=âæ?v6>Î=&?¸,Ç:ç¦Y:hDj?Í®C=H7H7_<à>]x&>öWT?´C=`=b?ùC:	|ÿ9ùíC?-ÏC=]7]7_<Õk0>àPÛ=4îM?+âÍ<®4¢<w"?B9ÔàF9vÆ>áàC=s7s7_<íâd>ïh
>÷«S?=Áh=Å«?Ì'":g:v?¤äC=77_<Öp>r×>+T?
2¡=ßn=ÃÀ,?q¿R:L¦ñ9[C_?ÓêC=77_<BYt>(h>±VQ?ó¹=o=%$?zU:MJN:Ñ¡0?5D=~³7~³7_<Î¼=Hj=6ÅM?5<<ÓR!?ü=9øèZ9Ý>]D=øÈ7øÈ7_<@[>|2,>XY?Pç=Ã¤ª=>©-?ÌA:´ÝU::úç>ä×D=qÞ7qÞ7_<ÎN>©0/>>óO?ÿGº=Ed=îÑ.?#:ò£/:°gî>õáD=ëó7ëó7_<ëo>'6>,P?JçÊ=F"==$?ù:nû:M?êD=d	7d	7_<½§>l?>Åã_?$´î=$¨=·5?±±:½Ï:Ú#?FUE=Þ7Þ7_<§C¸>êT>a]?ß=k,¡=*1?í3:®j
:½"?HiE=X47X47_<L>Ùº.>-[?'>£Pë=Ê(?!©¢:R:¬C?hmE=ÑI7ÑI7_< ½²>I>ýc?¼=>H>.?±(:7ÇN:H#?æqE=K_7K_7_<[$s>ö¶>Z?ÃrW>"¶'>ún$?¼Y·:K:!é"?"øE=Ät7Ät7_<Â>¶>¤×V?¥pú=AÏ=Àe?»|:aÉ@:Í'?ÿF=>7>7_<,Õt>">þM?rÌí=£Ë²==*?Ì&:~:VÁ?toF=·7·7_<éÇ=È0º<gðM?òp(<¹l<®a?íÓ8&F9b>`F=1µ71µ7_<èv>z7>X?))>­±à=+?/H:þ½4:×É4?;£F=ªÊ7ªÊ7_<Í>¹Ý>¹éT?S+=%Çb=ü)/?N:uëà9e?®F=$à7$à7_<y¨«>A_F>]?Xb>`,>{è'?åµ:yZÇ:Mwè>_ËF=õ7õ7_<dÕ>÷6->]÷[? <ü=Â=<þ%?:l:	D?¨êF=77_<)¥=Q=mHJ?h%<<Ýã?bÍV9.ý9x.?ùF= 7 7_<ÛQ>ød*>áÐR?Lì=~¼=)g ?læ6:v:SP-?ÿF=
67
67_<êôQ>Òû=ñpU?g'=Çwd=ØH?dR:å71:%Í>&G=K7K7_<A>p^ð=0N?¢%V=äé!=öJ)?ï_I9í®+9#?¢G=ý`7ý`7_<B>>qOV?ÜÍç=^Æ¯=þÌ(?·hr:`:Å(
?'+H=wv7wv7_<>oµ>-H>h?Fl¢>·"a>°8?«:QÃg:[=?TfH=ñ7ñ7_<¥«w>ØÍ>ö7R?Aµ¸=¢=ÎQ)?²:&ä:ÙXõ>H=j¡7j¡7_<)°=]0=pOI?t8<Oá<Üö"?B8\(8uxæ>C¥H=ä¶7ä¶7_<ÞG>ôK">
ÏS?kd,>Ä'>Â·%?US:ÀU:²ûü>k¨H=]Ì7]Ì7_<nÀ>S	>E¼|?PTÁ=vÀ=ÖY-?½Ó:¢þ:*5ú>ÌÔH=×á7×á7_<$­u<û<]I?%1;S>;[
?Ç3·ÅYõ8P½ô×H=P÷7P÷7_<O_>íõ>J<R?´=¨"m= ?Àe:ý(:³u.?æH=Ê7Ê7_<¾á>m®>g6T?¯?±=å\=Î*%?Õ$:x+:Á¦
?ðH=C"7C"7_<õ¼o>Hk>p{T?kË=¹=®3)?W5M:|t:ëâ'?ùI=½77½77_<ÉÄ>`F->ùO?cÏ=ö¦=X²?k":æ3:e¸ç> 3I=7M77M7_<×Ô¦=ÕS=¯eJ?6#=Í=þ?"9=89Y¦ÿ>"hI=°b7°b7_<ÊÍ>¥4H>3?a>'î#>²0?b:vyT:$)?iI=*x7*x7_<íí°>jË>Ì¨?B>+¦
>o.?»;XG:ÑEª?vI=£7£7_<¿qª>\I>åkX?LA>Ð>üC?üË:[[:P´,?~I=£7£7_<T>}?>ãT? â=Oå©=Ú½*?Æ¾a:MË1:"?ÎJ=¸7¸7_<IU>ßX>1ÚO?.H©=¾ô=Ëø"?}Q:»k:i1ä>{J=Î7Î7_<ó]>t>æ6S?ö²=Y5g=0À%?yÉD:©
(:Så?·J=ã7ã7_<ö^a>ïÏ>TN?ÀBá=i±="?O7:tbò9âA?ª³J=ù7ù7_<,M~>á>ÜêT?6aª=ùy=|.?7N:xV:£ö>PÓJ=}7}7_<Íe>bm>DTN?=¥X=Ê©?gR.:Îó>:R´é>ØJ=ö#7ö#7_<¸>KY>CY?rN>wsW>é:?|ì:pq:pç
?¨9K=p97p97_<Éél>Jf>lýW?PÃ=ÿM=³T&?8p:ü*j:3?àØK=éN7éN7_<XB>í=b0Q?vb=Õp`=Ü#?73:b+:pÙ?]åK=cd7cd7_<B÷?¦]>8?4¿?>¼,>H|??¶¼:Êâ£:Ç:?æK=Üy7Üy7_<µ(ï>Ü >³-¿?­Nq><T>H°p?]
;ô¾¢:&Y?ÙL=V7V7_<°HÁ>Õh>{1U?b¡>wÞ=Û'?1pb:X+:Â')?°XL=Ï¤7Ï¤7_<ùtÄ>b>T^?YÓn>¡Ä*>G3?>*v:u/:³3?}wL=Iº7Iº7_<½Æ³=)ï_=ÞM?/<J<
?¹N9»KD9Ì?zL=ÃÏ7ÃÏ7_<ù¡¤>Úû=>ÿÖ]?8h
>"Ð=Áí)?öÛ}:òQ:úÅ?*L=<å7<å7_<D>Ííó=÷ÆM?ãB=fc=¦Ô&?âÖ:=6:@ú>¾L=¶ú7¶ú7_<Í7>AR->RZ_?³=¡ð{=£6?HW`:ô3:$S ?=¸L=/7/7_<ºHZ>ò>J9Y?Vñ=þ÷¶=3(?Yì:ó¢g:K?ÄL=©%7©%7_<Jz>>îR?CYÖ=¸°£=ñ'?:aj9Ý?
ÓL=";7";7_<"ü>Ûe%>úr?¦ù=}F½=Ô(?/Å9T:Òä»>½ÔL=P7P7_<÷è>N`f>?p?AËU>ÂØ=­L}?³é:n¢:)8?ÕÙL=f7f7_<É>­Ò>í&Z?=+>(qþ=üI,? :-Ór:?¹õL={7{7_<À:<³w'<-C?Xy¨;Ûh;y?fX9¸8y]¶?M=	7	7_<ÁºÁ>Ýb>ÈZ?-Ld> )>¯E,?¥´:Ì:Ûe?BvM=¦7¦7_<<¯=<N)=s H?B»<6Ù;?üdo·tO9Ø½Z{M=ü»7ü»7_<áw>rA>w$W?#ª==º½&?IÊH:9:¼ì
?"¯M=uÑ7uÑ7_<¥<>Ké= O?ùë.=)	=ôÂ"?Ê£ :¡Þ:?þÏM=ïæ7ïæ7_<¨µ=Ðºd=Ô1K?Y8<º¨#<¹.?ÌY9«z9LÀ¯>eßM=hü7hü7_<9¬<7e[<:eI?¼§Ê;¶&¬;C®?!Y8DG09¯©>0êM=â7â7_<¹z7>Þà=Q?^{z=úG=¦ ?åøí9.8
:"²×>/N=\'7\'7_<÷Zñ>i >ûÁ?Þ9>n±=b?¿áJ:Ðã&:Ö?'0N=Õ<7Õ<7_<¢ñ>\>xNÃ?®ÈK>?É±=°·?ª¯:ýN:êqX?UN=OR7OR7_<$v>Fý=ÖóS?¦¬=@x=­ ?y<%:t*:ø>xN=Èg7Èg7_<âÔ<Ô/<ô#N?#Þ;Nà¿;(0?ÿ¸è	!9Úöû½	¾N=B}7B}7_<)w¶>v½V>1Y?LÜ">Bð=±-?Äæj:oîv:;ó>mÁN=»7»7_<]v >}ã>hÁ?Mé>PÖ=©®0?	:!Î:Dé>áÂN=5¨75¨7_<åE>eÙ=ÆÒ?tßo>¨ÆÚ=ÝW?êã±:ö.:µp?/ÅN=®½7®½7_<443>	Ù=u`S?´L>Îá=°º$?hþ:½w:N?¶ØN=(Ó7(Ó7_<ËÄ>ì¡>ÏÏS?âÂ=æø=Î$$?¨B:ÚÝ7:A?íéN=¢è7¢è7_<Þ>9>ôi[?uC>²¡
>b¹0?vp:º:R?vO=þ7þ7_<Ñ1>k>Ëkf?àF>W;>	A0?'Ëà:SÔ½:s?d@O=77_<}®Ô>	^>+7u?ÂR>¹>]§<?Ö|8:[.:o´?|QO=)7)7_<·5[>Aë>²T?KÛÄ=Z½=ô&?y£M:gÀV:ù"õ>}UO=>7>7_<Êæ{>íæ>À^?r¨ù=Õ²¶=é.?ºk:jR:úe?úeO=T7T7_<îE>è>T?å=ÅP»=æÒ?>&+:¾?T:²mÎ>¯ÄO={i7{i7_<t³=`a=dÁK?a-<).<ÑÃ?9R!59ÿ	<?P=ô~7ô~7_<Ð>Î*8>*kT?.>FA>$?;:T^:ýA?P=n7n7_<iÂ>)N>Ù q?;zP>gç	>PA?kË:wZ:]ã7?É"P=è©7è©7_<ß´·>®#Q>ZÞ`?²pÖ>|/>º.?"±:YD:g,?0:P=a¿7a¿7_<
=tj1=K? ¢@<jË'<ªò?©eò8Æ¦D9Æ>9EP=ÛÔ7ÛÔ7_<Éë>/4>>MåU?ù=ã½=,(?Ôi+:C:weà>÷aP=Tê7Tê7_<º>Fk8>ImR?|~È=ª=3í%?êþJ:,»i:VÞ>ú}P=Îÿ7Îÿ7_<Û~>Ì>c¾N?d=soz="?Z:±ç1:·ï?¥P=G7G7_<ø¯Ý<<J?qÞ5<$¨ô;M>?P5ÉQ9C*;É¼P=Á*7Á*7_<_k>>K d?ç½>»º=àù1?^§:Z:÷q?"ÖP=:@7:@7_<==Ðj*=½ÐJ?·t<S<<¯w&?9î&9]kª8XÂz?CæP=´U7´U7_<º>Bê>zB\?qª*>:hñ=~û4?rN:S6:.ï?òP=.k7.k7_<¡_>³>þÂT?-¿c=k&=k/?Z :¨P:É?Q=§7§7_<?SZ>f|?Ö?±­>kX?ÚöX;þe;BùT?1Q=!7!7_<1(>¯Ñ=ËWM?£Q=I67=Pb?Ò9±	Ò9åM?£GQ=«7«7_<jBx>n>O?^Õ=å<ª=K ?"6:«:"à1?ÈQ=Á7Á7_<ê/=²c6=2aJ?Z6U<[ã7<pi?ÓÂ9¡Ã8-rN?^Q=Ö7Ö7_<¿Y=ÆB= M?ØH<<Ü¸*?é8~"9¨·>¾Q=ì7ì7_<¤>VP?>/$\?ºR>r£G>¢85?óm:Hr_:O?DÍQ=77_<°=%<^= ØJ?ü%<`b<Ëì?=8÷àt9U>lÐQ=ú7ú7_<àÇ>¾ó>,êZ?(Ð>DÚ=15+?	ÇR:¸":rÍ%?ØQ=t,7t,7_<×°y>jl>S? {Ó=J¶¥=ÁZ#?üÆ9
º9wJ?¨R=íA7íA7_<ÃC>!'+>_IV?>ç=Çâ ?0¤F:Íe
:¸·7?zR=gW7gW7_<@3>¶¶ß=¬M?Ê,=9F=ý+??Tr:ïe[:Ó`
?ð$R=àl7àl7_<¥´®=*\=61K?}<-âm<	?¶Ð«·kOñ8HF¶½1R=Z7Z7_<4<NÓ3<voI?W±<W<à6?Ò9u9ªë>HR=Ó7Ó7_<Ô·>½!>?JR?fÏÁ=n=þ?ö£:~^:÷0?ÀR=M­7M­7_<ù¨>\@>x?a?A>ÆÓÑ=üø>?¶O:y:ó.?OÇR=ÇÂ7ÇÂ7_<z¥>ôÄ">êV?èÍ½=­==G*?Ñ:éÉ9Hª)?*S=@Ø7@Ø7_<p>x,2>Ôk]?Ø4>Ý±>Þ3?:ÅÊy:{?ÊUS=ºí7ºí7_<Ûþï>rë>ce?»g>;- >.9?|¦Þ:EÖ°:=)!?YS=3737_<æ@r={ö=ËÑF?H|<U<3Z?î½%9zÕ|9BÑ§>:pS=­7­7_<Dün>¨=>§T?dÇ¯=Ê&=gú(?:WF.:´Ð>Z|S=&.7&.7_<Ê>¡$>I`V?ÿAæ=T_³=ÒO$?5:25:W<À>S= C7 C7_<Å}«>ÀL>jV?	cû=TÄ=f·#?PW: ^[:>Eû>nªS=Y7Y7_<x?Ê>nü?ßI>Þ{ø=÷p?Ì°:&cX:)Q?öT=n7n7_<í>»õ>w"S?èÒ´=È=³%?÷Ú9Àà9ðñø>/,T=
7
7_<Nß=4=<R?rÑ=~r=Ç¹#?¸*99H¡£>Ü:T=77_<ªXÒ>?n>jb?¯>ÐºÍ=¥7?Ëj:°º}:á?3PT=¯7¯7_<Õ}>/>bS?xwÓ="ò©=ÑE?4]:Û :^ô/?z_T=yÄ7yÄ7_<¯k>">þO?uS=.îf=6"?WSS:á+/:k?±dT=óÙ7óÙ7_<«>>IR?òS>KH#>I&&?uU×9{d':Æ¨¤>ttT=lï7lï7_<]?Õ¼Z>»+¸?5g>Ðè='~?¯¶:g¾O:kô:?muT=æ7æ7_<nZ?U¢>>fGÏ?FÑ>é=ê¨?_Uø:¸Øi:ÿí?T=_7_7_<u*F>Lvõ=\¬N?^Ã=²=[s)?LF:÷6:{à
?¢T=Ù/7Ù/7_<o`>0j->ýV?ª=M:=üH*?yEG:M°:=É"?z¤T=SE7SE7_<-¸>ß>VX?ÆÃ>æ&Ã=ch3?Í:smc:1_&?ªºT=ÌZ7ÌZ7_<jj>Û.%>ßÝQ?O2>*EÑ=nð"?:öÉë94?ïT=Fp7Fp7_<úÉ=®%=½I?"b<ìV<*?	p+9êýÁ8<b?øU=¿7¿7_<}y=X@=aSI?Ä=:<\²<t??Øêô8y×\9Kô>Q'U=9797_<«Â>~a>P\?ü%~>N;>~q-?7l:K=.:¾-?K4U=²°7²°7_<ùÄ=®<Å{?¡<6§+<­Ó\?,9¦9è?áMU=,Æ7,Æ7_<³?iÀS>T²?
¯®>Y
b>&ÖE?À2£:=>i:ü3?øNU=¥Û7¥Û7_<E?lM>¿#¾?Ñ>b>Çl?O;i:?Õ¸U=ñ7ñ7_<õ>>Õ>+>:£W?ßè=Ç¼=©?&PA:4Ý<:è?V=77_<¨Þ>à¶>óZ?×ó>BVã=Ê½0?}
²:¥:]{?ÇV=77_<­ãÇ>Ê?^>>f?é×H>	4>ø¶&?,¤ø:¯AÕ:
=?´V=1717_<RKQ>/ºÿ=vQ?.üÄ=kÊ=Ø!?@a:´e>:3R?÷¯V=G7G7_<£
ß<<ØK?óZ <VV<?z¯(9W9:?ÈîV=\7\7_<ÜÈ>Wwb>jc?þJN>É>ß7?·]f:]þ?:?GW=øq7øq7_<ñ>lÑ&>ßS?+1=öt=.}"?@Ð<:%S.:t£
? W=r7r7_<­ÿ¾>.Q>òÔi?\Àf?~ ?[8?iG:k=:!?:-W=ë7ë7_<6>-1>ñ'Y?_á=i/­=j&?Ðæ}:ö7:a1?EW=e²7e²7_<¸->«&>ÆU?oý·=¹Ð=°§)?®¤:Fâ:2ÿ>FLW=ßÇ7ßÇ7_<m	0>Û=bÄM?f3¤=7m=ÉY?+(:(: áÿ>}]W=XÝ7XÝ7_<	o>ø%>LBT?|õ=UÓX=eâ"?|¤9Õ:Áø>±W=Òò7Òò7_<æ>íO>íY?Wâ²=¡=í£,?ª±=:¤8:Ñ?´W=K7K7_<Cz>né7>:ÚR?|â×=EA­=£~?1:³:v¿?<ÏW=Å7Å7_<{Ã>í2>úX?%>dÑÆ='?Q[:Å»h:?°?0ñW=>37>37_<³È<²}<Ç`J?ð¬Û;¾´À;ïé?%ã8
´9²F>>(X=¸H7¸H7_<2ÿ>L:7>x,P?E	¹=×¹=£M(?ru:nX:Ò?ÌFX=1^71^7_<CË >QR>>`HX?n>Æ$×=Û+?l-:\:Xè
?°bX=«s7«s7_<¼>]>`>X¨O?§=é=î&?â.:Q&:Î?xX=%7%7_<ä²2>u^Ó=snX?®Õ¸=®¾=ÿI.?Ij8:ú:á-?À7Y=77_< ³>±ªV>®6V?/¨=þ5p=<3?`úJ:PR4:"?GY=´7´7_<
Ã>	Ù&>ÊMP?î	>UÓ=C'?¼:¹ :÷+L?ØY=É7É7_<¦È>j>Ñ`[?!Å}>g6>«é1?½%:nÝs:'¹
?½±Y=ß7ß7_<dì><è)>à^?G	>dÏ=vY)?¹ :<:U?§ÈY=ô7ô7_<2>6.>_S?»>álÛ=¤+?KYF:Ià3:+%
??êY=þ	7þ	7_<À|>ìÈ4>ßCR?Biþ=CøÈ=	"?Ò£6::R:ùB$?êðY=x7x7_<aÐc<mü<·!A?yÁ;R*|;°?»8rtÅ8¹¬¦>s Z=ñ47ñ47_<ñ~>C8
>ÑÙ?^>üÕi=êµ?ñM:Í: 
F?M)Z=kJ7kJ7_<@zh>v>OÚS?"u¼=%==½!?f±:è­-:fbë>ÅBZ=ä_7ä_7_<´þu>ë>FY?yÈ>³à=Vº?âS:N2:í?HZ=^u7^u7_<Ä?>È'>!ºV?=µ >õò=U)?vÖ:d=:Ú0?¤Z=×7×7_<Z(á=Sè=VL?ú¸<År~<4¯?CcÇ7h¶ô8¨Ð=q¢Z=Q 7Q 7_<e´¨>~´F>iYY?t½%>Ãú=È3)?Þ:Ga:0^?ß¤Z=Êµ7Êµ7_<4×&>ÕVË=R?Fw=]Ù==¦ó&?²@:\¬:ë>WÆZ=DË7DË7_<ß>éE>J?`[ø=[¡´==þ/?No:~ :£ù
?¬ÇZ=¾à7¾à7_<ói½>¼F>£?þ[>AM»=W?j{;Ñö:ª}?Â[=7ö77ö7_<M¢Z>G>!OV?8y±=ôÂ=ÉS'?8:à:gDõ>Ë[=±7±7_<2§>rP>Si?5>
û>¬ç*?Ù¢:Çë:¨?g%[=*!7*!7_<ûd>¦¬6>
*T?Ôù=Çe»=Ý¤*?÷S~:¶½p:\9?i)[=¤67¤67_<Õ>¯L->BþR?9EÒ=Ùþ=rG)?J³:£i:|D?È=[=L7L7_<Kt>Ñ>ÖR?-3ð=JQ¶=8£(?g+:XpA:çÖâ>Q[=a7a7_<v>[	>þ%U?ËVÄ==#?1-:»Ç4:Aõ>@k[=w7w7_<\>bê>U?VÖ=G^=z&,?°:»:öÍõ>Û¤[=77_<ù\>kª:>ý²S?:µ=îKm=®Ò%?ÐÒ*:®G:Ùq ?*³[=¢7¢7_<Ó#>ÖJ(>7½Y?×¬°=a=v1?ª":Õ&:Za?\=}·7}·7_<sa>ËL	>7HR?cÃ=à="?8Sù9Ã¯ç9¨¾	?ø&\=÷Ì7÷Ì7_<>V½1>åU?Ï=j&£=7u"?¹:  :Ò-	?¼:\=pâ7pâ7_<"?a>_?HÅS>¿Ðì=#íd?TR±:G:0?ò;\=ê÷7ê÷7_<¹÷>á!>ROÄ?S3­>È
>Q ?h­;.?:D?Fv\=c
7c
7_<9>É_Õ=Oª^?hJ?>Jí>¦&?::CÏ?À«\=Ý"7Ý"7_<I`«>¥ôC>ã_?ÖÅZ>i/!>8»-?&~¦:c\:ÏÌ?¼Ð\=V87V87_<Ð9>n£5>8ÆZ?¾*>}>;ð)?öen:î_:~Í?]=ÐM7ÐM7_<x>@K0>]VP?½.Ñ=v3¥=×"?èv:"{å9Cã?µ]=Jc7Jc7_<
i>y	>kY?] >[×ð=ã*?ñ::0éþ>.]=Ãx7Ãx7_<:ß°>qL>ºy]?ØÝ=V¥=}+?T:ü7:ë?j]==7=7_<m>=â>WM?ûùê=g·=þ#?¾t:ßÕ:¥ú>R|]=¶£7¶£7_<­~>à->'`?j&ä=³Ú =ú5?»`:IçF:ã?×]=0¹70¹7_<:0>ÜÝÓ=ùªT?ñuô=ëÙÁ=Ýj!?i:º{:ç@í>]=©Î7©Î7_<Øê>â51>FZ?¡ñ=³=/&,?¹~:¶Â:jõ>F]=#ä7#ä7_<
s>^->ÒY^?gïM>æ¾>4s+?PÉi:^\:ª?^=ù7ù7_<z~>+>OX?Ç==Äô'?Èít:
d:Öx	?z^=77_<¡gm>­>ï<U?ÑÁ=Yt=uO*?ð.b:8:ÁÛ?.^=$7$7_<°ó«>oH>:u[?n%b>M·">«å1?F(:j%:3^?¬?^=	:7	:7_<Æ±>üW>Y¶R?4q)>´)>¡¨!?ë&X:Iz*:2K"?ID^=O7O7_<µñ&>ãâÆ=âV?>%Rô=£¡&?qpC:ÀsO:-ñ>+\^=üd7üd7_<T
z>Go>Á W?>ÕvÓ=~)?"Ä:Ê:¢Ý?çl^=vz7vz7_<pà¥>F>ýjV?e6>£>+0?¨S:v:Þ)?£y^=ï7ï7_<æöw>jµ>^U[?Üý)>tpÿ=c]*?·:8»:ßò>^=i¥7i¥7_<³>Ño	>j9§?G>Å=
1?¬2:Vt:¤??ä^=ãº7ãº7_<óaÁ>þ2>6?þ+q>ÒHß=A?cá°:¾_:?*^=\Ð7\Ð7_<[h>ûW3>X?wÙ>ZÖÕ=i6,?ÄF:ôXB: 7K?!Ï^=Öå7Öå7_<ñ¸>PÄ#>R?Î>sÔß=U#?ç:í|:Ï½	?
_=Oû7Oû7_<U}}>ØÏ>HóR?Xù=MêÂ=mê#?Ì8:r :
<?ú_=É7É7_<%°¦>ó¬E>ÞW?½@h>è*/>¿¶)?bÈ^:w[:=)?,3_=B&7B&7_<¥~>£ê9>:[S?é>Q¢ì=¬(?Ò:Î):ò,D?qs_=¼;7¼;7_<Åå> 1>3V?ò?>»¨>p\#?XEe:vN:Uu?Õ¿_=5Q75Q7_<;õ>Í6.>-´?ä<>hç¯=/0?0u:eü":§zN?4Ð_=¯f7¯f7_<T`·>FP>¹a?ùH>­ë=MÙ*?´Îõ:~0º:Wü(?ºß_=)|7)|7_<>j|>¸>Q?~×6=Íp
=v
)?.c:X :à¸Ô>þ_=¢7¢7_<Dk>}>|j?¯¬>s>|a5?æû:²:Cç3? <`=§7§7_<h¸}>Å`>Y½S?¿°=Y=¬e(?ÃÑm:ÄÖ[:x
?ÃÍ`=¼7¼7_<at>ìf>ØQ?ý=iÐ=c?ñ-:2O:Sêï>§Ý`=Ò7Ò7_<At>´/>í&V?"óÔ=þ =ÌN)?}:pDo:ï ?ö`=ç7ç7_<£;f>Ù
><îS?C>ÛàÊ=:Ù!?6:"Îà9nÞ*?Øû`=ý7ý7_<)¶>$T(>W?íé=Ïw°=$s)?*É0:îØÿ9)ä0?a={7{7)<øò><>W?~M>@Jã=në.?û[:lI:Ë?¼±a=õ'7õ'7)<e>Ú->¤ºS?Il=¥=6=+&&?ô1:ã*:N?bÍa=o=7o=7)<géØ>`Rw>Ý`?,>ÚC>Üå4?	Â:I[:ß¨&?`Kb=èR7èR7)<¨ç>o6>T?nÁâ=°=W$?ªu4:­:2n?CWb=bh7bh7)<ð2>³#>±?[?ðsD>Ù >>U*?ù§:<ë:-Å?¿ b=Û}7Û}7)<`
>¥ó#>[PQ?V¦=T$=l'&?:äØ9-?ºb=U7U7)<çG>ê>®S?Ú·î=½¶=5'?àjR:OöQ:G?ÌÓb=Î¨7Î¨7)<u~f>`ï
>AÝO?àÆ=.7=W%?Î,
:±:©ü>Ûb=H¾7H¾7)<¬oÀ>¼^>×Ó]?Ìq>¹	;>À:?H!:nc:!;?c=ÁÓ7ÁÓ7)<`4e>­ä>Ù:P?Lc=ËZF=´Ü*?Á»:HÜç9lÝ?ê¢c=;é7;é7)<Z >ôñ@>ÿÁT?°!>7ø=o&?C«%:0r-:wô>SÖc=µþ7µþ7)<[õ=h^<=ÌK?O<-÷'<± ?ßX9r&¡8Ï§P?lçc=.7.7)<¤¹>î>¡°X?C¹ç>³>­.%?0GK:&k:³MÝ>"Jd=¨)7¨)7)<{É>ûd>bAa?6µn>qI6>E'?G:å g:`T,?]d=!?7!?7)<ÿq¿>ôe>}èU?1£>Ó=Hë(?ßA:p[:j.?
d=T7T7)<tZ]>9>.P?v=Ú3I=Ñ?
:HM:ã
?¯d=j7j7)<Ëo¢>à­C>T?µ>{¢Ñ=H#?>é:Hu:u?¯d=77)<WÙ>§Yu>·Æb?U¯>Ù}>0?2aÅ:µU¦:Ùã?ø¼d=77)<÷Ù¯>²yI>q_?£ÍW>yý!>*?ÄÁÈ:Ú:±:çý?+ãd=ª7ª7)<ï=çs=TX?¼>ã5Ü=Tß?üK:ÂÜ?:Ë?ïúd=û¿7û¿7)<Ec>Îð>þnT?v¶Ì=¡o¤=#Z?ÎÈ:	÷":uKë>í/e=tÕ7tÕ7)<~P§>>KG>ÕëV?ý>÷Ó=Rr-?Kb:ß{:óÁØ>x2e=îê7îê7)<Äé~>ó>K(X?å¤A>Ys>7"?ôîr:Y3I:µ?Ee=g7g7)<>Ó(>äV?°²°=3=·/?·ú:nI:Ëå>\Je=á7á7)<ÖU>0>pv`?½Q>_½>2?Èwª:.°j:ªò9?Oe=Z+7Z+7)<öRy>Âí>I¼W?×Bé=È[±=RX(?§Ìo:HØj:P³?)ae=Ô@7Ô@7)<ïä>Sö3>Ì~Y?¯uó=ò®=Îw2?X×?:c#:#?´ce=NV7NV7)<¹NQ>"ûÿ=´RQ?]¸=`°=É?Ú9È9zy?Se=Çk7Çk7)<&èº>ÕHX>R:]?kh>í+>~	-?¨:Iìx:ÓV-?çe=A7A7)<l
>dÀ7>.\?ïº_>f >|2?éC:»ã[:ð)?ªe=º7º7)<q>>q1>¥X?m>ÜÙ=ù½/?6:bø{:&?e=4¬74¬7)<AÛ£>B@>.Z?¥È<>	>þñ2?ØVY:öbO:$?ñ e=­Á7­Á7)<y>´=J?
!=­Lë<ü?Ù:oÔù9)Â?(ªe='×7'×7)<¹->ê¹6>Ô]?Ë>(Q>Hå4?o:Â:MÅÛ>²e= ì7 ì7)<>K0>îU?¥ú>æ=G`%?%ðb:n:|O;?¾e=77)<Vé>}§@>?p¦8>¿¨=Ù?üop:·B':8?ùe=77)<Ë¥Å>@¯b>;5_?(+>1ò=}5?2ïX:au:^â>Îf=
-7
-7)<$Õ>)a>Ýr?kF>h>Ò¡<?Q:V¥D:Ñ-?7f=B7B7)<bi>ZÅ>x¨]?râ>+Ì=ª5?Ë3D:ô%:XT?;^f=X7X7)<>+÷Á=µRM?XÿW=-*=w"?+}:P: 
?f=zm7zm7)<£6>>ÑV?Ê²=ðe=A[%?i
:¤
:áûÿ>Of=ó7ó7)<+É>Sc>'c?g>¡p;>si.?Ü :q{:?Ø·f=m7m7)<(uÙ=ö=s¹L?B<Ãm<>s'?~Oá8$9ßVÅ>«Åf=æ­7æ­7)< 5.>sÌÓ=ðR?î=Ûz=ð0"?jm9k9¼ñ>´Ðf=`Ã7`Ã7)<±>9Q>zHY??->g.ø=£ú2?ì°*:Åi:W~
?g=ÚØ7ÚØ7)<×?Ë>p>ºX?¾->äa>ßÁ+?hP:<:î?ÃTg=Sî7Sî7)<ñz>{">[?Kú%>[Ró=A .?Êq;Yå:âL?g=Í7Í7)<Ë<%ç)<4O?Nû¥;AË;­Õ?UP·ì8ºa½v§g=F7F7)<`Ý>I8>^öU?é%>Û[ÿ=Qó%?l:Mð:¢?åg=À.7À.7)<:g>¬>'S?v%>À=Éh*?Ñ¾@:8÷H:Oõ>Yh=9D79D7)<ña>O>0>ì²a?">ce>¨È)?±:ÆÞ:p?üh=³Y7³Y7)<ý
>³>ñÊQ?®­=ó=KÙ,?ð4:gêÍ9`?wIh=,o7,o7)<
T>­>ÎQ?½lT=g$=ø+%?¿ÜÛ9:Ã9¡&?3Zh=¦7¦7)<ëI>âJö=åàQ?~5e=ïð.=Õ´'?Sç9z|ô9g8ò>±h= 7 7)<WÇ>mb>F`a?³ã>ðûÕ=8?ÌQ:+:èÑd?ÛÎh=¯7¯7)<2±Ó>Ump>dga?Jk>L`!>Ùx:?«ü:¨)°:áz7?ãh=Å7Å7)<G·c>aU>ß³O?tq=ý9=à+&?ðq<:³: ?òi=Ú7Ú7)<.îb>ñô>$N?-ü%=·¨ý<S'?F:©L:øÐ÷>"i=ð7ð7)<nñ>¹¸5>A¯[?Ü,>Ûü=­:.?k:À:!?j:i=77)<>>Ñî%>G`S?hsÍ=þ=S	)?º;:}á/:Ú?FWi=ù7ù7)<rr>p9;>Ë¦X?F[><h>££$?¸Æ:p¨:SÚ?0Zi=r07r07)<'å>É¿>ÆY?gt>E]×=bU)?!:D:(1:p})?]\i=ìE7ìE7)<ô©>
">°g?ïÐ=E=9?ó:Q:K5:åô?^i=f[7f[7)<f>
>Ãp?³ü>$_½=ßFX?z®Â:^ïW:Íf?
ki=ßp7ßp7)<5>Þ3>ç\?­k>ðâð=!L'?)½¡:5=:¨?xi=Y7Y7)<ÿ®>º©@>Hôg?Os >sq`>7?®ç§:Êç:CØ?4j=Ò7Ò7)<µb>à>mS?Zµ=
=ï?,:¤u:ö>j=L±7L±7)<[ ?6þ>sY?±>å+>Jøi?î;Gpä:Í¨$?)j=ÅÆ7ÅÆ7)<VX>9>PR?â³¢=8¡}="9$?û«D:â÷:*ý(?sj=?Ü7?Ü7)<ïD>»cè=X?­I=KX=¼/?b:ë,»9¥D?Hj=¹ñ7¹ñ7)<}ý>T>\iU?ï*>ù=£®/?»:/:½°N?xj=2727)<4>Os(>S?ÔÜ>eSÚ=Ô'?a:hB:Em?¯¦j=¬7¬7)<ìñ¹>ûQ>%¼c?K2>Çñ=6D=?þ8:;F:65í>±j=%27%27)<¦Ý>.­>®¢^?Wg3>)+>ÕÇ1?ý:^
:Ìz?yöj=G7G7)<ëek>y
>ûT?ç"è=òÞº=X?bà:6#×:ÅS?Xhk=]7]7)<)g>Ü'>2vV?U&>R¥ì=+?§]:¥z):ùþ&?sk=r7r7)<B¥>ÂE>b4V?ÐL>
Õ=&ü*?¢å^:WÉ1:]z ?~k=77)<YÏ¯>2^O>
Y?°>§l¿=Ø5-?ÍXc:ÙG:úÊ?}¬k=77)<GF>þô=yO?þËp=ÅÃ==l"?i³®9¥G:³Ç§>wl=ÿ²7ÿ²7)<¤?Ck>J/§?ÑÃ>%Z>°Ìe?­ì;ÍP¨:ü+J?Ìl=xÈ7xÈ7)<>_?òá9>Ô³?ÉÖÅ>åH>9|?æ-;í§:D?xOl=òÝ7òÝ7)<ðá >z=>8]Y?ÊU¸=-ñ=+?Î:Já9õ?}l=kó7kó7)<Á\3>¼Ü=P?b=¦Äa=
Û#?â®-:l:)?³l=å7å7)<É>¥@>wT?4O>3æÜ=-à+?hE:D,Q:¥ü?ç¶l=^7^7)<|Õ>d](>S?s6>ÞÔÛ=H#?qbQ:-:­y?\ýl=Ø37Ø37)<P­>½ù:>µZ?Å>ØÎ=0?×ðE:7=*:Ô?:m=QI7QI7)<í¦->ÑÞÓ=CÒQ?ÄÁ=LM=¿D+?jè|:$=:Ó5+?9km=Ë^7Ë^7)<W($=»üÍ<©L?lÑÚ<d¶·<¢u?-lë8Â a9y>Ä®m=Et7Et7)<Lu=¢g=g)K?z¯<¸Xö;=¿ ?{`Ù8¸ñ8¾7æ>âïm=¾7¾7)<Ï>#7>þ]?½a>ZØ>BA4?rOd:FûC:[?Ãóm=8787)<1=î¦&=²J?r4<«+<Bø?¤7ë7m¬>2Kn=±´7±´7)<ÇÀ>v`>A¼[?ÅÍ+>è¬>éæ*?¾±k:+ûJ:¡?[n=+Ê7+Ê7)<+k>>RâY?\.>`>ÿâ+?D:ýc:D´î>9n=¤ß7¤ß7)<B¦F>\ì=û'W?¬F²=Á=q)?%½Ì9):¤{Ì>ù¿n=õ7õ7)<(l>ö>7ùQ?æÜ©=l =Ç.%?½:Ò9»-?¾ãn=
7
7)<Ý=©>ëY=>éÏd?ÜøK>
>z)?õ:¿\:cB,?èn= 7 7)<Ih>ûp>ªµS?Ìq·=7'=V?Dp:m7:(²'?ën=5757)<ãD>GEñ=¤èP?ìjó=ã!Á=µS!?GÅh:Çé6:¶ã"?°õn=K7K7)<r¾>¿¦!>£P?r³=¾=¯!?2:l(	:p7?Ü(o=~`7~`7)<±í§>áG>^vW?«J>X±>Ïä)?ÇF:èö.:aé?Ümo=÷u7÷u7)<¶V>Ýi(>ÄHR?ÜT=pr=¦!&?VoX:Ù¼V:ý?ño=q7q7)<´Þ>»Åk>q?-[>
>ÁÙ4?Ù:·7:r[
?ÅGp=ê 7ê 7)<öU¤>pZA>°Y?Y)>cñÊ=fÂ+?~«p:WvD:gÍ?;]p=d¶7d¶7)<£>Þ»>æg?Ãh>åÉÃ=×o.?.!d:&O:Ûö?ñp=ÝË7ÝË7)<ÿ>0:>y¯?jQ>­= ¥`?<:Aõ9#ö ?(p=Wá7Wá7)<ôº	?¤"Z>S£¡?Tz¯>Y=;>=ëo?z;ï#¢:L?Xp=Ñö7Ñö7)<
S>x >Q?ômÖ=R¦=Å¹$?)RG:je:>%?b¥p=J7J7)<°>ìd.>UÄZ?öEM>7a>M1?Â6:È9:ÿü>Øp=Ä!7Ä!7)<>=(:=[KO?i<ä®J<)?æÀQ8e9P-0>
"q==77=77)<Cz2>}{Ö=U?8éÇ=Ä¤=Æo?Ê²6:´÷M:ã>*q=·L7·L7)<Bµ>=;L>Øçb?Küb>²«#>1?°Õ:?:õ?#3q=0b70b7)<ÑY>ïXü=æ¯\?8¥>b>aÈ%?o²:M®:^?oq=ªw7ªw7)<ó¨·=Áj=ÛH?ïs<ºíN<Fä?·Î¸L¼9h¿§¾[q=$7$7)<ì±>Ý¨I>KÞa?ý9>9
Ó=A;?Õ¬:ü:nw?¯Ëq=¢7¢7)<Wó5>Æà=Ã×O?.Ç=P+¦=n?QÜ9ê¤:5ÉÂ>	r=¸7¸7)<R~±>7S>C W?Â>ºrÔ=`6+?éu:·#::)?dsr=Í7Í7)<|÷>§>¨a?=?>óU[>[²1?²· :|:k
!?ß´r=
ã7
ã7)<OM>¼ú=bQ?~pq=Ò>=çó!?NRï9KjÑ9G?ô#s=ø7ø7)< ¼F>Ô8ô=<RP?¶±=ÅM=QÊ"?>ª×9á9¶Ãô>0s=ý
 7ý
 7)<| =|é5=µ;L?YÏ3<'0<HÎ,?Æ8´½7í?KAs=v# 7v# 7)<=.Ä>äG_>·í`?WZH>¥i>4?ÿ²:Ì~:Hq?àNs=ð8 7ð8 7)<ÞJ>ly%>ÊZ?¢3>B©à=f'+?m?:Øø:&¹?ts=jN 7jN 7)<,?ª>DC>z2_?>­È=6?óÎ¦:°I:î?ºs=ãc 7ãc 7)<È½k>ÁZ
>.Z?
8>cå>I@'?°:püy:òÔ"?Às=]y 7]y 7)<éw>íX'>^iX?`D>¹È>£%?æ:¶*z:üó?Ðs=Ö 7Ö 7)<ûµ>¨1>õuc?²~G>(>Äµ.?xD: /:?ºås=P¤ 7P¤ 7)<K>Í¥=Z=M?ÐØz=XH=8 ?*;:Ä=<:ó&ÿ>·ct=É¹ 7É¹ 7)<ú>,
>?Ïÿ=lrÉ=õ"?Ô&ò9:Û^Ý>-et=CÏ 7CÏ 7)<s¾¥>Á>Âú?Eâ>
¬=ÒZ?Þ²:_:c?L®t=¼ä 7¼ä 7)<â>ñ>-ÂT?Mz£=Ru=0c*?uÞø9áå9Ê
?ûÔt=6ú 76ú 7)<y£7>MÝ=Ï6T?èL$>¢>Îê?öT:È¿:ÿ?xåt=°¡7°¡7)<ßH>lN$>¼Y?¦AÉ=2Å=T.?Á7/:îõ	:3"?øt=)%¡7)%¡7)<j?Pg>Í~o?Áa>8Ò5>øG?é::'àD?úu=£:¡7£:¡7)<Fa¤<ªQ<Ð?I?K
<*f<â?ªõu9jö9WEé>&Qu=P¡7P¡7)<*Ùc>a%û=@h?¢=Ôªf=\4?à9Å9­+?`ru=e¡7e¡7)<­Õa>Ì>5S[?9G>U>xè'?ó¿:a;:¬%?ýu={¡7{¡7)<%l¡>F±<>«[?l>ð÷Ã=@Á/?<:±Õ+:&»J?DÓu=¡7¡7)<|½®>E>¬\b?`	*>_|ú=¡Ç-?#,:ÒW:	Ç?êu=¦¡7¦¡7)<lÌÜ<­D<¢|I?OñË;áÒ³;+?a!9º(9¢ô>¦v=|»¡7|»¡7)<MI>'i%>CV?_Ná=î°=BW#?QB :éH:aF?'v=öÐ¡7öÐ¡7)<ÞF¤>
E>ÓT?l?æ=:ë±=¥%??Í{:u:3õ>xv=oæ¡7oæ¡7)<Äª<^[Y<zèH?èg<¶I<ç(?á9s;9OÓ>%ºv=éû¡7éû¡7)<ÀÆh>Éè>Ò}P?«$ù=¾o¾=u'?:ý:uÖ>Àv=b¢7b¢7)<­k>P>#ÀN?C_=\,2=EF ?`&:Sl:?`(w=Ü&¢7Ü&¢7)<×C>«3ñ=Ý
O?ðA=wmp=/#?º¼Ú9í¨ã9t÷õ>{Mw=U<¢7U<¢7)<)¥>ºÔ>>Ø]?b;ß=Ú·¦=¢c+?:V:Îí+?`qw=ÏQ¢7ÏQ¢7)<ú»>Hø=>RèU?J+>;Ñ=£C?ÄÍ
:Ó (:fYÓ>)tw=Hg¢7Hg¢7)<«ÆA>^í=ÄP?£=xI=¹)?*%:DðF:|Ô>wvw=Â|¢7Â|¢7)<KÕ>`¾->tR?Î-õ=#3³=È /?ó:yg: ?èw=<¢7<¢7)<>±<@\<ê³M?ç;­:Áª=?Ò´W7àÐ8¥e=?¦w=µ§¢7µ§¢7)<Ma>>käN?_J=¼Yj=·å ?³ýß9X$:s>®>hþw=/½¢7/½¢7)<!4¥>ËY:>öòb?2>} æ=ßR+?#C:¬tJ:ñ?÷>x=¨Ò¢7¨Ò¢7)<M>ÑM0>ÐXS?b	>¯ýÖ=ùÔ#?µÂd:S&[:
?	x="è¢7"è¢7)<TøA>nÐñ=`YM?éa=GJ/=÷$?ìÊ9®ØÍ9¬Rû>åx=ý¢7ý¢7)<zZ$>ÁÏ=HJ?GB=§è<å'?ß9T2ð9öBî>Tx=£7£7)<¡0Ò>nq>ûß^?ªg>+->G+?b:T?:§Ü
?x=(£7(£7)<N>ß?>6S?c¦Ý=Î¡=W/?T:BtC:_/?ö²x=>£7>£7)<)±~>ÔP>KBS?ô·=×^r=Ý¤'?Úeg:¿$:_È3?Ëx=S£7S£7)<¡>jª>¦X?Ô,ñ=$·«=ÑÆ3?+M#:lä9ø7?ËØx=ûh£7ûh£7)<Åä?güm>þÄ¨?µô¸>±D>¹p?Éý;½y:E^?Ïðx=u~£7u~£7)<Â>ö»>LPP?Ê=/¤=ðï?ùª: :õ>Ïøx=î£7î£7)<Î>¨$>Ü[?
0>F´å=ûó,?²:î9:+2?ì%y=h©£7h©£7)<&}>µS>XR?®e\=ë,=M%#?V9á9T:ÈyÕ>fy=á¾£7á¾£7)<)s>0¦>mU?÷©=Hâ\=û)?Ã9¸9Rº96wý>Öy=[Ô£7[Ô£7)<ó	>xÏ">¨çU?Må=n°­=`$)?:ÌØ:5¡þ>%y=Õé£7Õé£7)<Íÿ[>E§þ=)]?ê >îQà=7¶6?ä<:Uà6:¯ÿ?¨y=Nÿ£7Nÿ£7)<ýñ«>DÊE>^?¾¸>âË=9«+?0J:VZ:Rí>«y=È¤7È¤7)<&e§>ð<;>±Þd?go">4ÔÕ=nxB?ò4:tf:mÂ?ÕÂy=A*¤7A*¤7)<Q×Ã>0¤^>(/a?_©>Þ<n>*,6?ÓéÒ:ê|:¾E)?dÝy=»?¤7»?¤7)<;J=§jÇ<Õ|L?D<ògý;=Ë?&³9Ôb69WPÏ>ßy=4U¤74U¤7)<6$=(=óÇM?WL)<ÐO<¡W!?2Î¸ ßK¶½hAc&z=®j¤7®j¤7)<õd·=¶Ng=ÚøJ?æÞQ<q¬%<%"?x 8£(9øµÊ=ÊÇz='¤7'¤7)<u×'>µË=S?úýÈ=c¢=n?+B:îT:Ðéé>ÊËz=¡¤7¡¤7)<1M>#ä=?Óe?|Ñò=£=ð >?@ã5:*J:tZ!?ùÑz=«¤7«¤7)<Ç>);.>V½X?¾3>)[ð=c)?¢¹:f:CÖ?Sûz=À¤7À¤7)<©7©>êH>¬
X?¶Ã0>°>-ü'?Hp:½LK:I?í4{=Ö¤7Ö¤7)<=>¨Ó&>ÁDZ?Êw>eSÆ=P'0?½u:´Ãr:1/?D{=ë¤7ë¤7)</±=ÛÑ`=íÁI?b5e<Ü´C<eé?xu¸ÄAK9¾V{=¥7¥7)<ØB­>cON>»ýV?ûí>|É=3?ôT:¨V:Hý>p{=z¥7z¥7)<f¢>Õ/>E¸[?! =JAb=J¦5?µÁ":c&:Uì?ôt{=ô+¥7ô+¥7)<éâS>'Ò>êP?òÄ=H%=ñ)*?Â:ò¯:&EÔ>{=mA¥7mA¥7)<sª>ÞL>sþT?ga>C^8>à?ò }:tf:*Ð?|=çV¥7çV¥7)<>DB'>³R?Éù=¼=µ')?&¯:¨i#:Ô>û|=al¥7al¥7)<¿sv>¶Ô>´%Q?ôÓ=¢=Ä&?.+:Q;:óé>¤|=Ú¥7Ú¥7)<±>pM>z\?>Þì={¨=®Ú3?@{:Z´\:¿w?"Ü|=T¥7T¥7)<fa\>ò'>L¶P?k=C¯c=á?Ã9Û:]Ø>ú|=Í¬¥7Í¬¥7)<5Ï·>?VP>sÜa?>>D>Ç'?f^ :@úþ9!?Ôw}=GÂ¥7GÂ¥7)<Qtþ>Ú
>#²c?k
>2>Yw:?-Ô:Òt:F?z}=À×¥7À×¥7)<"çC>6õ=PL?ÿDN=Ó_#=!?3¥7:Ò5:Ì1?TÙ}=:í¥7:í¥7)<W>Tg >ÐÝQ?P¬a=YÐ-=°0&?4¼9Å·°9-?©#~=³¦7³¦7)<*cÜ<'+<¸oU?nö`</Â<û=4?eb8®!ç8åÀz>3í~=-¦7-¦7)< <w$<ÞuJ?4õ;ð·;2¢*?Çù·W?9Rt½ßÿ~=§-¦7§-¦7)<¡L>*ù=ºÉQ?=£·O=!w?ª:ß*:°®Â>ü4= C¦7 C¦7)<YV=Zµ-=UßK?Î¿<³ÉÝ;?müÆ8×49I}>D@=X¦7X¦7)<{¼È>®f>/e_?_ï0>ÚGð= <?¸LF:O«:1"?_=n¦7n¦7)<Ë;>«Ö,>^«R?/å=qÒ¯=rÙ&?»: ø:ê{?;=¦7¦7)<Ùå¸>«-9>¶?_Á>¿U>æ÷g?¾Ã¿:©:%?%Ö=¦7¦7)<éÐ>ÿ%7>ÎR?Äi=×F^=î*?j;b9^)s99-î>Uè=®¦7®¦7)<[>¤.ø=vb?Eþw>tñC>r"?6ez:¾ËW:Ö? ë=úÃ¦7úÃ¦7)<BÄ~>¤m>ðU?E >,ø=Q^%?Êc:rý:ñ1Ö>=sÙ¦7sÙ¦7)<'¦>'/><?Z?²eÚ=!ì£=*?;j:<t`:ÛÇ?ï
=íî¦7íî¦7)<ØJ=ªôþ<Î¬K?Î,=UÑú<ÙA?:ò8ËP9ÆWØ>U=f§7f§7)<>î©¼=!T?	L=Ê§M=Lè*?vJ:üÅL:©ý>|=à§7à§7)<1Ù>¶¨`>cw?k>ÎL> C?¢Uû:@·¿:Î'?ù=Y/§7Y/§7)<ÍØÓ>¾OV>S}?ï>×= Å<?½G:¯<:,í+?Ò=ÓD§7ÓD§7)<na®>G!>6f?}»ã>E!>d·W?&Ï:©&:F?Ó'=LZ§7LZ§7)<¦j¼=èµP=g?+=GA=Î/?Ù9ÁO·9]Ü>¥)=Æo§7Æo§7)<FÆ>¤é>G´?iÆà>ßa>îòÌ?;{KA:QÒ?¬*=@§7@§7)<UQ	?"'>êÁÑ?cä\?B<>eÅ?,õv;µ3À:(w¤?Ó+=¹§7¹§7)<A?Tó>õÚ?Üþ^?ý6>Ñ?tÔÈ;Þ÷î:º$×?Ì,=3°§73°§7)<
Uà>M%>nq­?þ
?³>J·?È<{Àm;û0?2=¬Å§7¬Å§7)<Sf>òi>`·Y?(sM>EW>Ö06?§®o:b:]g?I5=&Û§7&Û§7)<æé>9Â">§ÆU?Æú>óÆ=}ú7?vs?:¹:5
:?Í6=ð§7ð§7)<TÀ>YP->?,>ÄLø=ÍV?zÔ:ÈU:§Ï~?=Y=¨7¨7)<Ø>äR+>òóZ?÷0>³>Æ/?:M:dï5:ê3?Ø[=¨7¨7)<
£>ÆA>¿hW?hK2>ú	>ÿè%?Äo:H_:¹ú?Â^=1¨71¨7)<b¾²>¸ßM>C^?ùÌ>´Ô=½~5?±:öÓ]:2Ã1?ø_=F¨7F¨7)<"8=®Çî<iE?Î<¼;M?K	9Ãh8Ú?}k=ÿ[¨7ÿ[¨7)<¨>HH4>kÝP?o¨ô=º=ü[(?Áîm:yA:i?ÿ©=yq¨7yq¨7)<HQ}=ñ=KM?g <Y&<¨?R.ç7[bc9$#=oÀ=ò¨7ò¨7)<pCt>Ç>SO?U$=§Ís=^?¡â!:¼ä98.5?YÉ=l¨7l¨7)<`><±C>Z~P?·!¬=.~=¯x+?%	ì9%Îç9V?ß=å±¨7å±¨7)<Ái=rB=kÎI?RË6<ÎK <÷?ÿv9aÜ)90Ò>.í=_Ç¨7_Ç¨7)<À=Ú!=§9M?Þä9<KK<q=?ñ¸>aç7þ¿ý=ØÜ¨7ØÜ¨7)<,D'>©óÈ=7U?2â©=°=ö&?ûiV:é[:ýù>(=Rò¨7Rò¨7)<¶Ë¸>Z>|ýX?áz>bã=Üp*?¯:®¹:¬×þ>ò=Ì©7Ì©7)<ËI©>2=>§e?B>»R> »5?s3´:úÍ:te ?8=E©7E©7)<:¹>RÍ>8þ?Ê,>Ðî=99?ó©\:q:¡X?!	=¿2©7¿2©7)<@@?µÒ8>Áó¹?1Ö>{>RG´?Ï® ;íÖ|:ü°¢?X=8H©78H©7)<Ì/>csÝ=ñõJ?£`=¡£Z=}ÿ?éW:8:w?ßv=²]©7²]©7)<³>Â¡!>4AM?5M9=­`=ð ?ü¼ä9Jà::QÑ>¾«=+s©7+s©7)<j?>Éí=(N?Ç<Sõ¢<(¼?ïÃ9?ÈG9ÞG&?==¥©7¥©7)<LN>Ó,>î·X?v)+>}ç÷=fÀ0?ñèz:ta:w©?è=©7©7)<´¿=Vm=XÇN?×«³<R<»?ð¸Zò9ÃïË¾ò$=³©7³©7)<e×=n)Ã<tÌI?Ð¤-<×Ð<_g?M86è8-´¤>|b=É©7É©7)<&:=7§"=dK?Çå<Ùíp<æ?¥68®9n# =@n=Þ©7Þ©7)<8¸>¬>@U?Ï=D¬¡=ÀH$??6:ÚÉB:³þï>Ö=ô©7ô©7)<<þ=<¡ýP?S
<K<j	?ö³7(à	·3§¿s=~	ª7~	ª7)<á=Ø)=µÜK?¹ÓQ<Ó!9<ó?ì<(¸«P9Q|Î½Â=øª7øª7)<e,>Å¯=a½P?¼u=K·B=8o!?òè9Ð	:È×>Vý=q4ª7q4ª7)<?°x>Ø>^¢Q?ßâG=]	=Jå!?û9Öë9³?Ä	=ëIª7ëIª7)<¸Á?>¶î=­¤M?}u=2OC=¾ö ?\~î9 ½ý9ûð>ÿ.=e_ª7e_ª7)<ÖØ>0*.>ñO?Æb=ú.=M&?5T9io:E?P>U<=Þtª7Þtª7)<t9?®ri>®Y ?Pø±>Ã
8>Èw?
:EC:9?(D=Xª7Xª7)<Çü=Ý8=-NH?c¿4<A&<?Né¸V÷#9CZ¶¾nI=Ñª7Ñª7)<ûÿÌ>m[>`+o?\÷>nÌ=L,H?¿:äB:L?0M=Kµª7Kµª7)<LR>Rü=]U?ÜB¶=$=_¡,?Þ]:5^:Q³2?îm=ÄÊª7ÄÊª7)< >Û>wW?ª^À=
={Z-?Zõ&:ß):åü>jp=>àª7>àª7)<è³>yI>fd?Üð>'Ï=%ó6?]Àô:ÇÚ:ý1?=·õª7·õª7)<>ü.>3°]?uc9>4b>Z$?ã2:DJ&:7²	?F=1«71«7)<¼>ãÀ<ï+@°D>>#?í-:_ã5::Ëô>O=« «7« «7)<B¦C>.î=cR?ì¤=:Ë=¥"?i¬ó9#Ó:?ð>¥=$6«7$6«7)<z49>Öã=íP?,\Â=;=hl#?20:Vù9õÊ4?§µ=K«7K«7)<¾>ÌÈ[>s]?Ë#>Ó=?(-?·Ò:Jj:W?½=a«7a«7)<ð>û>4&Z?ÂWw>òg,>´¢7?ÿ:cv:3
?mÕ=v«7v«7)<íKV>Ë>åUS?Î>¨Ü=öl#?æW:y:!nÝ>(Ø=
«7
«7)<hy>~>LþV?ªç>ÙÀÕ=$&+?%:â:¶»?	+=¡«7¡«7)<xeÐ<ö]<ÒL?í7°;B«;'µ?©»¸Z 9.õ¾ª]=ý¶«7ý¶«7)<`<ÑA*<õªI?;TZ;w?Ý8äa¬8^¤B>%=wÌ«7wÌ«7)<"sk>>ÀÊX?´fÃ=I$=¯³'?p*:ì:6|?>²=ñá«7ñá«7)<QÂÿ>ª9>n°?->d¼=8k?RH§:âÐ:7!?Ú²=j÷«7j÷«7)<yû?{>>ã¸²?Ø´>?5>U$?$8;¯§:ë?	½=ä¬7ä¬7)<->|£Ñ=KS?ñ§=Yn~=d(?::Ñ:%R?¿=]"¬7]"¬7)<gZ>ò>ÌP?Î¢=ýy=Ë
'?¤Ö3:f£í9ï»A?È=×7¬7×7¬7)<ìc>;!>wOV?ë1>d©é=Æ$? G:Ðu:xÞ?¨Ù=PM¬7PM¬7)<´ð¯>núQ>tV?0FÅ=â=Óx(?$;3Z;o?á=Êb¬7Êb¬7)<uì>­]">UvY?`´=ç=	/?Öw:Çh:á?ù=Cx¬7Cx¬7)<Y¸>ôâ[>¼NV?a°ö=p¾=a0&?¼²Q:mÌ>:Ú­?;=½¬7½¬7)<Hu=¨w	=a%d?0ú#=e=$ä?¨ä8¡Ê8õÊ><=7£¬77£¬7)<w<>ÌÃ,>`ÃR?dg·=<¾=VÌ&?}~9ê;æ9>8O=°¸¬7°¸¬7)<¬TÐ>ï=q>R]?zÒ>8IT>Ò)?g¨:u¼8:vH?e=*Î¬7*Î¬7)<Ào>Ø
>kYX?m½>4Å=,à&?ü4¾:/%:Çø.?Zm=£ã¬7£ã¬7)<©qD>ùñ=l;P?±i=$J<=Æ?ÌéE:FA:Zà?Zo=ù¬7ù¬7)<Ü]£>ô5>)Xf?æçX>/>êØ7?CÄy:ü¹M:°f?=­7­7)<u,>d`1>ÔhT?Êå=Âr¬=:e*?1z`:èÖB:zx?zº=$­7$­7)<õz3>QÜ=_P?¸=;é<j.?rúÿ8hÐ9¹|ï>)é=9­79­7)< >ð86>Ç
\??Ï>bùÂ=1?tº:´:>Ý?Ôë=O­7O­7)<8>¶->CS? êâ=À«=)?B2j:¦_,:jè-?=}d­7}d­7)<zY>[|>¶S?N¢Õ=_Æ«=1?Z,j:³ :Êé>ø=öy­7öy­7)<ïºÅ>Ch>ëïY?ÐD8>«W
>Êß&?z:ïbq:Ëû?"=p­7p­7)<Ç>9S!>»U?>¸³=í½=«(!?VÌ):lå6:®ªí>X6=é¤­7é¤­7)<ÂO_>ð>ÖR?ÍØ=zª=È"?¯Ô/:Ø±/:b?×P=cº­7cº­7)<áu2>l5Ý=GN?¦	=9pÞ<Yk?Þ39o99O\6?ø\=ÜÏ­7ÜÏ­7)<#Ç>«b>ta?®çk>T°3>(?PW¦:Í]:&@?ðc=Vå­7Vå­7)<o¨g>S>ÔT?Ä=}½= Ô)?Á,h:ÑH:6?ü=Ðú­7Ðú­7)<§û>ªù3>>Q?åÝ=©¯="?¢y:Êa:^u
?=I®7I®7)<ºôÖ>ìt>;­`?<¶?> ñ>¬+?³x²:k·:=´?[=Ã%®7Ã%®7)<ú>Ãg&>Â_?ú#æ=¦¦=ÃÃ0?íü:k8à:c?í=<;®7<;®7)<¦©>OF>¼[?ÕÞt>¥:>È(?7>:§:!?
=¶P®7¶P®7)<=ù«<ïJ<©ñX?^Ü<Ø;±â3?« s8ý8¡gï>Ñ8=/f®7/f®7)<3Xª>ÖÁI>Z$X?­ý>¿Bí= ,?t²*:9:R!?ÊA=©{®7©{®7)<íú¦>}
B>hL\?¾¶Y>>2>?$c|:çN:B¾?mI="®7"®7)<a·>QÓ >7[?>(>Lgë=÷6?¤J:½í9XZ?0O=¦®7¦®7)<-?>r'>òW?IÐ=É=÷)?r A:7¢
:O.?Y=¼®7¼®7)<Lg>n(	>ÚW?{ô=é,·=p*?Qx:C¸@:tí$?®]=Ñ®7Ñ®7)<Y+>ÈÑ=2ÒQ?Î|¯=6|=d3"?:x¡:4ëç>¯m=	ç®7	ç®7)<Úþ>tl(>rÔW?F>.CÁ=³Ü.?øpS:a:Ào-?-x=ü®7ü®7)<©â>Çs<>ÂS?&hÛ=Ì"£=Á&,?«D::k*?ÿ=ü¯7ü¯7)<`«¡>°7>LPa?º°1>ÆS>?0-?bÔ~:ìªF:I/$?Î®=u'¯7u'¯7)<^íu>l>ÈV?uóG>>'ð"?Û:/æ}:.
?Î´=ï<¯7ï<¯7)<-à=o6=DºI?ÕÑ&<Ì·<d"?³8À649iÒ6>ÁÈ=hR¯7hR¯7)<Ïý>i;>&X?ÙÇë=nÓ±=U·)?Ù5:Ó7:ðý>fÜ=âg¯7âg¯7)<plË={=gO?
=i¹ö<¾?©R9òG9q+?=\}¯7\}¯7)<y§>¨\G>·V?}Ç=æ\=\-?þã,:µê:dØ?®=Õ¯7Õ¯7)<´8µ>ÕP>'^?£.>1þ=_X/?P::6?)¿=O¨¯7O¨¯7)<Tò>~K>X?¡÷z=¤ù>=5(?µáB:[":-?éÿ=È½¯7È½¯7)<@§>âH>ßòT?¯Å=W=[	&?;Y:ò5:§Ò?·=BÓ¯7BÓ¯7)<ÚhÌ>ÿéd>d?þ8>/>1?}©n:©h:PM?îl=»è¯7»è¯7)<·p²>@K>rí`?D>]ÌÂ=3?³F:ú@:§l?'=5þ¯75þ¯7)<ð¨[>iî>äS?2=úrq=Ò«&?5üL:ÖÆ$:û;?pô=®°7®°7)<$|<¨à<½Q?¨ýA:N];:á?-83Ër9·==()°7()°7)<Y>«>V?ð.>z1	>íf"?^ô:íBc:Qi$?Å6=¢>°7¢>°7)<éB>Ó|ð=¨{O?úfx=n9N=Û-?Á¶¬9ÀD9@Î
?x:=T°7T°7)<©Â>®>®HW?ù¹!>ý=N#?n¬i:mß1:¶'(?P=i°7i°7)<h=`M$=fO?F^(<&<J?Ý)9x`Å8Ac8?5U=°7°7)<3"}>Û¼>P?qÙ[=ðÐ1=äA?Ì;:wP:)9?9}=°7°7)<Ø>8Ó->cV?$Ý>[õ=`Q?;](:40:³ô>Ë=ª°7ª°7)<sëj>J}	>¬´Z?_ã=
å¡=¡Ä3?JY:Âv:Ìt?¤û={¿°7{¿°7)<-¿=íqn=·M?ä<Ê)]<=¥?&Ü8Ì8
?ÚC=ôÔ°7ôÔ°7)<êyÊ>|Êd>Hb?£>lÅ=É¹:?ªºj:/:ñ¾<?òL=nê°7nê°7)<6²0>Õ	Û=@N?ÏÉ=u`u=.g?äE:ý=,:?ó¡=èÿ°7èÿ°7)<=ù;=L?2.<0ª<Rû?9ý·d9´×Ý½B®=a±7a±7)<~ÍÕ=,Ô=ÔO?Vç<6ê<ûC?ûî·ßì8#¾µ=Û*±7Û*±7)<
¼=-8=ÉL?¹`<o\=<?Ë?É Ø6¾çU9T<Üë=T@±7T@±7)<Ïa>«>XYT?yp =£u=½¢'?29\:l::5?®ï=ÎU±7ÎU±7)<*þ[>Ô¦>äU?ì Ñ=k=/)?W
:%:;êÕ>¶ò=Gk±7Gk±7)<èù>v$>þæQ?¶­=ÖJ=7¨*?(J:3i6:?åø=Á±7Á±7)<­în>½¬>âP?¯î=2z¸=Ô%??íX:M(:8È$?=;±7;±7)<^¬>º´N>yU?ö=©T¾=¬È%?uY:IËY:ÿ>
=´«±7´«±7)<r`>Îf>=N?9=§ð]=ú?u<Ð9Yí¿9wà
?=.Á±7.Á±7)<¡<¼:<¿<I?¢4ú;sÙ;»G?o99lsk8a3@:A=§Ö±7§Ö±7)<ú>·9>9ßR?ë®ö=¤»=´R(?ü:Ü$/:Ë&Þ>T=!ì±7!ì±7)<Èòu>
´>~åP?Å=Å¤=K!?ª#:¬:fô>³d=²7²7)<'½¥>gÀC>ÀX?Ló>f7ä='M2?Xa:X:i5?=²7²7)<Up±>½åG>ü<c?4
i>6&>Ty3?¶Ü:¼:ÍjE?§=,²7,²7)<3<ù?<L?}Ã<³ý;ro?z5b9?ä®8ç¥?Û¼=B²7B²7)<a1s>ó>¦HU?SÏ=á=³S&?	^:iÁ9Æ¤M?0¾=W²7W²7)<©>*Ü$>eT?£>.]Å=,?mH:Ù':Ø?ÄÁ=úl²7úl²7)<u		>Øí«=ÍL?t¢=¯m=J?JÂæ9_»9J£?É=t²7t²7)<k>ve!>QX?¯p>Ó8>"F&?)-:t[_:I?%?þä=í²7í²7)<y¨>à&.>OZ?:c>kn)>Eï+?óIÀ::ËW0?
=g­²7g­²7ûK<Éw=zS;=zåJ?Ï<<<íS<·,?$/8TÂ39±Aù=M:=àÂ²7àÂ²7ûK<¬"ª>ÅG>çÂZ?[.>W
>D)?	Î: M}:Û~ ?U=ZØ²7ZØ²7ûK<L­>§/>F:W?»ú=Õç¾=	(?ÈH:,:Q%?ç{=Óí²7Óí²7ûK<ôi>ö¨+>^W?ï4Ð=´F=÷¡+?ÖB:ßâP:Èî>¦¦=M³7M³7ûK<Ë8^>n>R??âk=ó==öR?
Õ9¯GÝ9Åzö>B¯=Ç³7Ç³7ûK<R å=æâ=%ÔK?¹V<KÖ<Âæ?79Ð9íG?ÂÑ=@.³7@.³7ûK<NÞ>D%>=U?AÃ¥=Ì¦y=Zú)?N:÷9là	?à=ºC³7ºC³7ûK<{Vª>ãcH>Y?)>Ô>Q¶&?0:µ?Q:Ù2?=3Y³73Y³7ûK<òã=K=¯±]?wNì<Ô<ñ¤??È¤8ûal9,2>k
=­n³7­n³7ûK<£>Ï¾=ÏP?jÀü<:±Ì<
?9¸8H¿?^#=&³7&³7ûK<­¹>V2#>k3P?cÀ¢=K=º!?éð:^­:²±ù>¶<= ³7 ³7ûK<
A§>UA>cw]?5#
>yÔË=òB1?dÊ:O:+?ýG=¯³7¯³7ûK<D>
ñ=?P?Â
=yÑz=u9?sKÍ9¡ê9à>è\=Ä³7Ä³7ûK<p{>w¶>«vQ?" >úõ='?ìß:J:ýðî>=
Ú³7
Ú³7ûK<Ãw>T#>9Z?>~Ý=m²/?Ï£§:×Ý:?=ï³7ï³7ûK<së±>ÍQO>e²[?Z>wã">ÀÉ+?ºl:æO3:0â(?=´7´7ûK<¬>VC>ôîa?>;>9.?MÜª:yv:uÂ1?5 =y´7y´7ûK<mé>0ã1>l½W?ò=¾¼=¡$?Òå
:¨ø9¡ÿ?Ú»=ó/´7ó/´7ûK<f±>C§L>2è]?ö¶>:¨U>ûd-?H®d:Á]:| ?ó=lE´7lE´7ûK<ºê>¢/>KW?J!>~uñ=êY+?·':àZ:$y?øô=æZ´7æZ´7ûK<¢L>.ú=P?go²=)-=È!?ç:ô":ì>ê=_p´7_p´7ûK<ßÇ±>à6O>ý¢[?¯Ãc>[++>VR*?ú1¤:©q:¯?f=Ù´7Ù´7ûK<ÄG>ÿC!>©Üa?õÂ¬=âa{=]ï/?±ÖG:ô;O:9Ýö>i=S´7S´7ûK<ð><
>v?<ô©>öãr> 3?fYë:ÖÀ:¼7?ï2=Ì°´7Ì°´7ûK<½>o\>\?oýë=Æ$«=Ì0?«:_:ã&?]?=FÆ´7FÆ´7ûK<¨ª>1@>àT?§¯=BK~=<00?4[H:ì¶:×²3?zt=¿Û´7¿Û´7ûK<tOc>½}	>oS?¶×=/_¨=$#?Yf:?{4:¹]#?ª=9ñ´79ñ´7ûK<×=i <7O?«)<3A\<ïè"?ÿè9h<p7Úà!A}=²µ7²µ7ûK<hBt>üå>úQ?ãî=vyX=í)?êÔ95§ç9Pôê> =,µ7,µ7ûK<Ð/>dÉ>Nÿ_?áq?ö4å>¨,?úøO:®í9`?¨=¦1µ7¦1µ7ûK<æ5>Nà=SÌO?WJ=Ï¨r=t?±µg92ôx9Dî>ý°=Gµ7Gµ7ûK<0÷>ßS9>+4Z?;P(>öó=/0?ômN:Î.5:Ö?Î²=\µ7\µ7ûK<uC0>$bÒ=h{V?ó¾=»=2",?¢ :¢ô¡9}?Î´=rµ7rµ7ûK<yÇ\>ü=ù0`?">ÁH>Ôý?ûJ:~:#:,?LÅ=µ7µ7ûK<Ë¤>"D>X W?n¬Á=ZL=©L(?'8M:L):d(?Ò=µ7µ7ûK<I>o)>E¼W?V¢=¹j=1?;G,:5ñ9Ø6?«Õ=²µ7²µ7ûK<²§>?í/>ðôc?3Ô>¤òÓ=Ã3?ÚÖ:¢P:ÿ"?}ß=øÇµ7øÇµ7ûK<gcs>¬Ã>û¹U?Wÿ>¯â=?D(?4V_:[×G:?#ù=rÝµ7rÝµ7ûK<¡°>>EZ?W¾=U=QÜ)?5::û9?=ìòµ7ìòµ7ûK<ØBÛ>SÊr>Ì0g?'Xj>Ë*>Â /?ÌZÉ:Ñv«:KP?¤t=e¶7e¶7ûK<0î`>o¯
>§O?Wç=û{=Ht"? +:nøû9´^.?¾=ß¶7ß¶7ûK<æ]>´Ñ>ïY?¡5>*>>ªM"?a:Ý0}:ÿØ?5¥=X3¶7X3¶7ûK<=p(=nçJ?ÿ°<º	<â)?9Àv¸8j1P?÷¦=ÒH¶7ÒH¶7ûK<5vÓ>åi>crg?'/>5Eï=4Ð;? M:Vëw:¶?#Ô=K^¶7K^¶7ûK<Á`»>~\>ïðY?E_>È+>ñ]&?¥{:â:6	?Mï=Ås¶7Ås¶7ûK<'>\*Â=_ÿ\?¡¸&>ÝN÷=±,?o,:J:¿Û?2=>¶7>¶7ûK<³ö6>ûÝ=ÞfS?ð¾=+=¬!?(ý9Ìw%:ÕÃ>=¸¶7¸¶7ûK<P>Õ >V?«zÒ=ì=c2?ÿ=º9qCÅ9s²ñ>8O=2´¶72´¶7ûK<cÂ= [C=lM?\-l<uW9<#?öÂ·)¹8óÉ´½ÓQ=«É¶7«É¶7ûK<>¼2>[µW?(W
>úË=Ð¹1?éqü9Ñ:nî>n=%ß¶7%ß¶7ûK<|V>ÔÂ>üO?µ,=Áè="?Ã÷9`Ç¾9`;&?-=ô¶7ô¶7ûK<Èa>5Ã)>»/R?Rn>Ú=Ì&?kñ9¨<:²vë>t=
·7
·7ûK<a==é<ëP?ÔÄØ<V<ª<ýü"?íæ>99#s(?=·7·7ûK<\V>Bï$>ªR?à}=³nT=·+?Õb:râ9ä3?=5·75·7ûK<½í<ï<E?¦ü;£5Ì;¨X?Åïó¸69OÊ¾hñ=J·7J·7ûK<øG´>JMS>ÍjZ?,þ=Ç¼=?ö,?&V:
C8:¸?«%=þ_·7þ_·7ûK<Uî`>7À
>­O?ã=±s=A¶"?àÄö9½9µ'?4=xu·7xu·7ûK<óæq>
>°¢Z?§þ>ºÓ=´£%?2S:·\:[ºõ>*=ñ·7ñ·7ûK<Ô	;=q®ê<qL?u<ÕÝ<ãü?úµ·ÜE9ðsk½C=k ·7k ·7ûK<Ëp­>ìD>·xa?W>æ>s0?2n:Þó9\?=äµ·7äµ·7ûK<\:c>U	ö=
nl?ä{>9K1>KI5?¡ñÒ:á:&4?¯=^Ë·7^Ë·7ûK<+60>Ü=Ý	M?¿ï>=¹r=â_!?_­_9£üÂ9|Õ>nµ=×à·7×à·7ûK<í>2->,ÈX?l(>ÕR>ø(?ÄÅ:¥Ê¦:º?XÈ=Qö·7Qö·7ûK<â>Ó->ÚV?H²â=6¤=[J0?:^:):j×D?9Ê=Ê¸7Ê¸7ûK<Ä³>sLR>îÔZ?ç¦>DUI>¡Á-?Ï;À:û¢:iù?Ò=D!¸7D!¸7ûK<Ó	>,>rÀT?¨è=æË²=À&?}®O:;|%:\£ ?qg=¾6¸7¾6¸7ûK<ä8Ñ>1m>Ïa?4>F>?0?~?:ª
:E?"ï=7L¸77L¸7ûK<(>º÷>¨`?×>ãÈ=Ç8?yo:.Z:iÀ	?ü=±a¸7±a¸7ûK<3)>}àÐ=¼ÎO?@=='?ï7:R{3:Cí?ç=*w¸7*w¸7ûK<»>YF->ÍÔU?Oë=*®=ï,? ÅW:âF:E?È=¤¸7¤¸7ûK<ð<P-<ÇI?ÊÌv<cNF<M?æíP8(ãÜ8$r>.=¢¸7¢¸7ûK<F¨>ÞaD>U\[?¬ü>¯]¼=¸`3?K|É:þä°:@Ë?F=·¸7·¸7ûK<ÉÉ>N#e>Þpa?«Ö\>¥,>¹º#?',::9ÿ>í=Í¸7Í¸7ûK<£ä>)->o#b?C>ãb>áD2?\+:÷_:þ?£=â¸7â¸7ûK<
r>0
>¥ó[?iÛ>ð"Ü=o/?0ÑV:P»6:©y?¥Ç=ø¸7ø¸7ûK<Òâ½>?[>þÚ]?××õ=Õ©±=ú1?æd:L&::q0?óÉ=}
¹7}
¹7ûK<d¤>ÉÞ°=ÍR?ò¿<Á<×"?9ð9!Í9[{?ÆÓ=÷"¹7÷"¹7ûK<¼Mh>I
>×tR?¢ñÀ=åç=w ?%J]:ª×7:?,ß=p8¹7p8¹7ûK<¶'>î>?V?å>LÊ=`$?ÂÄ,:¶J: /Ú>0=êM¹7êM¹7ûK<cu>s>läY?@¡&>Ló=9/?7a:ÓZq:
Z?;&=cc¹7cc¹7ûK<ß­<³Ü\<$I?p)ã;}Å¿;*?^
8±|9·ú=?=Ýx¹7Ýx¹7ûK<¢N¹>.½H>êQl?ûìñ=üù=ªA?¨À:bz:]9?ît=W¹7W¹7ûK<«B>öÓî=ÈªP?.vI=¾'=¢î?zæ9rä9È[?Á=Ð£¹7Ð£¹7ûK<)Ws>Ï>^Q?M>qÔ=¥Ï?I0:É
:2Ð"?=J¹¹7J¹¹7ûK<f>Yr>,!R?ôÄ=\ju=ù¨&?p¿9f1©9Ûâ?6=ÃÎ¹7ÃÎ¹7ûK<5KJ>Í÷=¯üP?ÉÁ=%W=óÆ?É©×9wà³9.w?f==ä¹7=ä¹7ûK<ñ>Rj8>S-W?üö=­!¹=;Ä*?hô::x<:Ñðý>·=¶ù¹7¶ù¹7ûK< 9>Âf>ÞAV?Q'>¹yÇ=s-?:y:ÛF:¸O ?Ë=0º70º7ûK<<Ù>±+1>xX?T*>¿e×=2W+?S:í[!:=ù>Ò=©$º7©$º7ûK<¯>|=C>xe?>«X>öò7?Éâ:Ð%:m?7á=#:º7#:º7ûK<Îa=6Ø$=L?Ú:< «"<è?îñ9îòS9)>úæ=Oº7Oº7ûK<Ei> 
>cW?ÂÌ=)Ô=è&?ýh:á¾:ïò>:ý=eº7eº7ûK<í¼>«X>"Ð^?ü>³ÞÔ=L1?ë%­:0·:´£?3=zº7zº7ûK<·>ÿa#>ÉR?&]÷=ÝÈ=è¡?UõÍ9¦:¶@¶>'=	º7	º7ûK<z>íæ)>õÌ\?ÛWÃ=åL=p(?¿"H:ã	:MÈ9?H2=¥º7¥º7ûK<;Å>áWg>u@Z?3>Þu>gh(?·ðt:äa:#?<=üºº7üºº7ûK<	<'=£,Í<f©P?®n <C¦l<û-?\n29ªÝJ9R*á>×=vÐº7vÐº7ûK<-\½>B¥[>¬³\?Öü>JÌÕ=o ?J®¡:±ø:<?£=ïåº7ïåº7ûK<zR>æ>gO?Y³V=¡p(=u'#?h¼:[hë9Â¨ ?U²=iûº7iûº7ûK<S7¾>Â*]>¨,\?þx?>àh>9?Ì';ÖÓ:?Úµ=ã»7ã»7ûK<>\\>;>ûO?è¬=;¶r=É$#?ôØA:jm4:C	?Â=\&»7\&»7ûK<
Á©>rG>Ù]Z?Ø¯/>'7õ=ái7?=ú:|:ý>½É=Ö;»7Ö;»7ûK<ñ¹W>í½>Á3S?"x¾=.C=%%?¬ö1:rÌ):¯'?°á=OQ»7OQ»7ûK<q,ñ=½=4X?S¾Ó=JÀ¥=h#?9Rç9µz:¥­ä>¦`=Éf»7Éf»7ûK<Nû>#>"0S?ÜeÁ=	j=6k"?ãM:zBù9ÆS?u=B|»7B|»7ûK<%¥>¾¾0>gT?§Ì=5¢=ß~!?:_äs:º?=¼»7¼»7ûK<áWÒ>ÿî$>¹=£?Æ
6>«°=æ?ð
Â:9µZ:!c?=5§»75§»7ûK<hO8>ØØ=xY?"ã=S°ª=éS*?®å{:ª!P:lê?=¯¼»7¯¼»7ûK<@>üí=ªlO?Â§=½Q=EÇ?I $:V4æ9l6?V=)Ò»7)Ò»7ûK<9èg>x
>YR?¤ã=Y=Åv#?¡÷:¨þÍ9R!?ÑÒ=¢ç»7¢ç»7ûK<"G>2L÷=v$N?2I=¯	J={%?ln: Ú9¾@?Yú=ý»7ý»7ûK<Äï>Vñ%>@S?
Â®=2=Y"?ÿ¥9í9óß±>ý=¼7¼7ûK<Ê©>q
>£Ô?1>%bÊ=`?v[,:@n):6?ö
=(¼7(¼7ûK<Êç=;<=þfT?&V­=kÙ==R#?Ü9¨¶´9¥C?,M==¼7=¼7ûK<`¼>dB>ípw?Õ=Â=ý>?
I:NÑ=:>î?~}=S¼7S¼7ûK<v>~Æ5>¾}R?ñÁï=ðt»=U¶#?·Þñ9ÉÒ9Pà?î=|h¼7|h¼7ûK<Íù>øA%>¸£R?è>¨á=Ý?ç¦':yô#:áâ?®=õ}¼7õ}¼7ûK<=×X>D{>·T?dþ=½S¹=J³/?°)':ÓVù9á +? ¼=o¼7o¼7ûK<¯©><¸3>+(_?Eä=Æ¡=«Á4?lNV:Cc3:oê?rä=è¨¼7è¨¼7ûK<RG³<¤_<8M?Ãæ<½Å<Åî?v-8ªTT8îÐ>ý=b¾¼7b¾¼7ûK<×y<j©<|LQ?#ÚË;t³;2g?X§¤8ë8L³>0=ÛÓ¼7ÛÓ¼7ûK<K>X>ÀÅV?+7È=õ=1®!?:[¯B:
J?3%=Ué¼7Ué¼7ûK<0ì±=4ùW=¬åR?¬<±À<2æ(?²æ8g° 9KÄ·>t?=Îþ¼7Îþ¼7ûK<ho'=Ð{Ð<M?FfÚ;ã¿;¯?Öi9C9;UÑ>ÒI=H½7H½7ûK<Îr>,>qsR?åE=>þp>º'?B³³:ào:@?_T=Â)½7Â)½7ûK<¨V="`E=LªN?j28<3<åC!?¤91³9(Ì>c=;?½7;?½7ûK<H>6:0>2ôU?ï®=ó=¯Þ.?:¢`Õ9lÑ8?ª=µT½7µT½7ûK<^Õ¢>²zA>sW?Ýé=>³=Åq&?ßðm:ãâ::¾÷"?¯=.j½7.j½7ûK<&r><1>0WO?u­=C=%$?æV::9?4Å=¨½7¨½7ûK<W.¶>ÁV>SY?Î­>W î=@¦!?:¨Q:U?:B?¥ç=!½7!½7ûK<#\>.>ÉÙP?-
l=]6=t%?Þþ&:Î¥Î9ÈàN?pò=ª½7ª½7ûK<ECÅ>éjd>D]?>SÇÒ=mX1?Ü:;v:æZ?Îø=À½7À½7ûK<?Ûp>U?§>y L>ûP?I6©:4o0:Iu?E=Õ½7Õ½7ûK<zó¦>ªj<>½Õb?ãR>oh>?/?^y:R*:ÛJ;?F =ë½7ë½7ûK<yÉ%?9mo>PC±?¾Ù>þÌC>Bí?'¿:¸FE:Wx?7=¾7¾7ûK<kÌ>%ß/>?ö=\Å=y%J?ý*:_ñ:ÌD)?¡[=û¾7û¾7ûK<ÛÄÌ>g¹f>3c?ÔÕg>Ií*>-?F:å&^:øø?k=t+¾7t+¾7ûK<G¬>ÓïC>8a?ëÿ=Ø°=éú8?þz:s=:E)?=î@¾7î@¾7ûK<åF>@tæ=¼ñ\?ø&?ØÃ?£%?«T:æ¦I:#þ?=gV¾7gV¾7ûK<Âs?A`>´¿«?·.È>ÃÍ>ÓL;?Óô:õ	:ïG?=ák¾7ák¾7ûK<´?¹M4>Z2Í? Pç>¸>ÚX?ñI;Cª:dÑ? =Z¾7Z¾7ûK<ë=>ï¹'>ÐBb?ÒwU>"Ë>»0?Ò:{:O? »=Ô¾7Ô¾7ûK<O>rÞ0>yS?9ú=×Ç=äD ?I¹\:.n:äÏ;?Ç=N¬¾7N¬¾7ûK<Úá
>ð°=ÊGM?=k6=¹X=~u?x9±H¤94e>Ø=ÇÁ¾7ÇÁ¾7ûK<:>ä=ÔÛP?ëF='èr=.7?9
º9e¨L>¤	=A×¾7A×¾7ûK<GÖ>í=]!Y?ÿmæ=¥=½2?4ZÕ97Ë9lI?Ô=ºì¾7ºì¾7ûK<£F>4/>*¾V?¾R>U÷>Ä*?ý«:O$i:D?¦=4¿74¿7ûK<f>»¢$>ä¥U?ýÖ=õ§=$#?R(¥:ì:EÑ?ð@=­¿7­¿7ûK<%?on>ç³?ÖK>FúF>57?·ls;LaN;Âù?A='-¿7'-¿7ûK<®º>îtÓ=â?\>ØG>«ãC?",;BP;¥-?ù= B¿7 B¿7ûK<Ç<+©<RÙG?á¼;ïm¦;D?ÂOg¸mé¶ß­}@ê=X¿7X¿7ûK<>ÿ1>JY?¸G>â >í±"?µt:rµi:]?Ü=m¿7m¿7ûK<8>
Á$>HR?Å¶=;5Y=ò'?Ï:YÚ2:Ü×>ãì=
¿7
¿7ûK<<B>g
ñ=N?üÓA=·;=¥$%?Ë±è9u,9N<?±=¿7¿7ûK<Ùut>h©>#V[?ïÈ=?\=Kh+?V#:&5:Û
? =®¿7®¿7ûK<«Aª>dÆK>%äU? Ì=:=ì'?Ûk:Ù_>:Ó]?#=zÃ¿7zÃ¿7ûK<"ü>w.>	5V??©=9|=¸
,?á8:À*:À·
?!2=óØ¿7óØ¿7ûK<V>^s>IX?ÅËõ=n¼=Ù&?¯¥:«ò:?zW=mî¿7mî¿7ûK<«¬R>ßõ=c\?ú=¾= ¶(?«Ðu:üU:r³?Ùi=çÀ7çÀ7ûK<ã[>xµ(>ÀV?Æù=ô.À=¯[&?\u:TeX:6â?=`À7`À7ûK<Ðk>à,>nKP?À¢=r@=²?p»;:t:G?s£=Ú.À7Ú.À7ûK<-¦>Y!H>rmT?÷Ìï=à²=ß+?OFz:µi:'	?Fü=SDÀ7SDÀ7ûK<]>í+>Z?Ñ=J)=1Ý,?Y:ËÁâ9÷$?Õ=ÍYÀ7ÍYÀ7ûK<çÞÀ>C~	>Ñ³?Æé=øÑ1=î¨?
q:
ø-:Y=?Ï-=FoÀ7FoÀ7ûK<a?Ö>º*>Çº ?Ó!>Ñø=Ýóo?PZ:$Ð	:|üJ?"b=ÀÀ7ÀÀ7ûK<ÄiÚ>íx>F`?2e->:ü=ãü/?óµº:p:½ä?¶c=9À79À7ûK<öoÄ>[>Qe?ô`ï=+ñ=!ÁE?#?:QÁ":Â?^=³¯À7³¯À7ûK<¶a>ó>eæY?².>	lÔ= ?(Í:uÂc:õ ?p«=-ÅÀ7-ÅÀ7ûK<k>F3">ÁãX?52&>>û=ÞW)?þ}\:4
1:j?ô¬=¦ÚÀ7¦ÚÀ7ûK< àÌ>³V_>ÇÖj?$>zà^>X3?Â¼:´Ö:Ç,?I²= ðÀ7 ðÀ7ûK<ueO=Àã=aL?~<þï;ÿ¹?k395r9£½>Â=Á7Á7ûK<§¼?>¿¦ê=c.Q?ºú=Î|=Ùù?ãê9dðÐ9i?ã=Á7Á7ûK<³7>½Ë>ª¿f?Ým>ãtÌ=Q(?h:ãÈ:?òã=0Á70Á7ûK<%\p>îÔ>Ýâe?çä=.Ús=ÌNp?,Õª:`!:ñ?
=FÁ7FÁ7ûK<û~>¯E>áS?ãÑ=Æ&N=¡-?YEJ:Á	K:]ÿ>{=[Á7[Á7ûK<Èìf>îB>ìX?úPÒ=õ¤=S2#?¼Ä:¯É9Õ<?Ô:=ùpÁ7ùpÁ7ûK<6>=64>EW?fÚ=\õ=&6?:Ua:'?×P=sÁ7sÁ7ûK<äi~>'2>¾[?r#>Ô2ó=x+,?eâ.:u:):/G?©\=ìÁ7ìÁ7ûK<|/®>N>õ]X?»~>Úá=®û-?{d:¾a:?B
?ðe=f±Á7f±Á7ûK< Â>'¢\>Îa?»> Ê=KÅ7?4¸:ªFs:?©?×=ßÆÁ7ßÆÁ7ûK<[¦`>Ö,>°¹T?õjv={3C=¤!?*âý9¯³9!ºc?÷¡=YÜÁ7YÜÁ7ûK<å½>-õ\> [?D>\å=§1?È:[:[Ñ1?ÖÜ=ÒñÁ7ÒñÁ7ûK<!K=@
*=¼.J?KZE<0(<B2?,u9ÕòÆ8±ô?#=LÂ7LÂ7ûK<Ö 8>­â=ÀP?ª¶5=l=ó-?±9Õ94i¹>ýs=ÅÂ7ÅÂ7ûK<hñ>FI'>(V?lÃ==H4,?ÙJ:S}2:Öw?Ó=?2Â7?2Â7ûK<ñmo<pÆ<<R?¿Â:^:ß-?ÎV¸`ÜG9±E¾û=¹GÂ7¹GÂ7ûK<ë?ýW~>ä?V>VH>o@?øZ:ob\:¢	#?:ü=2]Â72]Â7ûK<£Ä?W©0>÷~½?ØÅº>B5H> Òn?v|;¬:u.?S =¬rÂ7¬rÂ7ûK<ZÚ>6 >7¢®?Y«K>Ðù=·¶P?}gF:.·H:V
ý>Þ =%Â7%Â7ûK<^ß>ØV>Inµ?ü>\wù=O9?¥®:5::ïp?Y =Â7Â7ûK<dc>è¾	>Þ
S?
,Á==|?ÌL:øV:í´?.c =³Â7³Â7ûK<ß>£ß@>ßR?£2é=²û­=|+?Ó}«:f½:ú?I =ÈÂ7ÈÂ7ûK<æT >¼C@>8{U?Øñ=ÂÄ³=Ý,?ä8:ð:%:ú?Z =ÞÂ7ÞÂ7ûK<;K>"ú=½XP?Òù=1a=Wò%?´>:Y5:.?¬¾ =óÂ7óÂ7ûK<	
=Ox;=¾'J?ýû5<×Õ<i?_¸ä8âp9ks>
ç =ÿÃ7ÿÃ7ûK<ëR>Í	ú=óW?ªfù=çïÄ=_"?E¡:mï{:VÍ?
¡=xÃ7xÃ7ûK<A×>&°§=ÚM?-­<l<Ö?¹v8ha9S½>Z&¡=ò3Ã7ò3Ã7ûK<&=©²<¯îO?<:<X+<Î;%?sÜ09¡9é&?w]¡=kIÃ7kIÃ7ûK<QlL>äò=·W?Þ-±=)=o-?pû:SÐ:¶²?Â¡=å^Ã7å^Ã7ûK<¤w>Á»0>>X?CÉ=fA¡=æÁ?}â>:yø:!:?¡=^tÃ7^tÃ7ûK<û>Ê/>°VX?H>zÀ=bæ/?ºV:ò[R:18?ÑÏ¡=ØÃ7ØÃ7ûK<^¨W>¦>éT?§>r
=>6.?üÖq:KÉm:.?úâ¡=RÃ7RÃ7ûK<º>%Ë >&«T?Ïø">Ã°ú=pl&?×;:i;:ËJ?ä¡=Ë´Ã7Ë´Ã7ûK<Ô×>n*>ÿd?yñ>½;¯>ób0?ù':Äü<:b3?¢=EÊÃ7EÊÃ7ûK<ÜÐt>ÓÙ>?ÚV?Ã¿ö="Ð½=e&?:îªt:é(	?ø¢=¾ßÃ7¾ßÃ7ûK<µ>Â:>º(R?òrÊ=`k=ôç(?Ô:w2:)xÎ>íC¢=8õÃ78õÃ7ûK<Ëë<®<¬M?ËÐü;ÌôÕ;l??mKÁ8ëã8ÐfÙ>j¢=±
Ä7±
Ä7ûK<"ÐÁ>å¢`>ß\?*!>ã=sN5?10:Ù:Z?h¢=+ Ä7+ Ä7ûK<ÿÖ>]u>Q`?¡>Z[>j%/?9×À:Æ:å ?É¯¢=¤5Ä7¤5Ä7ûK<&x>ýU3>VQ?"µÔ="ã=pq,?Uk:AÚ<:?Ç¢=KÄ7KÄ7ûK<l8=Ü6=&´L?ÙÈ'<9Þ<??;Õ9:9õ~Ô>`Ë¢=`Ä7`Ä7ûK<@>é>S?L¨=	=És&?µ¨»95Õ¼9hþ>9Ì¢=vÄ7vÄ7ûK<gDÅ>ÇJL>q2w?¸*A>6Þé=wrS?o:~:þ_U?d£=Ä7Ä7ûK<ñ©=hX=ÂH?¨
W<¨3<©K?47htg·3I¾I±£=¡Ä7¡Ä7ûK<@È>	Rf>±^?
>Î=Zý/?Öär:\vZ:P?Z·£=~¶Ä7~¶Ä7ûK<¿¦x=aå=ÊyM?c®H<×#$<â~?xf7Ù
9è+=äî£=÷ËÄ7÷ËÄ7ûK<£Úg>Z
>ÓaR?xä=¥\=ñN"?·=5:¼R:S?Ð¤=qáÄ7qáÄ7ûK<°>_ >ßX?U×>É>Á=N1?eC:O:ñ7ñ>Ë,¤=êöÄ7êöÄ7ûK<Õ6U>7f>èR?¶é>éØ=!?à)v:Ó¥[:¿s?BD¤=dÅ7dÅ7ûK<Y÷q>D>å2n?·ü>F²¯>«8?mS:HF7:F©?JO¤=Þ!Å7Þ!Å7ûK<T>¬>/_?#>gø=(?	¾:r:0È?f¤=W7Å7W7Å7ûK<Ë¹>¦èX>@[?ZÜP>R>Ì2?¹3:@'E:Û0?¯¤=ÑLÅ7ÑLÅ7ûK<ýKÀ<©Þf<x:U?+(<S4ð;:3?®dÄ·*Ì8Aö½F¹¤=JbÅ7JbÅ7ûK<âô5>UDÚ=iU?ýÏ=U#§=AI?-é9°:XÂ>©ë¤=ÄwÅ7ÄwÅ7ûK<>§>6[\?.2S>{?>Ë»2?i}:Õ§m:|?±ò¤==Å7=Å7ûK<%©>I>¶ýW?¾[.>U;>Ó^+?ÀªP:s( :×Ä&?}	¥=·¢Å7·¢Å7ûK<1>2ø&>àd?-M>u?j>v'?Øe¥:ú:Ûi?y&¥=0¸Å70¸Å7ûK<&f>»>´N?7Í£=¬ïv=_Ð)?çÏ:àç9Íó/?ÿ;¥=ªÍÅ7ªÍÅ7ûK<>Þ>0|S?í¼=b=Ô
+?QùV:	:qH?ú¥=$ãÅ7$ãÅ7ûK<+>1åÑ=^JQ?­i=j">=Ïî?øÒ9Á%Ð96¼?UÓ¥=øÅ7øÅ7ûK<@>à6>{ U?ÔóÐ=EÓ=!w)?µ¾K:\:^j$?þ¥=Æ7Æ7ûK<õ>`>æ
>»¥N?²=NN=§Ñ#?(M:^S:Re,?cU¦=#Æ7#Æ7ûK<@­º>ñ-Z>T	[?q²>DLÌ=Å	*?_Âo:µla:³#?;¦=
9Æ7
9Æ7ûK<v6B>p-ï=gßO?ù¯=ð¥V=à??G}<:Gò8:ºs?·¦=NÆ7NÆ7ûK<ê>¯!>«ÖQ?á|¬=uu=¢<)?×¯:b%K:^·>¦=ýcÆ7ýcÆ7ûK<Xp>¢>{aP?ë¡²=S=oü$?Ë>:fP:_ê>¸¡¦=vyÆ7vyÆ7ûK<;5>§>&V?ç,þ=¸µ=	3?CÈ:ÝÐ¼:÷ï?ø­¦=ðÆ7ðÆ7ûK<ss>è.,>þGU?§å>ÇPæ=0Õ?ª|:å®K:JÈ?Å¦=j¤Æ7j¤Æ7ûK<²>£
#>ÞT?1£=Al=Ú¤(?á¾¯9Äó9v¹>ÄÆ¦=ã¹Æ7ã¹Æ7ûK<î?>ðh>=ýh?ÜX>«>ºMM?::iH:¸o,?yä¦=]ÏÆ7]ÏÆ7ûK<­\>£>CQ?\¸Ø=Äq®=+?]_:ÁC,:,&?ºü¦=ÖäÆ7ÖäÆ7ûK<S>7$>@ØO?V[=Ëe=K#?ÎÓ:±À:Jð>ÿ¦=PúÆ7PúÆ7ûK<ç¢>fª²=ùT?Cº¿=%=£r"?_:¾V:%z!?­§=ÉÇ7ÉÇ7ûK<	Ò>/§0>l\?Ä>ó¼=ó2?íÄ:²}:mÙ'?î,§=C%Ç7C%Ç7ûK<|Gí>èH>o,?ÜC>gó=,ÿM?ö_:ª:øM8?j-§=½:Ç7½:Ç7ûK<"à>ÒÙ=¹ú@zwz>O;ó=³Î?ãF:òÎ2:,!M?ë]§=6PÇ76PÇ7ûK<>*2>®W?ìh>öPÙ=Íú?â:2:é?Qk§=°eÇ7°eÇ7ûK<µà>o>&a?Åûh>!4&>n3? ;2·à:Â=?¶±§=){Ç7){Ç7ûK<Ìw¸>°Ø[>¶ÍV?õû=Æ¼½=uù)?üd:ÊN:ù©
?y
¨=£Ç7£Ç7ûK<ôJT=oa=R?j÷£<lÕ}<¦]%?t;09ø4å87ÕD?Ø¨=¦Ç7¦Ç7ûK<ù}>Þ8>dÚY?Â'>ªëü=©')?ü©:! :Ê?'%¨=»Ç7»Ç7ûK<P¥>%X4>Pj?O>Ç
>82?nV :Pn:ã<,?û>¨=ÑÇ7ÑÇ7ûK<ÌÔ>~c>6lo?wQ£>jß^>î;?lp:ËmO:xn8?bN¨=æÇ7æÇ7ûK<3o>Vî>M?Ls=¤69=G(?>§k9þÛ9
]>ßV¨=üÇ7üÇ7ûK<Cªw>Ô
>q_?ÓnÔ=®ò==#4?Ò{3:5Ù6:Jû>¬s¨=|È7|È7ûK<m>o+>å,Y?ËI>º>W^+?)î¶:{:s:?K¨=ö&È7ö&È7ûK<ðz»=¥h=»SN?g¶ó=Ú¼=Vf%?+49Ää9®yà>C¨=o<È7o<È7ûK<#â=½¸<@_J?
?<hÒü;;?Éò¢8|A96>ð«¨=éQÈ7éQÈ7ûK<
L¶>EãV>,Y?c£1>yW>(?¾':íÕ9Ðp6?KÝ¨=bgÈ7bgÈ7ûK<xe=þ
=ÚäN?I=Oõ<Ñí?k
9n7Î8?¨/?÷¨=Ü|È7Ü|È7ûK<ÿö=#=L?k<ïê;íQ&?øÁ6/3;9Fc<ºù¨=UÈ7UÈ7ûK<Zm>&>©äS?/#>U>Ç)#?JmD:[e:æ>Û>þ¨=Ï§È7Ï§È7ûK<ºw>`ô6>»#X?¸(Ë=¿=o]+?Z::Ò¯:´P'?W©=I½È7I½È7ûK<Vj>õ2>ñÞV?ß!>\î=£#?tug:ífý9ïÔi?:"©=ÂÒÈ7ÂÒÈ7ûK<ZâC>S
í=OS?¦#>»>="?Â,:Ôò:yaù>;©=<èÈ7<èÈ7ûK<5>X$6>	\^?NL>ãe>a90?ÎL:®Ï:ag
?WW©=µýÈ7µýÈ7ûK<=e+A=È×J?äá5<#I<^ì?:I¸Òç~9éó½T©=/É7/É7ûK<l:ç>p>j
v?DÒ>,ê?>ÛS?ßì
;kö©:N@Q?M©=¨(É7¨(É7ûK<sQ=÷"=Õ=L?;<Ä$<N¼?½µ949µj}>Ê©=">É7">É7ûK< ­O>&þ=Þ0Q?=
>½à=4â ?Ãjî9L!Ä9?Û¡©=SÉ7SÉ7ûK<ó´>t°V>,ÅW??uÞ=¢U©=ô'(?}:·©F:	Ý&?ã¢©=iÉ7iÉ7ûK<_ p>?>ªX?ü¼=x=©Ô-?F5:t®9Ï?aµ©=~É7~É7ûK<¨±¬>lL>JDX?M¯ª=]Dy=K/?:7ïù9³?ÀÉ©=É7É7ûK<7>×0>X?Ä:>Bg
>)?1çL:@à6:Új?¥ï©=©É7©É7ûK<æÊ°>IçO> ±Y?r@>%ÿ
>È-?,y:ÔUk:í?®ò©=û¾É7û¾É7ûK<Nè>âÿ:>HéZ?`ø1>ðm>S-?¥N0:xF:YÜã>öª=uÔÉ7uÔÉ7ûK<9$>e Ë=7N?°="Õ=áñ?Ù9ÍÞ:¾Î>g2ª=îéÉ7îéÉ7ûK<J¾>1z\>_ó\?/>0mâ=âÝ+?è:ûp:`!?ÿaª=hÿÉ7hÿÉ7ûK<)·=ád=CM?ÒÝ4<B<Ö!?ùE82Ê=9v¸¯=]fª=áÊ7áÊ7ûK<2RZ>1>FU??Ñ=¿ß=Ä(?_íÄ9Á½9D?~zª=[*Ê7[*Ê7ûK<·o>À>º}O?Í?=Ç'=â)"?O6û9ä":èñú>ª=Õ?Ê7Õ?Ê7ûK<.>¶ä%>â	`?G>ÊÍ=½s%?àéf:,:"Ò+?zª=NUÊ7NUÊ7ûK<ÜÞ¾=q¶p=þJ?Jço<¦H<V
?Zvò8A°79ô¨>¥ª=ÈjÊ7ÈjÊ7ûK<Þ>ÜO=>|zU?D>ó©Ê=è¸!?_1f:-·C:m?6¬ª=AÊ7AÊ7ûK<«Êõ>aª>1t?¢0>ï¶ê=C§@?-÷ª:Ð:ß !?´Âª=»Ê7»Ê7ûK<Üü>k¦³=nn[?úü=6µ=ø&2?wü;:E6:K?Ìª=4«Ê74«Ê7ûK<|7>YÇ=~¡k?'N>Ïå=Ó©)?Ã¨: c:Eñ?`Íª=®ÀÊ7®ÀÊ7ûK<AóT>J²õ=já]?×kÉ=pL=ð8|?}6¸:*¯i:èÍI?$*«='ÖÊ7'ÖÊ7ûK<Ä·>X$>U)S?£¬>qóÏ=A(?ÃR:M:8?îy«=¡ëÊ7¡ëÊ7ûK<p>>íÝr?@Z¬=ø;=Ü´*?R¤÷9á
:V=ä>Èz«=Ë7Ë7ûK<N­>©ý>>Îíg?Ê®¹=§Â<=}Ó{?í³:¼¶:¼%1?á«=Ë7Ë7ûK<ð¨>å<>C"d?¶vî>.¤±>eÓ+?~§f:A:2?¿«=,Ë7,Ë7ûK<³x>¬$>ã;Q?/þ=»ÏØ=:õ?v!H:ú£@:ú?Ä«=AË7AË7ûK<õ>c('>ÓWV?4>±æ=,?<¯u:[ÉB:Rr!?(¬=WË7WË7ûK<pÉ>[Rk>jÇZ?q'>É¥å=Y*:?³¹¦::©	?¥1¬=zlË7zlË7ûK<ñ>äA8>Õ×X?¿äB>=>î(.?¾:]?\:¢á?ÆG¬=ôË7ôË7ûK<®À½>FS>Ëëe?Ð^>u²>-7?H:vY:¨q?ÎL¬=nË7nË7ûK< C=ÔL:=Ù»K?Ú{<ni<Ú­?2Ãµ8õ¥9>½¬=ç¬Ë7ç¬Ë7ûK<z¹>DX`>]¦S?ó=ñå³=Aû,?î:Æ5]:w?¤·¬=aÂË7aÂË7ûK<lh?gW>r?am>ý>¬öR?%WÜ:ó*:RY>?Ø¬=Ú×Ë7Ú×Ë7ûK<ætt<óE<î%L?ò,:]:6?¨£¯5k9èW;Áð¬=TíË7TíË7ûK<Et<(j<qN?þ<;w<^á?¢ªO9À0N9ê?øû¬=ÍÌ7ÍÌ7ûK<Èr>?~>ER?êË=jÿ=Q'?1­¥:Õ:+K??­=GÌ7GÌ7ûK< vn>Ï
>W?ÿzã=«=uÃ)?d:¬Øs:ß?­=À-Ì7À-Ì7ûK<`ù>¦òº=
SX?>ú¿ê=\®?¦M:Î:rv%?­­=:CÌ7:CÌ7ûK<]>l7>·T?jKï=~½=ö!?ÏG:5 r:gÒ>­=´XÌ7´XÌ7ûK<_>ÍÂ>'T?OÌ>¡Þ=ú¦'?Tm¬9Ð9ù
?«­=-nÌ7-nÌ7ûK< U>Uþ>õYR?0ÆÅ=6=ª ?ãüð9Ö±9¹À-?­=§Ì7§Ì7ûK<Å>ÝX>£j?¹?ÍÏ>@?6<: D:bÑ5?Õ­= Ì7 Ì7ûK<Í9Y>²Ó>ÄO?²¬===Þ8?:r¸&:ÜÍ>Gá­=®Ì7®Ì7ûK<±<tÑ9<M]R?<9O<¾ò?mS8þø_9Ö¨ñ=² ®=ÄÌ7ÄÌ7ûK<
È>üåg>ë\?x!U>ÙÑ>0Ü,?÷\:¶t?:ìj?RM®=ÙÌ7ÙÌ7ûK<­s>Ñ)>~9R?Y=Í^=	N)?éçK:àÓ,:k?æR®=ïÌ7ïÌ7ûK<î >Z=>±Y?æ=Ùª=ûY,?¢3:«¯(:áà?7w®=Í7Í7ûK<Ü=æ=wÁQ?ýë£<T×<Å\ ?ÞK£8^93Ô">õ®=úÍ7úÍ7ûK<×¥<íb)<K?±+<Þÿ< ?¦~8c¥à8Åm>ø­®=s/Í7s/Í7ûK<h>Û>ØS?¥8>Q
>\Ö!?$8:{:¼?¯=íDÍ7íDÍ7ûK<º>¢ð>øÈW?»)>qgø=¾.?PA:DÙ$:b?Î(¯=fZÍ7fZÍ7ûK<¦>ËÍ:>Î¡c?Ð«ÿ=B½=Pê,?Èùo:.*@:½Ø?èC¯=àoÍ7àoÍ7ûK<|>Þ>C:W?r	Q>Ñ!>Z%?ÿên:^_:Mé?×~¯=YÍ7YÍ7ûK<ycª>¦îH>äY?ñ>&lÖ=àf1?§¢7:ÀP:Ã]á>®¯=ÓÍ7ÓÍ7ûK<ô>'Ý6>°Y?'û=<½=­)?_^:z0R:wk?¾²¯=L°Í7L°Í7ûK<ÖÒ½>G¤[>ö>]?T>ä>ö/?Ãx:kX:Áÿ+?B¸¯=ÆÅÍ7ÆÅÍ7ûK<t¡>ë>>kY?¼N>ÙÒá=0?ÏwS:s):B4?Ë¯=@ÛÍ7@ÛÍ7ûK<]è>2>Ä5f?Ò">¿Ö=WA?3o:Á{:Æ;ó>DÎ¯=¹ðÍ7¹ðÍ7ûK<Ör>c>§R?.|»=Ü=$M"?iC:u6:	?.Ó¯=3Î73Î7ûK<²>8>J[?ÆÕ>~Ë=Æ)?¹UÓ:zÑ·:1)?ÁÖ¯=¬Î7¬Î7ûK<>îd>`Q
>)[O?|xæ=2²=Ì%?ì¢j:*ÓD:û?ê¯=&1Î7&1Î7ûK<HÊ>|>Ë@`?H9x>x$>X.A?Ä=:¼:É!?
ð¯=FÎ7FÎ7ûK<[î?ëy5>gÀ¿?0I¿>g!\>t^?3:rl,:cùU?gð¯=\Î7\Î7ûK<C	?»/1>©Æ?é>j>x?¾ö;j±:òiJ?÷¯=qÎ7qÎ7ûK<?)Ä>µ°]>b?$E¡>Dî`>È7?¸:ü:sn!?t°=Î7Î7ûK<ÙòS>W>ä#P?9Í=8a¨=Û;?0N:ñx>:
?(°=Î7Î7ûK<W>xuý=ªEY?j¡=Bk=Î¥/?ú^£9îl9ã?ù,°=ÿ±Î7ÿ±Î7ûK<úG^>ræ><[Y?c@>¤ü>c?%îJ:<¥:ÅÒC??°=yÇÎ7yÇÎ7ûK<w4>&FØ=](U?&Ñß=ßÎ­=*Ô$?óM:¨B:uN?°=òÜÎ7òÜÎ7ûK<¦>7>Õ]?L
>Q<>bO:?e:c1/:Ùc'?¦°=lòÎ7lòÎ7ûK<½.?¯>jF¡?´>´²@>12o?-'Ç:,y:âOL?É°=åÏ7åÏ7ûK<Ý>V>«Ù]?Û9>Oø;>pq5?¤:
b^:<-(?Ê°=_Ï7_Ï7hm<~>>¼¦g?i|8>:i>7©$?ij:z
{:x ?Êý°=Ù2Ï7Ù2Ï7hm<Rk>â>dR?=}=UáF=ü"?Ì,Í9!9÷&?¶&±=RHÏ7RHÏ7hm<9g[>»n>¬×M??¤=Ü
u=ÕI?¶åñ9	:Iá>
Y±=Ì]Ï7Ì]Ï7hm<Øv>òÌ<>Ø8X?2Â>´Þ=£ô.?b:z{:Ü[?¸±=EsÏ7EsÏ7hm<=D>9ï=¶¿Q?-(=hõ<æÆ/?ÞË¤9ÄÛ8¯÷¿?4Ë±=¿Ï7¿Ï7hm<4>þµ,>´ÇR?9G=nÎV=$)?ùà9:XoÍ>Òß±=8Ï78Ï7hm<ì>|>ÕCp?º>Ë¶L>O=;?{»:Vû:É1?Ç²=²³Ï7²³Ï7hm<	>h.>d~P?ß±Á=¦=$?yD:	"K:N÷>2²=+ÉÏ7+ÉÏ7hm<Æ1>"1>8»T?Tj
>ØÍ=ùÈ,?Ó<:Õ:Ã£?f²=¥ÞÏ7¥ÞÏ7hm<õ,>ÞÕ=`O?@Ð<øR¬<Ú¯?üÛ9ØN9RBë>Âw²=ôÏ7ôÏ7hm<ðf<o<BH?[ú;zfÛ;?@;·DV9°H2½²=	Ð7	Ð7hm<.¤µ>xjT>9éZ?5÷ô=:¯=+3?è·»:ÑÓ:/?Û²=Ð7Ð7hm<ç(£>6_@>3 Y?å>ßó=\ð$?ß:^&g:?i²=4Ð74Ð7hm<µº$>gË=á¥O?I=0ë<%Ý?I¬9·}¨9XÆ>+)³=JÐ7JÐ7hm<·O>@>¥Z?¹AÚ=_Þ©=)v$?¢V:G?x:SÝ>Ã\³=~_Ð7~_Ð7hm<wu> >²ÕT?áÛ= L=!)?ÒË:@ö9k?Ím³=øtÐ7øtÐ7hm<£	>Ù£>\ås?ú³J>i³>ôé)?o'r:Ml:î?L³=qÐ7qÐ7hm<Ñ>µçt>ûZ?sÌB>ó>>H&?·V:¾tA:=?µ­³=ëÐ7ëÐ7hm<
¡v>4>j[R?ôÎ=ßÜi=êE'?òÔì9îrï9µ3ý>É³=eµÐ7eµÐ7hm<¯Öñ>2>¬&l?&H>â°1>²;?(Ì:ý:ê-?kÍ³=ÞÊÐ7ÞÊÐ7hm<{`µ>¡ÒO>gl_?,êI>²H
>î6?:åkR:¹[$?ëï³=XàÐ7XàÐ7hm<,­>dO>áÂU?åíÿ=lÀ=P>*?ã¶:8Eþ9í«
?ö³=ÑõÐ7ÑõÐ7hm<|°>¹A/>V1Y?38>3õ=ùì$?Ûò­:l²µ:Fõ>ý³=KÑ7KÑ7hm<ªÊÁ>§¡b>çZ?ý>×Ð=õ%1?U¨s:ûH:Obï>[´=Ä Ñ7Ä Ñ7hm<C7>°&>fáX?QX>a#>xA)?ZÙU:¬0b:Oò>L´=>6Ñ7>6Ñ7hm<fÐ>®ï>ßÕd?Çý>mfÏ=jÇA?ÀH:Ý0:z?V1´=·KÑ7·KÑ7hm<¡K=Í65=VP?+ÖV<d¬3<æ?4t9¶òpg9"Í»`>´=1aÑ71aÑ7hm<óJj>sg>* Q?Ø Ì=¢¯£=
 ?õE:íÑ:×Hý>¢d´=«vÑ7«vÑ7hm<R+>õh0>6Q?/£=å=ÈÀ#?¯¡:è :;ðâ>Ö´=$Ñ7$Ñ7hm<·
s>~ê>XQR?ú}=y= ?ÁÂ*:+f:ET?¡©´=¡Ñ7¡Ñ7hm<
Ü©>ðmM>¬S?ë5ü="¼Ä=þ$?-"n:Àíh:3Ü?ê´=·Ñ7·Ñ7hm<þÔ>GÁ>å¨e?È9>â¿>´5?ÙÂu:ûÝP:?Vµ=ÌÑ7ÌÑ7hm<ÚÝ=ÙC4=9OL?ß$<Q<ô?nÀ´¸L9ð7FÀ¿,.µ=
âÑ7
âÑ7hm<Q>æ,>2ñV?ô±x>
"<>c4)?St~:-·B:?E'?Gµ=÷Ñ7÷Ñ7hm<ÜÊ>+Îl>^þZ?fí,>Z9>+g'?±1:Î©:í
?FOµ=ýÒ7ýÒ7hm<Ð>CÆ=ZN?®+U='ú'=p"?Mô98¯9ß2?Òµ=w"Ò7w"Ò7hm<={>Õé)>¨S?¤>ÀëÉ=I]$?g×
:ÿé÷9¼w?Êµ=ñ7Ò7ñ7Ò7hm<E¢>
>>,éZ?è'>Ê¤õ=9ü.?TQ£:²`:V+:?8¢µ=jMÒ7jMÒ7hm<ýY>Ý»>ã¤P?Gx=G=-?s`#:ÙÙü9Vi%?À¶=äbÒ7äbÒ7hm<õB>ÅÜ>øÌS?p¡Ï=Òõ=DR)?ËÊÊ9>»9¿
?ª¶=]xÒ7]xÒ7hm<£y >úA>Ì6T?ë>)ÍÊ=MÖ,?­V:I:êª?¶=×Ò7×Ò7hm<)>Ü[>ÀS?ÚL½=`;=+?a:u:1×]:~
?^»¶=P£Ò7P£Ò7hm<X¡>ÌïA>¬T?AG÷=D±½=Û&?¨WL:Bh5:Ô.?Æ¶=Ê¸Ò7Ê¸Ò7hm<¿·¡=ö.=W7m?<#5<ÚÝA?b9)ã¡8å"t?·=DÎÒ7DÎÒ7hm<è<3Ä0<»L?9Ð;CK¶;O?Ì@8¼×Ç8ùv>&·=½ãÒ7½ãÒ7hm<ó8>fO%>fôR?.ðÌ=²=]&?Q0:FO:«ú?o·=7ùÒ77ùÒ7hm<ÊS¸>¤$Y>ÚOY?ô=:?´=C·-?Jhr:¼DX:qx?·=°Ó7°Ó7hm<r©>ÎµA>ï_?Â>¦]×=6¶<?TéM:½O::1w
?·=*$Ó7*$Ó7hm<
ÙX>do>qV?Tû=#@È=m¦ ?F`:Öj_:}?v·=£9Ó7£9Ó7hm<x¸j>R>~S?¯uº=ñð=S!?Ý`5:Ø	(:S)
?«·=OÓ7OÓ7hm<Dt>a<->½wU?H¨?>>Ói#?oW5:èD:Ãë>Bý·=dÓ7dÓ7hm<)=÷_?=ÎK?ºWQ<C)<gO?pëR8x29¤>3¸=zÓ7zÓ7hm<>Î1>Ç\?â=¿¨=ÌÝ+?_Þ:ÖÑ90= ?Å?¸=Ó7Ó7hm<öN<}3<jiK?äÍ;Ôç;££.?kÁf¸iJ92¾þZ¸=¥Ó7¥Ó7hm<¡ô>$ç>ya?3f3?ó>ç<?¯:ÛP:ø
+?êu¸=}ºÓ7}ºÓ7hm<ö®>;S>¤KS?Þ >!±Ö=>.?: Z:+y*?¸=öÏÓ7öÏÓ7hm</q>-Ý>=KO?é=¿·f=ïY?»q¿9rÕ9'å>¨¸=påÓ7påÓ7hm<Eì¤>=ÍC>° W?6k>=:Ï=i6?$î.:ýA:$.?¸=éúÓ7éúÓ7hm<þ<>²G>kW?W'á=k=3n9?Em~:BKg:JÍ?u¹¸=cÔ7cÔ7hm<	=u¼)=£,M?ígæ<Z Â<åë?åtï7÷ü8àSò=/À¸=Ü%Ô7Ü%Ô7hm<ï~>?f>4b]?&>Ûxú=ÿ8*?Òm):GN:éDÒ>aÜ¸=V;Ô7V;Ô7hm<öö?i>í>ª?ïì£?;O?Ð¨J?I+;/`:Ùk?Å¹=ÐPÔ7ÐPÔ7hm<!üÀ>S>]i?H©ò=À¨=8?B&:¹E7:<è>®¹=IfÔ7IfÔ7hm<ôC>êû>Ùãl?e o>B×>²@?¸c´:££\:¹LQ?W]¹=Ã{Ô7Ã{Ô7hm<)PÝ=CÌ=¹S?:¨Í=V´=iÞ%?C9C@9?¹=<Ô7<Ô7hm<W®>^F>Qa?Ã>1Û=f$?Åµ:ím^:±?±¹=¶¦Ô7¶¦Ô7hm<¤9>Q@>~»O?ºÄ==$?>ä3:Ì:Àå?ÐÇ¹=/¼Ô7/¼Ô7hm<ýrÚ>º³y>xõ_?§W>é>+02?³:wb:3?Ê¹=©ÑÔ7©ÑÔ7hm<ë>8#>S?éñÃ= ]=¢ñ.?=:nF@:àXü>Hé¹="çÔ7"çÔ7hm<¾¦p>ß>ûºQ?QÜ=Ç¬=¨#?ÊAc:I:ð\?ë¹=üÔ7üÔ7hm<kô~>Ã>çY?|V>,á=µV%?-¤:í±F:H?Yù¹=Õ7Õ7hm<Êg>!4>Õ
h?Ù=_øi=½|-?dX-:aÞ3:,·ö>1ú¹='Õ7'Õ7hm<ÈØ>ë>Íqv?X*>ÂÁ=bgF?æz¼:1C:`fw?¶º=	=Õ7	=Õ7hm<ü°>n8>ñ×Z?
K>"NÚ=»+?GK:ÑI:o?
º=RÕ7RÕ7hm<"*>[p)>MX?c^Ë=i= ì+?ÙL:Ö<:G
?±º=ügÕ7ügÕ7hm<Òn>v>R|`?ó?IÎ>qÞ4?«;æE¬:O]>?\jº=u}Õ7u}Õ7hm<ð§¢>ý®?>;Y?v=¸ÒA=°S:? :ÍV:Ëg
?0Áº=ïÕ7ïÕ7hm<Êb>ñn
>Y²Q?|v =¹ý=^?,k :Òo: l?Ýº=h¨Õ7h¨Õ7hm<Ná¯>AZO>Ë$Y?®«¨=
}=L*?Kü\:,ü2:O	?iäº=â½Õ7â½Õ7hm<^³>ê#0>¯Y?9þ=HÙÂ=-B'?;ë:V:¾q?¿éº=\ÓÕ7\ÓÕ7hm<å÷>õ
6>_?v×=8=@'6?\X::ï³:Ó|!?6»=ÕèÕ7ÕèÕ7hm<1>]+">|jU?yÝ®=¬î=7§)?s-.:r#:?(
»=OþÕ7OþÕ7hm<W>Ïd>nZU?µò×=¿¡=)ä*?c_:ñ:!úþ>)»=ÈÖ7ÈÖ7hm<¹¶>ü?>
oU?|ÍÚ=C¦=õ (?só`:àE:Á?=»=B)Ö7B)Ö7hm</>Ü$>° X?{õ=Ï}µ=%!-?
~:¤C:²&?vZ»=»>Ö7»>Ö7hm<ò>ÿÅ)>õ{U?
Ì=oÌ=Ü&?õ&:÷":ï??b»=5TÖ75TÖ7hm<õ>ß#>-õT?tNÙ=â}¡=D=,?EÇ:N:ö+?ß»=¯iÖ7¯iÖ7hm</º >}:>£\?
7é=ß0¬=é\-?g:ÛH:?»=(Ö7(Ö7hm<=Û=Pü=öÛL?2þª<ºf<k¥!?1/M9¯í8[]?w¥»=¢Ö7¢Ö7hm<ÒÆ>°#>^MQ?X:«=2*=8$?Æy:ÂÛ.:òÖ6?öÅ»=ªÖ7ªÖ7hm<ÁÔf>¸,>UÈR?æ	r=·ç==##?bG9p«9"§>É»=¿Ö7¿Ö7hm<±@j>=^>±O?,=L)a=$'.?^:ÝF:£ð+?Úç»=ÕÖ7ÕÖ7hm<¢sG>¨]÷=×iN?¦d=*Ït=hs!?ÌjP:&):T?Î	¼=êÖ7êÖ7hm<%f>xí>ÕñP?øÄ=Ó=w÷?a6:+:-?Ð¼=×7×7hm<+g>t>R?u.õ=º=&¹(?8v:Ößí9ÇN'?^2¼={×7{×7hm<Mrß>sz>fd?iÔA>X
>	3?Ø
;@LÀ:H×8?G3¼=õ*×7õ*×7hm<2ro>x-ý=r?Éõ=«}X=VR?Dû:
Z:?Ft¼=n@×7n@×7hm<¼>\£>mX?ù0Æ=7!=1B+?Ué:;û9j?³¼=èU×7èU×7hm<X«>D¯K>RZW?gý>	ä="P1?ÝÀ-:N+: ?Ô¼=ak×7ak×7hm<l®<ÕZ<ÇÑL?M÷;¨TÍ;0*?ÿ®B8Ø»p·Ï¿
ñ¼=Û×7Û×7hm<gN>Xdù=ßS?lÈ==õr%?±Â<:¢¡&:°ÿ?¡ò¼=T×7T×7hm<QU²>ÕiO>\?ç>î%ß=@-?ÿ,:ÏG3:+­õ>t½=Î«×7Î«×7hm<\ô~>ïX>ínS?=&¬n=g$?ë:?'T:8ª-?f
½=GÁ×7GÁ×7hm<v>ÙÉ:>IBY?Ã×=î¹ =´®+?8ÂL:F¸:@;0?L½=ÁÖ×7ÁÖ×7hm<J}(>­Ì=XS?ÿßA=ûT"=6ß?Y:pÅþ9F8?.½=;ì×7;ì×7hm<Àù0>KÕ=iT?ÿÄ½=Qx=þ#?_ÌT:c¹1:ÒB?ZÄ½=´Ø7´Ø7hm<ÜíM>h÷=U?·H=Ef=×1"?êä93Æ9ùC?=Ò½=.Ø7.Ø7hm<õ >®Ú2>Û¾e?`>Å¿=<?Ú´M:ú±:E{C?°¾=§,Ø7§,Ø7hm<«>EL>°V?Zÿ÷=¹=n+?:Ï,f:Êr?ÿ_¾=!BØ7!BØ7hm<@Å>¼ä^>"Db?!?O>L_>¢i0?Iìg:ð-:W«*?c¾=WØ7WØ7hm<?¿>sN`>^EZ?6>æ>2?û§:$}:Ü÷?/t¾=mØ7mØ7hm<u°>CO>a7Y?ø;>Î9Þ=8.?t7k:´C;:ÉÆ ?½¾=Ø7Ø7hm<»Ï>~k>}¿a?Å>>¢>Æ^5?l®»:Ëê:Ô7?F¸¾=Ø7Ø7hm<Ïh>j
>÷CR?ò$è=Ï°=rM(?WºI:ên?:'â?¸ì¾=­Ø7­Ø7hm<;Æ>Ò<2>aW?hð!>Àõ=iÕ(?)å~:Yµs: à?v
¿=úÂØ7úÂØ7hm<Æ£>«à?>Z?Û>õg¿=¤,?Ö ´:y:C¿8?b.¿=tØØ7tØØ7hm<Yãz>¥£>yV?²ùÖ=­4¢=A¤)?êºy:æÊ:öGö>P¿=ííØ7ííØ7hm<Î¾>ú_'>½U?g¼ã=2j¶==Í?ÚHV:Öàm:ãæ>Íi¿=gÙ7gÙ7hm<>ø<>ÙPR?åë©=\Z=±Ú&?Eê3:ßrC:l§ë>äl¿=àÙ7àÙ7hm<ýÆi>³>kU?{*>SO>^²?t¦:Î{:à?T¿=Z.Ù7Z.Ù7hm<7>Æh>Qê[?k>Ý¢½=Du5?&j:D3:r7'?¿=ÓCÙ7ÓCÙ7hm<nÞ=uæ)=F7K?:ã"<	<£¬?¼¡7¨~S8¯ >¿=MYÙ7MYÙ7hm<e·U>Ö5>ë¶S?ÞSÂ=Ç=ÀQ?ØA²9Í{9©?5À=ÇnÙ7ÇnÙ7hm<?Î¸<@'h<ïÉK?îì;»/Ä;?	^98{E9Ãð=è"À=@Ù7@Ù7hm<W0>ZA;>CCX?glö=ò£·=¼Â+?ê0_:?c:@:?ñ+À=ºÙ7ºÙ7hm<S¢>Ê:>x^?17>êÆ=¿N/?Ýi:lX):20?8/À=3¯Ù73¯Ù7hm<÷»{>SP>¸òT?óWº=Ê=Á}"?±ò3:ZÐ::eö>
AÀ=­ÄÙ7­ÄÙ7hm<R>¨->Â³W?ÇÎ=Yçj=ñÌ)?ý/:v`3:ú>BNÀ=&ÚÙ7&ÚÙ7hm<^±=3]=¼	M?¨Gd<¨ÁO<¥?ç9¤*ú89Ú?¨_À= ïÙ7 ïÙ7hm<mV>×G>üÈR?w%=ù
e=Yü?&:%¢Û9 9?Ð`À=Ú7Ú7hm<(+%>Ê=uµP?üM¦=ãP=èË?¨":¿Ëë90?ÃÀ=Ú7Ú7hm<#!>ý2>ö\?#>y(å=Ê@2?ðª:Øi: ";?³À=
0Ú7
0Ú7hm<3Ê¬>Q?>hug?ù M>`±>g/?®Ä:+g:OY?zéÀ=EÚ7EÚ7hm<ÕÜ=¢=ÖàN?®*µ<ÝD<¼J?¾¨8?gK9û`T>ô"Á=[Ú7[Ú7hm<$A>)+>ZÆQ?ám¸==·Á?>:Öë:&R(?ü%Á=ypÚ7ypÚ7hm<Æ>T4>ªU?æè+>C~>ù?+?Ä_[:j-:ì!?+(Á=óÚ7óÚ7hm<ÜF¢>Õ«@>W?§*>\
>±(?qÎZ:þ}a:ãhø>Á=lÚ7lÚ7hm<µ=
.=ÑQ?/==À?Hwv9ã£9!À>´Á=æ°Ú7æ°Ú7hm<ì¢>¢&'>[ìX?;nû=w{À=N3'?`:ê¤Z:Às?ªÁ=`ÆÚ7`ÆÚ7hm<éây>ì>mU?å%=ñK=î"?¿F	:<¼9¸í:?³Á=ÙÛÚ7ÙÛÚ7hm<@>#J>É¤^?,¯F>G>øR(?PGU:?;W:_­ý>¶Á=SñÚ7SñÚ7hm<Ó¯>+9,>X?Ðæ>euÿ=|<?¼*:Ëõ9]Ã1?ùÁ=ÌÛ7ÌÛ7hm< >-oÆ=J-O?e;t=ìR=þo?@R*:ðð@:¿üá>ÕÂ=FÛ7FÛ7hm<N	?¡$L>F~¬?çtá>;*>©?Áj¿:Û:á0?CÂ=¿1Û7¿1Û7hm<Íi	?xÍ>!Eñ?À ?)f>?5Ç;]{:fc?Â=9GÛ79GÛ7hm<BS>àÓë=¼Te?o>´%>0à8?¦:úýh:b	7?¯Â=²\Û7²\Û7hm<Ð8>¾â=D_P?`=yês=I#?[:»:=%?dÂ=,rÛ7,rÛ7hm<>>
ÈX?}Á=üê=$?ö£:l6:0Ï>ªÂ=¦Û7¦Û7hm<ÝÛ >k¼B>wS?²= =Æ<+?g
^:Û>:-?jXÂ=Û7Û7hm<¤%>å<>´RU?!ÎÏ=Ñ7¢=ø#?f9:ãï:!·"?
^Â=²Û7²Û7hm<&>mÑ0>«U?ÿõ>M6Ö=^,?ãy:é':íL?fÂ=ÈÛ7ÈÛ7hm<¯X­>ülI>P\?ym>ï8>9]$?à&:]q:½?kÂ=ÝÛ7ÝÛ7hm<¤Û>´f">¦(V?A>|ñÊ=iG%?ÿS:No@:D
?nÂ=óÛ7óÛ7hm<.=M>ïþú=µTQ?¬y=ðg@=Î&?Fo9Jéc9µ!?*Â=Ü7Ü7hm<¦>ñ!>V?iÂ=Uû=¶
.?H:õÿ:¢X<?AÂ=øÜ7øÜ7hm<Ùcµ>A>Ä?¡>Î+5>¿<>?Î
;áÛ:¾%?Ï¢Â=r3Ü7r3Ü7hm<e&>¹R>EW?EäÊ=\É=);,?µ:Sp:#C?ßªÂ=ìHÜ7ìHÜ7hm<ÏÎ>øl>k_?ÒÅh>ü#>q±5?8sv:½\:Õè?>µÂ=e^Ü7e^Ü7hm<=_>Lx
>j\N? =~L=k&?(T9ö9°9Ûþ>fÆÂ=ßsÜ7ßsÜ7hm<u¢>Ùä8>ÿ`? 2">VTë=Kq0?¼:gx:ÞH?BÝÂ=XÜ7XÜ7hm<RS<Ï+#<>æJ?"×O<,.<Ê½?©·"¾7t\ä¾¿åÂ=ÒÜ7ÒÜ7hm<Õ>YB2>ØÃV?+¹=¿ñ={ ?Hª:^ð9ø?þíÂ=K´Ü7K´Ü7hm<a>Åé>k_T?¹q±=9?=¼J$?éwE:±>:
?£Ã=ÅÉÜ7ÅÉÜ7hm<üàØ<P®<×N?õðÍ;vÁ®;×?×ï©8G$ë8Û¹>!Ã=>ßÜ7>ßÜ7hm<Ôh>È¶>ø­S?MÑ¡=:¾x=Ü&?é:Uû:¤Dð>ý.Ã=¸ôÜ7¸ôÜ7hm<Â=÷m8=øM?¥J<Îg+<jT?Ç96¾8W<H?úaÃ=2
Ý72
Ý7hm<Öä>øL.>8¿W?Üô>)XÄ=¨.? «M:YA[:Þ"ð>ÔjÃ=«Ý7«Ý7hm<=>¾U.>üEU?O¡=ÌÑw=3¢&?¸`!:!\:L
?ÉÃ=%5Ý7%5Ý7hm<Wá>)Þ4>¹R?'=Ï|_=$ç+?Ëâ9¦ë9éÒ7?_°Ã=JÝ7JÝ7hm<îø>x0>kY?Ç=È=Ùã,?ô=:1E:]ê?ÄÃ=`Ý7`Ý7hm<¶3:>*Qã=q²Q?©=pÜ=Ç0"?g©:Z":ÂHÖ>ÙÃ=uÝ7uÝ7hm<Ç³>´Ë+>-P?j%Æ=Á0=¦Y!?X2:Ð :ÃU?LÄ=Ý7Ý7hm<S~>)Q>2WQ?.½Ð=úþ=Ðþ&?jË9U:¾Ã>{$Ä= Ý7 Ý7hm<X=sÈ<ÉJ?%G<>Ý;<n?WÍ8à=I9é¦C>*?Ä=þµÝ7þµÝ7hm<ûT=2x%=»L?öñ<½ð;¹|?õð9»8$Òg?ÞVÄ=xËÝ7xËÝ7hm<èj>S>ãS?7l=|6=!Ø%?(8Ä9¯|9
ËF?îZÄ=ñàÝ7ñàÝ7hm<i">T2>
[?bØJ>g>åÍ3?+Á:ó:Ö¹?ãÄ=köÝ7köÝ7hm<~ú>>÷X?¿>üõ=>6%?à:ñi:ê,?{¸Ä=äÞ7äÞ7hm<_:Y>9Ó><VQ?9=äù=4?>ï9`¹â9åû?AÎÄ=^!Þ7^!Þ7hm<m6>¸>>ÎT?«Äç=(Y°=Ð9(?7:^E:¸Ô"?ÏîÄ=×6Þ7×6Þ7hm<·hl>a>Ô%P?tæ=¨i=Ç"?«,Ä9,÷9ÈPË>±òÄ=QLÞ7QLÞ7hm<´>Ï,#>P¥[?ò>ÔÏ=[¶"?úe:Ô:Â
?)Å=ËaÞ7ËaÞ7hm<÷é<l<äÍP?]Ö<-rf<ås&?£§8ÀÆ\9$j¥=¬¡Å=DwÞ7DwÞ7hm<­k>~E>ËìV?a²=SÔ=Õ»*?2½9SK
:«v¯>çÎÅ=¾Þ7¾Þ7hm<ÏK>ôºý=M¢M?ït=¨ËB=JX ?tm::\m4:¿A?íÆ=7¢Þ77¢Þ7hm<'u>º>ö¶Z?NbÛ=PP=$Ñ:?.¢:h¶k:y#0?Æ=±·Þ7±·Þ7hm<¦s>µZ>]	U?) Ò==ØL3?§ :V¯ :Õòÿ>ïÆ=*ÍÞ7*ÍÞ7hm<ì"c=Zg=ïY?ýø<ài<nG?1Aø8­9A*Ý>m)Æ=¤âÞ7¤âÞ7hm<F ^>/¼>yðQ?5Æ·=VG=Éê!?o4:e:à] ?.Æ=øÞ7øÞ7hm<%À>¥,?>Rå?ï>ß>ªy?ÿZÆ:5:M¤6?¨ZÆ=
ß7
ß7hm<vJ>UY#>:U?®¢¢=2ëu=wM)?[÷:Ã0
:1xô>4_Æ=#ß7#ß7hm<ÍÆ¥>áÝI>W;R?y¡=ùr=vb*?#b:ùý>:³?´Æ=8ß78ß7hm<öÁ>DI4>TZ??9ô=èzµ=ô@,?âm¤:½I|:8Ù&?¹Æ=Nß7Nß7hm<Ø[B>±Âñ=lÎM?8a;=ø=.#?ÿ:²o::6è>ÓÆ=}cß7}cß7hm<L£>ü!>.O\?®Rá=èé¬=ÑË&?&N:@RJ:5«?æ3Ç=÷xß7÷xß7hm<`Ã>a>R?½¢=rÚ|=%$?-):¼-:Dc!?¸?Ç=pß7pß7hm<C>rÐ4>[´X?Zªj>.*>0?%ø¸9ÆÞ-:Ä+>²FÇ=ê£ß7ê£ß7hm<Ð×>°'>Ã]?Ê0Â>m>8p;?Pß`:(:K¿*?4{Ç=c¹ß7c¹ß7hm<>n8/>¥~W?õ>ï^é=w$?B\:ôN:ö?FÇ=ÝÎß7ÝÎß7hm<
¼¨=*åM=ÜËQ?y»B=Ê=fÎ)?cÒ9õIH9s§$?øÇ=Wäß7Wäß7hm<Ië·>¢[>fV?[.ý=öÇ=Õ"?Åt:*l8:X²)?[ÅÇ=Ðùß7Ðùß7hm<Ý	l>ÜE
>Z?ÜÔ>ì=úö?yh:
/:«?{È=Jà7Jà7hm<£>±w.>³*W?kJð=­=GE1?çX:öN8:^?W5È=Ã$à7Ã$à7hm<ç>4>A¡X?-ÐÅ=-ÿ=Ý+?É:äH:Í?Ô;È==:à7=:à7hm<Up<û*<¥ÚL?R#¯;4Í;ä?¿ë¸319ÌÜ8¾@ÎÈ=¶Oà7¶Oà7hm<&¡Î>;g>Atd?úù>Xb>Å¬2?dÎ
;úÍÓ:
Å'?
ïÈ=0eà70eà7hm<3>¡$?>3Q?à¿=¤4=t%?½:ÌXg:ûý?èÿÈ=©zà7©zà7hm<£±>¯H>swb?">Õ-ß=ï9?Ö[:HsP:²R!? 	É=#à7#à7hm<÷¿>%c>÷YX?³ÙÉ=*°=òW1?GE:1ÅW:ÖWê>É=¥à7¥à7hm<èg,>]Ò=BÎQ?Ü²=My=ëá?Eú:¤`õ9ä°	?¼É=»à7»à7hm<æB\=	=.VI?èÚ¸<h<¸÷!?³Ô48Xv8ÿ>û!É=Ðà7Ðà7hm<u>Á¦->9öT?­à>4­Ô=&Ì0?~E:`ý~:¸Ð	?c;É=	æà7	æà7hm<S¿>¶÷">	ôY?/>§Ã=ôa*?# y:`:¥R?³QÉ=ûà7ûà7hm<Ìª>Ä(>û?{?ö=4¸=Âº*?¢³X:|S:¢?}RÉ=üá7üá7hm<´s®>{1>ö {?ü\>^ä=Ý¹w?Å²:ÊI:T©b?dÉ=v&á7v&á7hm<?>^/>X?´ø:>ªa>m7?¿È4:_%:¢+?&É=ð;á7ð;á7hm<[±>¿YT>!V?G>qÆ=J-?Ç/-:BI@:eæ>§É=iQá7iQá7hm<Ó>âp>,ÿ`?Ô«>Har>é{5?÷:PYk:*#?ðÓÉ=ãfá7ãfá7hm<=â'=
K?Üf)<<"!?h´Ì8Pº½7­
@ÞÉ=\|á7\|á7hm<VC·>åáN>áÅb?sù;>¼U>[É1?©:×Ä~:a?áßÉ=Öá7Öá7hm<«º>n;>R¤Z?!r>OÜ7>^Ý(?Ñ:(µ_:½?¬êÉ=O§á7O§á7hm<#'n>'>âP?÷/X=#=÷5)?T7:4:¶?¡Ê=É¼á7É¼á7hm<»>g£>·ÇX?$6ß=âª=¯'?4µ:½:Yt?!;Ê=BÒá7BÒá7hm<½zu>òß>ÜîU?P>=Ø=h%?O=:$F:9?Ü=Ê=¼çá7¼çá7hm<P>ú
>zQ`?õH>é&>n)?¸0ë:¯	µ:¥I&?4QÊ=6ýá76ýá7hm<q>4>6)_?ßç>9Ê¼=ùË.?JðZ:Z©8:pÂ?ôÊ=¯â7¯â7hm<2
ß>×öu>'h?æïÕ>E8>Ç3??Éò:Ó¿:®"?ÜÊ=)(â7)(â7hm<	¶>L9
>ýr?À>_F=´?#¹Ç:Ó]:¶´f?ÔÊ=¢=â7¢=â7hm<À_>ÞQ>ë­g?¿>´ªâ=êþ'?/'½:4Zj:$ N?¸«Ê=Sâ7Sâ7hm<µ)?+ë>¥? þ>³°>@ù?¸ä:,ä7:H4?=µÊ=hâ7hâ7hm<¼Á^>i¯ù=úcd?ìæ>Îa>ÙH5?Në:Uò9ªÝ?.Ë=~â7~â7hm<Éå>7n>KeU?ÚBÏ=QS =êx%?L :é´:°j?ÃË=â7â7hm<h£g=9h=ûQM?ùá<v9Ã<?.ÀÏ7Æÿ¾8ë9>ôË=©â7©â7hm<áÔ>=E>Y&?Mn>!>~¶g?¬:µ9:Î!W?ñPË=|¾â7|¾â7hm<­·>Ð"Z>#jW?ë>,rá=VÔ&?}½:Kx:]4??[Ë=õÓâ7õÓâ7hm<a>[ð	>ÚP?I§=Ú=ÑÝ?dKõ9ÕãÖ9N?@aË=oéâ7oéâ7hm<Þ¬>¢EK>.TY?Å~>{Ô÷= ?x:s:Ë'?gbË=èþâ7èþâ7hm<£>P15>;áV?Ðb>P¹=è3?5s:V:&?;~Ë=bã7bã7hm<?æb>à
>sQ?Ã0=e~=a ?H«:
:ëQ
?ÏË=Û)ã7Û)ã7hm<p>ºâ>w>P?
Ä«=å!=rB*?M\	:zö:¡|ê>.Ë=U?ã7U?ã7hm<ne=9:=¿!L?í>`<&5<ås?së;82¡88>Õ·Ë=ÎTã7ÎTã7hm<¦¯?µá~>'[?±«S>ùÅù=òX?Må¥::Ô? ?`¸Ë=Hjã7Hjã7hm<t?èW>Ywø?}%>èÿù= Ø?È?;:7l?öÃË=Âã7Âã7hm<@>q7>:[?*>¹SÌ=ô/?~ÿ:H¢`:ë2?ñÞË=;ã7;ã7hm<ÎÚ>I×}>pª\?¶93>.>b90?A3[:\2Q:ë?X?Ì=µªã7µªã7hm<>jé*>æØT?â$>Äm>*-?	V:óx,:Ò?Ì=.Àã7.Àã7hm<qO>ñA->¼´V?R_>ì¤Ö=ÿþ*?9&:f¶:)J?­Ì=¨Õã7¨Õã7hm<Âá>ÿ¥¡=`qR?Bª=ì=úÜ?Ç9®Æ9Ý?³Ì=!ëã7!ëã7hm<­{¢>6D>lS?9q=>!>ØË'?ëZ:s:8$æ>z4Í=ä7ä7¹ü<6>ÉÞ=(÷Q?í>`=.&=ÖQ,?£íä9o:$Ú>)cÍ=ä7ä7¹ü<g4ö>Ö]">ËÂ?U>sq>VL?±:ôý<:çiI?cÍ=+ä7+ä7¹ü<;û>J">¶%Æ?`m>ÙO>º©c?Á]Ð:»%h:Æe?ìlÍ=Aä7Aä7¹ü<V>hy>}OO?¯-=s=²~?äS:B@÷9i?3zÍ=Vä7Vä7¹ü<:Å[>øÿ>`P?Âz=CDo=-Ë?ã«|9é'¡9ó¯È>øÍ=ûkä7ûkä7¹ü<Qh>©>%8S?K5=9¹j=s0?ÎÚ":ü:Ó¢?¨Í=tä7tä7¹ü<"ì=Ù¶=¾YN?Àë°<}r<?4Û¥8Èc98Ôe?¶®Í=îä7îä7¹ü<Uc>
P1>®\?F?;>4¶>Ð\7?NS:ér:Ç?ä²Í=g¬ä7g¬ä7¹ü<ý>^>ß·\?ú	ó=µ=½T+?''¬:#:ÎR)?ÍµÍ=áÁä7áÁä7¹ü<¤­>^4J>È¯[?%>ÞÔ=ª)2?f=:|@ô92ü?×ÌÍ=[×ä7[×ä7¹ü<G:¤>*ÔA>{çX?k>¢×=ÌÄ ?ÝI:o:m#?àÍ=Ôìä7Ôìä7¹ü<T^>ê>ßºW?²û=twH=(?
UÙ9¬¼9?@ôÍ=Nå7Nå7¹ü<4J>	¹5>MÃZ?âi>bÝ=ÞÆ,?M©:0y:6â?Ä÷Í=Çå7Çå7¹ü<Xy>§W>dJT?×öà=h§¨=¼*?ëk:JÄ::Þ¯!?*FÎ=A-å7A-å7¹ü<>¸ô)>m.R?ò³>±Ëë=Óq!?£®0:i$:Wå?WÎ=ºBå7ºBå7¹ü<¿±>â{K>_Z_?f>ÅÁâ=¼#?«ra:>B:Þ?¼Î=4Xå74Xå7¹ü<>°K4>ÑÚU?ê~¶=f=úÀ+?Mr:	vR:§]?WÆÎ=­må7­må7¹ü<Ý[Y>b®>O5X?1õ>]Û=Mð,?÷£:Ô@½9jJ?´ÌÎ='å7'å7¹ü<l½7>ãØÜ={üT?«QÀ=A=+'?!:YÔ,:î>S8Ï=¡å7¡å7¹ü<í>'7>9W?]i>ç×Ò=
ü!?¥ÕS:ùei:Yè>¾qÏ=®å7®å7¹ü<G=Ê='NO?7<¸
<O%?Á×8fT¿8\W?SÏ=Ãå7Ãå7¹ü<q#­>@
L>w7Y?=éù=õµ=-0?ÌT:ú*2:rd8?v¡Ï=
Ùå7
Ùå7¹ü<!>å°¼=ç-U?46=T
=Ç(?¸·t9Ít9mÔ>VâÏ=îå7îå7¹ü<ú¡>ØI>>êY?8
>ZÊ=ÜÝ.?
^a:©-:Ó6&?¤ìÏ=æ7æ7¹ü<q$?õT>±×?d:Ý>d>Hx?\Ë;¦\:1!m?ôÐ=zæ7zæ7¹ü<]0	=\<­i?ÛD,<@i½;ÕÔh?t\9A¸9±J?ï#Ð=ó.æ7ó.æ7¹ü<">@É¤=B]^?Ü!>¿>á¬?~`:ó±:Iú>¥AÐ=mDæ7mDæ7¹ü<¨W>uh->c#R?yÔ=}+Y=Æ¹*?ú	<:·û:ªd?EÐ=çYæ7çYæ7¹ü<b>­!>­Q?í=ÒG{=´?:wÿ95Õ?±bÐ=`oæ7`oæ7¹ü<ã£¿>²´[>ML_?þ>Xd>Û(?+Øï:&¹:d%?Ð=Úæ7Úæ7¹ü<¶x>SÀ>¦;P?«=Sâe=à=#?Q::OÑ:2µ7?oÐ=Sæ7Sæ7¹ü<)0¥>ÆI<>¿`?£3>Õ@æ=¥â%?{;ÚÚÞ:8'?EþÐ=Í¯æ7Í¯æ7¹ü<þ<àä#<¨L?ÎÒ¹;/|;E¢<?Uv8<F8
?Ñ=FÅæ7FÅæ7¹ü<Z>.>5òV?"¨=üY=Rµ(?åÜ:Fpò9¨?¡5Ñ=ÀÚæ7ÀÚæ7¹ü<7DK>xã=e,e?òiÄ<	<WÄ??Ë9Ä© 9õ>{FÑ=9ðæ79ðæ7¹ü<&>Í¹$>°R?Ð&>ùÇ=»¥%?Hd:ð':S).?ú`Ñ=³ç7³ç7¹ü<6Ý<~¯4<äiJ?¯Î;á¯;¢k?§mß¸8ë:¿ßÑ=-ç7-ç7¹ü<z¯j>k>ØaS?9o=KC6=Ô(?e{
:¤:[û>ðÑ=¦0ç7¦0ç7¹ü<þ>Ú.>/U?>qqÄ=*?(G:¡A:Õ½?ô¼Ñ= Fç7 Fç7¹ü<¬¤>ø^F>¿S?µu
>ÉÍ=ûù/?Áq: 6:åú)?£×Ñ=[ç7[ç7¹ü<ÅÚ>÷ >ÂP?¨¨=£=±	!?Õ¬l:Ë::y."?óùÑ=qç7qç7¹ü<'âä>q>Tb?&s>v(>Ü8? z:pÊN:>Ä"?Ò=ç7ç7¹ü<´H>-hù=AN?x¥=Ä=.ø!?ú÷:º9¹9.V?)BÒ=ç7ç7¹ü<B4«>TG>å[?þ=ÊÑÀ=´ü(?iu:¾Õy:Nwû>ÉjÒ=±ç7±ç7¹ü<©õt>A>S?È=¸Ð=à<!?á8:êò÷9Ä>?Ò=ùÆç7ùÆç7¹ü<ñ+>,3>­"U?ï¨=®8=Tÿ#?á÷1: v:(p?¦ÖÒ=sÜç7sÜç7¹ü<DÌa>¶Ù	>¹©Q?ÍK=Ü¢ =e"?=ôø9þ«:dî>àÒ=ìñç7ìñç7¹ü<Ç?`>ü'>ÞÐR?~2Ë= =²$?!èP:>
>:ê²? çÒ=fè7fè7¹ü<²i<s^<8L?¢:ñM:_ìJ?'/£·ß8cÒº½ËÓ=ßè7ßè7¹ü<±(á=B= M?IP<hb<¥ÿ??9ÔÊ9æÕ>VZÓ=Y2è7Y2è7¹ü<Îz>eÝ>ØmP?d$=_z=ëõ"?s¶I:´Uì9>Z?çÓ=ÒGè7ÒGè7¹ü<ln®>ÌO>iäV?z¾=J¹=ËÒ7?F:.:ü¤?Ó=L]è7L]è7¹ü<<§>æôH>
U?Ùµ¼=@¬=M)?À]£:NÌs:ç+?>Ó=Ærè7Ærè7¹ü<oÝå>.öw>Qm?2>­ñ4>BÜ=?õÃ«:ý:f×?ñÓ=?è7?è7¹ü<áSy>,s>2ûV?)!Ë=r4=»ô+?s~:½E`:)P?*¹Ó=¹è7¹è7¹ü<6ª>æ?>c?öh,>J/ý=½S.?b;úÖ:Hï+?P÷Ó=2³è72³è7¹ü<Jç> 2>Y³Y?Ñe>yç=¦)?_cb:ô¦`:7ý?ÓøÓ=¬Èè7¬Èè7¹ü<|>ó.>ÐZ?Í2D>Èz>j(?óùa:vH:E5?é2Ô=%Þè7%Þè7¹ü<V¤>bF>T?pvÉ=R=	&?Ø#:CªÈ9ú±P?ÍHÔ=óè7óè7¹ü<>àì>¹X?ûvÞ=¯u§=9*?ÕÏþ9MÂÑ9
~?LgÔ=	é7	é7¹ü<è°=í.=>oL?[x<sM<¢?T¸N9Pþ9ôy'?msÔ=é7é7¹ü<ÿ#»<Fwh<N?^X×;;Q¿;d?N«Å¸x19z´¾×¨Ô=4é74é7¹ü<b?5Á>?&ò\>¢'Ý=Â?îÄ;¡ÓÂ:Ç*B?\¶Ô=Ié7Ié7¹ü<>ú
#> Y?w5>âì=]§&?«)M:¥ac: üæ>êÕ=ÿ^é7ÿ^é7¹ü<Ý¦>R>Q?§=Vb=?´8:¼û9àR<??Õ=xté7xté7¹ü<È´>ô: >]ÑX?'Wø=¿h¯=785?Ú\:·Ó/:õwY?,Õ=òé7òé7¹ü<>Ü3>pV?³Î¨=¦Û=ß%?»'':°µ9:5læ>"nÕ=ké7ké7¹ü<z°>2>ß0t?Rþh>ïg,>oû,?uò$:Oö:¦?ünÕ=å´é7å´é7¹ü<în>n1%>»g?64>2R¿=
#q?V¥À:NXz:^ÿD?jÕ=^Êé7^Êé7¹ü<çr>è>½¶V?ía=e<=(0?$:ÁËz:?Õ=Øßé7Øßé7¹ü<­>RQ>î´S?)·=â=/?"L:
;:DN?g´Õ=Rõé7Rõé7¹ü<:Ï*=ôàÎ<Ñ]S?Èe<´q><ø?D§8&c9z+->x¾Õ=Ë
ê7Ë
ê7¹ü<¸Ý>ÜÐ+>ØW?kðë=ú	µ=êÐ&?Ãí:rïÑ9/?áÙÕ=E ê7E ê7¹ü<Þ½f>ÖO
>^Q?×;·=õ=}d?7:GG:ðÎ2?Ö=¾5ê7¾5ê7¹ü<¤ö>.4>ai?".Y>>ÊE?@À»:Q:v?ÇÖ=8Kê78Kê7¹ü<}E>
2>X?tÿ=ZTÅ=ë³%?Ç[:¹jK:ÉK
?rÖ=±`ê7±`ê7¹ü<Tpp>Ø>ºyS?D>Q¿=÷a/?AU:ö­*:³í?ïÖ=+vê7+vê7¹ü<ôr>N>]U?>>:3Ê=|&?4:sÓ:¢	?'Ö=¤ê7¤ê7¹ü<iÌ?ül>*?àø>[>ûñc?¨/;³ñÔ:Ø÷<?+Ö=¡ê7¡ê7¹ü<Üu>1->ÈW?¿®ª=U
x=É&0?°·P:Ñ :;p&?P=Ö=¶ê7¶ê7¹ü<Ód>Ç{>²}P?Á=_j=´"?»pK:fG:Ù?AEÖ=Ìê7Ìê7¹ü<¹=Åëg=ÍKL?ÝÃ<ÞQ <Ca?®9!b\9Y>@Ö=áê7áê7¹ü<»å>l]>qæ?é=§=o2?w@: |m:ó·?ëÖ=÷ê7÷ê7¹ü<)ÊÐ>Û>,¿¯?ÖÝX>MÅ=n±?£Áð:Ps:ñ}?ï¤Ö=~ë7~ë7¹ü<^4¹>¾BY>]:Z?[Üì=>$³=Ï=)?hq¦:f:9Õ?[±Ö=÷!ë7÷!ë7¹ü<éVc<Äì<K?5Ï;©²;3©?Ñ?8G/+9­m>­ËÖ=q7ë7q7ë7¹ü<)²ö>	y>Û}?;n>¨>ðÔF?é÷§:5:m?´ÌÖ=êLë7êLë7¹ü<Y>o>½ö_?0¦Ë=eó=H?VNÁ:Û|:KµC?¼ÍÖ=dbë7dbë7¹ü<0ãy><>dYR?í,>iâÑ=&?Ô)z::õ?O?¾ãÖ=Þwë7Þwë7¹ü<{ø>>î¢d?Ë>ëÍO>`2?æ;UÚ:êN?×=Wë7Wë7¹ü<6$>M>4-f?çÜ>Áëà=/?Bx:;J:	²!?,7×=Ñ¢ë7Ñ¢ë7¹ü<¦=Õ2=L?"Ä|<Ì8N<½ã?e¢8ð>9ºZ>¢×=J¸ë7J¸ë7¹ü<dl=Æ,=
M?Yî<%«k<Ô?i.¹þ¸9¿.×=ÄÍë7ÄÍë7¹ü<bÃ>¦´={X?ö¼<¿×<úü&?¿8/9n$0>Ú×==ãë7=ãë7¹ü<Þå>P>ìØR?Gï=;m=JÃ$?¬:µU:î>Ôú×=·øë7·øë7¹ü<ôÕ¡=ÇVL=IÀJ? ¨O<ñº&<Ëk?Jgá7*©6á*@
Ø=1ì71ì7¹ü<>9><Y?F>ctó=%$?Ê
h:SU*:J_.?ò/Ø=ª#ì7ª#ì7¹ü<LzÄ>þX]><c?8q>eÕ=>=,?!Ü:Î¸¤:+?qØ=$9ì7$9ì7¹ü<¾a¨<áW<n¬G?Ë(³;ï;Eï?q¥7pÃ¶8âÃ=£rØ=Nì7Nì7¹ü<u¿>TtM>¼n?tÅ>BF>Å"?®À:nM:¢#?ÄÕØ=dì7dì7¹ü<©{>á=>Í«U?|Ü×=o¥=F'?¥o1:ë :)K?5üØ=yì7yì7¹ü<Híi>C\>qTR?
±k=¹7=i4$?ç::?JA:Pqö>úÙ=
ì7
ì7¹ü<0>q¾²=¡ñQ?¦>[	Ö=D?é5-:Ï@:ßæ>Õ$Ù=¤ì7¤ì7¹ü<Ä>¸Ê\>ðEc?"·C??q??m:¿}S:Ëí#?a+Ù=ý¹ì7ý¹ì7¹ü<j<Û0<Ï`B?Ut?<«p<,¶?Ô~8Ä:s9>eMÙ=wÏì7wÏì7¹ü<
#>ÎÁ=ácW?U'ô=þË=³ð?RÎ:¼Âr:GR?<Ù=ðäì7ðäì7¹ü<~æ>\>þ?N<>kÐ=Õwg?^²:þ¼:ÅN-?u¢Ù=júì7júì7¹ü<Éh¦>&F>¿W?j>Cï=R(&?Dµ:@nV:È¨?ÈÙ=ãí7ãí7¹ü<e>Uº4>õÂV?Qç>ù<æ=ÛÉ'?ºBo:WA:df?ÓõÙ=]%í7]%í7¹ü<JKt>dg>N¶^?*Ìý=7ØÂ=iº&?5:cR2:ÿ?ûþÙ=Ö:í7Ö:í7¹ü<ú=è;=°¤L?s_<QH<iÈ?±9Ö¢r9?IÚ=PPí7PPí7¹ü<ÑOÑ>6u>¡)Z?4>,Ó=.?	:Cn:Í)?Ú=Éeí7Éeí7¹ü<á>À?>wY?I2B>'>_'-?[²¢:?:µ !?W4Ú=C{í7C{í7¹ü<ak´=©f^=­O?=·ð<@?-i¸D8ê"À¾HÚ=½í7½í7¹ü<Ù=¸;¼<ôS?ñÁ<û¦<X
4?úM99À5÷8ºä??íWÚ=6¦í76¦í7¹ü<.N¾>³
]>d\?jñ><}Ü=¶å3?uê:þ²T:Lf(?J\Ú=°»í7°»í7¹ü<§Uz>£>UW?GÎ>¿o>C?/<ö9l:7*Ý>ÏaÚ=)Ñí7)Ñí7¹ü<!½~>\8>å4V?b>RL×=é+?"ÓF:÷9ÖN?5iÚ=£æí7£æí7¹ü<¥Ê>äl>×	[?M¤F>C|>I6?6:p:·?ÿoÚ=üí7üí7¹ü<ñ÷®>¦Å2>©z?Ìñ>ýÇ¼=Û.?ßh@:Jì:,ò?ÉpÚ=î7î7¹ü<[³>qY#>¹G?¼Á>Ì5>Rîa?F¿
;7¼:·z?Ë~Ú='î7'î7¹ü<T 3=§AÍ<`?è-<¤ô;%ª5?nW³8q6¡8Ýd?¡°Ú=<î7<î7¹ü<Ð$>0Z&>T?Us§=Â~=k(?v : õ:G?É»Ú=Rî7Rî7¹ü<iYp>ú>> ÏS?ÂüÓ=E*­=R²?Hc÷9è·æ9~?	?mÁÚ=|gî7|gî7¹ü<­?r¦0>Á:Â?>2Ý">
¦s?AV:Ë:Í`9?éÁÚ=ö|î7ö|î7¹ü<?Ø
0>,ÛÅ?oË>1×">kü?U®¾:â&:]@?aÝÚ=oî7oî7¹ü<-À=´q=¡K?Ìà<w­<Á?u'9êÑ9>&Û=é§î7é§î7¹ü<<fr>¶ú>7S?Øµ=T=kA0?BÜ9:îÿA:iBõ>Û=b½î7b½î7¹ü<»®5>TTÓ=\?S>è=i$-?CH:¨À:qWû>X!Û=ÜÒî7ÜÒî7¹ü<Ù>et%>Ù7W?Æ
>
DÞ=º	#?y
p:ªñR:è§?Û=Uèî7Uèî7¹ü<
|>Ø+>«±X?¯{Ò=S2="-?Mw{:@:V'?v§Û=Ïýî7Ïýî7¹ü<
r>y	>7Pa?É©>ßhÖ=nN0?ll:.ï,:Ðý.?8©Û=Iï7Iï7¹ü<èhp>å|>$=O?5aÐ=ó¡=K%?Fí,:¿ã93aB?
Ü=Â(ï7Â(ï7¹ü<S¶>XcR>;Ú]?½>øîQ>~>-?ýK:O¬~: ?Ú2Ü=<>ï7<>ï7¹ü<qt>ªU>ÑU?ë­>mÅÎ=¾Ê!?¥Y:^2=:]?? dÜ=µSï7µSï7¹ü<q³F>~Îì=KÎV?¡Ã!>/ö=8V(?Rü©:e:Oô=?¤Ü=/iï7/iï7¹ü<+ª>ÍK>JV?b>TiÞ=ù÷*?Ì:&Zm:éw?¾Ü=¨~ï7¨~ï7¹ü<Ùße>ÄÑ>N?£âc=g5=Î&!?m²9®²9àÿ>æ¤Ü="ï7"ï7¹ü<!r=Ç§@=ÿåK?j9<.õ"<ÿh?7o9kI9eØ¸>
ªÜ=©ï7©ï7¹ü<Mb>§
>i3Q?BÔ=iUw=+&?z34:¹Ö
:"?S­Ü=¿ï7¿ï7¹ü<ÛQÉ>fi>Ð\?©.>ä>5+?}g:ÎLN:Ü ?ëÜ=Ôï7Ôï7¹ü<x>,>±i^?Aóì=m®=vG.?clâ:â¿:]¹?·ïÜ=êï7êï7¹ü<`¶¤>_¢;>ö¹`?_Å>=È=¶%4?Ïb:[U2:0Ë"?Ý=ÿï7ÿï7¹ü</2>Mh">^?Çu>.Ï=ñ«#?´ú:ëÚ]:â!?q/Ý=ûð7ûð7¹ü<z$u<aÖ<NM?h¹Ö;~êÉ;?B8«>8ËB?dÝ=u*ð7u*ð7¹ü<sNÉ=î8|=LRL?ÑÜ<£xe<\¯?Úè9øc;9nË>XgÝ=î?ð7î?ð7¹ü<%f<Ü85<*eM?°õ;GîÂ;¶=!?m²¹8¨79l>"lÝ=hUð7hUð7¹ü<XÒ<X><yZK?Nï;µÍ;T?z8eù8È­?AtÝ=âjð7âjð7¹ü<¿$Ä>;a>ûï^?ó>ZðÛ=.?ka«:Mj:=@;?TÝ=[ð7[ð7¹ü<X>~[.>ST?ÕF'>_>Ë&?­éx:ýk:ò?øÝ=Õð7Õð7¹ü<­_>á}>×X?ºU&>@>û.!?Ó8:tX:ÝÌÿ>°ÅÝ=N«ð7N«ð7¹ü<QT¨>î«E>áÿY?<y·=)=ð+?¿A:"U:ôD-?oüÝ=ÈÀð7ÈÀð7¹ü<c>Ãú(>Ópn?_§E>e>vä*?¶Ní:Eu :ÒM=?Þ=AÖð7AÖð7¹ü<;Í>:î9>@EY?=Ð->³æ>ö)?2Tz:àÄ/:îK6?±Þ=»ëð7»ëð7¹ü<ÈÔ<¬­<@K?ré+<¥<
?â
g8Vg9¼ÑX>T&Þ=4ñ74ñ7¹ü<'Ã·=9I<{@ ÌP<»ª;6?VÚÁ8Ie9ÅOB>'Þ=®ñ7®ñ7¹ü<\>Y,>i[?(l>üIå=ëÂ/?ù³D:ö½:å2?»5Þ=(,ñ7(,ñ7¹ü<¢Ó¬>CH>2í\?~ð'>uÁò=1?*:¶Ñj:?r?Û9Þ=¡Añ7¡Añ7¹ü<Êº>Ì>>9PV?ÙÕÂ=·"=Z(?NÛ:]¾:A?¸fÞ=Wñ7Wñ7¹ü<iü<p5<f¨M?-
<Z<Ýv?²`8Ï3Q8¾z	?5qÞ=lñ7lñ7¹ü<,ºÍ>:Æq>ûÔY?°¼->IAý=Ã/?ªà:Ñ,:p!ç>Þ=ñ7ñ7¹ü<ÙØÞ=LÞ=ðK?AÁ<<*ä?¸¤09ecÃ8¸pg?Þ=ñ7ñ7¹ü<¿<?Í¦>ÞW?ÅNî>x>$j?cC;'û:ÏûF?JÞ=­ñ7­ñ7¹ü<~{>ý!>õ V?TG>\éñ=(?*Öp:':Îî7?æ©Þ=zÂñ7zÂñ7¹ü<`F>3ë=X?Ãý=Ú¤½=½Í*?à·:+8:éq?C¬Þ=ô×ñ7ô×ñ7¹ü<Âà®>/H>ÊG_?L Ø=ü=¥1?
¤:U:--E?~ËÞ=níñ7níñ7¹ü<M>!*>îSW?}ZØ=='§=þ¬%?i :\½:]¥?ûÛÞ=çò7çò7¹ü<©=1>N=¯qR?Ï~=²àO=Óå?Ê±9J9ï-?üçÞ=aò7aò7¹ü<OF{>q>`T?¾ð=ðG=ªï(?ý¦9:¶©:kw0?bñÞ=Ú-ò7Ú-ò7¹ü<Æ£]>{>ClY?°À>P>äV3?üa
:nt:Gú>øß=TCò7TCò7¹ü<tUr>ã>,S?Ñ0¢=E®=¯ ?#:I«>:I}K?«ß=ÍXò7ÍXò7¹ü<ºjD>9ë=µÃU?H«=Å=oä#?4:¶B:©ßì>2ß=Gnò7Gnò7¹ü<$>²>eºZ?~ª">ÂÛö=°(?â*:¡
:3?ÊKß=Àò7Àò7¹ü<Mu\>+>U!W?°;%>M÷=.Ô*?<:|§:)\"?	^ß=:ò7:ò7¹ü<KR)>¨ÅÆ=Z?^ßY>
G0>4?Ü±:6÷©:ÿ¶?
ß=´®ò7´®ò7¹ü<¨¦>Ð¬G>2|U?àë=ZÀ¶=?ÿ$?þN:.¶}:»	?Dß=-Äò7-Äò7¹ü<ý`">¾Áº=b^?N>¢Û=À0?Ü~8:g/à9­R?©Íß=§Ùò7§Ùò7¹ü<¾£<\¤K<"ØM?J<ÜKì;?äæÇ¸tø£8¿LÑß= ïò7 ïò7¹ü<-9>WÛ=ËX?ÛY=>ëÅ>´$?:Ð&:óI?óß=ó7ó7¹ü<A¸Ã>=²b>ó]?íÜû=-éº=þz,?:|V:ÔÚü>¿à=ó7ó7¹ü< K>ßE*>	ïU?Ôz¤=NLt=Á[,?em:<:¶!?\$à=/ó7/ó7¹ü<!Ì>{i>Ç©`??O>~>Ô$0?¼°è: Ä:
{?u7à=Eó7Eó7¹ü<>þØ2>RZ?Ú.=Ç´S=Æ¸*?Õb:ÜNK:}Ï?ºuà=Zó7Zó7¹ü<õ^>¤o>
ÜP?Óz=ø¼K=Î ?YqÞ9ï9¿í>Äà=úoó7úoó7¹ü<ýÜN>¡ø=êþT?5ù´==9÷?½?@:HªI:ûô>ßµà=só7só7¹ü<E(<Ý18<ÃMO?rÈì;¹ùÉ;?|}6Å:9ÁlÐ;;ëà=íó7íó7¹ü<¿¡>MK6>³¿W?ÝBñ=9<¸='?Åë!:5
:Òõ?rüà=f°ó7f°ó7¹ü<ÉÍ=%>?=â4K?ÿÏ2<ù5<k?b~?9èih9aíÒ>©á=àÅó7àÅó7¹ü<îðr=¼=èºR?Ð1<ÙQÿ;æý1?0O9²659ÝK?Vá=YÛó7YÛó7¹ü<èO>Î<&>|êQ?=`²}=ú? ò9¯}°9÷/?Ná=Óðó7Óðó7¹ü<6«¦>e½D>
ßX?¶þ>>Æ°>+4?B1P:4í&:¤?Iá=Mô7Mô7¹ü<ì>¯/5>À¨T?IÎ=
-=)*?	Ò#:Ø:£>?}Rá=Æô7Æô7¹ü<ÛÞ<O<ÐGJ?/[<¹jÙ;¶ª?#þÚ¸FÆ·*`
@Wá=@1ô7@1ô7¹ü<Pv>º2>òX?×h>6/>)?¼¦:þ+:o-?á=¹Fô7¹Fô7¹ü<$.³>F{O>¢]?o[> ö">2[,?èIn:Ê::qâ#?fçá=3\ô73\ô7¹ü<ßÃ>dÊÞ=¤¿à?Ks>=ãnl?:ýÀq:ôÇ	?ðçá=¬qô7¬qô7¹ü<tÇ> %>¤?¬í]>¤;¼=Æé?¹Ò:X:déx?Râ=&ô7&ô7¹ü<)Vn>Â*
>5X?¥v>qß^>å­+?o÷:¯Ô:É­?Ï¬â=ô7ô7¹ü<§>Rù)>òU?z¼=/³=u	0?Hýæ9wôÅ9G\?&°â=²ô7²ô7¹ü<Îàl>	>l\?&#>ÀØñ=7,?}5Ð:÷e:ÈG?Áâ=Çô7Çô7¹ü<¡È>íd>±`?él!>~Qá=#h7?#Y¹:ó9:Ù>"?Èâ=Ýô7Ýô7¹ü<ºL>êyü=O?pÙÎ=l©=?ú:(qÖ9Xé?gÒâ=òô7òô7¹ü<(è>=>c U?`i©=QQ=f&?^I: ::q>?¼×â=ÿõ7ÿõ7¹ü<îTl>Ä>¬Y?¶Í=3E=ùJ1?ª9byË9Ö>õâ=yõ7yõ7¹ü<·÷>ó[->ß¤Q?7¥=É·C=Ál1?ÃÑ$:lÍ!:ýb?mã=ò2õ7ò2õ7¹ü<~{>e>x³S?¼6= ^=1F.?ÑÞ#:7:$k?y1ã=lHõ7lHõ7¹ü<q>è>9Y?<>ùÆÍ=F$?è:£Ò:¾?S:ã=å]õ7å]õ7¹ü<Pe>k
>Ë}T?­¤=:ÇK=©+?~`]:´(>:q?²Nã=_sõ7_sõ7¹ü<=ó`4=¸K?rQ<£/<1£?p:T98R÷8÷¬[?ºã=Ùõ7Ùõ7¹ü<¸öÔ>Ûnn>{§d?ªñK>Â>g6,?¡q:d#s:Çiþ>ôÁã=Rõ7Rõ7¹ü<>Ñh>OZ?~£Ö={=J-?¡':¥b:?âîã=Ì³õ7Ì³õ7¹ü<uª=<E=ðM?ê+<<±?nº88¦M9\§g>ä=EÉõ7EÉõ7¹ü<*~¯="\=Ï©K?rK<,1<Bû?P48J8Yk?4!ä=¿Þõ7¿Þõ7¹ü<â©<Ý!L<T?m=Ï»à<K?tò7Hÿ9´¦=*ä=8ôõ78ôõ7¹ü<
Å=Å­l= U?Ü²=õ_=~#?`:pI¬9AD?08ä=²	ö7²	ö7¹ü<·õ=n}"=Ö¿L?<÷æ;îæ!?&¸7:r82w¯¾¶Mä=+ö7+ö7¹ü<âÉ>Ûa>¾Øc?á>¦À=nA?\¿::l:-?rä=¥4ö7¥4ö7¹ü<+Ä>ºoZ>õæe?Õõy>Â¨/>Y$6?kh:R¯J:¸K!?´ä=Jö7Jö7¹ü<	>Æ>ÚªQ?Â¦=	=¥)'?×g:Ö^%:ìr3?Ýä=_ö7_ö7¹ü<cxÍ>gi>§µa?c.>÷þÿ=¹c.?§:ØL_:T·,?±«ä=uö7uö7¹ü<é>%$>m¹X?¶Ç4>¿>¸*?#':êö9:¥æ>c±ä=ö7ö7¹ü<ï4¶>rPO>ÿ`?Göô>m1¼>&?p±:ì^~:Ø?^¾ä= ö7 ö7¹ü<¦v>=">zçX?|v	>¥¿Ð=(?Z®a:e;:Â&?EÃä=~µö7~µö7¹ü<ÓFÑ>o>*_?&	>Û2>Vk<?Å¹®:«to:3Ì:?WÍä=øÊö7øÊö7¹ü<§>Æ?>ì_?Ä>,7>õ3?wv½:H:ý=?HÕä=ràö7ràö7¹ü<*Â²>ÛÁQ>Ò*Z?#×>^¹è=@m+?£:UN7:%@?:ßä=ëõö7ëõö7¹ü<²Þ>!>´R?íbë=|í¹=¤"?@:ò­M:e"?Çëä=e÷7e÷7¹ü<¸xº>ÌW>ãs]?
ì >gë=&D/?U½È:ú_·:ö?ñå=Þ ÷7Þ ÷7¹ü<(Ï>	y/>#¤W?ôP°=çI=§*?L¼:Ú.:Nú>æ:å=X6÷7X6÷7¹ü<?«>Øëp?²xÒ>2>¸u=?ØÎ:Â¼s:ÿ£?¬då=ÑK÷7ÑK÷7¹ü<ÿÅ~>µ>âÔY?@êF>öô>6ª(?`:ÑïN::
 ?få=Ka÷7Ka÷7¹ü</s¨>^ÖB>AT]?@]>è%>A³*?b=:w
$:óÃ?Áå=Äv÷7Äv÷7¹ü<_wí>qà:>¨¦¢?Gó=G=8vP?ÐÞ::@Q:²ä>\å=>÷7>÷7¹ü<Rìý>o7>r/±?s>¬>`lx?²Ö:þs:äBa?§ºå=¸¡÷7¸¡÷7¹ü<!5£=?J=ÙN?(Í=Õ}S=¿õ!?×j9a9ªØ>þÑå=1·÷71·÷7¹ü<Ê~>Áý4>Â±W?Ü;3>^>®j*?ùC:M:Ý4?«æå=«Ì÷7«Ì÷7¹ü<ò³l>u>ã2S? =ÁB|=Éd"?³J:µ#$:Z?[æ=$â÷7$â÷7¹ü<¤?\)U>rµ?a>yØ=.[?4Uµ:áôC:8ål?×æ=÷÷7÷÷7¹ü<f+A?E
6>Ñ@rÑ>áI>NÉ?²L-;|,ª:æY?qæ=
ø7
ø7¹ü<ç´ß>-s>½·?{|Í><¨I>4n?¾9;,ö¬:yë?ý_æ="ø7"ø7¹ü<û\<!Q2<bL?]íè;TmÈ;zÁ?<°
9bûi8<½?`æ=
8ø7
8ø7¹ü<Y>Á9>ÞFT?b=qÛR="Ö(?"R:&:>u!?æ=Mø7Mø7¹ü<e¢t>÷Â>~R?°=¾%=jX$?s×>:y,:Òó
? ¦æ=þbø7þbø7¹ü<"QA>Ævã=²Y??^§Ã>f3(?¶!:¨ñ9¤&+?î¬æ=wxø7wxø7¹ü<º>£`->,µT?Ørø=í»=ò)?:øEt:û?Àæ=ñø7ñø7¹ü<ÒÿM>Ý.ö=¿6V?=b>v3>]!? :|¿:NÜ?açæ=j£ø7j£ø7¹ü<'f=b½5=gÏL?A:=tÅ=`?99çð?!ç=ä¸ø7ä¸ø7¹ü<Õ*m>Q>éæY?>>á¿=.+?\¨:dTR:iv!?øOç=]Îø7]Îø7¹ü<+D¦>µéH>ÚS?L>-	Ê=H)?<:KæC:3Î,?sç=×ãø7×ãø7¹ü<°2~>6È>Wg?êC>qÔ==å9?ó^:Ìd:7;?µ»ç=Pùø7Pùø7¹ü<Ó¿á>rõ4>«®?\;>©§ý=w=?áP:Î»8:5?A¼ç=Êù7Êù7¹ü<K¡Î>ù=oÔ?C/W>Uõý=!êX?.©«:]-:ãã}?3Èç=D$ù7D$ù7¹ü<û÷>Óp>L}q?,ß>óÊ>YåJ?î:â`:	Y?Ëç=½9ù7½9ù7¹ü<?ô±>¶bO>W«[?Ê4>>Ó3?W$O:ñ<6:ñ}?@óç=7Où77Où7¹ü<1Ú>Å,>zäV?ì¼
>µ$Ñ=8~-?S:ë\:HÌ?þè=°dù7°dù7¹ü<Ó>e>Zj?¶ÉG>ÿ
>Ë¹,?ò :MV:,÷-?g=è=*zù7*zù7¹ü<g8À>AY>Òb?çâ=Ï¸¥=¯÷.?
­:¶A:;Äd?¦Iè=£ù7£ù7¹ü<´>$>ñ«S?"u=EyV=gm,?~M:×ê-:µU?qZè=¥ù7¥ù7¹ü<õ¬R>ô=ð\?\>
6¾=^\.?0:Eèf:[ý?è=ºù7ºù7¹ü<D¢Ä>v¥P>ÞBq?-_>¼Ú=«z,?.±:­[k:ñ4?Oè=Ðù7Ðù7¹ü<±ï>ñâÐ=ª±¡?]ê<>=6À¡?_=Ù:{Rs:þd?Ûè=åù7åù7¹ü<¯¯>Y<;>,UZ?<ùû=¦·=/?ÆòP:X5:{?è=ûù7ûù7¹ü<Òcz>¬f>ÌV?HØý=]Â=ñó&?á :A':¯Åõ>è=}ú7}ú7¹ü<'P(>÷PÇ=.X?[>®n$>>z*?¹:Îê:¦$?T¯è=ö%ú7ö%ú7¹ü<Ö¶>ÕJ>CÃf?Y>ÀK>´´$?:¯Æn:Í&?ç°è=p;ú7p;ú7¹ü<À?ÜN>é¥?ûÐC>ÍÊ=Øw?/½:åÔ:kô3?«Êè=éPú7éPú7¹ü<j×="X|=uZ?Î>x¥>
µ?u;Õð:/$?Ýè=cfú7cfú7¹ü<ìê>åx{>å&o?.>3>0=W?ø
;ú:¦:(V?êé=Ý{ú7Ý{ú7¹ü<u=^&+=M?,T+<8<õ?Âu7Îc98 =C9é=Vú7Vú7¹ü<óq>­â>¾P?ÙLó=ß&Á=;!?£UE:û@:Iã?Ré=Ð¦ú7Ð¦ú7¹ü<Á>(6>,­V?¥m>ôÍ={Ë'?{:V¨7:¢/?Ué=I¼ú7I¼ú7¾0<2=Ö9#= I?$Û'<
<¼?õ9À¡r¶iÁë«é=ÃÑú7ÃÑú7¾0<ãá?&É>ÿz?·>c
A>Âr?¼È:qy:+N?´é=<çú7<çú7¾0<>)>3Ñ=X	O?U=.ô`=§#?5¢Ó9Lq:Ë>¹é=¶üú7¶üú7¾0<zíê==Ä,K?C½<ò<e×?>9J¿9®½>_üé=/û7/û7¾0<!º7>ÕÔÑ=ì&`?.ë3>Z
>Ý&?+Ö¶:*ø:â?þé=©'û7©'û7¾0<g5>ºÌ'>Ì]?Dì =èi=0?õED: ¬:Õ+9?¦ÿé=#=û7#=û7¾0<ß7§>ý·G>@WV?é>è¢ã=
0?ºE:=):ã?·ê=Rû7Rû7¾0<¥ >tpB>S?%>mÅ=q
*? (:Ô4:$°ï>æê=hû7hû7¾0<BÌ>è7>>Y?­ÔÂ==:à.?ìH::Fä&?Á(ê=}û7}û7¾0<p<«¤"<·âN?:¸;R;Ê|?,³8æQ9õ>@?ê=	û7	û7¾0<ò<>?)>%W?¬¥$>Xü=_'?àßo:j]:
?Rê=¨û7¨û7¾0<É¯z>?7>$W?Ót>IÑ=o>$?²¢_:
H:A?Âwê=ü½û7ü½û7¾0<Òp¡>Ø:>±1]?ùi?ÆcÞ>w%-?7H}:Ä³Z:=?	ê=uÓû7uÓû7¾0<¥>ù)&>kkU?ÎÏ=+í==Z2?º:Opo:?µê=ïèû7ïèû7¾0<CI>º>/Â~?a=F=«ú7?ý¤-:Fx:»?R ê=iþû7iþû7¾0<¬í=#=W?>á>Ë±Z>¬: ?r¤:©Þc:î#?Ù»ê=âü7âü7¾0<:é¼>4X>¯_?°W>í>x8?GC:Ð-:ÚµC?'Êê=\)ü7\)ü7¾0<Ü*º>hV>æG^?ªO>¯k¹=»¬6?é;:jY1:â?Uë=Õ>ü7Õ>ü7¾0<Âc>~>Â}]?´%©=B{=È,?#â#:½-:é
?(
ë=OTü7OTü7¾0<!>=>§ñX?L½>Â¤á=ï¿(?ã9:U#:ÃÕ>(ë=Èiü7Èiü7¾0<öíÄ<l<U?TE<ûl<è¦&?¬Rj8ë9
ÅJ>7ë=Bü7Bü7¾0<3Oº>DT>{±`?÷s>Ê=u4?O,h:wl:Zû>?ë=»ü7»ü7¾0<æ>#ñ6>lõU?«>Ñã=G/(?{ø:j:{ê?ÿJë=5ªü75ªü7¾0<üþY>úU>ÚR?±=&
=N2$?Û:0ÝH:*þ¾>Ðë=¯¿ü7¯¿ü7¾0<Î>ZÓ,>"ðZ?h­i>Âé(>Ó1?¬Ìi:Ù6:ðª#?	§ë=(Õü7(Õü7¾0<ø³>ØT>¬¯X?Yøô=~³=±.?÷Fs:¢6;:ÜT&?îÐë=¢êü7¢êü7¾0<ºø<ê|<IP?pD,<ÌÜ	<ñ?Jó·Æáu8ê½ôì=ý7ý7¾0<´f>á>²Vd?4v>Ø=&+?:£:S:V
?]2ì=ý7ý7¾0<1º=$¨?=TªJ?á9<x<Ü?6;9°\9ÒóØ>u7ì=+ý7+ý7¾0<Þ±å>÷Y>fã?Ì*¦>Â[Q>»/K?Äâ:Ì:}@O?§ì=@ý7@ý7¾0<Ì>þ¡i>*`?,ðd>ûø$>J¡1?s8À:¹:.,?ÍÞì=Vý7Vý7¾0<B>qå%>nZU?sô=|½=/=%?ØÙ]:=OD:`§?óßì={ký7{ký7¾0<&>Ãp!>T?S=>)Ñæ=?-,?(Y:{I:$2?äì=õý7õý7¾0<Êw>n7>Â_?7Ó=3-=F1?ø_:g0:³¼!?&í=ný7ný7¾0<É{>¬~>P?i+­=L¬=Ë$?/U8:ç'û9Wã;?¤í=è«ý7è«ý7¾0<Ó >è8>^?z>(É=¥'1?5:':µÇ
?¿/í=aÁý7aÁý7¾0<Ôû{>>éT?4`m=¥.=V.?ð:¤:&4?å4í=ÛÖý7ÛÖý7¾0<>gÅ>SDf>ºv[?¶D>ÅXÏ=Ú2?½¸:
½:¼u?b=í=Tìý7Tìý7¾0<ÂÄÞ>fÕ>%cÐ?Ë>ÓM=èú?lÃ:AJ:)|)?ß=í=Îþ7Îþ7¾0<çë>«n->â­?quY>;[è=#o?Læ:Ä`:Ø?
@í=Hþ7Hþ7¾0<E>­æì=1yU?G+>éü=Í^-?rHZ:G^:ú3@?ïí=Á,þ7Á,þ7¾0<2<UãH<öI?Úå;Ðì¼;ë?
`99_àþ8?1:?±í=;Bþ7;Bþ7¾0<1ÊB>Äî=ÙP?sÐR==¡=/.?E:Ð%:]%?ñ¢í=´Wþ7´Wþ7¾0<n> )>±X?ÍÂ
>Ô=-+?qR:"4:TI?û·í=.mþ7.mþ7¾0<àw>*¢4>uO?úd=»ÎS=%Ï?4ÚP:Ò5:\?¼í=§þ7§þ7¾0<±³=åQ]=åO?&Ã=ãÿ¥=Õ_?Ï
9ê¢9{÷>Yî=!þ7!þ7¾0<ç¬<ÊÙ<¨N?­ëò;@Ü×;Ì?ª8fÉ8¡Ø>Ï î=­þ7­þ7¾0<\2k>Ç>ßÙR?ïAP=~"#=g#?ªðò9!Õì9
M?Ê5î=Ãþ7Ãþ7¾0<*¶>Ëp7>}¸S?2Í¡=Ïv=hÓ'?&¨`:ä]$:_ó.?ê=î=Øþ7Øþ7¾0<÷9²>M>Ðì]?î->ý=/?à:>Z:ku-?ZVî=îþ7îþ7¾0<X>>©»R?Y×=q=¦=ÂÏ%?¦:@:ÞE:êù>S]î=ÿ7ÿ7¾0<ØÕ>F®s>§`?%DF>®
>³ò3?uÊ¶::Ûq?°gî=úÿ7úÿ7¾0<>%R>¶÷=-UY?jË==²Ü'?Z:¢s:Y(?Ëî=t.ÿ7t.ÿ7¾0<Xû >&ÏÀ=Ú½U?dJí=-º=iÉ"?g:«\:d¥/?Ö£î=íCÿ7íCÿ7¾0<£Ì>¼C¸=ýsX?CI=; =¢þ ?9E]69N<?àî=gYÿ7gYÿ7¾0<u¬>YE>µ_?awé=§¡=19?ðEp:-Î,:ù1?çî=ànÿ7ànÿ7¾0<½°>¾hF>6c?ñú=i°=Ù5?"Ï±:5:¨:?ðî=Zÿ7Zÿ7¾0<üFs>ñ>çU?<¿+>>&ü*?dQL:÷":«è ?;=ï=Ôÿ7Ôÿ7¾0<í>5>÷R?ÁÛ=ö¨=øI&?oÍ2:,:Òl?Oï=M¯ÿ7M¯ÿ7¾0<¡¶>g:>ýôy?ÔNL>àl>D10?Et:tj:9`?ÙOï=ÇÄÿ7ÇÄÿ7¾0<Ä© >¿ü>Åè?¶N?>¿¬=àÀ?¨ÖÐ:á-c: Uk?#sï=@Úÿ7@Úÿ7¾0<fvý>î2>.y?ÝF>ñ>!äC?
E£:
0-:ìVq?zï=ºïÿ7ºïÿ7¾0<
3>8>£Q?§±=à¥=Ä4?ÚË®9Ð<ç9ÀÁ>Çï=88¾0<4à>ËW>-f?HÍ=Q\=§ÆI?x!à9ÍÉ9)?ÖÉï=V
8V
8¾0<¢¨>xÞ@>gÕ_?Óe->>Õþ=1.?PX¢:y~:¸!?Ââï=88¾0<1>ÍÛ>h[?Y>rÂÊ="ð/?tM:Ýí:±àþ>ð=Ð"8Ð"8¾0<úI>¿ù=>ôS?j	>¼ÀÒ=n|&?2úQ:¯G:Í?ð=-8-8¾0<<f8<¶yK?úG<M×;Gè?Ó8J§þ8É:Ô>,ð=J88J88¾0<¤íÇ>¾>¾@¬?Ï}?>S»=Ø?³1:Î
:ø ?'-ð=C8C8¾0<(Ì>ñ>³¸«?·¤>>3?úDÍ:Z:ëp?é2ð=ÃM8ÃM8¾0<Òó>^+>&T?¡§=Æ¬~=Õp(?2:×^ù9y«?oBð=X8X8¾0<ýr<ö-<½K?ûº;[o¥;?P¼O9ÃKÎ8­ä?¾Vð==c8=c8¾0<)»>ÝèT>»
a?Ï>>@Z><8?
:::ýz:,I?¡dð=ùm8ùm8¾0<J>M->³¾T?î@=õ<U=+û+?e&:Û	:)æ	?tvð=¶x8¶x8¾0<X~À>ùZ>:ña?º3N>þ>)?ö
¾:³¤:öÑ?·ð=s8s8¾0<h¼]>®
>9¨L?ÇbH=ì§ =w§?ûÚ9éÌ9Æ	?:ð=0808¾0<]`>>ÏV?råÈ=¾a=×¦'?oH-:ç'C:ÆNã>4±ð=í8í8¾0<ÒÚ¿>Ý=^>Sÿ\?Ó>bzÑ=Å *?Ú:RÌp:®?Ù¾ð=©£8©£8¾0<ö¨=ä`+="Â{?k[/<PP
<ùG"?ÀP8n!9tæÏ=Ò¿ð=f®8f®8¾0<AÊ>=de>
·a?BËN>ÎÜ>¾(?Ï«:×ÿ:È[?öñð=#¹8#¹8¾0<«¹>?S>eò`?MW>Ê >Õ.?¥?:U:kå>ñ=àÃ8àÃ8¾0<ÛÇ>ïw>¥?YÅ¹=He=Â§O?4´:Ð1:+ðÉ>Éñ=Î8Î8¾0<¸ú>¶V>Ex?äµ>[>íT?ê;ô#:õúi?øRñ=YÙ8YÙ8¾0<`M>F­ø=ãlS?;#k=£Ö-=µ"-?¥g:+ã9?@`ñ=ä8ä8¾0<÷{b>%»ÿ=ò¸b?soO>é¨>kí-?½@:;O:Ù'?dñ=Óî8Óî8¾0<	£>²?>1ìY?3¢'>¨ò=±Ù0?ï¼l:·m:kÿ>hyñ=ù8ù8¾0<Wñ>¶ (>!X?ÁÓ==]+?ådJ:Óe<:c	?:}ñ=L8L8¾0<±D>^{ì=íT?=Aº=°.=#?R:åY:æ`õ>RÍñ=	8	8¾0<Ï>½[¡=VµR?ç =Ý9ç<$?³¬86Z9J>yò=Æ8Æ8¾0<_©v>¥>CLW?²³Ä==â"?:õ:Ï?L!ò=$8$8¾0<åY>>VpN?X=Èux=è?µí90fý9ðð>Ð(ò=?/8?/8¾0<ËY>/Û>
ÕQ?b¿=d¥=òA ?E^÷9è:Æ9­º?XLò=ü98ü98¾0<º=KæD=ñÓJ?pJ@<nH&<&? ¹8;x¿Åò=¹D8¹D8¾0<ÖÕa>ª	>,ûQ?ôâ=¹K=
Ê#?Ù=:n)9:­=?üò=vO8vO8¾0<,t¡=¼·K=²ãJ?ü)<Æe<«?9S6¯f9v;;<
Öò=3Z83Z8¾0<2Ü>l>ÁW?$Æ=WÆk=!Ë$?ýE:::oP:?³ó=ïd8ïd8¾0<'p>lª>áT?î>Ð=ä#?èª:!T:cO!?òó=¬o8¬o8¾0<ýÄ>6¥>ÆW?Í> É=æ+&?2>:J:\	?¨5ó=iz8iz8¾0<®^>,Í(>Éh?gd>
×">|F3?pÒ;`¶Ë:×$#?þBó=&8&8¾0<Û\>´ù>½sU?äð=rÂ±=u-?	&:PL9)z?çIó=â8â8¾0<>Ó2>Á![?zÐ=C=õ+?r«:±çG:0V'?ÒTó=88¾0<|®«>¦vI>ö'Z?4$6>Hì>02?"G:W:Et6?Dó=\¥8\¥8¾0<,¥>5Í3>YÁk?CO:>:>Í8?Üs;Z¶ð:3?ó=°8°8¾0<ÛD=R®ï<ËqQ?¢Â=¨|Ì<Ýr"?mÃ9¯¸9ûq?±ó=Öº8Öº8¾0< ²>fø+>åèU?Ý=ýÍ¤=t»+?¶Æ@:g%:(?ó=Å8Å8¾0<up=wo=|éI?i`<¦sú;â!?ÅÂ»8¢°8õ?¸ó=OÐ8OÐ8¾0<o5>,Å->FìU?v²è=²Ø´=ñ²$?K®::ä8?Æó=Û8Û8¾0<lÏ¸>TX>/³Z?ä->ï)ò=I%?ýR£:û:óe?<Ñó=Éå8Éå8¾0<Ø=Ò²/=¾a?³éx<âÅ<ËiG?éE8K)9øâ>×Ñó=ð8ð8¾0<|Ü=î!=UH®?äÙ<¹¤C<?£8­8UÊG9²ô]>SØó=Bû8Bû8¾0<¾L>®¹>§Z?Éü=K¼=E×+?Þ¶{:ßÓx:&|?5Úó=ÿ8ÿ8¾0<ã>Fz.>Æ
V?üµB>¡Ð>Wî?ü(:D²:"?ØÝó=¼8¼8¾0<k5<4G< ¤G?>1<ñ< '?º`ÿ8z8({?Úëó=y8y8¾0<Ëäà>n%i>Gðv?ã>pÖÞ=þ5?/9¯:C¶°:ð×ý>£ìó=5&85&8¾0<>->A?K>	>[t?>Ññ:v{:#a?öó=ò08ò08¾0<½z>T?>ËjU?õJ>ô=¦m ?Î:ò9ã?*þó=¯;8¯;8¾0<ØÍ=zx~=B<N?ûÊ;=î!!=ª-?¥µ9iøN9ná_?Yô=lF8lF8¾0<Û]>>:R?V=ýw=Y9?ÀÆ9È©ò9w¬Ñ>oDô=)Q8)Q8¾0<Wÿ>®[@>ÇîT?È^°=Hò=e/?W:èj2:¦?·aô=å[8å[8¾0<}V>T¦)>_ÉV?Ê©î=4>µ=Z(?lõ5:ý
':ôm?}ô=¢f8¢f8¾0<Åå?ö>ªk?â>\4>;t??5ï¥:_éu:å½,?~ô=_q8_q8¾0<
?>ºü?MÓ§>?v4>÷n?©ö;êVQ:«¢?´ô=|8|8¾0<á|¤>zcB>GX?@Sæ=q«=á+?H:æ
þ9¢
?Aô=Ø8Ø8¾0<)Ñ>@(>tX\?ò>ÜÖê=ÂV,?©8:¦T:âNÞ>àÁô=88¾0<
K">úÈ=9¹N?äN=Åá(=Ê.?JU:K::S?gÝô=R8R8¾0<lV>Aþ=øW?Ã>¾¿=+?°:S:ÆF:¾?{õ=§8§8¾0<ÅhÏ=é³|=R?áä=¤5l=X#?)è9ó¸9=!?¾1õ=Ì±8Ì±8¾0<=`×1=ÅaO?Y<
D<M5?P+9Û¿+9bôþ>!nõ=¼8¼8¾0<Þs>0>,S?O5=Öhu=	%?]:|AÒ9"?°õ=EÇ8EÇ8¾0<uõx>8$>£>T?6°=´=ß)?³3:Re:|?Áõ=Ò8Ò8¾0<Î¸>¬Q(>ù?H­=r«#=P?õ8:íÑ9
r`?¬õ=¿Ü8¿Ü8¾0<n=y<=TL?P-<5k
<?t9Û8Y?ã¶õ={ç8{ç8¾0<9¥>»D>¯W?©ü=½=A6*?ÞÉC:ÔâB:¿?©Öõ=8ò88ò8¾0<<ÞÍ>FÝc>ªIg?\>ý0Ø=kc9?È$`:q=:sr?z!ö=õü8õü8¾0<Å>µ7!>àB[?Iþg>g<%>­¶3?Ìw:j:2G?{'ö=²8²8¾0<]>Öh >.ùU?Åç&>²L>û½?Cüµ:?$¡:?1Oö=o8o8¾0<D³>ø>O><6]?_L>.ÚH>ÿ.?ê:SÎB:]@??a ö=+8+8¾0<ù¢>{dC>èU?aPÓ=9=ñ"-?=×ñ9êc:(Òé>%°ö=è'8è'8¾0<<>#F!>`¸T?¿==
$?©*P:'B:V	?k³ö=¥28¥28¾0<X>üÒ >bÙU?GÞ=íª=+'?§Ì9:m8:Ós ?âö=b=8b=8¾0<g>Ð¾,>c?<Ñ=â³=f$.?MÑW:qv::¯&?jìö=H8H8¾0<g>
>XQ?'"=éF=|&?ëöm:L¬q:Wü>à÷=ÛR8ÛR8¾0<_ô=ðB=HÜU?U>ñ=§·=(#(?7ã:
ºf:q?,÷=]8]8¾0<£rÓ>ùB>Ð?ÔíÄ=ÎÐ=:??H¦X:	UF:[Ò?¾,÷=Uh8Uh8¾0<Ñ¹>aå>p¬?(.'>=<'?~ÖÓ:rV:ã|?E÷=s8s8¾0<©<Z/<FèG?ÖÐ;#B½;ü=
?5µ¼9½9$9÷?TN÷=Î}8Î}8¾0<¾7>989>NêW?.Ë=M=	©*?RQ©:s):±ß)?mY÷=88¾0<D1>Án==à5ï?hµ<ÜÊ*<w§?>eÂ8Pñò8ö×Ì>	Z÷=H8H8¾0<õÔg>§ä=Ç?$§=äÿ_=??·ù6:§$:¨+?wt÷=88¾0<
p>¾>ÜZ?ïwg>6ø+>>I,?ö²£:u(:
ì?Ë²÷=Á¨8Á¨8¾0<£<ô¾#<`?ÌÀ<
ú°;#=?*¿l9@#Ö8´?AÂ÷=~³8~³8¾0</÷È>~ih>§\]??E(>ýCø=D-?¿s):£
:Ðr?eê÷=;¾8;¾8¾0<·8§>äB>.\?sða>Ç¬+>u(?<:Â}:¢ú?£/ø=øÈ8øÈ8¾0<X^>i.>àz_?L->ôõ>]?¢mÉ:å·:°Ó?ù<ø=µÓ8µÓ8¾0</Ø¾>\a>EÊX?¤y>_Ã=Ä0?&:¢pO:»0.?Iø=qÞ8qÞ8¾0<3×>uR>AÅ?g²>&Ù=K7?
Z:¸"j:B?]ø=.é8.é8¾0<nI>ç~">-ÕN?Üh=áõB=øÍ1?jBÿ9æ':<Ñ>îhø=ëó8ëó8¾0<oÓó=è$=ËK?:Ü°<¤Í<GV?ª
9U,98Q?-¸ø=¨þ8¨þ8¾0<0Ó>&Õ1>Q`?mË=ú=Ö%?{¼):óä:ÉB'?¹ø=d	8d	8¾0<ì§>ÜR1>#nr?ÓùL>+>mJ?N2É:Q~: aJ?eÅø=!8!8¾0<¾[> 9>Z^\?·=À=QT=NÈ$?Åf:PnZ:?	Íø=Þ8Þ8¾0<>">Z/W?g
>ÕÕ=Fe&? ¯:^ ¢:`Ö	?õñø=)8)8¾0<2²=º(@=)ÂL?Ö<ôv<v
?ÚB8tþ;9¦+G>¸ùø=X48X48¾0<ÄUR> ö=ÒZ?b1x>Âì?>Ø%?h:·:ËW
?ïüø=?8?8¾0<¨>hDÂ=øN?°=¨=¨¶?òG:¤9 äs?Tù=ÑI8ÑI8¾0<ï*u>~j>Ú@O?p=~1m=o"?.æ9OU
:p`Õ>¨@ù=T8T8¾0<ów<6(<)$M?¢<ÍtÌ;&?ú¹8­9°ß¥>øRù=K_8K_8¾0<@ >-í>CåW?Õ>´êò='?Ø;w:ê®:é-F?qù=j8j8¾0<Äf>wM>4­`?«¹¨=¾þt=áM0?·Ð]:êF:=¼?¡ù=Ät8Ät8¾0<ãZ«>ü-J>IøX?ç­>ÃI>Ã3?ù¡8:RC:1&?8¦ù=88¾0<¼H>~kñ=ÜT?78=F«	=k+?jB:E>g:V_×>+Àù=>8>8¾0<³g»>ìKM>°i?ýu>&Æ3>&%/?©æ:&â³:ù!$?çÜù=û8û8¾0</(Ä<×r<øN?3è;å½¿; â?­Í8V¯9ìÇ>Y	ú=·8·8¾0<V/Ï>ïÍn>^?[ÿ>?e>`^.?¡:ücd:¢4?è%ú=tª8tª8¾0<Ôù³>ðjR>°öZ? %ô=ø§=:?Ü(:«äV:º)É>è+ú=1µ81µ8¾0<² >¼ã6>°ï`?ëòá=F|=Hë>?ßH:Q6$:+?8>ú=î¿8î¿8¾0<îN>:ó=vÌY?è >(Gõ=_¤'?h:@ûq:å¶?ÛAú=ªÊ8ªÊ8¾0<bÄ¹=ÔVj=2ðJ?ÓHw<E_<Sà
?P¯8(<9ÚM¬>Cú=gÕ8gÕ8¾0<¶é±>yçH>"´b?º±¤>h>Î¨5?êì9:¹r1:q?oGú=$à8$à8¾0<Î&c>ÜX
>¿³M?ã.=Èôc=Åë!?§R:Ã5:Þü?dú=áê8áê8¾0<`|>³ý>}_W?¯=9°=à%?{¹a:Åg:h7? ú=õ8õ8¾0<GÍ_>>~Ò^?%>Ïñ=.¯.?Æ¬:ýx:F2?óú=Z8Z8¾0<¤·±>
SR>ÎOX?0ú_>ëç>I3?]Jc:øQ:Y<?õú=88¾0<'×£>JB>±àW?lÕ)>÷hý=É+?GgR:";@:´?ý¨ú=Ô8Ô8¾0<l~ë>¿g>â?iÕT>Y?æ=t£l?á$Ô:è:Y+.?Þªú= 8 8¾0<öG=}=EÐG?×ÍF<¡¡/<dã?é8
l@9Q«E>èÅú=M+8M+8¾0<ú}>	æ>ºT?Ëå®=¥B=K$?	:Ô:01ý>OÓú=
68
68¾0<óõj>L8>P?Ó=\Þ`=ê?ù^A:Ä :=?¬û=Ç@8Ç@8¾0<p>c>>WÆU?¡·7>J@>Z«'?'¼ :j:´Þ?úû=K8K8¾0<­>Â¯>mFW?ôÖß=ôC¦=ÞR,?õßE:ýM:¨ý?ô+û=AV8AV8¾0<|Á>³Ë<>T?¶Í=ð=l*?Ïf:ê#V:Õ	?9nû=ý`8ý`8¾0<Ñ>L ">k°T?§¼=ï5p=pè$?«=:.+:h
?}û=ºk8ºk8¾0<3»>ïç\>"ØX?	Ú4>Û>&)?©.S:G>:°?û=wv8wv8¾0<ÿv>E>xfT?ÏÕ=ë§=û"?§º:òR:æX?ðû=4848¾0<9£>;>qÓ^?=$>Ààà=,?:C:-?¯û=ñ8ñ8¾0<9øÝ>-q`>
.}?n.>,>J?ÌG:--:{g?¶Åû=­8­8¾0<`ÿ=8Û=P?v5=Ô·õ<~?\B9¬ªÔ8jöi?YÇû=j¡8j¡8¾0<ä|>TE>ôT?==¤¨v=XE%?ÔÍe:ñÀ*:ãC,?àêû='¬8'¬8¾0<0|§=Þ)P=<ùM?>Á=ÿ_=A3?x³!9@A9]4Ö>Nõû=ä¶8ä¶8¾0<´Å>ÙÙ`>ra?)ñi>3>©<?1V£:ÚýY:ËÐ??
úû= Á8 Á8¾0<Ç|>ø+¸=R?=4y\=(±?áòJ:o#":º7 ?¼ûû=]Ì8]Ì8¾0< >¡b*>HÇZ?sÚ=½Ø=ìÜ0?{u:¯Q:Gì?¦ü=×8×8¾0<ª$Ì>¡m>`ì[?ib>&Þ»=Ãñ.?­:Odj:Éÿ?Q	ü=×á8×á8¾0<ó¯>f%.>Ëìa?óØ¼=l=@7?ÿ9c	:ñ«â>qü=ì8ì8¾0<Î5>­ >øQ?Té=/¶=#?ë	:¸_±9ö
G?M&ü=P÷8P÷8¾0<mï>y>:u?òK>q¦î=5ÆZ?»Z:ÓØþ9ô?@ü=
8
8¾0<ì$¤=UN=#àK?4¢O<¼I-<^?e£
¸69zP½Àjü=Ê8Ê8¾0<N	Æ=Fæl=àV?c"¼=&þ=Z|?³}:ÍÇA:5aÑ>Âvü=88¾0<T>àW1>¾Ç^?a >³é=Îò/?þ(:Í%:fv?Nyü=C"8C"8¾0<ê¡>°ô/>fmR?ü=<¿=â
)?I:?,:á§?Ù}ü=-8-8¾0<4ÐÀ>*îZ>öua?ØÁ2>éø=Y#8?;:ûýO:6%?ü=½78½78¾0<&Å<°w<eÃK?^¯<}Ò<þ?ÀÔ·ö+9Fß½4«ü=zB8zB8¾0<f)>^Ò=¿ñM?<w=«bN=ö<?+):ÑÉç9C*?¨®ü=7M87M8¾0<«Ç3>Öß=íM?@N=wì#=ò ?É:I:N
?6¿ü=óW8óW8¾0<V·¿>´Í`>.RZ?§>¹7Î=y;2? ³õ9NÃå9!á?âü=°b8°b8¾0<ÏÎ|>hÔ>¬UN?Ð8=Gzh=þN?yp:¤3:"å>Qæü=mm8mm8¾0<ÉÒ>ôùg>pLh?¦Û>ÒÇm>¹+?zùx:;@:<È%?3ìü=*x8*x8¾0<6Î>Þd>-g?¸m>(X0>¡c,?@:îp]:9?íü=æ8æ8¾0<>ÍÂ> i?O2>2½Ô=ö?V?,>:'>
:¢?¸ñü=£8£8¾0<·[:>ä=01Q?M­=åK=Ç?«n4:x
:X@#?Ký=`8`8¾0<Áð·<i<¤I?ÝHñ;Ð[Ò;gÑ?Û8¬·Ï8#V?ÙRý=£8£8¾0<Gü°>AxM>½\?]K<>æÒ>³k&?î»À:3:e3?Ûbý=Ú­8Ú­8¾0<°OÞ<ó£<¢V?¿ù;¤¨;^=?t*9¥J9.¦>,ý=¸8¸8¾0<Ô/>RnÊ=^?»>6Xé=~"? ýÛ:Ò¸:´?ý=SÃ8SÃ8¾0<²ö=C+¯<ïP?dÛ®<+A<	s?¢-9	k$9ó%?MÚý=Î8Î8¾0<Â]½>Ê"X>ÿJ`?ú>¹Ù=2?T':5z:L¡?úþý=ÍØ8ÍØ8¾0<yqÕ>Ï#*>þ ?,	>#rý=~S?w[u:(:i^:?ôþ=ã8ã8¾0<
ßG>sô=5²Q?=Yme=î$?ÄÒ:åü(:©ºÊ>*	þ=Fî8Fî8¾0<t´>§> >ÏdZ?¨ê2>>RB(?¥:":Bµ?yþ=ù8ù8¾0<ú¯ä>ü}>f?ûy>Æ8+>40:?SÔá:È:«?¿þ=À8À8¾0<Ã¼>ÌÅK>aÜl?Ø!>w¶Ù=Ýo=?{:¯]G:ó!?(8þ=}8}8¾0<XBG>áñ=îãR?<ª=AÍ=ÚÁ ?*3:Ø±:/)??þ=9898¾0<ªx> 9>F,i?á.>.H>3R*?çb:åx4:Iî ?!Eþ=ö#8ö#8¾0<pì>kü>ÈÓh?Ð(A>R
>33?»È:l§o:}Q?9Fþ=³.8³.8¾0<¾5>>üØ=#lV?[Ô=¹F=à4?}:§:Rj?vHþ=p98p98¾0<TÜ<X1<V^?7ò=ù²<påM?6¯59:¿L9*ã>q þ=,D8,D8¾0<d×=¥06=ñìL?¸<<r?ÉX9U9»ï?¡þ=éN8éN8¾0<á>¼
>ÇÃP?~=_`H=ÐJ"?Ì° :_¥:TÂ?
·þ=¦Y8¦Y8¾0<½½¼>xM[>S\?'¢>Fì=e~%?`0d:4_H:Å?÷»þ=cd8cd8¾0<
>Tþ>05R?ã°=ÆÌ=¬?uÇ&:ÛÒ(:Uæü>íþ= o8 o8¾0<ïd>åÏ>Èk]?×>Óxd>Èý&?°¸: :Ü0?àÿ=Üy8Üy8¾0<ùXA>Þ=î^?«÷'>Ìí	>Pà?µz:y:Y?Tÿ=88¾0<`K>xø=Q?¾Ø=ÔÛ=+q?kuâ9¼92U?áÿ=V8V8¾0<µ´>ÌQ>Ì]?5+>@÷ù=ÁÁ/?kø¨:¼:É'?Aÿ=88¾0<
¨_>K	>62P?ÿ
=[§u=}?1}]:]?J:-?Whÿ=Ï¤8Ï¤8¾0<·V">¹=c¢`?ñIÿ=}¤È=Ü"?õÂÉ:Âá¡:j?izÿ=¯8¯8¾0<:ÿ¾>_]>Pß\?q±>ü>|	1?ë:>¸:0y#?÷ÿ=Iº8Iº8¾0<ð?ë,@>ªhÂ?¡Äw>÷ÿ=½Ìw?%":^ðP:0?Tÿ=Å8Å8¾0<y?å:>EâÄ?;õ>&>õ?ã¿:Ì·k:OfP?tÿ=ÃÏ8ÃÏ8¾0<Å>-F>C4V?=ñT=È]1?ÌEQ:ÝÊ': ¤?f©ÿ=Ú8Ú8¾0<ä>@Ï>¥Hc?~>	¶0>mj8?ßÐ:¦[:÷­)?¬®ÿ=<å8<å8¾0<.D&>n¶È=·T?­D¨=$=ÁÄ!?NK:ñ:ùçñ>Wöÿ=ùï8ùï8¾0<Ø®=»*L=AÝZ?ýåÅ=+=ÓL-?¦/9¡g9¤.?Ø>¶ú8¶ú8¾0<ª>ÿ³>>VV?«ç=i±=²o'?íô:<¾:-t
?ð>r8r8¾0<öF>x±+>Ç#T?Ïà»=r#=Ñ.?¨q0:5è9ëB??>/8/8¾0<2>ñ->^¢X?Õr1>¶>ù².?Ê¤t:n|o:´Á?C>ì8ì8¾0<A>¼ >K'x?Õ0>¢¼=®¯0?ãC:ºS:í>D>©%8©%8¾0<cEÙ>ËaT>Rò?7>?îÙ>¡È_?­)Ì:¥[:ôm?ÖJ>f08f08¾0<¾ï<*<[O?P6<<÷£?Ðê8}9»û_>ðZ>";8";8¾0<¶ß£>¡>;?ûÚ=¨=fP&?VnM:0¼:gn4?U[>ßE8ßE8¾0<@×ª>3)>ô??ëN>Þ=Löm?¥Íû:­:÷¢9?^>P8P8¾0<&)Æ>¬ð`>Ýa?x@4>ÿÎõ=¨¹;?Å9:`»I:uU*?h>Y[8Y[8¾0<¤¹ã>ó>¢¸¹?5!>ú>y=û ?ÜM:¢Aû9¿Q?Nh>f8f8¾0<
qÙ>gÓ>E=¯?,q>QÌç=/-?YvÈ:r±M:e}y?³i>Òp8Òp8¾0<ËL>÷=ñòS?ìr=eT=¼//?zå9:_:&9?o>{8{8¾0<°p=sù=sJI?2<Ã+é;<?"`©¸5²8FÕò¾î>L8L8¾0<>'>SLQ?«£^=n+=_<&?«þ9 9áK?¾Ó>	8	8¾0<Ü¹µ>ÍC>ím?ç>BÎÒ=´Ñ3?=pB:¼-:[?Û>Å8Å8¾0<cq>×Ö1>¡Z?²ç+>e×>×£%?O¬:¹2:>¥?\ì>¦8¦8¾0<pð¢>ÞA>_(W?¤=Öc=+?S-<:Áì9KL?tð>?±8?±8¾0<Ù±=$T=0U?<8=<÷D6?ú9Ñ59VÀQ?ò>ü»8ü»8¾0<Æ > ;>[?H>0«Ñ=Öô#?·B:a2:W?û>¸Æ8¸Æ8¾0<">$>µ\P?½ÿÒ=jm¡=}N'?+"^:§¾:r@?î">uÑ8uÑ8¾0<Ú÷j>~,í=}?ââ>Ê¿w>|-$?.Í:6#: }?Z#>2Ü82Ü8¾0<
µ¥>Ë\0>p?ÛGt>4ê=±?wÀ: v:ÉYH?6<>ïæ8ïæ8¾0<+>^Õ= ÅM?RH=ôû!=y? xC:½,:×?é?>¬ñ8¬ñ8¾0<º´>HC7>F¶V?%þ>Ð%à=È%?z:¡©:õ¼ï>FC>hü8hü8¾0<í©=ÒòT=ØØK?/ov<ÐúC<ô ?09²9éõ>?F>%	8%	8¾0<¥.`>Cý>ÅW?DMÕ=0¦=/I$?Iýô9~M8:Â%ª>ÓF>â	8â	8¾0<­D>ìõ=!M?Ýù©=Ür=s?	#:h÷á9AD9?
R>	8	8¾0<þXé>þ=>Ê?AQÍ=o=é[?`O: Þ:âHF?HR>\'	8\'	8¾0<óñÝ>èøñ=ÒÏê?d>L´n=8¯?m¤:Æ¹ý9þ?n>2	82	8¾0<Ð3{>
¦>Ú£R?Ó=µWª=c?èZ:§D:Uô
?$o>Õ<	8Õ<	8¾0<°>g'>ÖÇW?l:M>üÒ>°´1?¤:Árd:á?<r>G	8G	8¾0<Í/">D¯É=oÝM?c»}=V=ta?ç}ý9áF:vâ>>OR	8OR	8¾0<´´|>J&>ÎÑ[?ÞÙ)>Ä>ÿê%?ÑT:÷qú9óY?l>]	8]	8¾0<
ÀÆ=w=OM?ß²><fb-<?È?N¦49}99¹?(>Èg	8Èg	8¾0<ä¥>º~F>§tU?ºjæ=jü°=r¤&?ÊÜo:É4X:R?,¼>r	8r	8¾0<Ë
>x0>q![?Hí=*6=¹|9?Åz:âB:k@$?dÆ>B}	8B}	8¾0<8E>Iüò=Ò2P?S·Y=÷\(=j%?àÅ2:m.:?fÕ>ÿ	8ÿ	8¾0< >CX?>fÔV?>MÊÑ=¾9/?ÿd:¤ÛN:cR&?Äß>»	8»	8¾0<êf¤>ÿ@>¡![?qÃ>ìØ=s©)?à:`hl:k?s>x	8x	8¾0<é>
>Åa?±E>Ô>¢,?P:4]:
?f#>5¨	85¨	8¾0<åÅÀ>«_>£\?@>¬Ì=I÷/?z[{:LW:?
2>ò²	8ò²	8¾0<ð¶¬>xkK>«[Y?ô´>Ù&Þ=` 1?ù^:êñ2:~?¦9>®½	8®½	8¾0<¿©8>^òÝ=óþT?1Oý=Ë= C?ªIÕ9ô:i/°>h:>kÈ	8kÈ	8¾0<Wé=,F=óÀÆ?ÝC<C¶þ;ÛD?lí8ðTu8hÖw?Í:>(Ó	8(Ó	8¾0<A¶>^R>î^?Mì=tã¥=ôT6?¿V:þp:H{"?<>åÝ	8åÝ	8¾0<ó[>Dµ>-P?8P¨=4=½!?fÂ):-ï:t	?Õ<>¢è	8¢è	8¾0<¤ô>Ã¨)>¦2V?.Õ>ì°Ù=)/?Ý\:ÐÒ?:Ã`?½~>^ó	8^ó	8¾0<ìk8>Ù{Ý=x)U?A=sËV=:P.?åa:ìþI:ì$?B>þ	8þ	8¾0<¯Êº>®ZR>Sc?2WE>õ
>{p2?Y:d:Sµó>>Ø
8Ø
8¾0<é¥s>£>Q>d?#Ó=É*¥=u #?m7g:4O:¯æ?>
8
8¾0<:>ÈÝ>§c?A8°=Á;=<Ep?â:oÕ: ®?Î>Q
8Q
8¾0<í>7#>l
S?G>;Õ=6!?|:^jÜ9w¤-?Ç>)
8)
8¾0<®Å=b%!=ª(N?·"<bj<U?Ha¨¸Î8É­Ð¾<>Ë3
8Ë3
8¾0<>ÍË(>¬V?«A=ñür=àÈ'?e"$:¹u:¶
?%>>
8>
8¾0<Í>(/>ÃÛU?AÊØ=D,£=E*?V¦]:2:P?È>EI
8EI
8¾0<|>©Ò*>PV?0{è=Êí¬=y,?+2:é:(l?¥>T
8T
8¾0<á|>Tx.>²hX?°h=ë,=-?o#Ä9þ§:±¾>Ëµ>¾^
8¾^
8¾0<<>4£,>fT?[^=¯4 =q1?T!õ9L¹9)?0¸>{i
8{i
8¾0<µ>B>t·R?(¦=ç0=S ?aÈý9½ó9
F?¾Ò>8t
88t
8¾0<M¯±>uJM>-]?0`v>,m1>å½1?~v:ä0:æ2?ýÓ>ô~
8ô~
8¾0<É>:%'>	S?H¿==ð=­K#?n!:`!:½«?àì>±
8±
8¾0<a`r>ª8>SOQ?w0ý=^Ç="?u_w:j?:k%?Eò>n
8n
8¾0</m³>!3U>]rW?!Èò=©Óµ=é*?°*¢:s:¯(?£õ>+
8+
8¾0<.öZ>9ÿ={ [?è10>v>&ü(?0:w?^:©¼'?Òù>è©
8è©
8¾0<g¢>´¤B>EU?%ü=F®=Ø19?³Rh:ö¨<:À?Ü
>¤´
8¤´
8Ãdª<+ö?Nùy>²?Àÿ>ö¬ñ=Ò?ìÓ:èi:ãðg?[)>a¿
8a¿
8Ãdª<i³¡>O@>ñW?yÐ=(=#*?ºÙ,:½Ñ#:x?¹3>Ê
8Ê
8Ãdª<ÍK£>ý;=>é\?èø=º=ú·*?`u:âMp:£?T6>ÛÔ
8ÛÔ
8Ãdª<5|>¹4>)Ý_?ë>gå=ÿ-?®Ë:âc:² 2?67>ß
8ß
8Ãdª<¶N}>ê(>%×Z?²Úä=ÎÑª=²|+?N}E:u^4:Q&?eB>Tê
8Tê
8Ãdª<Ta²>7ÔK>	`?p±.>q>]C-?"r:¦¾z:k÷>ÂD>õ
8õ
8Ãdª<}cC>ØÚé=#äU?N²Þ=nè©=«Ä'?T.»9¢À9Àø>ùK>Îÿ
8Îÿ
8Ãdª<Ý0q>µk>LT? ¢>8Ø=¶%?ùhN:0ªV:ß'ö>8P>
8
8Ãdª<pD>è¤->º°T?/x»=6b=VÐ"?8:y[	:Iô>¶_>G8G8Ãdª<Z[>®N)>ë?W?PÀ7>Þ%
>¢&?è¦:ç°P:Õ`L?Àw> 8 8Ãdª<§*>}\Ò=¢âN?Òõ<hÓ<ô?MÇ8Ø9Û7>|>Á*8Á*8Ãdª<\Á>à.>FÄ]?ñì>nÎÄ=Ù2?2!:'½9/K?»>~58~58Ãdª<Êþ>?>ËâU?+î=tÈ´=¿(?o9b:õà:ã5?ò>:@8:@8Ãdª<J\>2>íFO?½w¤=Ý<=ä"?ÄKQ:Ç¦B:H¡	?>÷J8÷J8Ãdª<¼x<¢)<ÈK?Â;N*;$ ?u%·Hl(9ý}û¼i­>´U8´U8Ãdª<×£w>õ>
úQ?ÉÜ=éh=þ"?ú:ÿ9j?§°>q`8q`8Ãdª<Es=¤¹=ÔâK?3n<\÷ò;§-?v×8ÿ§8­É? ²>.k8.k8Ãdª<À¯>-xK>¯ô\?æ>x"Ô=ñÜ.?F²:Ê7:6?Å>êu8êu8Ãdª<è>Ä;>8"T?·Ü=O¬=ýô#?b:}5:[?dË>§8§8Ãdª<cC>¨ïñ=2¿N?ïe=å~1=(Ñ%?LMö9åÚ:ãªô>Ï>d8d8Ãdª<hh>ìò>yÀN?u=37=Ð+?6û9@-:cå>~â>!8!8Ãdª<Â/>wæ#>sFV?´>Ò=p!?b:.:_µÀ>Qì>Ý 8Ý 8Ãdª<r¬>O¯G>Ù]?¿]þ=kå¹=>%/?ªïs:ÒH:a?$ý>«8«8Ãdª<ÂÍ>i^.>:6f?âaÆ=ª}=®H?¢>0:ô:
/?þ>W¶8W¶8Ãdª<ßgy>uÓ>äP?sû>éþì=ºÄ?k3:åÔT:*Ï×>Ê>Á8Á8Ãdª<&¹>LÀ'>à,R?EÖ=®­¦=$?,:Øè:¨¼%?	$>ÑË8ÑË8Ãdª<Ç­Y>Û>/T?å£>hZæ=ö/?:q¸:Ëh?ú*>Ö8Ö8Ãdª<øs¶<Áe<7KK?ô;¤×;õF?è7ü$9Òø<4>Já8Já8Ãdª<¤ñ´>ÿAV>!2X?
zû=g)Ç=]!?|²h:ïä[:Ûs?éi>ì8ì8Ãdª<cç>>;¦T?b =%>v=Z&?´:ÎÌ9hÉ(?p>Äö8Äö8Ãdª<'X>Aü>
P?Ï·=ã=z¨$?ÿ9Ñ:XÚ>y>88Ãdª<5{>F>ì]?RPM>;>#¥*?8Æ~:¥w:ñØý>b>=8=8Ãdª<Â:6>oÕ=bZ?É>>D>@Õ'?ö&\:Þ+t:7Ñæ>¨>ú8ú8Ãdª<¯	P>\þ=-aQ?³=-Ü<ð¡+?<D8Þt9(Í=Êª>·!8·!8Ãdª<³ä>ÅR>hyW?sÕ¸=Ð=#o*?Y°6:>É:±}-?Ë³>t,8t,8Ãdª<:dÞ>>s>¬
j?y>j7>)U:?P	¡:säs:ß)?XÃ>078078Ãdª<@Q0>ÛF×=¸«Q?ïl=Ö¬0=¨+?aÜ9N¢Ã9Â0?ûÅ>íA8íA8Ãdª<3¬?WáP>p& ?*
Ï>¯C>m?·:)®p:ÜBC?­Æ>ªL8ªL8Ãdª<@w>"><¦W?|\Î=Ó=ð8?Æh:ýoP:ù?¾Ë>gW8gW8Ãdª<Êµ>25$>!U?Ý£=$=é"$?8:@0*:>ßÀ>àì>#b8#b8Ãdª<Pm<«#<i"O?êgÖ;Ó4»;í?Pv·&¥õ8­w½&ï>àl8àl8Ãdª<¦}>ÇM>Êb_?Î>çÆì=¢!$?Zy:ái:ñ
?´>w8w8Ãdª<§3>@>Ò¹O?ç=%]^=[L!?c/J:Å-:N?Ì
>Z8Z8Ãdª<HV§>nÐH>°RU?Üu>Ê}Ú=n*?¾Öj:Cr:5dø>>88Ãdª<åqy>k<>¹S?©¬Ü=]f¨=Ó»'?8ÆF:ß	:+8?ö+>Ó8Ó8Ãdª<[Í>i>Xa?Í/>æ¯>-?ûM:Ï:??%?Ø0>¢8¢8Ãdª<i>Ö>3{Z?í>îÁ=q)?­:rÓ:x?³F>M­8M­8Ãdª<Ç>m(>Ö±U?Öø=m^Â=2a#?þU:pÅ£9êH?úN>
¸8
¸8Ãdª< 
?Ðv>Û	?ÕV>øè*>0a?-;9Þ·:ÆA?)P>ÇÂ8ÇÂ8Ãdª<QÖ=Û}¦<F?á/<§÷<Í?vë7@8ûR>ÌR>Í8Í8Ãdª<>#>V0T?s^ì=±=ø^*?Òq;:;Þ/:ôl?¾^>@Ø8@Ø8Ãdª<m£>eV=>í9]?Ó7>{è	>*?ü¹:1Ã¤: |?÷v>ýâ8ýâ8Ãdª<±>$>ª[?8Ë>ãÉ=æë,?²ü:ü;R:8Û?>ºí8ºí8Ãdª<t='J;=÷P?µì.<{,<»?c9Èpt97?>vø8vø8Ãdª<÷¦Î>wf>#|e?-`ï=V&¤=Ì¨:?u:Ü):»å9?Ô¤>3
83
8Ãdª<ñÝ>	Î¸=º$U?ãSô=zKÈ=¹#?ÓEë93ï9'Ìû>Æ¯>ð

8ð

8Ãdª<`>'>êhS?\Þ=HÞª=£&?ÎÏc:I`?:^?Ö²>­
8­
8Ãdª<`0ä>i>bïZ?øç=[p=v::?¹:W:;á?c¾>j#
8j#
8Ãdª<«ÅÇ>\Î>©­? ñ=]=«®e?åË::)|Ü>©¾>&.
8&.
8Ãdª<x ¿>Öò>ÞÀ¼?&<>´¥=K?å¨:»&:L`?åù>ã8
8ã8
8Ãdª<²ß>*¿5>ôS?ë¸=/R=Ëä)? Å/:IÒ7:6Êô>Ç> C
8 C
8Ãdª<Á@>0®5>q·S?>£§Ê=k(?õõ:~æÎ9$?D>]N
8]N
8Ãdª<ap>n->(Q?a©=`=Åw?Æ":b,:Ö
?d
>Y
8Y
8Ãdª<åg>H>ïZY??Ú¡=¢v=IZ(?-§9?¶:­>Ù>Öc
8Öc
8Ãdª<`>£Ü7>è^?!>já=@£+?¤ê:ð:Q
?>n
8n
8Ãdª<³aÃ>½¹Y>lºe?Â>ÆÚZ>Ñh$?à:_:y?á!>Py
8Py
8Ãdª<iåÂ>>X>$ºf?§C>¨ 	>Æ÷5?¯:él:Ìî=?5>

8

8Ãdª<Ník>Ê>¿}S?
(ä=íû³=IB"?q::Jk?Q8>É
8É
8Ãdª<9=Í±>=K?1<ìº<£ï?±¢8}28ñáØ>ÇH>
8
8Ãdª<¨E·=?àg=çVJ?yz<Í«Q<¨­?¡_
9%lE9=n³>ýJ>C¤
8C¤
8Ãdª<nØ>b>.¸t?Ïµ>F*,>$ËI?Û";ê¸å:>Ú"?R>¯
8¯
8Ãdª<>S».>7ÿU?)¾=Ñ#=G0?}q:\_:6
?E\>¼¹
8¼¹
8Ãdª<8þ>m{>üjW?ö=¶¿=.?$?ë:¨ô8:6? h>yÄ
8yÄ
8Ãdª<ºE¾>³´[>K´]?÷Å&>ò"ñ=
1?ÃÐ:þ$K:ê¡(?Vm>6Ï
86Ï
8Ãdª<>M¨6>n+\?Ù$<>³Ð>¢2?·:¹ó:><?âr>óÙ
8óÙ
8Ãdª<¤·>M~>;X?:Å»=SÔ=$a.?V:¿^:t1?§>°ä
8°ä
8Ãdª<¿¨>8H>ZÂW?ý>`â=wm#?¹n7:{(:åP?Z>lï
8lï
8Ãdª<84?>Çê=­P?è==x£=Tí#?_Ì»9\91*?·>)ú
8)ú
8Ãdª<Qyr>>ìh^?®óN>Ù|">Ù#?):	:Ýü>T>æ8æ8Ãdª<ÂZk>ª>¢=P?	w¬=èÌ=;&?CM:ô9:Z
?±>£8£8Ãdª<bö¤>oA>ð½Z?àë=@é­=äö,?5:.«w:4)?¢§>_8_8Ãdª<l?ÅÃ>:?Ç4>2#>¥ H?×
;yÙÓ:l*?ª>%8%8Ãdª<E¸z<è <4oH?&&<~<Ã?÷~8ÌÁ9£Í>£¬>Ù/8Ù/8Ãdª<Ê=1=K¦L?è <>Üü;ÿ!?{Û	95Y9Ï¢>£­>:8:8Ãdª<Ýv²>rO>	£\?fÐù=mO¸=¼}-?Fro:ÂF:oV?Ãµ>SE8SE8Ãdª<I>ÇS(>:ZU?.(>Ë'Ø=ñâ?°¢k:þZ:Yº	?[â>P8P8Ãdª<Z>>Q'>°QS?*=ºzv=?Cp:ÂÉ:ì§@?>õ>ÌZ8ÌZ8Ãdª<ç>>¬:>Y?º>ð~Ú=]:'?*;:g6:oW?´>e8e8Ãdª<êÙ>,>|ñP?§=ÖäX=;&?©çD:2 (:Pw?
>Fp8Fp8Ãdª<÷g=æÇ=ÔHL?Z9<¬+<äå?¸g¼8Ô[9~g[>¿%>{8{8Ãdª<íË>l9>AVT?XtÛ=hNª=lð$?ôp::Aíã>À)>¿8¿8Ãdª< lº>U´W>o?]?¬°q>ì­2>#-?Ú:ígY:2 ?±2>|8|8Ãdª<®>×·6>l#W?Ã À=P=û/?X:ü23:­W?5>9898Ãdª<Ãã¶>ðL>Kge?K>Û`Å='å8? 3:%W0:Â:?Ù<>ö¥8ö¥8Ãdª<û%l>`>qQ?"ÙÆ=k=2ª ?jî9Wú9öô>
T>²°8²°8Ãdª< ¹>#&^>~ÔU?[K>8ò=¥(?ëØ`:)g:.ø>_X>o»8o»8Ãdª<À>¦9>ñÅU?BÍE>`ä>é(?¨n:¾+:2?i>,Æ8,Æ8Ãdª<&yx>Ù#>/ÕS?è=¤è´=ó$?Ò|:Yh:íÑ
?q>éÐ8éÐ8Ãdª<çD>ë>SVU?Úß=Å©=8Ê(?º°:»Ú:h?æs>¥Û8¥Û8Ãdª<íÖ¿>ÅhX>xïb?ÒJ>]Ó=R+;?hD:+Î:®a?ïv>bæ8bæ8Ãdª<qõ¢>@>»-Y?ÞµM>ëð>É/?Ì]:ÿ:è:?~>ñ8ñ8Ãdª<C6>Õ|>ËIU?}u>è~ë=&#?À;:³:xÇ,?"¥>Üû8Üû8Ãdª<èN>ô®>N·U?¾?=\+W=n*?^d?::7:ß³?P¦>88Ãdª<ÇÆÅ=E"=?%¯(<õó;ÿ1?B
Ý·´·ÚWD?½¦>U8U8Ãdª<ôo>,1><;]?yJ>ÿà=Ù0*?-Þ':Ðêè9
8?õµ>88Ãdª<Ræ>©
$>
öP?<¡=ÔÀ=Áþ?Mp<:i5:õ?
¾>Ï&8Ï&8Ãdª<~/Ì>·Vi>ø`?¯Ù8>Bë>\7?ã]d:f6:á ?[¿>1818Ãdª<uz>,å>%]Q?<+>in>
Æ%?T¯Û9£Ï9âÅ?MÏ>H<8H<8Ãdª<ÀS>>>u^S?,¹Ì=Ø£=â%$?@­H:ø2:?Ò>G8G8Ãdª<ÀU?ÃÍ?>üÉ?ì>û	7>Ö^?÷ú:
:
u?UÒ>ÂQ8ÂQ8Ãdª<·?vUJ>t[Ç?ôÈØ>ýÜW>ë?Ô`ð:äÚ~:Juq?å>\8\8Ãdª<uÛ¤< J<.ÖP?í;Lc;Ít?ý¸ô½8Ëíy¿<><g8<g8Ãdª<e­`>Ö>½X?øÿ¶=¾.=¤'?XCh:óÐ-:u
+?K>øq8øq8Ãdª<µüÍ>r_>kßk?Ûb><¸>6òA?j:ÌI:Ä|)?&>µ|8µ|8Ãdª<|¿â>}øv>¹	k?`>É:>a8?bY:¼:â?/>r8r8Ãdª<áÆJ>[Éú=þN?Êü\=ã6=ª?9W¬9q(?­1>/8/8Ãdª<Ð²>X,>Ó³Y?OH>Å>=§,?üi¬:¥+:|$?w8>ë8ë8Ãdª<l±?IT>f«¨?H8 >QR>C?Í::AR:?½8>¨§8¨§8Ãdª<qW?V>kà?á¾>õ?R>	jh?
µÁ:µ5:æ?A9>e²8e²8Ãdª<Eî>ô>6Y?Wm>×=Î¼9?x:ýo:*?#<>"½8"½8Ãdª<)Ò>ÿ#>¸|V?·ß>oóë=d)?ë:H:¿I?Âf>ßÇ8ßÇ8Ãdª<5>>ÜR?ë?¾=v³=»Ã#?u:ùd®9þV?/h>Ò8Ò8Ãdª<(Ý>>áò\?!å=Õ¦=çË/?B(v:j`#:Û@?ml>XÝ8XÝ8Ãdª<xõd>
>xzS?´=#M=^[,?|Ë®9
Ç9åÖà>È>è8è8Ãdª<À>È>¥ÀX?²É®=Ts=/ê(?Sü:ÈÖø9.7?À>Òò8Òò8Ãdª<Ô¸Ê>þSd>dJc?ö+/>ØÎí=x<?2¬:|:Z?{¥>ý8ý8Ãdª<¸	{>Ç>ÙV?îLÍ==Vv4?£3:T:<ýÞ>e®>K8K8Ãdª<Ã¦>ÕùG>0{U?>>?nÊ=,5#?P6¬::¸
?u´>88Ãdª<>Y>/¬:>+(Y?i5>+O>	ß&?*Ã½:m:Ê¥#?	º>Å8Å8Ãdª<Tã> à>1G`?VP>no>Wb)?T(Ã:¡ù:{&?ê¼>(8(8Ãdª<aZ>Pô>H>R?ßr==j6=ã<*?&À9·S9¼y+?BÑ>>38>38Ãdª< ¥Ì>ípk>È^??ü=Ey²=¶è4?a¼c:äÝC:Ó?±è>û=8û=8Ãdª< ñy>à>T?¿!>Gâó=8È)?0¼J:ZF:ÑÓ?²ñ>¸H8¸H8Ãdª<:	>*&>K¾W?4½>^úÏ=²/?9Ý:ñXZ:0,?¤	>uS8uS8Ãdª<l½>qÎ/>!W?Â>d¿à=Í ?;4ïä:ýÔ?µ
	>1^81^8Ãdª<kqM>fÌõ=?øU?4>!ïÓ="?&{^:dl2:R?	>îh8îh8Ãdª<iÚu>7²>|Y?/í=MZ²= 9*?©:°ñl:?!	>«s8«s8Ãdª<ÎLS>ù
þ=íT?­ö=	×Ã=Ù ?i:k±Q:3H?L2	>h~8h~8Ãdª<VZX>*>¹P?«=¶K=Zú'?m9°®9N>á9	>%8%8Ãdª<=@C=¦pQ?Å	k<ö<ùM?³9	9#?Ñ=	>á8á8Ãdª</»>¾9>
£V?1Ý=XM­=N#?¯E:a:È:?ÊA	>88Ãdª<ú>
w->TéX?:Úí=¹y­=?/?É':~,:êù>E	>[©8[©8Ãdª<->½<Qéj<Q;N?CH<»fà; M*?.Ù¾·8ÇO·$k?£E	>´8´8Ãdª<-f>#5.>ÔAQ?`«=Þ(=é&?¸Þ;:c8/:¢=	?(G	>Õ¾8Õ¾8Ãdª<Åà3>Ü\Ö=*ÑV?,>¢Àè=Ð_?´¤:sê:!#?h	>É8É8Ãdª<.ét==/~M?£E<Ê2<}
?MS¶8Ü8w?i	>NÔ8NÔ8Ãdª<:~3>QÖ=GgV?ô=IêÅ=`1?>:Òw:ç?bt	>ß8ß8Ãdª<é>Ðé>K]?î=>ã>5º2?:uã:qÙù>Â	>Èé8Èé8Ãdª<F=ãZ÷<w÷L?Ó9<XÏ;rC"?@8?k«8MÈ>u	>ô8ô8Ãdª<hÎ?q3>	ò»?l¬>{VR>kÚQ?LÒ:í½~:ï#S?ª	>Aÿ8Aÿ8Ãdª<r®§>¿D>¬èZ?ã<>êñ>#)?©ý:GxN:|»8?¹	>þ	8þ	8Ãdª<;<,<û	U?<<ô<£@$?JY9öI`8 Pø?±Ã	>»8»8Ãdª<Ä®³>LH>áôe?ep°>u$>2>0?Ö:Ú:eC1?&Ä	>x8x8Ãdª<bN>½>§×f?Ñ3>µB=¸E¦?aÄ:ÿ:Á"¯?5È	>4*84*8Ãdª<\á­>MM>ñÑX?9
>W¼Í=F!0?:ºf:a?Ûß	>ñ48ñ48Ãdª<S>I>X??PÎ=Z=B73?¹:æMm:y§?¥è	>®?8®?8Ãdª<{9>ï¬>~%S?,î=]f=%º'?'%g:1G:M7?ý	>kJ8kJ8Ãdª< >eL.>ªÓX?cîb>c¹+>z&)?uÎz:=]:p9?×
>'U8'U8Ãdª<B¿o<®?<å9V?Ñ;lËb;_ ?,ZÓ8xYf8'ãj?ï

>ä_8ä_8Ãdª<2ùô>%*>'K¸?Ô>c>fZ?êîÏ::E/?5
>¡j8¡j8Ãdª<h?{/>cF¿?ÕÄ>®>
 ?Kq8;ýz:r ?T
>^u8^u8Ãdª<0j>É>?ßN? B=
`[=<¬?êìW:§:g,U?.
>88Ãdª<Qì>ê>¢[?0|ô='¿À=Ñ["?ª{:¶Åo:¥S?B>
>×8×8Ãdª<ù¶ª>#PH>c,Z?Ö>>þ>õ"?ÖoÝ:ñË:úú
?#A
>88Ãdª<þv>Ãu>ÀR?§R=è´!=®¾&?ÉÑp:V>:ó!?¡O
>Q 8Q 8Ãdª<ÿÏ=K+q=É\?öG;>Ñg>÷r ?²é:ï¨³9ªA?TU
>«8«8Ãdª<gç·>6DS>þ×^?C7^>öí(>/`(?NÃ3;è6#;_ú?V
>Êµ8Êµ8Ãdª<ãM>VÄü=ÇP?0=`t=×]!?óÿ: v:ÑÉó>ÿX
>À8À8Ãdª<Ü¤)>°7Ð=P?ëÿ=à[=£-?8ßÍ9?¨9Î×?Á]
>DË8DË8Ãdª<F>~ë=¡ÌW?Þ²>¾²ã=L!?'H:T]{:É?6`
>Ö8Ö8Ãdª<þ+S> ïí=24c?'>É_H>èD9?xÂ9:%:?c
>¾à8¾à8Ãdª<i#>¹!>´S?®J¾==ò$?ûÿ:7i:?0t
>zë8zë8Ãdª<²>ÀÄ6>[Z?t>XèÇ=Q)?Ô*\:jW:µ?å
>7ö87ö8Ãdª<§³>"rM>©Ü_?êJ>¹ø>Mh(?Íµ:":è	?Ñ®
>ô8ô8Ãdª<%Ã>ëø]>a?^>#>hG.?®Ñ:äÖ:(¬+?»²
>±8±8Ãdª<,÷´><=U>&AY?w"A>®ß>lÓ+?É³:j»	:9¡?´
>m8m8Ãdª<®ü[>_>¶VV?i>Ó9>Cà ?¦â:q·:d?Â´
>*!8*!8Ãdª<ÿæã>Þ~>Æ.e?H>@>µ6?÷«É:KL:±6?Í
>ç+8ç+8Ãdª<Òùµ>6I>Hg?#>Ð]?>{ó/?Î7Â:³ä:ßt?*Î
>¤68¤68Ãdª<r>¬+>ñãX??)>¦Èÿ=*d)?«:[a:G?Ð
>aA8aA8Ãdª<NI>°ë= ÃZ?ák>3ì0>·§*?&:ê^::%?Òþ
>L8L8Ãdª<ÓuZ>OÌ>NþP?©7=ç5e=R¨&?qsì9-:eê>~>ÚV8ÚV8Ãdª<¨!Þ>>ÜD\?\ÁN>¢o>Ö3?*Î:à:6z?9>a8a8Ãdª<*Þ>Å6;>V?å="´=J#?ûJ:LW:çLð>l>Tl8Tl8Ãdª<ß>3>ÿ[?8£ý=¢Á=Zª'?åS:Â10:Éï?>w8w8Ãdª<&a³>JªU>ÊëV?IÞ>6Í=-"?GãQ:tZ6:ÏS?ù>Í8Í8Ãdª<Ek>îY
>1ÔT?F·=Û´=³s/?6Ç`:ÀD:f^?0>88Ãdª<>}=>/å=&©S?ìªÆ=Y=Á$?Vz:?(:¥>?@>G8G8Ãdª<ïÄ>Pd>xr\?_Ç!>]óð=â+?ù)J:8:Ô?Ì>¢8¢8Ãdª<¥¿>oîX>ÿa?Ä5>¸U>».?ô:>ÓU:ç-?¤ß>À¬8À¬8Ãdª<b]>\f->,X?Ôn>Í=Í)5?Ë¨:ß/:M?ëã>}·8}·8Ãdª<[!>!0>å`?n>ÍZ>P.;?»Ð:
h:²)?Bú>:Â8:Â8Ãdª<5÷Í>kÝ\>»n?¾>Í=BÍ:?[(:hJ:{S6?È
>÷Ì8÷Ì8Ãdª<j>Dç>S¬Q?k¥=5=»ò?T÷ñ9ôÒ9MÑ??$>³×8³×8Ãdª<±µ>çøR>ºµ[?G>ËGá=FQ/?Öúv:÷c:ê¬
?P3>pâ8pâ8Ãdª<³Ù#>³y¼={^?S|O>K!>àþ6?b>.:#y:7?Å>>-í8-í8Ãdª<Ïg¾>FæV>HÒb?OR>â>|¦/?FÃ:":÷7??>ê÷8ê÷8Ãdª<Ra>Ù>ßU?¨¦=ÊóO=t9(?:¥§Y:V -?çP>§8§8Ãdª<þØ>9>JW?ñ6>kê=t*?Í:k:H?¹Y>c
8c
8Ãdª<þ=ú"=ü<V?2=c?=­á0?/:ñÃ9Ø;?¹Z> 8 8Ãdª<zêg>
	
>/W?þ=®Ms=¯<&?Æê90F:×Ü>]c>Ý"8Ý"8Ãdª<1÷Ê>ö¬g>F`?Í">sßõ=6²(?e«:àóz:X.?»l>-8-8Ãdª<n!q>Îü>^{\?ÍzÛ>íÌ¦>Øl(?/:ø%:v^?>V88V88Ãdª<Äk¸>¶ÝU>ÿÀ\?íÏ'>Ð§ë=¸L6?Á:"Z`:»S?§>C8C8Ãdª<Õ³>
Ê)>à0]?Ès>èW>@)?H:G/:u»;?¨>ÐM8ÐM8Ãdª<FõB>sê=1U?ô=¾=c»$?·K:4ó1:Â?Ø¢>X8X8Ãdª<+K?ìZ>Xæ©?O>L 5>{S?î:IH:(Z??»¸>Jc8Jc8Ãdª<nm>q-+>ú]?wN>¾G>Çi,?áv:àf:µß?¾>n8n8Ãdª<4f?	>½Jp?àÜU?
¬í>ÌZf?ËÙ»:">:tl|?­È>Ãx8Ãx8Ãdª<N]>E&,>µS?ÃR>AE!>_'?MRá:æ¸:Êû?Ê>88Ãdª<»3}>ÓÚ>^3[?âôõ=g'®=Æ4?6<:	¥=:`þ>Ð>=8=8Ãdª<>R{>}ú>ÞZ?'Ó>òÕ=-?¼b|:I':}A?õØ>ù8ù8Ãdª<QÛ>ü2>Á}W?Lg8>>@ì$?0G:!³m:ÔØ?Ïâ>¶£8¶£8Ãdª<øo>ä$>@$[?jÝ=C³=¨ô?RJ :ª:Ë ?î>s®8s®8Ãdª<Mª>ÍÂB>»y_?a>ñZæ=R'?è:Sº[:E0?á÷>0¹80¹8Ãdª<fI?Ò>&?m?|>^(>L«C?Ë¸:Ù÷:'?:
>íÃ8íÃ8Ãdª<*,S>1zÿ=ÅS?v=
ùm=ÿÌ?BÑ:Ñ±ð9±?/
>©Î8©Î8Ãdª<q±>R}1>grc?'c¨=èt=p0?Åé:Tàh:³#?¡3
>fÙ8fÙ8Ãdª<Ý>Ïµ6>`üX?J\Ò=*¾=àÐ3?Ðø]:}uj:¡]ò>FD
>#ä8#ä8Ãdª<US¼>¬ã]>ÆFY?øN
>°2Ñ=ì,??:ì:Rõ"?âL
>àî8àî8Ãdª<¢Ì¯>Î.B>¤Ãg?->ÏL>*?z:½M:A?ÜS
>ù8ù8Ãdª<Q¬ª>³;>'Çh?m/>`H>77?Ã¡á:ic©:C*?Z
>Y8Y8Ãdª<cº>8x&>ÚÊg?>>¹¦>Ó^)?øÇ³:iBr:aú=?ab
>88Ãdª<ôv>$õ>ûQ?'¯=fW=&?ó¶9½k9Â¢?æt
>Ó8Ó8Ãdª<«
>$Z">µªY?=Ø=³£=b&)?9:¶T*:Jf?É
>$8$8Ãdª<®D>)ò=SP?ß°Ò=Æð®=b(?	:hA:?é>#¬
>L/8L/8Ãdª<ßz>×Ë1>øÉU?Mí=(¹=G¿#?m:YO:3·(?ßº
>	:8	:8Ãdª<\Ô>K×1>\S?÷T=]_="L,?¡i:â3:0&?Ë
>ÆD8ÆD8Ãdª<¸>#)4>ÁE]?=¬C>ôµ>º·*?»)µ:´H:«&*?>Î
>O8O8Ãdª<Ñ¥>)í.>ÌUr?GT>s'>.?R³:Ø½n:3½#?Ó
>@Z8@Z8Ãdª<V»>G&S>ã c?}Ó> ©>¾Ã5?êÏ³:¼É:ÇÝ?/Õ
>üd8üd8Ãdª<G1>,](>6?[?·>ÆlË=ô0?c§:Ù:åÅ	?NÖ
>¹o8¹o8Ãdª<[¾I>Âñ=
ÀU?U!=»ý_=º$?xlj:óq:{	ø>Ú
>vz8vz8Ãdª<N1n>õÃ>`?r þ=Àu°=sV8?¢_ò9í«:ØÓ>vã
>3838Ãdª<*>ÂÌ>d_?k'>gô=¥}/?{¡c:²%j:àø>Aí
>ï8ï8Ãdª<îÛ*>¤á¿=óóc?DÐÓ=Ú=
­D?»a:Æº97?ñ
>¬8¬8Ãdª<ø×>(c'>%
_?}>´>aK?
;dø:­ ?hó
>i¥8i¥8Ãdª<»>UìF>\q?*®>.Ã=×M?7g:0Ý:[¤?Õõ
>&°8&°8Ãdª<©xb>ò>ä~W?¿ù­=,Óy=F2?7A`:àNF:^¿?ü
>ãº8ãº8Ãdª<ù¤>äe=>g^?º	>è¸Ò=\&?WR:n:î"E?	>Å8Å8Ãdª<­>ÓìD>Óa?µí/>$û=Y3?É"B:ñ
0:Ì'
?~)>\Ð8\Ð8Ãdª<ÿÂ>¬0>Û0Y?É=¯Q=0\)?PP::1M:^1?E>Û8Û8Ãdª<6p>Õ9>/CZ?±sÿ=»=S.?ÑG:´:G·)?J>Öå8Öå8Ãdª<,L=¢(=àZJ?E0<ø5<KO?u´¸b[
9æï¾4M>ð8ð8Ãdª<ÑØS>O>N?,u=ðE=¬u?FåJ:´?S:àõ>
O>Oû8Oû8Ãdª<PdU>ÚR>YkN?ñS¼={=Ú×&?xd9/ö´9yà>¡Y>88Ãdª<Åí>þ6>Ä¼X?¨>àÍ=ýI'?Í_:^2W:0?ø`>É8É8Ãdª<Å >G;>§ÈW?Ô&>øø=ù¾*?,:V9:kî>tc>88Ãdª<LÆ>ö2#>´V? {ñ=¢¥·=O(?¸¿<:ùÈ:n?Ng>B&8B&8Ãdª<`Â>±>Ä,g?/¡b=¯e=¬:?=:ÏzÚ9^?£j>ÿ08ÿ08Ãdª<ê­S=p=ç±K?¦ôê<é^Â<º?F1C9x'9óÿ?vq>¼;8¼;8Ãdª<s·>oÿº=$pR?<Þ=©=!Ò?7v:è­z:Yqû>Å}>yF8yF8Ãdª<ÍhE>úé=ýW?þ_Q>¿«$>´¿"?+ :È:¬y?§>5Q85Q8Ãdª<É?ZÖT>³¼?*}P?ÂØ>H;v?cí:g\:ø?>ò[8ò[8Ãdª<>b?Ú=Íº?
?ÕÃÉ>ê3?×Wâ:ç :x´?#>¯f8¯f8Ãdª<Q>Ê2,>Eg?\>ÚJÁ=42?ÇÀ:¶a:N³?Ï>lq8lq8Ãdª<Os>¦©1>?oa?àß8>p	>7-,?vo:µV:^÷?ï>)|8)|8Ãdª<û(>Fã>YdW?C¿=zéV=¼:+?[9:QU2:Õ%? >å8å8Ãdª<NÇ=øëu=yO?<ÊÄ[<að(?ß·Ü8JhN8èß?T¡>¢8¢8Ãdª<j÷ü>s>>?¤¨Ã>S¸]>Ðèa?hã#;
ÏÖ:¬PC?Ø¢>_8_8Ãdª<|e]>N>×Q?Q³æ=+³=LÐ$?
8:~¿:E/?v»>§8§8Ãdª<

 >,9>qx]?{(>P+ø={Ì-?»N:þ9èDO?µÇ>Ø±8Ø±8Ãdª<µ°Y>¬è>Õ}V?LÚ>·j|>
?uØ:ú|:¬?¶Ï>¼8¼8Ãdª<7[§>$ß>>üu`?"°Y>¬>­Q5?×:`:a:|?bÜ>RÇ8RÇ8Ãdª<s }>D>p]?l\>h()>®&?!~:]3z:¾?Cã>Ò8Ò8Ãdª<¥d>ï5>1Q?gÚ=3o®=éC ?ls:´/:¿G1?ïè>ÌÜ8ÌÜ8Ãdª<`Æ´>0[>i¡?÷ä=]äz=r i?â:£G:ÐÚ>Lé>ç8ç8Ãdª<|Ñ>ÏQ4>è¹?Ëµ"?!JÀ>ÂX?D;YyÍ:Ót?ÿï>Eò8Eò8Ãdª<¢d>$>&[?ö=~óÄ=6 ?ìL:ÊÊ:?r?Vü>ý8ý8Ãdª<Y>)®3>ÚZ?öÅ4>n>û.? ªt:Ùi:µë?ý>¿8¿8Ãdª<k9>mº>iX?ARã=Ä­°=°$?xV:þ4W:Pÿ>ë>{8{8Ãdª<gIZ>ü=©]?Æ;>Ð>Àò2??:¼­A:]ôF?9>8888Ãdª<"B>e"4>Û9[?x ã=Uõ§=y-?±;:Ñ¸u:Ù?>õ'8õ'8Ãdª<ø>Çî
>éf~?Ã=Ûí=ús2?rO: :Èf,?û>²28²28Ãdª<Ý>ã>_z?lG>aÞ=ª0v?L9¨:<è@:_>_?Æ>o=8o=8Ãdª<]b>6V>dTV?M±=­¬=ÁÆ)?âQ:¬%K:Ì>?B >+H8+H8Ãdª<Z>ð+>çJW?¢>	é=	j(?¥:6àP:ü¨?#>èR8èR8Ãdª<v>¥p>]?«XT>åü)>Nå?Þ:SEh:(?þ)>¥]8¥]8Ãdª<GY>4é0>XÆS?w¯=l=!?@0:õ(:û¾?¹0>bh8bh8Ãdª<vWÎ=tz=4S?+=ªöX=â|?{ë9§oÅ9çÀ©>PT>s8s8Ãdª<áb>é>ïôU?>ÖîÑ=òÏ?"6k:¼U:KÜ?xb>Û}8Û}8Ãdª<nú¬>Õ·>>0h?Þª·>RÑ|>¸ú9?1þª:[~:6,?4s>88Ãdª<­¨¤>ç§=>=B^?+bÿ=·=k"2?w=:*ëe:á±?w>U8U8Ãdª<SÔº>JY>\?÷>ÿº_>ßq)?3nn:¾+W:*Ö
?|>88Ãdª<ó>Ìn1>sµU?hPß=VÐ«=	^&?ÿE:ô&.:z?e>Î¨8Î¨8Ãdª<<e>×1
>pÐO?Á}h=/K2=Éè&?zHé99Û95?:²>³8³8Ãdª<_&A>Þ^ë=-R?j=åÖg=:&?Èí9_Û9©Í
?þº>H¾8H¾8Ãdª<¿µ>
S>÷K\?l(>Ênõ=­/?F¿:5:Í¿9?<½>É8É8Ãdª<ý?
`F>$u¦?Ü¯I>í1ª=5¯?¶¿:¸A::5}?öÄ>ÁÓ8ÁÓ8Ãdª<QO>ç4>¨M?îær=¿·9=i'?>0:ñ:õ-?lÌ>~Þ8~Þ8Ãdª<«>*>lX?­Õ=6ô=B.?Ò­:Éã<:::?]Ö>;é8;é8Ãdª<¿ðU>÷>ÔbS?@*=E=Y*?Nì:,ºÒ9õE1?uØ>øó8øó8Ãdª<»½>M)>oÆe?G§>]q>Ñk1?xd:ì³:ªr?é>µþ8µþ8Ãdª<oXª>?GM>oT?í[Ë=Ø¡=Q!?)ÃÁ:¶8:$?ûé>q	8q	8Ãdª<4Kj>O>E+P?;¨Ù=øx¥=ô](? =:á4:ôôß>9ï>.8.8Ãdª<oìû=Êd=ù7R?ÙÀÂ=Â=ÑD?CL):N°:jl	?	>ë8ë8Ãdª<½+³>ÁP>¸[?p>bA>»`)?¹D:Vïü9\G?E>¨)8¨)8Ãdª<T9²>J§M>úÚ]?wN>%bÎ=Y=4?>:Æö@:~*?>d48d48Ãdª<Ã>p>uÍ?±¥=DÚ=r!?ty-:ó
:ç?è>!?8!?8Ãdª<Æ±>¤uë=Ì¦?õ4>=ÿm?JmÁ:¸::N	?W,>ÞI8ÞI8Ãdª<±ê>¶>5o_?ÔM.>p>>^,?ëþ:+:J{	?Ë,>T8T8Ãdª<ß>ó#>ýk?Dâ>Á¶=¡ÿ]?¹Î:h£ :}{?~->X_8X_8Ãdª<s«>ðú="6¯?k>a U=?É¶:zbg:'J?®<>j8j8Ãdª<åî=/c<=VvN?ÕðV<,á7<6?:Ø!9Ã8fÓS?÷^>Ñt8Ñt8Ãdª<8o>ÒS%>ÊBS?Ð9É==¸$?i;:g.:	?	n>88Ãdª<üÕ>2^>
¸Y?;à=I¯=Aõ#?>9W:5%:ò¿&?êr>K8K8Ãdª<rß¦>ZÕ>>vÛ_?de>`0>Íº&?©¨:úÜ:Ðw?>88Ãdª<sGº>î7\>ÌX?aE8> %>QM(?:R7:_?r>Ä8Ä8Ãdª<Ò¬e=ué=ñÞJ?bf=uJ=É?à"m9R6¤9À×¸><>ª8ª8Ãdª<ë*¡>qô<>sZZ?õý=»¼=â<,?>f:W':iY0?Á¥>>µ8>µ8Ãdª<Aci>7à>f}]?z!>DZ½=jW5?ýB:Æ&°:Êw×>®>û¿8û¿8Ãdª<Ü¢>ôU:>¨Z_?>ÙQÖ=½y.?XÑª:ì:Â
"?u³>·Ê8·Ê8Ãdª<ð&Ç>·ìi>+òY?E«>Õ¦á=Íß2?ÃwÞ:Äv°:^!?Òµ>tÕ8tÕ8Ãdª<wLc>­>KP?K==â?Ò_:_-#:uc/?Ò·>1à81à8Ãdª<lH¤>y³<>ß^?±s>1b>Ð7,?D@:+:¤3:?HÄ>îê8îê8Ãdª<&>Ñï=>jV?~Sá=Òª=)?Â;d:g):·F,?ûÌ>«õ8«õ8Ãdª<Èµµ>=E>õmk?]
>
Á=Í7?;:():Õ½[?xÓ>g8g8Ãdª<kþ>>
+>âT?5Ü=ª=v»%?g×t:ÒóR:?ÎÝ>$8$8Ãdª<1Oª>+E>x ]?{0&> >a%?zFª:%:ow'?&ì>á8á8Ãdª<5è>?æ>Üc?» >«b>°3/?:<~:}Ò?ì> 8 8Ãdª<Uª§>X>>,Da?iÆ0>eýû=3?	x:C:Z"?R>Z+8Z+8Ãdª<CÜ©>4H>Å2Y?¾Ã">ö=T)?E:£©]:>w%?52>6868Ãdª<C=ß­¶<ò¨X?­`%<?ûè;·5?¿7¶B~D97eï»òI>Ô@8Ô@8Ãdª<zèq=ÃH=ÑP?H<VKo<Û6?jÓt8¥¸W9úD>ËN>K8K8Ãdª<@1>>°Ìa?ÝÅ#>JÎø=%(?Z6:L:ï6)?µW>NV8NV8Ãdª<á]>3>NQ?§+è=¸={!?;í::F:&^!?h>
a8
a8Ãdª<À»?o>1_¡?NÚ>)7>V?7e:«Ò.:Ëñg?íl>Çk8Çk8Ãdª<À>Ôk>,V?)Ï¤=òy=@^)?Ög@:×Ç :Z-?yo>v8v8Ãdª<µ^¥=¾$P=TdK?FD<é!<¹?*I9%8BÃ?[x>A8A8Ãdª<áëg>×Ö>FIT?,;>Âë=>"?7]:û :È/?>ý8ý8Ãdª<¡ÈM>TÜþ=#´N?'«=þät=H?§Õá9BnÛ9N¼?>º8º8Ãdª<öÓ¡>É2=>:÷Z?kFÑ=þ=Âg)?º,n:Hý<:P!?9¢>w¡8w¡8Ãdª<C¥>»47>Wg?f9Z>Æ#>V7?ØÎ:©:N,?Å§>4¬84¬8Ãdª<+Ý>YÅ!>è*Z?½ò=µ{»=VM%?È:Cv:cÜ	?:¯>ñ¶8ñ¶8Ãdª<0>¢8">°~X?	>oOÅ=Ú1?B»:³Ý:Ê?¿¹>­Á8­Á8Ãdª<Ë>Ã>LX?ÈAÔ=ff=I,?¨ :0½½9ÃX?ÙÌ>jÌ8jÌ8Ãdª<WE>Âä=]?sÝ=]W =hv0?_[:QÏ]:îÎü>ºÐ>'×8'×8Ãdª<ïu>Óû>íâQ?¼j=nu9=­!?ÇR9Ð9V¦¾>Hå>äá8äá8Ãdª<÷%´>\S>á1Z?Pg>Åí=*?T¼o:[:¼?Ìì> ì8 ì8Ãdª<®õ>ÑX>Ý3?IÜ[>H">¥-?¯:DÊ:¤ò'?"í>]÷8]÷8Ãdª<Xã>ß&>Öà®?½>ÿT>Ð^?B;Ó(v:Z?Ôî>88Ãdª<¤®R>)åö=sZ?p¤ü>¼À>ö'?9dæ:D×¦:Á0?Õù>×8×8Ãdª<XJ>M>¢ÈY?UÙý=Á=ãÖ'?Eäe:<:?ÿ>88Ãdª<§Ëp>3>¶ÃS?¿=®=v$?øQ;:âÏU:íGà>D>P"8P"8Ãdª<.×¯>ÍqH>¥`?rË>=;L>.x+?¹:\a:ØÍ?ß>
-8
-8Ãdª<x³>ÜG>Òf?Xy|>{Ò3>ð¶3?9:½W:?©>Ê78Ê78Ãdª<ýù]>7¦>F2V?µ¢=×¸|=ÎÑ$?Èõ:4:è9ªO%?>B8B8Ãdª<ÓÁa>+ê>º[?»ëT> >eE+?}6ò9Tâî9È?²>CM8CM8Ãdª<8`±>£LM>6.]?5­h>q\'>Dô1?3Ú¢:ÿd:Ól?Ë$>X8X8Ãdª<ñU>¦Î>÷R?Çj¢=Õy=m&?â:Ç«!:ÿ?â>û6>½b8½b8Ãdª<Ögy>µT>TôR?Kµ=\/=D÷&?ì*:4;2:õ>Í8>zm8zm8Ãdª<øu>£>n@O?ý=>Îb=<]?Ü²:v:¿þ
?D>7x87x8Ãdª<Æèz>fV>!W?HÀ=.
Y=L!?|3k:ç´g:0î?DQ>ó8ó8Ãdª<b>®¢6>.\?æÊ>¯Â=r3?7r:ÊS:c~à><R>°8°8Ãdª<â>3{">è_?ò=¡½¯=0©0?Þò,:ih!:ó&	?V>m8m8Ãdª<²à´>R>\?1>¸ÃÌ=ÈY5?q#:¢m:î?EZ>*£8*£8Ãdª<õv>ú>\?÷Ã>Ê=¨t4?Jt:?Ò]:f?6c>æ­8æ­8Ãdª<?á¾>½]>_\?>ªæÎ=èh3?W:d²#:r(?ºc>£¸8£¸8Ãdª<¨mU>rPø=Ê\?Ê=`D=LÀ9?xG:Ô9.Ip?ék>`Ã8`Ã8Ãdª<Ó®>àM>cY?0ôÿ=ï¸È=8#?':ÔmW:Ô.?(n>Î8Î8Ãdª<&ñ§>JD>|[?½æÚ=Xj¤=k*?y(:+>:%£8?¨>ÚØ8ÚØ8Ãdª<Ö£>b;>[*_?v´>Ðï= |*?Z_:m&i:¿=õ>>ã8ã8Ãdª<O/Â>ñ\c>¤Z?4>>
>ÕX$?#-Ð:há¶:o´?>Sî8Sî8Ãdª<Ù«>¯>>7?Ç>>ït>4Å*?%:þX:§¸?{>ù8ù8Ãdª<3Å>Æ8>¤U?~>
yÕ=âM?©²ê:Y
o:IV{?ë¿>Í8Í8Ãdª<¦p>%>ÊË[?ZÚ>mÇå=¹$?îg:¤t_:·E?Ó>88Ãdª<G¥Î>/îf>1e??:>d(>=7?FC:
 :÷k?ÝÓ>F8F8Ãdª<!Ò­>RG>w_?#¶L>Ë>8*?	G§:|:ßZ?Ðé>$8$8Ãdª<>*4>
ØX?æm>° è=-?ø{:2i8:¿ä.?G>À.8À.8Ãdª<ÚyW>õ=îa??ü=í0¶=Íi1?¯ÅÀ:8"¢:20?¿#>}98}98Ãdª<$
N>éâ=Å^i?üN>µS>
Ø-?©m­:Év:o4?3*>9D89D8Ãdª<ÃFs>©>AàP?å¼=É=d/"?|R:à%/:jÓ?[3>öN8öN8Ãdª<Oö¥>¬MD>nX?·Hý=u5½=ÓX+?{n:ÑB:Î\?È8>³Y8³Y8Ãdª<Bw>Q­+>¡å[?GÐ >tí=É_-?£p:}:mðò>I>pd8pd8Ãdª<¿>W42>:_Q?Í§==c=ú+?®Ñ³9Ej÷9øº>^K>,o8,o8Ãdª<°'U>1`>WEQ?Ùd=QA:=¸E?të:£:è×?#d>éy8éy8Ãdª<º'>$¼1>H·Y?ÝþÏ= =ðr7??:¤,¿9äÀ/?:f>¦8¦8Ãdª<>ºè>Í¤W?Ç?Ò=à:=ð}.?::äÿ::?§h>c8c8Ãdª<7p=>æ=<ËR?c&£=$x=ûY(?/TÚ9Ü9£gý>¯n> 8 8Ãdª<Î>ÕÁ*>ÉP?©Jï=UA¾=£ý ?Ã[ø9ú
:±Rå>à~>Ü¤8Ü¤8Ãdª<IE>»¦ñ=~Q?Ð=$Zf=$?3ÙL:ZV:Ñ¥ô>¹>¯8¯8Ãdª<rç>oU>Rô¿?¡S>Ð{=úÎ?Zæ5:¹Ï@:.ñ>÷>Vº8Vº8Ãdª<]Qõ>(>Åàº?=Ñw>C>Ôo?S"Þ:üRs:¿´i?>Å8Å8Ãdª<js>2z>GY?>¶>Òô=ßé$?RE:eB:ÂR<?ð>ÏÏ8ÏÏ8Ãdª</'%>È/Ë=P?ñ}=
XF=çO#?ø:vµÊ9¤ùD? >Ú8Ú8Ãdª<ö>ë¯;>^Y?5ô=é¼=¬	&?O¤:³*t:
?7>Iå8Iå8Ãdª<¡ð>)u#>ûY?¥Yµ=½	=)(?Ú:N:#`.:ôa?0>ð8ð8Ãdª<æm&?#Ò>ñ}?¼M?ö>Ô~?Vå:#þ:>[F?¼>Ãú8Ãú8Ãdª<xñh>Â
û=5m?kS&>â2=Öñ?¯\Í:HI:ý?Þ¶>88Ãdª<ÎÉ>>ìrë=òpO?wø=¿êÿ<?Ç9ô7¨9ÇÍ>¸><8<8Ãdª<A>²>2W??rÕ=v¡=5)?Ýüp:õ`:<_	?<¼>ù8ù8Ãdª<Cº>É>FW?XÈ=,=ª.?jÙ>:Ì¿Ù9í_`?À½>¶%8¶%8Ãdª<£>ëÂ$>öX?ù=sã¾=À^'?ºØ:6`:oOî>þ¾>r08r08Ãdª<¬s>I>j4[?£é\>,¸&>s)?=ª:Ûõz:G.?SÀ>/;8/;8Ãdª<°J>ç>¡V[?£~=B:=Äö.?çÐ:xÄ:»ûæ>4Æ>ìE8ìE8Ãdª<¶=ðs.=§ZK?|Ê%< E<g)?T ÷7hÌÖ7ö?èÉ>©P8©P8Ãdª<{l!>PßÇ= ÁN?AÔ@=ª=ã?ò:Aþ­9·CU?Qû>f[8f[8Ãdª<*§>äH>æU?[eð=¼·­=^!1?ãWK:?ãæ9´ua??)>"f8"f8Ãdª<6;]>
	>´Q?5=rÉl=£ ?/¶:nç»9ÄW>?<>ßp8ßp8Ãdª<{Ys=«=|M?^â;s¸±;Ñ	#?sx9D£9ß¨?#=>{8{8Ãdª<Ì!}>>:©Q?¡R©=
«x=®P.?>:M):BÓ??>Y8Y8Ãdª<Z>îï9>¥Y?¶lP>ïø#>F³"?¸+b:âE:>î?×W>88Ãdª<¤Þc=ü=:PM?L9<[J<½) ?I=¹8C9ß>k]>Ò8Ò8Ãdª<H>Â¬ï==V?)¾Í=~a¥=0=?:ê&:¤
ì>^>¦8¦8Ãdª<\ª>'H>åY?éJ>
â=¼(?n¤:®°a:;#:?³l>L±8L±8Ãdª<H¬­>÷yP>LCU?èGÓ=4O=kÔ*?x:9d:a?1z>	¼8	¼8Ãdª<yõ>A5>pL]?,Á=[=Q1?å¢:zâ :|jY?¥z>ÅÆ8ÅÆ8Ãdª<Öª]>µÿ=ië]?¸=Eù;=T?ÉT:jº¶9ïå?Å}>Ñ8Ñ8Ãdª<sq>Ð>æV?=á>>7Ï?0^:Ó:ÓY5?½>?Ü8?Ü8Ãdª<ò«¦>2®?>p^?¸&>°òæ=Ej0?Ah:~Ì9:8- ?h>üæ8üæ8Ãdª<¬Ps=Ã¡=wL?<ò<¶?+¢s869Jón>y>¹ñ8¹ñ8Ãdª<òä>·,>òV?Ø
>XUÓ=J'?J4:Ð8:«Ìù>É«>uü8uü8Ãdª<Y>2Â7>JtQ?#¾=@=ª)$?¬<ý9M4:~³>éµ>2828ì/»<£S[>sÿ=¯Ì[?)ü=¢M»=Ò,?dÖ:Ë:ß3?Î>ï8ï8ì/»<Ùp>{Õ>¼ÚT?7ä>'¦È=Çÿ&?Ó¬p:£)I:N$?$Ú>¬8¬8ì/»<qê>Ñ¨>Áj?Ä^>1>I@4?ieú:)ý:àR?bÛ>h'8h'8ì/»<°Ú¾>ÜzV>þÌc?oqg>«ø >	8?,q\:Å2:³\2?já>%28%28ì/»<gw>×&>¨èV?§ù.>A	>­Ö"?0r{:êåb:%Ù
?þé>â<8â<8ì/»<þ·ó>Y×>5Öj?Ò>õi>?Ê0?v9¦:arc:;?Éî>G8G8ì/»<"ø>1e:>UZ?±È=ª=°±1?üå:\¹:Ã{?Øô>\R8\R8ì/»<(&>À==ë\?Ë,>5ø=¼ 1?8¡:Ã³:1ù?ÿõ>]8]8ì/»<ñ½>®ú1>^?ñSê=ç£=¹ÿ6?4:±:*¼?ö>Õg8Õg8ì/»<¾H>÷ç=ýd]?åe>~Ú=À(?VÒË:4:J*?³û>r8r8ì/»<uI¹<gçf<ÓlM?Ä÷Ý<¤­<T)$?;J9>*>9?ë>O}8O}8ì/»<]r>>+çP?h³===8!?¸Y:Ùj:¢Tí>P>88ì/»<éVj>!k>%W?¶üÞ=e«=aÎ&?ã:§ú9`à?_>È8È8ì/»<4gC>7ï=d=Q?4R=8CV=õC%?¾Ð9<µ9Pý?>88ì/»<o¾>8 >ñT?ïµî=Õ´=t÷(?*/:_ï9<?4)>B¨8B¨8ì/»< jp>Ð>}«U?Á¦>ïyÁ=Ù/?¹f:?:>`?|B>ÿ²8ÿ²8ì/»<NE²>nQ>véY?lCç=­=4*?¯ÊÃ:'©:p6?6E>»½8»½8ì/»<É'Ú=·5=)K?e<«¶v<A¦?!°9Ö{9uz3?«G>xÈ8xÈ8ì/»<b>05>#õ]?>¡è=gÌ!?)iE:­î9mHT?J>5Ó85Ó8ì/»<9>Æ±->·h]?Y>0ï=Ê¯(?¢:®Ñ9©!?û\>òÝ8òÝ8ì/»<ïÛ>í&#>ÚáY?§ç
>O@Þ=aÿ?^_:ÛM:ü
?*b>®è8®è8ì/»<L6c>x«
>ÁºQ?rÌ·=Ó>=n¢?·:~þ96[?ys>kó8kó8ì/»<Bª>HI>X?V>;8ô=#?Ðc:x$:è2m?
t>(þ8(þ8ì/»<mÉ>ìù#>îW?-Ç#>yñ=Bé-?ctw:­î9:uZ*?ñ>å8å8ì/»<×>¯$>T?¢=G z=}h&?'8:Õ-ý9N4:?ë>¢8¢8ì/»<½°°>[*>¿?×»ª=Ohd=ì[??v&:õ*7:Áè>1>^8^8ì/»<F>ï=Ô@ÙØ=¤d=OÌr?iW:<:f?R²>)8)8ì/»<­±Ò>Co>+a?Ïb>ä6>V&:?in;yÃ:W¿.?y´>Ø38Ø38ì/»<n2>»+>ìàb?%$>9ÂÚ=Ù)?Í\:Õ:ÈaV?å´>>8>8ì/»<{¢>Ñ	>êÑ?>]}=¸ù?Ñ.:ÆE:AÐ[?Bµ>QI8QI8ì/»<=>áçÛ=?É&>Â¡=Wú?¶¡:ãØ:©^?dÎ>T8T8ì/»<0X>û>>?Q?óy=æ;P=$?ÞM2:Äwú9>6?6Õ>Ë^8Ë^8ì/»</z>_>'õQ?ô¼=Ó¤= ¶"? |:ÝKÝ9³?å>i8i8ì/»<BÊ>ùe>%a?âO=>Ëè	>µ/?[Â:Ð/f:w+?ûé>Et8Et8ì/»<ÙæÈ>ÄÊ>û ¦?É>g=×ðz?,³:9N:5@?Aê>88ì/»<Æ>ký=È?a>xÖÒ=öë?×;õÊ:ÖÜ?Æô>¾8¾8ì/»<{>°;7>²	U?×Ë=kc= à1?X´S:o:!:Ç(?:ù>{8{8ì/»<î>¸l!>rþN?ÚÎc=Ì
2=uÄ#?êè9Ë½¾9|?Îü>8888ì/»<!gß>õÉv>¸½g?f>)Û=ÆY4?Gw:Ö c:9?>ô©8ô©8ì/»<oG¦>[º%>öl?Ûz">úà=®­9?±¯::À%
:
L)?k>±´8±´8ì/»<E>7>W?Qéú=}¼=ôc*?îÿ:6ïd:8¹?É>n¿8n¿8ì/»<ï¥k>I>i_T?	¶=0y=>Ò"?è%G:d%:}y?Â>+Ê8+Ê8ì/»<F>°¬4>ËC_?Ý:>ïkå=­+#?:lW:ôò6?2>èÔ8èÔ8ì/»<EQ>©)>Ø\?;>iý>É)?·ÌÆ:6Ë:Ý0>?:>¤ß8¤ß8ì/»<	¸Ä>ÄÑ[>êe?øó5>+>5?A7:hY:ou?Æ>>aê8aê8ì/»<®ù±>øS>såW? F>èÂ=Ô.?yÈj:/CQ:;?aC>õ8õ8ì/»<CWý>¨->õ»º?mÖ>:Ï= ?yí:úH:¾?SU>Ûÿ8Ûÿ8ì/»<ôøÛ>Fâg>Ùr?}üD>pJ>ê^:?ÆÚ:óJ:u©7?çY>
8
8ì/»<¶hP>Õ£ú=®ÝT?	é}=¥D=
`%? fË9¢¢º9?]>T8T8ì/»</ê=u<="P?©­<?<f/%?Éµ8ù¡£8ñs>h> 8 8ì/»<^=a>9y	>Ô·Q?j?¯=$=Za"?°93ü9EÄã>v>Î*8Î*8ì/»<Cß=úÕ#='^I?ü<<ä;; ?X.ö·z¢â8
¾Ü>5858ì/»<>ÄÂ%>¾`?eø=¬¸=dÁ,?Ð=::ÚÛ9þÜX?A>G@8G@8ì/»<\Çú=æ%=É|Á?*ñ=jc=r1-?£j&:/:z-&?#>K8K8ì/»<¨>f>'öX?Úô>PVï=Î¬$?:­:l°?å>ÁU8ÁU8ì/»<G>V#>p(W?Y >­"þ=ã¸!?óÑ[:ú]>:ÄÍ?R>~`8~`8ì/»<­>&_J>×æZ?dK>¾Wi>Lã$?8Ü:·8 :Å/?4>:k8:k8ì/»<«öb>#Ü>$Y?×ù­=àëu=#5?Q#::ùk	?/³>÷u8÷u8ì/»<:#>ø*>¸ìU?ÂYÈ=O\=7/?d:$àr:1úð>(¸>´8´8ì/»<8h}>Çê>T?â½=¡?=$w!?Äç::$	?³¸>q8q8ì/»<,t>ø3>WW?<ö=LU=Ê%?Ü:ðW:Iô>}»>.8.8ì/»<lÐ>u->¨)_?íñ">ö=ñ)?~N:²ù9¤ÜS?_Æ>ê 8ê 8ì/»<Lè=è=1M?GPm<Æ;<#Å!? >8c09	¾L>î>§«8§«8ì/»<OéQ?òm>,Öá?»÷>õ>µ+i?úõ	;04:7?Eî>d¶8d¶8ì/»<NUd?]lv>÷4í?¥6R?0B·>½Ó?:ì;1üÎ:¨?ò>!Á8!Á8ì/»<s»F>Iï==T?¼Ù¾=Ä=ÑÞ?U.:Vé@:+¸ç>X>ÝË8ÝË8ì/»<Ï?q]>0?ãeZ>G Ò=¹?;³µ:÷L?Q>Ö8Ö8ì/»<½>êY>(^?]x>R?>ù&?t§M:'I:JÝ?1>Wá8Wá8ì/»<Å=á§3=UL?Ü!<NC<ùx?Wèõ8VÂ8¤hO?Ø:>ì8ì8ì/»<¢>4è(>ìX?w2>êpÂ=ä®0?Iþ9iÍ:BÒ>s;>Ñö8Ñö8ì/»<3Ð>°S>åÆ{?¤>¨À5>IÕ5?:2³:L):Ý??>88ì/»<`Ãµ>[ÅU>Z«Y?Úý9>³a>ã$?Mj:IÂ:§c?ÒI>J8J8ì/»<sy£>¿é+>os?w>qÝH>Oñ;?§a;ÄÏ:i5?ä[>88ì/»<½->Ó1>²2X?>É<Ò=&`)?»j:²k:r?X_>Ä!8Ä!8ì/»<>¼¶=OñR?ß=²Åa=¸Ý ?È?:¿`9yýk?;m>,8,8ì/»<í+¸>owT>Tè]?Ê?>½®>,?p K:b,:õÓ?¸x>=78=78ì/»<Ð>×!>ßR`?Nç=º¦=r1?Æ']:ÿ:Ê&P?Ø}>úA8úA8ì/»<X0 ?ô>·n?0>5É>Kü?Ïiõ:&á:¨Üq?>·L8·L8ì/»<V¿>æY>zÊ`?¹>wN>¯5?í³:÷:?9¢>tW8tW8ì/»<é%>Tê»=¹T?²|ð<(«<TÙ3?9[î8­W(?®¦>0b80b8ì/»<î >= <>8èY?³>£Þ=I;%?ü?:äEn:Z ?®©>íl8íl8ì/»<°>°J>_?Âv>âP>ã.?$d:¯¥<:\Ì?¬>ªw8ªw8ì/»<;>Füä=¦Q?ÐäÃ=ï=fÖ!?e$:4
Y:x?q³>g8g8ì/»<{D>3ë->âR?^æ>MlÆ=Á,?&:v:på
?ßÅ>$8$8ì/»<">ÐÂÈ=d9O?#Î<å¨<ð.?OÞc99Ã>ðÌ>à8à8ì/»<\>Ó¡=>poT?"b×=e¡=©#+?ßL:-=:,
?`ð>¢8¢8ì/»<(ï>·&W>?PG>èÈ=yL~?AÎ:aâ:!B?Bú>Z­8Z­8ì/»<ð­>õÂM>hX?*ã
>öÔ=`ô&?RE:¦ :9F?>¸8¸8ì/»<©­>WÍG>^?zý>ÖìA>G*?éR;syÜ:µ/?ö>ÓÂ8ÓÂ8ì/»<='N>0üþ=KùN?a÷=Å2b=2%?U)ø9.«§9ór=?É>Í8Í8ì/»<ª>ÿI>­j?õôÝ>tP¢>¥/?¾¹:ªL:®Ã$?»#>MØ8MØ8ì/»</,°>ÙSG>þBb?2i>1Ñ`>{"*?÷Ä?:
ºÑ9¥j?2>
ã8
ã8ì/»<9§s>ÄA>^ÊS?²¤=×õ|=«¬&?63L:¨8:Ü?o4>Çí8Çí8ì/»<m>z¦6>ú_?¯²>Ç`Ë=Ue7?µE:#:5?1:>ø8ø8ì/»<øÛ>PD>ë!?Ôº?÷xA?6w?û:2\:Î?2@>@ 8@ 8ì/»<§?>+/>ã§X?x.â=]ç­=~z&?·©x:öN:k?²d>ý
 8ý
 8ì/»<È¡i>	¡
>@&S?m¯=:ÂM=}*?æý:,Øn:T?mg>º 8º 8ì/»<?]T>ê þ=U?!6Á=µ=- ?p8;:F:ò>«o>v# 8v# 8ì/»<Âb>:H>YdP?ÇB£=¤=L5?ò9 
ç9U>òu>3. 83. 8ì/»<I¼¨>#=>×c?óÀm>±õ/>ó,?yµË:Äë£:§?>ð8 8ð8 8ì/»<^>)>£`?%>_
Ó=!î)?þ:/ð:9Ò?
>­C 8­C 8ì/»<=>âà,>â«e?Á=Ù¢c=«Y?ÊÐ:):.:#ß?¯>jN 8jN 8ì/»<ã>*.>ÙZ?
{ú=g:­=*9?x`::4à>?J>&Y 8&Y 8ì/»<G>4ë>yU?#c·=(]="?M:2:¸Ö,?,>ãc 8ãc 8ì/»<xÛk=É=ØëK?Zª<n3þ;g§?³¿76Ý8åÞ=î> n 8 n 8ì/»<°¥>R"E>lGV?\é=ýÉ¬=í¢,?µè:rjG:"y.?Ã¿>]y 8]y 8ì/»<½¶×>0Ô}>Y?§.)>dîõ=Û0?ð°©:¢:Ãë?fÂ> 8 8ì/»<±>Ô>%jW?&q(>rè>s#?1ý:¿ÿ\:¢%?Ã>Ö 8Ö 8ì/»<Ó9>c]á=	ÇR?g£=¦k}=Ù%?4m:)O:©?Ô> 8 8ì/»<Ñ½N>ÅAû=ì¤R?å£=ß=zq?B@5:Ù:|?Õ>P¤ 8P¤ 8ì/»<ü£°>aµB>>h?ºþh>¶->û`,?	:à[J:µ®'?Kà>
¯ 8
¯ 8ì/»<ù>é>»i[?ü(>ãõ=ó$0?ëk:ý	f:ÁE?Lê>É¹ 8É¹ 8ì/»<nüy>Gº>y%W?¾Ü=6]¬=í#?aâ%:Ï¬0:F]ð>Òÿ>Ä 8Ä 8ì/»<2oÑ<ÎÐ|<T?ÿ:À6¶:ó,3?<sg9g9Î<?»>CÏ 8CÏ 8ì/»<%õ~>x>±ùZ?vÊ%>¥¨þ=ÿ©&?zG:5Z:Þc9??>Ú 8Ú 8ì/»<?v/P>®5¬?á^>À=£?=zÃ:Fqp:( P?0>¼ä 8¼ä 8ì/»<Ù1>_.Õ=óU?Â¼>èú=ú"?²j:ï27:\û#?v
>yï 8yï 8ì/»<>~ð>òKU?°UÓ=(è¤=	$?»]:á7i:Ú?I>6ú 86ú 8ì/»<S*>ZÏ=ØR?=Le=6÷+?êI:b[/:±Ê?Y>ó!8ó!8ì/»<4À>¸á>'Y?à>LÑ=¤J&?¸0c:OÍX:"?E5>°!8°!8ì/»<8>æ>c>¢e?ý
Ë>	>I8?=Á:Fv:d­H?ï6>l!8l!8ì/»<v_>¿>hV?GF>»>ÉÏ!?L¹:)4:Øø'?C>)%!8)%!8ì/»<P\>ë>ÆR?Iop=/=1Ê/?­W:3á9[&?áF>æ/!8æ/!8ì/»<OD>
o8>ìW?ÅbØ=Gõ=k'-?Hû:ë t:÷?}K>£:!8£:!8ì/»<¾ >b=>³Y?`+>­>|(?[:Ïb;:?ÜX>_E!8_E!8ì/»<ø}<l<©s?.Ð;EÁ¯;º?J$Z8Z
9þ\X>PY>P!8P!8ì/»<ç=Â:G=xM?Ì=d<¶*<X:+?÷V9ø8blÔ?w>ÙZ!8ÙZ!8ì/»<¬m>iÜ$>âKR?ù
û=ÒÀ=×¥&?Íp:±:°Ïë>Çy>e!8e!8ì/»<®ê°<ú¹U<ØèS??<F^<8]?<å59©øÙ8N¡U?{>Sp!8Sp!8ì/»<r>Q;%>·\?;=>]³
>Í*?®YÄ:	H¤:ü?±|>{!8{!8ì/»<H·>«#>ÃFT?¶>#Î=Ö;#?(^:Ä3L:A?é>Ì!8Ì!8ì/»<§4=æìà<EM?þ/<\ô;??çóó8þ08VK±?ê>!8!8ì/»<é$>ô+>·U?Ý¶=ºC=÷*?C!ñ9Y:yð>¥>F!8F!8ì/»<K>©Ã>mU?ê¿=_l=*?Æô*:Þ&:"?â>¦!8¦!8ì/»<m>c´>ú W?z=O>p !>þ¡$?¶0:¸<r:¿'?ÏÀ>¿°!8¿°!8ì/»<·×&?ª¡>]?@>Õ>oYo?v»;Ò¥:Ó(g?Ô>|»!8|»!8ì/»<T>Ç´ >4Q?H\¶=?/=¨T%?ÛBÍ9á9_ñè>¶ó>9Æ!89Æ!8ì/»<¹"s>ÏÐ>­R?vFç=pµ=Ñ#?Ä:¦Ô:3?y>öÐ!8öÐ!8ì/»<!>¤.>ÔT?xÐ=è¢=¦®$?Â©:Ñ¸:×X?3>²Û!8²Û!8ì/»<ìå>¹ê>]#[?éUó=Q¯=L©1?e¨:ºZ:Q?þ	>oæ!8oæ!8ì/»<2'>×/>± c?K>¿>£%1?ì:¤Û:0?>,ñ!8,ñ!8ì/»<Vú>9l>¦?>Õ>³&>áªS?ßé:cíñ9&+?>éû!8éû!8ì/»<`r>ì¿&>bT?ëÝ=L¬©=IË&??:/W:8.?t>¥"8¥"8ì/»<A±>n]>p<V?±r
>,ÆÌ=Õ0?¹:ôþ:ÊÅ?>b"8b"8ì/»<2¡>c.>½²Q?ñí=®¸=©ê$?ÿ0:<íó9u=9?!0>"8"8ì/»<ù º>,][>Ø6Y?ÁS>ßÉ=¿+?j£:S:»E?=X>Ü&"8Ü&"8ì/»<§¿>Ëµ>¡\?^ùR>ä'>¬¬)?»S¹:GE¬:³	?">1"81"8ì/»<TþÉ>Âàk>9[?ô?>°Û
>ññ0? :¾Æ}:¯¼?å>U<"8U<"8ì/»<>ÆÌ>GT?-Ç=Z=À!?ô:£Q:¯Ë-?>G"8G"8ì/»<ºK>óm&>fCV?Éï>8Zë=¬-$?Ê:ã9µü/?c>ÏQ"8ÏQ"8ì/»<Ù<ì<R?Öï;þ:Ö;L? ú8¼9ÏKl>þ¢>\"8\"8ì/»<¢>i×1>oñW?g!>Øiô=H)? `:ÔE:åV?\­>Hg"8Hg"8ì/»<<2>÷J2>DÖ^?%>çD>},?²ï]:¯ø]:¢õÿ>òÀ>r"8r"8ì/»<Á2>í©->[`?7>cæ={$?kZ::F{V:;mÞ>gÁ>Â|"8Â|"8ì/»<î8>¢	">UUm?8¤>È%§=ãør?	:|Æ:9(?É>"8"8ì/»<ïAÏ>>b>ÿ<j?¤Ä,>wUÝ=æÓG?d»:%W:u 6?øô><"8<"8ì/»<¯T>cÊ>Q?m%=0Y=y ?²æ9Öµ¡9m6?«ø>ø"8ø"8ì/»<;Ã=G3=*L?ÁÏq<Z<
?iF9è9ö#²>ê>µ§"8µ§"8ì/»<¼Ôö==ºa?æWÿ=Mr±=Â08?¹Q:Ê×9
ãx?">r²"8r²"8ì/»<©>y,D>º\?óð>^Ý=p,?+W:zõ-:iR?$)>/½"8/½"8ì/»<¦¦á>r|>Ód?5øÃ>¯e>=¤:?Bæ:}:ÞA?J>ìÇ"8ìÇ"8ì/»<×?n"e>h¦?bY>,(>\Z?U²;Làê:Ê*?1Z>¨Ò"8¨Ò"8ì/»<Uz]>ËÙ>dU?#¥==³Ä!?x;:¹áÄ9oÃs?i>eÝ"8eÝ"8ì/»<ÔQC>°í=!^R?µ÷w=ºI=²o?Eè:$µ:õBà>·p>"è"8"è"8ì/»<¯ü>oú">nU?$>MW>L¾?y:Å4/:÷þ5?t>ßò"8ßò"8ì/»<}n>wé>øyc?A-5>(<>ß.?::ìNu: Ü?²>ý"8ý"8ì/»<?Ô]>¢>'ÐO?¡EÑ=UZ¨=s?Vÿç939³èC?f>X#8X#8ì/»<¾ð>ô0><yW?T6ÿ=D»¾=æE+?5Y¬:f&¨:,2?¬>#8#8ì/»<M
<@Ò<¸YZ?ÿ:=±nè<&?Ck®9ªÁæ8ÞÁ?>Ò#8Ò#8ì/»<{Ì~>>ÙfV?+Ì=mI==÷.?° :cû9KL#?ë>(#8(#8ì/»<ÓÌ>ú¿&>,U?\éÎ=Qè=¬Ê(?ôH}:^<:ÜZ,?g¡>K3#8K3#8ì/»<u>ç8>J²W?6>7ÎÕ=£¯'?©Ì%:s_#:µæ?Þµ>>#8>#8ì/»<7Û>K*v>Ìc?¾¸J>e
>À7?Áo:1åk:v£?¹Ë>ÅH#8ÅH#8ì/»<c8>OÀâ=ß+P?ï½L=u'=ç?l!?:¶á9^ÇX?Ò>S#8S#8ì/»<8
©>®å@>V`?¢Å=Çc=õU)?G¸J:Ö.:i?'Û>>^#8>^#8ì/»<ßlJ>Rõ=M<S?ç@=·V=z¾'?é9ÿý´9M,%?³Ý>ûh#8ûh#8ì/»<±ü>ËÄ8>Y?\L
>%Ñ=µG)?òp±:E:#(?ß>¸s#8¸s#8ì/»<6¶\>WÇ=»¸?P×z>TÂL>Î?3\:êéä9Dç?úß>u~#8u~#8ì/»<	ì>¥>:?ëZ>;Ì2>CµX?êé:Hê9Ñ¢?Gâ>2#82#8ì/»<v#>Ö3>`²[?j# >!ê=´Ò.?&òG:^::X1	?ã>î#8î#8ì/»<0>ºÎ=°Z?zÀ>0Ë=ëe$?¯EÂ:=¾:7&?Íù>«#8«#8ì/»<2¾q>Ç/
>*ì_?òÅk>cþB>ÛÄ?M:R:0Á?qþ>h©#8h©#8ì/»<ý7M>(Õø=;!S?J±²=êî=[?æO:Þn:Lr?ÿ>%´#8%´#8ì/»<Ó3¨>þÜ9>½¬g?>ä=0?¦Ö:3|i:
-?$>á¾#8á¾#8ì/»<iÃ<J><K?]Í®:çá:ØP?6ø8xãv9eH=
>É#8É#8ì/»<p´©>I>¢W?éG>§>xK&?ò:ûÞ\:
?M>[Ô#8[Ô#8ì/»<á¶¢>Ë¤A>eW?[îó=Ï¸=)?¼
:h:5S?>ß#8ß#8ì/»<bÔ>*>'ÄV?Î*
>yÈ=ÏO0?Qóe:öDH:hø?ê->Õé#8Õé#8ì/»<îý2>QÜ=ò2P?²O=Ûh=øÛ?_T@:%:i)?H>ô#8ô#8ì/»<n±>ÆO>æZ?_<!>'îâ=Ýã5?ôO:È@:ü	?°Q>Nÿ#8Nÿ#8ì/»<ñf>E>ìÆW?á'>>À>RY$?.ê:ÑT:£P
?<S>
$8
$8ì/»<p r>>Ö>¼:P?%È=>¨W=%'?#?:Í	:[?à]>È$8È$8ì/»<Î²>R> X?È: >ÿ¢Ý=x9?Ûÿ:íù}:P
?|f>$8$8ì/»<×P>Á4>oãT?ôâÔ=¼Ã¡=s(?d`:J:7_ø>?j>A*$8A*$8ì/»< n>áV>¬çM?ÍA¢=ü«=?9t2:}F*:é%?l>þ4$8þ4$8ì/»<ç}>/>·Q?kô¼=ÏF=9$?ÇD:/÷:u?~y>»?$8»?$8ì/»<<·>ÿ^^>òR?·8>¦èÑ=±#? Í&:ÝHX:¼nÅ>1~>xJ$8xJ$8ì/»<¼ü>1>K`?ïâ->ø>6 -?ìI»:ì:+#?Ì>4U$84U$8ì/»<ÑG>´Bô=
lQ?Z=U(=Ì"&?×Y:J:?ô>ñ_$8ñ_$8ì/»<ø¦&> Æ=ÊV?ü¥â=taµ=ò?äOU:?:Á?¸>®j$8®j$8ì/»<n>¯Y$>!V?îî#>">F"?¼9E9B¿?È>ku$8ku$8ì/»<á>C4>LV?á´=Åp=	*?=¿:&î>:
t+?>'$8'$8ì/»<Ii>Ü/=>¡U?Cæ= ©¶=°!?ó#:Ü2":_§?% >ä$8ä$8ì/»</]>!ü=Í`?®?s>?Ú,>'!4?ßµ:ßµL:ëõ%?Ø¡>¡$8¡$8ì/»<ö>+T&>kW?­È=Z¥=.'?I:Åø:ÕÖ7?è¬>^ $8^ $8ì/»<çÍ>ºå:>%iU?¢Í=ý¢=ó!?
<:È:ë,?«°>«$8«$8ì/»<Ú+]>ç³>á¼S?þP>Ìþí=Å ?d:uÉ9ó(?¹>×µ$8×µ$8ì/»<U>µ*>ºY?>°ð=$r¸=Ü'?ãC:pE:³uý>~Â>À$8À$8ì/»<q?>Ì¶=Q?¾ í=|>Ä=þ?ë¼:ßÂ:½â>ÌË>QË$8QË$8ì/»<êÆÃ>)ýR>ûm?Bl>ZÞ>¨Z>?²³:.:(?Ï>Ö$8Ö$8ì/»<Zw>s>¬Y?Ä¯Ò=ó=ò3,?Ç¸9HX³9¨`?ÆÑ>Êà$8Êà$8ì/»<AÜ>Â0>J¡d?.t>©->#74?þo:9x:'æ?Ü>ë$8ë$8ì/»<n}§>·C>¬Ù[?7¤C>Ø >C@&?î·:´:ú6?lø>Dö$8Dö$8ì/»<Ío>j
>®ÈX?²Î
>ÚþÇ=n­1?ëP:n:è?Fû>%8%8ì/»<>¢¤ >£U?ì¹=Î-=Ä{-?ßº2:äq!:M´
?>¾%8¾%8ì/»<Éw> Ý>(ÍX?©}K>I4>X.?»I^:5ÿ
:m`H?>z%8z%8ì/»<;¦>äkF>yxV?%¨==ôÃ(?âEÞ9Ø9j?×)>7!%87!%8ì/»<CýÂ>Â±_>?&_?¤>[,Ù=Bù4? ¢:úÛ&:lH?_S>ô+%8ô+%8ì/»<èË>0«f>®àa?Fª>HX>7?Ý;KÚõ:ZD?Qh>±6%8±6%8ì/»<Ç$>:ì6>SV?ZÛ=+ß§='A'?°ò=:?":
?zv>mA%8mA%8ì/»<Þ6³>âF>2g?gE>ì>\;#?	:ÿD:-0?Ð>*L%8*L%8ì/»<6ºW>ÙY>kyU?ÀS£=Ù=s?Åd:|?: à?ó¢>çV%8çV%8ì/»<m>²6>ÜT?_>1¥í=[K&?
Fc:£+\:+!?µ¥>¤a%8¤a%8ì/»<µ¢>#=>qâZ?Ç¯=gÔy=ò3?ò%W:dÊK:9"?a³>al%8al%8ì/»<40¢>¨*8>ùra?Òf½=2S=CÖ5?!H:ã/:É?å³>w%8w%8ì/»<Ì!=>vÿÞ=JY?T¾=Â_>=ý>?Ï¬H: -:ÿ]?¶>Ú%8Ú%8ì/»<à¸w<§»<mìL?ýÖ¾<z§<âÅ?¶i9;À;9¹æ?Cº>%8%8ì/»<ª3]>G/>§S?Æ»=,Ö`=["?X8	:è$:^|Õ>&Ê>T%8T%8ì/»<¨Ð>Ä|3>©@T?;Å=ë>=´%?Lý>:ä]0:Ñ
?Ë>¢%8¢%8ì/»<Áj>.×>âÊQ?_I=B=wÍ(?Tj:l>÷9£?ÁÒ>Í¬%8Í¬%8ì/»<le>k	>]6U?x®=ñ=oN-?Òe:Nê]:Hn?³ß>·%8·%8ì/»<ªÊ\>I>ðV? =RIr='?"úR:M¤]:®ó>7à>GÂ%8GÂ%8ì/»<XI·>Î|R>ßê^?©\>§ö#>÷Ç+?a¾t:T7:d´*?9ï>Í%8Í%8ì/»<ªV>F>	ÕR?Ò=ðO=R%?+3:­Ä5:ÏEü>ûó>À×%8À×%8ì/»<<ÿ>Þ'>¹~U?Z
>Ìà=k,!?
Ö:::§ä÷>xú>}â%8}â%8ì/»<·>yüS>b°]?Î=>N>°ò3?ôS:wM:ß$?©>:í%8:í%8ì/»<óÌ=:='VK?ÈZ<üÆ@<Ñ?MS¸E.9çn¾(>÷÷%8÷÷%8ì/»<Þ>ìF>¸ÕT?sßÿ=$OÏ=&ü?¢mY:z':h&?ó2>³&8³&8ì/»<9>6±>KdV?ý!>R9ò=4+?G;):|:&	?o4>p
&8p
&8ì/»<Ôy>\¡>åR?§0¸==FÝ-?òI:Ra::Â
Ø>6>-&8-&8ì/»<+¬>v>K>EÜX?V§B>å>SÇ*?Ê:lJ:FÙ5?)7>ê"&8ê"&8ì/»<gÅL>¡ø=×R?fuÄ=Õ$=;`&?ÕI:%:pØ9?ä:>§-&8§-&8ì/»<IÏ>#*>,IV?h¥Ù=7¦=L'?Ó:lI:C/0?zN>c8&8c8&8ì/»<ï>OÞ%><a?»Fy>;:>e+?'Ê:H:¯"?o> C&8 C&8ì/»<8Q>¡1->ÊÖS?Õ#³=xÆ=
n&?k3: :?r>ÝM&8ÝM&8ì/»<{ ¤>ü	>>}Ä]?Ì>v;Ä=¤+2?lQ:Ç%H:½î? t>X&8X&8ì/»<´?>+E>ZkR?Ø"¾=j]= 	$?4<¿9¥X:0ö«>úw>Wc&8Wc&8ì/»<7Ë>OÄ,>DX?¼={=Y@.?;:``:,0?ä>n&8n&8ì/»<8®>ÞK>r¬[?Øë=ºû«=À/?ñn:;AW:¯
?y>Ðx&8Ðx&8ì/»<+Å>ö4,>a?Ö:>y¶>ç.?F=Þ:èµ:la?Þ>&8&8ì/»<Jó^>xè>´S?¿12>Ô?>&X ?ÿs:ZÙp:{¬?ö>J&8J&8ì/»<r[H>Æô=ÞQ?m l={þ6==*%?Ãs7:~:kç/?è¨>&8&8ì/»<»6=ç÷2=ÛL?ð:<n%<çn ?,v¸½¶8E±¬¾«>Ã£&8Ã£&8ì/»<">.t0>ÑY?²*>cÜ=ý¥.?bø:Âõn:ÕN?F®>®&8®&8ì/»<å?U>Mô=8v_?Ëeì=´R±=¤*?qÿD:GA:[v?U¯>=¹&8=¹&8ì/»<íy>Â>Rþ\?ë½3>]ùù=#8?±ß:#EA:zB?F´>úÃ&8úÃ&8ì/»<[>.+>o^?Î
>"ýÅ=a7?GnB:¥:íN&?^»>¶Î&8¶Î&8ì/»<:ks>Õ>îX?]-¾=EÔ=9§8?åwq:ï'R:K?Ã>sÙ&8sÙ&8ì/»<=«>qö>>¹÷e?zO->Ìû=Âa0?(D°:ÁÁn:ÿ<?É>0ä&80ä&8ì/»<ãä?V>ÚI}?ãE¢>=>l·[?Ûº:$5:w\?Ò>íî&8íî&8ì/»<"G=#Þ%=O(L?é<ìñ;¥?R9þ-9%ò?Kå>©ù&8©ù&8ì/»<=^Ú&=YóL?^ðg<ED<i?ZÞ]99OQ;?Tì>f'8f'8ì/»<U\H>ý2ñ=Ï§T?Æ=«­£=ë?ç¿O:ò´3:]ù?dö>#'8#'8ì/»<Ñ`>Å>!a\?Ôï;>ó>æõ%? :5l:Æk?e>à'8à'8ì/»<=q>åS->JX?¶ø>}4ß=#¯!?êá):òô1:xbô>>$'8$'8ì/»<»É>%æ>/2V?C=G=«,?:ì9Jb?Ì>Y/'8Y/'8ì/»<%Æ¦>á®G>:ÏU?h=è9W=b*'?Uu:Oúc:¯¾	?æ#>:'8:'8ì/»<ÁûH>gô=ÔR?¨=ýw=äú-?r:Y>:µÅï>=>ÓD'8ÓD'8ì/»<¨¦> D>¨¤Y?7b5>å8	>1)?:'H:M>?]F>O'8O'8ì/»<ß¦>1E>SBX?AEº=Ë=XX)?¯ßJ:ÒÎG:Ìö?eH>LZ'8LZ'8ì/»<Ì.>Jd%>û¾q?^µ.>¨Ñø=)À3?°¨: t:õÝ/?ñH>	e'8	e'8ì/»<û?µ>C²@>Ëp?6h>¹K5>NpC?;.²°:ã=?VL>Æo'8Æo'8ì/»<c¦>¬TA>S\?§A¾=¼=½+=?,i:1!:Àz9?M>z'8z'8ì/»<Ù³Ø<$î<âI?sv<|2è;R+?jû-9ê-9uC?OP>@'8@'8ì/»<[>}>¬!X?Í.>÷4ä=}ü#?p+:,':íÀ
?X>ü'8ü'8ì/»<wi>Î>:R?Èr>×=±%?²E:
.:¨Ë+?j>¹'8¹'8ì/»<t_>£>¸V?Xé=7ô·=W{"?ê#:óý:üøè>Jk>v¥'8v¥'8ì/»<<ii>>®V?»ÿ=÷êV={1?_b­9¸ýµ9¢äó>q>3°'83°'8ì/»<wÑ>S[%>ó3`?©Ë*>/Rù=õ^/?zR:hU:ì7?Ày>ïº'8ïº'8ì/»<Ò»>$>«ûV?Ûê=E³=¯n'?mr:µ6:z*?>¬Å'8¬Å'8ì/»<GN>Ì}(>Ý»Y?þÊ=Ý=º,?_}:vôl:9Þ?>iÐ'8iÐ'8ì/»<z¬G>Ëð=®HT?në«=Ä={)?;°:É¦:?Ú>&Û'8&Û'8ì/»<7ÚZ>Â+õ=Ýd?¼²:>	>×³-?Ü×:1.¾:ù??>ãå'8ãå'8ì/»<ùÙ>7>92W?G=0NM=)0?º:]t/:áÖÒ>¥>ð'8ð'8ì/»<(w=æ)=BK?¸Ê'<l<O³"?¶üÕ8uOð8Jõã>§>\û'8\û'8ì/»<n>"7>r^Y?Ì>:¼Þ=+?/Of:iz:=së>··>(8(8ì/»<G5©>¡/G>°xY?ëóè=æõ¤=Â4?SO:Ñff:c®æ>Ï»>Ö(8Ö(8ì/»<t> >MT?H=^÷^=ó,?KÑ:Mj):+*Ä>é>(8(8ì/»<ë{V>Îý=gVX?Ã&>>£9>wÂ(?'nU:²Aa:Aò>pø>O&(8O&(8ì/»<Õ´
>zO©=æ¹Q?Þ >m>J?Ð:«]:Jö"?û>1(81(8ì/»<(>ÁÇ=3-X?§G6>ºZ>¨¨-?^Í:*¿:Pñ>ý>É;(8É;(8ì/»<9ñ¦>ÄA>\?m£@>d½>Xt0?<c :?à9á7? >F(8F(8ì/»<z´}>Ç>(Ã^?ç>fÌÑ=E_.?ùI:¶v:E	?Ì1 >BQ(8BQ(8ì/»<3j>G
>s0T?r¸=Ð»i=oi?-~/:þå9»+D?03 >ÿ[(8ÿ[(8ì/»<â>
Ý%>'*a?ZÂê=¾­=Hó,?çO£:×*b:Ú8?¨R >¼f(8¼f(8ì/»<Ù>>n$>E¹W?h¼==y2?{L2:::¿Lõ>T >yq(8yq(8ì/»<îÌ¡>v:>Õ#^?eä>Ùæ=î30?ÕIn:ÛZ:]?¢b >5|(85|(8ì/»<cD>¥«$>úIR?¥õ=EGr=Üç&? t:xQ=:Wû$?ºi >ò(8ò(8ì/»<½¹[>->øP?ß
=Iê<_U&?Ä²Ó9x!Þ9úó>j >¯(8¯(8ì/»<Þ¿=¿Eq=aBK?z`<ß|<¤,?Òø8¤Ú¢8IïB?³k >l(8l(8ì/»<«>l7A>Tc?Z»d>û(>½,.?K>:\F:2<?ùq >)§(8)§(8ì/»<Î>¼ï9>b
[?7Iç=«=-?ý3):9k1:7%ô>Þ >å±(8å±(8ì/»<±¿a>:3ÿ=Õtb?gF>!
>Ú7?'NF:ý.:®Ù?S >¢¼(8¢¼(8ì/»<+Ñ­>5øG>^?ï>öÀG>U=?Ü@:ÌÛ :Ew?S >_Ç(8_Ç(8ì/»<Ý5>-;>ZY?7>È²ê='?$:]Aÿ9ý?[ >Ò(8Ò(8ì/»<%>V×/>®8[?1>ôÎ>¾-?¨s:':]:8ú?u· >ØÜ(8ØÜ(8ì/»<ÁF>s¾ð=ZS?=«¼[=·)?ª:ä:?`Í >ç(8ç(8ì/»<°>á6I>Sú_?ê4.>6¢><Y-?il:ov:?¶× >Rò(8Rò(8ì/»<½>%U>±³b?;|>Âz1>Qé5?Á·:ã!R:}&?Ø >ý(8ý(8ì/»<ÜX>A!
>£?ý¬^>áß>û,>?§:ÆßZ:y?Ù >Ì)8Ì)8ì/»<éC¢>QÆ>Ëþ?B[>rI >ên?Ïâ:yÅM:äì?§Ù >)8)8ì/»<E¯4>(Ö=@¡W?=9M=q=!7?ð9:û:{?lõ >E)8E)8ì/»<"¥>\=>_??\>r*>f%?Nª:Qq:!«4?´!>()8()8ì/»<y¬>rL>qW?>½rû=0e!?Ó»­:^ :/«
?Ì!>¿2)8¿2)8ì/»<MÖ>eár>ûàa?×¥b>É">p2?Q©:Þe:ã<?!>{=)8{=)8ì/»<ï~|>>ÞT?}Õ¬=
=òn!?½íi:[P:µ?B!>8H)88H)8ì/»<óp>Û>°·U?0P>ô]d>·Î?d!:ÎÄ½9}ñ4?q!!>õR)8õR)8ì/»<Òe<>Äá=íÄU?gK'>þNü=ÿ½)?Ì-:tx:ýÝ?[0!>²])8²])8ì/»<>x>ÁD>eZ?ÕØ2>é8>I
(?{ät:¯3:.?ÓQ!>oh)8oh)8ì/»<bä>ð>lc?9>1>WÒ;?ë7§:¹®u:¥=.?T!>+s)8+s)8ì/»<	>@&>7W?±/>b >')?\v:Ëþ`:ª?_U!>è})8è})8ì/»<>È>!'>hZ?º<Ì=²=æ*?^°A:Sèõ9f£I?ìe!>¥)8¥)8ì/»<]3>Ñç,>ûV?Xyþ=éÆ=$?é¹/:s	:!¥#?%!>b)8b)8ì/»<_ý>²)>øaS?GË=Ü*=$?µB|:¥j:À	?É!>)8)8ì/»<h>ü;>¸Z?ø»ß=Â°§=cÇ*?De:|è%:a1?Ã!>Û¨)8Û¨)8ì/»<³=Ö8={N?OA<-'<>?(«8x59r>õ¹!>³)8³)8ì/»<¡`©>Ç)K>vmU?@¢>£Âæ=ä$?<Î3::Db?yÀ!>U¾)8U¾)8ì/»<>Ò¬1>Pø]?ý6>vw>7,?ÿo:Ð>::?ñ$?[Ã!>É)8É)8ì/»<¯®¦>a5=>¢a?x>>¹Q>ÚÄ'?®Ðc:1ã5:R ?°Ç!>ÎÓ)8ÎÓ)8ì/»< Na>7K>æ[X?_=AZ=¶D'?w9:­>:9!?ÑÐ!>Þ)8Þ)8ì/»<?
Ü>ö?2(½>R`>X?ò;-Ç:g¨;?ÿÒ!>Hé)8Hé)8ì/»<»_ý>e>L?(÷d?úÙ>F¼?CÏ:¥::¨)?]Ô!>ô)8ô)8ì/»<6%§>{"#>%?PËÍ=B=éÂ*?Æw:tV:8¸?ºÔ!>Âþ)8Âþ)8ì/»<w¥>"Ï>Ø?`>ÃKã=¿V|?åÎ:vÏA:U!?»Ü!>~	*8~	*8ì/»<«V>týÿ=9­V?T>G¶Ù=#?ke:W¸f:h?ä!>;*8;*8ì/»<d¸P>>ü=éÓS?a¥[=â!=.?·¤Â9
[õ9sË>Ôê!>ø*8ø*8ì/»<ä¾>Y`>.ÑX?CØÛ=¢=±²-?ÈW:	U:·¦?Åö!>µ)*8µ)*8ì/»<7ß§>qsF>¨X?Pw>
Í=´%?^uF:åÁQ:Ë5ò>§û!>q4*8q4*8ì/»<m_>M`>´Q?¡ª== ¸?j>v:À¾\:É?b">.?*8.?*8ì/»<¡X^>4k>L*R?ÿ_©=²ó=%?7\::Íø>5">ëI*8ëI*8ì/»<¤^z>å·> "O?Í=Íôg=°T%?Ü_:Cõ :~æØ>!2">¨T*8¨T*8ì/»<¦ÏT>SÜû=OX?ã6ÿ=ùÄ=üØ%?µ~:íÌ:"Áö>A=">e_*8e_*8ì/»<þµ>.é2>º4?ø>Â=Â5Z?Y®:8):gSH?¶=">!j*8!j*8ì/»<ð½â>QåJ>2?R1f>VÃ=?GSÕ:à´I:_?`?">Þt*8Þt*8ì/»<oÐ>l­#>üU?Êfñ=õ½=m#?¥:®:Ì?@">*8*8ì/»<u$µ>¤çN>ã`? Ü>oa7>ÿ®6?i<:ÃÝ]: Ï!?¾I">X*8X*8ì/»<`õ<lî<_M?4±%<Kô<?è%)9dÝ8¿ÔC?iJ">*8*8ì/»<3Y>Ù>íhV?Ô©=ýn=¼|(?3T:Þ:åë	?×X">Ñ*8Ñ*8ì/»<øõ¸> 'W>ð\?Áp>ò;9>V1?ÿÅs:<}m:c?te">ª*8ª*8ì/»<óç>Ø]$>*Îd?þsU>µS!>[)?Jxz:2÷;:[*?(v">Kµ*8Kµ*8ì/»<ôÁ>hM>;¨p?,Äõ=w´= Q.?r:¦)e:À+?v">À*8À*8ì/»<¬Õx>ÃOä=??ß>\i=Àä?±aÇ:Hp:=lT?8{">ÄÊ*8ÄÊ*8ì/»<©>x0>¼¨W?ñ£î=Ñ[§=6?×Ä²:":Fà+?ì">Õ*8Õ*8ì/»<~2>÷
>`¨S?´=øs=³û?§&T:sGA:}?L">>à*8>à*8ì/»<R->D×>*Èy?8ü=­úÂ=ÉÒ%?8»:7Ë=:ù+??°">ûê*8ûê*8ì/»<v¤>`>âS~?<[>f=£õ£?$nÜ:©b:"öx?,">·õ*8·õ*8ì/»<Ò§O>ÚÑú=ÀñS?¬}=à@=bç'?Ë.,:1á9-½C?¤»">t+8t+8ì/»<·Ip> §>`*S?ÿ¬==ð4?D*Y:wÕ":eµ*?1Â">1+81+8ì/»<ÈÅ>0¢f>¯Z?½Í>Ï`À=9»,?.B: 9V:
?$ã">î+8î+8ì/»<ûo>ï_>LS?û=A,P=|x"?C¿Þ9ã±9G ?,ê">« +8« +8ì/»<rt¦>G>Ú}U?¶ð=DûP=Û1?ñB:Þâ9êZ?çî">g++8g++8óýÔ<¦>§Ø?>Ä]?û6>ú.>Þ$+?ãý:+áW:°-?Ñõ">$6+8$6+8óýÔ<´&p>"Ð>AÐR?_úï=ä"º=v%?,îM:aö:¿dL? #>á@+8á@+8óýÔ<»-Ì>ëk>]?ÅÁQ>ÿ>ñX.?G`:Q:8â ?O
#>K+8K+8óýÔ<! ^>TU>ÔR?×½½=2_=°#?7+:mø9wR0?
#>ZV+8ZV+8óýÔ<Fá>?Ã1>÷T?àÔ=GÄ=Rç)?rÓX:°M:W??##>a+8a+8óýÔ<{r¥>1¬=>M_?ÖM>bd>
.?Áy:àV:ûÆ?ÿ<#>Ôk+8Ôk+8óýÔ<ìÝ>ýv>af?ëÌ©>Z®c>ë>?oX(:º÷9S÷-?F#>v+8v+8óýÔ<s>05>ôP?óÚ=É÷ª=ì#?â
:¥9´V?¬J#>N+8N+8óýÔ<®,N>v|ò=*ªY?Xú=ùüp=ñ)?O,":H":`Óÿ>L#>
+8
+8óýÔ<éI³>}T>åW?uÁÒ=,=¼,?ñ:ö-U:P5?S#>Ç+8Ç+8óýÔ<à-©>-ÍI>ÃV?î×>ºîæ=!u?z:æX:¥A?e#>¡+8¡+8óýÔ<Ô>må#>VÇc?Z%>b1æ=em+?â*:çHk:J+?g#>A¬+8A¬+8óýÔ<5ÔJ>ô=PT?õBÛ=µÜ¥=­5)?h]9:á0:]Í?al#>ý¶+8ý¶+8óýÔ<Â]>5ö>W?û7Ö=½=Í.?w:A:ºþJ?yn#>ºÁ+8ºÁ+8óýÔ<ú:1>kÛ=BÇN?¡o=vµn=¹B ?ÍD:	|Ñ9<?
w#>wÌ+8wÌ+8óýÔ<À¦>1ÌE>âW?X>R7å=dT"?Ó«:å0ª:Ù:?[|#>4×+84×+8óýÔ<dÖX>Ã[>dN?´ò=æì[=d$?uÔ:Zð9 Ï ?Ï}#>ñá+8ñá+8óýÔ<0´>ôòS>åZ?ò´>á­Ñ=©¯%?Ã¤:(çs:Þ?L~#>­ì+8­ì+8óýÔ<aö&>À=tü]?±>ÂÁ=ÿâ9?ý:1E:ö&=?¢#>j÷+8j÷+8óýÔ<Jå>áÿ2>?c?ªUe>ls">#³4?£ø~:w^:ÿ?\#>',8',8óýÔ<¼Yh>Ï
>ezW?	®==¨=l3)?D7:r.:vM?Ò#>ä,8ä,8óýÔ<Yè>z¬9>§õV?3i=S[=b5.?¥K;:Óõ9Ù5C?Ï#> ,8 ,8óýÔ<âÊ=ª¦g=Ý5`?aÚø=J½=ª	(?XÏ:l§:t³ë>-Ð#>]",8]",8óýÔ<¡>Í:>Ë«\?þF>Ðm>hì+?K¬:Ë8:)?ß#>-,8-,8óýÔ<Ê=:+=UK?¥J<Ðû"<°?¢9l"8&q? á#>×7,8×7,8óýÔ< =u1G=üºM?k¢<¼Ç<N?ô¤å8üN9õ>ûô#>B,8B,8óýÔ<ñlt==àO?ï<¾-<oB?cl9VY9`?K$>PM,8PM,8óýÔ<ÀUv>J>V%W?91´=;¸=6³(?jE:çÊU:Lì>4	$>
X,8
X,8óýÔ<MH=Ë5=)
J?nü*< ú<0î?[8<_
9	bF>$>Êb,8Êb,8óýÔ<`Í>jû;>--T?YÎ=ÒV =»$?ûy:»?:9%'?Ù$>m,8m,8óýÔ<\¯>|ûJ>)]?û6>äj>Í$?ÞÑ|:½á:ç­K?$>Cx,8Cx,8óýÔ<¤K­>ýG>±Ô]?(A>(Æ>O6?ÏG:&û6:³C=?¬.$>,8,8óýÔ<.ú>yû3>9Ù±?®÷>s&=?6üu:º½9¦?_0$>½,8½,8óýÔ<s >ß¨4>HqU?Î==L'?}:ì\;:bç,?Ì9$>z,8z,8óýÔ<zÎ>Tm%>ÊAU?å¥=â}=õw'?²I:",F:ÙF?P:$>7£,87£,8óýÔ<^w>[´>píT?¹Ñ=&\R=b¬2?Û¥D:oü9SPG?Ü=$>ó­,8ó­,8óýÔ<Â>Çi[>Ä
c?çÚÁ=7Ý=¥,<?[Ü:Ý4M:þ&?iA$>°¸,8°¸,8óýÔ<ªCI>­l÷=l=P?7[å=z³Ä=ö???¯~:P:Æ§?C$>mÃ,8mÃ,8óýÔ<LX>»Zû=K\?¡åN>
>S-?®:`Þo:â¾?ýH$>*Î,8*Î,8óýÔ<>z>n­>´-S?rp±=%#=¦¬?¼2:Ý(:Þ4?§I$>æØ,8æØ,8óýÔ<Ë*>»ûÑ=ígO?Ç}=LC=(&?vGT:xú!:Å¿'?ä$>£ã,8£ã,8óýÔ<Aà£>)>>-À\?ë¹?>O>	4?Ò:jDJ:È:?R$>`î,8`î,8óýÔ<0s>>©zT?)¾=?=(?ÊV:-:Vg?À¢$>ù,8ù,8óýÔ<eÁx<<gO?I<J{<¥»?«8¶Ì[9._=T¨$>Ú-8Ú-8óýÔ<iU>öÌ>Ð¥R?Ö¹=Ô)=Éí*?ú! :Qå:ïð?ð¬$>-8-8óýÔ<Kt=«7=ÑîO?¤*<tã; e-?c¤9á\9§R?­$>S-8S-8óýÔ<áÅ>DÔ$>«Y?3¯>ÄÂâ=+º&?¡:3:´k?7¼$>$-8$-8óýÔ<
Ît>ïû>½/U?¼6û=LÄ=HÏ#?¤:×9½1?Ú¾$>Í.-8Í.-8óýÔ<ÑSP>ïSû=>3T?Ï=H=j&?¼[:8M:
Ö>PË$>9-89-8óýÔ<üu>Lá>²Q?g=t[Q=y¯+?_ÍÛ9¨Þ9Ý·ü>hÐ$>FD-8FD-8óýÔ<Ó=N×=HP?Ñç<D¦·<kj!?óô9F¿Y9}É?Õ$>O-8O-8óýÔ<ò5>Ý8>¬[?ç=Nd=
-?ÜF{:5âC:V2$?åØ$>ÀY-8ÀY-8óýÔ<õúp>N¤>%½V?E(Ã=´=e§+?¸î~:þ:æY?åÙ$>}d-8}d-8óýÔ<:H>
õ=Û+Q?q¼ê=Äf¸=oð"?¹W:¹¬:ås?æ$>9o-89o-8óýÔ<*vÓ<Ó<VAJ?£=6<U#<QS?Ñän9â´09Ö-?5ê$>öy-8öy-8óýÔ<¡R>U)>zO?ëL8=úÒ=ê« ?`ÑG:Q::ï	?ð$>³-8³-8óýÔ<ÔÕr>Ùm>iQ?1Ô=w=O?­÷1:/´4:ü>õ$>p-8p-8óýÔ<+ê>-@>qÃg?YA>zE>a:3?òÎ:Ñ:åé6?øý$>,-8,-8óýÔ<³¤m>ª>6U?
¨=§À`=ÿg??y:Z5:j0?á%>é¤-8é¤-8óýÔ<Bß>+q?> %?`>\å¶=êI9?wf:´:¯eM?>%>¦¯-8¦¯-8óýÔ< ÆÕ>óÜE>üJ?üÄ|>Ò>L5r?+^à:JH:Uc?!%>cº-8cº-8óýÔ<¼+¶>.L>Õd?ÁÙ$>qß= ß<?¸:: ²8:?3?Ä%> Å-8 Å-8óýÔ<¨æ>k8>*)Z?v¬=Í@u=ñ3?²È1:Ôwæ9¹zE?o%>ÜÏ-8ÜÏ-8óýÔ<ïÔr>üB>~uW?3Tô=ý¶=+R+?q6:É:É'?%>Ú-8Ú-8óýÔ<X>¢^>aùc?Å=,F=G(?Ó`:Ä2:±ÇX?MC%>Vå-8Vå-8óýÔ<ÿ'>>`!>þW?U/Ð=+L=´,?üR:äT:ÚDE?_S%>ð-8ð-8óýÔ<ZÖ>÷D1>X
T?klï=zº¸=æ%?:õ:ö.:ï>T%>Ðú-8Ðú-8óýÔ<<ß>:Ú>tÂ]?p">Ë[ñ=4K,?í :÷j:ôþ?ãU%>.8.8óýÔ<È`¦><>ÙÜa?j½D>áÖ>ÐÝ-?Ð^:P:d}"?Y%>I.8I.8óýÔ<^D>KÕì=áBT?°¸>ü4ï=9Ý)?ª.:Ú6G:L%+?w[%>.8.8óýÔ<åó¹>ëcP>¬od?×9u>|ç#>÷??ú±:¸t:P.:?1\%>Ã%.8Ã%.8óýÔ<wfF>§kç=ýx[?I>FÒ>d(?¥cÊ:Ù.:SB?¦d%>0.80.8óýÔ<kk>«Ð
>'³X?$â=(#®=­&?¾?:m:eÐ ?iq%><;.8<;.8óýÔ<ûÿP>¯¥÷=X?{r%>÷Ô>Ëm?ºÙ:0{:¨Ú?ýq%>ùE.8ùE.8óýÔ<Ö/¿>)lU>Te?\>añ×=bÃ7?5¶½:>:Ô&?;t%>¶P.8¶P.8óýÔ<Ç=0òe=£]?Xr=F*=Á6?6:Ú¸Í9¨>?Â%>s[.8s[.8óýÔ<q4=$-=µÝJ?C<ô0ï;¬=?òw9 N9[÷>?%>/f.8/f.8óýÔ<Æ¤Y>>^"R?MÈo=ÊU/=k/?U:Þ"!:&§Ð>H¡%>ìp.8ìp.8óýÔ<0]i>ï>i-U?¾c¾=Ô=V(?ÁµY:ÚnC:&?0¢%>©{.8©{.8óýÔ<$È»>¥S>¿"c?Á&j>ÖV(>¥
2?3:Ö):{LM?­¢%>f.8f.8óýÔ<Ý{=°Í=x?c:=å+£<6?Ò¼ò9À&9¬çl?¦%>".8".8óýÔ<Üý|>ºÆ>t©Y?[x=£Yp=¨&?AÕÃ:V*Ð:sÕð>1§%>ß.8ß.8óýÔ<}X>Ð>ØºX?ú>leÊ=&'?Th:Ì :Ìð8?®%>¦.8¦.8óýÔ<ð=ÚÉ=BAL?Q

=`ã<Âj?Ý*Ø929×MQ?Î³%>Y±.8Y±.8óýÔ<rã>;ú!>gÄV?çà=î¶°=Ôç"?Ò+:ê:ª-'?µ%>¼.8¼.8óýÔ<"ùC>í=g5S?Îÿ=ä¾=f+?C¶:ÂèB:Q06?Ã%>ÒÆ.8ÒÆ.8óýÔ<6Ü>ô)>p0R?á=Ì©=û¥)?U:»:¯sï>{Í%>Ñ.8Ñ.8óýÔ<¢Ä=² #=L?<ªÀõ; ?ÞaB9I»9­É¿>ÙÎ%>LÜ.8LÜ.8óýÔ<ÜÑs>«>.S?«%=ÏãC=k¸&?â9ç$x9Ò	?|Ù%>	ç.8	ç.8óýÔ<È~°>Öâ@>ö>j?gÀh>B->{¢+?|êÆ:{5:qb(?^Ü%>Åñ.8Åñ.8óýÔ<â¤H>¶ñ=ïU?
-=Ïó	=^ ?
ô:ü.8:³Ô>ó%>ü.8ü.8óýÔ<õ¬¥<J.P<9»K?J¼;#e£;ãª?
½9ß|C9s¬>¶ÿ%>?/8?/8óýÔ<~w >ïA>L7T?jØ÷=@»=Þk)?Á:qþÅ9)?°	&>ü/8ü/8óýÔ<ÔnV>8k>T?GÛI=Ê=¬/?³9n,~9¶Ê4?L&>¹/8¹/8óýÔ<«>Z0>g<X?§	>&5Ó="Ù&?)Ð:eK»:ïB?}$&>u'/8u'/8óýÔ<¦¬>µI>»E[?ßû>øÒÃ=hÙ-?Ç(O:
Ë3:{?+&>22/822/8óýÔ<üÏ>Cä0>xT?ß#ñ=p}¼=óÀ#?ZÈ:%µ:Ê	?O1&>ï</8ï</8óýÔ<?pY>h÷>$ÁO?úT=Äö)=Ü»?ï³:°:Üª?"<&>¬G/8¬G/8óýÔ<{<>H
å=óÊR?Êî¹=¶g=:<?ír:Rd:Ò?÷^&>hR/8hR/8óýÔ<ïFÝ>c"w>7e?nÀ²>î¶~>]§3?Ùª:íò:É,?d&>%]/8%]/8óýÔ<eÉ>*6>Ã±?v>Þ=Ñ7?:ÎüG:·ß5?ld&>âg/8âg/8óýÔ<åÜ>; ô=¼K§?8G>ÑÕ=WÂn?efÓ:
mK:w?H&>r/8r/8óýÔ<-Ö>­K>÷?9RY>äý>ö>?:#Sq:sO?¥&>\}/8\}/8óýÔ<Ð«ø>e.>4¶?³Æ7?qãÓ>	^?õKÓ:Ka:óp?ú&>/8/8óýÔ<2><ËÃ=/É?Ö?FÒ>öË?I:ã2:äa?`&>Õ/8Õ/8óýÔ<=í>Æ/>FS?¶=&>Àþ=t'?<:fá:C(
?¦&>/8/8óýÔ<áðm=ò=¼ÜM?;»:<Øh'<øÅ?^¿993?¾&>O¨/8O¨/8óýÔ<	|<Ç×<®bL?ÜÕ;Å;{6?Ä=9¨]p8*äÉ?&>³/8³/8óýÔ<¡{>ë6¥=IHM?;!=ú<ö¹?Llà9ï9)]?×&>È½/8È½/8óýÔ<`þ->s°Ò=¤iS?g>}Ü=þé)?ÀZç94l°9ÎÚ'?L©&>È/8È/8óýÔ<;>Àa6>X®U?¸qì=__³=í¹(?¤Äá:²:ëÎ!?\°&>BÓ/8BÓ/8óýÔ<»#>!&>gÅ_?Æ¸==·ã7?U¨ :üü{:7#?f¼&>ÿÝ/8ÿÝ/8óýÔ<P>dé>À`W?mÜ>CNÑ=N"?ô­:Î:ÙÄ?gÄ&>»è/8»è/8óýÔ<iü>åx">S?V«ª=ZÊ=-'?¸PO:Jð:xê%?0Å&>xó/8xó/8óýÔ<¤j>Lo
>OZT?¢q =í,z=å-$?þ+:$:^?9Ê&>5þ/85þ/8óýÔ<ys>B >¡F[?"T =q=yî)?_õ :Ò:G ?Ó&>ò08ò08óýÔ<^>À2>gÓQ?v=¹»h=·%?gC:%|F:7ü>,Þ&>®08®08óýÔ<>=µ>RES?×+=^%^=tr(?xµ:ßrÔ95?Ðë&>k08k08óýÔ<sù>vº=Å$V?üG>1AØ=;&?
:zªÎ9L¤+?|ú&>()08()08óýÔ<Æ¾¡>@>¥W?ðÈ©=¾|t=«Ç1?T?:R6B:3?Ü'>å308å308óýÔ<¥>s.?>þÿ\?9
>úsÍ=Fi0?ÔT:|?):õ ?ì'>¢>08¢>08óýÔ<>4>%S?2¬í=ó³=¨)?Ù9:¶Ó:Ýq?§!'>^I08^I08óýÔ<ßº>X[U>8`?úç7>HJ
>Â8*?£	:èf:À?''>T08T08óýÔ<#òÌ>vcj>µ×_?!>Z¯Ï=ö0?Ùï¡:rk:0?s8'>Ø^08Ø^08óýÔ<;>]>¿Q?úß¤=5=× ?ð+:*o:Ñõ>5<'>i08i08óýÔ<Õ)û<!;<(xL?'K<èÅ2<õt?úÙF8ú19³Û¶=êM'>Qt08Qt08óýÔ<¥G}>È>^W?¼«å=·Ø¹=þ.?¦Bq:¦ä:y¾m?_U'>0808óýÔ<lä>A=òY?Á-1>Ó¹> ?7:©Ë¯9Nc?vZ'>Ë08Ë08óýÔ<k =ÚÎ/=¨PK?¸$(<.z<w5?I]8xF´·ªö¿*d'>0808óýÔ<Jýs>*>ÈP?+lm=ñ¥A=;ï?~'G:x?:å"?il'>E08E08óýÔ<Î0?0~>s1²?,èµ>!>?Ægâ:~¯v:@ôj?3p'>ª08ª08óýÔ<ÒL>Òýù=ÃQ?9U®=ï«=¡ï&?e¤:¾:yö
?'>¾´08¾´08óýÔ<A½³>­q+>v1?uY#>æ#÷=4)?W:èª":>)?^'>{¿08{¿08óýÔ<ú¦>&ê>1?JõP>Ò=*
~?{*:]:þÉ?'>8Ê088Ê08óýÔ<n½>^>>yª?H[·=(ö[=ÎeU?@å4:×ì:lä,?Ë'>ôÔ08ôÔ08óýÔ<`¡¿>Gø=ØÅ?Ä^	>Ý[=¾ò?«:=`!:?Õ±'>±ß08±ß08óýÔ<æ=ÍåC=ä	M?·£"<P<×Ò?9#9´8Ó?¹'>nê08nê08óýÔ<qU>ßññ=>×a?Þë>ª»Ö=Ù(?®:Àj:³#?¹Ï'>+õ08+õ08óýÔ<Tº>~>
´?r­T>}>tsG?U:ÕR:¢Ä
?Ð'>èÿ08èÿ08óýÔ<ã­º>{Ã
>í2¬?5>`i>å3?Ñ»Þ:j:ÁL\?Ü'>¤
18¤
18óýÔ<Qïp>}¹>:¡S?èÏ=HK=¨z'?*9::Î6?¤ß'>a18a18óýÔ<8¡>ç;>>úôX?ÝãÊ=$=öÒ+?_ý[:j®@:)$?Ëé'> 18 18óýÔ<ã]>Â>'4Q?bnT=Í#=h&?´g(:¾:bm?(>Û*18Û*18óýÔ<¥>ñ4>ËÙY?8Õ=h¡=©)?q/:â·2:\X=?e(>518518óýÔ<ù0u>È>d'Y?S®=k=(?Z):áî9ÐY?$(>T@18T@18óýÔ<éÅ=ßb=T^?ÐÈ£=îur=-î,?ë9¿ËÅ9]#?/(>K18K18óýÔ<]¶>6P>g`?ÒA>l.>"±0?Ëç:õÑÄ:Ý¾?:(>ÎU18ÎU18óýÔ<ã£>ßL%><S?LÅä=)¢¶=ìU ?ð³R:q00:ê?ü@(>`18`18óýÔ<Å>þÁ$>ÚO?T=.í_=m ?H(:Åò<:Ìÿã>ÏU(>Gk18Gk18óýÔ<o|s<ô<økR?ûo<²7><µå ?ô9f·9ÑJt?d(>v18v18óýÔ<K²>Î>WU?UÓ>1[Ã=w *?k9p:¨ð':æ7?Âg(>Á18Á18óýÔ<±R¤>ê2H>àR?ã>«cÈ=$&?F>:#¬ç9§AR?ék(>~18~18óýÔ<c(¾>Z>Ç»^?¬a¿>VÃ>*F/?ì:C²:ïÞ)?~x(>;18;18óýÔ<ºå¦=ú L=ÖËP?ÎX<1< ?´äz9ìèc9{è?I(>÷ 18÷ 18óýÔ<F]>µÒ¾=ÜËU?0=ê]=²P?¿Öõ9¹í9Iq?½(>´«18´«18óýÔ<Ñ·½>ålS>T·e?%Ã/>Yù=*s4?Ï:±Ç :øÑ$?î(>q¶18q¶18óýÔ<o>ë%>U?Sè=å´­=bø*?±:¸Ù:Ï?¸(>.Á18.Á18óýÔ<Ì]>tåù=úðb?ê¸>µá>&?¬éð9¾ü9¸ ô>4(>êË18êË18óýÔ<ü¦>9:>ëòd?Ö³>[¬É=)tI?Ô:´:Ø³?-©(>§Ö18§Ö18óýÔ<ýE\>u>X?¹ÒQ>4e*>2?x:×e.:[	6?\®(>dá18dá18óýÔ<HP>T#ö=ðYX?î'>/°Î=¹)&?-«:':·"&?»(>!ì18!ì18óýÔ<ÇÉq>>f T?_Ã
>å=¬¹?³¥:f^è9	ï?N¼(>Þö18Þö18óýÔ<)n>ü$>öT?½Ä=¸A=ïË,?)U:7%:©%?G½(>2828óýÔ<bs>å>sÿP?
¸=øÏ=óE$?:JkÌ9ùP"?YÑ(>W28W28óýÔ<ìÚd>Þ>¬^?»©>n>ð$?þõI:3%H:@)?*Ö(>2828óýÔ<zÎó<c<4'R?­å<"ùl<U'?ÄZ,9¸l8fº?Kå(>Ñ!28Ñ!28óýÔ<dé?qd>\S¢?K>H*è=ºÜ_?Hç:«Å:zo?©è(>,28,28óýÔ<G>Ô5>¸Z?ý">zë÷= W'?Êc:9:û¥?eý(>J728J728óýÔ<ÀÕX>x|>UìO?«K=Ò#=Ö©?Ä¶H:j:NÓ&?)>B28B28óýÔ<äfo>!é>~lV?$=O=ñ+?(~9:¥58:Eä?°.)>ÄL28ÄL28óýÔ<ÛÅ>[>9Âf?GC>-	>GO6?ww:»Ho:Y`?S0)>W28W28óýÔ<º¤>î2>ÖV?0<Ù=s£= *?\:®g:|~?Ð5)>=b28=b28óýÔ<zxÈ>g@>õ­?%(Ò=t=Fv\? ~:§|w:&±?6)>úl28úl28óýÔ<·Ã>y°>qà?J}>>þ`?³l;C:®?\;)>·w28·w28óýÔ<%c¸>ÿ±P>.b?ûkæ=^â§=6®/?óX:ñú%:W¢&?M=)>t28t28óýÔ<½î <¼ÙK<JJ?Îîz<ÄïN<¸6?X9Å¤9\5ñ>@)>028028óýÔ<áû>Ý§=I\?.¶Â=¤=÷9?¸99Ïà0?Xa)>í28í28óýÔ<õW>>éW?Yll>
°5>Á&?¼`y:AW:Y?Cu)>ª¢28ª¢28óýÔ<&·i>ÔF>ßBU?¡¿=¯À=JÂ'?/÷9jù9þ>îw)>g­28g­28óýÔ<+o>¹N±=PÞT?w²=¹=8?Åa:JÞ5:Kæ?¿x)>$¸28$¸28óýÔ<Ûè>Ää>bZ?pÞ=§=»y*?íÜP:°5-:íX?ßz)>àÂ28àÂ28óýÔ<¬Ò?7>º%v?ê¹Æ>Íås>NP?Ð;(¶:@D?Á)>Í28Í28óýÔ<| >E]+>gOW?Ðø>ìñ=éG)?ËèL:Ù×>:/o	?ª)>ZØ28ZØ28óýÔ<!N>_²&>$ïU?&>æ=Ne&?«A:.n,:IÄ?Ç¸)>ã28ã28óýÔ<üËú>
O.>Ù*¸?º '>¯¼±=}pq?HX:y[3:*:?¹)>Óí28Óí28óýÔ<yP?	f#>£»Í?·x>¾HÈ=ô?¨;îÙm:k??ÀÌ)>ø28ø28óýÔ<úðv>Î>ÔT?IþÔ=Ò=øû,?ìz^:ÄÞ:I:?Ñ)>M38M38óýÔ<¤¨¨>ÒF>c)Y?)9>ÐY
>«N+?'U;:ÓR:æ@ä>&Ó)>
38
38óýÔ<¨Ì¿>Ç8\>Åõ^?N>>öq(?c+;²8ó:@ô?ùÞ)>Ç38Ç38óýÔ<Æ]Ù<ö<±O?g>À:ñõ£:r?hÝ7¤Ôh9lþr= â)>#38#38óýÔ<:©<V<!oJ?²Hº;;Í?Ôéy7¯ù9¬i=Úâ)>@.38@.38óýÔ<Üx>iå>C(W?B²è=Ï±=ãÍ'?,äc:Å
5:â!?Ôî)>ý838ý838óýÔ<­·y>¬>þV?à>øº=­4?ÚE:B¼C:¢b?¥ï)>ºC38ºC38óýÔ<aÂ>x-^>g$`?ñ;>J7?>ý1?©]¤:(Mo:ÞÕ/?Qø)>vN38vN38óýÔ<lð£>@y@>2Z?MaU>· >¯*?j:#3:Øíì>ù)>3Y383Y38óýÔ<kú>%n£=¦V?vÑ=
¥=Ðp"?þßT:wÓ:$¿-?û)>ðc38ðc38óýÔ<pq>EÖ >ÌW?½=ù=/¾=×'?*Eo:©ýY:«~?ý)>­n38­n38óýÔ<y<3-<¹¢H?ìS<¦ <O(?;99l9à´ñ>[*>jy38jy38óýÔ<yWÐ<1»<2ýK?$Ò<Bl®<Ò? 
~·ND798p1½.*>&38&38óýÔ<9Ü>c>MÀw?ð>?RNé>P?iwz:(ç=:OÒ(?0*>ã38ã38óýÔ<-
>H>¥>[?7>-çè=Á?Jáy:0ü3:	µ1?
1*> 38 38óýÔ<2ª>©ù?>pzc?5/0>°Åú=vÛ3?ß:Í<:³6?Ë1*>]¤38]¤38óýÔ<ÐKb>Ì
>RÌQ?¨7Í=pô=Ï*?UÚ:Í":~×?<]*>¯38¯38óýÔ<ó>}°$>eSS?b=$V=¨¬.?*¯:Ü9÷1?ÿ_*>Ö¹38Ö¹38óýÔ<òa>á	>TR?tP¬=ôe=)^?X½ñ9Wß:^­Ò>Ët*>Ä38Ä38óýÔ<Ð>Ë%>¤³R?ÑÈ=ès=!L$?w":]É":y~ÿ>*>PÏ38PÏ38óýÔ<ì>z]&>´?b?Mr>r¥&>õK:?b:bC:Á)?½*>
Ú38
Ú38óýÔ<~È>6>«R?c*®=sç=Q~ ?®vY:½:/?Æ*>Éä38Éä38óýÔ<r>y;%>yÿQ?ú?è=Ån½=î?=f:W:èÙá>Àê*>ï38ï38óýÔ<
í>6½'>µ^?â<>U~>D5?®ÿd:ÛV:ä¡?Mô*>Cú38Cú38óýÔ<6><>à/X?'!\>$È>X0?eÐ:ðÒN:ÌÑ+?7+>4848óýÔ<`Êm>ñ«>[VU?£@>Å¶>?#?+:n):5¨?!+>¼48¼48óýÔ<eV>Lþ=ÀõW?ô=ÈB^=÷Ë,?¦@:}:Z7?§&+>y48y48óýÔ<9êÂ>×`>yí]?ò>ýU>G%?áãD:rm5:½è
?8+>6%486%48óýÔ<>Ù=Gò3=zN?"·Q<Ûk8<@?ûf9Ø`8éÞ??+>ó/48ó/48óýÔ<ÊÔ>Ø_>X³s?ÅD>ø>c<?.2¢:_/:ê

?6C+>°:48°:48óýÔ<Àï=º'=ÓåJ?¹)<h³ã;ö?M»8ÏD9Ss>tH+>lE48lE48óýÔ<¤,Ð>rh>ôDe?©îÛ>¶>/Ê:? ;·:.Û:?ùK+>)P48)P48óýÔ<Þ-~>ûd>Ø»\?Ý)> T>Vø#?Èn:Ý:N]?nP+>æZ48æZ48óýÔ<m>¹ä>¥\?Cì	>¬Ñ=Re(?z:%~:$?ãV+>£e48£e48óýÔ<ëD}>>fûW?H;>¨ ß={%?ºæb:HY:+È?`_+>_p48_p48óýÔ<E>´±>P\?¸Ü>Ðõ=|?ö©¯:/:B¸?µb+>{48{48óýÔ<nZ>ç$ñ=·g?W>¯~í=~Ó(?«h:Þ-:
?2k+>Ù48Ù48óýÔ<ØÙ=l/=È J?1^#<a<sw?PO1µÊ9¾ê%»3m+>4848óýÔ<òy>ì>X?>hâ=î(?u¢:NDp:
?ï+>S48S48óýÔ<Y¢>Ðh<>\?µ=>=
>A$?H:ib::òÌD?d+>¦48¦48óýÔ<ëY?|°>¸p?«>v6">££L?dÏ×:«Lf:Èäo?â+>Ì°48Ì°48óýÔ<Î;>Jyè=ÏðM?ÒÅH=µ"=ò?ç¬D:Ç:òã!?+>»48»48óýÔ<å6>´òà=¯µO?üx=f4K=ýÙ!?úÓi:´à&:PZ3?+>FÆ48FÆ48óýÔ<Ðîn>¥>ùÎR?Ø=×[=bÕ)?iÅ9VW¿9f?¬+>Ñ48Ñ48óýÔ<2!>,,=
Õ?Á7>&>ç~%?~ü³9ëÁ9í>p¬+>¿Û48¿Û48óýÔ<Û,>âÿ>ëi\?'A>Uá=vq?u:Ù6>:|<%?B¶+>|æ48|æ48óýÔ<á±>~">\?íÀÞ=\µ=6?g:pâd:>{?Æ»+>9ñ489ñ48óýÔ<)ª>næD><]?Jº>ó0¸=Ùé2?J:0:¡?C¼+>öû48öû48óýÔ<>³>=±H>.¤d?Ç·£>~µp>:.?þå:þ:JK?Á+>²58²58óýÔ<>I1,>TmU?G¡=,O=,?T6:2b:«,?cÌ+>o58o58óýÔ<ü¥>0~>»u]?$
>¨«é=Y|%?Ê®::r?àÔ+>,58,58óýÔ<Þ>0e<>émW?Þ&>uã=}$?â¹:yK:aO?øÙ+>é&58é&58óýÔ<+Ã=E¾/=FN?xö|<YR<#?¦ÀJ8¶H&9>eÛ+>¦158¦158óýÔ<ÝÌ>%¹3>ÌÅ`?*0>Vb>/?¶:è½ß9*#?«ß+>b<58b<58óýÔ<Ø>N2·=P3M?=­Ë<6ö¤<V
?¹-9jK9¡Ú>}à+>G58G58óýÔ<H>uåò=dS?òøÓ=½%­=³?û:6ø(:aò>ûö+>ÜQ58ÜQ58óýÔ<y¥>OD>KÊW?á_ÿ=ÙöÃ=>Î&?µ_ª:íõ:&:?ý,>\58\58óýÔ<$ªÀ>öÆ3>þ,?t F>Ds>½0?Ëåo:ìé6:Yà'?Z,>Ug58Ug58óýÔ<<­>²>8s?Y]>dú=L}b?ëà:_:?
,>r58r58óýÔ<è:>ðYä=öQ?Ù{=¡»A=e&?¨H9-MÒ9f(¸>,>Ï|58Ï|58óýÔ<f«>ÑL>W([?øB?>ÝÅ>u#?ðü:TGD:àâ7?<,>5858óýÔ<@ÿM>hô=ÅX?Êìº=F·=Ès8?|îQ:XÕ9D«{?Ò',>I58I58óýÔ<ýl>Å´>e¡Q?åñ=<,c=õ?#8:å·,:RÏ?ÝB,>5858óýÔ<¥´>ÓX>ÚWU?qï>
ì=<ê*?±²a:fYv:/ê>ÞO,>Â§58Â§58óýÔ<;¯>õ,>¢V? ó=GÍ¹=(Í'?33>:u+:ý
?e,>²58²58óýÔ</ü»>íþT>ða?\d">Uì=5$0?ä x:qo:Ë¤?Mj,><½58<½58óýÔ<x-7>1Þ=JS?
Å=:m=HB ?=!:É	:%Ê?Y,>øÇ58øÇ58óýÔ<>h>8>dY?,'>ÿð=2$&?-ù7:´Ì":Î¥?õ,>µÒ58µÒ58óýÔ<1¬>)É²=[-Y?Z=Ï=_/=ï*?Cà¼:Q ¡:?,>rÝ58rÝ58óýÔ<ð ¦>MH>ÎöT?$Ô=9g=vY*?²L:A92: ?Ù­,>/è58/è58óýÔ<×»>6çX>Ée]?/å>/úå=l,?j¨:Â:Ü$?¿,>ìò58ìò58óýÔ<ò® >++=>sY?tê%>;¤í=¹»2?ö:å:Ìþ>ûÑ,>¨ý58¨ý58óýÔ<à>ó'>JÈT?çè=ýÍ±=ª'?8Ñ5:]x::µù>ÿñ,>e68e68óýÔ<P-p=*Ç=¿äK?âÌ#<îk<þ/?R"X9Êor8Ò9ä?ðþ,>"68"68óýÔ<zÙ«>·I>^Z?ù=¼½=a(?6ë:b]w:jw$?ñ->ß68ß68óýÔ<9~=Yf¸<O?ÞÃ<Ï­¡<?'9÷Ë.9Ì&=?->(68(68óýÔ<^~>½ú/>æìZ?Îí+>9.>Î¯+?2i:eM:S?N->X368X368óýÔ<Úñ>¹>7Y?´î=uµ=b(?-Ã:ãä|:d?»
->>68>68óýÔ<;>û}(>wîZ?üæ6>­ç	>ðÃ)?:ó~o:°?@->ÒH68ÒH68óýÔ< >ð:->SÈ`? Ì>ÝkÑ=:=?ãK}:å$:äE?->S68S68óýÔ<åPv>Ì>§¡P?Øø=5Jb=³D&?^"½9rß9D(?Q->K^68K^68óýÔ<ÿMµ<_n^<´ªP?[[º::¸ð#?ó9h59CÁ>¾->i68i68óýÔ<Odf>p>YYS?,Gø=ß¼=¬(?`V:+F:2x
?;$->Ås68Ås68óýÔ<Òâ>Õ'>ÚX?lý>&ï=²F*?f8¡:'¡:nÀ?)->~68~68óýÔ<Ef>³>|Q?13>§ä=¤,?àe:·Ü9E?¯)->>68>68óýÔ<X>­>@O?§m=!È\=±Y?N:ºÑÂ9pd?S.->û68û68óýÔ<[>>i> ½U?bVÈ=ö=¤'?ÃÎÿ9:ÙÙè>@->¸68¸68óýÔ<±ªD>ÿë=ÅUU?s#>1½À=:2*?¾a:n@:Ã?èA->u©68u©68óýÔ<ZW)>WCÒ=@-N?Y?=Wö='÷ ?L±99ÎÃ8èÜÌ?ÑF->2´682´68óýÔ<ÏOH>¢eê=øÅZ?Ðò=²eÀ=p!?ë::#]:ñ1?ÃL->î¾68î¾68óýÔ<¢ >ãÑ>6zc?¯W>>V<?

:°§O:VË"?ÒM->«É68«É68óýÔ<j­>®àK>:<Y? >Ç=È0+?Eõ´:w7:ñe?`->hÔ68hÔ68óýÔ<×¬¯>ýPN>áúY?å7E>hæ>¹®*?²:ô:>:¢/?hb->%ß68%ß68óýÔ<t«x>ÝL>q\?î¤>ßt>',,?-Ü?:m$:ï«?o->áé68áé68óýÔ<Z³^>Ò>$V?OÄÕ=¥£=Ï3'?KïD:
:\6?yx->ô68ô68óýÔ<qÂ¡>bý?>Ý°W?)(>á_ø=³,-?Ý§:ÔD:34? {->[ÿ68[ÿ68óýÔ<ç§>Î«?>A`?-ö=±=E2?Ï{:J(:ÑÓ?À}->
78
78óýÔ<@%>«¨>ÏQ?Îº=x4=£æ?¥:Ð:·æ>->Õ78Õ78óýÔ<ú>->%W?ªÏ=Uw=êù*?¨:#0:dÒ>8 ->7878óýÔ<u>E}>PÔQ?£yI=(=Wa(?$X:úqÇ9(?¥->N*78N*78óýÔ<ü´>£Q>Y\?Ýý=C»=V-?e_:ðÚ9:	BÓ>w­->578578óýÔ<ò(¤<^×I<85P?¨Øe<ûU<<H6?ÊÝß6 Ä¶Æ¿Õ·->È?78È?78óýÔ<}>¢< >ôàV?>7tÒ=&&?Â":Ø?:"Ù>Ð->J78J78óýÔ<@<Dä?<sP?Âª©;Ä?;ðÄ!?c2Å7¶à9>õ½={Ñ->AU78AU78óýÔ<¸M¯>íÍN>qY?âÓ8>õò
>pC*?ôa:ÐÀA:F?Wç->þ_78þ_78óýÔ<»LZ>2éþ=~;[?}¿=mê=-?Lä]:7E:?Wê->»j78»j78óýÔ<÷\>òI'>DU?Óôõ=¿=P$?Öv:
0:cÌ?pó->xu78xu78óýÔ<ÃÜ>ï6>?)w0>9÷=	t6?RO:]X:"h?Åó->478478óýÔ<ÑÂ>½À#>?¹O=>Û\Ü=Sí[?hôµ:h0P:©½_?2ù->ñ78ñ78óýÔ<-¥>{æ>ÎØ?ñu>->>*5?êÌ2:¯C%:á{
?ù->®78®78óýÔ<§¡>èë=½¯?2>52>>1õG?cK²:&:?ÿ->k 78k 78óýÔ<A)±>ïìQ>dX?ý¹->Æü=¤ñ/?ÖJr:o¶2:µ-?i.>'«78'«78óýÔ<À´>FLö=ÓÞ»?0M>Í­ç=dºb?cÛª:zj:ô:?ª.>äµ78äµ78óýÔ<è=Çø2=jûJ?BØ:<ðÜ<\?9<7ê·Ñ8Â'Á=$.>¡À78¡À78óýÔ<5äÔ>|s>8¾_?µß=õ¢=w"0?Èê:TSW:ïD?1.>^Ë78^Ë78óýÔ<¾>ûfX>}Õ`?0âi>È(>9_1?:´f:,´(?Ä4.>Ö78Ö78óýÔ<VÚ>C«?>øñ?6(ò>	>ù¯d?
®:%ðK:¢xZ?h@.>×à78×à78óýÔ<£Í>c×d>4f?ý)¶>
v>×)=?q(Ô:cü:òZ0?ìB.>ë78ë78óýÔ<ßf>à
>±Q?í÷=Ñ£À=¼$?ë!À9
Yê9]âÑ>îQ.>Qö78Qö78óýÔ<*iº>%_>|ÛU?Eó>ÎDä=¦'?2/:¶S:³j?b.>8888óýÔ<,=>ê=q=O?MùY=I¾8=?:è9ãï?Fl.>Ê88Ê88óýÔ<p>
E>xS?#¦ =8=÷#!?k©%:ÎÒ:ú?r.>8888óýÔ<¥¿>ëU>[ e?
>I>)P;?]¾Ô:®«:Ö¬?y.>D!88D!88óýÔ<Ç<>Öûé=JN?æ®<=7=¹É?þã9w©±9ÃË>@z.>,88,88óýÔ<¸ø>'¦5>4gZ?>ýÔ="/?®öb:&_V:À?ú|.>¾688¾688óýÔ<Ý>«¹>g\?ì=,ï?=p=?Þ±H:
:-Y9?".>zA88zA88óýÔ<<<>¼f+>æñR?t0Ó=óE=û,?+G:²¹`:RPã>).>7L887L88óýÔ<lw>"´¡=Y!P?TûÊ=$Þ¤=I?'9AOÊ9ôD¿>Ý.>ôV88ôV88óýÔ<Áª>_z:>2W?õ¦Ù=ò8=ó0?9>C:Þ:ÛN?¯.>±a88±a88óýÔ<wÃS>Èíö=ú[?ü&>ø[>vö#?
ò:k:Ï
?L¥.>ml88ml88óýÔ<F <.KF<`OO?ß¬<#î;cÀ?Öâ8¶Ùx8fZi?§.>*w88*w88óýÔ<`Õ<<L?~ä;ØH¿;;?r·Úêb8uø³½ãÈ.>ç88ç88óýÔ<>å>­#>uF³?JPñ>¡>µUa?Dh¿:H8F:3w?É.>¤88¤88óýÔ<¯Ï>©">¹Ub?«¸ð=à=­=Û1?Æ~k:îÅD:B0?ýæ.>a88a88óýÔ< ù?{v>?V:>L03>¥Ä]?ÚÝå:Ú:éH?uÿ.>¢88¢88óýÔ<|>o[%>$ÚT?AvÑ=­¢=âê$?÷£E:¹Ë6:e
??/>Ú¬88Ú¬88óýÔ<%Q>5ý=S?bqk=/H8=(#?:ð9JÙæ9ü?g/>·88·88óýÔ<`S>Á5)>zÝ[?Ë1>%jô=9?/¥:6ã:!?8/>TÂ88TÂ88óýÔ<°B>}ºë=lÆR?ÌÏ=ï¢=Ç­"?ÆÏE:Ç":³?¼/>Í88Í88óýÔ<Õ¾>N	D>ç4y?
i>@)>ÝR?­ÿ;rOÓ:4?h/>Í×88Í×88óýÔ<^À£=ûYN=z&K?Î<1J<l$?'¢­91Ì9´¯Ù>2/>â88â88óýÔ<<M¦>­¼A>_¿[?îö·=='?×óK:Â$D:?í(/>Gí88Gí88óýÔ<LÄ>ÛÒ7>Ö]?Z>áÃD>å*?Ôq:z¶M:º?ß//>ø88ø88óýÔ<ü =]Ë<lþJ?4<¿<k?èQç8Ê8J4?Á;/>À98À98óýÔ<ðÒ½>&è`>%X?R&>jyú=Å1*?Ö©A:":?øB/>}
98}
98óýÔ<
±>E>±¢f?VÑ>Oà]>ï4?:Ã¶4:.X?½a/>:98:98óýÔ<
>¾Û >\RU?ó =.ïY=`$?1B4:ßÉ.:y?Bi/>÷"98÷"98óýÔ<}>i4>ÕªY?â>¿Ï=>Ô-?²m:Vèy:-¨?n/>´-98´-98óýÔ<0>²ý3>cV?&ï=¬äµ=J(?Fñh:tJ:ÉF?s/>p898p898óýÔ<)MH>õ÷=õËN?Õ´=	=\þ?çÀ,::Öx"?õw/>-C98-C98óýÔ<Ý>ÑÌ8>ÛêW?y>+Þ=Óö+?µå?:b2:í	?À/>êM98êM98óýÔ<½QÄ>l]>ùb?íø{> ->(ß9?&¦:;ã:ÅC?/>§X98§X98óýÔ<Õ=úÂ =ON?Ó<*iæ;RN?ð¸8BìQ9a>Ò/>cc98cc98óýÔ<¸>kS>l_?±&>\ÝÈ=ó-?Í0e:ÏN1:at%?¼/> n98 n98óýÔ<"È>íD#>ÇÃQ?û)¨=x==5-?|¢æ9ÃÔÉ9^D?
 />Ýx98Ýx98óýÔ<×=ÇÂ<~ÓL?°;<ß$<?Ì\9@!Õ8?Ì¨/>9898óýÔ<"Ül>ô>R?=Íh]=zO(?v#r:²3^:
|?°Ã/>W98W98óýÔ<(¯>Ç;>¥øV?Ò	>Ý§Í=Â+?_±g:5JD:?Ï/>9898óýÔ<¿>Ç>ßÞU?v¦i>>Ë/>l *?·ÌT:60:?ºÖ/>Ð£98Ð£98óýÔ<ta>s>±
U?à\=>çß>49?Pìf:â%:P/2?Ù/>®98®98óýÔ<Xv>»ô>UâP?Èöº=:r=+?I#1:%v:·?Ü/>J¹98J¹98óýÔ<Õ>]=>ÖV?º	>í³Ì=9]+?qÂ:"´:é]&?ì/>Ä98Ä98óýÔ<7d>¬
>×ÇR?â=²+z=ä*?ÅÜ`:::3F?oð/>ÃÎ98ÃÎ98óýÔ<Û{>r¾>?[?
(
>:PÅ=?3?|`:ü 7:úç?ô÷/>Ù98Ù98óýÔ<Ô¼>$¸W>×;_?çO>ü>ÿ+?çÔ:ñ}:e?Qú/>=ä98=ä98óýÔ<7¨>3¸<>+0d?¦¯÷=éù®=y05?>f:e:¡?ß0>úî98úî98óýÔ<:s>ÿ3>´ÀT?²©°=ñM=Iæ%?$À:ÝÄ#:í·ù>
0>¶ù98¶ù98óýÔ<1õF>Mfô=ºfP?ÑÛ=áµV=^$?UQ:hõ9«?0>s:8s:8óýÔ<!Èñ>ÚÏF>@ª?e>½J5>o[?v:j6:ÀæQ?Ø0>0:80:8óýÔ<eî×>ÊÁó=ÓÆâ?§û?¢iY>ph?üï8;k¨Ï:ýc?	,0>í:8í:8óýÔ<ÛÀ>uå]>^?¿>>u§
>Öã/?.¹:ìØ±:øF?ò30>©$:8©$:8óýÔ<gv¸>QbN>óÎd?È>æàH>
Ä+?1æ:uÏº:£?Û40>f/:8f/:8óýÔ<G[>,7>ÖxR?:ÞÄ=ã=¢ç%?MM:_º4:fg?9=0>#::8#::8óýÔ<Åd>R3>[?
§b>á
0>cÌ$?*:N:(å/:¥?*>0>àD:8àD:8óýÔ<%t>8(>Uqc?ò>$kÝ=kM,?½ð½9õ¤ô9ÀÁÆ>&a0>O:8O:8óýÔ<qà>Qü+>=]?¨«×=
¼£=á(?ËÐ4:+b:Ô.?èe0>YZ:8YZ:8óýÔ<Àª>E>/e\?QÅ1>|>·&?:òy:2O:??]f0>e:8e:8óýÔ<æ>Ã!>O`?g'>S#£=4T?èø³:pO,:±?]i0>Óo:8Óo:8óýÔ<©j> ¸>	y`??Co¿>1êA?*:ìh:Ú\?Óx0>z:8z:8óýÔ<Âe>]>³S?\x£=iøz=	¿&?ORS:ý@:q(?I0>L:8L:8óýÔ<@f>t<>§t?LÆ>>½.?8çJ;#;DT?ü0>	:8	:8óýÔ<Þ´>ÆýT>tcX?éT>.Çñ='¥'?ôDp::¡	O?J0>Æ:8Æ:8óýÔ<ç>5S!>Ë>Y?Pñû=<Ê½=çê)?¨:|ÿ0:á>·0>¥:8¥:8óýÔ<Ëð>í¸h>²p?²#><ì=;d1?A:\::ç?0>@°:8@°:8óýÔ<ùÒ>>-E>C­?9R>Þ(Â=tu?]Ìõ:ü;:,½§?D 0>üº:8üº:8óýÔ<{£>Ìn/>æX?!²=ëÊy=¸6?rÝH:ô!:ó?/¹0>¹Å:8¹Å:8óýÔ<Ö9>Z>ã=VZQ?£½è=R5³=X<&?Õ6:ÿw*:
	?ùº0>vÐ:8vÐ:8óýÔ<ª¶N>hàú=_ïR?ay=À=Q:?!:ÙË9Ç"?)Ë0>3Û:83Û:8óýÔ</>ù$>dKa?Ô	>§ec>,é(?\T:+:Ç3?õÝ0>ïå:8ïå:8óýÔ<º0À>p^>*
]?j6>×ö=.=?Ú:Éæc:nª?5î0>¬ð:8¬ð:8óýÔ<àå<L5<D@R?r<6å`<°?@A<9ò>R9)9å>ï0>iû:8iû:8óýÔ< ¯ã>Þ\>ó?J£>s,T>^í0?_ª:WÚC:Â=?ßï0>&;8&;8óýÔ<JØ>·ð>êL?öÞl>Í>2cQ?UvÂ:::9h?¢ò0>ã;8ã;8óýÔ<bwD=µ<Eº?Kîn<9y2<
\+?N9¦øL9I¶?ó0>;8;8óýÔ<ªX>ü>£*U?ö²=%Ü~=qÃ3?÷3:fÎ9"^?ý0>\&;8\&;8óýÔ<ôª>->K7|?ø¢Ñ=ð=@kG?¸7d:ú«H:?|þ0>1;81;8Éå<3ä>nÙw>7´k?ù}®>^©j>ï[>?HÚ:KË:}I?1>Ö;;8Ö;;8Éå<ÀÙ=
o!=tTL?âên<
O<bµ?sK9V%9»ì5?1>F;8F;8Éå<ªÉ©>þE>¡\?¶SZ>ÜT!>X8-?é5:v
:õ(?;.1>OQ;8OQ;8Éå<í\>/é>-S?Ò©\=_µ-=x"?°¤.:ÉÌ9UQZ?S71>\;8\;8Éå<ÞÇe>Ìý>¦P?Î°=Òv=ú>?ÙF8:Ô:'Ä'?D81>Éf;8Éf;8Éå<Wë>ÿ?<>X?¯×>(Ýå=Gá&?6O,:Ú8W:ìôÌ>©;1>q;8q;8Éå<d>ìÚ#>-7X?T3É=ì=g.?R×:Ã[F:gµË>Q1>B|;8B|;8Éå<w7>éÁÙ=X¯W?gZ>P°*>âÇ#?-:Ã¦:wcQ?Åc1>ÿ;8ÿ;8Éå<7{>«k1>[S?ð<³=Ó¡=ü!?µ:¶Éã9¿,?§t1>¼;8¼;8Éå<<QÌ>YPq>|ÀX? ÿ>¹eÂ=õ0+?`N:RJ:#?ry1>y;8y;8Éå<år>.^>e^?&Ø=õP¢=s*?ã:Öwl:WÛ?Ø1>5§;85§;8Éå<b¹<Æö$<
-T?æ³: (l:2!?e90:õ7?
@E1>ò±;8ò±;8Éå<
=7I¬<GM?Ë{<l\<qw?EÓ¼8~§+9ÝÍ>1>¯¼;8¯¼;8Éå<~A¤>HÝB>ÛÉW?Óé=N²=K_'?dC:E:Ò^"?U1>lÇ;8lÇ;8Éå<õmÌ>"^m>ðy\?ïhb>Ýl%>0/?[´:^O:&ìC?ê1>)Ò;8)Ò;8Éå<]½>ãñ]>úkZ?ZJ>«X¹=öô3?½[:Dá:ìI?1>åÜ;8åÜ;8Éå<,=Ö6=ð9M?òþ<<ÏØ<?</9>n¼8nn?G 1>¢ç;8¢ç;8Éå<¥1=vÁÞ<L?=²VK=Ú ?9ä80íÓ7p1?Ç¼1>_ò;8_ò;8Éå<ÛC>âÞ=y`?#`A>FÌ>/#?9f¡:ê:? ½1>ý;8ý;8Éå<}¯>ë÷M>qZ?H>³Ð=/?Sq:´[:`¶?¡Ä1>Ø<8Ø<8Éå<H>àô1>b_?x)>ºõ=£1?¸»:¬|:Ám?gé1><8<8Éå<ìu>Ñ>S?8yN=2¹=Qì+?e5:°":Ñ+?ô2>R<8R<8Éå<ÌÚ>B´=ÀP?ªw=?=%?©:Ü=Ê9]Ú??,2>(<8(<8Éå<Zº_>$><¼Q?¼==üÊ ?~Ô3:vÆï9ÿ??,2>Ì2<8Ì2<8Éå<ñ>&>à¦X?	ôÛ=[¥=È*?+7:×
K:¯4?Ï	2>=<8=<8Éå<4®l==sPK?dÈ+<êy<K?Ïd<9É8^7o?ê.2>EH<8EH<8Éå<U.â>õÈ>fÍ`?Âç>
=>\R5?D¡:·u:%(?_32>S<8S<8Éå<	[>a§>ÅQ?c=y8=_y?A©Ò9ÜÜ9J-ô>½@2>¿]<8¿]<8Éå<>à?(>|QÄ?Ç*>`=Í?cK::-O7?A2>|h<8|h<8Éå<§ªÿ> >&~Ì?¿ú>m>(b?ÐÁ;&ë¥:ëO?G2>8s<88s<8Éå<?·>ñTQ>`?eÈ>Dçâ=ó%?±:(sU:#7/?iH2>õ}<8õ}<8Éå<=$I>
óñ=ÒT?ÑS½=¨=1'?ßü::)
:MY-?=`2>²<8²<8Éå<"p>>]CV?[ú>þPÍ=V"?ØW:·Ç3:Öy?g2>o<8o<8Éå<ÍbÃ>.a>M^?¶f,>sÀö=áÜ2?Mþ:²s:¶?q2>+<8+<8Éå<ðê¬>ÎI>c[?Nq>Ëµ,>´Ö2?Ä^:ý3&:»+?(r2>è¨<8è¨<8Éå<¿<è<Ûf?ý_U<ü=¦;[J¤?Óá8Có9?e6>Wz2>¥³<8¥³<8Éå<ÁM>#ý÷=,T??Õ=óÞ¥=$?ì¬Ì9Ôà9
é>f|2>b¾<8b¾<8Éå<Áµ>ïæO>£_?iéb>W'>-?û§:ÅÚ:
¦?_2>É<8É<8Éå<]G>Mô=cP?°=a©=âÛ)?:9@Ö9¡/?2>ÛÓ<8ÛÓ<8Éå<
`¹>´]N>åõe?§Ö¯>¼>ÓK(?»é=:Cu:µa?
 2>Þ<8Þ<8Éå<gÍ>Ã*`>5j?áºR>î¡>=?¥'ª:©"x:C/?~Ä2>Ué<8Ué<8Éå<
{>~7!>U?d½ù=Ì½=þl(?â9
:¨$:Û>ÍÏ2>ô<8ô<8Éå<ï\><´>,%S?3¹«=E=M"?­:±:³ø
?üÕ2>Îþ<8Îþ<8Éå<uo>®p>aäS?á=ÁtB=ãM,?qó:Èÿ:Â?i×2>	=8	=8Éå<&qp>v¾>ÎºQ?êå½=H=ì#? :Å@:ÃÂ>Èì2>H=8H=8Éå<MÌ>F5>½¶[?C,>dû>¢)?û:Ú{L:²Â6?¬3>=8=8Éå<u>>r,?B¸>Óm>#ó'?ä8:} ¤9¦d?3>Â)=8Â)=8Éå<L<>¬	>Äáy?LiÚ>pò5>§?¤©:´ú@:
@`?	3>~4=8~4=8Éå<À>~æ4>¹h\?Ã?3»Ë>ýU)?öï:£ìº:ÃQ$?¬3>;?=8;?=8Éå<%µ>d¡P>®^?îáÐ=iå=x0?ê}:wZ:Jù&?¨+3>øI=8øI=8Éå<B>§¼'>a![?­CÑ=ðV=Â*)?« :S:ú?·-3>µT=8µT=8Éå<ödr>1i>>ÙV?êº­=Ó=ñ®-?Ià9âg9Z=?î43>q_=8q_=8Éå<|¾>d>yiX?õ©>*¦×=¸[)?Õ:È:ô>,63>.j=8.j=8Éå<þg>>c]?å©>©¡h>Ë:?°sL:àa:'¸ç>Q3>ët=8ët=8Éå<è%Í>çil>ä$^?Û©O>Y>ï6,?"bP:ÔÉT:M³ú>~R3>¨=8¨=8Éå<y£>Ô#>µÂ[?¬¸>ÁgÀ=í-?fJ: :7þ9?Zo3>e=8e=8Éå<ðV>Y#>pjU?}=ùY=Æ'?sÈ:xI:/?yw3>!=8!=8Éå<7>¦e>=?G¿>yÀ=<ä1?µw:@p:WÿO?D|3>Þ=8Þ=8Éå<B{T>%ú=§yY?ö^M>}>Y&?ºd:É:ý¡ã>ç3>ª=8ª=8Éå<çÅá<eÃ<OÅN?^5<1
<ä¹?æÇ88b+	9¾m,>Á3>Xµ=8Xµ=8Éå<ö>¯>M}I>¨^?oÐ%>D·÷=ÿ[+?#
: l:8=)?è3>À=8À=8Éå<:s>­0#>5êR?M­=B=k{%?ìá0:ü*:É?á3>ÑÊ=8ÑÊ=8Éå<þâ>-=>å§U?æ>¸'Ù=Ýu(?D:º+:<¥?³3>Õ=8Õ=8Éå<5u>_3>»Q^?É>gãâ=5d,?ÊMa:4:! ?3>Kà=8Kà=8Éå<Ç>ö7>á^?öúP>. >«''?Ö¶:«i:¿?»3>ë=8ë=8Éå<qÖZ>
1>f'W?£`ä=xôª=þ*?÷~:{:¾?x¯3>Äõ=8Äõ=8Éå<f¶>æ81>Ô{R?åÁØ=G½®=oÇ?:¢b:HÕ?½°3>>8>8Éå<b1>UÁÚ=ÑO?«¸p={Ö?=Ø ?'p:hA:3<?¹3>>>8>>8Éå<	á»>uó=ôÅ?âØ=Ûw=]:`?í°Z:²0:k?a¹3>û>8û>8Éå<¬ÜÍ>¨B%>r?é±]>Û=@9?7´×:ãÖw:sÎ^?y¾3>· >8· >8Éå<&>Q2>&ÜY?F¥=3kQ=)=?w*:^ô!:è¹?Ê3>t+>8t+>8Éå<3ºu>Ê>îR?á¤¶=Î=pI? Ó":E:pÓ>ÙÔ3>16>816>8Éå<ÒR.>&;Ö=ÇOP?±Æ=îÁP=_ ?N]&:ó³:¹?êÜ3>î@>8î@>8Éå<bÃ>ð?2>e[?'È£=¥±f={¿5?§dg:ù¸f:?_?mâ3>«K>8«K>8Éå<ø=³|<ç@ý¤.<.Ö;¤äP?W#7S6ÉE×?Òâ3>gV>8gV>8Éå<¥¤>÷.>yÖp?çæp>q]+>°ð3?6Þ:]­:¼$?é3>$a>8$a>8Éå<ÁW>×%7>TZ?è=¥
°=#)?Áº}:kë[:¬­?¬í3>ák>8ák>8Éå<!>V+>ÅX?>¿XÆ=Âx*?5»:¬U:ÏÚ-?ãï3>v>8v>8Éå<¹}>þX->VX? Y>ë¢*>yß"?xBD:I=,:ÇÙ?ìð3>Z>8Z>8Éå<]io>>ÓQ?Çº=ñ¾=un?8VJ:ÞØ:ë°+?*ö3>>8>8Éå<RY­>¦K>®èY?(>; î=ôÖ4?èâM:Ô9:÷Ð
?aþ3>Ô>8Ô>8Éå<_¥>Öâ2>V?l?ÉmG>°ª>æ4'?6:|·m:6?#4>¡>8¡>8Éå<ñ«z>¹>ÜMW?"Ç:>$>'?\:z:d
?¸4>N¬>8N¬>8Éå</>ÿÿ>¢J^?y>m^L>N&?²à :dk£:¬ü>j
4>
·>8
·>8Éå<
>v->A
\?)µû=I½=t*?²::?þ4>ÇÁ>8ÇÁ>8Éå<êà>ÈþK>D ?*¹@>a>uÃ;?ä 0:f):p±?L4>Ì>8Ì>8Éå<6Á>Ékì=üüÐ?Õ>A>j¼?çoÆ:n¿>:î(?-4>A×>8A×>8Éå<îuô>Ì¤>#j?uR>£l6>I8?Ù:èJ£:y*?4>ýá>8ýá>8Éå<×ëg>É>ÛU?öæ=,,°=I'?Ì:¸]k:9´?Ù4>ºì>8ºì>8Éå<ûêu>È>õLU?¬«=â©=0å&? ò|:Ô9i:¡Ò
?$4>w÷>8w÷>8Éå<q­>×)>4W?ÇÇÖ=9Æ =-ÿ*?ÎR:Yj!:ý&?ú34>4?84?8Éå<k=Î,E=bL?µf<JóE<?m\9°8åÔÔ?Ä=4>ñ?8ñ?8Éå<òÙ©>Â7I>X?K>{ë=ðÛ,?*{:IS:í>åN4>­?8­?8Éå<éÈ»>0¶Z>æÌ[?Çl>Ëú+>:0?õ±:çO:B?×Q4>j"?8j"?8Éå<!*>À2>^c^?q^ú=í¸=¥-?,:e:âR?Y4>'-?8'-?8Éå<$)°>vI>*Ù_?=o>Ëç=þA0?}:Ä:ñv?³q4>ä7?8ä7?8Éå<pÖ<ÂN0<5U?_-L<±@ <#?Ò r9sè8ß?f4> B?8 B?8Éå<&¶>ViH>ò>i?Dt=0W=q¿7?ÂMË9À]X9up?Ô4>]M?8]M?8Éå<>Äd>½}?`J>­Ùü=ïåL?°ÜC:v*:"?4>X?8X?8Éå<Ðd>÷®>äñO?c=¢U=7<"?û96dë9@Ò?Ç 4>×b?8×b?8Éå<½7>¿6>¢V?g¡¸=ÞR=ÿ2?.Òl:HrN:.Õ?=¤4>m?8m?8Éå<Í¡<J<zK?´¦;¤¹r;ñe?2´96=:9)x?¹©4>Px?8Px?8Éå<×G>&>¨æU?§=
Õ|=þ?ÂO:Ñ:Î
2?¹«4>
?8
?8Éå<«	=gë©<iO?s±<öÿt<?ºh$99l>³4>Ê?8Ê?8Éå<0W>¬\(>þnX?ü_>Õ=ä#?Üe:Ï,y:ZS?f¶4>?8?8Éå<\¸>Ú#>DQ?²=£Vk=À'?±`ü9fß9?â»4>C£?8C£?8Éå<LÕ>¦>´W?[Ö>£>.'?ÚRI:ÆV:,?¿4>®?8®?8Éå<ÿs>WH!>-Z?+É=uÈ=cÙ1?VO:ißu:£`?Ä4>½¸?8½¸?8Éå< >P">öN]?Ä=>L=Q}+?ÈT: b#:þ*&?Æ4>zÃ?8zÃ?8Éå<68q>¬d
>Õ^Z?õø;>ÃÇ>¥/&?+æ¹:ç:ï?ÄË4>7Î?87Î?8Éå<çç¢>XÁD>QõS?Å=]¿=ñö ?DÐs:5C:ñ ?Ð4>óØ?8óØ?8Éå<k>µ'>¬V?Óki=ò*=ÊÇ.?¬¬:`:´>?pÓ4>°ã?8°ã?8Éå<AÊk>(>`NT?%V=±A=
¦7?:+Å9 3F?Ö4>mî?8mî?8Éå<Y>ÚJ>ØÚN?oUC==Ú*?5Q:¯:b/?pÙ4>*ù?8*ù?8Éå<î8>(>u[?Õ¿>¼ÖÌ=¾ç%?Íf:ôk:miú>Çâ4>ç@8ç@8Éå<ûêÑ>Bs>Ëé\?£?>¤>ùy(?nW:·:ì>?#ä4>£@8£@8Éå<©Y>ýt>/R?R0=¬^s=>#?û9¬¬9:?ßô4>`@8`@8Éå<Ôm>¼8> ]?sÖê=·³¶=¦$?:³A::R6?Éö4>$@8$@8Éå<^m>Ý±	>©i\?1\>
E'>Ïj(?·©:Û y:& ?=ø4>Ú.@8Ú.@8Éå<ht¸>Q>ôYa?y?>Óô>OV8?ÜÊ:WL:Á;?|ù4>9@89@8Éå<5Áv>ºX	>yöe?B\>/Þ%>ù)?Ýì:·ËÅ:H?F5>SD@8SD@8Éå<>ê8>Ñ©X?þe>ÝB)> í-?~©:eÌ¥:ç?
5>O@8O@8Éå<x`ô>c>ÿh`?3D>#4J>1?WÔc:ëJK:ÿr?95>ÍY@8ÍY@8Éå<Ñ>êo;>ÿÍW?>Õæç=S+ ?¤É:×'::a¼E?ç;5>d@8d@8Éå<ÌÚ>]Ï>_bY?äéã=°Y¤=/1?@;:S#e:±?&=5>Fo@8Fo@8Éå<w>³|*>Hða?ºl1>/üü=3?ûª¢:b6:L
d?÷=5>z@8z@8Éå<2Y>ÁÈ>õR?5¨Â=Ð8=6ù&?+rW:&:ê&??5>À@8À@8Éå<^>ð>*úW?|k>1ýw>±O?b6:øð9çÂA?G5>}@8}@8Éå<ç	 >Ô7>f;_?rB>ø&L>u .?ï=:î'*:»à?H\5>9@89@8Éå<b^k>ê±
>»T?³ë=ºD¬=~/?Võ:æò9®&?]5>ö¤@8ö¤@8Éå<Òn>î®>Z÷U?>eÒØ=	Ù$?On®:±R:5È?Ô^5>³¯@8³¯@8Éå<ÿ©>®U3>¬r?ò> F>óÇA?È=;ñÃê:©Ô#?*f5>pº@8pº@8Éå<³L>àoø=]îR?¤=ËËO=å#?mQ:)V :Ïì>ii5>-Å@8-Å@8Éå<Ê'>7óÏ=0;N?­KG=¥'=*?x:Cô9ë?Ky5>éÏ@8éÏ@8Éå<(³>çU>n<W?º^)>Wü=xµ+?.t:Òñ3:O±-?z5>¦Ú@8¦Ú@8Éå<Qï>8*>&Z?{:>Ê«e>8%?«§:Ít:+Ó/?Á5>cå@8cå@8Éå<d6>=Ý=Ù@S?;=
L=Ü(?®:sI:ÛüÄ>¤5> ð@8 ð@8Éå<0¿>Jí7>T?ÅV=a='Î+?%¨V:m)B:Þ
?@¡5>Üú@8Üú@8Éå<	ûq>Ôe>+S?³K=À"=4 ?ÿe-:R:$?û¢5>A8A8Éå<³?¹ri>Ï?Bd>ãè=céz?Á¿´:.q[:bÜR?$½5>VA8VA8Éå<Y¡>^%<>È[?"/>×>ÑÛ*?náS:uó:a8?Á5>A8A8Éå<ÚÑ>áO8>?õõ>lCµ=°1=?Ll:@:?rÁ5>Ð%A8Ð%A8Éå<ë³>))>dcª?^ì\>Éµ=H&?ñ¥©:ß]@:5Äa?ßÈ5>0A80A8Éå<Ãï\>/>KÍO?¢¶=÷P=í®?¶M:´}:m?zÍ5>I;A8I;A8Éå<&>Eo>^¢S?ýE=8O=SG)?<ñ:îYú9¯ü	?×5>FA8FA8Éå<Ä:><×->ìëR?§=>Öç=bF? :r+!: Ù>¬í5>ÃPA8ÃPA8Éå<³ß5>C§Ü="S?fÎ=êãO=Ø?­l9&9!úË>:6>[A8[A8Éå<6p¹>ÄCV>]?r]D>ë>·g.?+ñc:+3:Î×"?þ6><fA8<fA8Éå<8>¹=9>¨Z?ó">Ã>û!?S:ödk:É?Ø6>ùpA8ùpA8Éå<Ûõ>Vñ!>\«[?@Yg>,>,?ûÉ§::s²?z6>¶{A8¶{A8Éå<ïY>;æ>\¿V?µÔ>µVÆ=ÁÝ(?=n: `:S"?â#6>sA8sA8Éå<{æ>Õ5>¹u?`À=ý±=ôÁ(?Î¥G:h\
:Ç4?N$6>/A8/A8Éå<j¤>½Ä->8r?<\÷=
éq=:â?Óã¤:*|):0y?O76>ìA8ìA8Éå<#än>²'>T?mÛÔ=zö¨=³@!?L{:¥s:?½=6>©¦A8©¦A8Éå<9in>æa>ÊxP?z¨=óY=»Æ#?÷V:G.:R?:E6>f±A8f±A8Éå<Éa0>ÄØ=ýMP?Ýî=r:^=å?
<:S¼:÷U#?îN6>"¼A8"¼A8Éå<íÎ>{Âj>3Æ`?®-(>oö=ÿ´.?ë³:;½:0?ÞP6>ßÆA8ßÆA8Éå<"w>ù9>|{X?rD.>K>6X'?¡e:¿@@:áÖ?\[6>ÑA8ÑA8Éå< >^:9>n>]?ÀM´=Wê=ØV,?¼gg:eH:àK?6d6>YÜA8YÜA8Éå<»©²>©mP>æp[?ûEG>U>Úé"?H:ÜÕ:6U?Óy6>çA8çA8Éå<Dyu>ýè>&5P?ï=)=V=j×&?dßT:µ .:&{?)6>ÒñA8ÒñA8Éå<Î<?àe>.ø£?[z_>®×=j ?vÿº:ÚâD:$s?¶6>üA8üA8Éå<[>uÇÿ=¾[?©¤=ÀÒ}=&?²d::9R:¯â>36>LB8LB8Éå<³ºy>rk>+PZ? 
·=vÙv=ÁÖ=?F:{Yf:ý(?+6>	B8	B8Éå<l&2>ÒÜ=OÒN?ñz=7W=Ù°#?"¼B:*@:¶?Ï¡6>ÅB8ÅB8Éå<>P!;>½U?5ó=³=:;-?%Q¿:9ª:Ü?t¯6>'B8'B8Éå<*=>F¯ >E®R?O%î=ËÆÀ=Ò?XMM:òò9zUX?>´6>?2B8?2B8Éå<~q>ÁN>®OW?ü=¶O=
j+?6	:9ö9ê?¿6>ü<B8ü<B8Éå<ù>Ø<>JcX?ô{:>;>7*?u:ÆS}:D?OÅ6>¹GB8¹GB8Éå<ÄÔ>Ìù">3¦P?6ÙÔ=¬-®=öj?à:Û9k,/?Ç6>uRB8uRB8Éå<®åq<qW<ÑL?Kq;dfV;ó?T<9hîr9Ã?vÉ6>2]B82]B8Éå<+Íª>
G>uª[?M³
>¹¡Þ=Hð"?[:Ê}b:­ü2?Õß6>ïgB8ïgB8Éå<Ã>Ð!!>SyW?=>w½ì=R*?DÁh:ÿî:é£<?é6>¬rB8¬rB8Éå<Ïw>y>´û\?%ÙU>½±$>Ë3&?ûæ¤:Ûw:Ì*?cê6>h}B8h}B8Éå<ú¾M>lþ=<O?wª=¤~W=*!?&:§g:d?ßï6>%B8%B8Éå<yè>,>$ác?jý=½«=O<?Wf:qÚ-:êl)?Lö6>âB8âB8Éå<a>#>>¥g?§LÆ=Vp=ÎX7?Sv¹:}ò:Â9?ºö6>B8B8Éå<M±=Á5=©"?û]=vr<?´rL:é·:ÉØ#?\ù6>\¨B8\¨B8Éå<ôW[>&p>d>W?î®Ø=¥=wú'?S{:\:õ8?mû6>³B8³B8Éå<kv>ÉÙ	>Î}d?FöÞ>
³>Ð÷?Èä:Vé±:·$?^ÿ6>Õ½B8Õ½B8Éå<42@>¿¨ç=÷cT?:=ÏW=êB*?!:kµ9d?}7>ÈB8ÈB8Éå<¤Z>»F> \?¬ù=
qµ=A"0?÷{:#:+éD?}7>OÓB8OÓB8Éå<Ì/>8U0>,#W?O÷=©í¸=h+?òW[::úH3?
7>ÞB8ÞB8Éå<%´>®æ6>¼!^?4Ü4>LR
>O]'?u´:±:.&?¥7>ÈèB8ÈèB8Éå<¼Q·>Ò
S>â[^?d> Ý=wy$?¶æÓ:ç`³:5?87>óB8óB8Éå<>÷<>6}V?£<>>x¹0?w=:à4:¸Ô?"7>BþB8BþB8Éå<0ê>ÏG>Ê??ë¾:>Ý¬=Ðê?Á:µ
Z:8Lc?17>ÿC8ÿC8Éå<q_>vÕ">1fV?-û=1me=RZ'?2/:²a:R?,57>»C8»C8Éå<Úðc=Z¬=L?» <+Ð<®?Ñ,æ8rNf9Ú>à=7>xC8xC8Éå<d=v2=¤°M?Ú@<UÆ<Dy?xI9wÙK9>£>@7>5)C85)C8Éå<>¿n%>GQ?:¶=©ý=ºS"?'ó;:ø9÷A?J7>ò3C8ò3C8Éå<y!>1>pÇQ?@#=EV=1ö)?Õà9é:vÅ>Û[7>®>C8®>C8Éå<9+e>f>@mR?%ù>²£Õ=Sñ?êxÍ:{ú½:mp
?¯x7>kIC8kIC8Éå<¿Zm>êà
>ÃZ??ö)>A>Î
"?¿I~:s:²Æþ>Ø|7>(TC8(TC8Éå<2®>]>kFW?=³ôO=Ýr/?=ý4:¯:÷«$?E7>å^C8å^C8Éå<
Ú{>FX>ÝP?Ò=~åi=ûâ"?`:â·*:ÂÆ>t7>¢iC8¢iC8Éå<¹?×>1t>â§a??Zú>*Q¯>ªÈ6?ª:Ñ^:;S3?7>^tC8^tC8Éå<ÝÂ>¡MW>Ñºf?ÈU>¼>cÑ5?7:b:ä?n7>C8C8Éå<Ïí>åi>W?Ä¡Ý=9x¢=B.?ÂB:ag0:Í/
?7>ØC8ØC8Éå<ã>B9>o
W?u¢!>l¬ñ=b7+?Û{y:¯À:~ø>7>C8C8Éå<!É>Õù>Ió`?gÎ¬>d>IA?¹àP:{;:ë?¤7>RC8RC8Éå<zð>co6>EV?=f>oå=Ç²&?|Å«:P¥:H=?Ü²7>ªC8ªC8Éå<PÓ>2k>¾f?j¢#>^÷=º)?O¸:(îk:Ã°?Q³7>Ë´C8Ë´C8Éå<O>^>`wè=ÿ½t?k>¾T=B?Zå:ì«9áÏ?·7>¿C8¿C8Éå<(¦>üÒC>%7Y?½.>ø>ß%?Ô¶:>¶V:} ?#»7>EÊC8EÊC8Éå<7"W>>Ý§O?®=ú=n+?}~1:ìDè9è C?yÄ7>ÕC8ÕC8Éå<½Ê>Æím>#Z?>1\·=ýM8?[Y:é :&÷>ÒÝ7>¾ßC8¾ßC8Éå<-Ív<?x<xP?f¨;2;Æñ?fZ9·µõ8Ñú?*8>{êC8{êC8Éå<
?ë¬p>ü?Ú?gµ>ûZ?ªw¿:$¨6:,?8>8õC88õC8Éå<3hm>O>oBX?eÖ=Ñ=´,?Ò w:üöf:<	?è8>õÿC8õÿC8Éå<ù>íÚ)>W^?KY>H¶$>þÜ(?[æ«:»E:AÜ?¼<8>±
D8±
D8Éå<.d>Âê>G{X?ëù=æPE=î)?à<ø9Y¤¼9p(?ÅB8>nD8nD8Éå<±>ã<?>GÅU?!'>++>²U'?ÖF:|£q:%?xC8>+ D8+ D8Éå<Ìr²>ÃO>; \?>&?`>g]'?2F¼:6÷:ñ?L8>è*D8è*D8Éå<vª>àH>¼ Y?¡.u>A>O"?#{:§
::vKA?[W8>¤5D8¤5D8Éå<*n>K>4I[?¹ð=Þc­=5µ1?f3!:+/:ªë>X8>a@D8a@D8Éå<&Õ^?üC>oÔ?7|3?15p>	I¿?#;ãÅ:Ä¥?c8>KD8KD8Éå<·mr=Ø¡=NK?^<;¥ê;S?þ8ñ49â-
>àf8>ÛUD8ÛUD8Éå<aÃè>®x>êo?ýu>ÆU&>·K=?àÖ:1Ê<:×.K?El8>`D8`D8Éå< $>PDË=ÕOO?CË=*=6?P$9»Ñ9Á%¼>«r8>TkD8TkD8Éå<s	:>@|ã=*[Q?/m=ô×<=
!?}3Ð9_Ò«9â?v}8>vD8vD8Éå<r°>ÆvQ>[¥W?ÒÌ>Î^½= à4?vÕ:6D:|e)?8>ÎD8ÎD8Éå<:D£<Ô
G<kùQ?_!<$<ýo?P3ì·+89Ì)¤½`8>D8D8Éå<Lï>$->ÐT?faÀ=G=£µ!?WðQ:	&:Ø!?8>GD8GD8Éå<ÒV>­>ö¤Q?JdU=aß$=«%?öH¡91»©9ÇBó>Å8>¡D8¡D8Éå<T÷>S>tÅi?ihp>g8>ß&?ô°:ò:C?£8>Á«D8Á«D8Éå<Ðv?©2>E\e?Àÿ£>àa>µÞ9?Ëç;qÌ:;ª"?GÌ8>~¶D8~¶D8Éå<|¬>âH>NÆ\?Ü+ü=Õ¸=-¢.?5ç: ¿}:r ?_Î8>;ÁD8;ÁD8Éå<dô/>ÑdÕ=óS?r5¢=Î=É"?+@:Õz:a?â8>÷ËD8÷ËD8Éå<5®>½Å(>ñçV?EöÝ=ÀB¥=Âê+?fÆw:ÅÙe:Uû	? ä8>´ÖD8´ÖD8Éå<§:ù>¾¨?>¿r¦?­T>5úÝ=fFu?¸:Úd:¢E-?Jå8>qáD8qáD8Éå<£äd>ö->¼ý[?8bù=L¶=Û/?U:¨:;Ê?$è8>.ìD8.ìD8Éå<4=½Ú=¶êO?$#<p<Æ?ITT9ì!9+(?îê8>êöD8êöD8Éå<X¸?¢>-e?ë?²>gJ|?JD;[Ú:Bgf?lü8>§E8§E8Éå<
¬>0L>±W?2>m>¼0?Vp:j­@:~?øü8>dE8dE8Éå< (>w>$Ág?*ýK>îÔ	>%p=?»hð:Ò~ª:ë|4?9>!E8!E8Éå<[¬Ò>Po> \a?F>±G
>Õ_7?Û¹µ:U :b$,?99>Þ!E8Þ!E8Éå<¾²>!ÒI>ïæa?¶ã>%WÕ=c©,?:9:Vb:
Þ ?"9>,E8,E8Éå<ïõ>Æt,>L/W?òÄ>WW>ûå)?²:ì¨):¨tï>J%9>W7E8W7E8Éå<(&>.$>.g?}¾>6ÚZ>=¢$?yè:3mÓ:4¾?19>BE8BE8Éå<X¢<þK<±LL?³p<PaÝ;ã?4'¸¤Z8×Ã¾È69>ÑLE8ÑLE8Éå<A)L>Tø=SBR?&.±=Æ="?à"P:I:¦E??°79>WE8WE8Éå<4<k-<óI?Î2<j <?ÐÛ¶8:Ìõ8Ðr¾>À:9>JbE8JbE8Éå<$lE>Æò=
iP?,I=ÂÖ =\ ?
:îÚ:û~?oc9>mE8mE8Éå<RÀ>0Ke>2W?S>±ì=f*?Ç±L:#ìE:-a?*f9>ÄwE8ÄwE8Éå<'Áj>þò>ó/U?àÍä=ö@«=Î+? Ë;:ºã-:p<
?bu9>E8E8Éå<½>Û&>Æ?þ¥=Ï¸n=2?«S$:5:àÁç>¿u9>=E8=E8Éå<=Ù>ÓJ5>ÂE?g>¥=jÑ?Ã Ñ:tÕJ:I?$v9>úE8úE8Éå<YÎ>Õ">¿¢?:5>J9·=ð|?¿
Á:|A:I`?yv9>·¢E8·¢E8Éå<*>QbÖ=Þ&¬?Ô7i>Ó°È=ñ¾?£uá:Ag[:~?jz9>t­E8t­E8Éå<¡¦o>&b>uT?¹àÎ=w§=l?6:j:G1?è9>0¸E80¸E8Éå<áÊ>i>(^?oî>FtÃ=£º0?QD:è0_:eÛ?ª9>íÂE8íÂE8Éå<¦Ss>ç>zW?ñ}?>í¯>Ö ?I!:ÁÈé9òL0?ð9>ªÍE8ªÍE8Éå<?¾>Î?R?~>;â}?";7ü:ÒÏ?]9>gØE8gØE8Éå<N³=7M^=s¸N?·&©<ì<¼?¹c8Ãn9¦Ë>É9>$ãE8$ãE8Éå<ã¶>!¨O>Xb`?ýh|>Q'1>)`6?^:ß	:­JO?â9>àíE8àíE8Éå<öØ>áÕ>ÍX?Â4>DÖ=,?Ê²Û9(­9ÿ!?n9>øE8øE8Éå<³2>Ä/>¡7\?Àßð=ô0±=ß.?Ýh:è:è	ò>ã¦9>ZF8ZF8Éå<{¶i>d¦>>@P?æÞÝ=½~³=ó7?ÓØ+:w
:]Û?Ì©9>F8F8Éå<P>çõ>úS?î=lmº=»Ì#?Ù':£9:iç>¦²9>ÓF8ÓF8Éå<8x>I>µËU?1Æ=
=r	)?ÏD:i?:ßy?¢Ï9>#F8#F8Éå<>xw©=éd?gR£?éKp?»þ-?÷ÎY:á@:93?èÑ9>M.F8M.F8Éå<í	>Z3>èc?M÷Q>ÞS>vî8?pöÏ:ú¨:8ì?Õ9>
9F8
9F8Éå<ó>¤97>Í^?ï¼=X*=1?òØ$:¤ò0:e~î>ç9>ÇCF8ÇCF8Éå<ÎÃ;>õâ=ãÊS?Y=Ì÷R=»"?·S$:+:
?Ûé9>NF8NF8Éå<îÀ>9ÙW>à[d?æú¼=å?}=Q??4Ì:Þ²g:°í)?ú9>@YF8@YF8Éå<ë>=¨>¼$R?¸Æ=®Õ=ÇG$?Håð9é:õùÊ>+:>ýcF8ýcF8Éå<>¨Ä>V?ë/>$6>Â /?ÊË2:%³:àò?b:>ºnF8ºnF8Éå<C[>SQ>qT?ÿv^=DQ(=f-)?"ø½9T, 9¦Ï?Ç:>vyF8vyF8Éå<ìJ>Òxø=Q?S(=É\=Ãw)?Ûmð9Ô:d}Ô>=%:>3F83F8Éå<¡[Ã>f~`>qÆ^?4Þ>ßñv>&¨#?ÔD:éh:rÇ?H7:>ðF8ðF8Éå<>úº)>*pk?	=>>'1?>bµ:»°:Ex?¼7:>­F8­F8Éå<±>1>oo?®>y­=¬tw?·:eO&:«B?8:>j¤F8j¤F8Éå<w>Ä!>æR?<¼=Na=_Ü'?ô¼:1"
:?o;:>&¯F8&¯F8Éå< ²>qS>£W?Ç(O>©>G~/?¿^:Àº>:ð|??:>ã¹F8ã¹F8Éå<DI~>úA>Ä/W?%¿¦=¥'=L'?U:$g:aü>·P:> ÄF8 ÄF8Éå<­J>×û=æN?#¸=®æï<Nn?Þ6ù6[î9p¬ê<qQ:>]ÏF8]ÏF8Éå<Ë>èîJ>]?Àqh>Ã>¤õN?8×:(kx:g%^?W:>ÚF8ÚF8Éå<ÝÕÃ>s~c>ß_\?ÞD>Ýu>ýä.?>
:1â|:X¡?c:>ÖäF8ÖäF8Éå<Kï>$3>ÕT? >Dú=$?OEk:9mE:2?h:>ïF8ïF8Éå<Áî=y¯/=çK?yM<1Þ)<!Ù?¸N@9[}{9¥ÁÃ>r:>PúF8PúF8Éå<á 7>ë,ã=;]N?>'Y=2=¤?{¶:¶p¯9ü»>?u}:>
G8
G8Éå<Hé¾>U>4Íd?T>Ø>7?âõª:®È:%?P:>ÉG8ÉG8Éå<Aå>Ä>NS?FaD=Yf=Ý#?Æþ:¯Wà9OJ4?:>G8G8Éå<Ë¤>ò!>BlV?¾Ë=¸P¡=9*!?3ÂX:ó
a:;ö>Ü:>C%G8C%G8Éå<½ä>`· =ÿÔ^?Nù>ÞkX>í?º:!Ã:F?:>0G80G8Éå<U-g>Ã>Æ \?²}#>¤yï=ÉÅ.?ÜÅ:X:¯æ<?ì:>½:G8½:G8Éå<j>¦>@ÙW?ßUÞ=)K¡=q0?É&:¢8:`Ç¼>Ñº:>yEG8yEG8Éå<"É>¿ûj>@[?y1>§Ëú=e(5?z:YøA:Ù>,?À:>6PG86PG8Éå<óf>
>qT?åö=¬¾=wÙ%?Ðf:w:mÚí>
Î:>óZG8óZG8Éå<
ìR>">DQ?E'>¾>+	&?Þ=4:R{9:Äø>XÒ:>°eG8°eG8Éå<9Ñ¯>fJ>`^?[ã=¡=W$4?ÍU;:ð:?©?%ó:>lpG8lpG8Éå<Ûc>è>ÜdW?Uü=î+½=¼*?;éL:I:þy?ªô:>){G8){G8Éå<×[>hí>P?V´=nô=3Ì?Ùs+:CÇ:är ?øú:>æG8æG8Éå<«µß>7y>ØÌe?´Ôh>v[">q7?qÇ:êwe:ÍÈ? ;>£G8£G8Éå<ÞT>%>O?(K=p¸#=ëÔ?Ø6:[
:±à(?¬
;>`G8`G8Éå<µéa>	¹>ÂßY?Ú!>ÞÈ=¬)?~SÅ:ø;:¾?)?Ä;>¦G8¦G8Éå<¦T>}¸>ìkS?º.=ûÍm=Ú ?®J×9-°9"?¬;>Ù°G8Ù°G8Éå<uP=%°,=xK?ôö<{â;2K?Ð8"n9>Û;>»G8»G8Éå<8dz>3¹>=S?dkõ=Yµ=»8-?Z9¶ 9Rñ>w;>SÆG8SÆG8Éå<Ì>Á/>4¼X?3ö>cOé=Pï(?cÿ9Í
:üæ>g;>ÑG8ÑG8Éå<^$/>ïhÙ=Ê:N?úÐ¬<ûµ<D¡ ?ðþÍ8ã9ÀsÉ>#/;>ÌÛG8ÌÛG8Éå<_Ø>Î­1>«åW?bã=Íâ­=Ia'?§:­¬T:¤6?$6;>æG8æG8Éå<í(>µ
7>ÏT?©Å=¯Ù=.?9:B[
:ñf?±;;>FñG8FñG8Éå<Û>p>õ&X?¨³=µ~=e®&?¼¦:::>k??S;>üG8üG8Éå<×®>ØJ>ý¨\?	B>&ç=K×*?.¥:då:úL ?
\;>¿H8¿H8Éå<ÐÃy>n0>ÑtS?H'Í=Â=*h%?)91:Ü<ß9;K?yy;>|H8|H8Éå<¾+>&>¢}V?v3>{¹Ù=ø?ô:V:î:ëÂ/?bz;>9H89H8Éå<&Ü>ó`#>káT?ãÈ=@X=;K$?z:¼9®Ó9ZBä>È~;>ö&H8ö&H8Éå<3±>«RE>äe?êw{>)e5>Vr1?×Í:×LK:a1"?;>²1H8²1H8Éå<\Ù}>â>KzQ?¬X¯=ßV=×-?<4::	?>;>o<H8o<H8Éå<Où¸>4P>¾c?¢Ý~><>Éó,?@:X»:ñ¹?ù;>,GH8,GH8Éå<Óç>/16>¢G_?¬Ï0>>»*?:´s:Ø?Ú;>éQH8éQH8Éå<.úu>ª>¥NX?=h=Rl)?´4:Wò-:Úø?G ;>¦\H8¦\H8Éå<Ê&¢>>>öÛY?èÎ
>Ê=º@3?÷ts:O:?~¦;>bgH8bgH8Éå<>Éî¦=g^?Ð©<½<Á"?Ut"9%¥9ªÓ{>ú¦;>rH8rH8Éå<Xõ^>ký=Y:a?èöO>C>í3?/:Á:àw:¢&?¶±;>Ü|H8Ü|H8Éå<»¬>Ü>¢LZ?ûx>çßì=2Ý%?n¡:y»S:
½B?K¾;>H8H8Éå<@z>>t\X?Ö'>Öé>ãÔ%?Rm:¾]:ïI	?¿;>UH8UH8Éå<½¡¥>ÃC>TY?}Ú,>Fçû=ª/?]z­:¢D:Ò&?Ô;>H8H8Éå<Sç=s1=óO?,k<~Ôt<3Ó?Æ+)90õD91âÛ>éá;>Ï§H8Ï§H8Éå<«i>î0>ûQ?Ô=l¥=Y$?Ë	=:ÀG:lÝ2?Äð;>²H8²H8Éå<Ûþ>GS.>ÝW?å»=Êì=F(?ßäú9Éá:V-ù>"ø;>I½H8I½H8Éå<>ý>$>Y[?½î=ú±=q³+?³9::"_:&h?D<>ÈH8ÈH8Éå<§À>v%>t?^?C>-^>]&?ÒôJ:5:Ø ?<>ÂÒH8ÂÒH8Éå<{ù>[I>Áêi?	>`Ç[>7?~:Ìk_:·u4?á<>ÝH8ÝH8Éå<.ç>">:zS?RÇ=Ft=ð$?ÆK:ÒE:~»?«-<><èH8<èH8Éå<vè²>rM>áe_?´<ä==Àl<?¢.:Åì9Á<?Û2<>øòH8øòH8Éå<u7×>¡&e>ßnp?Bn>Êû >N¯=?"~¦:ãHk:¼&5?n3<>µýH8µýH8Éå<Ò6>ªá=ÖîO?ûÐ=Ïãk=ôí&?:6G(:æè>Å=<>rI8rI8Éå<â>>7>Ñ_?ü,>8Ïü=ô*/?<Î:Üj:/
?;Q<>/I8/I8Éå<°>"7>D¸^?Ò*>Ëò=ãß3?Rq:\-r:þ:?X<>ìI8ìI8Éå<îD²>ÆÉU>ÍwU??4>"Ù>Gë*?¼M:ÐÊ6:w ?ÈZ<>¨(I8¨(I8Éå<@ì`>Â.
>-YP?'Ì¹=Þ=,À&?K¾G:Lù97ÛL?c\<>e3I8e3I8Éå<[ë6>dã=îM?§=¬T=âÇ?ÞTI:N:Üú>n<>">I8">I8Éå<å>Ýl>MÐW?¬=§qI=Øò1?Áßd:<k6:Ä ?mp<>ßHI8ßHI8Éå<÷"|>
ü>Â-W? ò=.±=%1/?u;:ûr:Ï'?Ât<>SI8SI8Éå<Ö8x>Ë¬>ÞR?-?Ü=b¨=ðl'?HÐ:29±:¬?Óv<>X^I8X^I8Éå<~^>xg>
äS?oûµ=	=Ò="?É;:PPÃ9û@?uw<>iI8iI8Éå<À=ïà=	(N?ÅÐ:<­ü<©M?))8[9Tí>Ä|<>ÒsI8ÒsI8Éå<Bc>ÝF>ôa?¿xn>O±$>kW9?í	©:::²¼(?(~<>~I8~I8Éå<ò>t80>W?§x´='y=ß1?lH:f±0:î0?ä<>KI8KI8Éå<éÓ>E &>LÁS?Ë<±=&.=ZÖ!?#6f:[m>:ï½?Î<>I8I8Éå<C°>iM>)a\?ä=èb¨=ª_-?1ù:Cºá:zN
?°<>ÅI8ÅI8Éå<P¥£>¤C>ÅÀV?ÖÉ->
Í>ÑÆ(?zÅn:ûEV:d¢?L©<>©I8©I8Éå<¿ùx>ù]>(Q?=t=I=W'?e_:ÆBÞ9!,?º<>>´I8>´I8Éå</_¸>hm>ù?æ
ù=Y=ax?%W(:Ð>ú9)6,?^º<>û¾I8û¾I8Éå<yñ±>_»>Ë£?^7°>rN>¶eZ?ù^¾:øñ`:§X?l»<>¸ÉI8¸ÉI8Éå<Ô6>îß=¢èP?âl=I;=â!?[æ÷9fÑ9:e?½Ò<>uÔI8uÔI8Éå<¬é?>¿&ë=íP?¦Ôh=È16=#?í6:$:Uî>ÍÛ<>2ßI82ßI8Éå<QÔ>H)>tÑ\?mU>ÜÈÂ=Êo8?A¬C:rp!:$?$â<>îéI8îéI8Éå< h<F<åðM?çÒ;Êµ;ñ?ïu7¬.9ºzÔ<Îâ<>«ôI8«ôI8Éå<2z>ß>´÷Y?>³¤á="¡$?tgQ:´³8:i?î<>hÿI8hÿI8Éå<¸³>¯k5>V?û¤À="{=)?Á:´:nÜû>ó<>%
J8%
J8Éå<°=ÝW=\Q?$ã6<ãH<3¸?i_96QK9c¦?©ó<>áJ8áJ8Éå<À­>/>D\?[r>©ã=Y1?¯Âi:àÈl:ûºü>×ô<>J8J8Éå<ó¾k<µ»<4ßF?±;-¿¡;2?=(%9L#ò8¼.?»=>[*J8[*J8Éå<«
À>þí]>]?%hB>¸^
>Y0?Ou:É¢:Fs?m=>5J85J8Éå<kÄl>Æ¿>à^Q?à½=wÀy=ñ¼#?ñ!:v(:Hñ?0=>Õ?J8Õ?J8Éå<R=Ó@=7J?Ö07<ùÕ<Él?Ðjr9#&9^Y:?O=>JJ8JJ8Éå<Û(>}Æ1>Pb?eP>zÞ=ñ!6?}u:a:k¡? =>NUJ8NUJ8Éå<Es>ÌÖ>T?,Ù·=`ä=!j"?,ìd:0¬q:{~ò>ü"=>`J8`J8Éå<01i>Ñ>-{U?Ü¾=x=Û`&?þè´9Ê9¸Bå>À8=>ÈjJ8ÈjJ8Éå<ÍmØ>«->6?) >
T=Wû?@¬:$/:>c?>H=>uJ8uJ8Éå<Ö>e)/>FË?}Ë=à=ÜíB?(A:Y:*?H=>AJ8AJ8Éå<o?¸5>cÐ?vÍ>-Øò=¬6?õ&ï:¢­:¡l?áH=>þJ8þJ8Éå<,©Õ>0Õ
>¡ÒÀ?ò7>Âò=/¡¢?êÒí:b:Ã×Q?ÒI=>»J8»J8Éå<$¹L>©©÷=nS?ñ2Þ=ë¥=½+?-÷9Ô&9§J?¾o=>x J8x J8Éå<D@>0 <>"X?X)×=qd£=2(?)Ëþ9Síº9äx.?r=>4«J84«J8Éå<®&Q>ðÌÿ=nPQ?½¸=®=*ª$?ùÅ(:L:l·?þv=>ñµJ8ñµJ8Éå<T£<F	K<Õ¨M?b4<_Íì;-ì?
·¸suI9í-i¾~=>®ÀJ8®ÀJ8Éå<Ó>(vi>gg?HS¹>ô>ÎG4?¤u:6b:È¬
?'=>kËJ8kËJ8Éå<Aí²>1ÉL>¬_?ûó=K¬°=Ä0?hÄ±:T:±O#?=>'ÖJ8'ÖJ8Éå< 
=óf>=®kL?J^<n3&<Jú*?*Ä8m/Ù8ºç>=>äàJ8äàJ8Éå<@;>U8>GùX?·0 >²mñ=ÏÛ)?+B:3:B¥
?N=>¡ëJ8¡ëJ8Éå<¾i°>öù>>fzl?
>GÄ_>#ý5?½Ðn:[(Y:Ä?Ê=>^öJ8^öJ8Éå<,!=J(=ÙýH?O(ñ;´Ò;%?>Õß8s^9ÊË>ñ=>K8K8Éå<îJÐ>(i>N³d?ha> >3á3?´:Rh:,N"?P­=>×K8×K8Éå<é,v>&¥>kU?ð¹=%=2¶?°f7:À0:¶5?ÉÓ=>K8K8Éå<2ê>u(>ï$V?t9Ï=ðû=ã.?it:üXW:ä?'ç=>Q!K8Q!K8Éå<Iè<	Ù<OS?4Ê<v£o<D	?øå}8ö8¸æ>gî=>,K8,K8Éå<öSÇ>fg>\?ÏÂI>q>Ð,?¹ñL:GË:J?ûó=>Ë6K8Ë6K8Éå<­>ÏI>~k\?HyB>¼>-x?O³:¡R¬:Ï0?þ=>AK8AK8Éå<i->AØ=ÌúL?oÒ=¼nÓ<Ú/?·9G%;9 ??Ý>>DLK8DLK8Éå<Ò=(#=G°I?ý*$<sQ<d?!?öOé7OL9°+=>>WK8WK8Éå<Ç>å>¼&S?Êÿ=XYÌ=ï8 ?p³#:ÕQ:4?%>>¾aK8¾aK8Éå<Y½>»V>"½a?[D>Q¹>O¦,?Òti:#+.:d+?÷>>zlK8zlK8Éå<>&0>Îg?"m>aå/>¤{,?GõÄ:[ñ£:ìÆ?>>7wK87wK8Éå<t>n4>!OX?Él>nªÕ=!?cu*:½ò9¸ê3?~0>>ôK8ôK8Éå<E«¼>â[>¢¨[?¶>ý|Å=Õp)?ÈW:´i:Ó? 7>>±K8±K8Éå<PCO>²:ý=ÝQ? A4=¤ 	=¥'?a``9ñ¨9¿!¼>o8>>nK8nK8Éå<±Ðÿ>¥>+ds?¤>u4D>ÅI?ëo¹:þ :'].?Ì<>>*¢K8*¢K8Éå<|8>©Ô¾=å@T?}=T\=B+?V¨":$Ðø9['?ÅF>>ç¬K8ç¬K8Éå<ô¯J>0¡õ=£>S?¦Ù=¯=ß¾?D:¶ÕK:ÒÕö>qL>>¤·K8¤·K8Éå<Ò«>$8> n?¨á>k>1=? 
Ú:O]:0¸I?þX>>aÂK8aÂK8Éå<-Ð>¹ÿ#>ëí^?î	¼=¾ñ=Ù1?I<:Î!:S.?Z>>ÍK8ÍK8Éå<¥©;>ªçá=Á©T?8Ê³=ô=U"?"®m:FK:ü©?{]>>Ú×K8Ú×K8Éå<ºT²>³K>*`?ü>vÅ=q5?º³:þõ:,?l>>âK8âK8Éå<¿¹>%P>d?¨8L>n®>óÏ9?æn®:N:ï
?>>TíK8TíK8Éå<»*>+ß,>Zj[?aPö>$÷»>è»'?ê:Äög:^Ì?K>>øK8øK8Éå<n³<û&"<XN?PN;Aæ;HG?ÜW9ÎJ9
?Ð¦>>ÍL8ÍL8Éå<wü>»¤+>|9[?Ú
>gÎ=,?`:Ç
7:W	?Õ>>
L8
L8Éå<±q>ÇÈ1>ÎOT?µY½='°={\&?~.:MÍ:°J?®×>>GL8GL8Éå<¼×±>©âK>õL_?ó=9>z¡>ñ#?ôé :­Y:KÈ?§Ø>>#L8#L8Éå<oO>.}ù=oT?Ê=)r=ú°$?¼­:o3Â9<?Ý>>À-L8À-L8Éå<^C> ;ê=5;U?9Aâ=6+¸=@?,©:V¦:I.?ä>>}8L8}8L8Éå<Ãæ?>¿¨æ=öûT?!ßï=#ã©=¤º4?X:D6:Ù¶Ã>¸ï>>:CL8:CL8Éå<>óº®=ªQ?y t<°¾K<ý®?\ôÙ8p8=ý>?ø>>÷ML8÷ML8Éå<¥F>äï=®îS?ä!v=7=¦+?;:5U:æñ%?ø>>´XL8´XL8Éå<p$¾>²ýT>d??e>ø2E>7?ö»:f:3E?ÿ>>pcL8pcL8Éå<i?C|L>{Æª?
T>ÈQÆ=òÚ?":®Þ:És?ò?>-nL8-nL8Éå<Ù>
3>z[?(*Ð=È=ª1/?ZI
:º»9Æ@?3*?>êxL8êxL8Éå<£<Ã'<n]N?¾³;´;Q2?*P9äJË7+&@3,?>§L8§L8Éå<QÛ>¢u>d?Å),>orñ=F6?®¤:åçw:®a)?b.?>cL8cL8Éå<~£>ÉÏ¨=`^?y¹5>g>`4#?&:À3N:¥"?¡6?> L8 L8Éå<ilg>6s
>kQ?ó<£=Æ==!?³¬Z:(ç9õ¶q?¢C?>Ý£L8Ý£L8Éå<ç>>*>wU?·=èS=1?!ù:sì):ÁÑ@?ÊK?>®L8®L8Éå<]	=¤Ó«<WþL?¡'<¯ü<¦µ?¦]
9j98¿è??T?>W¹L8W¹L8Éå<°W>î(>]Ia?ìáá=(­=&?+ö{:@ØS:@=?¥T?>ÄL8ÄL8Éå<ðú=¨=óÑ?gP¤=bêu=^
+?`:ôZ:Ji;?g?>ÐÎL8ÐÎL8Éå<Fw>ò9>h[U?¾ñ>
ûÎ=~`)?ÖBe:5A:?ôk?>ÙL8ÙL8Éå<#?>y{/>
ÏV?"W>VÎ=Ù¬&?jr:-:6Lð>¾m?>JäL8JäL8Éå<!Dü>?É>[q?ÐØ´>çs>ÃÐ=?$:Äb:nÆ,?q?>ïL8ïL8Éå<^r>!>ãkX?Q=ì@=âU0?ÇÅ::Sñ1:Z?×?>ÃùL8ÃùL8Éå<:H>¼îñ=8CT?©¤=>=?½:¦Ø5:ÖÙ>?>M8M8Éå<Hc>ûJ
>£R?ÒÕ=êg=T0#?ì¼g:ìë1:l·&?P©?>=M8=M8Éå<jý>÷°&>ÙP?Ãb«=)h=Ó=?°i:F:[F?­?>úM8úM8Éå<=÷.5=æL?uÚ&<¹
<dí?f©8bÀ09Wæt>pµ?>¶$M8¶$M8Éå<*>FÂ,>¿Z?Õñ
>`'Ê=Mô/?Búé:Å Ã:?ô¹?>s/M8s/M8Éå<I>Ô|3>}T?DÍÕ=vU=¯Á+?)
D:®:/!?SÅ?>0:M80:M8Éå<£];>Bòå=MP?jV?==ã(?Àéÿ9@:Iã>É?>íDM8íDM8Éå<¡>>Â">5ÞW?¢Nè=àE°=f°(?LÇC:s$8:¤?Ê?>©OM8©OM8Éå<Á° >K=>ûX?Ñ	><
Ä=>õ3?c1o:,ä?:b?=Ò?>fZM8fZM8Éå<Æñ>	6>:N[?·<>v>è]+?ë:a:'\?ðÚ?>#eM8#eM8Éå<|Éj>>Aú[?_Õ=kÛ¥=>Î$?.x:ä'
:ße?=Ü?>àoM8àoM8Éå<Áú>">É3h?9>§
>÷s+?P:ð\@:½
?èÞ?>zM8zM8Éå<
/¡>!=>ý+Z?vÑ=|Ï=+ú*?=¸n:æoX:-
?ã?>YM8YM8Éå<·ö>¢>.X?6OÓ=p=¾,?äW:%ï:G±4?@é?>M8M8Éå<->0í!>ÅÁ_?XË=/_=ö?.?Oçh:Lr:ÓO?³é?>ÓM8ÓM8Éå<T	>Äg=®Çq?oò;=F­<vÖ?û:£P9"?aù?>¥M8¥M8Éå<ùõ>£7>É;U?­>ì¿=.ø,?vX$:ë:o?§ü?>L°M8L°M8Éå<Då>Ø
&>ÇöO?ê=éza=¤Ù%?Í!0:{:è?ÿ?>	»M8	»M8Éå<Õ>a>­\?èØÀ>ï>=7:?ú×:í¨:Ý?í@>ÆÅM8ÆÅM8Éå<¿,±>#îO>l"Z?» >Hé=¶0?£¾:d:¯é%?ç@>ÐM8ÐM8Éå<¡Ún=´=ýN?Õ<Û_­<Í³?Pl9R®q9ÜPú>¹@>@ÛM8@ÛM8Éå<¿>ö>Mº\?+>>c\ ?Ãa´:	¡:¤`?Ù#@>üåM8üåM8Éå<Y[°>5ZM>bÚ[?ÅÑù=Õz­=S8?6Ç¿:Wl:¸ 2?U$@>¹ðM8¹ðM8Éå<SÇ:="<·%?Í=JÑ=V¢E?g,:U;°9½?«&@>vûM8vûM8Éå<LÏ>HÆb>OHj?[>½Ø=c7;?¾_x:ìý9hz?5@>3N83N8Éå<ËA>"º,>B©a?½ré== ¤=M6?$f¤:Òµ^:ÿø<?A@>ïN8ïN8Éå<ÔPª>¡3D>|9^?au×>et>>.?kt:®::÷6(?·I@>¬N8¬N8Éå<Ó4§=EK=ëÔR?ß%=ø
f=c¡"?Öì¨92¼9uÉå>#R@>i&N8i&N8Éå<ê>ÌR}>'m?Å{>A)>­f>?v­:Î¼:ä?Ñc@>&1N8&1N8Éå<m>Ö´,>õða?ó0?_jØ>Cë?Ñ	*:q¹
:t?]j@>ã;N8ã;N8Éå<ï!¥>Ée@>Ã¸[?0á=ëÐ§=ÑÂ+?µCK:A':?Úo@>FN8FN8Éå<@°>`À>ÙY?¿öê=j]³=R­'?oß:§ö^:i?@>\QN8\QN8Éå<ä[>Pt>¤P?QK=z¬@=Ê+?î[>:Ü@:b<?·£@>\N8\N8Éå<|¬>ÊH>&5\?»¶=ÿ='h)?÷W:`øD:÷»?Á¦@>ÖfN8ÖfN8Éå<ül>?|'>+X?á«=)î=%?]WV:æ
:
$=?Á¨@>qN8qN8Éå<
À>òÉW>Jsd?øP>8q$>Ûû!?à[¼::»?¢®@>O|N8O|N8Éå<¶R>yF8>cÇW?ì>×Õá=I5?u:ÈÂ:vé>pÙ@>N8N8Éå<»ü>/¿>¹O_?j.>+1Æ=Q-?²:E:
(?§æ@>ÉN8ÉN8Éå<[Å®>·^I>Q/^?åÅ>á=é.?T:aØ=:±ñ?qè@>N8N8Éå<Ëv=1T=@N?)ËD<BN.<?#
¸p»8®¾Àë@>B§N8B§N8Éå<Á|>ú>ßR[?oÜ">uæ=vé4?1~:qô{:×Y?0A>ÿ±N8ÿ±N8Éå<º7£>Ä»D>3cT?­Ö=7Û=.?Õ$F:ÄR1:|?fA>¼¼N8¼¼N8Éå<M]>;$>LÁT?m<=õ_=MÈ'?ü>9øq¿9ÔÓ¬>ÜA>yÇN8yÇN8Éå<¸#«>óµ>>ºe?M¦2>V
÷=½9?èvÂ:ö:t3?½A>6ÒN86ÒN8Éå<¢Ú>ªÌr>f?õá¥>Èd>Ë9?):l.:bN?¶,A>òÜN8òÜN8Éå<â[¦>rr?>Ús^?q,/>+(>LE,?ââ:¤:u?D7A>¯çN8¯çN8Éå<YÌ>]h>Êa?Ì¯V>tT >_e+?F½n:j`:æ¡V?÷8A>lòN8lòN8Éå<³µS>
>ùQ?ÙxÏ=¢=W×#?¦Ù+:êñ9ÖÚ5?²CA>)ýN8)ýN8Éå<(>s²6>üò^?
ä=8l±=¤$?âa3:?¥<:õmó>ÉDA>åO8åO8Éå<gG>MÄí=<SV?Êî =æq{="Ù#?²ã9ÓÖ9ÙR?GSA>¢O8¢O8Éå<J>+Ò>5çS?*	p==~3=,+?I¾^: \]:ÊÌ?1gA>_O8_O8Éå<Ë¨×>ÐKv>ù'`?4>K
>µ&?.¨:ø|p:¯3?¦hA>(O8(O8Éå<
>¨.>]ÍX?[·==!/?ø:hßh:M!?ÍjA>Ù2O8Ù2O8Éå<>_æ0>Ý¥W?ô=¶«=\N6?:©s9:©;?#zA>=O8=O8Éå<FÆ>VÑa>\`?ãÕI> >c*?æµ§:«÷:ú^?kA>RHO8RHO8Éå<Äh>
>¢
S?­óÎ=b² =õ×$?´J:û):©×><A>SO8SO8Éå<õ¹>`bQ>\c?f%>ñüê=Æ04?Gtµ:±:Å"?ðA>Ì]O8Ì]O8Éå< >`
>X?k¬>è­ó=:²&?Ñº£:z¥¦:þû>ÒA>hO8hO8Éå<#Ú¤>w@>©[?ÜÎ=5ó=Ìi'?íÔÜ:=%·:ÀV?A>EsO8EsO8Éå<Dj>+:>J6[?î|>V4ü=®Û?¦Û:UK:Ò-?_¢A>~O8~O8Éå<ëXö>È>#Út?Ny>cÛ>¯G?;S²:¶rR?·A>¿O8¿O8Éå<¼>¼øV>Í`?_µ>ã{>×c,?_º:,î:Ù¾%?ÇÈA>|O8|O8Éå<%Y®><M>FY?9ø=üÚ¹=4+?Ó=:±©Ï9r:?÷ÐA>8O88O8Éå<µ]>Î>&R?ÓÓ¤=bíq=Sj.?)|-:¤
%:e?ùÞA>õ¨O8õ¨O8Éå<£>¡#>@[Z?- >v> *?8f:]ÊK:×?³ãA>²³O8²³O8Éå<sx4=Fà<©;N?h"</<Õ!?q«|7¼¤=8"*>¼ìA>o¾O8o¾O8Éå<Iû="+=?4R?J<!S<a?å9z9$?~ðA>+ÉO8+ÉO8Éå<¾
>YÄ!>A\?>l<Ú=¥U.?¿=:þä9?fT?:B>èÓO8èÓO8Éå<ènÁ<o<EÀN?P;<¿±<£;?¼{Ð8MÇ?9@&>+B>¥ÞO8¥ÞO8Éå<`ûj>ÿç>³xR?q=þw=Ä$?¥É8:ñ9)>D?¿
B>béO8béO8Éå<Ãào>\¤>ÁU?±K>µ¡>&#)?þ
:¾¶Û9Ãï ?B>ôO8ôO8Éå</°>?ÇC>ÔÎf?åA>T®>Óo7?fé:(Np:q?-B>ÛþO8ÛþO8Éå<{_>a>ìT?ýý=ºÉÊ=È´?{õ9¬":ÍÀ>4B>	P8	P8Éå<*­>$>ÌÆZ?æm->Ó:>¹u*?æÈ:4{w:?TB>UP8UP8Éå<°¿>GWV>ºñd?¬">èeó=èñ*?·F:z]:$o?E"B>P8P8Éå<ïrq>Ä>Vl?/Ï=0#=(ñ*?çÛA:õ:ß)(?²"B>Î)P8Î)P8Éå<¨>´½7>®âj?7G>'©=äg`?`­á:%¹¤:q]/?­8B>4P84P8Éå<êó?ËºM>.â±?7^D>BÇ=I|?`á:rÃ:x?ìFB>H?P8H?P8Éå<@f>
1>É]?à6,>ß4>ÃK)?òQ:ï³N:;1?ÆIB>JP8JP8Éå<g=ö>F§>m?
n>='>Dã5?-²:qSv:,9?¹]B>ÂTP8ÂTP8Éå<Ý'k>6M>§S?¼ß=$¨²=æK ?i+²96Þ9· ?wB>~_P8~_P8Éå<ä>¿¨%>ò¹j?à§>8=|>Ra*?¨:i´:ó?/yB>;jP8;jP8Éå<¢º>@['>ÕDW?S·Ö=ÈM£=7L(?ô?:t:ê?Ë|B>øtP8øtP8Éå<>X>ÈfS?{Ä=ú]=
%?½ÐA:£&:qà?ÕB>µP8µP8Éå<¬Võ>è>ºf?Â]x>b'>Ní=?e :úM:V-@?õB>qP8qP8Éå<«÷¥>#C>»Y?ø>0×=ö&*?ó}:üuU:$È?B>.P8.P8Éå<µcò>AW>Ùï?_¶(>Ý-ç=Ó:?®_©:ª¾:="?iB>ëP8ëP8Éå<ïîÛ>ô>lÛ¶?+õZ>Oæ=_as?+;.:z?Ï£B>¨ªP8¨ªP8Éå<m>Tã$>ÏS?gë*> Mñ=½T5?ëÑ­:¯@:d?¥B>eµP8eµP8Éå<îOJ>¾ñ=>V?Ó®»=#~=%?:þëa:<?Ï§B>!ÀP8!ÀP8Éå<´>slK>©b?.þ/>ÞO>ÕÞ,?Cå:Ld:¬'*?s®B>ÞÊP8ÞÊP8Éå<ÿf=È9=ñK?$÷'<@7
<??Pï6<ª=9£Ö;m¾B>ÕP8ÕP8Éå<Á=[:=8ÂJ?£UV<:+<)9 ?ÄÒã8vd9j®>V¿B>XàP8XàP8Éå<êH>së÷=gvO?¢bx=
XO=V?bÄ¼9³@:c­>GÈB>ëP8ëP8"ýö<5¿>­æ%>U/Y?·>mè=ÓÏ.?<J:í:ÁÍ+?íÝB>ÑõP8ÑõP8"ýö<S'¢>kÉ>>dY?Ð¿=Ô´=M"?Îã*:\è:ÐÓ%?rçB>Q8Q8"ýö<Ú±Ê>bhf>t5a?àÔt>@Ü/>a32?2ïp: Øu:&ãú>çîB>KQ8KQ8"ýö<--£>ãÚ=>Ö\?ÆåS>Hý>æ¬+?K0Ä:Îf©:=?cñB>Q8Q8"ýö<þp>F>8>N?ø°=©=kõ?eá:Í(:ùÇ
?÷÷B>Ä Q8Ä Q8"ýö<8>g?4>ís\?ÙT>µI>Â§*?{j9)[×9ù >úB>+Q8+Q8"ýö<h¢Â>ù¦
>6à¯?MÖ=]=¥®M?Dq:Z:j
?ÑúB>>6Q8>6Q8"ýö<`Å>·>dv?kª*>S=£?§Oó:.l:%Ý?|C>û@Q8û@Q8"ýö<°â>rÃ%>6òT?ámÜ=ª=ât%?§E:E#:mô?7C>·KQ8·KQ8"ýö<z?Æ>HÅ[>æíf?´lf>»á%>°Í1?ùç:üË|:O§?@C>tVQ8tVQ8"ýö<$>Ý3>à
X?pþ=Ïóµ=Gþ2?ir:æQ:|?C0C>1aQ81aQ8"ýö<dE«>AmE>^?´(>åõ=Z5/?é«:Ê:`Â?BC>îkQ8îkQ8"ýö<-d=ëz¡<¼¶N?<ºß; V¹;;?RÛ9¢ 8â_?ÊOC>«vQ8«vQ8"ýö<Åq°>õÐN>ÄgZ?ý
>ºÍ=ô,?ò1:ë :-?ÄYC>gQ8gQ8"ýö<X«>|I>ß´Y?­>¦ìÅ=ºÇ0?X?¯:mÙ:V³?IfC>$Q8$Q8"ýö<»u>û>iT?û=Í=¡ =z$?"ôX:¢¥L:²?xiC>áQ8áQ8"ýö<¡l¹<#g<B^M?ßBî;ÿ2Ä;ñp?ho¹¤zþ88¿buC>¡Q8¡Q8"ýö<ðy¤>7>0ûe?pï>
ÒÖ=|@6?:ßmK:N)?]C>Z¬Q8Z¬Q8"ýö<½w>rF>LÝU?näÏ=!f¢=iÛ#?{µ:sì:ø>VC>·Q8·Q8"ýö<©>6D>&d]?[âá=èÐ¬=]N'?Ìh:¥I:rU?¢C>ÔÁQ8ÔÁQ8"ýö<">Xa<>
U?(R¹=@±=¤+?K&T:5V :ü\)?_¤C>ÌQ8ÌQ8"ýö<ªýh>rk
>ÄsW?	>å^Á=~t5?æq:O	W:­ý?ªC>N×Q8N×Q8"ýö<CJ>L¬Ø=A?c`=átx=F?gs:½C:Ù*?_ªC>
âQ8
âQ8"ýö<>¢»>v´?'÷>âÊn=)
?'}Ù:±iL: 0?­C>ÇìQ8ÇìQ8"ýö<òu>%>LV?ê=>
Úø=Ûº ?wx:§ ?:"0?å²C>÷Q8÷Q8"ýö<
ä>á>mV?KéÞ=Ìd¨=¨p)?¬a:[C:sÝ?*·C>AR8AR8"ýö<³£>bn>r?zÓ=ÌF=õ9?a7z:
7:¬ù.?·C>ýR8ýR8"ýö<u>#þ>x?q>*>ÅÓk?¿ý:æ4=:5«?õÁC>ºR8ºR8"ýö<ï'>àÂ">SßZ?NMì=vî³=×(?2J¶:aÞ:r¼?ÐÓC>w"R8w"R8"ýö<ãÇ`>·Û>uÇS?à¹=ô²E=`*?¼:Q\:Oî?ÕC>4-R84-R8"ýö<;¶>ãyS>ù\?µWý=òn¹=Dà.?¤¬:vôl:wq:?ØC>ñ7R8ñ7R8"ýö<1®=û(=;	L?OA<MO<Q?±/!9'¾£8Ì|?iD>­BR8­BR8"ýö<îÔ>Ý6>ÃD_?:àÙ=Ó=z³0?Ä:Ûq:O¬
?q
D>jMR8jMR8"ýö<ëk>;q4>$Â`?IÚþ=Y¸=¼Ë0?TÄ§:lÏ:8?àD>'XR8'XR8"ýö<ûÊ>4>LX?$T>k>ê=^Á)?²I5:ð§5:0{ÿ>¹D>äbR8äbR8"ýö<d>e'
>²CS?Áå¨=ü=ì%?Bj:W¡3:í&?6&D>¡mR8¡mR8"ýö<¤>ªc>7=¢?üBÀ=d
=¶>?µvþ92°9jÛ8?&D>]xR8]xR8"ýö<;4¦>ª©>?P<>¼ÆÀ=O¯y?çü:1':5bW?Ò*D>R8R8"ýö<Ã´>ïQ;>pv?.i>cÀ,>5Æ,?KNk:õº%:d¼5?¦>D>×R8×R8"ýö<À=>F'>(ìZ?{B>`È>"-?ZÒ:i:î¬?$SD>R8R8"ýö<¯7½=~n=ÖK?ÓG<`,+<¸à?í8	|9>ÇTD>P£R8P£R8"ýö<5í§>h¡F>mX?Ò·=u=8©+?e7:J/G:¶´ë>]D>
®R8
®R8"ýö<9BO>":ë=Ìa?sk>ÜÈ:>¹Y!?8Ô:Ê¥:JØ#?bD>Ê¸R8Ê¸R8"ýö<AU°>OG> |b?Îå>¡>ã6?½bW:ê:¿1?tkD>ÃR8ÃR8"ýö<3ëç>KLh>?/äV>d?> ^A?o¢:¬j:-6?pD>DÎR8DÎR8"ýö<L«o>MÜ
>@X?¥=}?=c¾$?Ü( :u©ô9é'?ntD>ÙR8ÙR8"ýö<T>M>ènS?®±=±3='Ò?(*:æ%:µF?ËxD>½ãR8½ãR8"ýö<où>Ùí6>´zW?%ê±==p.?¦:V:Z0::äF?AD>zîR8zîR8"ýö<ÏW>MBÿ=qoX?vØ&>°<>å!?·J:ßq:¾O?¹ªD>7ùR87ùR8"ýö<Ñ¬>sWJ>¼°Y?òî*>mÓ>(?kGJ:OÛ6:|
?¡«D>óS8óS8"ýö<]%¥>0>\to?µL>å¥>#F0?)ÍÒ:Íµ¬:ý:?¡¯D>°S8°S8"ýö<Q2>Ü>õs?"? hò>Æ+?¦:â_:ú3??ìÛD>mS8mS8"ýö<ÝÓ¥>&G=>H`?¢©!>lþê=0?~Y:°:Ïö8?áD>*$S8*$S8"ýö<mK>N8>¸CU?Jø=õøa=èå)?:T:´õ/:1I?öäD>ç.S8ç.S8"ýö<ÑÅ4>çÔ=©Y?&RB>D>X?,:¯hH:sK)?×éD>£9S8£9S8"ýö<ú®§>YÆ@>í­^?µú	>|RÆ=2?TJ:,:+?LðD>`DS8`DS8"ýö<_É|<@<:ÉR?¶<
0<$?®¢õ8¯Ú7*Æ@E>OS8OS8"ýö<­´>Â4>¦¸\?þ>º	õ=í!?ÿ:¿u:&
?E>ÚYS8ÚYS8"ýö<:Ák>!ß>G¾_?³-)>J>Z))?qª:ÊW:Üo*?äE>dS8dS8"ýö<aÒ=%@^=vr?¶ÀÄ=Å=í+/?m@:Jm:6­?h E>SoS8SoS8"ýö<Öbé>6ù{>m?õÄ»>3g>O8?k::Çó9ÙÃC?2E>zS8zS8"ýö<Ë­<VS<TÅR?£5À;¹¢;ï?Ù^°7Ç·ú8´=D7E>ÍS8ÍS8"ýö<>É7 >NéZ?_Îï=ýO¯=¥/?­9 :Tly:=s$?þ7E>S8S8"ýö<Yo>=T>Ü¿U?ìtä=¦Ü®=S;'?.è:í-{:y?±>E>FS8FS8"ýö<ÔN>->1F\?>{Û=¾+'?é:-e:0¡2?!WE>¥S8¥S8"ýö<Rã¨>µÛE>DZ?: >.ï=+?WY:KS:?Ì[E>À¯S8À¯S8"ýö<¤Pd>]Ì	>T?È=ÅÕ=)Ê%?Äm:°9:/$?_\E>}ºS8}ºS8"ýö<<É<¹©s<CS?åý<8	b<9z&?9Ã¯8õXc?Ä_E>9ÅS89ÅS8"ýö<×Ò>Õ&>ÖúV?xBÜ=:W©=û|&?µI':Æì:)Ç?`E>öÏS8öÏS8"ýö<
?<1>ÐÀË?Ø>¤Ø>9Kx?ÏìÃ:·:so7?¼`E>³ÚS8³ÚS8"ýö<Hë?£:>ÔgÇ?ö¸>³À>,t¥?²Á	;ö:§b?dE>påS8påS8"ýö<6r¢>²\:>º%_?0Tå=x1¡=á6?M:ûq:JW(?oE>-ðS8-ðS8"ýö<Æ>¦E\>B7f?*`?>Z>ðo9?¸2:L":(ÕV?{E>éúS8éúS8"ýö<'|>ë¤>7V?Yæ=ñ²=ñï$?Kíy:dQ::³+?\E>¦T8¦T8"ýö<zr>c(>©zT?}ö¥=
¯=÷"?aØ:

:BÍ
?¬¢E>cT8cT8"ýö<=Òã=LlN?þ4!<å<÷?Í+9Sé\9ec©>ë¬E> T8 T8"ýö<Þt>Wç+>Ëa?­´>4dÚ=ôs(?û:m±Z:Ú?#½E>Ü%T8Ü%T8"ýö<#@I>ÿºõ=C©Q?WÖ´=¥(=U'?Cå:É!:L	Ø>%ÒE>0T80T8"ýö<ñI>«Å>óc?(öC> >ð=,?z:ë:Ý?!ëE>V;T8V;T8"ýö<Ue>gû.>@S?HØ=»¬=¨G ?p:><(:ÑÍ>/ìE>FT8FT8"ýö<G{>²:>)S?pÂ×=¸¡=çÅ*?ª´:n-ì9ÄZ#?®üE>ÐPT8ÐPT8"ýö<¾h>qæ2>ó[?Ù'>Áw¹=ÑE2?à: ìP:ñ(?ìýE>[T8[T8"ýö<>"T->ÑØY?Ú:>R>l?*È:jã:N?*ÿE>IfT8IfT8"ýö<>©p)>ÿ
U?Å=]Ñ=·m/?f:8:C(:Y%?F>qT8qT8"ýö<ZÃ¹>­@>Ðv?/>8JÃ=ke?-,»:N:Ã{h?F#F>Ã{T8Ã{T8"ýö<©>5>ôËW?Dó=\kÂ=²( ?µy:~{:þ>ù1F>T8T8"ýö<ÏÿA>³èæ=`W?))¨=É=sX? Qµ9àß9 Ï>W5F><T8<T8"ýö<>¿J9>ûÄ[?}Ð>É
Ç=Ò*?A~±:Ï:eq)?g6F>ùT8ùT8"ýö<ûÎ¤>,gA>&Z?@
>.ÍÕ=BD%?¡:´}l:§Ù ?ã9F>¶¦T8¶¦T8"ýö<ñj>q
>T?m>	CØ=!?­:js:ëù5?IDF>s±T8s±T8"ýö<ó½«>WFN>$U?j{ =±v=\ï&?M<:èÿ:ñ? WF>/¼T8/¼T8"ýö<?>­p.>ªWY?%+Á=N=ÛÙ'?<_V:J¼^:0cö>ÙmF>ìÆT8ìÆT8"ýö<ëEÀ> þZ>\Ã`?-iú=Û·³=cY2?ÔV:ãF%:ÓW?moF>©ÑT8©ÑT8"ýö< >z1>`? 8>ÀÍÎ=z7?!N:r:f_A?{F>fÜT8fÜT8"ýö<áº>
->#\?¾,>¯þ=´
-?^H:d¦d:@B(?Û}F>"çT8"çT8"ýö<X\\>äò>Q?·=÷k=(}?Wª:@¯:á 	?@F>ßñT8ßñT8"ýö<ÿÙÏ>m`>m?~q>ÙL>ÎA?I&;­À¸:z7?ÄF>üT8üT8"ýö<Åé=Jñ=3W?Û×ã<8<9þ? ÎÙ9ø¶²9aÿ?F>YU8YU8"ýö<HÉ=(¼#=PN?¥<÷ø;k´?689 i9¦KÊ>¢F>U8U8"ýö<´«>#o->uì\?ù>vOÇ=.?6r:nkb:.#	?±²F>ÒU8ÒU8"ýö<6Ó>ûj>o2T?7ÿé=À³= &?½.c:×Õ::H¤?Ú¾F>'U8'U8"ýö<À­k>c8>=¯X?^"®=`=.?â?H:?Ë:ÃC,?'ÀF>L2U8L2U8"ýö<VO>àñ=¾$\?Ú±=°×=Ô(?xI:V-:6~?¤ÀF>	=U8	=U8"ýö<êíZ>5£>4áT?@z=(=ý=?åD;:~Ï9g?®ØF>ÅGU8ÅGU8"ýö<¢Õ>_@>ó¶b? }E>
	>p8?6Ê:áZ:¨'?åF>RU8RU8"ýö<×>ÈÛ>´[?ã2>ýÄ==×*?ãJ:yäW:ö¡ï>L÷F>?]U8?]U8"ýö<8Âq>Jm>ÀæQ?Ù*=ÔÈO=ÿ(?l::\¥:Yy÷>>üF>ügU8ügU8"ýö<¶>iGJ>¸g?æ!>¹ÞT>S%2?ZÝd:çm3:D#?G>¹rU8¹rU8"ýö<y½>}È>ÇÆ[?]£´=f=ó¢.?Ý::ö9ÊB?9G>u}U8u}U8"ýö<,ü>»	*>HZ?5Ð>{íê=ê%.?âÙb:2Q:y
?ëG>2U82U8"ýö<M¼>®#/>S?Ð=,W=ÐÛ.?dyU:-:ÐïR?ä G>ïU8ïU8"ýö<*¥>+">äFZ?¹=t>ý0>n1?Ðy:¬:Þ?3/G>¬U8¬U8"ýö<#}¹>ÛU>{
^?$>¬×=¼i&?Æû :ýo:©ù?
1G>h¨U8h¨U8"ýö<p^>Y>»@\?v.$>Ïô=Eã+?9 :$Ü½9
X?z9G>%³U8%³U8"ýö<³>öü'>	<c?4ô>Ãº>Éj'?¥ó`:íáE:z?eJG>â½U8â½U8"ýö<(ý=:=ÊsK?Æ¯<WØg<År?ÆÍþ8¶wU9>É>`dG>ÈU8ÈU8"ýö<O>æf:>ó@V?ð)é='²=Ï"'?
°:ê[:q¾?gG>\ÓU8\ÓU8"ýö<¦Nf>%
>JdU?]Ó=6]=I)-?>:l­a:Ë?;qG>ÞU8ÞU8"ýö<+>YDÅ=V
^?ãV&>$ùý=·ª'?çË:·ª:îD?zG>ÕèU8ÕèU8"ýö<¯#<Öô<<yO?ÿÌ;m0«;×ý?º9<B9åu?G>óU8óU8"ýö<õ0>´¹,>¢¾R?Ø=éj=Ã=,?Ãk&:¬q	:aü?ØG>OþU8OþU8"ýö<ô©©>>>d?@/Ì>º>J6?¤:;z£ç:à¨,?DG>	V8	V8"ýö<
v>j>òt?@j>G&É=B?Äz
;OÈ:¥qx?ÉG>ÈV8ÈV8"ýö<!V>>¿ØQ?U¹=¶=ôÌ(?w¼9-Óº9û?ºG>V8V8"ýö<Ïï>:` >dW?CØ>ívÈ=ðÐ%?.ç=:qÑ:$)?ùG>B)V8B)V8"ýö<I´>ÙL>ñMa?íG>t>¹t.?Xô;6û:ñ?v¢G>ÿ3V8ÿ3V8"ýö<µ»>iK>«_l?fõk>`e>¥~G?ãk;hýÓ:#ý+?!­G>»>V8»>V8"ýö<¾µ<>Zæß=×ÃW?Â=dyW=hæ5?¦h<:P:Ô"?X°G>xIV8xIV8"ýö<9¦>92?>þ_?¹4>è>þ8/?U²F:3Ø:¥?¿ÂG>5TV85TV8"ýö<øL4>MJÛ=Ä{R?ØxÊ=åè=c(?xM:ò$:êq?ÆÆG>ò^V8ò^V8"ýö<S¯>èâL>[?AÌ	>+Õ=/%?WR}:Ä¢J:Y ?ÐÇG>¯iV8¯iV8"ýö<¿P¦>(¡/>slr?O>êÀ=M"5?{ï9:ú~ :çI?3ÈG>ktV8ktV8"ýö</Ch>vÁÏ=K?C>ê&>ol?O§:FÍ
:<?DÍG>(V8(V8"ýö<ûý¨<D;X<H?¯;¿k;N?¡ì'9H-9Ï[ø>êãG>åV8åV8"ýö<-ê >¶9>úÐ]?ØÝ6>a	>Ú*?/ :T¸v:éñ?NçG>¢V8¢V8"ýö<z¹x>3ü>DT?öùk=ò(=ÿÈ2?È Ü9æùò9]íç>	ïG>^V8^V8"ýö<Ð·¤>9E>AÎU?·ë¨=p=fÓ(?ù`:Vb:zIÖ>H>ªV8ªV8"ýö<G>'>{U?ß(>®Õ=9Ð&?à:±ë":×>H>Ø´V8Ø´V8"ýö<{Q©>l?>áob?_¡<>O->Qò3?¤C¢:³^:µ:?5H>¿V8¿V8"ýö<¶>@_L>Â·d?N>DI>%ê2?Å¥:£ì:$??'H>RÊV8RÊV8"ýö<fO=>ÛÐÐ=8h?0(Ñ=Î¨=ã2?C:2$X:"?F/H>ÕV8ÕV8"ýö<(>èã2>sU?óxî=Ù'·=¨&?763:ô
:"?Û;H>ËßV8ËßV8"ýö<®Í> }'>Ù¹?z>lõK>\1?ÞK:Ú9:Ò?)<H>êV8êV8"ýö<n6Ñ>i>ã­¶?->ãöK>³D?Ñ:Õ_6:¯M?SH>EõV8EõV8"ýö<hµ¬>ÚA?>',g?f´>¾=ý®;?Nÿ:ÛnZ:úb?¹\H>W8W8"ýö<ôÃ>Mn>ûã³?¤ú7>Zó=>ÑA?þs}:V/:=H9?ö\H>¾
W8¾
W8"ýö<@¸>²aê=¶>É?ØBU>­ãò=ÁÅ`?Ú%Ü:¤O:fµ?iH>{W8{W8"ýö</ì=T=²ÌW?/t=È7=C*?ÖÔ9ÔÅ9j=	?kH>8 W88 W8"ýö<c2{<l<ËßN?vÆ;Ê¾;è`?7v8ÿã=6pH>õ*W8õ*W8"ýö<ô>; >M9Q?1 Ï=?¦¢=b#?_:}¼X:éA"?ÊuH>±5W8±5W8"ýö<å>¹Á/>à(`?Çõ=Ü.¹=)â)?%±ª:²V¬:Ïý>³|H>n@W8n@W8"ýö<*(½>³X>
`?Þ>>ÜÏÀ=¼/?N:Hô}:F?WH>+KW8+KW8"ýö<U÷>[(>ùÎ»?;y>är=xÒ?Ð^::«7?H>èUW8èUW8"ýö<ìò>sw&><Êº?I,>%>D%?yZö:Ùíz:ôT{?9H>¤`W8¤`W8"ýö<k¸x>=P>ÐY?rúÜ=Lª=ÚÇ%?¤Î(:~/:Å>ö>ÅH>akW8akW8"ýö<}ä>q¹>Ðh?uç->B¶æ=.÷@?ðÝ£:óa:Ã¨9?H>vW8vW8"ýö<à`³=W=OøT?Ã\<·¥o<?å$?ï)9ÆËé8°:?«H>ÛW8ÛW8"ýö<+=Ú³8=UO?ý<ÔTc<â·?rÀt9ø¿9Éí>-°H>W8W8"ýö<c>>Q>2O?dæX=af=ÕE/?`	û9NÛ9=?ª¼H>TW8TW8"ýö<&tG>ÿó=,R?äU»=W¡=·*?å
:Ûc«9Ù3K?£½H>¡W8¡W8"ýö<|kt=æõ=åI?c¼,<[g<?é^9»¯8Ëß?¬¾H>Î«W8Î«W8"ýö<:É>ñò[>w5j?|	>Ý+F>âÆ8?Ä³å:Öf:¯9?»ÊH>¶W8¶W8"ýö<Ãg8>¡ÿÑ=èÌ`?Æg7>÷F>ÞÔ.?ô·«:ì:=
?ÛÏH>GÁW8GÁW8"ýö<Jï>Î»->¬	W?¯çT>øF!>£ù(?nyu:ÚO:¶?9ÖH>ÌW8ÌW8"ýö<ñ®>Yk>'~[?¹ Ù=gJ=Òa3?r/:Ó2:T*û>I×H>ÁÖW8ÁÖW8"ýö<ñLw>Á><V?8¾=0=µæ)?
h':Íò9Ä1?ÈòH>~áW8~áW8"ýö<ãB>¿ºæ=R;X?,"=Ázs=="?á[<:\Â:Í?ÒI>;ìW8;ìW8"ýö<©ðJ>È÷=¤KR?°Î¤=±Í=©3?ÕK:R::¢Ü?"I>÷öW8÷öW8"ýö<T%>yÖ0>b?ª¤Ä=>=é6?àÀY:
!:,?"I>´X8´X8"ýö<±û=¿ 	=p8y?ÄK<½(<g??bàt·N«æ8>â½#I>qX8qX8"ýö<EBa>}>ö\?L<>ÙéÙ=*?II:Ð1:xâ
?&I>.X8.X8"ýö<2>®>EêY?¾é=Ç/®=GD+?ª-O:p:»F?(I>ê!X8ê!X8"ýö<¨o>D¦%>ñU?»®°=ñ=£f$?ÉI:V:Rsð>Î(I>§,X8§,X8"ýö<V>Ñ>2X?©>ÆvÃ=5ÿ,?ëÖ:ôCD:w
(?ðKI>d7X8d7X8"ýö<îûþ>ËX>â_o?Î´Ú>uð>ùH?g6:Lê:ö¼?'YI>!BX8!BX8"ýö<û?Àn>«? \z>ÃÑ>1ËX?/);BÆç:Â:?ò]I>ÞLX8ÞLX8"ýö<K>Ç
>lj?B>)¹=t9?Ü:
}{:Z ?xnI>WX8WX8"ýö<¹¯>Ë@>«/j?Þ>Cc>!?»`Á:9 :<9?ínI>WbX8WbX8"ýö<Ü(¶=c=ÿ
?ÁòT=ãÈ¦<³m£?ÝL:ï Û9¢Uo?JrI>mX8mX8"ýö<ÒT>áõ=øU]?æo>¥À_>À?SáÂ:É¬¬:Òu?YsI>ÑwX8ÑwX8"ýö<1³>ý">ºEc?í>õ©>>)5?Jo:]g:Ï?:tI>X8X8"ýö<ê=V=Ö÷I?"<5øe<ÇÞ$?1)9Ô88½ê?RwI>JX8JX8"ýö<§µ>øÊ>UÍl?þ>îS>G	:?[!Å:Ï:Åz4?ÀI>X8X8"ýö<*jv>¡à>¾V?={>îÕê=@9&?)æ`:+	O:A?Ä¢I>Ä¢X8Ä¢X8"ýö<Ó¦¹>1¬R>|a?rB>>ù2?qØÝ:Õ:¯u9?´¦I>­X8­X8"ýö<©¨>ÃÞ!>÷T?b]¬=Öq=7?²Ä9c<Û9®å>´§I>=¸X8=¸X8"ýö<ô`=ÎÜ=uK?{<9Íô;±Æ&?=8üU9
1>®®I>úÂX8úÂX8"ýö<@ë}>äù>)`P?D=áqN=C)?NÔù9[õ9ÀÜb?¼I>·ÍX8·ÍX8"ýö<Pº>.A>ÁæR?¾U>dÝÔ=DW?4	:+9:ýÖ?ÃI>tØX8tØX8"ýö<<Û>Z!>Y?bë=S­=-?á;(:I4:âî>ÉI>0ãX80ãX8"ýö<öò>îÝ,>â,U?»=·a=a¯(?Ç<:¹:D?çÍI>ííX8ííX8"ýö<öh>A>ª
a?lç?>÷Ü>g(?(T´:Z':§?ïÒI>ªøX8ªøX8"ýö<t&æ>ûs>w|q?°ô>¾$>æKM?:>7:¸	??á×I>gY8gY8"ýö<è¤?ú·(>ÊoØ?»É >ê¥³=Íe?ÎmW:FYý9ñ®Y?.ØI>$Y8$Y8"ýö<4?Í?>9D´?t6£>;»×=­Á?
;ëpq:ö
?àØI>àY8àY8"ýö<w3>w(Õ=W?s¨=ùo=[4?Ü:ÜI::ß'?ùI>#Y8#Y8"ýö<v>øÍ3>aW?ÀÔê=_·=¹ë#?çØl:	Uy:e.ó>aýI>Z.Y8Z.Y8"ýö<êº|>L>¤ÏV?£=MqD=£'?è:Ea):bí>J>9Y89Y8"ýö<nO>e?4>á½Y?JP>)æß=Ñ1?%9>:pñ0:V	?Ç	J>ÓCY8ÓCY8"ýö<iJy>Õ>Ù]?Mn1?(Þ?:,?`/:0¹:ð?·J>NY8NY8"ýö<2µ©>uG>¥ÐY?_ëè=7°={0)?:"q:*Ñ*:é°4?Ó0J>MYY8MYY8"ýö<ôüN?)j>±Jâ?÷Á>á>Þ¹?¼	;/p]:?1J>
dY8
dY8"ýö<Õ¤?Ü>}Ëø?"ÑÖ>;5>Øµ?ßM";ñÈC:Ö8Ô?¥8J>ÇnY8ÇnY8"ýö<Loi>¢>>O[?ÈqÛ=b =^1?YV:]I:U>?¯YJ>yY8yY8"ýö<Æû>¢Ww>dñ?$>±I>ê}9?º;Ï:Ç5?Ö[J>@Y8@Y8"ýö<ío>>äSW?Ðó§=½Ov=.?%º:&Z:¯?jJ>ýY8ýY8"ýö<â>xÙ'>»ªU?ë¼=êÑl=²%?`9k:¹:Øä>?«mJ>ºY8ºY8"ýö<¯g¢>sÙB>_U?¯=>¿{=2?Þp:4:Ï*?GJ>w¤Y8w¤Y8"ýö<°éÓ<I6<b)M?\þÕ;´³;]?3äR8­9*P>oJ>3¯Y83¯Y8"ýö<@À>uY>·Rb?Dc>á¤ >Ý5?øè :Se:Ar3?qJ>ð¹Y8ð¹Y8"ýö<cE¦>N¨3>Þìl?¯A>ø>é<?wÍ:Õî:×¿)?#J>­ÄY8­ÄY8"ýö<G÷©>QA>äa?xnA>±>_-?õ²¿:(C:'!?£J>jÏY8jÏY8"ýö<ß¶=«J=Óf?Ï¦¨<±¸0<YOt?é0*9ó;=9ò<æ>%«J>&ÚY8&ÚY8"ýö<·*¡>³I>>ÒX?ùÒ=3<=Î)?`[:<ûq:^Uè>QÒJ>ãäY8ãäY8"ýö<ãÀ§>dÎA>4]?r>6eâ=Bç0?§iw:¹-1:T½2?xÔJ> ïY8 ïY8"ýö<#Ö>)Kl>Øþg?ÚÈ3>5(ú=Üû7?»ª::åx"?
ãJ>]úY8]úY8"ýö<Nj
?½>rv?yÓÏ>#ý>\ú4?;n²:g??×äJ>Z8Z8"ýö<Ót?TI>=&?ãÉ>{ÕB>£P?ª
Ö:Á|:óÌX?jçJ>ÖZ8ÖZ8"ýö<0>MÖ=½çR?¦=%·\=X#?&æ;:â1:|ú?ö÷J>Z8Z8"ýö<×Ì>TBP>Ì{?h>{;>±À;?ãë:¿: øF?ÙüJ>P%Z8P%Z8"ýö<ÁT>ñt>5P?U=i=d?RÀ::î?>ÿJ>
0Z8
0Z8"ýö<¸,?Q_>PÿÅ?
d¥>¢$>mt?¥À:ÙñU:hf?eK>É:Z8É:Z8"ýö<4G«>yC>QP`?Ýd5>ø=¹;;?¾È:XO:î(!?eK>EZ8EZ8"ýö<þßu=Z²=»ØH?Öi<úÌc<+?3@9÷[8Akª?PK>CPZ8CPZ8"ýö<å<Â>*¥Y>¼wd?X,>>X)?Ïª:R:[ù
?ÃK>[Z8[Z8"ýö<. >Ç,>m?è->YÅ=fha?v-á:dA:ä	?K>½eZ8½eZ8"ýö<á£>ovB>¬½W?É+Õ=ÿ*£=Î9'?/:²¼M:¬ ?:!K>ypZ8ypZ8"ýö<su>lÿ5>¶{]?¿6>zÔô=(?(+B:Àh3:·
?'K>6{Z86{Z8"ýö<_ðÈ>¦
f>_?÷A>å>½Ú/?ÄI¶:[{:{9?2K>óZ8óZ8"ýö<ÖÜ>Ì'>£ªU?û´«=Ð=L$?Iuo:è%:¾8?àAK>°Z8°Z8"ýö<èÅw>Æ>>T?$D®=Ü8}=-0?ýáR:MW:õ÷ú>ªCK>lZ8lZ8"ýö<A¾>Z\1>N?Ðsº=íïs=+¬C?\ù:»:èõ>ÿCK>)¦Z8)¦Z8"ýö<Û§>u½í=Oí³?¼j>\_>4g?Í:Òud:}df?ÓWK>æ°Z8æ°Z8"ýö<BàE>Ðî=ÈÕT?t>öÝ=ð?Æ­d::Ð<?aK>£»Z8£»Z8"ýö<¨ì>`ù>®_?Q:m>ÈA>mG?e:÷:¹?ãeK>`ÆZ8`ÆZ8"ýö<Ë°>aML>-K]?õ/>)0>À'?m:h":g®;?nK>ÑZ8ÑZ8"ýö<É4P>l(ø=(ÉV?(¬>2ð=# ?I:ê=::s>?þK>ÙÛZ8ÙÛZ8"ýö<­¾?Ym>?±;â>`¾>
&Z?ûT;C}¢:q?K>æZ8æZ8"ýö<Z%°=nZ=Î¼N?{®<ó|<¬±?vT9]µ87v<?\K>SñZ8SñZ8"ýö<4ª¥>òt?>^]?ô(>ÔÝó=b0?Òe:_:@Õ?nK>üZ8üZ8"ýö<.>+>9ÁW?tº=Q"=P/?:ðà:(ó?Ü©K>Ì[8Ì[8"ýö<¢>X}&>9[?¿>â=îÍ¥=ì¨.?Ì:tî:?w­K>[8[8"ýö<ÀK>Iàø=¡ÛP?uÙl=ó==Q ?Íé: º:1
?ó´K>F[8F[8"ýö<ºv|>É>@PV?XNà=ß¯=$?-tõ9¨àÜ9ú=?¶¸K>'[8'[8"ýö<7u<Ë<QkQ?si;Ë;yÖ?éJ²8dÛ}88Ì3?;¾K>¿1[8¿1[8"ýö<<í=Êc"=^fN?4õ;ÃäÓ;i?¼vÒ8è#8®>¥?·ÁK>|<[8|<[8"ýö<B¬>Ç%N>9êU?
>Õë=É¼&?FËU:ü£>:´?õÄK>9G[89G[8"ýö<Øß<4<Á®I?ä<~ÄR<öG%?Z4*8G9oï>bÌK>öQ[8öQ[8"ýö<×*k>©ó>Q?	=)w=Í]?|":Ýë:Ä?ÏÍK>²\[8²\[8"ýö<Ð]>7¥>WO?=gfp=Ù'?¯Å96þ9Ç>ÛæK>og[8og[8"ýö<cÐ>îÆ$>S\?»g3>®>(?j:¾9:n%@?¶L>,r[8,r[8"ýö<àu>âc>]9Z?°1>ïÊ=~"?O
J:ê<_:ÿ°ç>¿L>é|[8é|[8"ýö<A÷Z>²>Ô¿U?`Û=þÀ®=ÇÓ ?=X:wX:?RL>¦[8¦[8"ýö<óH>Äð=þKV?{®=h{=Õ2?Â#`:`â9Mx}?íL>b[8b[8"ýö<B§>Üê->f?þB>o
>]64?%O;\nÒ:C$?ÍL>[8[8"ýö<Õð|>I>qT?À>lø=!?1:àâq:fî?L>Ü§[8Ü§[8"ýö<Æd>¨	
>B#T?ê!>Jû=äÎ$?5Ýu:[:ÊM?¯	L>²[8²[8"ýö<ÿ>]u>
Y?KÁ×=G$¡=a+?pöd:c§#:3?ê:L>U½[8U½[8"ýö<9´>óiM>dü`?,->ù®ó=®ì5?´ñ:@R:#?`<L>È[8È[8"ýö<·l>¦p>#Y?Ì0>jaâ=b 0?Gt:5:ù/õ>,VL>ÏÒ[8ÏÒ[8"ýö<AzC>bð=wP?Ë6°=Á=Ñ?>öI:î^:rê+?b^L>Ý[8Ý[8"ýö<Øé>3)>b·V?d¯ÿ=4À=YF*?":häc:H#?nL>Iè[8Iè[8"ýö<gc>¥->oV?¬jÇ=M=±[$?J:²k:DAÿ> sL>ó[8ó[8"ýö<:,>¡¼>UÛ[?e9>ò5>Î?)?NcÁ:	@ :x?GuL>Âý[8Âý[8"ýö<mê>~9>X?×Ü>'YÑ=C ?99Ý:c`Ï:ÿ?}}L>\8\8"ýö<õ^>c->J\?+¾â=ù££=Ú[1?Ó"2:=Ùé9C?L><\8<\8"ýö<ç>¹H&>=ÙU?Ý¬=«z=¢0?X§õ9Ì§#:$"À>L>ø\8ø\8"ýö<et¨>XH>è?W?Þµ
>;.Ô=ôù*?þè:'óÞ:C?¦L>µ(\8µ(\8"ýö<åÈ¼>Y>ü^?c>>¬J>+?&vê:Ü
´:\°&?¡¨L>r3\8r3\8"ýö<xÙ>lÒ®=C¥R?Ê¢=X=?ÿÿ9?
:Çç>4©L>/>\8/>\8"ýö<²¡>Aµ$>ixW?2âí=¿4²=TÝ*?ö:Ø
ú9ö~?ÅL>ìH\8ìH\8"ýö<1öH>)¯õ=PfQ?Õ=Å²=Éà?Ä:¡L¿9C?ÝL>¨S\8¨S\8"ýö<ä×©>B>ñ_?D{1>5ö=8?üxt:Sl":
©@?¡îL>e^\8e^\8"ýö<Oi>z
>
ÒR?
=ØK=K+?yÝÄ9 >Õ9 Vì>õL>"i\8"i\8"ýö<>8*>\z?æv>ç*>&ë8?©¹:PÍ:?ïõL>ßs\8ßs\8"ýö<ÁN >¢->Tm?ªÙB>öÆ§=§?'ê:°>:ü,?ùL>~\8~\8"ýö<ªz>µò>pO?ª y=5K>='?÷Û:d"Á9Gt-?»M>X\8X\8"ýö<íYÀ>ULR>$'j?íùl>wl#>þ9?â,¸:&£:D*?M>\8\8"ýö<Àv>øã>:âV?@TÔ=«Ç©= ?tcJ:¾:x¦'?!M>Ò\8Ò\8"ýö<Ö(>_ÌÎ=uQ?2=Jh=×?ÿK3:¯:,?#?2*M>©\8©\8"ýö<ä¹>->ã\?3Øi>"r5>âö$?:Ò&e:ÒF)?¸<M>K´\8K´\8"ýö<p_.>îNÓ=¬@S?Õ%D=$m=év+?Ï9'Ü9uñ>LBM>¿\8¿\8"ýö<ÙPv>]>eòU?XØÍ=.n¢=K6"?Sdå9åµ:À¿>NTM>ÅÉ\8ÅÉ\8"ýö<¤që>´½>µj?¥¡>ÝN<>	;0?Â&Ï:¶dª:Û?8]M>Ô\8Ô\8"ýö<Ü"¥>ßo?>@Ô\?)>ûµ¹=å':?ð¤&:¨î9wÇ2?cM>>ß\8>ß\8"ýö<Ú£
?g>úõ?möª>l¿Y>úþH?¶×ç:¯ê¢:M'6?_cM>ûé\8ûé\8"ýö<?^)>¸ÞÅ?ÅÍ>ÔÑY>×q?¡3;ï\:?M>¸ô\8¸ô\8"ýö<A¬>í»@>ßÌd?-Ø=)­=]@.?6:µG4:}A?zM>uÿ\8uÿ\8"ýö<Ð>Ëm >5l?££~>!X1>ÕÉ7?c*ô:{:Aº\?\M>2
]82
]8"ýö<ß÷>!+>üwT?+\Ð=á-¥=%v!?ã:S`*:-6Þ>M>î]8î]8"ýö<[>Ñ<>üöV?Ì-@>g>i$?±d:T=:­?¢M>«]8«]8"ýö<Ñ<>-.>£W?O>
$>Kõ!?ý~::%?u M>h*]8h*]8"ýö<P²>oN>_î\?5ÔÒ==IfA?Ö\\:%ËE:ù?¡M>%5]8%5]8"ýö<Õ
>?H>Ãä?_ö=Ó)8=tÌX?]Z:¬¡ã9M÷'?Ë¡M>â?]8â?]8"ýö<Å¤>¯-=B@@0À=L8=Å·?®:
nø9m ?¯M>J]8J]8"ýö<Ì@>Ê9>r­X?ò>ÙÍ¾=¡1?)ãl:áT:û­?µM>[U]8[U]8"ýö<éÔö<§<nZ?ò=e@<=/?¨8¿h9õc>ô·M>`]8`]8"ýö<fÊa>+>=¡[?¶Ê>ýüÏ=d^(?ìM:9C:fÓ?¾½M>Õj]8Õj]8"ýö<¤=)>=%lK?_&<D·	<4¢?H90Os9¬;>cÇM>u]8u]8"ýö<øö>¶ïA>óm¢?÷¨>ÀÌ>­qh?¾&­:Êi^:LG?þËM>N]8N]8"ýö<h£>ãB>ßV?û>r>6â5>Öz*?WÐ:H3¨:T?kÐM>]8]8"ýö<Ìb=xf-=YBO?ò:<8o<²[0?@_9|×?9EýÁ>ÛîM>È]8È]8"ýö<ª>7)>[ðS?¦¯=1=÷Ê%?C:§@:Þ¡?võM> ]8 ]8"ýö<"Ã>#Z>F­?g;>ï>Ó6?ã3 :´g:1?ÌõM>A«]8A«]8"ýö<2ë>ÁRD>vX?Pº>#>6H?Ùd
;v0j:oH?)øM>þµ]8þµ]8"ýö<tá{>h>½ZV?mÊÒ==®/*?º¶î9½w:Ïjè>IùM>»À]8»À]8"ýö<T7>nðã=;æM?\bÃ=cK=
%#?|::IEß9©e-?IûM>xË]8xË]8"ýö<tj >÷È>>ø?W?f@C>à> +?UQ:":$b?­@N>4Ö]84Ö]8"ýö<õ©>O	C>¥_?OÏC>W>¬V)?­!µ:ûw:®
%?vAN>ñà]8ñà]8"ýö<ãñ¿>ÚZ>`?~Ó/>;ý=íz1?ôÄ:ñ:E9!?½BN>®ë]8®ë]8"ýö<ÿOd>½iû=]zh?zé=ç»;=×É>?Ó]':äT):sý>!DN>kö]8kö]8"ýö<¨ªa>@>.S?P.Ö=1K¡=lø)?Êr3:Üç9ffF?#FN>(^8(^8"ýö<W[>ý>ñÂS?NTè=hn°=Â(?Õ^:­G:¯O?*IN>ä^8ä^8"ýö<¿Ø¯>ÇL>G
\?A¤
>Ô=Éù*?4:¾Zs:ï²?ÝRN>¡^8¡^8"ýö<5>Á(>=P_?ü>îÔk>¿=(? :T::5?JVN>^!^8^!^8"ýö<#:>=3>nýW?ËÔ= =@,?.GH:4QÎ9¯x?gN>,^8,^8"ýö<¨ê>=.>ôRY?GÁ=bæ=\ -?5q®:'õ:é?ØhN>×6^8×6^8"ýö<³>Ð)>	(]?j	>&à=3ï?ø:Í§7:6.C?EkN>A^8A^8"ýö<Två>²aK>ÿi?ä¶}>ÄÚ>¶X?@.¥:^;:Çá$?kN>QL^8QL^8"ýö<îvÏ>Ç=Ç@,¯¬>Ðâ>&x?j;b[:øY®?¤yN>W^8W^8"ýö<sc3=?²Þ<37N?D<`<»÷?ÄÂ9ÚSW9Ë<3?vN>Ëa^8Ëa^8"ýö<4=JÁ7=ÇkY?Òµ&>&>Ý?^:¯&^:²Øÿ>âN>l^8l^8"ýö<ÉR>¤ê>tß`?~ú>°k>>Jn1?£Å¹:â:E(?¼N>Dw^8Dw^8"ýö<B<¦>C6>>»_?É	5>F>Ôß-?OK:TDF:[2?DªN>^8^8"ýö<ã6¹>@©Z>×X?Â>Ó¶ä=Z '?­©.:¼kñ9ä59?\µN>¾^8¾^8"ýö<Ü;>±á=ñ"T?/è6>QÛ
>+(?,b:
p:û$þ>ºN>z^8z^8"ýö<?& >¾=>©×X?ª¾>iéË=Ãè'?PzB:ùñ:¯©<?ÃÀN>7¢^87¢^8"ýö<|2>Ñ³&>:^Z?¤²:>Ä>;þ3?´G¹:µ:k#?eÃN>ô¬^8ô¬^8"ýö<uÆs>V>?±Y?qÇ=úN=ãv$?!Ý:SÚ:Ðí>ÅN>±·^8±·^8"ýö<s¥>P> ß£?óú=x²=Þû3?¡²f:IAG:×2?nÅN>nÂ^8nÂ^8"ýö<wª>õ>s?¢H>lX²=Pÿ?Ç]»:%T+:Tû?¥ËN>*Í^8*Í^8"ýö<ç©´><O>*-_?+Ð=¸À=¼ 3?îzk:Üd):âï1?PÐN>ç×^8ç×^8"ýö<bfÅ</B|<çSH?ÿRë;Å;m?ÍWA8^Û8ï}a>g×N>¤â^8¤â^8"ýö<=>>=ÇIM?WðH<ýì3<åò?Çjp8
S9J>ßN>aí^8aí^8"ýö<«/·>é-V>ôZ?J	*>åþ=Æ*?©:?«:[³?¨ãN>ø^8ø^8"ýö<a§>N+>rX?%>ªÕ=Ï'?a_:t®T:p?ÐöN>Ú_8Ú_8"ýö<t»¾>íÛT>}ce?5¦>«,p>~1?¢ª:²U:ÌÎ#?M÷N>
_8
_8"ýö<ò×·>8aD>g¨o?à{×>|M>kÓA? ²:«A:òtk?.ýN>T_8T_8"ýö<kl³>¿VA>m?í2¸>ª,>á+?­:Vÿ):6ÒM?O>#_8#_8"ýö<êÂ>¶)^>s¥_?>ùÌ=Ãø8?TÅ»:ê¨¡: ¬?ñO>Í-_8Í-_8"ýö<$|$=£ËÂ<z*X?'­<^><¤'?Õ}8½8Ï?ñO>8_88_8"ýö<ûô¶>vL>8e?~@>û'>K~:?3:'e:T#?ó!O>GC_8GC_8"ýö<Ùp¯<aW<P?»r»;®;Ù	?9U*9ºN?'O>N_8N_8"ýö<þü>+Â(>©ßU?²èý=¨Ã=ê&?âØ:{{Ô:ù¦?í)O>ÀX_8ÀX_8"ýö<ä>ò©5>¡è_?hDr>Æ´->c2?&¨:ÓZ:W1?¾.O>}c_8}c_8"ýö<'T>lþ=ÜU?b°=Ý=Vy&?%?B:r¾:ý¹<?¿0O>:n_8:n_8"ýö<¼¯>Ä1>3R]?46>=ü>®k3?Fþ®::n¹'?2O>÷x_8÷x_8"ýö<SÓ>º&>PÃY?Å=Rm=ÿ+?IU:z!:e<ã>c<O>´_8´_8"ýö<V>áy.>>U?¡uõ=P·»=Ç_'?GY:¤]:Þ>??O>p_8p_8"ýö<ï²Ú>ße>ðht?ÕÚ>KH>|`D?MOÕ:L"{:bqY?¥]O>-_8-_8"ýö<¯>Ø?>¨9j?]ì§>gPp>Tâ2?Óm-;Õ;8c(?ÓcO>ê£_8ê£_8"ýö<a>ùU.>äÂ_?ÏB8>ð
>ß&?îd:M2:¾¯#?HdO>§®_8§®_8"ýö<0°`>1Îæ=
7y?C?Q>î=}`?,®½:@ù:´_9?
eO>c¹_8c¹_8"ýö<³<>E·
>È¦g?ß>'Åò=æ(?ÉG:9.:³?ÅnO> Ä_8 Ä_8"ýö<g>ÈÙ+>W?#ëµ=r=)+?MH}:!YD:%?ÎxO>ÝÎ_8ÝÎ_8"ýö<vØ>b¶i>m?f`>E>Y¿8?A#}:6ä.:_D9?ÕyO>Ù_8Ù_8"ýö<ÀÂ=Ê&=s\?&@=¾=×ñ/?óWÛ9+<9ò!<?-O>Wä_8Wä_8"ýö<ÚV =èwF=nÑN?®L<%x+<Ê?eH9-ßN9MDø>ÉO>ï_8ï_8"ýö<Ü}©>IF>~![?ö>¨ÛÒ=W1?Àx:¾õD:®2? O>Ðù_8Ðù_8"ýö<gÅ>üð>>XÞT?Ôò=Zbº=cÃ&?t1:FH$:Iö	?f¢O>`8`8"ýö<÷>
>h?
Â>óâ=¹K2?câT; ;"=*?ã¤O>J`8J`8"ýö<Î§>Ë4H>®U?`>Ùx'>q+?Êëf:6ÇE:"s?ºO>`8`8"ýö<ÌÎ>jÛ->£¤Y?ûÃ=½$=äÚ'?{Q:t<5:{G?¾¼O>Ã$`8Ã$`8"ýö<±>G$>¿U?Uõ=ÎG»=|Í'?VM:xC:Nå?¯¾O>/`8/`8"ýö<5âg>z	ÿ=ZÂh?î)§>w
V>öîG?Ø:¥*:êH?%ÊO>=:`8=:`8"ýö<,>iÙÊ=¿Y?x%>vï=È0?Vø9©¨9\]L?ÀÒO>úD`8úD`8"ýö<¢¦>X¤D>pïX?7=>»>@o1?e`:[(:¨G?²áO>¶O`8¶O`8"ýö<T¿>±:a>£wY?¾re>sï%>,þ0?úóº:ºG:·z"?éO>sZ`8sZ`8"ýö<Á^x>>ÄR?Ûï=8ÏÄ=	ÿ?/:ØQ:Óô>!ïO>0e`80e`8"ýö<:b>`>\N?D%Z=Äi0=G?Mì9wµ:wÈ>!ðO>ío`8ío`8"ýö<[>{1>ZU?{Ý>®YÊ=±Ó&?¨I>:i±%:ïÿ?2üO>©z`8©z`8"ýö<ê\>è¨>ÊS?âÌ=làN=Ó;.?¸w9Ë9¤È>ÖP>f`8f`8"ýö<vUc>+>üÌO? z{=ÏN=)¥?¹:Ñ9Äb2?iP>#`8#`8"ýö<Y>ªÞ2>ñ`Z?4}>ä£æ=²-?L*:¿:Æ=?Î
P>à`8à`8"ýö<fZj>¾>\d\?ÛK×=?b§=¡£$?×:i:Fì?P>¥`8¥`8"ýö<vJ¥>*=>Õ_?ººk>½Õ,>@.?¶:¼-9:PéC?ZP>Y°`8Y°`8"ýö<¤>
Õ%>Nb?Ù«>>Ý>
R'?é~:°Í}:Á±?KP>»`8»`8"ýö<{}>ÞÆ>þR?_°­=%£=vï-?Óä9Xó9"ºð>»5P>ÓÅ`8ÓÅ`8"ýö<À­0>D\Ó=UþU?$çü=UÂ=¥&?±D:Vè;:×û?Ó7P>Ð`8Ð`8"ýö<<>iÐå=uR?¬Þ=±k¯=8"?&â¸9øë9{Æ?	<P>MÛ`8MÛ`8"ýö<Ú±§<Ó¡O<[ÂN?ý´Î;¥¥;@Ú?áÏ¸×	¸ÞRÀ?1@P>	æ`8	æ`8"ýö<è>Ó}8>ºEY?	>¡Ó=~ê%?
U:aD:ð¹
?"FP>Æð`8Æð`8"ýö<`Õ>Wj>ÓlÑ?Jë,>É=0\?U~|:C':9A?`FP>û`8û`8"ýö<×Û>Ìã >µ®?åd>¾ÍÈ=_è?<=Â:0F:Ræz?fP>@a8@a8"ýö<¹¢3?_w >yJ?·ê>8¥>Ò|]?©2;æVß:ÉL?&iP>üa8üa8"ýö<û}<)l'<A-B? î;ÉbÔ;?`8êÜ59å¤<>uwP>¹a8¹a8"ýö<¯¹>dW>¯Ï[?É	>üÖ=Í-?G¨:
q:S?V{P>v&a8v&a8"ýö<g©e>7>ÁNS?a%Ï=È5¥=¢} ?y.+:S%:¿É?ÌP>31a831a8"ýö<8>
">JY?h'>¼,ì=u5?¶:êg:ïç?"P>ð;a8ð;a8"ýö<D¡v>FÅ>ÃaQ?c¬=Äa=?ê:ô
:8A?"P>¬Fa8¬Fa8"ýö<°µ>'=éÚU?ÂJ]=<Ö.=¦"? Ó9¨"°9åY?ìP>iQa8iQa8"ýö<4õO>hý=ÏhR?°I=)ù=¨ê*?e?:o`:HÏ?P>&\a8&\a8"ýö<DfQ><<û=ê^U?U=i=åÀ$?4:-:3?P>ãfa8ãfa8"ýö<8T>>4S?¥Ñ=¦Ã=ÿö'?8":âA/:}|í>P>qa8qa8"ýö<òÑ¬>ÅH>
\\?ÊlÄ=Vy=¬·1?P:çe:ó÷?á¼P>\|a8\|a8"ýö<n_>_>Þ±Y?åÈ!>ò=Ç*?ÉQ:
û:|¯0? ÃP>a8a8"ýö<ÝÎ>ò¿->õMX?}u>ÚÄ=cO'?qôt:?:§$?WÊP>Öa8Öa8"ýö<\l>ÔÐ1>>T?±«=7³=p%?ËòS:ý}U:&þ>ÐP>a8a8"ýö<£Â>m\>í3a?p#>`Û=c_7?ÊT:[ß:%7?×P>O§a8O§a8"ýö<A â>2>qºÈ?#QÑ= m=¬a?9>:@:1ãý>ä×P>²a8²a8"ýö<gÃ?ÓY>¹å?Í*r>=>Ê×o?­qÜ:mP:ã?ÞP>É¼a8É¼a8"ýö<7§>%ò<>¤kb?µý=ÙE®=Õ2:?"`:Æ©):Ô)?ÕßP>Ça8Ça8"ýö<¹¼+>¤Ó=»O?o÷=Dó=Ë?+9:¥7:?tþP>BÒa8BÒa8"ýö<Ã(ß=ý\=äÎ?Ò\{<ãõN<,v?6óË8Úî­8
?çþP>ÿÜa8ÿÜa8"ýö<U(¡>Ó9>ì^?ªfò=£©³=²,?K:íF:>î-?fQ>¼ça8¼ça8=qi>?ö>¡éV?+RË=£m=ð0?kÕ~:b;]:óp?Q-Q>yòa8yòa8={L>²¼:>¨S?©´==~??¨`U:òm:,K?àBQ>6ýa86ýa8=ñ->²Ñ=ZT?,µ=Ò:=×#?î¡:¦Ö:Nª?ñKQ>òb8òb8=G:=3ï*=ãM?¨<ñù; ê?ËkA8T;o8uúÎ>¦pQ>¯b8¯b8=¦®>8¨L>8wZ?ÉÄ==À,?ãth:êI:¥\?yQ>lb8lb8=cÑ>Ùá8>tÁW?»=¨b=5i'?|B:ÈË':îi?\Q>)(b8)(b8=L§>wE>MäX?$ËS>3)>ì8 ?&ño:÷:©$î>Q>å2b8å2b8==â$C=ÜºJ?tb<Ç-<'?ÔµÂ8BY9WLª>ÁQ>¢=b8¢=b8=
\=h~&=²½T?y·<Sr<"B)?Ö½9ø©9]ç>? Q>_Hb8_Hb8=Ø>¿=$o=#cL?h<B<}ú? ¤¢7MÎ/9>Õl=
§Q>Sb8Sb8=at >/=>	QY?R¢ö=tµ=Õ-?Hq:od,:«&3?(«Q>Ù]b8Ù]b8=Ëk=%=°ºK?RÈ<ÝZð;6?)9r¡29ùÞ>µ¬Q>hb8hb8=ëf>Ç©0>²üf?è >4E>qI)?§y:åïl:V!?)´Q>Rsb8Rsb8=_w>±">Ä4Y?f>É)>7y-?º«:0¡:s?JÃQ>~b8~b8=Äq> É=KÝ?È¬G==²¸"?è0:¶°98$?§ÃQ>Ìb8Ìb8=~°>/ã0>¿|?6Ø÷=2=öÍq?N:®:V/:~?jÄQ>b8b8=@tÝ>«C>ó¸?¹N>Æ2³=©?=Ø:39:Zi?©ÏQ>Eb8Eb8=0Ùµ>öúO>§Õ_?z[
>ËmÁ=;?wïs:úï6:®*?×ÑQ>©b8©b8=éx>
ù>±\?×>dç=9Þ'?¸a:òµF:f?ÂÜQ>¿³b8¿³b8=Ü´é=D=ÊíM?)´<-³<Ö±(?%zO9k\9µ÷ð>éâQ>|¾b8|¾b8=þ{>Td>Y?z><Ð=0D/?2ïh:l7:jà"?wôQ>8Éb88Éb8=ù]>¾z>íV?ÑP¸=q= ?¨(&:ÞSû9s?)?gõQ>õÓb8õÓb8=ñË¶>UT>ç \?Å>ÓÜ=tæ-?h:1:÷$
?QR>²Þb8²Þb8=õ¤> ¥>ªÇ\?è1+>oE>zl$?§yZ:óÂ:B3?JR>oéb8oéb8=Êý>O'1>1Z?5|3>qp>m )?9Q¶:sÄ:4d)?R>+ôb8+ôb8=?Ø>¥Co>L_g?L> ¯6>òd9?GÈ:'x:Ð:'?þR>èþb8èþb8=D¿>ð¬Z>5½_?G.>`Ó=Ø\>?W:#ÖE:ì-?¹R>¥	c8¥	c8=Dýu>`u>^U?àÙâ=rNª=*?Ew:Ù|.:+d5?*R>bc8bc8=qH>õ=ù~P?Ùq=lXg=Ö?`XY:P7:Ã?ë8R>c8c8=ð>¦'>X?¹O>½×=ñN%?9É:eV:E3?]R>Û)c8Û)c8=úÅ>eÌ,>ßÿT?)>D«ß=-&?Ó.0:n:²)?c^R>4c84c8=é>t>4¨R?·=q±=ÄØ ?ä
:ìãC:µ>±fR>U?c8U?c8=5U>z>ê(Q?ï=¢b=ì"?ç^Ý9ç°9÷, ?ÂlR>Jc8Jc8=úi|>½>7Y?Ý0=20?=`ü,?Î$:6Ç:N%?oR>ÎTc8ÎTc8=JK>f]'>è¦Y?ë>Ø=ð:(?ç9:<:²ü>yR>_c8_c8=p>Æ9>­¯Z?¸¬=VÍ=W¡)?®:¦kK:Û¸9?HR>Hjc8Hjc8=V»i>7
> ÛS?DÝ=Ì+¥=L+?eö:À[i:æ(?ÜR>uc8uc8=½?}'F>)½?õ>>õ8>	I?ù¦:i":?#R>Âc8Âc8=¦q<r[5<;NM?é¿Ì;Zò¯;7ô?Ùu
9õ;8mÖè?R>~c8~c8=¸­>-ÓJ>D[?!aH>Rÿ>²{.?¥é8:ö§0:û?zR>;c8;c8=,×>s(>ý{W?Tì£>ë¾t>ýu+?øúµ:âª:C?r¢R>øc8øc8=7bJ>ùï=æW?&Wð=ÜÁ=«°?Yç:L~c: /?¤R>µªc8µªc8=Î»>iòS>(b?
.¢>"[>-=?`èÀ:3O¡:Ð?²R>qµc8qµc8=[­>Ç÷H>\?3>ó]>Ó+?n<r:þQ:§?ñ»R>.Àc8.Àc8=rjl>/D
> ÜZ??=¤R=
.,?":ú?:ßCò>7ÃR>ëÊc8ëÊc8=Sÿ¨=º(S=âL?\H<@<¡³?@¸xÍ7»¾¿@ÓR>¨Õc8¨Õc8=Á}>¾¨
>^,?3 >iÍ=ÐÝ4?$q:|
F:®Û?¥ÓR>eàc8eàc8=Ã®>]×3>ÏÅx?Ás#>f=?D¸½:u«:î´¦?CäR>!ëc8!ëc8==>õºÆ= M?»§£=¦=ÍU ?m¿(:¡iN:iIÑ>;çR>Þõc8Þõc8=
-O>·ôï=?]?èS>¢#>¢%?Æµ:³
v:z?ÇðR>d8d8=5ó>E¿2>)SU?+Ëz=~§5=Ñ·0?5_:ûW:ýü>&ûR>Xd8Xd8=rµx>a>ÛVV??¾z=°B=,%?ßÚ9Ú¶Ù9j®?^	S>d8d8=¼°n><°>ÝGP?ê=B¥i=¾(?iÌÕ9ºpæ9%í>Å)S>Ñ d8Ñ d8=Ãq>­W>ó>W?I_«=i=«M)?ó³2:J5:ýXü>Ý-S>+d8+d8=´æ>'>?ï^?Q>MÅ=oú,?¥:W{t:­È,?å.S>K6d8K6d8=8Q>Z'>,X?)>sá=f÷%?©'#:Ä{2:¡ê>1S>Ad8Ad8=X¡>6ø2>M/]?ø3>/Ï>äÄ$?ëÀ:)u¢:ûL?°5S>ÄKd8ÄKd8=©>¸%>¾W?ùõö=|h¸=*k+?åv8:I~P:ù~â>z;S>Vd8Vd8=(&>FåÈ=q»S?½Ç=²H=lD$?D*;:º+ô9;D?c@S>>ad8>ad8=¦>G],>k¸b?I©Û=8;=Ù';?Û^:OG:®9?IfS>ûkd8ûkd8=lJ>Ç5,>ïS?¤{¦=ôj=õ¸?3*X:13:y?jS>¸vd8¸vd8=Âx>©°>áê[?åÃ>ÙÊ=)?f]c:Ô:«ÙW?ìkS>td8td8=ô>µl'>ÒZ?=>»Ä=à&?Ä=:âu.:P±
?ÕnS>1d81d8=d/>ku>ÐlW?H>ÒÆ=4º'?ÐÏ:\^:)í?ý}S>îd8îd8=>­>UM>²W?QÜ>ñÜ=L6#?3:ºT:f³"?S>«¡d8«¡d8=ê³<>©Ù=á^?·Mp>Ëy,>XV2?ïûd:ïÍ:8?}S>g¬d8g¬d8=ù=§P:=ñ~M?cÀ><kÿ<+?NH9ð.B9«4?¦S>$·d8$·d8=¯ú=tn,=¿ÙL?;=<së<·(?_ê9´q8,<@_§S>áÁd8áÁd8=|>R+3>öº\?´¹>J~ä=7;,?®©o:w
<:	!#?õÇS>Ìd8Ìd8=­"<¥,1<|W?Ok
=ýPå<ýß?Ò¡Ö8ú!9þÿ©>ÏS>[×d8[×d8=Ä>³+/>éÌ\?ÄÞ=°þ®=ÇÐ"?'r`:-½:h!6?>àS>âd8âd8=Ú_¬>^K>UüX?Æ&>klú=Ø|*?Ù^:_:E?mäS>Ôìd8Ôìd8=ý[a>vÀ>}T?½¶=¹k=³¿?Öèn:3:A½*?fëS>÷d8÷d8=)ó=á|=QBV?yüã<¦§<	3.?°n9ü§09Ív,?T>Ne8Ne8=yÒu>.> ëR?6=fb=Q?R½:é×Í9%x;?3
T>

e8

e8=jU>¯½û=UY?Á¿4>°>FÏ1?R>Ü9ìê9ð>!T>Çe8Çe8=l>3Gº=¸Y?Ñ>[Wj>§ )?Í­:çÀ­9;Y?-T>"e8"e8=æ>k.$>àYS?HZ´=Lþ=;"?áÀ9ï¼É9½Âô>ë:T>A-e8A-e8=¸¼>?>k ?wõÖ=á=	C?IG:hÅ:øi0?8;T>þ7e8þ7e8=­>®þ=x
®?Wk>ú=?.yÅ:^:'1F?äJT>ºBe8ºBe8=i½<§>k<:N?­;"Ëx;6í?òq9°­Ç8ü/9?ÍNT>wMe8wMe8=¢^«=gMR=P?	q<.r<(ä ?ßú99ÀÐ7Þd@²oT>4Xe84Xe8= ~{>}P>!øQ?Õå=Hí²=k$?Á3:5æÒ9í@0?.qT>ñbe8ñbe8=Ò>ÉrY>Xw?ez_>Ä>É*G?ñ:øC^:ï²,?N{T>­me8­me8=O`À>³Q]>^?Wî+>Gò=@«5?V1U:3ã[:ª4ø>T>jxe8jxe8=Å§o>È
>z[X?áö="·=«,?"H<:O%:X?ûT>'e8'e8=7ñ=4¨<ÆåN?la<cù;?/°¯879ý>T>äe8äe8=(Ù>'re>]Jr?õ>B>8âG?þè;ù*:úW?°¤T>¡e8¡e8=,)>*>°r[?CE>[Ð=0#?Uf:`y:Îì>k¯T>]£e8]£e8==2ª>=K>(V?`ñ=6~¬=<3?yÐv:ºx:Æ¿þ>t¶T>®e8®e8=Ï4Y>^>ÕãT?G³=J=¯_(?Ö_6:ÈvJ:%æ>ÁT>×¸e8×¸e8=>ä<HÈ<ÛJN?«1<@	<'Þ?9A9òLg>ËÇT>Ãe8Ãe8=MN>~:ñ=ïZ?åê>Þþ²>?ù'?Ä>:ÇÌ:tÈ"?ùËT>PÎe8PÎe8=B¡?wgh>k6?.Ð­>PS)>zd?¥Ù:®Uf:jåq?"ÔT>
Ùe8
Ùe8=mòp>Ý>6åT?MB=Bx=÷ý+?Fôò9¢_Î9F°?×T>Êãe8Êãe8=L:¯<ð=W<¢hP?
ê;»;k¾?`;8ò
9Ò7*>yãT>îe8îe8=8>u×=[?ç¿=+={*?òãi:L.:w+?åäT>Dùe8Dùe8=K¥>¿#>á
\?èk>[4>w´'?y«::×÷c?ÏðT>f8f8=CP²>"N>Ãr]?CCZ>º>ã1?:¹ß::¿GE?òT>½f8½f8=Jº>[¿R>´b?Î1Î=ÇQ=WA?þÐ":%ÿ:¡º?zóT>zf8zf8=^3>x<0>M.Z?W¥>xØ=aÐ4?ú7:<A:)?÷T>7$f87$f8=Pªr>öG>¨åR?Íq=´&f= :&?%ý9\Ç9n¼"?¡øT>ó.f8ó.f8=~>>Æß=ÉZ?ê
Ì=9n=>{,?6#J:91O:)Áù>èýT>°9f8°9f8=,SÂ>ÐÞ\>;a?3>nÍú=ö=7?#ÉP: ¼A:Qñ	?»U>mDf8mDf8=ÇË>/·¶=+GS?L³=Úc×<è?s£9h$9y~?ûU>*Of8*Of8=Sø`=M =J?ZM<xó;ÐÇ?,öe8Ä86=8?##U>çYf8çYf8=½ª>]ÊH>ßX?xîJ>Ôó>Z%?ú:cu:ù?¾*U>£df8£df8=D=±4="M?Â¼?<åì<²#?g>99?×4U>`of8`of8=ñ¾>4]>á-\?w®>_>!K+?J¡:]ï:So?MU>zf8zf8=e1>C:>÷fV?z#>^î=àþ.?h¨A:â%:ÿ*?ÙPU>Úf8Úf8=`?=20=ïI?º@<¥$<Ê]?/$¹`"%9 gÎ¾uQU>f8f8=®6l>ÁT>uW?Ñ,>:>óô%?èU:¶!/:8"?XU>Sf8Sf8=«qN>Z$ô=xX?H=2z=m#?Ór:®·:%H÷>f]U>¥f8¥f8=	Ô=\_=~K?ç=L=jâ&=-§?w49üd9tæÉ>¼aU>Í¯f8Í¯f8=8¢>R7>Ä{S?³	>Dñ×=|"?Óc|:N¬g:6r?ÆxU>ºf8ºf8=Ê>{>¹í[?Oâ=¯O¬=î(?!W:yÏ:=û>çU>FÅf8FÅf8=&>UÏ=·åM?ÓÆ6=ª=E?Ú9Éò8¦H?ªU>Ðf8Ðf8=^1>?&>¸Q?Üç·=Û}=Ñ'?æ: n+:+!é>}¤U>ÀÚf8ÀÚf8=E£b>Å:>ZòT?hs=ñN=£h ?·Úu:C´M:Ìû?ú¬U>}åf8}åf8=±]>*j#>u]?à¦Þ=b
ª='?nD;:ÀCð9"G?ú®U>9ðf89ðf8=²R>T7>IZ?ÂÊ!>î=óü-?ª/i:¿"ò9¼v?JÁU>öúf8öúf8=C÷h>	>»X?	{ø=×_À=ÔT%?1ï:üú9»?ÄU>³g8³g8=eRÎ>Lc>E`h?½«ö=¨=·Ú;?ê::=Í?KÎU>pg8pg8=t/m>n»>n9S?ß+=<=	ã?Ã8:ý:&-3?V>-g8-g8=ÚI<\)<¨Q?ï<ù®õ;Ñv?Æýï8U9lÐ>3V>é%g8é%g8=DÖ>Dþo>fId?ÿ>¢ÒR>Þ6?1 :È*:
Ï@?\V>¦0g8¦0g8=¤Ë>w]f>|5b?$d>%¯D>}'?M:KK:/7?ÐV>c;g8c;g8=>}>
Ú?lÉ¥=¾k=o4?:Xø9§Ó:¯$È>4V> Fg8 Fg8=ë>0ò>rÚ_?¾>ÇNÔ=^&2?íÒ¦:{:ÍÙ?1:V>ÜPg8ÜPg8=Ý<õL+<S?¾x=óì=aÿ?_þf7ÂFz9¹Fì<;V>[g8[g8=´G¢><>Õ\??>Dt>1.?Ëu:AC:Mú ?)=V>Vfg8Vfg8=j>­+>WkZ?w¦=$q=¤U0?&9¹ßã9Dª>+RV>qg8qg8=|é>­!<>ìËR?ð=EÍº=$?Ôî:!Ji:ÃÆ?õXV>Ð{g8Ð{g8=ý±H>ÇIò=
T?Õ>`Ì=¦!%?Æã:¤nè9ªÈ!?¹dV>g8g8=É/<8D0<³hQ?r©
<YÑÝ; ?9æ89§[9(?àhV>Ig8Ig8=Ì¯¨>K}9>]Ïh?ÑX>T&>úÚ&?ktÈ:ç¨:Eé?ÅV>g8g8=^âª>ÝÅE>è1]?b
>îÉ=»3?ïÿ:x:Öj?!V>Ã¦g8Ã¦g8=%=2g»<«V?Èõ<õm<W?9©b9®'¢>"V>±g8±g8=su>9»>4Y?Ü=¡=æR.?+:N:­$?ÄV><¼g8<¼g8=úõW>®T>ygW?°=ýB=ÅÝ*?oàE:úcì9JV?IV>ùÆg8ùÆg8=^¨J>3ñ='-W?øÃ=+=mÉ!?êø:(_:<%?E³V>¶Ñg8¶Ñg8=¼Á?Nö>[ ?³>À>-gn?^Ûþ:¸9¬:¤i=?Ñ¹V>sÜg8sÜg8=\¨>DÕ2>ö[?ÎÎ>ìÛÔ=Ú0?>.:ç:qF?»V>/çg8/çg8==V¾>óÅ^>É¹Z?ìuX>|m>mÅ5?a:}:>y?ÃV>ìñg8ìñg8=«>~">©BS?)è=ª6\=ÊÇ*?tÌ:^s¿9-ªQ?ÓÆV>©üg8©üg8=ÇO>ñ>ÝëN?îj=Ñb8=»#?±¿9^}°9_>VÈV>fh8fh8=0õm>¢å>f5R?L=íM]=þ%?{X8:ÏXF:Óíí>¤ÍV>"h8"h8=Ap>Em>$W?Ä>*­Ð=zÄ%?`:P5:
s?vÎV>ßh8ßh8=t£>æ,A>ã!X?³6>9'Æ=Ñ)?Ra:ï:DN?ÜÖV>'h8'h8=ÐÞâ>×.>Ã¿¸?ùö/>Ï=±Y?n:Nk:&Q?×V>Y2h8Y2h8=Ïì>]>È?Rti>RÏ=^I?Á;Ü(}:d3?ØV>=h8=h8=¡s«=K=ù»©?j;.<yÿ<\â,?W`r9#k 9,eA?XØV>ÒGh8ÒGh8='à=àål=µ¹r?=Úõ§<GF?¹9ýp9
D?BìV>Rh8Rh8=_¼>êÔ\>Z?o>Þ->X0?:wd:r?ÀíV>L]h8L]h8={Y>Ø.>ÀU?(Gà=çþ¦=õç+?j:3!:Zù>¿ðV>	hh8	hh8=&>ó[2>Þqa?Ñ>Ø7[>I*?þJG:kîR:úßñ>-õV>Ærh8Ærh8=¾Ê>M¾Y>]n?vH§>·²l>¥ì4?¿¯:S:$ô?ÀõV>}h8}h8=à×L>LDé=sÎ`?ã(>¶ÿ=öÔ(?¬å²:*Ë}:Òs4?dúV>?h8?h8=Òú>,.<>FX?}7>´>#?U+:Ê-
:%W?6ûV>üh8üh8=HZh>þD>PT?ÉBÂ=Ää=Y!(?Á¦Ò9ûú!:óu¦>'W>¹h8¹h8=Á`>o>Æ|W?xÏ>ÄÙ=´Ô ?Äþ':wÏ
:ré?«W>u¨h8u¨h8=°-p>É>ÎàS?û1À=0Å=÷Ã(??L:X::Ì?W>2³h82³h8=->3>4¡T?$å=1y´=os"?«x:¹:m,_?»W>ï½h8ï½h8=Àk>D>óR?-@«=à3=«Ã?K9DFi9I;?~W>¬Èh8¬Èh8=%>×'>ÐY?mÐÜ=ñ­=X#?rÇ¡:zÂN:£NH?HW>iÓh8iÓh8=µ>Ý4%>»JR?¾I±=·M=qF%?b\.:;±;:Ñí>$W>%Þh8%Þh8=²>ß4>|\?1î=¸¢°={,?ìw:÷{e:õO?q,W>âèh8âèh8=#O>V÷ù= #T?Â(n=.Ù7=Ð%?¯sæ9¬9Æd+?Ç/W>óh8óh8=µ¥>²B8>%úe?µ<°>~f>/­+?¸A®:¢`:¼¢F?0W>\þh8\þh8=$ús>">ñ³U?»Ó=ü¥=1µ#?K
:*K:$(?Þ2W>	i8	i8=Þ>³Þ­=j+\?i>ÝªÈ=T3?æÀ~:BÿA:Y(?:W>Õi8Õi8=7¢>V1>8V?é2ô=LÁ¶=á+?´×{:
ív:u?Ç;W>i8i8=óiw>r®>ö+R?$Û¸=Çã=j¹0?Z÷99á:T
Ü>È@W>O)i8O)i8=¬²>ÞK>ï`?h$H>A>þ(/?	«:.Ê:h*?zDW>4i84i8=xrp>dª>tIS?óØ°=o=r?¯Üf:Aq:søô>ØIW>È>i8È>i8=ß#>%f,>n`?´æ1>ñ->ñ¦1?iús:%:bäU?LW>Ii8Ii8=0F>(ì(>Q¥Z?î>´eQ> (?Á:a§:©?EMW>BTi8BTi8=$Â>à°9>?\?Çl$>ZOü=bÔ&?ÔP:×:áx?/OW>ÿ^i8ÿ^i8=4'h>>DQ?[£=¶q=¶#?:äì9h[?RW>»ii8»ii8=\û{>3>q¼V?¨=ðY=©Ë#?ÒÈb:§ìY:;4?^\W>xti8xti8=ª4>a!><[?3ô=2i=X/?ku&:dÞ:OÏ"?)]W>5i85i8=l°P>%Ð>5_O?Ô°c=ë¥+=¨Ê)?ûË:$:o+?YoW>òi8òi8=«Ï>] >Abb?ì}>¡È*>e«=?cZ:-¾://>?qwW>¯i8¯i8=¬>:O>V¡T?Ðïò=É¯·=¬I)?ê:¾þ*:«kÌ>èW>ki8ki8=6Þ¦>ÄEE>NX?yÏ»=j-=¹¼&?6Ë:¿:
F? W>(ªi8(ªi8=±ÉÆ=¥Àt=MìO?£ÿÓ<
¡­<?I?zá9÷+9sf?0¨W>å´i8å´i8=q½¤>Þh8>Á±d?à/>g>®'?Ä:¤wb:	-?¨W>¢¿i8¢¿i8=î»=Ã=ûÜ¥?õôV=ûß<v?ni:Õ::g ?½²W>^Êi8^Êi8=>l:1>ÊU?&=@c=ªñ-?Ç~:îU%:ò>E?cÑW>Õi8Õi8=±p>>¬£V?èÁ=u=&?d:3q{:û?gôW>Øßi8Øßi8=
<%7<j"O?ß¾;È­¦;GW?K79ð]7÷yò@üW>êi8êi8==*À>¶D'>C
?×¡>·Ð=dã6?Õ´):yÈÊ9->V?ûüW>Rõi8Rõi8=ß¡>²î=ä­?Í&>Eçt=l­?ø:Þ}
:Ö(?ÌþW>j8j8=é>xÚ->ïAg?3Wò=É:¨=qc8?å3;Æûú:U/?§X>Ë
j8Ë
j8=¤©>N¼=>æãd?$jú>ú©>Xû<?J*:D?:sé4?$
X>j8j8=Ïa>ßÁ
>ýMP?Ux=®B8=,?
:Á;:ýåý>¿X>E j8E j8=ç4¹>cùR>´»`?d>ÇþÔ=üÁ4?1z:ê@N:O?¯X>+j8+j8=2ãZ>8P>rW?âuª>£x>X;'?ïs:¢&:[¿:?¡X>¾5j8¾5j8=`³> S!>aZ?ZlB>cé>×9?X:W):X#?&X>{@j8{@j8=²d>ú0
>×6O?º#¡=½:~=C"?ïhÉ99¢kB?²,X>8Kj88Kj8=|_·>hM>d?rÖ>,k>k,?4M:zS:î'7?é5X>õUj8õUj8=Ïß¥>'<>!°a?­c>"¹=3?±Ãt:1\:OV?õNX>±`j8±`j8=Wó©>þè:>}Åh?º>À½=Z3?åT:T:S?TX>nkj8nkj8=|D>rï=§|Q?<îl=f;="?ã
:lÜ9É$?·TX>+vj8+vj8=tÝÉ>ùZ>(bl?oß¤>°h>Úw5?T½:Y:¿)?jWX>èj8èj8=}>¯>:U?;áþ=Æ-¾=+?W¡#::<(:þø>c[X>¤j8¤j8=ß>+>MR?®X= r=é0#?à&:ûÀ-:»Uõ>5nX>aj8aj8=ÎÚ >+°>>ËòW?'â=«6¯={6%?9}9×9/·§>EuX>¡j8¡j8= AÄ>Wÿc>º[\?45>S[>^í1?üt:éN:¸û?ËX>Û«j8Û«j8=Ñbw>ª;>0T?Ð=²óH=$/?wEz:iµ5:L0?vX>¶j8¶j8=bÁ>y(T>æi?Ì M>o>{3?$	£:ØT:4?X>TÁj8TÁj8=Ñô>o8>Î³\?/ô>-
Ð=Pæ/?úÔ:x9I:]¶5?X>Ìj8Ìj8=ÎÀ>þ¬>yru?ë×=©=1ü"?áI:Ð$;:è	?iX>ÎÖj8ÎÖj8=69>®¢>D?%>ã=Ý?n:f-:Éòf?;¦X>áj8áj8=U=FêÁ<µO?ä¥<n¢z<,(?ó¾8iM/9Ôl>«X>Gìj8Gìj8=jdm>Cð
>V?9G>æRÂ= +?®`:?ü9c?µX>÷j8÷j8=$
­>`ãJ>=ZZ?yÎ>Nè=o'?SAX:èU:í?ÂÃX>Ák8Ák8=ÞÑ>o^>¡q?t±>Æu>¨ï8?&
;ÜÀ:[;?½ÎX>~k8~k8=å¬><J>üY?®O>Aß=[Ì/?Z~:Áîm:å±?ÑX>;k8;k8=¹ª=S=ª[N?Ë<aÏr<cÄ?!r7¹Ç	9kÖ
=!ÒX>÷!k8÷!k8=7Ë;>ßæ=`;P?bèd=¹)1=±b%?$:$:^i?½ÚX>´,k8´,k8=z¨>.¢>Ò·]?¬T>$®)>}þ?*ß:Ä:¾?ríX>q7k8q7k8=l¬>
Î(>f?û½>Ý=Gh7?¦:E{:ù?÷X>.Bk8.Bk8=ÞÆS>þ>Ø%R?Sk=F=Î&?ïý®9ÇgÌ9)Û>È÷X>êLk8êLk8==®>U3J>#\?³n">I:ë=ÁÆ0?R_¡:3»n:-?öùX>§Wk8§Wk8=³r>Ì®>L/V?ºM­=Ä=$'?À:¹Ý`:ÎÁ?ªY>dbk8dbk8=íà>FF'>¥V?V|=V:=(-?½¬:Ôv:¬¥ö>ÚY>!mk8!mk8==·?lH>O?ªáj>:û=Xo?Y¡:²F:MP?8Y>Þwk8Þwk8=Ë¨>oÿ@>_?ú-9>ZÔô=è A?Ô,`:K:qK
?P#Y>k8k8=L0>â´7>í[?óÈ=k;=ë^.?J
*:
):Ã¿?o&Y>Wk8Wk8=×>Oy2>Ç_?¶<>µ
´=Ò¿7?\:B3]:7þ>µ'Y>k8k8=Z>îÊ%>[å^?w>,öØ=àF,?n:gY:Ù0?/Y>Ñ¢k8Ñ¢k8=l¨> n!>y]?ò	>jæÊ=.?v:gdV: 2?C1Y>­k8­k8=uBq>
]>qT?Ïâ=ÀÄ¬=v	(?%èí9&:ß9Üj?D=Y>J¸k8J¸k8=¸*º>eN[>ÛPY?Ñ
>1­Á=Ý9-?wèj:^S:oA?SBY>Ãk8Ãk8=@5>n0Ú=è¨T?a?¡=Ë×=?me: o2:%$?÷DY>ÄÍk8ÄÍk8=Ý>¡>ÓlS?ü=de=ôÍ!?½t9~áu9Ðþ>/MY>Øk8Øk8=û*b>zW>Ð}W?Ë=ËØ=õ&?tzG:Àß:J+?WY>=ãk8=ãk8=lX}>9`>Ð¥W?5>&Ý=T!?.A=:X!:ø#?ÂWY>úík8úík8=³¤B>ðì=MR?À$Ï=%û£=±!?°$=:í:#[?~XY>·øk8·øk8=|V>¥>FåQ?Ä$É=Âj=õ¨%?Èfb:3CF:²*?~\Y>tl8tl8=æt>~ì>ø3S?	oØ=ð§=a%?W:s­9þ,k?hjY>1l81l8=n>iì6>¤¸]?gÑÙ= Û¢=M2+?\p:[e:k;?RY>íl8íl8==s>Ií>IüO?û=N=«(?$xå9a:R~Þ>ÑY>ª#l8ª#l8=Ñ@>x!>P?Õï={}=ût?OÁK:ñò:ø$?¢Y>g.l8g.l8=E>N0>_X?/>À=u.?º8:ÎE:ÝG?Y>$9l8$9l8=¨7>6>êÙX?jæ>:æ=öÊ'?:CY:cõ
?^¤Y>àCl8àCl8=(b>zx >lúW?ì=[¶=F&?S:åï0: »?Ü©Y>Nl8Nl8='¿=Ñ?2=GK?IÝI<Ô&<E?Ë$$¸}M9õ}Ì½ªY>ZYl8ZYl8=õð>Ë>ÅW_?)@j>x¼->~,?gÐ:EÞÁ:ì	?#¾Y>dl8dl8='Êô>q2@>£?å*>>r?¤:í:Ì8o?îÊY>Ônl8Ônl8=$E>¾>eV?¯u>Áå=$­0?ì:ö®]:å0?sÒY>yl8yl8=Ù>±y5>!X?>ÞÜ=W]"?Ç¥:îv:$?èÖY>Ml8Ml8=k?FÙ>l}?æÔM>°Ñæ=]Id?©F¡:.=F:aDP?¦õY>
l8
l8=£uR>®ê>ÂZO?</V=V5*=)!?pA6:®Nä9Ç\L?IùY>Çl8Çl8= >j))>hW?T{¦=êt=e.?"q9:Ê
ÿ9m#:?aÿY>¤l8¤l8=Ë>Fí$>ø}R?®æ®=Ý=kÿ%?µí@:f'J:>Qô>Z>@¯l8@¯l8=¦Î=;`s=¹^Y?`W=}$=,'??ú 9V¬¹9Pó]>±Z>ý¹l8ý¹l8=={ó2=@ÆN?(<µ<*?Ö$9¶´9Þ0
?KZ>ºÄl8ºÄl8= >GV7>Ê5`?s5ã=lÉ¦=ã^.?¸áy:äR:üæ?U Z>wÏl8wÏl8=
c>³*>£	`?Ñ\?o*Ï>·(?ÑGZ:MÎF:å?%Z>3Úl83Úl8=a¨>ÛZI>#V?@õ==µ=à4-?(±:+F!:]dW?V+Z>ðäl8ðäl8=¤_5>à=¬ÏN?
ßv=õùL=j)?ÄV:úÍØ9áq?F.Z>­ïl8­ïl8=Û[Ý>½u>¥¶f?ºÑ>÷õ7>ÔöC?§@Ð:Qþ:á*?2Z>júl8júl8=ØÕ>n>6îº?\3N>Åå=Üf?¥ØÉ:³«:j
=??2Z>&m8&m8=¿ûÕ>B->ÍÐ?vh>s\å=az?Yñ:×:JN?DZ>ãm8ãm8=¬x=@=à6K?v÷;æÕ;¾L?kv9,Àö8¥§?íYZ> m8 m8=	>®û+>yV?E>küÊ=O%?¯U:è&:ªZ#?ýZZ>]%m8]%m8=®Tà>Àpb>n}?¹nR>®&ö=.ÚZ?RÁ:î¢w: H?öaZ>0m80m8=)Oü>ì>s?ñ>{¯Z>¶8:?t¬:êÝ: ?.fZ>Ö:m8Ö:m8=ö«>a:B>ö3b?»X.>v"ò=T8?¡:1:-|C?MkZ>Em8Em8=:â×<2"<<üJ?`¿;3+¬;}G?dC98µð8àE>mvZ>PPm8PPm8=2¤>]>,U?²©>E§=nôf?ß:æ<:wL?(Z>
[m8
[m8=+(>çoÌ=ñR?gÞ>ø7§>¢÷)?¶c:Ð:Hvc?¥Z>Éem8Éem8=g>mè'>eW?l->dl>0+?à.P:õ:7.?=¬Z>pm8pm8=Ns?[á>þs?ª>èU/>[HE?£üª:þ8:PW?È¬Z>C{m8C{m8=E§>·>ùö^?VK>¡%	>×Æ=?lC:Ác:!?ö¯Z>m8m8=\©>³0>ßY?@9>ñ]ä=©)?L:~j:c«)?c³Z>½m8½m8=\>½>ñV?öÚ=¸,=êÌ/?Çj0:¦>: í>è¸Z>ym8ym8=´~n>r¹	>Æ§]?ü#?åàí>Û0?@g;}ñ:ø4?«ÊZ>6¦m86¦m8=cð<£<ÇCL?ÕÆ<ö</?ÁS¸ãt9,Q/¾ÜÑZ>ó°m8ó°m8=a©>zK>þZ?ö8>ý>Z9!?4j:DÓ):Ò0?ÚZ>°»m8°»m8=è<A&<HEQ?Ûã;^¹;å?¸è8b9<qÊ>ÜßZ>lÆm8lÆm8=n>°Q(>IU?Ö¦¯=!=3/?MÈ:kå9¬"?®àZ>)Ñm8)Ñm8=Ä³>¦M>©7`?6ö=ç°®=g4?-·:=åj:¾Ë*?yëZ>æÛm8æÛm8=S1Ö>´s>!a?âÌ>
ûÝ=Üû5?]±::Kï>óZ>£æm8£æm8=KÐ3>#¼Ü=P?	Ê=0¾T=*?ÓØ:ù»9ê F?ôZ>`ñm8`ñm8=·¿<Ùf<T?k<¤q<?9"9Zè>\÷Z>üm8üm8=<´o=ç=d
N?p`< *<=?Ï.9ÿ$92?ùZ>Ùn8Ùn8=Ý¥>B>_ÅY?vn$>Õtü=S½&?¾*=:ÝÆ: ÷$?ÐúZ>n8n8=N·>K>É
g?Ê>~`i>~6#?:¤r:®ë?s[>Sn8Sn8=¸+Ó>êDg>Ài?\£h>b%>x4?fAf:Í*:rU-??
[>'n8'n8=ß=f=	VM?Kª<fçl<á>?6ÔÊ8a%9;ü> [>Ì1n8Ì1n8=Âò>=¾>ºÂW?Õxø=m=¼=ðô(?ëýC:Z0:SA?![><n8<n8=<Ô$<ÓÄJ?°_;¯<;¤Á?¸
À69q<Ô([>FGn8FGn8='¶>eS*>¯ÿW?Xè>
fð=õõ$?Ï?:Þ6:;.?B/[>Rn8Rn8=Xx>ôÿ>=X?Ð¸=Lß=õì'?=J:¤C:ÿE,?ÈA[>¿\n8¿\n8=b*>Ç=t.[?XmÒ=æ=þ®3?4:ÄW³9¶|?F[>|gn8|gn8=`ç¨>ÆC>]?-¤>Ï=#Ï2?¸8:r¦X:?tG[>9rn89rn8=°\`>RY>D¤Z?ÜÈ=NB=(w3?!½:Õ9óêz?O[>ö|n8ö|n8=àêv>£E>NRR?'½è=[°=]ì(?lÃ':*2:v
ñ>âS[>²n8²n8=d>«} >V?ºÀí=k®=Áz.?Í³:y(Ï9N1?3s[>on8on8=¼zG>÷vî=â%V?ªi=0=2)?àÜ	:£;¢9_Y?w[>,n8,n8=Pg/=¥ºÖ<ºQ?êÙ<Dá²<C­?ì}9ïÁ8rU§?~[>é§n8é§n8=JP>uc+>	W?Êß=Ø^=ÿ2?oÝV:F»l:Zè>[>¦²n8¦²n8=¯#>ë_ >Y^?"¾>Ì=¥.+?~i-:².:)ÿ>¸[>b½n8b½n8=EMÊ>C}i>EÎ]?SÙ4>Í>86)?::L:ï?¢[>Èn8Èn8=w3<¨I!<7ÕQ?¤Èß;\Ð;ü´	?éò8?PÄ8Ñ?ê¦[>ÜÒn8ÜÒn8=,i>EÛ=aëR?E>==ï=Íâ?Dâ9é09
8?¨[>Ýn8Ýn8=æÞ}<{x<sV?pê
=Âï<;?
ã'·*¯8Cßt½D×[>Uèn8Uèn8=dýù>"R<>vê©?Xp
>Ùb=óZ^?GdB:6¸F:µlú>×[>ón8ón8=ôÎø>|µ->V·?Ðf>å¡É=}?D¯:qG:Ô`?.Ý[>Ïýn8Ïýn8=
Ø>ºî!>Ã[?õ«>K6½=ãÚ4?)yK:Ä2:ìâ?øÝ[>o8o8=l5>)Ï0>	X?E9¼=Í =À±/?¹,:uG:Ý>tç[>Io8Io8=¶`>ü=ûÒc?§	5>¢
>N'?Æ§º:<t:S+?ô\>o8o8=÷~>d4>ø·T?FY=¼î]=hã0?ZÙä9g£%:åØ°>+\>Â(o8Â(o8=0±>gA>ïk?ÄQæ>Æ¤>q 3?l::ðH:0T-?S\>3o83o8=SN=ª^+=)M?ï57<	<»ó#?´ñ9¾pN9Q.»>'*\><>o8<>o8=l>âÜ>X?ÑÀ>Á=/?D8:À£:¾·ç>/+\>øHo8øHo8=õÜ>Å>­f?;6>Á?>¿-?F§¶:z:Q¯(?73\>µSo8µSo8=H¥>Õ?>U?Ø¹=;==sÏ+?[:ô.:ON?Ë>\>r^o8r^o8=TN>Å]!>¨V?gáó=÷Å´=+¯,?"v: :¯ÙD?A\>/io8/io8=`}>ÂO7>åZ?Ä>Û=4)?ý­Ñ:ë¡¸:J]?ûD\>ìso8ìso8==£T>¨¹>n4P?®=<ëm=ß"?2Î9*0µ9?ÝR\>¨~o8¨~o8=P%£>{,A>¸4X?éZþ=ÊlÃ='&?}°:R7:gø?þk\>eo8eo8=")ª>!@C>_?ò¥>ÝÌ=o0?º«:àW:­?Mq\>"o8"o8=Q¶>c">{Y?ì5>6>ÎH"?(J:­[:!I?fv\>ßo8ßo8=jí?«Ø>Aço?Ýk>§>>9gC?dfè:ín¼:¬Ý?N|\>©o8©o8=öq¿>Õa^>ßb\?è7>@ï>Gè+?EË:´:C}?O\>X´o8X´o8=oâ¥>ÇÑ<>­ç`?Þ[U>P$>o&?_I8:`~ :Ïù?Ì\>¿o8¿o8=;Gª>jSB>ÿQ`?Y>Ü¾Í=Ý.?¹'?:5V:·æ+?(\>ÒÉo8ÒÉo8=O¼>©X>*-_?]ô2>»ï=þ??YÉ::dI
?\>Ôo8Ôo8=ß»½>W
>]H¦?vÎ>²
=Gñx?b:noJ:ì*B?°§\>Kßo8Kßo8= >~ >üik?òáÎ=2=Ð6?CSL:Oi/:N?<¨\>êo8êo8=óéÍ>m¹8>É®?dít>åïÒ=5 ?ª{:8¯ò9k?®\>Åôo8Åôo8=¾/w>
>ÙßR?TÆâ=!Í°=ú-$?Æ
ÿ9Ö9,?gÓ\>ÿo8ÿo8=8¦Ä>yó`>¸Ê_?¨|G>À2
>Ä8?ÂS:n w:P®#?Ö\>?
p8?
p8=Í÷g>>>m<U?õ¾>#Ñ=Ç¶#?9â:É :	³?§â\>ûp8ûp8=¾ka>×ð>Y??W9>Í&>L¹%?cª:G´:_yñ>v]>¸p8¸p8=#8`>i>U?uj¡=lÕq=ß*?ÚßÑ9é¿¨9¨1?]>u*p8u*p8=H@>ËC0>ÜU?A®=`}=bm-?`¨:Lú:;Ð%?']>25p825p8=§Êº>.|X>øâ\?],+>gü=¥Ï-?Ïøo:¶)5: )?¼]>î?p8î?p8=Eæ0>vÛ=;³N?"8^=ËG3=&¨?×ò9u°¨9µ7?§,]>«Jp8«Jp8=|.¾>ã)X>Ó:a?á|%>?#ê=¦ð4?ò:¯l:åÙ?3]>hUp8hUp8=£>h&>¸¯V?@7>º>µ?	v{:f:j¡?æ3]>%`p8%`p8=ïä>,n*>F(d?Í¤>íãd>Ò8?SÄ:ÜÞ::S:?kA]>âjp8âjp8=Ç.>A`->÷äT?P±=5=×ä-?kL:®æ9c?|I]>up8up8=½>Å
N>]Ýj?Û">!dÔ=8?Y§R:Æs0:_Ï?ÊU]>[p8[p8=§>Ñn>ÌS?»=§P=æ{-?y-:6:N?d]>p8p8=·.¡>Fø@>tÔU?l³=.=æ'+?án:æÿ;:¤"?>]>Õp8Õp8=P¯>áJ>Âæ\?ñqü=ïù·=ø¢/?¦®:W:lO?£]> p8 p8=Ð±>B.>WZ?i{¡=p=Ð+?§!:H:É×?!¯]>N«p8N«p8=¿>%7<>B¢S?ì0:>V[>©»!?V.:á:Br$?Y¸]>¶p8¶p8=d¸>ð­'>ò\?Y2>)Ìí='?ÑÆp:2@:SZ ?Ï]>ÈÀp8ÈÀp8=§HÇ=Eu=ðÅO?»Ì¥<öv<Ô?lÅ8Ja9è*>Òì]>Ëp8Ëp8=uÌ»>æX>á¦]?ìÊ>ûp?><0?ù: Ô:è?*^>AÖp8AÖp8=ÎºO>P8ì=Äa?,>sO/>>?K·þ9ìÅ|9Üû?¯^>þàp8þàp8=|7>ßÏ#>Z°\?f*»=;x=A?u:)Ã9rD?Æ^>»ëp8»ëp8=ää´>ò)U>Ú>Y?>QG>#ð>Ñ&?W:çZ:"Î?r^>xöp8xöp8=Ýq>	µ>8>X?ëîû=Æ=n"?ª¼:Ve:ªà?r^>4q84q8=·¹Z>iJ>-R?4×=Ø+®=?úWS:ÜÛ7:s"?F1^>ñq8ñq8=iû£>ùÐ;>]_?×>n×¿=éó*?z¢:<a:=Å?íW^>®q8®q8=æ8>x×>!T?=	>BwÝ=!?äà|:¢5K:=I?¯X^>k!q8k!q8=_¢>?>FY?ñÖ=´=Hÿ2?+^:<:Æ?[Z^>(,q8(,q8=4}>ë*>êV?º=^]=0?t::ÿ$:G?G^>ä6q8ä6q8=ÍÁ±>xT>#-V?à¦ø=^û¿=È%?{:Ü«:b/?n^>¡Aq8¡Aq8=l;>¸e'>S[?	·=8=5'?ûy:F:;R!?Å^>^Lq8^Lq8=É§>ü±:>'ìZ?Kl>Ã}Ö=èÒ"?én:0©U:¯u)?í^>Wq8Wq8=øð>ªD,>à\Z?è©Þ=Û¾¡=g50?n:®äR:¸Á ?«^>×aq8×aq8=Ëý>¹¨Æ=ôáL?50=,Ò<Gr#?³9W9Úò>þ­^>lq8lq8=¡pU>»õ=Øþ^?_ø=H	µ=)Ç/?dÄ:Y1:¹8?·^>Qwq8Qwq8=1 >Ï8>¨^]?ð) >­÷=%?´a­:p[b:GD?º^>q8q8=; >å6>ïð`?áÁ¾>
>ì$?	:wä):ûrE?gÐ^>Ëq8Ëq8=<S>2ÿ=çS?õàÛ=§="(?p*:½:Òð?ä×^>q8q8=ì¦q>uö>³xR?À«=fy=$)?::5#:áN?ß^>D¢q8D¢q8=z=C×¥<KL?dWë;_ºÂ;>²?$­¸À!9¬±O¾Ææ^>­q8­q8=K*>øJ>¸\W?¡Äú=lÒ¹=§¼,?o:\Î^:¨	?è^>¾·q8¾·q8=e+x>ýN>ÍZ?ÌµÒ=¬è=ª(?ý:4_L:tá;?ê^>zÂq8zÂq8=¡óÜ>7¯s>Lh?F	?TÄ¬>\ÍK?:x¢6:°©E?ò^>7Íq87Íq8=é5¡>;>í\?J3>O	><è&?KI;Û:°â?ó^>ô×q8ô×q8=·´A>jOë=Õ¼R?P=_ 9=\9?upV:Ï::Lî?%ú^>±âq8±âq8=¡Á>NB]>(S_?´ã=±¢=£3?¡:
SA:ÂV?¼_>níq8níq8=4~>ýï>òp]?/Ìè=.­=¹+?Ý
G:k:Ñ"<?G_>*øq8*øq8(~=v<óë-<HS?°mÐ;Ä¼;EU
?µ*8 fÖ8ÃÔK>(W_>çr8çr8(~=>>|²Y?áØÍ=Ðæ =FÁ#?åK:*:ðð?ÙW_>¤
r8¤
r8(~= §>A#D>	"Z?:9>>Ä
>.½/?	Ã¯:Bî:¥¢?
~_>ar8ar8(~=W{>>ýfW?<$µ=°=§%,?"gí9Hdç9AS?%_>#r8#r8(~=ËvÄ<sì`<º_?,ý;W¦;ÀÑB?f[9æ\9ªI=?_>Ú-r8Ú-r8(~=Ä¿>D>
£T?}ß=ü×¬=³%?Ôë8:û:ÿ©0?Ø_>8r88r8(~=x£<<<Üô]?NVO<K·(<þL?|91éÈ8Ý ?&_>TCr8TCr8(~=45j>cë
>dÌW?.ì=P#A=;Ö2?r$#:àÄ9ÙòT?Ð_>Nr8Nr8(~=C8¥>ÍA>cZ?#>_éò=6Ø+?¬eS:ó:­:?m_>ÍXr8ÍXr8(~=?}Â>ë¢Z>ë¹c?±àY>/d&>a'?¶K¡:e:-Ô?ð_>cr8cr8(~=)Q>ü¿ï=ÏV_?ÓÁ=)=·ª9?ÔtÅ:>ÛG:üì|?é _>Gnr8Gnr8(~=¶>£d½=ÓS?¾=÷x=(&?6ôË9Cñ9¿iØ>ã«_>yr8yr8(~=y²>¸#>¡?ºä>³qÉ=ù|>?i<j:Ë5:¾ì$?P¬_>Àr8Àr8(~=ÊÇ>@91>«L?Ì«>*ì!>e¡l??|Ñ:Èf:1h?(­_>}r8}r8(~=|h>A*>W,h?¢Í>>^>36?vîc:¨¥:L?`¯_>:r8:r8(~=§@>&|é=#R?]\=c²#=>O,?8b:h':¢ö>1±_>÷£r8÷£r8(~=aÌ>M>â8¤??½>04>û?¾L;ÖFl:í?²_>´®r8´®r8(~= >ä>6]Y?wÇ=	9=Á1?l:¢êX:ü6?x·_>p¹r8p¹r8(~=f?l	t>ø;?4Èc>)*>EI^?¨Ú:E:±P?Õ·_>-Är8-Är8(~=TKÆ>¿{ì=À¨Ö?N³>Áo> ?+;³b~:="?¸_>êÎr8êÎr8(~=ÿwp>@®>¾T?æt>29> C)?©k:0:k*?º_>§Ùr8§Ùr8(~=#±s>?4>©ÑY?>FWÒ=­3?Ôh:Õ_	:5ñX?2¼_>cär8cär8(~=oýF>2÷=ßN?}¿¥=M£=û%?ò<E:÷÷æ9'Z?í¼_> ïr8 ïr8(~=>¨>6m?&æ>±2>E?1|:âê:Q?®¿_>Ýùr8Ýùr8(~=´Hé>g*>¨¯?9ì9>ÙÙ=[ÄZ?V£:§ºG:>[Q?À_>s8s8(~=¨o?j)>@Xæ?J*?7£>!b?Ûæ;µ`:ã±?¦À_>Ws8Ws8(~=Óö>Df>:G?ïß>ø¿4>ÄÚR?Tá:É³:m ?¯Á_>s8s8(~=gnH>8Aß=5Ôe?3'>òÀ=EF? L:¼::F1G?:Â_>Ð$s8Ð$s8(~=ëi>q¼=Iä?>ã>ÿ>«Ú]?::äì9H¦?Â_>/s8/s8(~=M_V>R=
Uµ?²¨É>Sü>ûE?>À¸::éj´?Ã_>J:s8J:s8(~=ñâ=¾=%=?õo?=ø9=«Y?Øãq:HÀ9;¡?aÄ_>Es8Es8(~=woT>$bã=»+o?!«,>c&ß=MF?s{y:þG:®k ?ýÄ_>ÃOs8ÃOs8(~=S/ï>´²U>D?§.¤>=>R²?Å¸;«:Nt?jÆ_>Zs8Zs8(~=wª>O>þ!?ËQ>Äå=Õ¬i?©ÿ±:^:ÙÀL?jÉ_>=es8=es8(~=d²5>t"Ò=ñZ]?h=*Ü=Oø:?úEA:âá:Ó6?<Ê_>úos8úos8(~=ÖJk>Uè>zRd?;ÌÞ=!=!<?5ð:O]¯:/?ÏÊ_>¶zs8¶zs8(~="ÁC>n¥È=9Ây?X£=f6?=ªIZ?eY:lò$:{Ë(?©Í_>ss8ss8(~=*ò>Zï
>Ù?Á9a>O%>×d.?:­²:WÎ:ÿ1?Î_>0s80s8(~=:l>
>Õ?o£>>ñn=«ò¨?\Þ::üë98ñ?¸Î_>ís8ís8(~=<Õg>7×ý=Îi? Ö>Êï>%J?©I;±ù:èN?SÏ_>ª¥s8ª¥s8(~=`A>]=3J?<â?>í#æ=ØqU?êè:K`:ÞÇ?¸Ï_>f°s8f°s8(~=s!>¦êë=ê:?Óy>Dê=
U?ùË;[r:ê?KÐ_>#»s8#»s8(~=jî³>ì9>#°?V?>*} >¬l|?Å5;Ã:?çÐ_>àÅs8àÅs8(~=þb>¾4å=}?¼>§º;>\ê??GM;wã¤:ûÌg?sÑ_>Ðs8Ðs8(~=úH¢>4³>¥±?gµ>Å*>$¿?ÚE5;ñ;¡:è?Ò_>YÛs8YÛs8(~=¬w>:qÿ=p6x?µ}>¨ >2ÞJ?r·ü:¨5W:ÙN?ïÒ_>æs8æs8(~=[¦B>5¾s='pÌ?ÊÎ±>&Ë>'?kª;±3k:@n©?[Ó_>Óðs8Óðs8(~=× >æÉ=ªðË?±ß>?4>¦?<ÿW;_ :»¬?ÁÓ_>ûs8ûs8(~=Ýê >_Ð=±ÿÅ? î>?2>[«?Ú1;c°:Ä?5Ô_>Mt8Mt8(~=&(r>¶=â?ª?rÍ> >g·»?e_; ì:?µÕ?©Ô_>	t8	t8(~=ñKª>Ó¦Á=& á?ã!?`G>Ì¹?ã.;¡Ú×:?e?Õ_>Æt8Æt8(~=µÅ>çí=?þÓ?n¹?]×?jñ£??Âé;ð6;îç£?ØÕ_>&t8&t8(~=¯Ò÷>p¾ÿ=7ø?i[?Ý³>0ëÀ?ìÞ;2í:ì¬ï?LÖ_>@1t8@1t8(~=`(ó>Ä±í=)ñ@<ë?þ8>,=ç?Yë;Y¨;É¶ß?àÖ_>ü;t8ü;t8(~=`É>dÂ=±@z¿?6¿à>w'Ú?ïÒ!<Ó!E;ç%Ò?k×_>¹Ft8¹Ft8(~=é >=Å@Z?#[!>ÔÐî?ï;¥;¯ÜÀ:ÑSÛ?È×_>vQt8vQt8(~=`»>3§²=,@@ÑÆ?²·»>ÅX²?(2±;Ó¸:]nõ?5Ø_>3\t83\t8(~=Í>çÃ=V@dB®?I°»>Ø®í?¤;<<;%¸?ÑØ_>ðft8ðft8(~=]®>Ã¼=§7ì?t?>àæ?M¬ê;ë;m4ç?\Ù_>¬qt8¬qt8(~=FÜ>më=»ï?UÉ?HÛ>ºë?É6!<Íl;®@&Ú_>i|t8i|t8(~=ê¶>U=ßñ?½-?î:>Îvä?·ô;ÖÜ;¬ð?¢Ú_>&t8&t8(~=½v>¢O¡=_êÞ?mQ?Òõh>XVæ?ÞÝ¹;zÀ:¶4÷?Û_>ãt8ãt8(~=­>rÉ=GÜ?áª?>\ð
@$ï;j;*üí?ÐÛ_>t8t8(~=>>~Ø=c¶?h?3ýä> ê¥?zè<â{K;_Ê³?TÜ_>\§t8\§t8(~=UÙ>"l¶=!NÙ?ÕvO?î\U>#ìø?6íÙ;o£ð:Öç?±Ü_>²t8²t8(~=£û_>h=À÷?ã%?ÞäW>¦´Ä?ìö¾;{Ô:¥æ?5Ý_>Ö¼t8Ö¼t8(~=S>jã=Ï?wN>gÌ=µJ?ÝÏ>;Ôåd:gÕ?²Ý_>Çt8Çt8(~=$>=Q`?ÿ>Ýv=Éé ? ;+N:	ÇÆ?ÂÞ_>OÒt8OÒt8(~=ó>³2°=
W?ç>Tw«=[U?`ü¿:{Ç!:Hæ?tß_>Ýt8Ýt8(~=3±=':I=¥na?\±ê="o]=ª?<:©£9Ö?Ú?>à_>Éçt8Éçt8(~=(>?=	»?©g>êÏ£=çZÍ?k8¾::Øé¶?.á_>òt8òt8(~=òZ`>Êt£=h°¯?<Ó=OÒq=Jï_?RÝ:`ÝC:=¨-?|á_>Být8Být8(~=×å~> ¥=þÄ?½õ>m>¿?ÿ%ï:ÆÄ<:U)¢?Ââ_>ÿu8ÿu8(~=¦¨k>Òõ=o7v?ä:=*æ=ã7j?¶:yé9t@Uã_>¼u8¼u8(~=­>)Ý=ÞEa?Dõ=Z¢=£A?Î©:Ük:N8?ùã_>yu8yu8(~=v>°>¤u?g°%>®3Í=ª´N?Î[Ê:¦Ëg:@}_?Âæ_>6(u86(u8(~=3ò>DÑÑ= ´?!N>h)>
5C?Å¿:}q:5K?ç_>ò2u8ò2u8(~=*þ>Då=¯?|_><>Ê?;!:Ð?'ê_>¯=u8¯=u8(~=Ë,2>´ÄÆ=$ze?öCB>ûÜ>oz??ëï:»eG:@ëF?fë_>lHu8lHu8(~=/uS>²ì=/Üd?ÔV===±ßM? U:Ã£:ùA?î_>)Su8)Su8(~=ôã¦>:û=Ö©?ÿö7>xª=Ò!?Ú>·:ÏÛ9tÕ?Óñ_>å]u8å]u8(~=¾ád>Ó>a]?]j>Ìë=-?y¨:KdG:]ã,?Ìó_>¢hu8¢hu8(~=^>#à½=H¾Ï?¬N>Ö¦=G?Fã:ÜJ:*@.?ô_>_su8_su8(~=§>ñ0ß=D±?÷&>H=#Ã?­é:<ad:¬é?)ö_>~u8~u8(~={e>ã=?Ú>ÐQÜ=È,?pÄk:ÔýO:ð?vö_>Ùu8Ùu8(~=Ç&>Á°!=M@ ñ>
QÜ=¹:.?:6:Î5:ð*:?)÷_>u8u8(~=ê'>Í=HQ??¨=É=µ©$?O:ëË:l"
?_ø_>Ru8Ru8(~=Þn>?¿>ZP?J§ú=­¾=EC(?@G:á#:¡(?Hù_>©u8©u8(~=OÑ(>
lÍ=bR?Yz=lK=´8#?QJ:µ:W:ë ?
ý_>Ì³u8Ì³u8(~=)>!Æ=
Z?éù=ZI=l/?*öH:,=:Äù?½ý_>¾u8¾u8(~=)a>ð½>pW?y}$>sò=¢-?x±:¿:HG?Åÿ_>EÉu8EÉu8(~=Pß6>=Úß=x"Q?¯%=qR=5?/ä5:Xcÿ9ÂS6?#`>Ôu8Ôu8(~=Ö^|>Î
>ª«[? «=-}=áH-?ò6:]:î96D?R`>¿Þu8¿Þu8(~=|×/>¨Â=Ag?­¶>>ð=÷à(?tæÚ:_:¿r>?å`>|éu8|éu8(~=öÁ2>ÛÈØ=S?q´ò=dº=´«&?Ñ:m:(<,?:`>8ôu88ôu8(~=Õj×>êÀ4>	?®ª>ÀÈ>£`?m;(:²?Z`>õþu8õþu8(~=\Í>@ð>µSS?pÙ>6Ø=¡Ä&?:ÐéS:N(?~A`>²	v8²	v8(~=qur<ô<[»E?¿Ôm=¢R=Ó?ÜÞ:Ìï:û¥î>9G`>ov8ov8(~=§P>V4ù=5XV?åÞ=@l­=«$?cÄ:²»¸9ØE?CV`>+v8+v8(~=eUy>Ë>?[?èë=Ü°=î+?L7:®P:KÐ? Y`>è)v8è)v8(~=©Ï¤>w9>,}c?£¶í=:Ó¯=ñ
-?ð¸`:º;:¤9?Da`>¥4v8¥4v8(~=ãÀr>y>Q²R?7Á=VÈg=·(?½³b:ÖÿG:þ?'t`>b?v8b?v8(~=L{=@[=a}M?W{p<gQ<Ëê?Y2	9Ya¸8}>?u`>Jv8Jv8(~=±¹z<8Ö<1 L?96è;ñ/¹;Ä ?ÔmÅ8¡)N9¸'u>`>ÛTv8ÛTv8(~=*O>ô>0N?T¥=È:V=:´?£Øá9#!:ë[Ô>g`>_v8_v8(~=A¾<|am<A-M?³ß<Ì{Õ;¼!? Ã5~¼8*Ì<Þ`>Ujv8Ujv8(~=´òÕ=¢=º@S?'l,>
>ïã?ðR9`Û¸9(>É`>uv8uv8(~=×(©>C>$]?A$>¢£ó=õ,?§:a[l:2¯?¬Ì`>Îv8Îv8(~=¹äÁ>Í">.?ÅH>¬>e1?ZË:2A:7'.?Í`>v8v8(~=JÔ>->_?rð>v>/z?v]1;g~:è?¶Ý`>Hv8Hv8(~=Íö >®Ð5>$¤b?	>W@G>'45?ñ:px¥:p:?Çó`> v8 v8(~=KÁÅ>Ý²d>Ç\]?ª>p¥Q>F7?<Ä: :¶ë!?æ3a>Âªv8Âªv8(~=é">Ï­=gN?,j=ñË	=ú&?«47
Ó9f ã<-<a>~µv8~µv8(~=>¤(6>¡\?9¤ö=þ±=Ï1?ìb:£ôF:hþ?=a>;Àv8;Àv8(~=@H½>V>Íàa?>´Ó8>l3?£à:R®³:à ?ÿFa>øÊv8øÊv8(~=
¿>V£0>½Ò^?î>#M>Ú6?ÖÏz:¯Î`:mÎ?èGa>µÕv8µÕv8(~=¸6¹>ÆãV>¥\?4 ;>ã>6?uâv:Éû<:7'?Ja>ràv8ràv8(~=)Z=
1ª<G?Ó³<¼è;+?¼8QÁ8¥;?§ma>.ëv8.ëv8(~=aÕs>çú>ç~Q?"©É='&¨=?ÝvW:uÿA:à)?}a>ëõv8ëõv8(~=UÖÀ>8ºY>
¼b?i4ë=¤=R¯B?Ån:ÞR:¶?±a>¨w8¨w8(~=·ûí>xå>²'`?ñ
B>ö>Àw1?ÿzá:ù°:¯#?îÇa>ew8ew8(~=Bþ¶>oÜS>)]?G>·¡â=/?;ïv:(J:2Z?3b>!w8!w8(~=ê=]c;=ÎL?F}Z<7Z9<3â?þ>¸	¾.9I¾È"b>Þ w8Þ w8(~=5r>ñ>ðêQ?ÔÐQ=oû=T+?ã'ñ9;oá9+í?¬@b>+w8+w8(~=aYc>î¥	>àiS?o =àÖq=¾D%?µO:¦<*:?Ñrb>X6w8X6w8(~=HÞ>St>s£h?lÝ>I>¥C?Êtå:j:w:?¶b>Aw8Aw8(~=¦Ø>Ëc>ürX?ªÜZ=A&!=9×-?^@Ï9ïÒ9êû>D¯b>ÑKw8ÑKw8(~=öB>éü">¨W?	[y>#K>?]uk:äP:öà?uÍb>Vw8Vw8(~=\]>`> T?©=à=a#?ÛW$:×ÿ:Ò?¬c>Kaw8Kaw8(~=£ÖÇ>X³j>]ùY?CtÂ=1ñ=ç#3?ÖV2:.¼":F?å+c>lw8lw8(~=fl>k'%>U?rØ=x*c=+?µ×a:[?:%?§.c>Ävw8Ävw8(~=9g> >\©\?j(>À>C(?µ|­:ð¡:ÙÉ?	ec>w8w8(~=}°>µO>nY?iP>Þ=î.?M½k:J,:AQ/?Ýwc>>w8>w8(~=Up>¥/>lúV?>zð=6"?i:Xì9á?q}c>ûw8ûw8(~=åb>×>ÇýX?NCò=CÂ=Ü¿?Øi:ËÔ:Ñn=?~c>¸¡w8¸¡w8(~=äçQ>÷J>1¤L?ô{=mE=¢#?É9|ÞÉ9ôþ>c>t¬w8t¬w8(~=þ=>¶ê= °N?ÖÃD=Ð#=¿?gÃÂ9#±»9Ò?^¢c>1·w81·w8(~=|Æ¸<rOa<ñQ?ËÛ;	¹;E?¼°8´ú8²©>¤c>îÁw8îÁw8(~=×6>?!>bNV?]¿=Å®=xý&?·R:4:ÊÜ>¶»c>«Ìw8«Ìw8(~=Oj>)°>s0R?þÅ¶=sã=¥
&?ô=:À9¨I?#Åc>g×w8g×w8(~=¸>m
>«¦?/Ó=f-=ÇL?¶9¢\­9GÂ?0óc>$âw8$âw8(~=GhR>ÅVù=AX?[¹¤=dÍ=Õo"?Úu}:.Eu:2F?§d>áìw8áìw8(~=àû=4Ñ/=[1P?Ædý;ÅÙ;üï?¹¿8(ðB9:{>×d>÷w8÷w8(~=Dº=.Íi=ÄK?$g<ßH<Ð=?ø:ë·@Ó8ëJ¾8d>[x8[x8(~=:>>)ÔX?¨½=õU=-v&?Ø:oC}:b?	?d>
x8
x8(~=k¦<nM<ÌN?Ìò;vhÉ;ÂÝ?êâ8ªùu9\Ük>,\d>Ôx8Ôx8(~=½ <Ìè)<`R?·ªÒ;³º;z0?~ú¸88¹+î¿Éid>"x8"x8(~=àdÚ<;×<ÏÉM?[ö;ÝíÙ;@²?±ü¯¸àQ6XWÁ]ud>N-x8N-x8(~=am>à¹>kòQ?_W=Õ~e=[$?Z·9æUÉ92"é>wd>
8x8
[truncated: 1,273,459 more chars]
