# Supplementary material for: Interaction of chikungunya virus glycoproteins with macrophage factors controls virion production
Source: EMBO J. 2024 Sep 11;43(20):4625–55. doi: 10.1038/s44318-024-00193-3 (PMC11480453; doi:10.1038/s44318-024-00193-3)
Supplement: Supplementary file 5 — Source data Fig. 1 [file 44318_2024_193_MOESM5_ESM.zip › Figure 1/1A/RRV.mqd]

MQD3.1    1683712 1685892 122880 1683456 1686266 1828513 0 0                                                                                                                                                                                                                                                                                                                                                                                                                                                                                                                                                                                                                                                                                                                                                                                                                                                                                                                                                                                                                                                                                                                                                                                                                                                                                                                                                                                                                                                                                                                                                                                                                                                                                                                                                                                                                                                                                                                                                                                                                                                                                                                                                                                                                                                                                                                                                                                                                                                                                                                                                                                                                                                                                                                                                                                                                                                                                                                                                                                                                                                                                                                                                                                                                                                                                                                                                                                                                                                                                                                                                                                                                                                                                                                                                                                                                                                                                                                                                                                                                                                                                                                                                                                                                                                                                                                                                                                                                                                                    /$EXP/Mli lab/$SYS/MACSQuantify,2.11.1907.19925/$CYT/MACSQuant VYB,2.11.1907.19925/$CYTSN/3149/$SRC/primary macrophage alpha /$DATE/2022-Feb-15/$BTIM/18:03:17/$ETIM/18:03:17/$TIMESTEP/1/$PLATENAME/Chill 96 rack/$WELLID/A3/$TR/FSC,8.77722/$FIL/AL2022-02-15.0010.mqd/$PAR/13/$TOT/0/$ABRT/0/$LOST/0/$MODE/L/$DATATYPE/F/$BYTEORD/1,2,3,4/$P1N/HDR-T/$P1B/32/$P1E/0.0,0.0/$P1D/Linear,0,80/$P1R/80/$P1G/1/$P1S/HDR-T/$P2N/HDR-CE/$P2B/32/$P2E/0.0,0.0/$P2D/Linear,0,1000/$P2R/1000/$P2G/1/$P2S/HDR-CE/$P3N/HDR-SE/$P3B/32/$P3E/0.0,0.0/$P3D/Linear,0,1000/$P3R/1000/$P3G/1/$P3S/HDR-SE/$P4N/HDR-V/$P4B/32/$P4E/0.0,0.0/$P4D/Linear,0,20/$P4R/20/$P4G/1/$P4S/HDR-V/$P5N/FSC-A/$P5B/32/$P5E/0.0,0.0/$P5D/Linear,0,1000/$P5R/1000/$P5G/1/$P5S/FSC-A/$P5F/561//10 nm/$P5L/561nm/$P5O/100mW/$P5V/293/$P5T/-00/$P6N/FSC-H/$P6B/32/$P6E/0.0,0.0/$P6D/Linear,0,1000/$P6R/1000/$P6G/1/$P6S/FSC-H/$P6F/561//10 nm/$P6L/561nm/$P6O/100mW/$P6V/293/$P6T/-00/$P7N/FSC-W/$P7B/32/$P7E/0.0,0.0/$P7D/Linear,0,1000/$P7R/1000/$P7G/1/$P7S/FSC-W/$P7F/561//10 nm/$P7L/561nm/$P7O/100mW/$P7V/293/$P7T/-00/$P8N/SSC-A/$P8B/32/$P8E/0.0,0.0/$P8D/Linear,0,1000/$P8R/1000/$P8G/1/$P8S/SSC-A/$P8F/561//10 nm/$P8L/561nm/$P8O/100mW/$P8V/335/$P8T/-00/$P9N/SSC-H/$P9B/32/$P9E/0.0,0.0/$P9D/Linear,0,1000/$P9R/1000/$P9G/1/$P9S/SSC-H/$P9F/561//10 nm/$P9L/561nm/$P9O/100mW/$P9V/335/$P9T/-00/$P10N/SSC-W/$P10B/32/$P10E/0.0,0.0/$P10D/Linear,0,1000/$P10R/1000/$P10G/1/$P10S/SSC-W/$P10F/561//10 nm/$P10L/561nm/$P10O/100mW/$P10V/335/$P10T/-00/$P11N/B1-A/$P11B/32/$P11E/0.0,0.0/$P11D/Hyperlogarithmic,-1.0,1000/$P11R/1000/$P11G/1/$P11S/GFP//FITC-A/$P11F/525//50 nm/$P11L/488nm/$P11O/30mW/$P11V/380/$P11T/-01/$P12N/B1-H/$P12B/32/$P12E/0.0,0.0/$P12D/Hyperlogarithmic,-1.0,1000/$P12R/1000/$P12G/1/$P12S/GFP//FITC-H/$P12F/525//50 nm/$P12L/488nm/$P12O/30mW/$P12V/380/$P12T/-01/$P13N/B1-W/$P13B/32/$P13E/0.0,0.0/$P13D/Hyperlogarithmic,-1.0,1000/$P13R/1000/$P13G/1/$P13S/GFP//FITC-W/$P13F/525//50 nm/$P13L/488nm/$P13O/30mW/$P13V/380/$P13T/-01/$NEXTDATA/0/$BEGINANALYSIS/0/$ENDANALYSIS/0/$BEGINSTEXT/6801/$ENDSTEXT/119538/$BEGINDATA/4096/$ENDDATA/4096/                                                                                                                                                                                                                                                                                                                                                                                              /@MB_P1_BASE/HDR-T
HDR-T
0
4/@MB_P2_BASE/HDR-CE
HDR-CE
0
4/@MB_P3_BASE/HDR-SE
HDR-SE
0
4/@MB_P4_BASE/HDR-V
HDR-V
0
4/@MB_P5_BASE/FSC-A
FSC-A
1
4/@MB_P6_BASE/FSC-H
FSC-H
1
4/@MB_P7_BASE/FSC-W
FSC-W
1
4/@MB_P8_BASE/SSC-A
SSC-A
2
4/@MB_P9_BASE/SSC-H
SSC-H
2
4/@MB_P10_BASE/SSC-W
SSC-W
2
4/@MB_P11_BASE/B1-A
FL1-A
6
4/@MB_P12_BASE/B1-H
FL1-H
6
4/@MB_P13_BASE/B1-W
FL1-W
6
4/@MB_INSSET/PEJhc2ljRW50cnk+CiA8bmFtZT5Tb2Z0d2FyZTwvbmFtZT4KIDxmbGFncz4xMzEwNzQ8L2ZsYWdzPgogPEJhc2ljRW50cnk+CiAgPG5hbWU+RGV2aWNlPC9uYW1lPgogIDxmbGFncz4xMzEyMDI8L2ZsYWdzPgogIDxCYXNpY0VudHJ5PgogICA8bmFtZT5EZXRlY3RvcjwvbmFtZT4KICAgPGZsYWdzPjEzMTk3MDwvZmxhZ3M+CiAgIDx2YWx1ZSB0eXBlPSIzIj5WeWI8L3ZhbHVlPgogICA8QmFzaWNFbnRyeT4KICAgIDxuYW1lPlBtdHM8L25hbWU+CiAgICA8ZmxhZ3M+MTMxMjAyPC9mbGFncz4KICAgIDxCYXNpY0VudHJ5PgogICAgIDxuYW1lPjE8L25hbWU+CiAgICAgPGZsYWdzPjEzMTIwMjwvZmxhZ3M+CiAgICAgPEJhc2ljRW50cnk+CiAgICAgIDxuYW1lPkdhaW48L25hbWU+CiAgICAgIDxmbGFncz4xMzE3MTQ8L2ZsYWdzPgogICAgICA8dmFsdWUgdHlwZT0iMiI+MjkzPC92YWx1ZT4KICAgICA8L0Jhc2ljRW50cnk+CiAgICA8L0Jhc2ljRW50cnk+CiAgICA8QmFzaWNFbnRyeT4KICAgICA8bmFtZT43PC9uYW1lPgogICAgIDxmbGFncz4xMzEyMDI8L2ZsYWdzPgogICAgIDxCYXNpY0VudHJ5PgogICAgICA8bmFtZT5HYWluPC9uYW1lPgogICAgICA8ZmxhZ3M+MTMxNzE0PC9mbGFncz4KICAgICAgPHZhbHVlIHR5cGU9IjIiPjMzNTwvdmFsdWU+CiAgICAgPC9CYXNpY0VudHJ5PgogICAgPC9CYXNpY0VudHJ5PgogICAgPEJhc2ljRW50cnk+CiAgICAgPG5hbWU+MzwvbmFtZT4KICAgICA8ZmxhZ3M+MTMxMjAyPC9mbGFncz4KICAgICA8QmFzaWNFbnRyeT4KICAgICAgPG5hbWU+R2FpbjwvbmFtZT4KICAgICAgPGZsYWdzPjEzMTcxNDwvZmxhZ3M+CiAgICAgIDx2YWx1ZSB0eXBlPSIyIj40MjQ8L3ZhbHVlPgogICAgIDwvQmFzaWNFbnRyeT4KICAgIDwvQmFzaWNFbnRyeT4KICAgIDxCYXNpY0VudHJ5PgogICAgIDxuYW1lPjU8L25hbWU+CiAgICAgPGZsYWdzPjEzMTIwMjwvZmxhZ3M+CiAgICAgPEJhc2ljRW50cnk+CiAgICAgIDxuYW1lPkdhaW48L25hbWU+CiAgICAgIDxmbGFncz4xMzE3MTQ8L2ZsYWdzPgogICAgICA8dmFsdWUgdHlwZT0iMiI+NTQ4PC92YWx1ZT4KICAgICA8L0Jhc2ljRW50cnk+CiAgICA8L0Jhc2ljRW50cnk+CiAgICA8QmFzaWNFbnRyeT4KICAgICA8bmFtZT4xMDwvbmFtZT4KICAgICA8ZmxhZ3M+MTMxMjAyPC9mbGFncz4KICAgICA8QmFzaWNFbnRyeT4KICAgICAgPG5hbWU+R2FpbjwvbmFtZT4KICAgICAgPGZsYWdzPjEzMTcxNDwvZmxhZ3M+CiAgICAgIDx2YWx1ZSB0eXBlPSIyIj41MzA8L3ZhbHVlPgogICAgIDwvQmFzaWNFbnRyeT4KICAgIDwvQmFzaWNFbnRyeT4KICAgIDxCYXNpY0VudHJ5PgogICAgIDxuYW1lPjY8L25hbWU+CiAgICAgPGZsYWdzPjEzMTIwMjwvZmxhZ3M+CiAgICAgPEJhc2ljRW50cnk+CiAgICAgIDxuYW1lPkdhaW48L25hbWU+CiAgICAgIDxmbGFncz4xMzE3MTQ8L2ZsYWdzPgogICAgICA8dmFsdWUgdHlwZT0iMiI+NTEwPC92YWx1ZT4KICAgICA8L0Jhc2ljRW50cnk+CiAgICA8L0Jhc2ljRW50cnk+CiAgICA8QmFzaWNFbnRyeT4KICAgICA8bmFtZT4yPC9uYW1lPgogICAgIDxmbGFncz4xMzEyMDI8L2ZsYWdzPgogICAgIDxCYXNpY0VudHJ5PgogICAgICA8bmFtZT5HYWluPC9uYW1lPgogICAgICA8ZmxhZ3M+MTMxNzE0PC9mbGFncz4KICAgICAgPHZhbHVlIHR5cGU9IjIiPjYxODwvdmFsdWU+CiAgICAgPC9CYXNpY0VudHJ5PgogICAgPC9CYXNpY0VudHJ5PgogICAgPEJhc2ljRW50cnk+CiAgICAgPG5hbWU+NDwvbmFtZT4KICAgICA8ZmxhZ3M+MTMxMjAyPC9mbGFncz4KICAgICA8QmFzaWNFbnRyeT4KICAgICAgPG5hbWU+R2FpbjwvbmFtZT4KICAgICAgPGZsYWdzPjEzMTcxNDwvZmxhZ3M+CiAgICAgIDx2YWx1ZSB0eXBlPSIyIj41Nzg8L3ZhbHVlPgogICAgIDwvQmFzaWNFbnRyeT4KICAgIDwvQmFzaWNFbnRyeT4KICAgIDxCYXNpY0VudHJ5PgogICAgIDxuYW1lPjk8L25hbWU+CiAgICAgPGZsYWdzPjEzMTIwMjwvZmxhZ3M+CiAgICAgPEJhc2ljRW50cnk+CiAgICAgIDxuYW1lPkdhaW48L25hbWU+CiAgICAgIDxmbGFncz4xMzE3MTQ8L2ZsYWdzPgogICAgICA8dmFsdWUgdHlwZT0iMiI+MzgwPC92YWx1ZT4KICAgICA8L0Jhc2ljRW50cnk+CiAgICA8L0Jhc2ljRW50cnk+CiAgICA8QmFzaWNFbnRyeT4KICAgICA8bmFtZT44PC9uYW1lPgogICAgIDxmbGFncz4xMzEyMDI8L2ZsYWdzPgogICAgIDxCYXNpY0VudHJ5PgogICAgICA8bmFtZT5HYWluPC9uYW1lPgogICAgICA8ZmxhZ3M+MTMxNzE0PC9mbGFncz4KICAgICAgPHZhbHVlIHR5cGU9IjIiPjYzNjwvdmFsdWU+CiAgICAgPC9CYXNpY0VudHJ5PgogICAgPC9CYXNpY0VudHJ5PgogICA8L0Jhc2ljRW50cnk+CiAgIDxCYXNpY0VudHJ5PgogICAgPG5hbWU+Q2hhbm5lbHM8L25hbWU+CiAgICA8ZmxhZ3M+MTMxMjAyPC9mbGFncz4KICAgIDxCYXNpY0VudHJ5PgogICAgIDxuYW1lPkZTQzwvbmFtZT4KICAgICA8ZmxhZ3M+MTMxNzE0PC9mbGFncz4KICAgICA8dmFsdWUgdHlwZT0iMiI+MTwvdmFsdWU+CiAgICAgPEJhc2ljRW50cnk+CiAgICAgIDxuYW1lPkFjdGl2ZTwvbmFtZT4KICAgICAgPGZsYWdzPjEzMTQ1ODwvZmxhZ3M+CiAgICAgIDx2YWx1ZSB0eXBlPSIxIj4xPC92YWx1ZT4KICAgICA8L0Jhc2ljRW50cnk+CiAgICAgPEJhc2ljRW50cnk+CiAgICAgIDxuYW1lPk1vZGU8L25hbWU+CiAgICAgIDxmbGFncz4xMzE5NzA8L2ZsYWdzPgogICAgICA8dmFsdWUgdHlwZT0iMyI+bGluPC92YWx1ZT4KICAgICA8L0Jhc2ljRW50cnk+CiAgICAgPEJhc2ljRW50cnk+CiAgICAgIDxuYW1lPlRyaWdnZXJMZXZlbDwvbmFtZT4KICAgICAgPGZsYWdzPjEzMjk5NDwvZmxhZ3M+CiAgICAgIDx2YWx1ZSB0eXBlPSI3Ij44Ljc3NzIxNzg2NTwvdmFsdWU+CiAgICAgPC9CYXNpY0VudHJ5PgogICAgIDxCYXNpY0VudHJ5PgogICAgICA8bmFtZT5Vc2VyTmFtZTwvbmFtZT4KICAgICAgPGZsYWdzPjEzMTk3MDwvZmxhZ3M+CiAgICAgIDx2YWx1ZSB0eXBlPSIzIj5GU0M8L3ZhbHVlPgogICAgIDwvQmFzaWNFbnRyeT4KICAgIDwvQmFzaWNFbnRyeT4KICAgIDxCYXNpY0VudHJ5PgogICAgIDxuYW1lPlNTQzwvbmFtZT4KICAgICA8ZmxhZ3M+MTMxNzE0PC9mbGFncz4KICAgICA8dmFsdWUgdHlwZT0iMiI+NzwvdmFsdWU+CiAgICAgPEJhc2ljRW50cnk+CiAgICAgIDxuYW1lPkFjdGl2ZTwvbmFtZT4KICAgICAgPGZsYWdzPjEzMTQ1ODwvZmxhZ3M+CiAgICAgIDx2YWx1ZSB0eXBlPSIxIj4xPC92YWx1ZT4KICAgICA8L0Jhc2ljRW50cnk+CiAgICAgPEJhc2ljRW50cnk+CiAgICAgIDxuYW1lPk1vZGU8L25hbWU+CiAgICAgIDxmbGFncz4xMzE5NzA8L2ZsYWdzPgogICAgICA8dmFsdWUgdHlwZT0iMyI+bGluPC92YWx1ZT4KICAgICA8L0Jhc2ljRW50cnk+CiAgICAgPEJhc2ljRW50cnk+CiAgICAgIDxuYW1lPlRyaWdnZXJMZXZlbDwvbmFtZT4KICAgICAgPGZsYWdzPjEzMjk5NDwvZmxhZ3M+CiAgICAgIDx2YWx1ZSB0eXBlPSI3Ij4wPC92YWx1ZT4KICAgICA8L0Jhc2ljRW50cnk+CiAgICAgPEJhc2ljRW50cnk+CiAgICAgIDxuYW1lPlVzZXJOYW1lPC9uYW1lPgogICAgICA8ZmxhZ3M+MTMxOTcwPC9mbGFncz4KICAgICAgPHZhbHVlIHR5cGU9IjMiPlNTQzwvdmFsdWU+CiAgICAgPC9CYXNpY0VudHJ5PgogICAgPC9CYXNpY0VudHJ5PgogICAgPEJhc2ljRW50cnk+CiAgICAgPG5hbWU+VjE8L25hbWU+CiAgICAgPGZsYWdzPjEzMTcxNDwvZmxhZ3M+CiAgICAgPHZhbHVlIHR5cGU9IjIiPjM8L3ZhbHVlPgogICAgIDxCYXNpY0VudHJ5PgogICAgICA8bmFtZT5BY3RpdmU8L25hbWU+CiAgICAgIDxmbGFncz4xMzE0NTg8L2ZsYWdzPgogICAgICA8dmFsdWUgdHlwZT0iMSI+MDwvdmFsdWU+CiAgICAgPC9CYXNpY0VudHJ5PgogICAgIDxCYXNpY0VudHJ5PgogICAgICA8bmFtZT5Nb2RlPC9uYW1lPgogICAgICA8ZmxhZ3M+MTMxOTcwPC9mbGFncz4KICAgICAgPHZhbHVlIHR5cGU9IjMiPmhsb2c8L3ZhbHVlPgogICAgIDwvQmFzaWNFbnRyeT4KICAgICA8QmFzaWNFbnRyeT4KICAgICAgPG5hbWU+VHJpZ2dlckxldmVsPC9uYW1lPgogICAgICA8ZmxhZ3M+MTMyOTk0PC9mbGFncz4KICAgICAgPHZhbHVlIHR5cGU9IjciPjA8L3ZhbHVlPgogICAgIDwvQmFzaWNFbnRyeT4KICAgICA8QmFzaWNFbnRyeT4KICAgICAgPG5hbWU+VXNlck5hbWU8L25hbWU+CiAgICAgIDxmbGFncz4xMzE5NzA8L2ZsYWdzPgogICAgICA8dmFsdWUgdHlwZT0iMyI+Q0ZQL1Zpb0JsdWU8L3ZhbHVlPgogICAgIDwvQmFzaWNFbnRyeT4KICAgIDwvQmFzaWNFbnRyeT4KICAgIDxCYXNpY0VudHJ5PgogICAgIDxuYW1lPlYyPC9uYW1lPgogICAgIDxmbGFncz4xMzE3MTQ8L2ZsYWdzPgogICAgIDx2YWx1ZSB0eXBlPSIyIj41PC92YWx1ZT4KICAgICA8QmFzaWNFbnRyeT4KICAgICAgPG5hbWU+QWN0aXZlPC9uYW1lPgogICAgICA8ZmxhZ3M+MTMxNDU4PC9mbGFncz4KICAgICAgPHZhbHVlIHR5cGU9IjEiPjA8L3ZhbHVlPgogICAgIDwvQmFzaWNFbnRyeT4KICAgICA8QmFzaWNFbnRyeT4KICAgICAgPG5hbWU+TW9kZTwvbmFtZT4KICAgICAgPGZsYWdzPjEzMTk3MDwvZmxhZ3M+CiAgICAgIDx2YWx1ZSB0eXBlPSIzIj5obG9nPC92YWx1ZT4KICAgICA8L0Jhc2ljRW50cnk+CiAgICAgPEJhc2ljRW50cnk+CiAgICAgIDxuYW1lPlRyaWdnZXJMZXZlbDwvbmFtZT4KICAgICAgPGZsYWdzPjEzMjk5NDwvZmxhZ3M+CiAgICAgIDx2YWx1ZSB0eXBlPSI3Ij4wPC92YWx1ZT4KICAgICA8L0Jhc2ljRW50cnk+CiAgICAgPEJhc2ljRW50cnk+CiAgICAgIDxuYW1lPlVzZXJOYW1lPC9uYW1lPgogICAgICA8ZmxhZ3M+MTMxOTcwPC9mbGFncz4KICAgICAgPHZhbHVlIHR5cGU9IjMiPlZpb0dyZWVuPC92YWx1ZT4KICAgICA8L0Jhc2ljRW50cnk+CiAgICA8L0Jhc2ljRW50cnk+CiAgICA8QmFzaWNFbnRyeT4KICAgICA8bmFtZT5ZMTwvbmFtZT4KICAgICA8ZmxhZ3M+MTMxNzE0PC9mbGFncz4KICAgICA8dmFsdWUgdHlwZT0iMiI+MTA8L3ZhbHVlPgogICAgIDxCYXNpY0VudHJ5PgogICAgICA8bmFtZT5BY3RpdmU8L25hbWU+CiAgICAgIDxmbGFncz4xMzE0NTg8L2ZsYWdzPgogICAgICA8dmFsdWUgdHlwZT0iMSI+MDwvdmFsdWU+CiAgICAgPC9CYXNpY0VudHJ5PgogICAgIDxCYXNpY0VudHJ5PgogICAgICA8bmFtZT5Nb2RlPC9uYW1lPgogICAgICA8ZmxhZ3M+MTMxOTcwPC9mbGFncz4KICAgICAgPHZhbHVlIHR5cGU9IjMiPmhsb2c8L3ZhbHVlPgogICAgIDwvQmFzaWNFbnRyeT4KICAgICA8QmFzaWNFbnRyeT4KICAgICAgPG5hbWU+VHJpZ2dlckxldmVsPC9uYW1lPgogICAgICA8ZmxhZ3M+MTMyOTk0PC9mbGFncz4KICAgICAgPHZhbHVlIHR5cGU9IjciPjEwPC92YWx1ZT4KICAgICA8L0Jhc2ljRW50cnk+CiAgICAgPEJhc2ljRW50cnk+CiAgICAgIDxuYW1lPlVzZXJOYW1lPC9uYW1lPgogICAgICA8ZmxhZ3M+MTMxOTcwPC9mbGFncz4KICAgICAgPHZhbHVlIHR5cGU9IjMiPlBFPC92YWx1ZT4KICAgICA8L0Jhc2ljRW50cnk+CiAgICA8L0Jhc2ljRW50cnk+CiAgICA8QmFzaWNFbnRyeT4KICAgICA8bmFtZT5ZMjwvbmFtZT4KICAgICA8ZmxhZ3M+MTMxNzE0PC9mbGFncz4KICAgICA8dmFsdWUgdHlwZT0iMiI+NjwvdmFsdWU+CiAgICAgPEJhc2ljRW50cnk+CiAgICAgIDxuYW1lPkFjdGl2ZTwvbmFtZT4KICAgICAgPGZsYWdzPjEzMTQ1ODwvZmxhZ3M+CiAgICAgIDx2YWx1ZSB0eXBlPSIxIj4wPC92YWx1ZT4KICAgICA8L0Jhc2ljRW50cnk+CiAgICAgPEJhc2ljRW50cnk+CiAgICAgIDxuYW1lPk1vZGU8L25hbWU+CiAgICAgIDxmbGFncz4xMzE5NzA8L2ZsYWdzPgogICAgICA8dmFsdWUgdHlwZT0iMyI+aGxvZzwvdmFsdWU+CiAgICAgPC9CYXNpY0VudHJ5PgogICAgIDxCYXNpY0VudHJ5PgogICAgICA8bmFtZT5UcmlnZ2VyTGV2ZWw8L25hbWU+CiAgICAgIDxmbGFncz4xMzI5OTQ8L2ZsYWdzPgogICAgICA8dmFsdWUgdHlwZT0iNyI+MDwvdmFsdWU+CiAgICAgPC9CYXNpY0VudHJ5PgogICAgIDxCYXNpY0VudHJ5PgogICAgICA8bmFtZT5Vc2VyTmFtZTwvbmFtZT4KICAgICAgPGZsYWdzPjEzMTk3MDwvZmxhZ3M+CiAgICAgIDx2YWx1ZSB0eXBlPSIzIj5kc1JlZC90eFJlZDwvdmFsdWU+CiAgICAgPC9CYXNpY0VudHJ5PgogICAgPC9CYXNpY0VudHJ5PgogICAgPEJhc2ljRW50cnk+CiAgICAgPG5hbWU+WTM8L25hbWU+CiAgICAgPGZsYWdzPjEzMTcxNDwvZmxhZ3M+CiAgICAgPHZhbHVlIHR5cGU9IjIiPjI8L3ZhbHVlPgogICAgIDxCYXNpY0VudHJ5PgogICAgICA8bmFtZT5BY3RpdmU8L25hbWU+CiAgICAgIDxmbGFncz4xMzE0NTg8L2ZsYWdzPgogICAgICA8dmFsdWUgdHlwZT0iMSI+MDwvdmFsdWU+CiAgICAgPC9CYXNpY0VudHJ5PgogICAgIDxCYXNpY0VudHJ5PgogICAgICA8bmFtZT5Nb2RlPC9uYW1lPgogICAgICA8ZmxhZ3M+MTMxOTcwPC9mbGFncz4KICAgICAgPHZhbHVlIHR5cGU9IjMiPmhsb2c8L3ZhbHVlPgogICAgIDwvQmFzaWNFbnRyeT4KICAgICA8QmFzaWNFbnRyeT4KICAgICAgPG5hbWU+VHJpZ2dlckxldmVsPC9uYW1lPgogICAgICA8ZmxhZ3M+MTMyOTk0PC9mbGFncz4KICAgICAgPHZhbHVlIHR5cGU9IjciPjA8L3ZhbHVlPgogICAgIDwvQmFzaWNFbnRyeT4KICAgICA8QmFzaWNFbnRyeT4KICAgICAgPG5hbWU+VXNlck5hbWU8L25hbWU+CiAgICAgIDxmbGFncz4xMzE5NzA8L2ZsYWdzPgogICAgICA8dmFsdWUgdHlwZT0iMyI+bUthdGUvQVBDPC92YWx1ZT4KICAgICA8L0Jhc2ljRW50cnk+CiAgICA8L0Jhc2ljRW50cnk+CiAgICA8QmFzaWNFbnRyeT4KICAgICA8bmFtZT5ZNDwvbmFtZT4KICAgICA8ZmxhZ3M+MTMxNzE0PC9mbGFncz4KICAgICA8dmFsdWUgdHlwZT0iMiI+NDwvdmFsdWU+CiAgICAgPEJhc2ljRW50cnk+CiAgICAgIDxuYW1lPkFjdGl2ZTwvbmFtZT4KICAgICAgPGZsYWdzPjEzMTQ1ODwvZmxhZ3M+CiAgICAgIDx2YWx1ZSB0eXBlPSIxIj4wPC92YWx1ZT4KICAgICA8L0Jhc2ljRW50cnk+CiAgICAgPEJhc2ljRW50cnk+CiAgICAgIDxuYW1lPk1vZGU8L25hbWU+CiAgICAgIDxmbGFncz4xMzE5NzA8L2ZsYWdzPgogICAgICA8dmFsdWUgdHlwZT0iMyI+aGxvZzwvdmFsdWU+CiAgICAgPC9CYXNpY0VudHJ5PgogICAgIDxCYXNpY0VudHJ5PgogICAgICA8bmFtZT5UcmlnZ2VyTGV2ZWw8L25hbWU+CiAgICAgIDxmbGFncz4xMzI5OTQ8L2ZsYWdzPgogICAgICA8dmFsdWUgdHlwZT0iNyI+MDwvdmFsdWU+CiAgICAgPC9CYXNpY0VudHJ5PgogICAgIDxCYXNpY0VudHJ5PgogICAgICA8bmFtZT5Vc2VyTmFtZTwvbmFtZT4KICAgICAgPGZsYWdzPjEzMTk3MDwvZmxhZ3M+CiAgICAgIDx2YWx1ZSB0eXBlPSIzIj5QRS1WaW83NzA8L3ZhbHVlPgogICAgIDwvQmFzaWNFbnRyeT4KICAgIDwvQmFzaWNFbnRyeT4KICAgIDxCYXNpY0VudHJ5PgogICAgIDxuYW1lPkIxPC9uYW1lPgogICAgIDxmbGFncz4xMzE3MTQ8L2ZsYWdzPgogICAgIDx2YWx1ZSB0eXBlPSIyIj45PC92YWx1ZT4KICAgICA8QmFzaWNFbnRyeT4KICAgICAgPG5hbWU+QWN0aXZlPC9uYW1lPgogICAgICA8ZmxhZ3M+MTMxNDU4PC9mbGFncz4KICAgICAgPHZhbHVlIHR5cGU9IjEiPjE8L3ZhbHVlPgogICAgIDwvQmFzaWNFbnRyeT4KICAgICA8QmFzaWNFbnRyeT4KICAgICAgPG5hbWU+TW9kZTwvbmFtZT4KICAgICAgPGZsYWdzPjEzMTk3MDwvZmxhZ3M+CiAgICAgIDx2YWx1ZSB0eXBlPSIzIj5obG9nPC92YWx1ZT4KICAgICA8L0Jhc2ljRW50cnk+CiAgICAgPEJhc2ljRW50cnk+CiAgICAgIDxuYW1lPlRyaWdnZXJMZXZlbDwvbmFtZT4KICAgICAgPGZsYWdzPjEzMjk5NDwvZmxhZ3M+CiAgICAgIDx2YWx1ZSB0eXBlPSI3Ij4wPC92YWx1ZT4KICAgICA8L0Jhc2ljRW50cnk+CiAgICAgPEJhc2ljRW50cnk+CiAgICAgIDxuYW1lPlVzZXJOYW1lPC9uYW1lPgogICAgICA8ZmxhZ3M+MTMxOTcwPC9mbGFncz4KICAgICAgPHZhbHVlIHR5cGU9IjMiPkdGUC9GSVRDPC92YWx1ZT4KICAgICA8L0Jhc2ljRW50cnk+CiAgICA8L0Jhc2ljRW50cnk+CiAgICA8QmFzaWNFbnRyeT4KICAgICA8bmFtZT5CMjwvbmFtZT4KICAgICA8ZmxhZ3M+MTMxNzE0PC9mbGFncz4KICAgICA8dmFsdWUgdHlwZT0iMiI+ODwvdmFsdWU+CiAgICAgPEJhc2ljRW50cnk+CiAgICAgIDxuYW1lPkFjdGl2ZTwvbmFtZT4KICAgICAgPGZsYWdzPjEzMTQ1ODwvZmxhZ3M+CiAgICAgIDx2YWx1ZSB0eXBlPSIxIj4wPC92YWx1ZT4KICAgICA8L0Jhc2ljRW50cnk+CiAgICAgPEJhc2ljRW50cnk+CiAgICAgIDxuYW1lPk1vZGU8L25hbWU+CiAgICAgIDxmbGFncz4xMzE5NzA8L2ZsYWdzPgogICAgICA8dmFsdWUgdHlwZT0iMyI+aGxvZzwvdmFsdWU+CiAgICAgPC9CYXNpY0VudHJ5PgogICAgIDxCYXNpY0VudHJ5PgogICAgICA8bmFtZT5UcmlnZ2VyTGV2ZWw8L25hbWU+CiAgICAgIDxmbGFncz4xMzI5OTQ8L2ZsYWdzPgogICAgICA8dmFsdWUgdHlwZT0iNyI+MDwvdmFsdWU+CiAgICAgPC9CYXNpY0VudHJ5PgogICAgIDxCYXNpY0VudHJ5PgogICAgICA8bmFtZT5Vc2VyTmFtZTwvbmFtZT4KICAgICAgPGZsYWdzPjEzMTk3MDwvZmxhZ3M+CiAgICAgIDx2YWx1ZSB0eXBlPSIzIj5QSS9MU1MtbUthdGU8L3ZhbHVlPgogICAgIDwvQmFzaWNFbnRyeT4KICAgIDwvQmFzaWNFbnRyeT4KICAgPC9CYXNpY0VudHJ5PgogICA8QmFzaWNFbnRyeT4KICAgIDxuYW1lPlBhcmFtZXRlcnM8L25hbWU+CiAgICA8ZmxhZ3M+MTMxMjAyPC9mbGFncz4KICAgIDxCYXNpY0VudHJ5PgogICAgIDxuYW1lPkhEUjwvbmFtZT4KICAgICA8ZmxhZ3M+MTMxNzE0PC9mbGFncz4KICAgICA8dmFsdWUgdHlwZT0iMiI+MDwvdmFsdWU+CiAgICAgPEJhc2ljRW50cnk+CiAgICAgIDxuYW1lPlRpbWU8L25hbWU+CiAgICAgIDxmbGFncz4xMzE0NTg8L2ZsYWdzPgogICAgICA8dmFsdWUgdHlwZT0iMSI+MTwvdmFsdWU+CiAgICAgIDxCYXNpY0VudHJ5PgogICAgICAgPG5hbWU+VXNlcmRlZk5hbWU8L25hbWU+CiAgICAgICA8ZmxhZ3M+MTMxOTcwPC9mbGFncz4KICAgICAgIDx2YWx1ZSB0eXBlPSIzIj5UaW1lPC92YWx1ZT4KICAgICAgPC9CYXNpY0VudHJ5PgogICAgIDwvQmFzaWNFbnRyeT4KICAgICA8QmFzaWNFbnRyeT4KICAgICAgPG5hbWU+Q3JFdkNvdW50PC9uYW1lPgogICAgICA8ZmxhZ3M+MTMxNDU4PC9mbGFncz4KICAgICAgPHZhbHVlIHR5cGU9IjEiPjE8L3ZhbHVlPgogICAgICA8QmFzaWNFbnRyeT4KICAgICAgIDxuYW1lPlVzZXJkZWZOYW1lPC9uYW1lPgogICAgICAgPGZsYWdzPjEzMTk3MDwvZmxhZ3M+CiAgICAgICA8dmFsdWUgdHlwZT0iMyI+PC92YWx1ZT4KICAgICAgPC9CYXNpY0VudHJ5PgogICAgIDwvQmFzaWNFbnRyeT4KICAgICA8QmFzaWNFbnRyeT4KICAgICAgPG5hbWU+U25kRXZDb3VudDwvbmFtZT4KICAgICAgPGZsYWdzPjEzMTQ1ODwvZmxhZ3M+CiAgICAgIDx2YWx1ZSB0eXBlPSIxIj4xPC92YWx1ZT4KICAgICAgPEJhc2ljRW50cnk+CiAgICAgICA8bmFtZT5Vc2VyZGVmTmFtZTwvbmFtZT4KICAgICAgIDxmbGFncz4xMzE5NzA8L2ZsYWdzPgogICAgICAgPHZhbHVlIHR5cGU9IjMiPjwvdmFsdWU+CiAgICAgIDwvQmFzaWNFbnRyeT4KICAgICA8L0Jhc2ljRW50cnk+CiAgICAgPEJhc2ljRW50cnk+CiAgICAgIDxuYW1lPkdyb3VwPC9uYW1lPgogICAgICA8ZmxhZ3M+MTMxNDU4PC9mbGFncz4KICAgICAgPHZhbHVlIHR5cGU9IjEiPjA8L3ZhbHVlPgogICAgICA8QmFzaWNFbnRyeT4KICAgICAgIDxuYW1lPlVzZXJkZWZOYW1lPC9uYW1lPgogICAgICAgPGZsYWdzPjEzMTk3MDwvZmxhZ3M+CiAgICAgICA8dmFsdWUgdHlwZT0iMyI+R3JvdXA8L3ZhbHVlPgogICAgICA8L0Jhc2ljRW50cnk+CiAgICAgPC9CYXNpY0VudHJ5PgogICAgIDxCYXNpY0VudHJ5PgogICAgICA8bmFtZT5Wb2x1bWU8L25hbWU+CiAgICAgIDxmbGFncz4xMzE0NTg8L2ZsYWdzPgogICAgICA8dmFsdWUgdHlwZT0iMSI+MTwvdmFsdWU+CiAgICAgIDxCYXNpY0VudHJ5PgogICAgICAgPG5hbWU+VXNlcmRlZk5hbWU8L25hbWU+CiAgICAgICA8ZmxhZ3M+MTMxOTcwPC9mbGFncz4KICAgICAgIDx2YWx1ZSB0eXBlPSIzIj5Wb2x1bWU8L3ZhbHVlPgogICAgICA8L0Jhc2ljRW50cnk+CiAgICAgPC9CYXNpY0VudHJ5PgogICAgPC9CYXNpY0VudHJ5PgogICAgPEJhc2ljRW50cnk+CiAgICAgPG5hbWU+RlNDPC9uYW1lPgogICAgIDxmbGFncz4xMzEyMDI8L2ZsYWdzPgogICAgIDxCYXNpY0VudHJ5PgogICAgICA8bmFtZT5BcmVhPC9uYW1lPgogICAgICA8ZmxhZ3M+MTMxNDU4PC9mbGFncz4KICAgICAgPHZhbHVlIHR5cGU9IjEiPjE8L3ZhbHVlPgogICAgICA8QmFzaWNFbnRyeT4KICAgICAgIDxuYW1lPlVzZXJkZWZOYW1lPC9uYW1lPgogICAgICAgPGZsYWdzPjEzMTk3MDwvZmxhZ3M+CiAgICAgICA8dmFsdWUgdHlwZT0iMyI+PC92YWx1ZT4KICAgICAgPC9CYXNpY0VudHJ5PgogICAgIDwvQmFzaWNFbnRyeT4KICAgICA8QmFzaWNFbnRyeT4KICAgICAgPG5hbWU+SGVpZ2h0PC9uYW1lPgogICAgICA8ZmxhZ3M+MTMxNDU4PC9mbGFncz4KICAgICAgPHZhbHVlIHR5cGU9IjEiPjE8L3ZhbHVlPgogICAgICA8QmFzaWNFbnRyeT4KICAgICAgIDxuYW1lPlVzZXJkZWZOYW1lPC9uYW1lPgogICAgICAgPGZsYWdzPjEzMTk3MDwvZmxhZ3M+CiAgICAgICA8dmFsdWUgdHlwZT0iMyI+PC92YWx1ZT4KICAgICAgPC9CYXNpY0VudHJ5PgogICAgIDwvQmFzaWNFbnRyeT4KICAgICA8QmFzaWNFbnRyeT4KICAgICAgPG5hbWU+V2lkdGg8L25hbWU+CiAgICAgIDxmbGFncz4xMzE0NTg8L2ZsYWdzPgogICAgICA8dmFsdWUgdHlwZT0iMSI+MTwvdmFsdWU+CiAgICAgIDxCYXNpY0VudHJ5PgogICAgICAgPG5hbWU+VXNlcmRlZk5hbWU8L25hbWU+CiAgICAgICA8ZmxhZ3M+MTMxOTcwPC9mbGFncz4KICAgICAgIDx2YWx1ZSB0eXBlPSIzIj48L3ZhbHVlPgogICAgICA8L0Jhc2ljRW50cnk+CiAgICAgPC9CYXNpY0VudHJ5PgogICAgPC9CYXNpY0VudHJ5PgogICAgPEJhc2ljRW50cnk+CiAgICAgPG5hbWU+U1NDPC9uYW1lPgogICAgIDxmbGFncz4xMzEyMDI8L2ZsYWdzPgogICAgIDxCYXNpY0VudHJ5PgogICAgICA8bmFtZT5BcmVhPC9uYW1lPgogICAgICA8ZmxhZ3M+MTMxNDU4PC9mbGFncz4KICAgICAgPHZhbHVlIHR5cGU9IjEiPjE8L3ZhbHVlPgogICAgICA8QmFzaWNFbnRyeT4KICAgICAgIDxuYW1lPlVzZXJkZWZOYW1lPC9uYW1lPgogICAgICAgPGZsYWdzPjEzMTk3MDwvZmxhZ3M+CiAgICAgICA8dmFsdWUgdHlwZT0iMyI+PC92YWx1ZT4KICAgICAgPC9CYXNpY0VudHJ5PgogICAgIDwvQmFzaWNFbnRyeT4KICAgICA8QmFzaWNFbnRyeT4KICAgICAgPG5hbWU+SGVpZ2h0PC9uYW1lPgogICAgICA8ZmxhZ3M+MTMxNDU4PC9mbGFncz4KICAgICAgPHZhbHVlIHR5cGU9IjEiPjE8L3ZhbHVlPgogICAgICA8QmFzaWNFbnRyeT4KICAgICAgIDxuYW1lPlVzZXJkZWZOYW1lPC9uYW1lPgogICAgICAgPGZsYWdzPjEzMTk3MDwvZmxhZ3M+CiAgICAgICA8dmFsdWUgdHlwZT0iMyI+PC92YWx1ZT4KICAgICAgPC9CYXNpY0VudHJ5PgogICAgIDwvQmFzaWNFbnRyeT4KICAgICA8QmFzaWNFbnRyeT4KICAgICAgPG5hbWU+V2lkdGg8L25hbWU+CiAgICAgIDxmbGFncz4xMzE0NTg8L2ZsYWdzPgogICAgICA8dmFsdWUgdHlwZT0iMSI+MTwvdmFsdWU+CiAgICAgIDxCYXNpY0VudHJ5PgogICAgICAgPG5hbWU+VXNlcmRlZk5hbWU8L25hbWU+CiAgICAgICA8ZmxhZ3M+MTMxOTcwPC9mbGFncz4KICAgICAgIDx2YWx1ZSB0eXBlPSIzIj48L3ZhbHVlPgogICAgICA8L0Jhc2ljRW50cnk+CiAgICAgPC9CYXNpY0VudHJ5PgogICAgPC9CYXNpY0VudHJ5PgogICAgPEJhc2ljRW50cnk+CiAgICAgPG5hbWU+VjE8L25hbWU+CiAgICAgPGZsYWdzPjEzMTIwMjwvZmxhZ3M+CiAgICAgPEJhc2ljRW50cnk+CiAgICAgIDxuYW1lPkFyZWE8L25hbWU+CiAgICAgIDxmbGFncz4xMzE0NTg8L2ZsYWdzPgogICAgICA8dmFsdWUgdHlwZT0iMSI+MTwvdmFsdWU+CiAgICAgIDxCYXNpY0VudHJ5PgogICAgICAgPG5hbWU+VXNlcmRlZk5hbWU8L25hbWU+CiAgICAgICA8ZmxhZ3M+MTMxOTcwPC9mbGFncz4KICAgICAgIDx2YWx1ZSB0eXBlPSIzIj48L3ZhbHVlPgogICAgICA8L0Jhc2ljRW50cnk+CiAgICAgPC9CYXNpY0VudHJ5PgogICAgIDxCYXNpY0VudHJ5PgogICAgICA8bmFtZT5IZWlnaHQ8L25hbWU+CiAgICAgIDxmbGFncz4xMzE0NTg8L2ZsYWdzPgogICAgICA8dmFsdWUgdHlwZT0iMSI+MTwvdmFsdWU+CiAgICAgIDxCYXNpY0VudHJ5PgogICAgICAgPG5hbWU+VXNlcmRlZk5hbWU8L25hbWU+CiAgICAgICA8ZmxhZ3M+MTMxOTcwPC9mbGFncz4KICAgICAgIDx2YWx1ZSB0eXBlPSIzIj48L3ZhbHVlPgogICAgICA8L0Jhc2ljRW50cnk+CiAgICAgPC9CYXNpY0VudHJ5PgogICAgIDxCYXNpY0VudHJ5PgogICAgICA8bmFtZT5XaWR0aDwvbmFtZT4KICAgICAgPGZsYWdzPjEzMTQ1ODwvZmxhZ3M+CiAgICAgIDx2YWx1ZSB0eXBlPSIxIj4xPC92YWx1ZT4KICAgICAgPEJhc2ljRW50cnk+CiAgICAgICA8bmFtZT5Vc2VyZGVmTmFtZTwvbmFtZT4KICAgICAgIDxmbGFncz4xMzE5NzA8L2ZsYWdzPgogICAgICAgPHZhbHVlIHR5cGU9IjMiPjwvdmFsdWU+CiAgICAgIDwvQmFzaWNFbnRyeT4KICAgICA8L0Jhc2ljRW50cnk+CiAgICA8L0Jhc2ljRW50cnk+CiAgICA8QmFzaWNFbnRyeT4KICAgICA8bmFtZT5WMjwvbmFtZT4KICAgICA8ZmxhZ3M+MTMxMjAyPC9mbGFncz4KICAgICA8QmFzaWNFbnRyeT4KICAgICAgPG5hbWU+QXJlYTwvbmFtZT4KICAgICAgPGZsYWdzPjEzMTQ1ODwvZmxhZ3M+CiAgICAgIDx2YWx1ZSB0eXBlPSIxIj4xPC92YWx1ZT4KICAgICAgPEJhc2ljRW50cnk+CiAgICAgICA8bmFtZT5Vc2VyZGVmTmFtZTwvbmFtZT4KICAgICAgIDxmbGFncz4xMzE5NzA8L2ZsYWdzPgogICAgICAgPHZhbHVlIHR5cGU9IjMiPjwvdmFsdWU+CiAgICAgIDwvQmFzaWNFbnRyeT4KICAgICA8L0Jhc2ljRW50cnk+CiAgICAgPEJhc2ljRW50cnk+CiAgICAgIDxuYW1lPkhlaWdodDwvbmFtZT4KICAgICAgPGZsYWdzPjEzMTQ1ODwvZmxhZ3M+CiAgICAgIDx2YWx1ZSB0eXBlPSIxIj4xPC92YWx1ZT4KICAgICAgPEJhc2ljRW50cnk+CiAgICAgICA8bmFtZT5Vc2VyZGVmTmFtZTwvbmFtZT4KICAgICAgIDxmbGFncz4xMzE5NzA8L2ZsYWdzPgogICAgICAgPHZhbHVlIHR5cGU9IjMiPjwvdmFsdWU+CiAgICAgIDwvQmFzaWNFbnRyeT4KICAgICA8L0Jhc2ljRW50cnk+CiAgICAgPEJhc2ljRW50cnk+CiAgICAgIDxuYW1lPldpZHRoPC9uYW1lPgogICAgICA8ZmxhZ3M+MTMxNDU4PC9mbGFncz4KICAgICAgPHZhbHVlIHR5cGU9IjEiPjE8L3ZhbHVlPgogICAgICA8QmFzaWNFbnRyeT4KICAgICAgIDxuYW1lPlVzZXJkZWZOYW1lPC9uYW1lPgogICAgICAgPGZsYWdzPjEzMTk3MDwvZmxhZ3M+CiAgICAgICA8dmFsdWUgdHlwZT0iMyI+PC92YWx1ZT4KICAgICAgPC9CYXNpY0VudHJ5PgogICAgIDwvQmFzaWNFbnRyeT4KICAgIDwvQmFzaWNFbnRyeT4KICAgIDxCYXNpY0VudHJ5PgogICAgIDxuYW1lPlkxPC9uYW1lPgogICAgIDxmbGFncz4xMzEyMDI8L2ZsYWdzPgogICAgIDxCYXNpY0VudHJ5PgogICAgICA8bmFtZT5BcmVhPC9uYW1lPgogICAgICA8ZmxhZ3M+MTMxNDU4PC9mbGFncz4KICAgICAgPHZhbHVlIHR5cGU9IjEiPjE8L3ZhbHVlPgogICAgICA8QmFzaWNFbnRyeT4KICAgICAgIDxuYW1lPlVzZXJkZWZOYW1lPC9uYW1lPgogICAgICAgPGZsYWdzPjEzMTk3MDwvZmxhZ3M+CiAgICAgICA8dmFsdWUgdHlwZT0iMyI+PC92YWx1ZT4KICAgICAgPC9CYXNpY0VudHJ5PgogICAgIDwvQmFzaWNFbnRyeT4KICAgICA8QmFzaWNFbnRyeT4KICAgICAgPG5hbWU+SGVpZ2h0PC9uYW1lPgogICAgICA8ZmxhZ3M+MTMxNDU4PC9mbGFncz4KICAgICAgPHZhbHVlIHR5cGU9IjEiPjE8L3ZhbHVlPgogICAgICA8QmFzaWNFbnRyeT4KICAgICAgIDxuYW1lPlVzZXJkZWZOYW1lPC9uYW1lPgogICAgICAgPGZsYWdzPjEzMTk3MDwvZmxhZ3M+CiAgICAgICA8dmFsdWUgdHlwZT0iMyI+PC92YWx1ZT4KICAgICAgPC9CYXNpY0VudHJ5PgogICAgIDwvQmFzaWNFbnRyeT4KICAgICA8QmFzaWNFbnRyeT4KICAgICAgPG5hbWU+V2lkdGg8L25hbWU+CiAgICAgIDxmbGFncz4xMzE0NTg8L2ZsYWdzPgogICAgICA8dmFsdWUgdHlwZT0iMSI+MTwvdmFsdWU+CiAgICAgIDxCYXNpY0VudHJ5PgogICAgICAgPG5hbWU+VXNlcmRlZk5hbWU8L25hbWU+CiAgICAgICA8ZmxhZ3M+MTMxOTcwPC9mbGFncz4KICAgICAgIDx2YWx1ZSB0eXBlPSIzIj48L3ZhbHVlPgogICAgICA8L0Jhc2ljRW50cnk+CiAgICAgPC9CYXNpY0VudHJ5PgogICAgPC9CYXNpY0VudHJ5PgogICAgPEJhc2ljRW50cnk+CiAgICAgPG5hbWU+WTI8L25hbWU+CiAgICAgPGZsYWdzPjEzMTIwMjwvZmxhZ3M+CiAgICAgPEJhc2ljRW50cnk+CiAgICAgIDxuYW1lPkFyZWE8L25hbWU+CiAgICAgIDxmbGFncz4xMzE0NTg8L2ZsYWdzPgogICAgICA8dmFsdWUgdHlwZT0iMSI+MTwvdmFsdWU+CiAgICAgIDxCYXNpY0VudHJ5PgogICAgICAgPG5hbWU+VXNlcmRlZk5hbWU8L25hbWU+CiAgICAgICA8ZmxhZ3M+MTMxOTcwPC9mbGFncz4KICAgICAgIDx2YWx1ZSB0eXBlPSIzIj48L3ZhbHVlPgogICAgICA8L0Jhc2ljRW50cnk+CiAgICAgPC9CYXNpY0VudHJ5PgogICAgIDxCYXNpY0VudHJ5PgogICAgICA8bmFtZT5IZWlnaHQ8L25hbWU+CiAgICAgIDxmbGFncz4xMzE0NTg8L2ZsYWdzPgogICAgICA8dmFsdWUgdHlwZT0iMSI+MTwvdmFsdWU+CiAgICAgIDxCYXNpY0VudHJ5PgogICAgICAgPG5hbWU+VXNlcmRlZk5hbWU8L25hbWU+CiAgICAgICA8ZmxhZ3M+MTMxOTcwPC9mbGFncz4KICAgICAgIDx2YWx1ZSB0eXBlPSIzIj48L3ZhbHVlPgogICAgICA8L0Jhc2ljRW50cnk+CiAgICAgPC9CYXNpY0VudHJ5PgogICAgIDxCYXNpY0VudHJ5PgogICAgICA8bmFtZT5XaWR0aDwvbmFtZT4KICAgICAgPGZsYWdzPjEzMTQ1ODwvZmxhZ3M+CiAgICAgIDx2YWx1ZSB0eXBlPSIxIj4xPC92YWx1ZT4KICAgICAgPEJhc2ljRW50cnk+CiAgICAgICA8bmFtZT5Vc2VyZGVmTmFtZTwvbmFtZT4KICAgICAgIDxmbGFncz4xMzE5NzA8L2ZsYWdzPgogICAgICAgPHZhbHVlIHR5cGU9IjMiPjwvdmFsdWU+CiAgICAgIDwvQmFzaWNFbnRyeT4KICAgICA8L0Jhc2ljRW50cnk+CiAgICA8L0Jhc2ljRW50cnk+CiAgICA8QmFzaWNFbnRyeT4KICAgICA8bmFtZT5ZMzwvbmFtZT4KICAgICA8ZmxhZ3M+MTMxMjAyPC9mbGFncz4KICAgICA8QmFzaWNFbnRyeT4KICAgICAgPG5hbWU+QXJlYTwvbmFtZT4KICAgICAgPGZsYWdzPjEzMTQ1ODwvZmxhZ3M+CiAgICAgIDx2YWx1ZSB0eXBlPSIxIj4xPC92YWx1ZT4KICAgICAgPEJhc2ljRW50cnk+CiAgICAgICA8bmFtZT5Vc2VyZGVmTmFtZTwvbmFtZT4KICAgICAgIDxmbGFncz4xMzE5NzA8L2ZsYWdzPgogICAgICAgPHZhbHVlIHR5cGU9IjMiPjwvdmFsdWU+CiAgICAgIDwvQmFzaWNFbnRyeT4KICAgICA8L0Jhc2ljRW50cnk+CiAgICAgPEJhc2ljRW50cnk+CiAgICAgIDxuYW1lPkhlaWdodDwvbmFtZT4KICAgICAgPGZsYWdzPjEzMTQ1ODwvZmxhZ3M+CiAgICAgIDx2YWx1ZSB0eXBlPSIxIj4xPC92YWx1ZT4KICAgICAgPEJhc2ljRW50cnk+CiAgICAgICA8bmFtZT5Vc2VyZGVmTmFtZTwvbmFtZT4KICAgICAgIDxmbGFncz4xMzE5NzA8L2ZsYWdzPgogICAgICAgPHZhbHVlIHR5cGU9IjMiPjwvdmFsdWU+CiAgICAgIDwvQmFzaWNFbnRyeT4KICAgICA8L0Jhc2ljRW50cnk+CiAgICAgPEJhc2ljRW50cnk+CiAgICAgIDxuYW1lPldpZHRoPC9uYW1lPgogICAgICA8ZmxhZ3M+MTMxNDU4PC9mbGFncz4KICAgICAgPHZhbHVlIHR5cGU9IjEiPjE8L3ZhbHVlPgogICAgICA8QmFzaWNFbnRyeT4KICAgICAgIDxuYW1lPlVzZXJkZWZOYW1lPC9uYW1lPgogICAgICAgPGZsYWdzPjEzMTk3MDwvZmxhZ3M+CiAgICAgICA8dmFsdWUgdHlwZT0iMyI+PC92YWx1ZT4KICAgICAgPC9CYXNpY0VudHJ5PgogICAgIDwvQmFzaWNFbnRyeT4KICAgIDwvQmFzaWNFbnRyeT4KICAgIDxCYXNpY0VudHJ5PgogICAgIDxuYW1lPlk0PC9uYW1lPgogICAgIDxmbGFncz4xMzEyMDI8L2ZsYWdzPgogICAgIDxCYXNpY0VudHJ5PgogICAgICA8bmFtZT5BcmVhPC9uYW1lPgogICAgICA8ZmxhZ3M+MTMxNDU4PC9mbGFncz4KICAgICAgPHZhbHVlIHR5cGU9IjEiPjE8L3ZhbHVlPgogICAgICA8QmFzaWNFbnRyeT4KICAgICAgIDxuYW1lPlVzZXJkZWZOYW1lPC9uYW1lPgogICAgICAgPGZsYWdzPjEzMTk3MDwvZmxhZ3M+CiAgICAgICA8dmFsdWUgdHlwZT0iMyI+PC92YWx1ZT4KICAgICAgPC9CYXNpY0VudHJ5PgogICAgIDwvQmFzaWNFbnRyeT4KICAgICA8QmFzaWNFbnRyeT4KICAgICAgPG5hbWU+SGVpZ2h0PC9uYW1lPgogICAgICA8ZmxhZ3M+MTMxNDU4PC9mbGFncz4KICAgICAgPHZhbHVlIHR5cGU9IjEiPjE8L3ZhbHVlPgogICAgICA8QmFzaWNFbnRyeT4KICAgICAgIDxuYW1lPlVzZXJkZWZOYW1lPC9uYW1lPgogICAgICAgPGZsYWdzPjEzMTk3MDwvZmxhZ3M+CiAgICAgICA8dmFsdWUgdHlwZT0iMyI+PC92YWx1ZT4KICAgICAgPC9CYXNpY0VudHJ5PgogICAgIDwvQmFzaWNFbnRyeT4KICAgICA8QmFzaWNFbnRyeT4KICAgICAgPG5hbWU+V2lkdGg8L25hbWU+CiAgICAgIDxmbGFncz4xMzE0NTg8L2ZsYWdzPgogICAgICA8dmFsdWUgdHlwZT0iMSI+MTwvdmFsdWU+CiAgICAgIDxCYXNpY0VudHJ5PgogICAgICAgPG5hbWU+VXNlcmRlZk5hbWU8L25hbWU+CiAgICAgICA8ZmxhZ3M+MTMxOTcwPC9mbGFncz4KICAgICAgIDx2YWx1ZSB0eXBlPSIzIj48L3ZhbHVlPgogICAgICA8L0Jhc2ljRW50cnk+CiAgICAgPC9CYXNpY0VudHJ5PgogICAgPC9CYXNpY0VudHJ5PgogICAgPEJhc2ljRW50cnk+CiAgICAgPG5hbWU+QjE8L25hbWU+CiAgICAgPGZsYWdzPjEzMTIwMjwvZmxhZ3M+CiAgICAgPEJhc2ljRW50cnk+CiAgICAgIDxuYW1lPkFyZWE8L25hbWU+CiAgICAgIDxmbGFncz4xMzE0NTg8L2ZsYWdzPgogICAgICA8dmFsdWUgdHlwZT0iMSI+MTwvdmFsdWU+CiAgICAgIDxCYXNpY0VudHJ5PgogICAgICAgPG5hbWU+VXNlcmRlZk5hbWU8L25hbWU+CiAgICAgICA8ZmxhZ3M+MTMxOTcwPC9mbGFncz4KICAgICAgIDx2YWx1ZSB0eXBlPSIzIj48L3ZhbHVlPgogICAgICA8L0Jhc2ljRW50cnk+CiAgICAgPC9CYXNpY0VudHJ5PgogICAgIDxCYXNpY0VudHJ5PgogICAgICA8bmFtZT5IZWlnaHQ8L25hbWU+CiAgICAgIDxmbGFncz4xMzE0NTg8L2ZsYWdzPgogICAgICA8dmFsdWUgdHlwZT0iMSI+MTwvdmFsdWU+CiAgICAgIDxCYXNpY0VudHJ5PgogICAgICAgPG5hbWU+VXNlcmRlZk5hbWU8L25hbWU+CiAgICAgICA8ZmxhZ3M+MTMxOTcwPC9mbGFncz4KICAgICAgIDx2YWx1ZSB0eXBlPSIzIj48L3ZhbHVlPgogICAgICA8L0Jhc2ljRW50cnk+CiAgICAgPC9CYXNpY0VudHJ5PgogICAgIDxCYXNpY0VudHJ5PgogICAgICA8bmFtZT5XaWR0aDwvbmFtZT4KICAgICAgPGZsYWdzPjEzMTQ1ODwvZmxhZ3M+CiAgICAgIDx2YWx1ZSB0eXBlPSIxIj4xPC92YWx1ZT4KICAgICAgPEJhc2ljRW50cnk+CiAgICAgICA8bmFtZT5Vc2VyZGVmTmFtZTwvbmFtZT4KICAgICAgIDxmbGFncz4xMzE5NzA8L2ZsYWdzPgogICAgICAgPHZhbHVlIHR5cGU9IjMiPjwvdmFsdWU+CiAgICAgIDwvQmFzaWNFbnRyeT4KICAgICA8L0Jhc2ljRW50cnk+CiAgICA8L0Jhc2ljRW50cnk+CiAgICA8QmFzaWNFbnRyeT4KICAgICA8bmFtZT5CMjwvbmFtZT4KICAgICA8ZmxhZ3M+MTMxMjAyPC9mbGFncz4KICAgICA8QmFzaWNFbnRyeT4KICAgICAgPG5hbWU+QXJlYTwvbmFtZT4KICAgICAgPGZsYWdzPjEzMTQ1ODwvZmxhZ3M+CiAgICAgIDx2YWx1ZSB0eXBlPSIxIj4xPC92YWx1ZT4KICAgICAgPEJhc2ljRW50cnk+CiAgICAgICA8bmFtZT5Vc2VyZGVmTmFtZTwvbmFtZT4KICAgICAgIDxmbGFncz4xMzE5NzA8L2ZsYWdzPgogICAgICAgPHZhbHVlIHR5cGU9IjMiPjwvdmFsdWU+CiAgICAgIDwvQmFzaWNFbnRyeT4KICAgICA8L0Jhc2ljRW50cnk+CiAgICAgPEJhc2ljRW50cnk+CiAgICAgIDxuYW1lPkhlaWdodDwvbmFtZT4KICAgICAgPGZsYWdzPjEzMTQ1ODwvZmxhZ3M+CiAgICAgIDx2YWx1ZSB0eXBlPSIxIj4xPC92YWx1ZT4KICAgICAgPEJhc2ljRW50cnk+CiAgICAgICA8bmFtZT5Vc2VyZGVmTmFtZTwvbmFtZT4KICAgICAgIDxmbGFncz4xMzE5NzA8L2ZsYWdzPgogICAgICAgPHZhbHVlIHR5cGU9IjMiPjwvdmFsdWU+CiAgICAgIDwvQmFzaWNFbnRyeT4KICAgICA8L0Jhc2ljRW50cnk+CiAgICAgPEJhc2ljRW50cnk+CiAgICAgIDxuYW1lPldpZHRoPC9uYW1lPgogICAgICA8ZmxhZ3M+MTMxNDU4PC9mbGFncz4KICAgICAgPHZhbHVlIHR5cGU9IjEiPjE8L3ZhbHVlPgogICAgICA8QmFzaWNFbnRyeT4KICAgICAgIDxuYW1lPlVzZXJkZWZOYW1lPC9uYW1lPgogICAgICAgPGZsYWdzPjEzMTk3MDwvZmxhZ3M+CiAgICAgICA8dmFsdWUgdHlwZT0iMyI+PC92YWx1ZT4KICAgICAgPC9CYXNpY0VudHJ5PgogICAgIDwvQmFzaWNFbnRyeT4KICAgIDwvQmFzaWNFbnRyeT4KICAgPC9CYXNpY0VudHJ5PgogICA8QmFzaWNFbnRyeT4KICAgIDxuYW1lPkxhc2VyczwvbmFtZT4KICAgIDxmbGFncz4xMzEyMDI8L2ZsYWdzPgogICAgPEJhc2ljRW50cnk+CiAgICAgPG5hbWU+WWVsbG93PC9uYW1lPgogICAgIDxmbGFncz4xMzE0NTg8L2ZsYWdzPgogICAgIDx2YWx1ZSB0eXBlPSIxIj4xPC92YWx1ZT4KICAgIDwvQmFzaWNFbnRyeT4KICAgIDxCYXNpY0VudHJ5PgogICAgIDxuYW1lPlV2PC9uYW1lPgogICAgIDxmbGFncz4xMzE0NTg8L2ZsYWdzPgogICAgIDx2YWx1ZSB0eXBlPSIxIj4xPC92YWx1ZT4KICAgIDwvQmFzaWNFbnRyeT4KICAgIDxCYXNpY0VudHJ5PgogICAgIDxuYW1lPkJsdWU8L25hbWU+CiAgICAgPGZsYWdzPjEzMTQ1ODwvZmxhZ3M+CiAgICAgPHZhbHVlIHR5cGU9IjEiPjE8L3ZhbHVlPgogICAgPC9CYXNpY0VudHJ5PgogICA8L0Jhc2ljRW50cnk+CiAgIDxCYXNpY0VudHJ5PgogICAgPG5hbWU+R2FpbjwvbmFtZT4KICAgIDxmbGFncz4xMzEyMDI8L2ZsYWdzPgogICAgPEJhc2ljRW50cnk+CiAgICAgPG5hbWU+TWluPC9uYW1lPgogICAgIDxmbGFncz4xMzE3MTQ8L2ZsYWdzPgogICAgIDx2YWx1ZSB0eXBlPSIyIj4xMDA8L3ZhbHVlPgogICAgPC9CYXNpY0VudHJ5PgogICAgPEJhc2ljRW50cnk+CiAgICAgPG5hbWU+TWF4PC9uYW1lPgogICAgIDxmbGFncz4xMzE3MTQ8L2ZsYWdzPgogICAgIDx2YWx1ZSB0eXBlPSIyIj45OTk8L3ZhbHVlPgogICAgPC9CYXNpY0VudHJ5PgogICAgPEJhc2ljRW50cnk+CiAgICAgPG5hbWU+UHJlY2lzaW9uPC9uYW1lPgogICAgIDxmbGFncz4xMzE3MTQ8L2ZsYWdzPgogICAgIDx2YWx1ZSB0eXBlPSIyIj4yPC92YWx1ZT4KICAgIDwvQmFzaWNFbnRyeT4KICAgPC9CYXNpY0VudHJ5PgogICA8QmFzaWNFbnRyeT4KICAgIDxuYW1lPlRyaWdnZXI8L25hbWU+CiAgICA8ZmxhZ3M+MTMxOTcwPC9mbGFncz4KICAgIDx2YWx1ZSB0eXBlPSIzIj5GU0M8L3ZhbHVlPgogICA8L0Jhc2ljRW50cnk+CiAgIDxCYXNpY0VudHJ5PgogICAgPG5hbWU+QXJlYVRyaWdnZXI8L25hbWU+CiAgICA8ZmxhZ3M+MTMxNDU4PC9mbGFncz4KICAgIDx2YWx1ZSB0eXBlPSIxIj4wPC92YWx1ZT4KICAgPC9CYXNpY0VudHJ5PgogICA8QmFzaWNFbnRyeT4KICAgIDxuYW1lPlNlY29uZGFyeVRyaWdnZXI8L25hbWU+CiAgICA8ZmxhZ3M+MTMxNDU4PC9mbGFncz4KICAgIDx2YWx1ZSB0eXBlPSIxIj4xPC92YWx1ZT4KICAgIDxCYXNpY0VudHJ5PgogICAgIDxuYW1lPkNoYW5uZWw8L25hbWU+CiAgICAgPGZsYWdzPjEzMTk3MDwvZmxhZ3M+CiAgICAgPHZhbHVlIHR5cGU9IjMiPkZTQzwvdmFsdWU+CiAgICA8L0Jhc2ljRW50cnk+CiAgICA8QmFzaWNFbnRyeT4KICAgICA8bmFtZT5WYWx1ZTwvbmFtZT4KICAgICA8ZmxhZ3M+MTMxNzE0PC9mbGFncz4KICAgICA8dmFsdWUgdHlwZT0iMiI+MTI1ODI8L3ZhbHVlPgogICAgPC9CYXNpY0VudHJ5PgogICA8L0Jhc2ljRW50cnk+CiAgIDxCYXNpY0VudHJ5PgogICAgPG5hbWU+QkxDPC9uYW1lPgogICAgPGZsYWdzPjEzMTQ1ODwvZmxhZ3M+CiAgICA8dmFsdWUgdHlwZT0iMSI+MTwvdmFsdWU+CiAgIDwvQmFzaWNFbnRyeT4KICAgPEJhc2ljRW50cnk+CiAgICA8bmFtZT5TY29wZU1vZGU8L25hbWU+CiAgICA8ZmxhZ3M+MTMxNzE0PC9mbGFncz4KICAgIDx2YWx1ZSB0eXBlPSIyIj4wPC92YWx1ZT4KICAgIDxCYXNpY0VudHJ5PgogICAgIDxuYW1lPkxlbmd0aDwvbmFtZT4KICAgICA8ZmxhZ3M+MTMxNzE0PC9mbGFncz4KICAgICA8dmFsdWUgdHlwZT0iMiI+NjQ8L3ZhbHVlPgogICAgPC9CYXNpY0VudHJ5PgogICAgPEJhc2ljRW50cnk+CiAgICAgPG5hbWU+U2FtcGxlVHlwZUlkMTwvbmFtZT4KICAgICA8ZmxhZ3M+MTMxNzE0PC9mbGFncz4KICAgICA8dmFsdWUgdHlwZT0iMiI+MDwvdmFsdWU+CiAgICA8L0Jhc2ljRW50cnk+CiAgICA8QmFzaWNFbnRyeT4KICAgICA8bmFtZT5TYW1wbGVUeXBlSWQyPC9uYW1lPgogICAgIDxmbGFncz4xMzE3MTQ8L2ZsYWdzPgogICAgIDx2YWx1ZSB0eXBlPSIyIj4yPC92YWx1ZT4KICAgIDwvQmFzaWNFbnRyeT4KICAgPC9CYXNpY0VudHJ5PgogICA8QmFzaWNFbnRyeT4KICAgIDxuYW1lPkZwZ2FDdHJsU2V0PC9uYW1lPgogICAgPGZsYWdzPjEzMTcxNDwvZmxhZ3M+CiAgICA8dmFsdWUgdHlwZT0iMiI+MTwvdmFsdWU+CiAgIDwvQmFzaWNFbnRyeT4KICAgPEJhc2ljRW50cnk+CiAgICA8bmFtZT5Db25maWd1cmF0aW9uPC9uYW1lPgogICAgPGZsYWdzPjEzMTk3MDwvZmxhZ3M+CiAgICA8dmFsdWUgdHlwZT0iMyI+VnliPC92YWx1ZT4KICAgPC9CYXNpY0VudHJ5PgogIDwvQmFzaWNFbnRyeT4KICA8QmFzaWNFbnRyeT4KICAgPG5hbWU+Q29tcGVuc2F0aW9uPC9uYW1lPgogICA8ZmxhZ3M+MTMxMjAyPC9mbGFncz4KICAgPEJhc2ljRW50cnk+CiAgICA8bmFtZT5NYXRyaXg8L25hbWU+CiAgICA8ZmxhZ3M+MTMxOTcwPC9mbGFncz4KICAgIDx2YWx1ZSB0eXBlPSIzIj4xCjAKMAowCjAKMAowCjAKMAoxCjAKMAowCjAKMAowCjAKMAoxCjAKMAowCjAKMAowCjAKMAoxCjAKMAowCjAKMAowCjAKMAoxCjAKMAowCjAKMAowCjAKMAoxCjAKMAowCjAKMAowCjAKMAoxCjAKMAowCjAKMAowCjAKMAoxPC92YWx1ZT4KICAgPC9CYXNpY0VudHJ5PgogICA8QmFzaWNFbnRyeT4KICAgIDxuYW1lPkFjdGl2ZTwvbmFtZT4KICAgIDxmbGFncz4xMzE3MTQ8L2ZsYWdzPgogICAgPHZhbHVlIHR5cGU9IjIiPjA8L3ZhbHVlPgogICA8L0Jhc2ljRW50cnk+CiAgPC9CYXNpY0VudHJ5PgogPC9CYXNpY0VudHJ5PgogPEJhc2ljRW50cnk+CiAgPG5hbWU+VmFsaWRpdHlLZXk8L25hbWU+CiAgPGZsYWdzPjEzMjczODwvZmxhZ3M+CiAgPHZhbHVlIHR5cGU9IjYiIHNpemU9IjExMCI+ClpnQTJBR01BTUFCaEFHSUFNd0F6QURBQVl3QTJBR1VBT0FBMUFHRUFNZ0JmQURBQU1BQXdBREFBWHdBeUFDNEEKT0FBdUFERUFOZ0F4QURnQUxnQXhBRFlBTXdBNEFEQUFYd0JOQUdFQVl3QnpBRkVBZFFCaEFHNEFkQUJmQURJQQpNQUF4QURZQU1RQXhBREVBTUFBPTwvdmFsdWU+CiA8L0Jhc2ljRW50cnk+CiA8QmFzaWNFbnRyeT4KICA8bmFtZT5Db25maWdWZXJzaW9uPC9uYW1lPgogIDxmbGFncz4xMzE5NzA8L2ZsYWdzPgogIDx2YWx1ZSB0eXBlPSIzIj4wLjQuMjU8L3ZhbHVlPgogPC9CYXNpY0VudHJ5PgogPEJhc2ljRW50cnk+CiAgPG5hbWU+RmlsZVR5cGU8L25hbWU+CiAgPGZsYWdzPjEzMTk3MDwvZmxhZ3M+CiAgPHZhbHVlIHR5cGU9IjMiPkRldmljZTwvdmFsdWU+CiA8L0Jhc2ljRW50cnk+CiA8QmFzaWNFbnRyeT4KICA8bmFtZT5DaGVja3N1bTwvbmFtZT4KICA8ZmxhZ3M+MTMxODQyPC9mbGFncz4KICA8dmFsdWUgdHlwZT0iMyI+Nzc4N2ViYzlhYTAwNzI3MzY3ZTZhYzZkZGFmZGU4Mjg8L3ZhbHVlPgogPC9CYXNpY0VudHJ5Pgo8L0Jhc2ljRW50cnk+Cg==/@MB_ANALYSIS/PEJhc2ljRW50cnk+CiA8bmFtZT5Tb2Z0d2FyZTwvbmFtZT4KIDxmbGFncz42NTY2NjwvZmxhZ3M+CiA8QmFzaWNFbnRyeT4KICA8bmFtZT5WYWxpZGl0eUtleTwvbmFtZT4KICA8ZmxhZ3M+NjcyMDI8L2ZsYWdzPgogIDx2YWx1ZSB0eXBlPSI2IiBzaXplPSIxMTAiPgpaZ0EyQUdNQU1BQmhBR0lBTXdBekFEQUFZd0EyQUdVQU9BQTFBR0VBTWdCZkFEQUFNQUF3QURBQVh3QXlBQzRBCk9BQXVBREVBTmdBeEFEZ0FMZ0F4QURZQU13QTRBREFBWHdCTkFHRUFZd0J6QUZFQWRRQmhBRzRBZEFCZkFESUEKTUFBeEFEWUFNUUF4QURFQU1BQT08L3ZhbHVlPgogPC9CYXNpY0VudHJ5PgogPEJhc2ljRW50cnk+CiAgPG5hbWU+Q29uZmlnVmVyc2lvbjwvbmFtZT4KICA8ZmxhZ3M+NjY0MzQ8L2ZsYWdzPgogIDx2YWx1ZSB0eXBlPSIzIj4wLjQuMjU8L3ZhbHVlPgogPC9CYXNpY0VudHJ5PgogPEJhc2ljRW50cnk+CiAgPG5hbWU+QW5hbHlzaXM8L25hbWU+CiAgPGZsYWdzPjY1NjY2PC9mbGFncz4KICA8QmFzaWNFbnRyeT4KICAgPG5hbWU+VmFyczwvbmFtZT4KICAgPGZsYWdzPjY1NjY2PC9mbGFncz4KICAgPEJhc2ljRW50cnk+CiAgICA8bmFtZT4xPC9uYW1lPgogICAgPGZsYWdzPjY1NjY2PC9mbGFncz4KICAgIDxCYXNpY0VudHJ5PgogICAgIDxuYW1lPlNhbXBsZXM8L25hbWU+CiAgICAgPGZsYWdzPjY1NjY2PC9mbGFncz4KICAgICA8QmFzaWNFbnRyeT4KICAgICAgPG5hbWU+UDE8L25hbWU+CiAgICAgIDxmbGFncz42NjE3ODwvZmxhZ3M+CiAgICAgIDx2YWx1ZSB0eXBlPSIyIj43MzwvdmFsdWU+CiAgICAgIDxCYXNpY0VudHJ5PgogICAgICAgPG5hbWU+U2FtcGxlczwvbmFtZT4KICAgICAgIDxmbGFncz42NTY2NjwvZmxhZ3M+CiAgICAgICA8QmFzaWNFbnRyeT4KICAgICAgICA8bmFtZT5QMjwvbmFtZT4KICAgICAgICA8ZmxhZ3M+NjYxNzg8L2ZsYWdzPgogICAgICAgIDx2YWx1ZSB0eXBlPSIyIj43NDwvdmFsdWU+CiAgICAgICAgPEJhc2ljRW50cnk+CiAgICAgICAgIDxuYW1lPlNhbXBsZXM8L25hbWU+CiAgICAgICAgIDxmbGFncz42NTY2NjwvZmxhZ3M+CiAgICAgICAgIDxCYXNpY0VudHJ5PgogICAgICAgICAgPG5hbWU+UDM8L25hbWU+CiAgICAgICAgICA8ZmxhZ3M+NjYxNzg8L2ZsYWdzPgogICAgICAgICAgPHZhbHVlIHR5cGU9IjIiPjc1PC92YWx1ZT4KICAgICAgICAgIDxCYXNpY0VudHJ5PgogICAgICAgICAgIDxuYW1lPlNhbXBsZXM8L25hbWU+CiAgICAgICAgICAgPGZsYWdzPjY1NjY2PC9mbGFncz4KICAgICAgICAgICA8QmFzaWNFbnRyeT4KICAgICAgICAgICAgPG5hbWU+UDQ8L25hbWU+CiAgICAgICAgICAgIDxmbGFncz42NjE3ODwvZmxhZ3M+CiAgICAgICAgICAgIDx2YWx1ZSB0eXBlPSIyIj43NjwvdmFsdWU+CiAgICAgICAgICAgPC9CYXNpY0VudHJ5PgogICAgICAgICAgPC9CYXNpY0VudHJ5PgogICAgICAgICA8L0Jhc2ljRW50cnk+CiAgICAgICAgPC9CYXNpY0VudHJ5PgogICAgICAgPC9CYXNpY0VudHJ5PgogICAgICA8L0Jhc2ljRW50cnk+CiAgICAgPC9CYXNpY0VudHJ5PgogICAgPC9CYXNpY0VudHJ5PgogICA8L0Jhc2ljRW50cnk+CiAgPC9CYXNpY0VudHJ5PgogPC9CYXNpY0VudHJ5PgogPEJhc2ljRW50cnk+CiAgPG5hbWU+V2luZG93czwvbmFtZT4KICA8ZmxhZ3M+NjU2NjY8L2ZsYWdzPgogIDxCYXNpY0VudHJ5PgogICA8bmFtZT52aWV3NCAxPC9uYW1lPgogICA8ZmxhZ3M+NjY0MzQ8L2ZsYWdzPgogICA8dmFsdWUgdHlwZT0iMyI+V2luZG93PC92YWx1ZT4KICAgPEJhc2ljRW50cnk+CiAgICA8bmFtZT5QYWdlczwvbmFtZT4KICAgIDxmbGFncz42NjQzNDwvZmxhZ3M+CiAgICA8dmFsdWUgdHlwZT0iMyI+UGFnZTE8L3ZhbHVlPgogICAgPEJhc2ljRW50cnk+CiAgICAgPG5hbWU+UGFnZTE8L25hbWU+CiAgICAgPGZsYWdzPjY1NjY2PC9mbGFncz4KICAgICA8QmFzaWNFbnRyeT4KICAgICAgPG5hbWU+V2lkZ2V0czwvbmFtZT4KICAgICAgPGZsYWdzPjY2NDM0PC9mbGFncz4KICAgICAgPHZhbHVlIHR5cGU9IjMiPnBsb3QzPC92YWx1ZT4KICAgICAgPEJhc2ljRW50cnk+CiAgICAgICA8bmFtZT5QYWdlTm88L25hbWU+CiAgICAgICA8ZmxhZ3M+NjY0MzQ8L2ZsYWdzPgogICAgICAgPHZhbHVlIHR5cGU9IjMiPlRleHQ8L3ZhbHVlPgogICAgICAgPEJhc2ljRW50cnk+CiAgICAgICAgPG5hbWU+V2lkZ2V0U2l6ZTwvbmFtZT4KICAgICAgICA8ZmxhZ3M+NjU2NjY8L2ZsYWdzPgogICAgICAgIDxCYXNpY0VudHJ5PgogICAgICAgICA8bmFtZT5XaWR0aDwvbmFtZT4KICAgICAgICAgPGZsYWdzPjY2MTc4PC9mbGFncz4KICAgICAgICAgPHZhbHVlIHR5cGU9IjIiPjEwMjQ8L3ZhbHVlPgogICAgICAgIDwvQmFzaWNFbnRyeT4KICAgICAgICA8QmFzaWNFbnRyeT4KICAgICAgICAgPG5hbWU+SGVpZ2h0PC9uYW1lPgogICAgICAgICA8ZmxhZ3M+NjYxNzg8L2ZsYWdzPgogICAgICAgICA8dmFsdWUgdHlwZT0iMiI+MTU8L3ZhbHVlPgogICAgICAgIDwvQmFzaWNFbnRyeT4KICAgICAgIDwvQmFzaWNFbnRyeT4KICAgICAgIDxCYXNpY0VudHJ5PgogICAgICAgIDxuYW1lPldpZGdldFBvczwvbmFtZT4KICAgICAgICA8ZmxhZ3M+NjU2NjY8L2ZsYWdzPgogICAgICAgIDxCYXNpY0VudHJ5PgogICAgICAgICA8bmFtZT5YPC9uYW1lPgogICAgICAgICA8ZmxhZ3M+NjYxNzg8L2ZsYWdzPgogICAgICAgICA8dmFsdWUgdHlwZT0iMiI+MzwvdmFsdWU+CiAgICAgICAgPC9CYXNpY0VudHJ5PgogICAgICAgIDxCYXNpY0VudHJ5PgogICAgICAgICA8bmFtZT5ZPC9uYW1lPgogICAgICAgICA8ZmxhZ3M+NjYxNzg8L2ZsYWdzPgogICAgICAgICA8dmFsdWUgdHlwZT0iMiI+MzwvdmFsdWU+CiAgICAgICAgPC9CYXNpY0VudHJ5PgogICAgICAgPC9CYXNpY0VudHJ5PgogICAgICAgPEJhc2ljRW50cnk+CiAgICAgICAgPG5hbWU+VGV4dFZhbHVlPC9uYW1lPgogICAgICAgIDxmbGFncz42NjQzNDwvZmxhZ3M+CiAgICAgICAgPHZhbHVlIHR5cGU9IjMiPiZsdDtiJmd0OzEvMSZsdDsvYiZndDs8L3ZhbHVlPgogICAgICAgPC9CYXNpY0VudHJ5PgogICAgICA8L0Jhc2ljRW50cnk+CiAgICAgIDxCYXNpY0VudHJ5PgogICAgICAgPG5hbWU+cGxvdDA8L25hbWU+CiAgICAgICA8ZmxhZ3M+NjY0MzQ8L2ZsYWdzPgogICAgICAgPHZhbHVlIHR5cGU9IjMiPlBsb3Q8L3ZhbHVlPgogICAgICAgPEJhc2ljRW50cnk+CiAgICAgICAgPG5hbWU+Vmlld0ZlYXR1cmVzPC9uYW1lPgogICAgICAgIDxmbGFncz42NjQzNDwvZmxhZ3M+CiAgICAgICAgPHZhbHVlIHR5cGU9IjMiPkZTQy1BClNTQy1BPC92YWx1ZT4KICAgICAgIDwvQmFzaWNFbnRyeT4KICAgICAgIDxCYXNpY0VudHJ5PgogICAgICAgIDxuYW1lPlZpZXdNdWx0aUxheWVyPC9uYW1lPgogICAgICAgIDxmbGFncz42NTkyMjwvZmxhZ3M+CiAgICAgICAgPHZhbHVlIHR5cGU9IjEiPjA8L3ZhbHVlPgogICAgICAgPC9CYXNpY0VudHJ5PgogICAgICAgPEJhc2ljRW50cnk+CiAgICAgICAgPG5hbWU+Vmlld1NvdXJjZTwvbmFtZT4KICAgICAgICA8ZmxhZ3M+NjY0MzQ8L2ZsYWdzPgogICAgICAgIDx2YWx1ZSB0eXBlPSIzIj4xOmxpdmU8L3ZhbHVlPgogICAgICAgPC9CYXNpY0VudHJ5PgogICAgICAgPEJhc2ljRW50cnk+CiAgICAgICAgPG5hbWU+Vmlld1BvcHVsYXRpb25zPC9uYW1lPgogICAgICAgIDxmbGFncz42NjQzNDwvZmxhZ3M+CiAgICAgICAgPHZhbHVlIHR5cGU9IjMiPjE6bGl2ZTwvdmFsdWU+CiAgICAgICA8L0Jhc2ljRW50cnk+CiAgICAgICA8QmFzaWNFbnRyeT4KICAgICAgICA8bmFtZT5WaWV3TW9kZTwvbmFtZT4KICAgICAgICA8ZmxhZ3M+NjYxNzg8L2ZsYWdzPgogICAgICAgIDx2YWx1ZSB0eXBlPSIyIj4wPC92YWx1ZT4KICAgICAgIDwvQmFzaWNFbnRyeT4KICAgICAgIDxCYXNpY0VudHJ5PgogICAgICAgIDxuYW1lPlZpZXdBeGVzPC9uYW1lPgogICAgICAgIDxmbGFncz42NjQzNDwvZmxhZ3M+CiAgICAgICAgPHZhbHVlIHR5cGU9IjMiPkFzIGFjcXVpcmVkCkFzIGFjcXVpcmVkPC92YWx1ZT4KICAgICAgIDwvQmFzaWNFbnRyeT4KICAgICAgIDxCYXNpY0VudHJ5PgogICAgICAgIDxuYW1lPlZpZXdab29tPC9uYW1lPgogICAgICAgIDxmbGFncz42NjQzNDwvZmxhZ3M+CiAgICAgICAgPHZhbHVlIHR5cGU9IjMiPjAuMCwxLjAKMC4wLDEuMDwvdmFsdWU+CiAgICAgICA8L0Jhc2ljRW50cnk+CiAgICAgICA8QmFzaWNFbnRyeT4KICAgICAgICA8bmFtZT5WaWV3SGlkZVJlZ2lvbnM8L25hbWU+CiAgICAgICAgPGZsYWdzPjY2MTc4PC9mbGFncz4KICAgICAgICA8dmFsdWUgdHlwZT0iMiI+MDwvdmFsdWU+CiAgICAgICA8L0Jhc2ljRW50cnk+CiAgICAgICA8QmFzaWNFbnRyeT4KICAgICAgICA8bmFtZT5IaXN0b2dyYW1Vc2VPdmVybGF5PC9uYW1lPgogICAgICAgIDxmbGFncz42NjE3ODwvZmxhZ3M+CiAgICAgICAgPHZhbHVlIHR5cGU9IjIiPjA8L3ZhbHVlPgogICAgICAgPC9CYXNpY0VudHJ5PgogICAgICAgPEJhc2ljRW50cnk+CiAgICAgICAgPG5hbWU+SGlzdG9ncmFtT3ZlcmxheTwvbmFtZT4KICAgICAgICA8ZmxhZ3M+NjY0MzQ8L2ZsYWdzPgogICAgICAgIDx2YWx1ZSB0eXBlPSIzIj4KCgoKCgoKCgo8L3ZhbHVlPgogICAgICAgPC9CYXNpY0VudHJ5PgogICAgICAgPEJhc2ljRW50cnk+CiAgICAgICAgPG5hbWU+SGlzdG9ncmFtT3ZlcmxheUNvbG9yczwvbmFtZT4KICAgICAgICA8ZmxhZ3M+NjY0MzQ8L2ZsYWdzPgogICAgICAgIDx2YWx1ZSB0eXBlPSIzIj4jZmZhYTdmCiNmZmFhZmYKI2FhZmY3ZgojOTZkOGUxCiNhYWFhN2YKI2ZmODY0YQojZmM1N2ZmCiM2YmZmNDIKIzQwYmNmZgojYTJhYTM0PC92YWx1ZT4KICAgICAgIDwvQmFzaWNFbnRyeT4KICAgICAgIDxCYXNpY0VudHJ5PgogICAgICAgIDxuYW1lPlZpZXdEYXRhRW5kPC9uYW1lPgogICAgICAgIDxmbGFncz42NjE3ODwvZmxhZ3M+CiAgICAgICAgPHZhbHVlIHR5cGU9IjIiPjIxNDc0ODM2NDc8L3ZhbHVlPgogICAgICAgPC9CYXNpY0VudHJ5PgogICAgICAgPEJhc2ljRW50cnk+CiAgICAgICAgPG5hbWU+Vmlld0RhdGFTa2lwPC9uYW1lPgogICAgICAgIDxmbGFncz42NjE3ODwvZmxhZ3M+CiAgICAgICAgPHZhbHVlIHR5cGU9IjIiPjA8L3ZhbHVlPgogICAgICAgPC9CYXNpY0VudHJ5PgogICAgICAgPEJhc2ljRW50cnk+CiAgICAgICAgPG5hbWU+Vmlld0RhdGFTdGFydDwvbmFtZT4KICAgICAgICA8ZmxhZ3M+NjYxNzg8L2ZsYWdzPgogICAgICAgIDx2YWx1ZSB0eXBlPSIyIj4wPC92YWx1ZT4KICAgICAgIDwvQmFzaWNFbnRyeT4KICAgICAgIDxCYXNpY0VudHJ5PgogICAgICAgIDxuYW1lPlNjcmlwdFRleHQ8L25hbWU+CiAgICAgICAgPGZsYWdzPjY2NDM0PC9mbGFncz4KICAgICAgICA8dmFsdWUgdHlwZT0iMyI+RWRpdCB0ZXh0IHZpYSBQcm9wZXJ0aWVzPC92YWx1ZT4KICAgICAgICA8QmFzaWNFbnRyeT4KICAgICAgICAgPG5hbWU+UHJlZGVmaW5lZFNjcmlwdFRleHQ8L25hbWU+CiAgICAgICAgIDxmbGFncz42NjQzNDwvZmxhZ3M+CiAgICAgICAgIDx2YWx1ZSB0eXBlPSIzIj48L3ZhbHVlPgogICAgICAgIDwvQmFzaWNFbnRyeT4KICAgICAgIDwvQmFzaWNFbnRyeT4KICAgICAgIDxCYXNpY0VudHJ5PgogICAgICAgIDxuYW1lPlNjcmlwdFRleHRBbGlnbm1lbnQ8L25hbWU+CiAgICAgICAgPGZsYWdzPjY2MTc4PC9mbGFncz4KICAgICAgICA8dmFsdWUgdHlwZT0iMiI+MDwvdmFsdWU+CiAgICAgICA8L0Jhc2ljRW50cnk+CiAgICAgICA8QmFzaWNFbnRyeT4KICAgICAgICA8bmFtZT5IaXN0b2dyYW1Ob3JtYWxpemF0aW9uPC9uYW1lPgogICAgICAgIDxmbGFncz42NjE3ODwvZmxhZ3M+CiAgICAgICAgPHZhbHVlIHR5cGU9IjIiPjA8L3ZhbHVlPgogICAgICAgPC9CYXNpY0VudHJ5PgogICAgICAgPEJhc2ljRW50cnk+CiAgICAgICAgPG5hbWU+SGlzdG9ncmFtUGxvdE1vZGU8L25hbWU+CiAgICAgICAgPGZsYWdzPjY2MTc4PC9mbGFncz4KICAgICAgICA8dmFsdWUgdHlwZT0iMiI+MDwvdmFsdWU+CiAgICAgICA8L0Jhc2ljRW50cnk+CiAgICAgICA8QmFzaWNFbnRyeT4KICAgICAgICA8bmFtZT5IaXN0b2dyYW1TbW9vdGhpbmc8L25hbWU+CiAgICAgICAgPGZsYWdzPjY2MTc4PC9mbGFncz4KICAgICAgICA8dmFsdWUgdHlwZT0iMiI+MDwvdmFsdWU+CiAgICAgICA8L0Jhc2ljRW50cnk+CiAgICAgICA8QmFzaWNFbnRyeT4KICAgICAgICA8bmFtZT5TdGF0aXN0aWNGZWF0dXJlczwvbmFtZT4KICAgICAgICA8ZmxhZ3M+NjY0MzQ8L2ZsYWdzPgogICAgICAgIDx2YWx1ZSB0eXBlPSIzIj5GU0MtQQpTU0MtQTwvdmFsdWU+CiAgICAgICA8L0Jhc2ljRW50cnk+CiAgICAgICA8QmFzaWNFbnRyeT4KICAgICAgICA8bmFtZT5TdGF0aXN0aWNSZWdpb25GdW5jczwvbmFtZT4KICAgICAgICA8ZmxhZ3M+NjY0MzQ8L2ZsYWdzPgogICAgICAgIDx2YWx1ZSB0eXBlPSIzIj5QYXRoCiUtVDwvdmFsdWU+CiAgICAgICA8L0Jhc2ljRW50cnk+CiAgICAgICA8QmFzaWNFbnRyeT4KICAgICAgICA8bmFtZT5TdGF0aXN0aWNGZWF0dXJlRnVuY3M8L25hbWU+CiAgICAgICAgPGZsYWdzPjY2NDM0PC9mbGFncz4KICAgICAgICA8dmFsdWUgdHlwZT0iMyI+PC92YWx1ZT4KICAgICAgIDwvQmFzaWNFbnRyeT4KICAgICAgIDxCYXNpY0VudHJ5PgogICAgICAgIDxuYW1lPlN0YXRpc3RpY1NvdXJjZUluZm88L25hbWU+CiAgICAgICAgPGZsYWdzPjY1OTIyPC9mbGFncz4KICAgICAgICA8dmFsdWUgdHlwZT0iMSI+MTwvdmFsdWU+CiAgICAgICA8L0Jhc2ljRW50cnk+CiAgICAgICA8QmFzaWNFbnRyeT4KICAgICAgICA8bmFtZT5TdGF0aXN0aWNUYWJsZTwvbmFtZT4KICAgICAgICA8ZmxhZ3M+NjU5MjI8L2ZsYWdzPgogICAgICAgIDx2YWx1ZSB0eXBlPSIxIj4xPC92YWx1ZT4KICAgICAgIDwvQmFzaWNFbnRyeT4KICAgICAgIDxCYXNpY0VudHJ5PgogICAgICAgIDxuYW1lPlN0YXRpc3RpY0ZlYXR1cmVOYW1lPC9uYW1lPgogICAgICAgIDxmbGFncz42NjE3ODwvZmxhZ3M+CiAgICAgICAgPHZhbHVlIHR5cGU9IjIiPjA8L3ZhbHVlPgogICAgICAgPC9CYXNpY0VudHJ5PgogICAgICAgPEJhc2ljRW50cnk+CiAgICAgICAgPG5hbWU+SGVhdG1hcDwvbmFtZT4KICAgICAgICA8ZmxhZ3M+NjU2NjY8L2ZsYWdzPgogICAgICAgIDxCYXNpY0VudHJ5PgogICAgICAgICA8bmFtZT5Db2xvcjE8L25hbWU+CiAgICAgICAgIDxmbGFncz42NjQzNDwvZmxhZ3M+CiAgICAgICAgIDx2YWx1ZSB0eXBlPSIzIj4jZmYwMDAwPC92YWx1ZT4KICAgICAgICA8L0Jhc2ljRW50cnk+CiAgICAgICAgPEJhc2ljRW50cnk+CiAgICAgICAgIDxuYW1lPkNvbG9yMjwvbmFtZT4KICAgICAgICAgPGZsYWdzPjY2NDM0PC9mbGFncz4KICAgICAgICAgPHZhbHVlIHR5cGU9IjMiPiMwMGFhMDA8L3ZhbHVlPgogICAgICAgIDwvQmFzaWNFbnRyeT4KICAgICAgICA8QmFzaWNFbnRyeT4KICAgICAgICAgPG5hbWU+Q29sb3IzPC9uYW1lPgogICAgICAgICA8ZmxhZ3M+NjY0MzQ8L2ZsYWdzPgogICAgICAgICA8dmFsdWUgdHlwZT0iMyI+I2ZmZmYwMDwvdmFsdWU+CiAgICAgICAgPC9CYXNpY0VudHJ5PgogICAgICAgIDxCYXNpY0VudHJ5PgogICAgICAgICA8bmFtZT5Db2xvcjQ8L25hbWU+CiAgICAgICAgIDxmbGFncz42NjQzNDwvZmxhZ3M+CiAgICAgICAgIDx2YWx1ZSB0eXBlPSIzIj4jMzMzM2ZmPC92YWx1ZT4KICAgICAgICA8L0Jhc2ljRW50cnk+CiAgICAgICAgPEJhc2ljRW50cnk+CiAgICAgICAgIDxuYW1lPlRocmVzaG9sZDE8L25hbWU+CiAgICAgICAgIDxmbGFncz42NzQ1ODwvZmxhZ3M+CiAgICAgICAgIDx2YWx1ZSB0eXBlPSI3Ij4xPC92YWx1ZT4KICAgICAgICA8L0Jhc2ljRW50cnk+CiAgICAgICAgPEJhc2ljRW50cnk+CiAgICAgICAgIDxuYW1lPlRocmVzaG9sZDI8L25hbWU+CiAgICAgICAgIDxmbGFncz42NzQ1ODwvZmxhZ3M+CiAgICAgICAgIDx2YWx1ZSB0eXBlPSI3Ij4xMDA8L3ZhbHVlPgogICAgICAgIDwvQmFzaWNFbnRyeT4KICAgICAgICA8QmFzaWNFbnRyeT4KICAgICAgICAgPG5hbWU+UmVnaW9uPC9uYW1lPgogICAgICAgICA8ZmxhZ3M+NjY0MzQ8L2ZsYWdzPgogICAgICAgICA8dmFsdWUgdHlwZT0iMyI+bGl2ZTwvdmFsdWU+CiAgICAgICAgPC9CYXNpY0VudHJ5PgogICAgICAgIDxCYXNpY0VudHJ5PgogICAgICAgICA8bmFtZT5SZWdpb25GdW5jdGlvbjwvbmFtZT4KICAgICAgICAgPGZsYWdzPjY2NDM0PC9mbGFncz4KICAgICAgICAgPHZhbHVlIHR5cGU9IjMiPkNvdW50PC92YWx1ZT4KICAgICAgICA8L0Jhc2ljRW50cnk+CiAgICAgICAgPEJhc2ljRW50cnk+CiAgICAgICAgIDxuYW1lPkZlYXR1cmU8L25hbWU+CiAgICAgICAgIDxmbGFncz42NjQzNDwvZmxhZ3M+CiAgICAgICAgIDx2YWx1ZSB0eXBlPSIzIj5GU0MtQTwvdmFsdWU+CiAgICAgICAgPC9CYXNpY0VudHJ5PgogICAgICAgIDxCYXNpY0VudHJ5PgogICAgICAgICA8bmFtZT5GZWF0dXJlRnVuY3Rpb248L25hbWU+CiAgICAgICAgIDxmbGFncz42NjQzNDwvZmxhZ3M+CiAgICAgICAgIDx2YWx1ZSB0eXBlPSIzIj5NZWFuPC92YWx1ZT4KICAgICAgICA8L0Jhc2ljRW50cnk+CiAgICAgICAgPEJhc2ljRW50cnk+CiAgICAgICAgIDxuYW1lPk1vZGU8L25hbWU+CiAgICAgICAgIDxmbGFncz42NjE3ODwvZmxhZ3M+CiAgICAgICAgIDx2YWx1ZSB0eXBlPSIyIj4wPC92YWx1ZT4KICAgICAgICA8L0Jhc2ljRW50cnk+CiAgICAgICAgPEJhc2ljRW50cnk+CiAgICAgICAgIDxuYW1lPkZ1bmN0aW9uPC9uYW1lPgogICAgICAgICA8ZmxhZ3M+NjYxNzg8L2ZsYWdzPgogICAgICAgICA8dmFsdWUgdHlwZT0iMiI+MTwvdmFsdWU+CiAgICAgICAgPC9CYXNpY0VudHJ5PgogICAgICAgIDxCYXNpY0VudHJ5PgogICAgICAgICA8bmFtZT5EaXNhYmxlZEdyb3VwczwvbmFtZT4KICAgICAgICAgPGZsYWdzPjY2NDM0PC9mbGFncz4KICAgICAgICAgPHZhbHVlIHR5cGU9IjMiPjwvdmFsdWU+CiAgICAgICAgPC9CYXNpY0VudHJ5PgogICAgICAgPC9CYXNpY0VudHJ5PgogICAgICAgPEJhc2ljRW50cnk+CiAgICAgICAgPG5hbWU+Vmlld0hlaWdodDwvbmFtZT4KICAgICAgICA8ZmxhZ3M+NjYxNzg8L2ZsYWdzPgogICAgICAgIDx2YWx1ZSB0eXBlPSIyIj4yNTI8L3ZhbHVlPgogICAgICAgPC9CYXNpY0VudHJ5PgogICAgICAgPEJhc2ljRW50cnk+CiAgICAgICAgPG5hbWU+Vmlld1dpZHRoPC9uYW1lPgogICAgICAgIDxmbGFncz42NjE3ODwvZmxhZ3M+CiAgICAgICAgPHZhbHVlIHR5cGU9IjIiPjI1MjwvdmFsdWU+CiAgICAgICA8L0Jhc2ljRW50cnk+CiAgICAgICA8QmFzaWNFbnRyeT4KICAgICAgICA8bmFtZT5XaWRnZXRQb3M8L25hbWU+CiAgICAgICAgPGZsYWdzPjY1NjY2PC9mbGFncz4KICAgICAgICA8QmFzaWNFbnRyeT4KICAgICAgICAgPG5hbWU+WDwvbmFtZT4KICAgICAgICAgPGZsYWdzPjY2MTc4PC9mbGFncz4KICAgICAgICAgPHZhbHVlIHR5cGU9IjIiPjEzPC92YWx1ZT4KICAgICAgICA8L0Jhc2ljRW50cnk+CiAgICAgICAgPEJhc2ljRW50cnk+CiAgICAgICAgIDxuYW1lPlk8L25hbWU+CiAgICAgICAgIDxmbGFncz42NjE3ODwvZmxhZ3M+CiAgICAgICAgIDx2YWx1ZSB0eXBlPSIyIj4xNTwvdmFsdWU+CiAgICAgICAgPC9CYXNpY0VudHJ5PgogICAgICAgPC9CYXNpY0VudHJ5PgogICAgICAgPEJhc2ljRW50cnk+CiAgICAgICAgPG5hbWU+V2lkZ2V0U2l6ZTwvbmFtZT4KICAgICAgICA8ZmxhZ3M+NjU2NjY8L2ZsYWdzPgogICAgICAgIDxCYXNpY0VudHJ5PgogICAgICAgICA8bmFtZT5XaWR0aDwvbmFtZT4KICAgICAgICAgPGZsYWdzPjY2MTc4PC9mbGFncz4KICAgICAgICAgPHZhbHVlIHR5cGU9IjIiPjM2NDwvdmFsdWU+CiAgICAgICAgPC9CYXNpY0VudHJ5PgogICAgICAgIDxCYXNpY0VudHJ5PgogICAgICAgICA8bmFtZT5IZWlnaHQ8L25hbWU+CiAgICAgICAgIDxmbGFncz42NjE3ODwvZmxhZ3M+CiAgICAgICAgIDx2YWx1ZSB0eXBlPSIyIj4zMTQ8L3ZhbHVlPgogICAgICAgIDwvQmFzaWNFbnRyeT4KICAgICAgIDwvQmFzaWNFbnRyeT4KICAgICAgPC9CYXNpY0VudHJ5PgogICAgICA8QmFzaWNFbnRyeT4KICAgICAgIDxuYW1lPnBsb3QxPC9uYW1lPgogICAgICAgPGZsYWdzPjY2NDM0PC9mbGFncz4KICAgICAgIDx2YWx1ZSB0eXBlPSIzIj5QbG90PC92YWx1ZT4KICAgICAgIDxCYXNpY0VudHJ5PgogICAgICAgIDxuYW1lPlZpZXdGZWF0dXJlczwvbmFtZT4KICAgICAgICA8ZmxhZ3M+NjY0MzQ8L2ZsYWdzPgogICAgICAgIDx2YWx1ZSB0eXBlPSIzIj5GU0MtQQpGU0MtSDwvdmFsdWU+CiAgICAgICA8L0Jhc2ljRW50cnk+CiAgICAgICA8QmFzaWNFbnRyeT4KICAgICAgICA8bmFtZT5WaWV3TXVsdGlMYXllcjwvbmFtZT4KICAgICAgICA8ZmxhZ3M+NjU5MjI8L2ZsYWdzPgogICAgICAgIDx2YWx1ZSB0eXBlPSIxIj4wPC92YWx1ZT4KICAgICAgIDwvQmFzaWNFbnRyeT4KICAgICAgIDxCYXNpY0VudHJ5PgogICAgICAgIDxuYW1lPlZpZXdTb3VyY2U8L25hbWU+CiAgICAgICAgPGZsYWdzPjY2NDM0PC9mbGFncz4KICAgICAgICA8dmFsdWUgdHlwZT0iMyI+MTpsaXZlXFAxPC92YWx1ZT4KICAgICAgIDwvQmFzaWNFbnRyeT4KICAgICAgIDxCYXNpY0VudHJ5PgogICAgICAgIDxuYW1lPlZpZXdQb3B1bGF0aW9uczwvbmFtZT4KICAgICAgICA8ZmxhZ3M+NjY0MzQ8L2ZsYWdzPgogICAgICAgIDx2YWx1ZSB0eXBlPSIzIj4xOmxpdmVcUDE8L3ZhbHVlPgogICAgICAgPC9CYXNpY0VudHJ5PgogICAgICAgPEJhc2ljRW50cnk+CiAgICAgICAgPG5hbWU+Vmlld01vZGU8L25hbWU+CiAgICAgICAgPGZsYWdzPjY2MTc4PC9mbGFncz4KICAgICAgICA8dmFsdWUgdHlwZT0iMiI+MDwvdmFsdWU+CiAgICAgICA8L0Jhc2ljRW50cnk+CiAgICAgICA8QmFzaWNFbnRyeT4KICAgICAgICA8bmFtZT5WaWV3QXhlczwvbmFtZT4KICAgICAgICA8ZmxhZ3M+NjY0MzQ8L2ZsYWdzPgogICAgICAgIDx2YWx1ZSB0eXBlPSIzIj5BcyBhY3F1aXJlZApBcyBhY3F1aXJlZDwvdmFsdWU+CiAgICAgICA8L0Jhc2ljRW50cnk+CiAgICAgICA8QmFzaWNFbnRyeT4KICAgICAgICA8bmFtZT5WaWV3Wm9vbTwvbmFtZT4KICAgICAgICA8ZmxhZ3M+NjY0MzQ8L2ZsYWdzPgogICAgICAgIDx2YWx1ZSB0eXBlPSIzIj4wLjAsMS4wCjAuMCwxLjA8L3ZhbHVlPgogICAgICAgPC9CYXNpY0VudHJ5PgogICAgICAgPEJhc2ljRW50cnk+CiAgICAgICAgPG5hbWU+Vmlld0hpZGVSZWdpb25zPC9uYW1lPgogICAgICAgIDxmbGFncz42NjE3ODwvZmxhZ3M+CiAgICAgICAgPHZhbHVlIHR5cGU9IjIiPjA8L3ZhbHVlPgogICAgICAgPC9CYXNpY0VudHJ5PgogICAgICAgPEJhc2ljRW50cnk+CiAgICAgICAgPG5hbWU+SGlzdG9ncmFtVXNlT3ZlcmxheTwvbmFtZT4KICAgICAgICA8ZmxhZ3M+NjYxNzg8L2ZsYWdzPgogICAgICAgIDx2YWx1ZSB0eXBlPSIyIj4wPC92YWx1ZT4KICAgICAgIDwvQmFzaWNFbnRyeT4KICAgICAgIDxCYXNpY0VudHJ5PgogICAgICAgIDxuYW1lPkhpc3RvZ3JhbU92ZXJsYXk8L25hbWU+CiAgICAgICAgPGZsYWdzPjY2NDM0PC9mbGFncz4KICAgICAgICA8dmFsdWUgdHlwZT0iMyI+CgoKCgoKCgoKPC92YWx1ZT4KICAgICAgIDwvQmFzaWNFbnRyeT4KICAgICAgIDxCYXNpY0VudHJ5PgogICAgICAgIDxuYW1lPkhpc3RvZ3JhbU92ZXJsYXlDb2xvcnM8L25hbWU+CiAgICAgICAgPGZsYWdzPjY2NDM0PC9mbGFncz4KICAgICAgICA8dmFsdWUgdHlwZT0iMyI+I2ZmYWE3ZgojZmZhYWZmCiNhYWZmN2YKIzk2ZDhlMQojYWFhYTdmCiNmZjg2NGEKI2ZjNTdmZgojNmJmZjQyCiM0MGJjZmYKI2EyYWEzNDwvdmFsdWU+CiAgICAgICA8L0Jhc2ljRW50cnk+CiAgICAgICA8QmFzaWNFbnRyeT4KICAgICAgICA8bmFtZT5WaWV3RGF0YUVuZDwvbmFtZT4KICAgICAgICA8ZmxhZ3M+NjYxNzg8L2ZsYWdzPgogICAgICAgIDx2YWx1ZSB0eXBlPSIyIj4yMTQ3NDgzNjQ3PC92YWx1ZT4KICAgICAgIDwvQmFzaWNFbnRyeT4KICAgICAgIDxCYXNpY0VudHJ5PgogICAgICAgIDxuYW1lPlZpZXdEYXRhU2tpcDwvbmFtZT4KICAgICAgICA8ZmxhZ3M+NjYxNzg8L2ZsYWdzPgogICAgICAgIDx2YWx1ZSB0eXBlPSIyIj4wPC92YWx1ZT4KICAgICAgIDwvQmFzaWNFbnRyeT4KICAgICAgIDxCYXNpY0VudHJ5PgogICAgICAgIDxuYW1lPlZpZXdEYXRhU3RhcnQ8L25hbWU+CiAgICAgICAgPGZsYWdzPjY2MTc4PC9mbGFncz4KICAgICAgICA8dmFsdWUgdHlwZT0iMiI+MDwvdmFsdWU+CiAgICAgICA8L0Jhc2ljRW50cnk+CiAgICAgICA8QmFzaWNFbnRyeT4KICAgICAgICA8bmFtZT5TY3JpcHRUZXh0PC9uYW1lPgogICAgICAgIDxmbGFncz42NjQzNDwvZmxhZ3M+CiAgICAgICAgPHZhbHVlIHR5cGU9IjMiPkVkaXQgdGV4dCB2aWEgUHJvcGVydGllczwvdmFsdWU+CiAgICAgICAgPEJhc2ljRW50cnk+CiAgICAgICAgIDxuYW1lPlByZWRlZmluZWRTY3JpcHRUZXh0PC9uYW1lPgogICAgICAgICA8ZmxhZ3M+NjY0MzQ8L2ZsYWdzPgogICAgICAgICA8dmFsdWUgdHlwZT0iMyI+PC92YWx1ZT4KICAgICAgICA8L0Jhc2ljRW50cnk+CiAgICAgICA8L0Jhc2ljRW50cnk+CiAgICAgICA8QmFzaWNFbnRyeT4KICAgICAgICA8bmFtZT5TY3JpcHRUZXh0QWxpZ25tZW50PC9uYW1lPgogICAgICAgIDxmbGFncz42NjE3ODwvZmxhZ3M+CiAgICAgICAgPHZhbHVlIHR5cGU9IjIiPjA8L3ZhbHVlPgogICAgICAgPC9CYXNpY0VudHJ5PgogICAgICAgPEJhc2ljRW50cnk+CiAgICAgICAgPG5hbWU+SGlzdG9ncmFtTm9ybWFsaXphdGlvbjwvbmFtZT4KICAgICAgICA8ZmxhZ3M+NjYxNzg8L2ZsYWdzPgogICAgICAgIDx2YWx1ZSB0eXBlPSIyIj4wPC92YWx1ZT4KICAgICAgIDwvQmFzaWNFbnRyeT4KICAgICAgIDxCYXNpY0VudHJ5PgogICAgICAgIDxuYW1lPkhpc3RvZ3JhbVBsb3RNb2RlPC9uYW1lPgogICAgICAgIDxmbGFncz42NjE3ODwvZmxhZ3M+CiAgICAgICAgPHZhbHVlIHR5cGU9IjIiPjA8L3ZhbHVlPgogICAgICAgPC9CYXNpY0VudHJ5PgogICAgICAgPEJhc2ljRW50cnk+CiAgICAgICAgPG5hbWU+SGlzdG9ncmFtU21vb3RoaW5nPC9uYW1lPgogICAgICAgIDxmbGFncz42NjE3ODwvZmxhZ3M+CiAgICAgICAgPHZhbHVlIHR5cGU9IjIiPjA8L3ZhbHVlPgogICAgICAgPC9CYXNpY0VudHJ5PgogICAgICAgPEJhc2ljRW50cnk+CiAgICAgICAgPG5hbWU+U3RhdGlzdGljRmVhdHVyZXM8L25hbWU+CiAgICAgICAgPGZsYWdzPjY2NDM0PC9mbGFncz4KICAgICAgICA8dmFsdWUgdHlwZT0iMyI+RlNDLUEKRlNDLUg8L3ZhbHVlPgogICAgICAgPC9CYXNpY0VudHJ5PgogICAgICAgPEJhc2ljRW50cnk+CiAgICAgICAgPG5hbWU+U3RhdGlzdGljUmVnaW9uRnVuY3M8L25hbWU+CiAgICAgICAgPGZsYWdzPjY2NDM0PC9mbGFncz4KICAgICAgICA8dmFsdWUgdHlwZT0iMyI+UGF0aAolLVQ8L3ZhbHVlPgogICAgICAgPC9CYXNpY0VudHJ5PgogICAgICAgPEJhc2ljRW50cnk+CiAgICAgICAgPG5hbWU+U3RhdGlzdGljRmVhdHVyZUZ1bmNzPC9uYW1lPgogICAgICAgIDxmbGFncz42NjQzNDwvZmxhZ3M+CiAgICAgICAgPHZhbHVlIHR5cGU9IjMiPjwvdmFsdWU+CiAgICAgICA8L0Jhc2ljRW50cnk+CiAgICAgICA8QmFzaWNFbnRyeT4KICAgICAgICA8bmFtZT5TdGF0aXN0aWNTb3VyY2VJbmZvPC9uYW1lPgogICAgICAgIDxmbGFncz42NTkyMjwvZmxhZ3M+CiAgICAgICAgPHZhbHVlIHR5cGU9IjEiPjE8L3ZhbHVlPgogICAgICAgPC9CYXNpY0VudHJ5PgogICAgICAgPEJhc2ljRW50cnk+CiAgICAgICAgPG5hbWU+U3RhdGlzdGljVGFibGU8L25hbWU+CiAgICAgICAgPGZsYWdzPjY1OTIyPC9mbGFncz4KICAgICAgICA8dmFsdWUgdHlwZT0iMSI+MTwvdmFsdWU+CiAgICAgICA8L0Jhc2ljRW50cnk+CiAgICAgICA8QmFzaWNFbnRyeT4KICAgICAgICA8bmFtZT5TdGF0aXN0aWNGZWF0dXJlTmFtZTwvbmFtZT4KICAgICAgICA8ZmxhZ3M+NjYxNzg8L2ZsYWdzPgogICAgICAgIDx2YWx1ZSB0eXBlPSIyIj4wPC92YWx1ZT4KICAgICAgIDwvQmFzaWNFbnRyeT4KICAgICAgIDxCYXNpY0VudHJ5PgogICAgICAgIDxuYW1lPkhlYXRtYXA8L25hbWU+CiAgICAgICAgPGZsYWdzPjY1NjY2PC9mbGFncz4KICAgICAgICA8QmFzaWNFbnRyeT4KICAgICAgICAgPG5hbWU+Q29sb3IxPC9uYW1lPgogICAgICAgICA8ZmxhZ3M+NjY0MzQ8L2ZsYWdzPgogICAgICAgICA8dmFsdWUgdHlwZT0iMyI+I2ZmMDAwMDwvdmFsdWU+CiAgICAgICAgPC9CYXNpY0VudHJ5PgogICAgICAgIDxCYXNpY0VudHJ5PgogICAgICAgICA8bmFtZT5Db2xvcjI8L25hbWU+CiAgICAgICAgIDxmbGFncz42NjQzNDwvZmxhZ3M+CiAgICAgICAgIDx2YWx1ZSB0eXBlPSIzIj4jMDBhYTAwPC92YWx1ZT4KICAgICAgICA8L0Jhc2ljRW50cnk+CiAgICAgICAgPEJhc2ljRW50cnk+CiAgICAgICAgIDxuYW1lPkNvbG9yMzwvbmFtZT4KICAgICAgICAgPGZsYWdzPjY2NDM0PC9mbGFncz4KICAgICAgICAgPHZhbHVlIHR5cGU9IjMiPiNmZmZmMDA8L3ZhbHVlPgogICAgICAgIDwvQmFzaWNFbnRyeT4KICAgICAgICA8QmFzaWNFbnRyeT4KICAgICAgICAgPG5hbWU+Q29sb3I0PC9uYW1lPgogICAgICAgICA8ZmxhZ3M+NjY0MzQ8L2ZsYWdzPgogICAgICAgICA8dmFsdWUgdHlwZT0iMyI+IzMzMzNmZjwvdmFsdWU+CiAgICAgICAgPC9CYXNpY0VudHJ5PgogICAgICAgIDxCYXNpY0VudHJ5PgogICAgICAgICA8bmFtZT5UaHJlc2hvbGQxPC9uYW1lPgogICAgICAgICA8ZmxhZ3M+Njc0NTg8L2ZsYWdzPgogICAgICAgICA8dmFsdWUgdHlwZT0iNyI+MTwvdmFsdWU+CiAgICAgICAgPC9CYXNpY0VudHJ5PgogICAgICAgIDxCYXNpY0VudHJ5PgogICAgICAgICA8bmFtZT5UaHJlc2hvbGQyPC9uYW1lPgogICAgICAgICA8ZmxhZ3M+Njc0NTg8L2ZsYWdzPgogICAgICAgICA8dmFsdWUgdHlwZT0iNyI+MTAwPC92YWx1ZT4KICAgICAgICA8L0Jhc2ljRW50cnk+CiAgICAgICAgPEJhc2ljRW50cnk+CiAgICAgICAgIDxuYW1lPlJlZ2lvbjwvbmFtZT4KICAgICAgICAgPGZsYWdzPjY2NDM0PC9mbGFncz4KICAgICAgICAgPHZhbHVlIHR5cGU9IjMiPmxpdmVcUDE8L3ZhbHVlPgogICAgICAgIDwvQmFzaWNFbnRyeT4KICAgICAgICA8QmFzaWNFbnRyeT4KICAgICAgICAgPG5hbWU+UmVnaW9uRnVuY3Rpb248L25hbWU+CiAgICAgICAgIDxmbGFncz42NjQzNDwvZmxhZ3M+CiAgICAgICAgIDx2YWx1ZSB0eXBlPSIzIj5Db3VudDwvdmFsdWU+CiAgICAgICAgPC9CYXNpY0VudHJ5PgogICAgICAgIDxCYXNpY0VudHJ5PgogICAgICAgICA8bmFtZT5GZWF0dXJlPC9uYW1lPgogICAgICAgICA8ZmxhZ3M+NjY0MzQ8L2ZsYWdzPgogICAgICAgICA8dmFsdWUgdHlwZT0iMyI+RlNDLUE8L3ZhbHVlPgogICAgICAgIDwvQmFzaWNFbnRyeT4KICAgICAgICA8QmFzaWNFbnRyeT4KICAgICAgICAgPG5hbWU+RmVhdHVyZUZ1bmN0aW9uPC9uYW1lPgogICAgICAgICA8ZmxhZ3M+NjY0MzQ8L2ZsYWdzPgogICAgICAgICA8dmFsdWUgdHlwZT0iMyI+TWVhbjwvdmFsdWU+CiAgICAgICAgPC9CYXNpY0VudHJ5PgogICAgICAgIDxCYXNpY0VudHJ5PgogICAgICAgICA8bmFtZT5Nb2RlPC9uYW1lPgogICAgICAgICA8ZmxhZ3M+NjYxNzg8L2ZsYWdzPgogICAgICAgICA8dmFsdWUgdHlwZT0iMiI+MDwvdmFsdWU+CiAgICAgICAgPC9CYXNpY0VudHJ5PgogICAgICAgIDxCYXNpY0VudHJ5PgogICAgICAgICA8bmFtZT5GdW5jdGlvbjwvbmFtZT4KICAgICAgICAgPGZsYWdzPjY2MTc4PC9mbGFncz4KICAgICAgICAgPHZhbHVlIHR5cGU9IjIiPjE8L3ZhbHVlPgogICAgICAgIDwvQmFzaWNFbnRyeT4KICAgICAgICA8QmFzaWNFbnRyeT4KICAgICAgICAgPG5hbWU+RGlzYWJsZWRHcm91cHM8L25hbWU+CiAgICAgICAgIDxmbGFncz42NjQzNDwvZmxhZ3M+CiAgICAgICAgIDx2YWx1ZSB0eXBlPSIzIj48L3ZhbHVlPgogICAgICAgIDwvQmFzaWNFbnRyeT4KICAgICAgIDwvQmFzaWNFbnRyeT4KICAgICAgIDxCYXNpY0VudHJ5PgogICAgICAgIDxuYW1lPlZpZXdIZWlnaHQ8L25hbWU+CiAgICAgICAgPGZsYWdzPjY2MTc4PC9mbGFncz4KICAgICAgICA8dmFsdWUgdHlwZT0iMiI+MjUyPC92YWx1ZT4KICAgICAgIDwvQmFzaWNFbnRyeT4KICAgICAgIDxCYXNpY0VudHJ5PgogICAgICAgIDxuYW1lPlZpZXdXaWR0aDwvbmFtZT4KICAgICAgICA8ZmxhZ3M+NjYxNzg8L2ZsYWdzPgogICAgICAgIDx2YWx1ZSB0eXBlPSIyIj4yNTI8L3ZhbHVlPgogICAgICAgPC9CYXNpY0VudHJ5PgogICAgICAgPEJhc2ljRW50cnk+CiAgICAgICAgPG5hbWU+V2lkZ2V0UG9zPC9uYW1lPgogICAgICAgIDxmbGFncz42NTY2NjwvZmxhZ3M+CiAgICAgICAgPEJhc2ljRW50cnk+CiAgICAgICAgIDxuYW1lPlg8L25hbWU+CiAgICAgICAgIDxmbGFncz42NjE3ODwvZmxhZ3M+CiAgICAgICAgIDx2YWx1ZSB0eXBlPSIyIj4zNzc8L3ZhbHVlPgogICAgICAgIDwvQmFzaWNFbnRyeT4KICAgICAgICA8QmFzaWNFbnRyeT4KICAgICAgICAgPG5hbWU+WTwvbmFtZT4KICAgICAgICAgPGZsYWdzPjY2MTc4PC9mbGFncz4KICAgICAgICAgPHZhbHVlIHR5cGU9IjIiPjE1PC92YWx1ZT4KICAgICAgICA8L0Jhc2ljRW50cnk+CiAgICAgICA8L0Jhc2ljRW50cnk+CiAgICAgICA8QmFzaWNFbnRyeT4KICAgICAgICA8bmFtZT5XaWRnZXRTaXplPC9uYW1lPgogICAgICAgIDxmbGFncz42NTY2NjwvZmxhZ3M+CiAgICAgICAgPEJhc2ljRW50cnk+CiAgICAgICAgIDxuYW1lPldpZHRoPC9uYW1lPgogICAgICAgICA8ZmxhZ3M+NjYxNzg8L2ZsYWdzPgogICAgICAgICA8dmFsdWUgdHlwZT0iMiI+MzY0PC92YWx1ZT4KICAgICAgICA8L0Jhc2ljRW50cnk+CiAgICAgICAgPEJhc2ljRW50cnk+CiAgICAgICAgIDxuYW1lPkhlaWdodDwvbmFtZT4KICAgICAgICAgPGZsYWdzPjY2MTc4PC9mbGFncz4KICAgICAgICAgPHZhbHVlIHR5cGU9IjIiPjMxNDwvdmFsdWU+CiAgICAgICAgPC9CYXNpY0VudHJ5PgogICAgICAgPC9CYXNpY0VudHJ5PgogICAgICA8L0Jhc2ljRW50cnk+CiAgICAgIDxCYXNpY0VudHJ5PgogICAgICAgPG5hbWU+cGxvdDI8L25hbWU+CiAgICAgICA8ZmxhZ3M+NjY0MzQ8L2ZsYWdzPgogICAgICAgPHZhbHVlIHR5cGU9IjMiPlBsb3Q8L3ZhbHVlPgogICAgICAgPEJhc2ljRW50cnk+CiAgICAgICAgPG5hbWU+Vmlld0ZlYXR1cmVzPC9uYW1lPgogICAgICAgIDxmbGFncz42NjQzNDwvZmxhZ3M+CiAgICAgICAgPHZhbHVlIHR5cGU9IjMiPlNTQy1XClNTQy1BPC92YWx1ZT4KICAgICAgIDwvQmFzaWNFbnRyeT4KICAgICAgIDxCYXNpY0VudHJ5PgogICAgICAgIDxuYW1lPlZpZXdNdWx0aUxheWVyPC9uYW1lPgogICAgICAgIDxmbGFncz42NTkyMjwvZmxhZ3M+CiAgICAgICAgPHZhbHVlIHR5cGU9IjEiPjA8L3ZhbHVlPgogICAgICAgPC9CYXNpY0VudHJ5PgogICAgICAgPEJhc2ljRW50cnk+CiAgICAgICAgPG5hbWU+Vmlld1NvdXJjZTwvbmFtZT4KICAgICAgICA8ZmxhZ3M+NjY0MzQ8L2ZsYWdzPgogICAgICAgIDx2YWx1ZSB0eXBlPSIzIj4xOmxpdmVcUDFcUDI8L3ZhbHVlPgogICAgICAgPC9CYXNpY0VudHJ5PgogICAgICAgPEJhc2ljRW50cnk+CiAgICAgICAgPG5hbWU+Vmlld1BvcHVsYXRpb25zPC9uYW1lPgogICAgICAgIDxmbGFncz42NjQzNDwvZmxhZ3M+CiAgICAgICAgPHZhbHVlIHR5cGU9IjMiPjE6bGl2ZVxQMVxQMjwvdmFsdWU+CiAgICAgICA8L0Jhc2ljRW50cnk+CiAgICAgICA8QmFzaWNFbnRyeT4KICAgICAgICA8bmFtZT5WaWV3TW9kZTwvbmFtZT4KICAgICAgICA8ZmxhZ3M+NjYxNzg8L2ZsYWdzPgogICAgICAgIDx2YWx1ZSB0eXBlPSIyIj4wPC92YWx1ZT4KICAgICAgIDwvQmFzaWNFbnRyeT4KICAgICAgIDxCYXNpY0VudHJ5PgogICAgICAgIDxuYW1lPlZpZXdBeGVzPC9uYW1lPgogICAgICAgIDxmbGFncz42NjQzNDwvZmxhZ3M+CiAgICAgICAgPHZhbHVlIHR5cGU9IjMiPkFzIGFjcXVpcmVkCkFzIGFjcXVpcmVkPC92YWx1ZT4KICAgICAgIDwvQmFzaWNFbnRyeT4KICAgICAgIDxCYXNpY0VudHJ5PgogICAgICAgIDxuYW1lPlZpZXdab29tPC9uYW1lPgogICAgICAgIDxmbGFncz42NjQzNDwvZmxhZ3M+CiAgICAgICAgPHZhbHVlIHR5cGU9IjMiPjAuMCwxLjAKMC4wLDEuMDwvdmFsdWU+CiAgICAgICA8L0Jhc2ljRW50cnk+CiAgICAgICA8QmFzaWNFbnRyeT4KICAgICAgICA8bmFtZT5WaWV3SGlkZVJlZ2lvbnM8L25hbWU+CiAgICAgICAgPGZsYWdzPjY2MTc4PC9mbGFncz4KICAgICAgICA8dmFsdWUgdHlwZT0iMiI+MDwvdmFsdWU+CiAgICAgICA8L0Jhc2ljRW50cnk+CiAgICAgICA8QmFzaWNFbnRyeT4KICAgICAgICA8bmFtZT5IaXN0b2dyYW1Vc2VPdmVybGF5PC9uYW1lPgogICAgICAgIDxmbGFncz42NjE3ODwvZmxhZ3M+CiAgICAgICAgPHZhbHVlIHR5cGU9IjIiPjA8L3ZhbHVlPgogICAgICAgPC9CYXNpY0VudHJ5PgogICAgICAgPEJhc2ljRW50cnk+CiAgICAgICAgPG5hbWU+SGlzdG9ncmFtT3ZlcmxheTwvbmFtZT4KICAgICAgICA8ZmxhZ3M+NjY0MzQ8L2ZsYWdzPgogICAgICAgIDx2YWx1ZSB0eXBlPSIzIj4KCgoKCgoKCgo8L3ZhbHVlPgogICAgICAgPC9CYXNpY0VudHJ5PgogICAgICAgPEJhc2ljRW50cnk+CiAgICAgICAgPG5hbWU+SGlzdG9ncmFtT3ZlcmxheUNvbG9yczwvbmFtZT4KICAgICAgICA8ZmxhZ3M+NjY0MzQ8L2ZsYWdzPgogICAgICAgIDx2YWx1ZSB0eXBlPSIzIj4jZmZhYTdmCiNmZmFhZmYKI2FhZmY3ZgojOTZkOGUxCiNhYWFhN2YKI2ZmODY0YQojZmM1N2ZmCiM2YmZmNDIKIzQwYmNmZgojYTJhYTM0PC92YWx1ZT4KICAgICAgIDwvQmFzaWNFbnRyeT4KICAgICAgIDxCYXNpY0VudHJ5PgogICAgICAgIDxuYW1lPlZpZXdEYXRhRW5kPC9uYW1lPgogICAgICAgIDxmbGFncz42NjE3ODwvZmxhZ3M+CiAgICAgICAgPHZhbHVlIHR5cGU9IjIiPjIxNDc0ODM2NDc8L3ZhbHVlPgogICAgICAgPC9CYXNpY0VudHJ5PgogICAgICAgPEJhc2ljRW50cnk+CiAgICAgICAgPG5hbWU+Vmlld0RhdGFTa2lwPC9uYW1lPgogICAgICAgIDxmbGFncz42NjE3ODwvZmxhZ3M+CiAgICAgICAgPHZhbHVlIHR5cGU9IjIiPjA8L3ZhbHVlPgogICAgICAgPC9CYXNpY0VudHJ5PgogICAgICAgPEJhc2ljRW50cnk+CiAgICAgICAgPG5hbWU+Vmlld0RhdGFTdGFydDwvbmFtZT4KICAgICAgICA8ZmxhZ3M+NjYxNzg8L2ZsYWdzPgogICAgICAgIDx2YWx1ZSB0eXBlPSIyIj4wPC92YWx1ZT4KICAgICAgIDwvQmFzaWNFbnRyeT4KICAgICAgIDxCYXNpY0VudHJ5PgogICAgICAgIDxuYW1lPlNjcmlwdFRleHQ8L25hbWU+CiAgICAgICAgPGZsYWdzPjY2NDM0PC9mbGFncz4KICAgICAgICA8dmFsdWUgdHlwZT0iMyI+RWRpdCB0ZXh0IHZpYSBQcm9wZXJ0aWVzPC92YWx1ZT4KICAgICAgICA8QmFzaWNFbnRyeT4KICAgICAgICAgPG5hbWU+UHJlZGVmaW5lZFNjcmlwdFRleHQ8L25hbWU+CiAgICAgICAgIDxmbGFncz42NjQzNDwvZmxhZ3M+CiAgICAgICAgIDx2YWx1ZSB0eXBlPSIzIj48L3ZhbHVlPgogICAgICAgIDwvQmFzaWNFbnRyeT4KICAgICAgIDwvQmFzaWNFbnRyeT4KICAgICAgIDxCYXNpY0VudHJ5PgogICAgICAgIDxuYW1lPlNjcmlwdFRleHRBbGlnbm1lbnQ8L25hbWU+CiAgICAgICAgPGZsYWdzPjY2MTc4PC9mbGFncz4KICAgICAgICA8dmFsdWUgdHlwZT0iMiI+MDwvdmFsdWU+CiAgICAgICA8L0Jhc2ljRW50cnk+CiAgICAgICA8QmFzaWNFbnRyeT4KICAgICAgICA8bmFtZT5IaXN0b2dyYW1Ob3JtYWxpemF0aW9uPC9uYW1lPgogICAgICAgIDxmbGFncz42NjE3ODwvZmxhZ3M+CiAgICAgICAgPHZhbHVlIHR5cGU9IjIiPjA8L3ZhbHVlPgogICAgICAgPC9CYXNpY0VudHJ5PgogICAgICAgPEJhc2ljRW50cnk+CiAgICAgICAgPG5hbWU+SGlzdG9ncmFtUGxvdE1vZGU8L25hbWU+CiAgICAgICAgPGZsYWdzPjY2MTc4PC9mbGFncz4KICAgICAgICA8dmFsdWUgdHlwZT0iMiI+MDwvdmFsdWU+CiAgICAgICA8L0Jhc2ljRW50cnk+CiAgICAgICA8QmFzaWNFbnRyeT4KICAgICAgICA8bmFtZT5IaXN0b2dyYW1TbW9vdGhpbmc8L25hbWU+CiAgICAgICAgPGZsYWdzPjY2MTc4PC9mbGFncz4KICAgICAgICA8dmFsdWUgdHlwZT0iMiI+MDwvdmFsdWU+CiAgICAgICA8L0Jhc2ljRW50cnk+CiAgICAgICA8QmFzaWNFbnRyeT4KICAgICAgICA8bmFtZT5TdGF0aXN0aWNGZWF0dXJlczwvbmFtZT4KICAgICAgICA8ZmxhZ3M+NjY0MzQ8L2ZsYWdzPgogICAgICAgIDx2YWx1ZSB0eXBlPSIzIj5TU0MtVwpTU0MtQTwvdmFsdWU+CiAgICAgICA8L0Jhc2ljRW50cnk+CiAgICAgICA8QmFzaWNFbnRyeT4KICAgICAgICA8bmFtZT5TdGF0aXN0aWNSZWdpb25GdW5jczwvbmFtZT4KICAgICAgICA8ZmxhZ3M+NjY0MzQ8L2ZsYWdzPgogICAgICAgIDx2YWx1ZSB0eXBlPSIzIj5QYXRoCiUtVDwvdmFsdWU+CiAgICAgICA8L0Jhc2ljRW50cnk+CiAgICAgICA8QmFzaWNFbnRyeT4KICAgICAgICA8bmFtZT5TdGF0aXN0aWNGZWF0dXJlRnVuY3M8L25hbWU+CiAgICAgICAgPGZsYWdzPjY2NDM0PC9mbGFncz4KICAgICAgICA8dmFsdWUgdHlwZT0iMyI+PC92YWx1ZT4KICAgICAgIDwvQmFzaWNFbnRyeT4KICAgICAgIDxCYXNpY0VudHJ5PgogICAgICAgIDxuYW1lPlN0YXRpc3RpY1NvdXJjZUluZm88L25hbWU+CiAgICAgICAgPGZsYWdzPjY1OTIyPC9mbGFncz4KICAgICAgICA8dmFsdWUgdHlwZT0iMSI+MTwvdmFsdWU+CiAgICAgICA8L0Jhc2ljRW50cnk+CiAgICAgICA8QmFzaWNFbnRyeT4KICAgICAgICA8bmFtZT5TdGF0aXN0aWNUYWJsZTwvbmFtZT4KICAgICAgICA8ZmxhZ3M+NjU5MjI8L2ZsYWdzPgogICAgICAgIDx2YWx1ZSB0eXBlPSIxIj4xPC92YWx1ZT4KICAgICAgIDwvQmFzaWNFbnRyeT4KICAgICAgIDxCYXNpY0VudHJ5PgogICAgICAgIDxuYW1lPlN0YXRpc3RpY0ZlYXR1cmVOYW1lPC9uYW1lPgogICAgICAgIDxmbGFncz42NjE3ODwvZmxhZ3M+CiAgICAgICAgPHZhbHVlIHR5cGU9IjIiPjA8L3ZhbHVlPgogICAgICAgPC9CYXNpY0VudHJ5PgogICAgICAgPEJhc2ljRW50cnk+CiAgICAgICAgPG5hbWU+SGVhdG1hcDwvbmFtZT4KICAgICAgICA8ZmxhZ3M+NjU2NjY8L2ZsYWdzPgogICAgICAgIDxCYXNpY0VudHJ5PgogICAgICAgICA8bmFtZT5Db2xvcjE8L25hbWU+CiAgICAgICAgIDxmbGFncz42NjQzNDwvZmxhZ3M+CiAgICAgICAgIDx2YWx1ZSB0eXBlPSIzIj4jZmYwMDAwPC92YWx1ZT4KICAgICAgICA8L0Jhc2ljRW50cnk+CiAgICAgICAgPEJhc2ljRW50cnk+CiAgICAgICAgIDxuYW1lPkNvbG9yMjwvbmFtZT4KICAgICAgICAgPGZsYWdzPjY2NDM0PC9mbGFncz4KICAgICAgICAgPHZhbHVlIHR5cGU9IjMiPiMwMGFhMDA8L3ZhbHVlPgogICAgICAgIDwvQmFzaWNFbnRyeT4KICAgICAgICA8QmFzaWNFbnRyeT4KICAgICAgICAgPG5hbWU+Q29sb3IzPC9uYW1lPgogICAgICAgICA8ZmxhZ3M+NjY0MzQ8L2ZsYWdzPgogICAgICAgICA8dmFsdWUgdHlwZT0iMyI+I2ZmZmYwMDwvdmFsdWU+CiAgICAgICAgPC9CYXNpY0VudHJ5PgogICAgICAgIDxCYXNpY0VudHJ5PgogICAgICAgICA8bmFtZT5Db2xvcjQ8L25hbWU+CiAgICAgICAgIDxmbGFncz42NjQzNDwvZmxhZ3M+CiAgICAgICAgIDx2YWx1ZSB0eXBlPSIzIj4jMzMzM2ZmPC92YWx1ZT4KICAgICAgICA8L0Jhc2ljRW50cnk+CiAgICAgICAgPEJhc2ljRW50cnk+CiAgICAgICAgIDxuYW1lPlRocmVzaG9sZDE8L25hbWU+CiAgICAgICAgIDxmbGFncz42NzQ1ODwvZmxhZ3M+CiAgICAgICAgIDx2YWx1ZSB0eXBlPSI3Ij4xPC92YWx1ZT4KICAgICAgICA8L0Jhc2ljRW50cnk+CiAgICAgICAgPEJhc2ljRW50cnk+CiAgICAgICAgIDxuYW1lPlRocmVzaG9sZDI8L25hbWU+CiAgICAgICAgIDxmbGFncz42NzQ1ODwvZmxhZ3M+CiAgICAgICAgIDx2YWx1ZSB0eXBlPSI3Ij4xMDA8L3ZhbHVlPgogICAgICAgIDwvQmFzaWNFbnRyeT4KICAgICAgICA8QmFzaWNFbnRyeT4KICAgICAgICAgPG5hbWU+UmVnaW9uPC9uYW1lPgogICAgICAgICA8ZmxhZ3M+NjY0MzQ8L2ZsYWdzPgogICAgICAgICA8dmFsdWUgdHlwZT0iMyI+bGl2ZVxQMVxQMjwvdmFsdWU+CiAgICAgICAgPC9CYXNpY0VudHJ5PgogICAgICAgIDxCYXNpY0VudHJ5PgogICAgICAgICA8bmFtZT5SZWdpb25GdW5jdGlvbjwvbmFtZT4KICAgICAgICAgPGZsYWdzPjY2NDM0PC9mbGFncz4KICAgICAgICAgPHZhbHVlIHR5cGU9IjMiPkNvdW50PC92YWx1ZT4KICAgICAgICA8L0Jhc2ljRW50cnk+CiAgICAgICAgPEJhc2ljRW50cnk+CiAgICAgICAgIDxuYW1lPkZlYXR1cmU8L25hbWU+CiAgICAgICAgIDxmbGFncz42NjQzNDwvZmxhZ3M+CiAgICAgICAgIDx2YWx1ZSB0eXBlPSIzIj5GU0MtQTwvdmFsdWU+CiAgICAgICAgPC9CYXNpY0VudHJ5PgogICAgICAgIDxCYXNpY0VudHJ5PgogICAgICAgICA8bmFtZT5GZWF0dXJlRnVuY3Rpb248L25hbWU+CiAgICAgICAgIDxmbGFncz42NjQzNDwvZmxhZ3M+CiAgICAgICAgIDx2YWx1ZSB0eXBlPSIzIj5NZWFuPC92YWx1ZT4KICAgICAgICA8L0Jhc2ljRW50cnk+CiAgICAgICAgPEJhc2ljRW50cnk+CiAgICAgICAgIDxuYW1lPk1vZGU8L25hbWU+CiAgICAgICAgIDxmbGFncz42NjE3ODwvZmxhZ3M+CiAgICAgICAgIDx2YWx1ZSB0eXBlPSIyIj4wPC92YWx1ZT4KICAgICAgICA8L0Jhc2ljRW50cnk+CiAgICAgICAgPEJhc2ljRW50cnk+CiAgICAgICAgIDxuYW1lPkZ1bmN0aW9uPC9uYW1lPgogICAgICAgICA8ZmxhZ3M+NjYxNzg8L2ZsYWdzPgogICAgICAgICA8dmFsdWUgdHlwZT0iMiI+MTwvdmFsdWU+CiAgICAgICAgPC9CYXNpY0VudHJ5PgogICAgICAgIDxCYXNpY0VudHJ5PgogICAgICAgICA8bmFtZT5EaXNhYmxlZEdyb3VwczwvbmFtZT4KICAgICAgICAgPGZsYWdzPjY2NDM0PC9mbGFncz4KICAgICAgICAgPHZhbHVlIHR5cGU9IjMiPjwvdmFsdWU+CiAgICAgICAgPC9CYXNpY0VudHJ5PgogICAgICAgPC9CYXNpY0VudHJ5PgogICAgICAgPEJhc2ljRW50cnk+CiAgICAgICAgPG5hbWU+Vmlld0hlaWdodDwvbmFtZT4KICAgICAgICA8ZmxhZ3M+NjYxNzg8L2ZsYWdzPgogICAgICAgIDx2YWx1ZSB0eXBlPSIyIj4yNTI8L3ZhbHVlPgogICAgICAgPC9CYXNpY0VudHJ5PgogICAgICAgPEJhc2ljRW50cnk+CiAgICAgICAgPG5hbWU+Vmlld1dpZHRoPC9uYW1lPgogICAgICAgIDxmbGFncz42NjE3ODwvZmxhZ3M+CiAgICAgICAgPHZhbHVlIHR5cGU9IjIiPjI1MjwvdmFsdWU+CiAgICAgICA8L0Jhc2ljRW50cnk+CiAgICAgICA8QmFzaWNFbnRyeT4KICAgICAgICA8bmFtZT5XaWRnZXRQb3M8L25hbWU+CiAgICAgICAgPGZsYWdzPjY1NjY2PC9mbGFncz4KICAgICAgICA8QmFzaWNFbnRyeT4KICAgICAgICAgPG5hbWU+WDwvbmFtZT4KICAgICAgICAgPGZsYWdzPjY2MTc4PC9mbGFncz4KICAgICAgICAgPHZhbHVlIHR5cGU9IjIiPjEzPC92YWx1ZT4KICAgICAgICA8L0Jhc2ljRW50cnk+CiAgICAgICAgPEJhc2ljRW50cnk+CiAgICAgICAgIDxuYW1lPlk8L25hbWU+CiAgICAgICAgIDxmbGFncz42NjE3ODwvZmxhZ3M+CiAgICAgICAgIDx2YWx1ZSB0eXBlPSIyIj4zMjk8L3ZhbHVlPgogICAgICAgIDwvQmFzaWNFbnRyeT4KICAgICAgIDwvQmFzaWNFbnRyeT4KICAgICAgIDxCYXNpY0VudHJ5PgogICAgICAgIDxuYW1lPldpZGdldFNpemU8L25hbWU+CiAgICAgICAgPGZsYWdzPjY1NjY2PC9mbGFncz4KICAgICAgICA8QmFzaWNFbnRyeT4KICAgICAgICAgPG5hbWU+V2lkdGg8L25hbWU+CiAgICAgICAgIDxmbGFncz42NjE3ODwvZmxhZ3M+CiAgICAgICAgIDx2YWx1ZSB0eXBlPSIyIj4zNjQ8L3ZhbHVlPgogICAgICAgIDwvQmFzaWNFbnRyeT4KICAgICAgICA8QmFzaWNFbnRyeT4KICAgICAgICAgPG5hbWU+SGVpZ2h0PC9uYW1lPgogICAgICAgICA8ZmxhZ3M+NjYxNzg8L2ZsYWdzPgogICAgICAgICA8dmFsdWUgdHlwZT0iMiI+MzE0PC92YWx1ZT4KICAgICAgICA8L0Jhc2ljRW50cnk+CiAgICAgICA8L0Jhc2ljRW50cnk+CiAgICAgIDwvQmFzaWNFbnRyeT4KICAgICAgPEJhc2ljRW50cnk+CiAgICAgICA8bmFtZT5wbG90MzwvbmFtZT4KICAgICAgIDxmbGFncz42NjQzNDwvZmxhZ3M+CiAgICAgICA8dmFsdWUgdHlwZT0iMyI+UGxvdDwvdmFsdWU+CiAgICAgICA8QmFzaWNFbnRyeT4KICAgICAgICA8bmFtZT5WaWV3RmVhdHVyZXM8L25hbWU+CiAgICAgICAgPGZsYWdzPjY2NDM0PC9mbGFncz4KICAgICAgICA8dmFsdWUgdHlwZT0iMyI+QjEtQQpTU0MtQTwvdmFsdWU+CiAgICAgICA8L0Jhc2ljRW50cnk+CiAgICAgICA8QmFzaWNFbnRyeT4KICAgICAgICA8bmFtZT5WaWV3TXVsdGlMYXllcjwvbmFtZT4KICAgICAgICA8ZmxhZ3M+NjU5MjI8L2ZsYWdzPgogICAgICAgIDx2YWx1ZSB0eXBlPSIxIj4wPC92YWx1ZT4KICAgICAgIDwvQmFzaWNFbnRyeT4KICAgICAgIDxCYXNpY0VudHJ5PgogICAgICAgIDxuYW1lPlZpZXdTb3VyY2U8L25hbWU+CiAgICAgICAgPGZsYWdzPjY2NDM0PC9mbGFncz4KICAgICAgICA8dmFsdWUgdHlwZT0iMyI+MTpsaXZlXFAxXFAyXFAzPC92YWx1ZT4KICAgICAgIDwvQmFzaWNFbnRyeT4KICAgICAgIDxCYXNpY0VudHJ5PgogICAgICAgIDxuYW1lPlZpZXdQb3B1bGF0aW9uczwvbmFtZT4KICAgICAgICA8ZmxhZ3M+NjY0MzQ8L2ZsYWdzPgogICAgICAgIDx2YWx1ZSB0eXBlPSIzIj4xOmxpdmVcUDFcUDJcUDM8L3ZhbHVlPgogICAgICAgPC9CYXNpY0VudHJ5PgogICAgICAgPEJhc2ljRW50cnk+CiAgICAgICAgPG5hbWU+Vmlld01vZGU8L25hbWU+CiAgICAgICAgPGZsYWdzPjY2MTc4PC9mbGFncz4KICAgICAgICA8dmFsdWUgdHlwZT0iMiI+MDwvdmFsdWU+CiAgICAgICA8L0Jhc2ljRW50cnk+CiAgICAgICA8QmFzaWNFbnRyeT4KICAgICAgICA8bmFtZT5WaWV3QXhlczwvbmFtZT4KICAgICAgICA8ZmxhZ3M+NjY0MzQ8L2ZsYWdzPgogICAgICAgIDx2YWx1ZSB0eXBlPSIzIj5BcyBhY3F1aXJlZApBcyBhY3F1aXJlZDwvdmFsdWU+CiAgICAgICA8L0Jhc2ljRW50cnk+CiAgICAgICA8QmFzaWNFbnRyeT4KICAgICAgICA8bmFtZT5WaWV3Wm9vbTwvbmFtZT4KICAgICAgICA8ZmxhZ3M+NjY0MzQ8L2ZsYWdzPgogICAgICAgIDx2YWx1ZSB0eXBlPSIzIj4wLjAsMS4wCjAuMCwxLjA8L3ZhbHVlPgogICAgICAgPC9CYXNpY0VudHJ5PgogICAgICAgPEJhc2ljRW50cnk+CiAgICAgICAgPG5hbWU+Vmlld0hpZGVSZWdpb25zPC9uYW1lPgogICAgICAgIDxmbGFncz42NjE3ODwvZmxhZ3M+CiAgICAgICAgPHZhbHVlIHR5cGU9IjIiPjA8L3ZhbHVlPgogICAgICAgPC9CYXNpY0VudHJ5PgogICAgICAgPEJhc2ljRW50cnk+CiAgICAgICAgPG5hbWU+SGlzdG9ncmFtVXNlT3ZlcmxheTwvbmFtZT4KICAgICAgICA8ZmxhZ3M+NjYxNzg8L2ZsYWdzPgogICAgICAgIDx2YWx1ZSB0eXBlPSIyIj4wPC92YWx1ZT4KICAgICAgIDwvQmFzaWNFbnRyeT4KICAgICAgIDxCYXNpY0VudHJ5PgogICAgICAgIDxuYW1lPkhpc3RvZ3JhbU92ZXJsYXk8L25hbWU+CiAgICAgICAgPGZsYWdzPjY2NDM0PC9mbGFncz4KICAgICAgICA8dmFsdWUgdHlwZT0iMyI+CgoKCgoKCgoKPC92YWx1ZT4KICAgICAgIDwvQmFzaWNFbnRyeT4KICAgICAgIDxCYXNpY0VudHJ5PgogICAgICAgIDxuYW1lPkhpc3RvZ3JhbU92ZXJsYXlDb2xvcnM8L25hbWU+CiAgICAgICAgPGZsYWdzPjY2NDM0PC9mbGFncz4KICAgICAgICA8dmFsdWUgdHlwZT0iMyI+I2ZmYWE3ZgojZmZhYWZmCiNhYWZmN2YKIzk2ZDhlMQojYWFhYTdmCiNmZjg2NGEKI2ZjNTdmZgojNmJmZjQyCiM0MGJjZmYKI2EyYWEzNDwvdmFsdWU+CiAgICAgICA8L0Jhc2ljRW50cnk+CiAgICAgICA8QmFzaWNFbnRyeT4KICAgICAgICA8bmFtZT5WaWV3RGF0YUVuZDwvbmFtZT4KICAgICAgICA8ZmxhZ3M+NjYxNzg8L2ZsYWdzPgogICAgICAgIDx2YWx1ZSB0eXBlPSIyIj4yMTQ3NDgzNjQ3PC92YWx1ZT4KICAgICAgIDwvQmFzaWNFbnRyeT4KICAgICAgIDxCYXNpY0VudHJ5PgogICAgICAgIDxuYW1lPlZpZXdEYXRhU2tpcDwvbmFtZT4KICAgICAgICA8ZmxhZ3M+NjYxNzg8L2ZsYWdzPgogICAgICAgIDx2YWx1ZSB0eXBlPSIyIj4wPC92YWx1ZT4KICAgICAgIDwvQmFzaWNFbnRyeT4KICAgICAgIDxCYXNpY0VudHJ5PgogICAgICAgIDxuYW1lPlZpZXdEYXRhU3RhcnQ8L25hbWU+CiAgICAgICAgPGZsYWdzPjY2MTc4PC9mbGFncz4KICAgICAgICA8dmFsdWUgdHlwZT0iMiI+MDwvdmFsdWU+CiAgICAgICA8L0Jhc2ljRW50cnk+CiAgICAgICA8QmFzaWNFbnRyeT4KICAgICAgICA8bmFtZT5TY3JpcHRUZXh0PC9uYW1lPgogICAgICAgIDxmbGFncz42NjQzNDwvZmxhZ3M+CiAgICAgICAgPHZhbHVlIHR5cGU9IjMiPkVkaXQgdGV4dCB2aWEgUHJvcGVydGllczwvdmFsdWU+CiAgICAgICAgPEJhc2ljRW50cnk+CiAgICAgICAgIDxuYW1lPlByZWRlZmluZWRTY3JpcHRUZXh0PC9uYW1lPgogICAgICAgICA8ZmxhZ3M+NjY0MzQ8L2ZsYWdzPgogICAgICAgICA8dmFsdWUgdHlwZT0iMyI+PC92YWx1ZT4KICAgICAgICA8L0Jhc2ljRW50cnk+CiAgICAgICA8L0Jhc2ljRW50cnk+CiAgICAgICA8QmFzaWNFbnRyeT4KICAgICAgICA8bmFtZT5TY3JpcHRUZXh0QWxpZ25tZW50PC9uYW1lPgogICAgICAgIDxmbGFncz42NjE3ODwvZmxhZ3M+CiAgICAgICAgPHZhbHVlIHR5cGU9IjIiPjA8L3ZhbHVlPgogICAgICAgPC9CYXNpY0VudHJ5PgogICAgICAgPEJhc2ljRW50cnk+CiAgICAgICAgPG5hbWU+SGlzdG9ncmFtTm9ybWFsaXphdGlvbjwvbmFtZT4KICAgICAgICA8ZmxhZ3M+NjYxNzg8L2ZsYWdzPgogICAgICAgIDx2YWx1ZSB0eXBlPSIyIj4wPC92YWx1ZT4KICAgICAgIDwvQmFzaWNFbnRyeT4KICAgICAgIDxCYXNpY0VudHJ5PgogICAgICAgIDxuYW1lPkhpc3RvZ3JhbVBsb3RNb2RlPC9uYW1lPgogICAgICAgIDxmbGFncz42NjE3ODwvZmxhZ3M+CiAgICAgICAgPHZhbHVlIHR5cGU9IjIiPjA8L3ZhbHVlPgogICAgICAgPC9CYXNpY0VudHJ5PgogICAgICAgPEJhc2ljRW50cnk+CiAgICAgICAgPG5hbWU+SGlzdG9ncmFtU21vb3RoaW5nPC9uYW1lPgogICAgICAgIDxmbGFncz42NjE3ODwvZmxhZ3M+CiAgICAgICAgPHZhbHVlIHR5cGU9IjIiPjA8L3ZhbHVlPgogICAgICAgPC9CYXNpY0VudHJ5PgogICAgICAgPEJhc2ljRW50cnk+CiAgICAgICAgPG5hbWU+U3RhdGlzdGljRmVhdHVyZXM8L25hbWU+CiAgICAgICAgPGZsYWdzPjY2NDM0PC9mbGFncz4KICAgICAgICA8dmFsdWUgdHlwZT0iMyI+QjEtQQpTU0MtQTwvdmFsdWU+CiAgICAgICA8L0Jhc2ljRW50cnk+CiAgICAgICA8QmFzaWNFbnRyeT4KICAgICAgICA8bmFtZT5TdGF0aXN0aWNSZWdpb25GdW5jczwvbmFtZT4KICAgICAgICA8ZmxhZ3M+NjY0MzQ8L2ZsYWdzPgogICAgICAgIDx2YWx1ZSB0eXBlPSIzIj5QYXRoCiUtVDwvdmFsdWU+CiAgICAgICA8L0Jhc2ljRW50cnk+CiAgICAgICA8QmFzaWNFbnRyeT4KICAgICAgICA8bmFtZT5TdGF0aXN0aWNGZWF0dXJlRnVuY3M8L25hbWU+CiAgICAgICAgPGZsYWdzPjY2NDM0PC9mbGFncz4KICAgICAgICA8dmFsdWUgdHlwZT0iMyI+PC92YWx1ZT4KICAgICAgIDwvQmFzaWNFbnRyeT4KICAgICAgIDxCYXNpY0VudHJ5PgogICAgICAgIDxuYW1lPlN0YXRpc3RpY1NvdXJjZUluZm88L25hbWU+CiAgICAgICAgPGZsYWdzPjY1OTIyPC9mbGFncz4KICAgICAgICA8dmFsdWUgdHlwZT0iMSI+MTwvdmFsdWU+CiAgICAgICA8L0Jhc2ljRW50cnk+CiAgICAgICA8QmFzaWNFbnRyeT4KICAgICAgICA8bmFtZT5TdGF0aXN0aWNUYWJsZTwvbmFtZT4KICAgICAgICA8ZmxhZ3M+NjU5MjI8L2ZsYWdzPgogICAgICAgIDx2YWx1ZSB0eXBlPSIxIj4xPC92YWx1ZT4KICAgICAgIDwvQmFzaWNFbnRyeT4KICAgICAgIDxCYXNpY0VudHJ5PgogICAgICAgIDxuYW1lPlN0YXRpc3RpY0ZlYXR1cmVOYW1lPC9uYW1lPgogICAgICAgIDxmbGFncz42NjE3ODwvZmxhZ3M+CiAgICAgICAgPHZhbHVlIHR5cGU9IjIiPjA8L3ZhbHVlPgogICAgICAgPC9CYXNpY0VudHJ5PgogICAgICAgPEJhc2ljRW50cnk+CiAgICAgICAgPG5hbWU+SGVhdG1hcDwvbmFtZT4KICAgICAgICA8ZmxhZ3M+NjU2NjY8L2ZsYWdzPgogICAgICAgIDxCYXNpY0VudHJ5PgogICAgICAgICA8bmFtZT5Db2xvcjE8L25hbWU+CiAgICAgICAgIDxmbGFncz42NjQzNDwvZmxhZ3M+CiAgICAgICAgIDx2YWx1ZSB0eXBlPSIzIj4jZmYwMDAwPC92YWx1ZT4KICAgICAgICA8L0Jhc2ljRW50cnk+CiAgICAgICAgPEJhc2ljRW50cnk+CiAgICAgICAgIDxuYW1lPkNvbG9yMjwvbmFtZT4KICAgICAgICAgPGZsYWdzPjY2NDM0PC9mbGFncz4KICAgICAgICAgPHZhbHVlIHR5cGU9IjMiPiMwMGFhMDA8L3ZhbHVlPgogICAgICAgIDwvQmFzaWNFbnRyeT4KICAgICAgICA8QmFzaWNFbnRyeT4KICAgICAgICAgPG5hbWU+Q29sb3IzPC9uYW1lPgogICAgICAgICA8ZmxhZ3M+NjY0MzQ8L2ZsYWdzPgogICAgICAgICA8dmFsdWUgdHlwZT0iMyI+I2ZmZmYwMDwvdmFsdWU+CiAgICAgICAgPC9CYXNpY0VudHJ5PgogICAgICAgIDxCYXNpY0VudHJ5PgogICAgICAgICA8bmFtZT5Db2xvcjQ8L25hbWU+CiAgICAgICAgIDxmbGFncz42NjQzNDwvZmxhZ3M+CiAgICAgICAgIDx2YWx1ZSB0eXBlPSIzIj4jMzMzM2ZmPC92YWx1ZT4KICAgICAgICA8L0Jhc2ljRW50cnk+CiAgICAgICAgPEJhc2ljRW50cnk+CiAgICAgICAgIDxuYW1lPlRocmVzaG9sZDE8L25hbWU+CiAgICAgICAgIDxmbGFncz42NzQ1ODwvZmxhZ3M+CiAgICAgICAgIDx2YWx1ZSB0eXBlPSI3Ij4xPC92YWx1ZT4KICAgICAgICA8L0Jhc2ljRW50cnk+CiAgICAgICAgPEJhc2ljRW50cnk+CiAgICAgICAgIDxuYW1lPlRocmVzaG9sZDI8L25hbWU+CiAgICAgICAgIDxmbGFncz42NzQ1ODwvZmxhZ3M+CiAgICAgICAgIDx2YWx1ZSB0eXBlPSI3Ij4xMDA8L3ZhbHVlPgogICAgICAgIDwvQmFzaWNFbnRyeT4KICAgICAgICA8QmFzaWNFbnRyeT4KICAgICAgICAgPG5hbWU+UmVnaW9uPC9uYW1lPgogICAgICAgICA8ZmxhZ3M+NjY0MzQ8L2ZsYWdzPgogICAgICAgICA8dmFsdWUgdHlwZT0iMyI+bGl2ZVxQMVxQMlxQMzwvdmFsdWU+CiAgICAgICAgPC9CYXNpY0VudHJ5PgogICAgICAgIDxCYXNpY0VudHJ5PgogICAgICAgICA8bmFtZT5SZWdpb25GdW5jdGlvbjwvbmFtZT4KICAgICAgICAgPGZsYWdzPjY2NDM0PC9mbGFncz4KICAgICAgICAgPHZhbHVlIHR5cGU9IjMiPkNvdW50PC92YWx1ZT4KICAgICAgICA8L0Jhc2ljRW50cnk+CiAgICAgICAgPEJhc2ljRW50cnk+CiAgICAgICAgIDxuYW1lPkZlYXR1cmU8L25hbWU+CiAgICAgICAgIDxmbGFncz42NjQzNDwvZmxhZ3M+CiAgICAgICAgIDx2YWx1ZSB0eXBlPSIzIj5GU0MtQTwvdmFsdWU+CiAgICAgICAgPC9CYXNpY0VudHJ5PgogICAgICAgIDxCYXNpY0VudHJ5PgogICAgICAgICA8bmFtZT5GZWF0dXJlRnVuY3Rpb248L25hbWU+CiAgICAgICAgIDxmbGFncz42NjQzNDwvZmxhZ3M+CiAgICAgICAgIDx2YWx1ZSB0eXBlPSIzIj5NZWFuPC92YWx1ZT4KICAgICAgICA8L0Jhc2ljRW50cnk+CiAgICAgICAgPEJhc2ljRW50cnk+CiAgICAgICAgIDxuYW1lPk1vZGU8L25hbWU+CiAgICAgICAgIDxmbGFncz42NjE3ODwvZmxhZ3M+CiAgICAgICAgIDx2YWx1ZSB0eXBlPSIyIj4wPC92YWx1ZT4KICAgICAgICA8L0Jhc2ljRW50cnk+CiAgICAgICAgPEJhc2ljRW50cnk+CiAgICAgICAgIDxuYW1lPkZ1bmN0aW9uPC9uYW1lPgogICAgICAgICA8ZmxhZ3M+NjYxNzg8L2ZsYWdzPgogICAgICAgICA8dmFsdWUgdHlwZT0iMiI+MTwvdmFsdWU+CiAgICAgICAgPC9CYXNpY0VudHJ5PgogICAgICAgIDxCYXNpY0VudHJ5PgogICAgICAgICA8bmFtZT5EaXNhYmxlZEdyb3VwczwvbmFtZT4KICAgICAgICAgPGZsYWdzPjY2NDM0PC9mbGFncz4KICAgICAgICAgPHZhbHVlIHR5cGU9IjMiPjwvdmFsdWU+CiAgICAgICAgPC9CYXNpY0VudHJ5PgogICAgICAgPC9CYXNpY0VudHJ5PgogICAgICAgPEJhc2ljRW50cnk+CiAgICAgICAgPG5hbWU+Vmlld0hlaWdodDwvbmFtZT4KICAgICAgICA8ZmxhZ3M+NjYxNzg8L2ZsYWdzPgogICAgICAgIDx2YWx1ZSB0eXBlPSIyIj4yNTI8L3ZhbHVlPgogICAgICAgPC9CYXNpY0VudHJ5PgogICAgICAgPEJhc2ljRW50cnk+CiAgICAgICAgPG5hbWU+Vmlld1dpZHRoPC9uYW1lPgogICAgICAgIDxmbGFncz42NjE3ODwvZmxhZ3M+CiAgICAgICAgPHZhbHVlIHR5cGU9IjIiPjI1MjwvdmFsdWU+CiAgICAgICA8L0Jhc2ljRW50cnk+CiAgICAgICA8QmFzaWNFbnRyeT4KICAgICAgICA8bmFtZT5XaWRnZXRQb3M8L25hbWU+CiAgICAgICAgPGZsYWdzPjY1NjY2PC9mbGFncz4KICAgICAgICA8QmFzaWNFbnRyeT4KICAgICAgICAgPG5hbWU+WDwvbmFtZT4KICAgICAgICAgPGZsYWdzPjY2MTc4PC9mbGFncz4KICAgICAgICAgPHZhbHVlIHR5cGU9IjIiPjM3NzwvdmFsdWU+CiAgICAgICAgPC9CYXNpY0VudHJ5PgogICAgICAgIDxCYXNpY0VudHJ5PgogICAgICAgICA8bmFtZT5ZPC9uYW1lPgogICAgICAgICA8ZmxhZ3M+NjYxNzg8L2ZsYWdzPgogICAgICAgICA8dmFsdWUgdHlwZT0iMiI+MzI5PC92YWx1ZT4KICAgICAgICA8L0Jhc2ljRW50cnk+CiAgICAgICA8L0Jhc2ljRW50cnk+CiAgICAgICA8QmFzaWNFbnRyeT4KICAgICAgICA8bmFtZT5XaWRnZXRTaXplPC9uYW1lPgogICAgICAgIDxmbGFncz42NTY2NjwvZmxhZ3M+CiAgICAgICAgPEJhc2ljRW50cnk+CiAgICAgICAgIDxuYW1lPldpZHRoPC9uYW1lPgogICAgICAgICA8ZmxhZ3M+NjYxNzg8L2ZsYWdzPgogICAgICAgICA8dmFsdWUgdHlwZT0iMiI+MzY0PC92YWx1ZT4KICAgICAgICA8L0Jhc2ljRW50cnk+CiAgICAgICAgPEJhc2ljRW50cnk+CiAgICAgICAgIDxuYW1lPkhlaWdodDwvbmFtZT4KICAgICAgICAgPGZsYWdzPjY2MTc4PC9mbGFncz4KICAgICAgICAgPHZhbHVlIHR5cGU9IjIiPjMxNDwvdmFsdWU+CiAgICAgICAgPC9CYXNpY0VudHJ5PgogICAgICAgPC9CYXNpY0VudHJ5PgogICAgICA8L0Jhc2ljRW50cnk+CiAgICAgPC9CYXNpY0VudHJ5PgogICAgPC9CYXNpY0VudHJ5PgogICA8L0Jhc2ljRW50cnk+CiAgPC9CYXNpY0VudHJ5PgogPC9CYXNpY0VudHJ5PgogPEJhc2ljRW50cnk+CiAgPG5hbWU+UmVnaW9uczwvbmFtZT4KICA8ZmxhZ3M+NjU2NjY8L2ZsYWdzPgogIDxCYXNpY0VudHJ5PgogICA8bmFtZT43MzwvbmFtZT4KICAgPGZsYWdzPjY1NjY2PC9mbGFncz4KICAgPEJhc2ljRW50cnk+CiAgICA8bmFtZT5Vc2VyZGVmTmFtZTwvbmFtZT4KICAgIDxmbGFncz42NjQzNDwvZmxhZ3M+CiAgICA8dmFsdWUgdHlwZT0iMyI+PC92YWx1ZT4KICAgPC9CYXNpY0VudHJ5PgogICA8QmFzaWNFbnRyeT4KICAgIDxuYW1lPlR5cGU8L25hbWU+CiAgICA8ZmxhZ3M+NjYxNzg8L2ZsYWdzPgogICAgPHZhbHVlIHR5cGU9IjIiPjI8L3ZhbHVlPgogICA8L0Jhc2ljRW50cnk+CiAgIDxCYXNpY0VudHJ5PgogICAgPG5hbWU+RmVhdHVyZXM8L25hbWU+CiAgICA8ZmxhZ3M+NjY0MzQ8L2ZsYWdzPgogICAgPHZhbHVlIHR5cGU9IjMiPkZTQy1BClNTQy1BPC92YWx1ZT4KICAgPC9CYXNpY0VudHJ5PgogICA8QmFzaWNFbnRyeT4KICAgIDxuYW1lPkdyb3VwPC9uYW1lPgogICAgPGZsYWdzPjY2MTc4PC9mbGFncz4KICAgIDx2YWx1ZSB0eXBlPSIyIj4wPC92YWx1ZT4KICAgPC9CYXNpY0VudHJ5PgogICA8QmFzaWNFbnRyeT4KICAgIDxuYW1lPkNvbG9yPC9uYW1lPgogICAgPGZsYWdzPjY2NDM0PC9mbGFncz4KICAgIDx2YWx1ZSB0eXBlPSIzIj4jMDA4MDAwPC92YWx1ZT4KICAgPC9CYXNpY0VudHJ5PgogICA8QmFzaWNFbnRyeT4KICAgIDxuYW1lPklzTm90PC9uYW1lPgogICAgPGZsYWdzPjY1OTIyPC9mbGFncz4KICAgIDx2YWx1ZSB0eXBlPSIxIj4wPC92YWx1ZT4KICAgPC9CYXNpY0VudHJ5PgogICA8QmFzaWNFbnRyeT4KICAgIDxuYW1lPlBvaW50czwvbmFtZT4KICAgIDxmbGFncz42NTY2NjwvZmxhZ3M+CiAgICA8QmFzaWNFbnRyeT4KICAgICA8bmFtZT5Qb2ludDA8L25hbWU+CiAgICAgPGZsYWdzPjY1NjY2PC9mbGFncz4KICAgICA8QmFzaWNFbnRyeT4KICAgICAgPG5hbWU+WDwvbmFtZT4KICAgICAgPGZsYWdzPjY2MTc4PC9mbGFncz4KICAgICAgPHZhbHVlIHR5cGU9IjIiPjA8L3ZhbHVlPgogICAgIDwvQmFzaWNFbnRyeT4KICAgICA8QmFzaWNFbnRyeT4KICAgICAgPG5hbWU+WTwvbmFtZT4KICAgICAgPGZsYWdzPjY2MTc4PC9mbGFncz4KICAgICAgPHZhbHVlIHR5cGU9IjIiPjM2MjwvdmFsdWU+CiAgICAgPC9CYXNpY0VudHJ5PgogICAgPC9CYXNpY0VudHJ5PgogICAgPEJhc2ljRW50cnk+CiAgICAgPG5hbWU+UG9pbnQxPC9uYW1lPgogICAgIDxmbGFncz42NTY2NjwvZmxhZ3M+CiAgICAgPEJhc2ljRW50cnk+CiAgICAgIDxuYW1lPlg8L25hbWU+CiAgICAgIDxmbGFncz42NjE3ODwvZmxhZ3M+CiAgICAgIDx2YWx1ZSB0eXBlPSIyIj44OTwvdmFsdWU+CiAgICAgPC9CYXNpY0VudHJ5PgogICAgIDxCYXNpY0VudHJ5PgogICAgICA8bmFtZT5ZPC9uYW1lPgogICAgICA8ZmxhZ3M+NjYxNzg8L2ZsYWdzPgogICAgICA8dmFsdWUgdHlwZT0iMiI+NTA0PC92YWx1ZT4KICAgICA8L0Jhc2ljRW50cnk+CiAgICA8L0Jhc2ljRW50cnk+CiAgICA8QmFzaWNFbnRyeT4KICAgICA8bmFtZT5Qb2ludDI8L25hbWU+CiAgICAgPGZsYWdzPjY1NjY2PC9mbGFncz4KICAgICA8QmFzaWNFbnRyeT4KICAgICAgPG5hbWU+WDwvbmFtZT4KICAgICAgPGZsYWdzPjY2MTc4PC9mbGFncz4KICAgICAgPHZhbHVlIHR5cGU9IjIiPjUwNjwvdmFsdWU+CiAgICAgPC9CYXNpY0VudHJ5PgogICAgIDxCYXNpY0VudHJ5PgogICAgICA8bmFtZT5ZPC9uYW1lPgogICAgICA8ZmxhZ3M+NjYxNzg8L2ZsYWdzPgogICAgICA8dmFsdWUgdHlwZT0iMiI+NTA0PC92YWx1ZT4KICAgICA8L0Jhc2ljRW50cnk+CiAgICA8L0Jhc2ljRW50cnk+CiAgICA8QmFzaWNFbnRyeT4KICAgICA8bmFtZT5Qb2ludDM8L25hbWU+CiAgICAgPGZsYWdzPjY1NjY2PC9mbGFncz4KICAgICA8QmFzaWNFbnRyeT4KICAgICAgPG5hbWU+WDwvbmFtZT4KICAgICAgPGZsYWdzPjY2MTc4PC9mbGFncz4KICAgICAgPHZhbHVlIHR5cGU9IjIiPjUwODwvdmFsdWU+CiAgICAgPC9CYXNpY0VudHJ5PgogICAgIDxCYXNpY0VudHJ5PgogICAgICA8bmFtZT5ZPC9uYW1lPgogICAgICA8ZmxhZ3M+NjYxNzg8L2ZsYWdzPgogICAgICA8dmFsdWUgdHlwZT0iMiI+MjwvdmFsdWU+CiAgICAgPC9CYXNpY0VudHJ5PgogICAgPC9CYXNpY0VudHJ5PgogICAgPEJhc2ljRW50cnk+CiAgICAgPG5hbWU+UG9pbnQ0PC9uYW1lPgogICAgIDxmbGFncz42NTY2NjwvZmxhZ3M+CiAgICAgPEJhc2ljRW50cnk+CiAgICAgIDxuYW1lPlg8L25hbWU+CiAgICAgIDxmbGFncz42NjE3ODwvZmxhZ3M+CiAgICAgIDx2YWx1ZSB0eXBlPSIyIj4wPC92YWx1ZT4KICAgICA8L0Jhc2ljRW50cnk+CiAgICAgPEJhc2ljRW50cnk+CiAgICAgIDxuYW1lPlk8L25hbWU+CiAgICAgIDxmbGFncz42NjE3ODwvZmxhZ3M+CiAgICAgIDx2YWx1ZSB0eXBlPSIyIj4yPC92YWx1ZT4KICAgICA8L0Jhc2ljRW50cnk+CiAgICA8L0Jhc2ljRW50cnk+CiAgIDwvQmFzaWNFbnRyeT4KICAgPEJhc2ljRW50cnk+CiAgICA8bmFtZT5UZXh0UG9pbnRzPC9uYW1lPgogICAgPGZsYWdzPjY1NjY2PC9mbGFncz4KICAgIDxCYXNpY0VudHJ5PgogICAgIDxuYW1lPlBvaW50MDwvbmFtZT4KICAgICA8ZmxhZ3M+NjU2NjY8L2ZsYWdzPgogICAgIDxCYXNpY0VudHJ5PgogICAgICA8bmFtZT5YPC9uYW1lPgogICAgICA8ZmxhZ3M+NjYxNzg8L2ZsYWdzPgogICAgICA8dmFsdWUgdHlwZT0iMiI+MDwvdmFsdWU+CiAgICAgPC9CYXNpY0VudHJ5PgogICAgIDxCYXNpY0VudHJ5PgogICAgICA8bmFtZT5ZPC9uYW1lPgogICAgICA8ZmxhZ3M+NjYxNzg8L2ZsYWdzPgogICAgICA8dmFsdWUgdHlwZT0iMiI+MzYyPC92YWx1ZT4KICAgICA8L0Jhc2ljRW50cnk+CiAgICAgPEJhc2ljRW50cnk+CiAgICAgIDxuYW1lPlRleHQ8L25hbWU+CiAgICAgIDxmbGFncz42NjQzNDwvZmxhZ3M+CiAgICAgIDx2YWx1ZSB0eXBlPSIzIj48L3ZhbHVlPgogICAgIDwvQmFzaWNFbnRyeT4KICAgIDwvQmFzaWNFbnRyeT4KICAgPC9CYXNpY0VudHJ5PgogIDwvQmFzaWNFbnRyeT4KICA8QmFzaWNFbnRyeT4KICAgPG5hbWU+NzQ8L25hbWU+CiAgIDxmbGFncz42NTY2NjwvZmxhZ3M+CiAgIDxCYXNpY0VudHJ5PgogICAgPG5hbWU+VXNlcmRlZk5hbWU8L25hbWU+CiAgICA8ZmxhZ3M+NjY0MzQ8L2ZsYWdzPgogICAgPHZhbHVlIHR5cGU9IjMiPjwvdmFsdWU+CiAgIDwvQmFzaWNFbnRyeT4KICAgPEJhc2ljRW50cnk+CiAgICA8bmFtZT5UeXBlPC9uYW1lPgogICAgPGZsYWdzPjY2MTc4PC9mbGFncz4KICAgIDx2YWx1ZSB0eXBlPSIyIj4yPC92YWx1ZT4KICAgPC9CYXNpY0VudHJ5PgogICA8QmFzaWNFbnRyeT4KICAgIDxuYW1lPkZlYXR1cmVzPC9uYW1lPgogICAgPGZsYWdzPjY2NDM0PC9mbGFncz4KICAgIDx2YWx1ZSB0eXBlPSIzIj5GU0MtQQpGU0MtSDwvdmFsdWU+CiAgIDwvQmFzaWNFbnRyeT4KICAgPEJhc2ljRW50cnk+CiAgICA8bmFtZT5Hcm91cDwvbmFtZT4KICAgIDxmbGFncz42NjE3ODwvZmxhZ3M+CiAgICA8dmFsdWUgdHlwZT0iMiI+MDwvdmFsdWU+CiAgIDwvQmFzaWNFbnRyeT4KICAgPEJhc2ljRW50cnk+CiAgICA8bmFtZT5Db2xvcjwvbmFtZT4KICAgIDxmbGFncz42NjQzNDwvZmxhZ3M+CiAgICA8dmFsdWUgdHlwZT0iMyI+I2ZmMDAwMDwvdmFsdWU+CiAgIDwvQmFzaWNFbnRyeT4KICAgPEJhc2ljRW50cnk+CiAgICA8bmFtZT5Jc05vdDwvbmFtZT4KICAgIDxmbGFncz42NTkyMjwvZmxhZ3M+CiAgICA8dmFsdWUgdHlwZT0iMSI+MDwvdmFsdWU+CiAgIDwvQmFzaWNFbnRyeT4KICAgPEJhc2ljRW50cnk+CiAgICA8bmFtZT5Qb2ludHM8L25hbWU+CiAgICA8ZmxhZ3M+NjU2NjY8L2ZsYWdzPgogICAgPEJhc2ljRW50cnk+CiAgICAgPG5hbWU+UG9pbnQwPC9uYW1lPgogICAgIDxmbGFncz42NTY2NjwvZmxhZ3M+CiAgICAgPEJhc2ljRW50cnk+CiAgICAgIDxuYW1lPlg8L25hbWU+CiAgICAgIDxmbGFncz42NjE3ODwvZmxhZ3M+CiAgICAgIDx2YWx1ZSB0eXBlPSIyIj4xODwvdmFsdWU+CiAgICAgPC9CYXNpY0VudHJ5PgogICAgIDxCYXNpY0VudHJ5PgogICAgICA8bmFtZT5ZPC9uYW1lPgogICAgICA8ZmxhZ3M+NjYxNzg8L2ZsYWdzPgogICAgICA8dmFsdWUgdHlwZT0iMiI+NDgyPC92YWx1ZT4KICAgICA8L0Jhc2ljRW50cnk+CiAgICA8L0Jhc2ljRW50cnk+CiAgICA8QmFzaWNFbnRyeT4KICAgICA8bmFtZT5Qb2ludDE8L25hbWU+CiAgICAgPGZsYWdzPjY1NjY2PC9mbGFncz4KICAgICA8QmFzaWNFbnRyeT4KICAgICAgPG5hbWU+WDwvbmFtZT4KICAgICAgPGZsYWdzPjY2MTc4PC9mbGFncz4KICAgICAgPHZhbHVlIHR5cGU9IjIiPjY5PC92YWx1ZT4KICAgICA8L0Jhc2ljRW50cnk+CiAgICAgPEJhc2ljRW50cnk+CiAgICAgIDxuYW1lPlk8L25hbWU+CiAgICAgIDxmbGFncz42NjE3ODwvZmxhZ3M+CiAgICAgIDx2YWx1ZSB0eXBlPSIyIj40ODQ8L3ZhbHVlPgogICAgIDwvQmFzaWNFbnRyeT4KICAgIDwvQmFzaWNFbnRyeT4KICAgIDxCYXNpY0VudHJ5PgogICAgIDxuYW1lPlBvaW50MjwvbmFtZT4KICAgICA8ZmxhZ3M+NjU2NjY8L2ZsYWdzPgogICAgIDxCYXNpY0VudHJ5PgogICAgICA8bmFtZT5YPC9uYW1lPgogICAgICA8ZmxhZ3M+NjYxNzg8L2ZsYWdzPgogICAgICA8dmFsdWUgdHlwZT0iMiI+MzEzPC92YWx1ZT4KICAgICA8L0Jhc2ljRW50cnk+CiAgICAgPEJhc2ljRW50cnk+CiAgICAgIDxuYW1lPlk8L25hbWU+CiAgICAgIDxmbGFncz42NjE3ODwvZmxhZ3M+CiAgICAgIDx2YWx1ZSB0eXBlPSIyIj4zNjY8L3ZhbHVlPgogICAgIDwvQmFzaWNFbnRyeT4KICAgIDwvQmFzaWNFbnRyeT4KICAgIDxCYXNpY0VudHJ5PgogICAgIDxuYW1lPlBvaW50MzwvbmFtZT4KICAgICA8ZmxhZ3M+NjU2NjY8L2ZsYWdzPgogICAgIDxCYXNpY0VudHJ5PgogICAgICA8bmFtZT5YPC9uYW1lPgogICAgICA8ZmxhZ3M+NjYxNzg8L2ZsYWdzPgogICAgICA8dmFsdWUgdHlwZT0iMiI+MjQyPC92YWx1ZT4KICAgICA8L0Jhc2ljRW50cnk+CiAgICAgPEJhc2ljRW50cnk+CiAgICAgIDxuYW1lPlk8L25hbWU+CiAgICAgIDxmbGFncz42NjE3ODwvZmxhZ3M+CiAgICAgIDx2YWx1ZSB0eXBlPSIyIj4zNTg8L3ZhbHVlPgogICAgIDwvQmFzaWNFbnRyeT4KICAgIDwvQmFzaWNFbnRyeT4KICAgPC9CYXNpY0VudHJ5PgogICA8QmFzaWNFbnRyeT4KICAgIDxuYW1lPlRleHRQb2ludHM8L25hbWU+CiAgICA8ZmxhZ3M+NjU2NjY8L2ZsYWdzPgogICAgPEJhc2ljRW50cnk+CiAgICAgPG5hbWU+UG9pbnQwPC9uYW1lPgogICAgIDxmbGFncz42NTY2NjwvZmxhZ3M+CiAgICAgPEJhc2ljRW50cnk+CiAgICAgIDxuYW1lPlg8L25hbWU+CiAgICAgIDxmbGFncz42NjE3ODwvZmxhZ3M+CiAgICAgIDx2YWx1ZSB0eXBlPSIyIj44OTwvdmFsdWU+CiAgICAgPC9CYXNpY0VudHJ5PgogICAgIDxCYXNpY0VudHJ5PgogICAgICA8bmFtZT5ZPC9uYW1lPgogICAgICA8ZmxhZ3M+NjYxNzg8L2ZsYWdzPgogICAgICA8dmFsdWUgdHlwZT0iMiI+MjQ4PC92YWx1ZT4KICAgICA8L0Jhc2ljRW50cnk+CiAgICAgPEJhc2ljRW50cnk+CiAgICAgIDxuYW1lPlRleHQ8L25hbWU+CiAgICAgIDxmbGFncz42NjQzNDwvZmxhZ3M+CiAgICAgIDx2YWx1ZSB0eXBlPSIzIj48L3ZhbHVlPgogICAgIDwvQmFzaWNFbnRyeT4KICAgIDwvQmFzaWNFbnRyeT4KICAgPC9CYXNpY0VudHJ5PgogIDwvQmFzaWNFbnRyeT4KICA8QmFzaWNFbnRyeT4KICAgPG5hbWU+NzU8L25hbWU+CiAgIDxmbGFncz42NTY2NjwvZmxhZ3M+CiAgIDxCYXNpY0VudHJ5PgogICAgPG5hbWU+VXNlcmRlZk5hbWU8L25hbWU+CiAgICA8ZmxhZ3M+NjY0MzQ8L2ZsYWdzPgogICAgPHZhbHVlIHR5cGU9IjMiPjwvdmFsdWU+CiAgIDwvQmFzaWNFbnRyeT4KICAgPEJhc2ljRW50cnk+CiAgICA8bmFtZT5UeXBlPC9uYW1lPgogICAgPGZsYWdzPjY2MTc4PC9mbGFncz4KICAgIDx2YWx1ZSB0eXBlPSIyIj4zPC92YWx1ZT4KICAgPC9CYXNpY0VudHJ5PgogICA8QmFzaWNFbnRyeT4KICAgIDxuYW1lPkZlYXR1cmVzPC9uYW1lPgogICAgPGZsYWdzPjY2NDM0PC9mbGFncz4KICAgIDx2YWx1ZSB0eXBlPSIzIj5TU0MtVwpTU0MtQTwvdmFsdWU+CiAgIDwvQmFzaWNFbnRyeT4KICAgPEJhc2ljRW50cnk+CiAgICA8bmFtZT5Hcm91cDwvbmFtZT4KICAgIDxmbGFncz42NjE3ODwvZmxhZ3M+CiAgICA8dmFsdWUgdHlwZT0iMiI+MDwvdmFsdWU+CiAgIDwvQmFzaWNFbnRyeT4KICAgPEJhc2ljRW50cnk+CiAgICA8bmFtZT5Db2xvcjwvbmFtZT4KICAgIDxmbGFncz42NjQzNDwvZmxhZ3M+CiAgICA8dmFsdWUgdHlwZT0iMyI+IzAwMDBmZjwvdmFsdWU+CiAgIDwvQmFzaWNFbnRyeT4KICAgPEJhc2ljRW50cnk+CiAgICA8bmFtZT5Jc05vdDwvbmFtZT4KICAgIDxmbGFncz42NTkyMjwvZmxhZ3M+CiAgICA8dmFsdWUgdHlwZT0iMSI+MDwvdmFsdWU+CiAgIDwvQmFzaWNFbnRyeT4KICAgPEJhc2ljRW50cnk+CiAgICA8bmFtZT5Qb2ludHM8L25hbWU+CiAgICA8ZmxhZ3M+NjU2NjY8L2ZsYWdzPgogICAgPEJhc2ljRW50cnk+CiAgICAgPG5hbWU+UG9pbnQwPC9uYW1lPgogICAgIDxmbGFncz42NTY2NjwvZmxhZ3M+CiAgICAgPEJhc2ljRW50cnk+CiAgICAgIDxuYW1lPlg8L25hbWU+CiAgICAgIDxmbGFncz42NjE3ODwvZmxhZ3M+CiAgICAgIDx2YWx1ZSB0eXBlPSIyIj4yMzI8L3ZhbHVlPgogICAgIDwvQmFzaWNFbnRyeT4KICAgICA8QmFzaWNFbnRyeT4KICAgICAgPG5hbWU+WTwvbmFtZT4KICAgICAgPGZsYWdzPjY2MTc4PC9mbGFncz4KICAgICAgPHZhbHVlIHR5cGU9IjIiPjMwPC92YWx1ZT4KICAgICA8L0Jhc2ljRW50cnk+CiAgICA8L0Jhc2ljRW50cnk+CiAgICA8QmFzaWNFbnRyeT4KICAgICA8bmFtZT5Qb2ludDE8L25hbWU+CiAgICAgPGZsYWdzPjY1NjY2PC9mbGFncz4KICAgICA8QmFzaWNFbnRyeT4KICAgICAgPG5hbWU+WDwvbmFtZT4KICAgICAgPGZsYWdzPjY2MTc4PC9mbGFncz4KICAgICAgPHZhbHVlIHR5cGU9IjIiPjIzMjwvdmFsdWU+CiAgICAgPC9CYXNpY0VudHJ5PgogICAgIDxCYXNpY0VudHJ5PgogICAgICA8bmFtZT5ZPC9uYW1lPgogICAgICA8ZmxhZ3M+NjYxNzg8L2ZsYWdzPgogICAgICA8dmFsdWUgdHlwZT0iMiI+MzA8L3ZhbHVlPgogICAgIDwvQmFzaWNFbnRyeT4KICAgIDwvQmFzaWNFbnRyeT4KICAgIDxCYXNpY0VudHJ5PgogICAgIDxuYW1lPlBvaW50MjwvbmFtZT4KICAgICA8ZmxhZ3M+NjU2NjY8L2ZsYWdzPgogICAgIDxCYXNpY0VudHJ5PgogICAgICA8bmFtZT5YPC9uYW1lPgogICAgICA8ZmxhZ3M+NjYxNzg8L2ZsYWdzPgogICAgICA8dmFsdWUgdHlwZT0iMiI+NDk2PC92YWx1ZT4KICAgICA8L0Jhc2ljRW50cnk+CiAgICAgPEJhc2ljRW50cnk+CiAgICAgIDxuYW1lPlk8L25hbWU+CiAgICAgIDxmbGFncz42NjE3ODwvZmxhZ3M+CiAgICAgIDx2YWx1ZSB0eXBlPSIyIj40OTY8L3ZhbHVlPgogICAgIDwvQmFzaWNFbnRyeT4KICAgIDwvQmFzaWNFbnRyeT4KICAgIDxCYXNpY0VudHJ5PgogICAgIDxuYW1lPlBvaW50MzwvbmFtZT4KICAgICA8ZmxhZ3M+NjU2NjY8L2ZsYWdzPgogICAgIDxCYXNpY0VudHJ5PgogICAgICA8bmFtZT5YPC9uYW1lPgogICAgICA8ZmxhZ3M+NjYxNzg8L2ZsYWdzPgogICAgICA8dmFsdWUgdHlwZT0iMiI+NDk2PC92YWx1ZT4KICAgICA8L0Jhc2ljRW50cnk+CiAgICAgPEJhc2ljRW50cnk+CiAgICAgIDxuYW1lPlk8L25hbWU+CiAgICAgIDxmbGFncz42NjE3ODwvZmxhZ3M+CiAgICAgIDx2YWx1ZSB0eXBlPSIyIj40OTY8L3ZhbHVlPgogICAgIDwvQmFzaWNFbnRyeT4KICAgIDwvQmFzaWNFbnRyeT4KICAgPC9CYXNpY0VudHJ5PgogICA8QmFzaWNFbnRyeT4KICAgIDxuYW1lPlRleHRQb2ludHM8L25hbWU+CiAgICA8ZmxhZ3M+NjU2NjY8L2ZsYWdzPgogICAgPEJhc2ljRW50cnk+CiAgICAgPG5hbWU+UG9pbnQwPC9uYW1lPgogICAgIDxmbGFncz42NTY2NjwvZmxhZ3M+CiAgICAgPEJhc2ljRW50cnk+CiAgICAgIDxuYW1lPlg8L25hbWU+CiAgICAgIDxmbGFncz42NjE3ODwvZmxhZ3M+CiAgICAgIDx2YWx1ZSB0eXBlPSIyIj4yMzI8L3ZhbHVlPgogICAgIDwvQmFzaWNFbnRyeT4KICAgICA8QmFzaWNFbnRyeT4KICAgICAgPG5hbWU+WTwvbmFtZT4KICAgICAgPGZsYWdzPjY2MTc4PC9mbGFncz4KICAgICAgPHZhbHVlIHR5cGU9IjIiPjMwPC92YWx1ZT4KICAgICA8L0Jhc2ljRW50cnk+CiAgICAgPEJhc2ljRW50cnk+CiAgICAgIDxuYW1lPlRleHQ8L25hbWU+CiAgICAgIDxmbGFncz42NjQzNDwvZmxhZ3M+CiAgICAgIDx2YWx1ZSB0eXBlPSIzIj48L3ZhbHVlPgogICAgIDwvQmFzaWNFbnRyeT4KICAgIDwvQmFzaWNFbnRyeT4KICAgPC9CYXNpY0VudHJ5PgogIDwvQmFzaWNFbnRyeT4KICA8QmFzaWNFbnRyeT4KICAgPG5hbWU+NzY8L25hbWU+CiAgIDxmbGFncz42NTY2NjwvZmxhZ3M+CiAgIDxCYXNpY0VudHJ5PgogICAgPG5hbWU+VXNlcmRlZk5hbWU8L25hbWU+CiAgICA8ZmxhZ3M+NjY0MzQ8L2ZsYWdzPgogICAgPHZhbHVlIHR5cGU9IjMiPjwvdmFsdWU+CiAgIDwvQmFzaWNFbnRyeT4KICAgPEJhc2ljRW50cnk+CiAgICA8bmFtZT5UeXBlPC9uYW1lPgogICAgPGZsYWdzPjY2MTc4PC9mbGFncz4KICAgIDx2YWx1ZSB0eXBlPSIyIj4zPC92YWx1ZT4KICAgPC9CYXNpY0VudHJ5PgogICA8QmFzaWNFbnRyeT4KICAgIDxuYW1lPkZlYXR1cmVzPC9uYW1lPgogICAgPGZsYWdzPjY2NDM0PC9mbGFncz4KICAgIDx2YWx1ZSB0eXBlPSIzIj5CMS1BClNTQy1BPC92YWx1ZT4KICAgPC9CYXNpY0VudHJ5PgogICA8QmFzaWNFbnRyeT4KICAgIDxuYW1lPkdyb3VwPC9uYW1lPgogICAgPGZsYWdzPjY2MTc4PC9mbGFncz4KICAgIDx2YWx1ZSB0eXBlPSIyIj4wPC92YWx1ZT4KICAgPC9CYXNpY0VudHJ5PgogICA8QmFzaWNFbnRyeT4KICAgIDxuYW1lPkNvbG9yPC9uYW1lPgogICAgPGZsYWdzPjY2NDM0PC9mbGFncz4KICAgIDx2YWx1ZSB0eXBlPSIzIj4jMDBmZmZmPC92YWx1ZT4KICAgPC9CYXNpY0VudHJ5PgogICA8QmFzaWNFbnRyeT4KICAgIDxuYW1lPklzTm90PC9uYW1lPgogICAgPGZsYWdzPjY1OTIyPC9mbGFncz4KICAgIDx2YWx1ZSB0eXBlPSIxIj4wPC92YWx1ZT4KICAgPC9CYXNpY0VudHJ5PgogICA8QmFzaWNFbnRyeT4KICAgIDxuYW1lPlBvaW50czwvbmFtZT4KICAgIDxmbGFncz42NTY2NjwvZmxhZ3M+CiAgICA8QmFzaWNFbnRyeT4KICAgICA8bmFtZT5Qb2ludDA8L25hbWU+CiAgICAgPGZsYWdzPjY1NjY2PC9mbGFncz4KICAgICA8QmFzaWNFbnRyeT4KICAgICAgPG5hbWU+WDwvbmFtZT4KICAgICAgPGZsYWdzPjY2MTc4PC9mbGFncz4KICAgICAgPHZhbHVlIHR5cGU9IjIiPjE0NjwvdmFsdWU+CiAgICAgPC9CYXNpY0VudHJ5PgogICAgIDxCYXNpY0VudHJ5PgogICAgICA8bmFtZT5ZPC9uYW1lPgogICAgICA8ZmxhZ3M+NjYxNzg8L2ZsYWdzPgogICAgICA8dmFsdWUgdHlwZT0iMiI+MjwvdmFsdWU+CiAgICAgPC9CYXNpY0VudHJ5PgogICAgPC9CYXNpY0VudHJ5PgogICAgPEJhc2ljRW50cnk+CiAgICAgPG5hbWU+UG9pbnQxPC9uYW1lPgogICAgIDxmbGFncz42NTY2NjwvZmxhZ3M+CiAgICAgPEJhc2ljRW50cnk+CiAgICAgIDxuYW1lPlg8L25hbWU+CiAgICAgIDxmbGFncz42NjE3ODwvZmxhZ3M+CiAgICAgIDx2YWx1ZSB0eXBlPSIyIj4xNDY8L3ZhbHVlPgogICAgIDwvQmFzaWNFbnRyeT4KICAgICA8QmFzaWNFbnRyeT4KICAgICAgPG5hbWU+WTwvbmFtZT4KICAgICAgPGZsYWdzPjY2MTc4PC9mbGFncz4KICAgICAgPHZhbHVlIHR5cGU9IjIiPjI8L3ZhbHVlPgogICAgIDwvQmFzaWNFbnRyeT4KICAgIDwvQmFzaWNFbnRyeT4KICAgIDxCYXNpY0VudHJ5PgogICAgIDxuYW1lPlBvaW50MjwvbmFtZT4KICAgICA8ZmxhZ3M+NjU2NjY8L2ZsYWdzPgogICAgIDxCYXNpY0VudHJ5PgogICAgICA8bmFtZT5YPC9uYW1lPgogICAgICA8ZmxhZ3M+NjYxNzg8L2ZsYWdzPgogICAgICA8dmFsdWUgdHlwZT0iMiI+NTEyPC92YWx1ZT4KICAgICA8L0Jhc2ljRW50cnk+CiAgICAgPEJhc2ljRW50cnk+CiAgICAgIDxuYW1lPlk8L25hbWU+CiAgICAgIDxmbGFncz42NjE3ODwvZmxhZ3M+CiAgICAgIDx2YWx1ZSB0eXBlPSIyIj40OTY8L3ZhbHVlPgogICAgIDwvQmFzaWNFbnRyeT4KICAgIDwvQmFzaWNFbnRyeT4KICAgIDxCYXNpY0VudHJ5PgogICAgIDxuYW1lPlBvaW50MzwvbmFtZT4KICAgICA8ZmxhZ3M+NjU2NjY8L2ZsYWdzPgogICAgIDxCYXNpY0VudHJ5PgogICAgICA8bmFtZT5YPC9uYW1lPgogICAgICA8ZmxhZ3M+NjYxNzg8L2ZsYWdzPgogICAgICA8dmFsdWUgdHlwZT0iMiI+NTEyPC92YWx1ZT4KICAgICA8L0Jhc2ljRW50cnk+CiAgICAgPEJhc2ljRW50cnk+CiAgICAgIDxuYW1lPlk8L25hbWU+CiAgICAgIDxmbGFncz42NjE3ODwvZmxhZ3M+CiAgICAgIDx2YWx1ZSB0eXBlPSIyIj40OTY8L3ZhbHVlPgogICAgIDwvQmFzaWNFbnRyeT4KICAgIDwvQmFzaWNFbnRyeT4KICAgPC9CYXNpY0VudHJ5PgogICA8QmFzaWNFbnRyeT4KICAgIDxuYW1lPlRleHRQb2ludHM8L25hbWU+CiAgICA8ZmxhZ3M+NjU2NjY8L2ZsYWdzPgogICAgPEJhc2ljRW50cnk+CiAgICAgPG5hbWU+UG9pbnQwPC9uYW1lPgogICAgIDxmbGFncz42NTY2NjwvZmxhZ3M+CiAgICAgPEJhc2ljRW50cnk+CiAgICAgIDxuYW1lPlg8L25hbWU+CiAgICAgIDxmbGFncz42NjE3ODwvZmxhZ3M+CiAgICAgIDx2YWx1ZSB0eXBlPSIyIj4xOTk8L3ZhbHVlPgogICAgIDwvQmFzaWNFbnRyeT4KICAgICA8QmFzaWNFbnRyeT4KICAgICAgPG5hbWU+WTwvbmFtZT4KICAgICAgPGZsYWdzPjY2MTc4PC9mbGFncz4KICAgICAgPHZhbHVlIHR5cGU9IjIiPjE0PC92YWx1ZT4KICAgICA8L0Jhc2ljRW50cnk+CiAgICAgPEJhc2ljRW50cnk+CiAgICAgIDxuYW1lPlRleHQ8L25hbWU+CiAgICAgIDxmbGFncz42NjQzNDwvZmxhZ3M+CiAgICAgIDx2YWx1ZSB0eXBlPSIzIj48L3ZhbHVlPgogICAgIDwvQmFzaWNFbnRyeT4KICAgIDwvQmFzaWNFbnRyeT4KICAgPC9CYXNpY0VudHJ5PgogIDwvQmFzaWNFbnRyeT4KIDwvQmFzaWNFbnRyeT4KIDxCYXNpY0VudHJ5PgogIDxuYW1lPkZpbGVUeXBlPC9uYW1lPgogIDxmbGFncz42NjQzNDwvZmxhZ3M+CiAgPHZhbHVlIHR5cGU9IjMiPkFuYWx5c2lzPC92YWx1ZT4KIDwvQmFzaWNFbnRyeT4KIDxCYXNpY0VudHJ5PgogIDxuYW1lPkNoZWNrc3VtPC9uYW1lPgogIDxmbGFncz42NjQzNDwvZmxhZ3M+CiAgPHZhbHVlIHR5cGU9IjMiPmQ3MDg2ZGQzOWZkODNmNDU5MmI0ODNjMjE2YzE5ZjA3PC92YWx1ZT4KIDwvQmFzaWNFbnRyeT4KPC9CYXNpY0VudHJ5Pgo=/@MB_EXPERIMENT/16
PEJhc2ljRW50cnk+CiA8bmFtZT5Tb2Z0d2FyZTwvbmFtZT4KIDxmbGFncz4yNjIxNDY8L2ZsYWdzPgogPEJhc2ljRW50cnk+CiAgPG5hbWU+Q29uZmlnVmVyc2lvbjwvbmFtZT4KICA8ZmxhZ3M+MjYzMDQyPC9mbGFncz4KICA8dmFsdWUgdHlwZT0iMyI+MC40LjI1PC92YWx1ZT4KIDwvQmFzaWNFbnRyeT4KIDxCYXNpY0VudHJ5PgogIDxuYW1lPlZhbGlkaXR5S2V5PC9uYW1lPgogIDxmbGFncz4yNjM4MTA8L2ZsYWdzPgogIDx2YWx1ZSB0eXBlPSI2IiBzaXplPSIxMTAiPgpaZ0EyQUdNQU1BQmhBR0lBTXdBekFEQUFZd0EyQUdVQU9BQTFBR0VBTWdCZkFEQUFNQUF3QURBQVh3QXlBQzRBCk9BQXVBREVBTmdBeEFEZ0FMZ0F4QURZQU13QTRBREFBWHdCTkFHRUFZd0J6QUZFQWRRQmhBRzRBZEFCZkFESUEKTUFBeEFEWUFNUUF4QURFQU1BQT08L3ZhbHVlPgogPC9CYXNpY0VudHJ5PgogPEJhc2ljRW50cnk+CiAgPG5hbWU+RXhwZXJpbWVudDwvbmFtZT4KICA8ZmxhZ3M+MjYyMjc0PC9mbGFncz4KICA8QmFzaWNFbnRyeT4KICAgPG5hbWU+UmFjazwvbmFtZT4KICAgPGZsYWdzPjI2MzA0MjwvZmxhZ3M+CiAgIDx2YWx1ZSB0eXBlPSIzIj5DaGlsbCA5NiByYWNrPC92YWx1ZT4KICA8L0Jhc2ljRW50cnk+CiAgPEJhc2ljRW50cnk+CiAgIDxuYW1lPlJhY2tJc1NlbGVjdGFibGU8L25hbWU+CiAgIDxmbGFncz4yNjI1MzA8L2ZsYWdzPgogICA8dmFsdWUgdHlwZT0iMSI+MTwvdmFsdWU+CiAgPC9CYXNpY0VudHJ5PgogIDxCYXNpY0VudHJ5PgogICA8bmFtZT5DdXJyZW50PC9uYW1lPgogICA8ZmxhZ3M+MjYyNzg2PC9mbGFncz4KICAgPHZhbHVlIHR5cGU9IjIiPjE2PC92YWx1ZT4KICA8L0Jhc2ljRW50cnk+CiAgPEJhc2ljRW50cnk+CiAgIDxuYW1lPkZpbGVJZDwvbmFtZT4KICAgPGZsYWdzPjI2Mjc4NjwvZmxhZ3M+CiAgIDx2YWx1ZSB0eXBlPSIyIj4xMDwvdmFsdWU+CiAgPC9CYXNpY0VudHJ5PgogIDxCYXNpY0VudHJ5PgogICA8bmFtZT5GaWxlQmFzZTwvbmFtZT4KICAgPGZsYWdzPjI2MzA0MjwvZmxhZ3M+CiAgIDx2YWx1ZSB0eXBlPSIzIj5BTDIwMjItMDItMTU8L3ZhbHVlPgogIDwvQmFzaWNFbnRyeT4KICA8QmFzaWNFbnRyeT4KICAgPG5hbWU+RmlsZUlzQ3VzdG9tPC9uYW1lPgogICA8ZmxhZ3M+MjYyNTMwPC9mbGFncz4KICAgPHZhbHVlIHR5cGU9IjEiPjA8L3ZhbHVlPgogIDwvQmFzaWNFbnRyeT4KICA8QmFzaWNFbnRyeT4KICAgPG5hbWU+UHJvamVjdDwvbmFtZT4KICAgPGZsYWdzPjI2MzA0MjwvZmxhZ3M+CiAgIDx2YWx1ZSB0eXBlPSIzIj48L3ZhbHVlPgogIDwvQmFzaWNFbnRyeT4KICA8QmFzaWNFbnRyeT4KICAgPG5hbWU+UmFja1Byb2Nlc3NpbmdPcmRlcjwvbmFtZT4KICAgPGZsYWdzPjI2Mjc4NjwvZmxhZ3M+CiAgIDx2YWx1ZSB0eXBlPSIyIj4wPC92YWx1ZT4KICA8L0Jhc2ljRW50cnk+CiAgPEJhc2ljRW50cnk+CiAgIDxuYW1lPlJlYWdlbnRzPC9uYW1lPgogICA8ZmxhZ3M+MjYyMjc0PC9mbGFncz4KICAgPEJhc2ljRW50cnk+CiAgICA8bmFtZT5SMTwvbmFtZT4KICAgIDxmbGFncz4yNjIyNzQ8L2ZsYWdzPgogICAgPEJhc2ljRW50cnk+CiAgICAgPG5hbWU+RXhwaXJhdGlvbkRhdGU8L25hbWU+CiAgICAgPGZsYWdzPjI2MzA0MjwvZmxhZ3M+CiAgICAgPHZhbHVlIHR5cGU9IjMiPjwvdmFsdWU+CiAgICA8L0Jhc2ljRW50cnk+CiAgICA8QmFzaWNFbnRyeT4KICAgICA8bmFtZT5Mb3ROdW1iZXI8L25hbWU+CiAgICAgPGZsYWdzPjI2MzA0MjwvZmxhZ3M+CiAgICAgPHZhbHVlIHR5cGU9IjMiPjwvdmFsdWU+CiAgICA8L0Jhc2ljRW50cnk+CiAgICA8QmFzaWNFbnRyeT4KICAgICA8bmFtZT5SZWFnZW50PC9uYW1lPgogICAgIDxmbGFncz4yNjMwNDI8L2ZsYWdzPgogICAgIDx2YWx1ZSB0eXBlPSIzIj48L3ZhbHVlPgogICAgPC9CYXNpY0VudHJ5PgogICAgPEJhc2ljRW50cnk+CiAgICAgPG5hbWU+Q2F0ZWdvcnk8L25hbWU+CiAgICAgPGZsYWdzPjI2MzA0MjwvZmxhZ3M+CiAgICAgPHZhbHVlIHR5cGU9IjMiPjwvdmFsdWU+CiAgICA8L0Jhc2ljRW50cnk+CiAgICA8QmFzaWNFbnRyeT4KICAgICA8bmFtZT5BY3RpdmU8L25hbWU+CiAgICAgPGZsYWdzPjI2MjUzMDwvZmxhZ3M+CiAgICAgPHZhbHVlIHR5cGU9IjEiPjA8L3ZhbHVlPgogICAgPC9CYXNpY0VudHJ5PgogICAgPEJhc2ljRW50cnk+CiAgICAgPG5hbWU+VGltZTwvbmFtZT4KICAgICA8ZmxhZ3M+MjYyNzg2PC9mbGFncz4KICAgICA8dmFsdWUgdHlwZT0iMiI+MDwvdmFsdWU+CiAgICA8L0Jhc2ljRW50cnk+CiAgICA8QmFzaWNFbnRyeT4KICAgICA8bmFtZT5UaXRlcjwvbmFtZT4KICAgICA8ZmxhZ3M+MjYyNzg2PC9mbGFncz4KICAgICA8dmFsdWUgdHlwZT0iMiI+MDwvdmFsdWU+CiAgICA8L0Jhc2ljRW50cnk+CiAgICA8QmFzaWNFbnRyeT4KICAgICA8bmFtZT5QYXJhbGxlbDwvbmFtZT4KICAgICA8ZmxhZ3M+MjYyNzg2PC9mbGFncz4KICAgICA8dmFsdWUgdHlwZT0iMiI+MDwvdmFsdWU+CiAgICA8L0Jhc2ljRW50cnk+CiAgICA8QmFzaWNFbnRyeT4KICAgICA8bmFtZT5Qcmlvcml0eTwvbmFtZT4KICAgICA8ZmxhZ3M+MjYyNzg2PC9mbGFncz4KICAgICA8dmFsdWUgdHlwZT0iMiI+MDwvdmFsdWU+CiAgICA8L0Jhc2ljRW50cnk+CiAgICA8QmFzaWNFbnRyeT4KICAgICA8bmFtZT5NaW5Wb2x1bWU8L25hbWU+CiAgICAgPGZsYWdzPjI2Mjc4NjwvZmxhZ3M+CiAgICAgPHZhbHVlIHR5cGU9IjIiPjA8L3ZhbHVlPgogICAgPC9CYXNpY0VudHJ5PgogICAgPEJhc2ljRW50cnk+CiAgICAgPG5hbWU+VmlzaWJsZTwvbmFtZT4KICAgICA8ZmxhZ3M+MjYyNzg2PC9mbGFncz4KICAgICA8dmFsdWUgdHlwZT0iMiI+MzwvdmFsdWU+CiAgICA8L0Jhc2ljRW50cnk+CiAgIDwvQmFzaWNFbnRyeT4KICAgPEJhc2ljRW50cnk+CiAgICA8bmFtZT5SMjwvbmFtZT4KICAgIDxmbGFncz4yNjIyNzQ8L2ZsYWdzPgogICAgPEJhc2ljRW50cnk+CiAgICAgPG5hbWU+RXhwaXJhdGlvbkRhdGU8L25hbWU+CiAgICAgPGZsYWdzPjI2MzA0MjwvZmxhZ3M+CiAgICAgPHZhbHVlIHR5cGU9IjMiPjwvdmFsdWU+CiAgICA8L0Jhc2ljRW50cnk+CiAgICA8QmFzaWNFbnRyeT4KICAgICA8bmFtZT5Mb3ROdW1iZXI8L25hbWU+CiAgICAgPGZsYWdzPjI2MzA0MjwvZmxhZ3M+CiAgICAgPHZhbHVlIHR5cGU9IjMiPjwvdmFsdWU+CiAgICA8L0Jhc2ljRW50cnk+CiAgICA8QmFzaWNFbnRyeT4KICAgICA8bmFtZT5SZWFnZW50PC9uYW1lPgogICAgIDxmbGFncz4yNjMwNDI8L2ZsYWdzPgogICAgIDx2YWx1ZSB0eXBlPSIzIj48L3ZhbHVlPgogICAgPC9CYXNpY0VudHJ5PgogICAgPEJhc2ljRW50cnk+CiAgICAgPG5hbWU+Q2F0ZWdvcnk8L25hbWU+CiAgICAgPGZsYWdzPjI2MzA0MjwvZmxhZ3M+CiAgICAgPHZhbHVlIHR5cGU9IjMiPjwvdmFsdWU+CiAgICA8L0Jhc2ljRW50cnk+CiAgICA8QmFzaWNFbnRyeT4KICAgICA8bmFtZT5BY3RpdmU8L25hbWU+CiAgICAgPGZsYWdzPjI2MjUzMDwvZmxhZ3M+CiAgICAgPHZhbHVlIHR5cGU9IjEiPjA8L3ZhbHVlPgogICAgPC9CYXNpY0VudHJ5PgogICAgPEJhc2ljRW50cnk+CiAgICAgPG5hbWU+VGltZTwvbmFtZT4KICAgICA8ZmxhZ3M+MjYyNzg2PC9mbGFncz4KICAgICA8dmFsdWUgdHlwZT0iMiI+MDwvdmFsdWU+CiAgICA8L0Jhc2ljRW50cnk+CiAgICA8QmFzaWNFbnRyeT4KICAgICA8bmFtZT5UaXRlcjwvbmFtZT4KICAgICA8ZmxhZ3M+MjYyNzg2PC9mbGFncz4KICAgICA8dmFsdWUgdHlwZT0iMiI+MDwvdmFsdWU+CiAgICA8L0Jhc2ljRW50cnk+CiAgICA8QmFzaWNFbnRyeT4KICAgICA8bmFtZT5QYXJhbGxlbDwvbmFtZT4KICAgICA8ZmxhZ3M+MjYyNzg2PC9mbGFncz4KICAgICA8dmFsdWUgdHlwZT0iMiI+MDwvdmFsdWU+CiAgICA8L0Jhc2ljRW50cnk+CiAgICA8QmFzaWNFbnRyeT4KICAgICA8bmFtZT5Qcmlvcml0eTwvbmFtZT4KICAgICA8ZmxhZ3M+MjYyNzg2PC9mbGFncz4KICAgICA8dmFsdWUgdHlwZT0iMiI+MDwvdmFsdWU+CiAgICA8L0Jhc2ljRW50cnk+CiAgICA8QmFzaWNFbnRyeT4KICAgICA8bmFtZT5NaW5Wb2x1bWU8L25hbWU+CiAgICAgPGZsYWdzPjI2Mjc4NjwvZmxhZ3M+CiAgICAgPHZhbHVlIHR5cGU9IjIiPjA8L3ZhbHVlPgogICAgPC9CYXNpY0VudHJ5PgogICAgPEJhc2ljRW50cnk+CiAgICAgPG5hbWU+VmlzaWJsZTwvbmFtZT4KICAgICA8ZmxhZ3M+MjYyNzg2PC9mbGFncz4KICAgICA8dmFsdWUgdHlwZT0iMiI+MzwvdmFsdWU+CiAgICA8L0Jhc2ljRW50cnk+CiAgIDwvQmFzaWNFbnRyeT4KICAgPEJhc2ljRW50cnk+CiAgICA8bmFtZT5SMzwvbmFtZT4KICAgIDxmbGFncz4yNjIyNzQ8L2ZsYWdzPgogICAgPEJhc2ljRW50cnk+CiAgICAgPG5hbWU+RXhwaXJhdGlvbkRhdGU8L25hbWU+CiAgICAgPGZsYWdzPjI2MzA0MjwvZmxhZ3M+CiAgICAgPHZhbHVlIHR5cGU9IjMiPjwvdmFsdWU+CiAgICA8L0Jhc2ljRW50cnk+CiAgICA8QmFzaWNFbnRyeT4KICAgICA8bmFtZT5Mb3ROdW1iZXI8L25hbWU+CiAgICAgPGZsYWdzPjI2MzA0MjwvZmxhZ3M+CiAgICAgPHZhbHVlIHR5cGU9IjMiPjwvdmFsdWU+CiAgICA8L0Jhc2ljRW50cnk+CiAgICA8QmFzaWNFbnRyeT4KICAgICA8bmFtZT5SZWFnZW50PC9uYW1lPgogICAgIDxmbGFncz4yNjMwNDI8L2ZsYWdzPgogICAgIDx2YWx1ZSB0eXBlPSIzIj48L3ZhbHVlPgogICAgPC9CYXNpY0VudHJ5PgogICAgPEJhc2ljRW50cnk+CiAgICAgPG5hbWU+Q2F0ZWdvcnk8L25hbWU+CiAgICAgPGZsYWdzPjI2MzA0MjwvZmxhZ3M+CiAgICAgPHZhbHVlIHR5cGU9IjMiPjwvdmFsdWU+CiAgICA8L0Jhc2ljRW50cnk+CiAgICA8QmFzaWNFbnRyeT4KICAgICA8bmFtZT5BY3RpdmU8L25hbWU+CiAgICAgPGZsYWdzPjI2MjUzMDwvZmxhZ3M+CiAgICAgPHZhbHVlIHR5cGU9IjEiPjA8L3ZhbHVlPgogICAgPC9CYXNpY0VudHJ5PgogICAgPEJhc2ljRW50cnk+CiAgICAgPG5hbWU+VGltZTwvbmFtZT4KICAgICA8ZmxhZ3M+MjYyNzg2PC9mbGFncz4KICAgICA8dmFsdWUgdHlwZT0iMiI+MDwvdmFsdWU+CiAgICA8L0Jhc2ljRW50cnk+CiAgICA8QmFzaWNFbnRyeT4KICAgICA8bmFtZT5UaXRlcjwvbmFtZT4KICAgICA8ZmxhZ3M+MjYyNzg2PC9mbGFncz4KICAgICA8dmFsdWUgdHlwZT0iMiI+MDwvdmFsdWU+CiAgICA8L0Jhc2ljRW50cnk+CiAgICA8QmFzaWNFbnRyeT4KICAgICA8bmFtZT5QYXJhbGxlbDwvbmFtZT4KICAgICA8ZmxhZ3M+MjYyNzg2PC9mbGFncz4KICAgICA8dmFsdWUgdHlwZT0iMiI+MDwvdmFsdWU+CiAgICA8L0Jhc2ljRW50cnk+CiAgICA8QmFzaWNFbnRyeT4KICAgICA8bmFtZT5Qcmlvcml0eTwvbmFtZT4KICAgICA8ZmxhZ3M+MjYyNzg2PC9mbGFncz4KICAgICA8dmFsdWUgdHlwZT0iMiI+MDwvdmFsdWU+CiAgICA8L0Jhc2ljRW50cnk+CiAgICA8QmFzaWNFbnRyeT4KICAgICA8bmFtZT5NaW5Wb2x1bWU8L25hbWU+CiAgICAgPGZsYWdzPjI2Mjc4NjwvZmxhZ3M+CiAgICAgPHZhbHVlIHR5cGU9IjIiPjA8L3ZhbHVlPgogICAgPC9CYXNpY0VudHJ5PgogICAgPEJhc2ljRW50cnk+CiAgICAgPG5hbWU+VmlzaWJsZTwvbmFtZT4KICAgICA8ZmxhZ3M+MjYyNzg2PC9mbGFncz4KICAgICA8dmFsdWUgdHlwZT0iMiI+MzwvdmFsdWU+CiAgICA8L0Jhc2ljRW50cnk+CiAgIDwvQmFzaWNFbnRyeT4KICAgPEJhc2ljRW50cnk+CiAgICA8bmFtZT5SNDwvbmFtZT4KICAgIDxmbGFncz4yNjIyNzQ8L2ZsYWdzPgogICAgPEJhc2ljRW50cnk+CiAgICAgPG5hbWU+RXhwaXJhdGlvbkRhdGU8L25hbWU+CiAgICAgPGZsYWdzPjI2MzA0MjwvZmxhZ3M+CiAgICAgPHZhbHVlIHR5cGU9IjMiPjwvdmFsdWU+CiAgICA8L0Jhc2ljRW50cnk+CiAgICA8QmFzaWNFbnRyeT4KICAgICA8bmFtZT5Mb3ROdW1iZXI8L25hbWU+CiAgICAgPGZsYWdzPjI2MzA0MjwvZmxhZ3M+CiAgICAgPHZhbHVlIHR5cGU9IjMiPjwvdmFsdWU+CiAgICA8L0Jhc2ljRW50cnk+CiAgICA8QmFzaWNFbnRyeT4KICAgICA8bmFtZT5SZWFnZW50PC9uYW1lPgogICAgIDxmbGFncz4yNjMwNDI8L2ZsYWdzPgogICAgIDx2YWx1ZSB0eXBlPSIzIj48L3ZhbHVlPgogICAgPC9CYXNpY0VudHJ5PgogICAgPEJhc2ljRW50cnk+CiAgICAgPG5hbWU+Q2F0ZWdvcnk8L25hbWU+CiAgICAgPGZsYWdzPjI2MzA0MjwvZmxhZ3M+CiAgICAgPHZhbHVlIHR5cGU9IjMiPjwvdmFsdWU+CiAgICA8L0Jhc2ljRW50cnk+CiAgICA8QmFzaWNFbnRyeT4KICAgICA8bmFtZT5BY3RpdmU8L25hbWU+CiAgICAgPGZsYWdzPjI2MjUzMDwvZmxhZ3M+CiAgICAgPHZhbHVlIHR5cGU9IjEiPjA8L3ZhbHVlPgogICAgPC9CYXNpY0VudHJ5PgogICAgPEJhc2ljRW50cnk+CiAgICAgPG5hbWU+VGltZTwvbmFtZT4KICAgICA8ZmxhZ3M+MjYyNzg2PC9mbGFncz4KICAgICA8dmFsdWUgdHlwZT0iMiI+MDwvdmFsdWU+CiAgICA8L0Jhc2ljRW50cnk+CiAgICA8QmFzaWNFbnRyeT4KICAgICA8bmFtZT5UaXRlcjwvbmFtZT4KICAgICA8ZmxhZ3M+MjYyNzg2PC9mbGFncz4KICAgICA8dmFsdWUgdHlwZT0iMiI+MDwvdmFsdWU+CiAgICA8L0Jhc2ljRW50cnk+CiAgICA8QmFzaWNFbnRyeT4KICAgICA8bmFtZT5QYXJhbGxlbDwvbmFtZT4KICAgICA8ZmxhZ3M+MjYyNzg2PC9mbGFncz4KICAgICA8dmFsdWUgdHlwZT0iMiI+MDwvdmFsdWU+CiAgICA8L0Jhc2ljRW50cnk+CiAgICA8QmFzaWNFbnRyeT4KICAgICA8bmFtZT5Qcmlvcml0eTwvbmFtZT4KICAgICA8ZmxhZ3M+MjYyNzg2PC9mbGFncz4KICAgICA8dmFsdWUgdHlwZT0iMiI+MDwvdmFsdWU+CiAgICA8L0Jhc2ljRW50cnk+CiAgICA8QmFzaWNFbnRyeT4KICAgICA8bmFtZT5NaW5Wb2x1bWU8L25hbWU+CiAgICAgPGZsYWdzPjI2Mjc4NjwvZmxhZ3M+CiAgICAgPHZhbHVlIHR5cGU9IjIiPjA8L3ZhbHVlPgogICAgPC9CYXNpY0VudHJ5PgogICAgPEJhc2ljRW50cnk+CiAgICAgPG5hbWU+VmlzaWJsZTwvbmFtZT4KICAgICA8ZmxhZ3M+MjYyNzg2PC9mbGFncz4KICAgICA8dmFsdWUgdHlwZT0iMiI+MzwvdmFsdWU+CiAgICA8L0Jhc2ljRW50cnk+CiAgIDwvQmFzaWNFbnRyeT4KICAgPEJhc2ljRW50cnk+CiAgICA8bmFtZT5SNTwvbmFtZT4KICAgIDxmbGFncz4yNjIyNzQ8L2ZsYWdzPgogICAgPEJhc2ljRW50cnk+CiAgICAgPG5hbWU+RXhwaXJhdGlvbkRhdGU8L25hbWU+CiAgICAgPGZsYWdzPjI2MzA0MjwvZmxhZ3M+CiAgICAgPHZhbHVlIHR5cGU9IjMiPjwvdmFsdWU+CiAgICA8L0Jhc2ljRW50cnk+CiAgICA8QmFzaWNFbnRyeT4KICAgICA8bmFtZT5Mb3ROdW1iZXI8L25hbWU+CiAgICAgPGZsYWdzPjI2MzA0MjwvZmxhZ3M+CiAgICAgPHZhbHVlIHR5cGU9IjMiPjwvdmFsdWU+CiAgICA8L0Jhc2ljRW50cnk+CiAgICA8QmFzaWNFbnRyeT4KICAgICA8bmFtZT5SZWFnZW50PC9uYW1lPgogICAgIDxmbGFncz4yNjMwNDI8L2ZsYWdzPgogICAgIDx2YWx1ZSB0eXBlPSIzIj48L3ZhbHVlPgogICAgPC9CYXNpY0VudHJ5PgogICAgPEJhc2ljRW50cnk+CiAgICAgPG5hbWU+Q2F0ZWdvcnk8L25hbWU+CiAgICAgPGZsYWdzPjI2MzA0MjwvZmxhZ3M+CiAgICAgPHZhbHVlIHR5cGU9IjMiPjwvdmFsdWU+CiAgICA8L0Jhc2ljRW50cnk+CiAgICA8QmFzaWNFbnRyeT4KICAgICA8bmFtZT5BY3RpdmU8L25hbWU+CiAgICAgPGZsYWdzPjI2MjUzMDwvZmxhZ3M+CiAgICAgPHZhbHVlIHR5cGU9IjEiPjA8L3ZhbHVlPgogICAgPC9CYXNpY0VudHJ5PgogICAgPEJhc2ljRW50cnk+CiAgICAgPG5hbWU+VGltZTwvbmFtZT4KICAgICA8ZmxhZ3M+MjYyNzg2PC9mbGFncz4KICAgICA8dmFsdWUgdHlwZT0iMiI+MDwvdmFsdWU+CiAgICA8L0Jhc2ljRW50cnk+CiAgICA8QmFzaWNFbnRyeT4KICAgICA8bmFtZT5UaXRlcjwvbmFtZT4KICAgICA8ZmxhZ3M+MjYyNzg2PC9mbGFncz4KICAgICA8dmFsdWUgdHlwZT0iMiI+MDwvdmFsdWU+CiAgICA8L0Jhc2ljRW50cnk+CiAgICA8QmFzaWNFbnRyeT4KICAgICA8bmFtZT5QYXJhbGxlbDwvbmFtZT4KICAgICA8ZmxhZ3M+MjYyNzg2PC9mbGFncz4KICAgICA8dmFsdWUgdHlwZT0iMiI+MDwvdmFsdWU+CiAgICA8L0Jhc2ljRW50cnk+CiAgICA8QmFzaWNFbnRyeT4KICAgICA8bmFtZT5Qcmlvcml0eTwvbmFtZT4KICAgICA8ZmxhZ3M+MjYyNzg2PC9mbGFncz4KICAgICA8dmFsdWUgdHlwZT0iMiI+MDwvdmFsdWU+CiAgICA8L0Jhc2ljRW50cnk+CiAgICA8QmFzaWNFbnRyeT4KICAgICA8bmFtZT5NaW5Wb2x1bWU8L25hbWU+CiAgICAgPGZsYWdzPjI2Mjc4NjwvZmxhZ3M+CiAgICAgPHZhbHVlIHR5cGU9IjIiPjA8L3ZhbHVlPgogICAgPC9CYXNpY0VudHJ5PgogICAgPEJhc2ljRW50cnk+CiAgICAgPG5hbWU+VmlzaWJsZTwvbmFtZT4KICAgICA8ZmxhZ3M+MjYyNzg2PC9mbGFncz4KICAgICA8dmFsdWUgdHlwZT0iMiI+MjwvdmFsdWU+CiAgICA8L0Jhc2ljRW50cnk+CiAgIDwvQmFzaWNFbnRyeT4KICAgPEJhc2ljRW50cnk+CiAgICA8bmFtZT5SNjwvbmFtZT4KICAgIDxmbGFncz4yNjIyNzQ8L2ZsYWdzPgogICAgPEJhc2ljRW50cnk+CiAgICAgPG5hbWU+RXhwaXJhdGlvbkRhdGU8L25hbWU+CiAgICAgPGZsYWdzPjI2MzA0MjwvZmxhZ3M+CiAgICAgPHZhbHVlIHR5cGU9IjMiPjwvdmFsdWU+CiAgICA8L0Jhc2ljRW50cnk+CiAgICA8QmFzaWNFbnRyeT4KICAgICA8bmFtZT5Mb3ROdW1iZXI8L25hbWU+CiAgICAgPGZsYWdzPjI2MzA0MjwvZmxhZ3M+CiAgICAgPHZhbHVlIHR5cGU9IjMiPjwvdmFsdWU+CiAgICA8L0Jhc2ljRW50cnk+CiAgICA8QmFzaWNFbnRyeT4KICAgICA8bmFtZT5SZWFnZW50PC9uYW1lPgogICAgIDxmbGFncz4yNjMwNDI8L2ZsYWdzPgogICAgIDx2YWx1ZSB0eXBlPSIzIj48L3ZhbHVlPgogICAgPC9CYXNpY0VudHJ5PgogICAgPEJhc2ljRW50cnk+CiAgICAgPG5hbWU+Q2F0ZWdvcnk8L25hbWU+CiAgICAgPGZsYWdzPjI2MzA0MjwvZmxhZ3M+CiAgICAgPHZhbHVlIHR5cGU9IjMiPjwvdmFsdWU+CiAgICA8L0Jhc2ljRW50cnk+CiAgICA8QmFzaWNFbnRyeT4KICAgICA8bmFtZT5BY3RpdmU8L25hbWU+CiAgICAgPGZsYWdzPjI2MjUzMDwvZmxhZ3M+CiAgICAgPHZhbHVlIHR5cGU9IjEiPjA8L3ZhbHVlPgogICAgPC9CYXNpY0VudHJ5PgogICAgPEJhc2ljRW50cnk+CiAgICAgPG5hbWU+VGltZTwvbmFtZT4KICAgICA8ZmxhZ3M+MjYyNzg2PC9mbGFncz4KICAgICA8dmFsdWUgdHlwZT0iMiI+MDwvdmFsdWU+CiAgICA8L0Jhc2ljRW50cnk+CiAgICA8QmFzaWNFbnRyeT4KICAgICA8bmFtZT5UaXRlcjwvbmFtZT4KICAgICA8ZmxhZ3M+MjYyNzg2PC9mbGFncz4KICAgICA8dmFsdWUgdHlwZT0iMiI+MDwvdmFsdWU+CiAgICA8L0Jhc2ljRW50cnk+CiAgICA8QmFzaWNFbnRyeT4KICAgICA8bmFtZT5QYXJhbGxlbDwvbmFtZT4KICAgICA8ZmxhZ3M+MjYyNzg2PC9mbGFncz4KICAgICA8dmFsdWUgdHlwZT0iMiI+MDwvdmFsdWU+CiAgICA8L0Jhc2ljRW50cnk+CiAgICA8QmFzaWNFbnRyeT4KICAgICA8bmFtZT5Qcmlvcml0eTwvbmFtZT4KICAgICA8ZmxhZ3M+MjYyNzg2PC9mbGFncz4KICAgICA8dmFsdWUgdHlwZT0iMiI+MDwvdmFsdWU+CiAgICA8L0Jhc2ljRW50cnk+CiAgICA8QmFzaWNFbnRyeT4KICAgICA8bmFtZT5NaW5Wb2x1bWU8L25hbWU+CiAgICAgPGZsYWdzPjI2Mjc4NjwvZmxhZ3M+CiAgICAgPHZhbHVlIHR5cGU9IjIiPjA8L3ZhbHVlPgogICAgPC9CYXNpY0VudHJ5PgogICAgPEJhc2ljRW50cnk+CiAgICAgPG5hbWU+VmlzaWJsZTwvbmFtZT4KICAgICA8ZmxhZ3M+MjYyNzg2PC9mbGFncz4KICAgICA8dmFsdWUgdHlwZT0iMiI+MjwvdmFsdWU+CiAgICA8L0Jhc2ljRW50cnk+CiAgIDwvQmFzaWNFbnRyeT4KICAgPEJhc2ljRW50cnk+CiAgICA8bmFtZT5SNzwvbmFtZT4KICAgIDxmbGFncz4yNjIyNzQ8L2ZsYWdzPgogICAgPEJhc2ljRW50cnk+CiAgICAgPG5hbWU+RXhwaXJhdGlvbkRhdGU8L25hbWU+CiAgICAgPGZsYWdzPjI2MzA0MjwvZmxhZ3M+CiAgICAgPHZhbHVlIHR5cGU9IjMiPjwvdmFsdWU+CiAgICA8L0Jhc2ljRW50cnk+CiAgICA8QmFzaWNFbnRyeT4KICAgICA8bmFtZT5Mb3ROdW1iZXI8L25hbWU+CiAgICAgPGZsYWdzPjI2MzA0MjwvZmxhZ3M+CiAgICAgPHZhbHVlIHR5cGU9IjMiPjwvdmFsdWU+CiAgICA8L0Jhc2ljRW50cnk+CiAgICA8QmFzaWNFbnRyeT4KICAgICA8bmFtZT5SZWFnZW50PC9uYW1lPgogICAgIDxmbGFncz4yNjMwNDI8L2ZsYWdzPgogICAgIDx2YWx1ZSB0eXBlPSIzIj48L3ZhbHVlPgogICAgPC9CYXNpY0VudHJ5PgogICAgPEJhc2ljRW50cnk+CiAgICAgPG5hbWU+Q2F0ZWdvcnk8L25hbWU+CiAgICAgPGZsYWdzPjI2MzA0MjwvZmxhZ3M+CiAgICAgPHZhbHVlIHR5cGU9IjMiPjwvdmFsdWU+CiAgICA8L0Jhc2ljRW50cnk+CiAgICA8QmFzaWNFbnRyeT4KICAgICA8bmFtZT5BY3RpdmU8L25hbWU+CiAgICAgPGZsYWdzPjI2MjUzMDwvZmxhZ3M+CiAgICAgPHZhbHVlIHR5cGU9IjEiPjA8L3ZhbHVlPgogICAgPC9CYXNpY0VudHJ5PgogICAgPEJhc2ljRW50cnk+CiAgICAgPG5hbWU+VGltZTwvbmFtZT4KICAgICA8ZmxhZ3M+MjYyNzg2PC9mbGFncz4KICAgICA8dmFsdWUgdHlwZT0iMiI+MDwvdmFsdWU+CiAgICA8L0Jhc2ljRW50cnk+CiAgICA8QmFzaWNFbnRyeT4KICAgICA8bmFtZT5UaXRlcjwvbmFtZT4KICAgICA8ZmxhZ3M+MjYyNzg2PC9mbGFncz4KICAgICA8dmFsdWUgdHlwZT0iMiI+MDwvdmFsdWU+CiAgICA8L0Jhc2ljRW50cnk+CiAgICA8QmFzaWNFbnRyeT4KICAgICA8bmFtZT5QYXJhbGxlbDwvbmFtZT4KICAgICA8ZmxhZ3M+MjYyNzg2PC9mbGFncz4KICAgICA8dmFsdWUgdHlwZT0iMiI+MDwvdmFsdWU+CiAgICA8L0Jhc2ljRW50cnk+CiAgICA8QmFzaWNFbnRyeT4KICAgICA8bmFtZT5Qcmlvcml0eTwvbmFtZT4KICAgICA8ZmxhZ3M+MjYyNzg2PC9mbGFncz4KICAgICA8dmFsdWUgdHlwZT0iMiI+MDwvdmFsdWU+CiAgICA8L0Jhc2ljRW50cnk+CiAgICA8QmFzaWNFbnRyeT4KICAgICA8bmFtZT5NaW5Wb2x1bWU8L25hbWU+CiAgICAgPGZsYWdzPjI2Mjc4NjwvZmxhZ3M+CiAgICAgPHZhbHVlIHR5cGU9IjIiPjA8L3ZhbHVlPgogICAgPC9CYXNpY0VudHJ5PgogICAgPEJhc2ljRW50cnk+CiAgICAgPG5hbWU+VmlzaWJsZTwvbmFtZT4KICAgICA8ZmxhZ3M+MjYyNzg2PC9mbGFncz4KICAgICA8dmFsdWUgdHlwZT0iMiI+MjwvdmFsdWU+CiAgICA8L0Jhc2ljRW50cnk+CiAgIDwvQmFzaWNFbnRyeT4KICAgPEJhc2ljRW50cnk+CiAgICA8bmFtZT5SODwvbmFtZT4KICAgIDxmbGFncz4yNjIyNzQ8L2ZsYWdzPgogICAgPEJhc2ljRW50cnk+CiAgICAgPG5hbWU+RXhwaXJhdGlvbkRhdGU8L25hbWU+CiAgICAgPGZsYWdzPjI2MzA0MjwvZmxhZ3M+CiAgICAgPHZhbHVlIHR5cGU9IjMiPjwvdmFsdWU+CiAgICA8L0Jhc2ljRW50cnk+CiAgICA8QmFzaWNFbnRyeT4KICAgICA8bmFtZT5Mb3ROdW1iZXI8L25hbWU+CiAgICAgPGZsYWdzPjI2MzA0MjwvZmxhZ3M+CiAgICAgPHZhbHVlIHR5cGU9IjMiPjwvdmFsdWU+CiAgICA8L0Jhc2ljRW50cnk+CiAgICA8QmFzaWNFbnRyeT4KICAgICA8bmFtZT5SZWFnZW50PC9uYW1lPgogICAgIDxmbGFncz4yNjMwNDI8L2ZsYWdzPgogICAgIDx2YWx1ZSB0eXBlPSIzIj48L3ZhbHVlPgogICAgPC9CYXNpY0VudHJ5PgogICAgPEJhc2ljRW50cnk+CiAgICAgPG5hbWU+Q2F0ZWdvcnk8L25hbWU+CiAgICAgPGZsYWdzPjI2MzA0MjwvZmxhZ3M+CiAgICAgPHZhbHVlIHR5cGU9IjMiPjwvdmFsdWU+CiAgICA8L0Jhc2ljRW50cnk+CiAgICA8QmFzaWNFbnRyeT4KICAgICA8bmFtZT5BY3RpdmU8L25hbWU+CiAgICAgPGZsYWdzPjI2MjUzMDwvZmxhZ3M+CiAgICAgPHZhbHVlIHR5cGU9IjEiPjA8L3ZhbHVlPgogICAgPC9CYXNpY0VudHJ5PgogICAgPEJhc2ljRW50cnk+CiAgICAgPG5hbWU+VGltZTwvbmFtZT4KICAgICA8ZmxhZ3M+MjYyNzg2PC9mbGFncz4KICAgICA8dmFsdWUgdHlwZT0iMiI+MDwvdmFsdWU+CiAgICA8L0Jhc2ljRW50cnk+CiAgICA8QmFzaWNFbnRyeT4KICAgICA8bmFtZT5UaXRlcjwvbmFtZT4KICAgICA8ZmxhZ3M+MjYyNzg2PC9mbGFncz4KICAgICA8dmFsdWUgdHlwZT0iMiI+MDwvdmFsdWU+CiAgICA8L0Jhc2ljRW50cnk+CiAgICA8QmFzaWNFbnRyeT4KICAgICA8bmFtZT5QYXJhbGxlbDwvbmFtZT4KICAgICA8ZmxhZ3M+MjYyNzg2PC9mbGFncz4KICAgICA8dmFsdWUgdHlwZT0iMiI+MDwvdmFsdWU+CiAgICA8L0Jhc2ljRW50cnk+CiAgICA8QmFzaWNFbnRyeT4KICAgICA8bmFtZT5Qcmlvcml0eTwvbmFtZT4KICAgICA8ZmxhZ3M+MjYyNzg2PC9mbGFncz4KICAgICA8dmFsdWUgdHlwZT0iMiI+MDwvdmFsdWU+CiAgICA8L0Jhc2ljRW50cnk+CiAgICA8QmFzaWNFbnRyeT4KICAgICA8bmFtZT5NaW5Wb2x1bWU8L25hbWU+CiAgICAgPGZsYWdzPjI2Mjc4NjwvZmxhZ3M+CiAgICAgPHZhbHVlIHR5cGU9IjIiPjA8L3ZhbHVlPgogICAgPC9CYXNpY0VudHJ5PgogICAgPEJhc2ljRW50cnk+CiAgICAgPG5hbWU+VmlzaWJsZTwvbmFtZT4KICAgICA8ZmxhZ3M+MjYyNzg2PC9mbGFncz4KICAgICA8dmFsdWUgdHlwZT0iMiI+MjwvdmFsdWU+CiAgICA8L0Jhc2ljRW50cnk+CiAgIDwvQmFzaWNFbnRyeT4KICAgPEJhc2ljRW50cnk+CiAgICA8bmFtZT5TMTwvbmFtZT4KICAgIDxmbGFncz4yNjIyNzQ8L2ZsYWdzPgogICAgPEJhc2ljRW50cnk+CiAgICAgPG5hbWU+RXhwaXJhdGlvbkRhdGU8L25hbWU+CiAgICAgPGZsYWdzPjI2MzA0MjwvZmxhZ3M+CiAgICAgPHZhbHVlIHR5cGU9IjMiPjwvdmFsdWU+CiAgICA8L0Jhc2ljRW50cnk+CiAgICA8QmFzaWNFbnRyeT4KICAgICA8bmFtZT5Mb3ROdW1iZXI8L25hbWU+CiAgICAgPGZsYWdzPjI2MzA0MjwvZmxhZ3M+CiAgICAgPHZhbHVlIHR5cGU9IjMiPjwvdmFsdWU+CiAgICA8L0Jhc2ljRW50cnk+CiAgICA8QmFzaWNFbnRyeT4KICAgICA8bmFtZT5SZWFnZW50PC9uYW1lPgogICAgIDxmbGFncz4yNjMwNDI8L2ZsYWdzPgogICAgIDx2YWx1ZSB0eXBlPSIzIj48L3ZhbHVlPgogICAgPC9CYXNpY0VudHJ5PgogICAgPEJhc2ljRW50cnk+CiAgICAgPG5hbWU+Q2F0ZWdvcnk8L25hbWU+CiAgICAgPGZsYWdzPjI2MzA0MjwvZmxhZ3M+CiAgICAgPHZhbHVlIHR5cGU9IjMiPjwvdmFsdWU+CiAgICA8L0Jhc2ljRW50cnk+CiAgICA8QmFzaWNFbnRyeT4KICAgICA8bmFtZT5BY3RpdmU8L25hbWU+CiAgICAgPGZsYWdzPjI2MjUzMDwvZmxhZ3M+CiAgICAgPHZhbHVlIHR5cGU9IjEiPjA8L3ZhbHVlPgogICAgPC9CYXNpY0VudHJ5PgogICAgPEJhc2ljRW50cnk+CiAgICAgPG5hbWU+VGltZTwvbmFtZT4KICAgICA8ZmxhZ3M+MjYyNzg2PC9mbGFncz4KICAgICA8dmFsdWUgdHlwZT0iMiI+MDwvdmFsdWU+CiAgICA8L0Jhc2ljRW50cnk+CiAgICA8QmFzaWNFbnRyeT4KICAgICA8bmFtZT5UaXRlcjwvbmFtZT4KICAgICA8ZmxhZ3M+MjYyNzg2PC9mbGFncz4KICAgICA8dmFsdWUgdHlwZT0iMiI+MDwvdmFsdWU+CiAgICA8L0Jhc2ljRW50cnk+CiAgICA8QmFzaWNFbnRyeT4KICAgICA8bmFtZT5QYXJhbGxlbDwvbmFtZT4KICAgICA8ZmxhZ3M+MjYyNzg2PC9mbGFncz4KICAgICA8dmFsdWUgdHlwZT0iMiI+MDwvdmFsdWU+CiAgICA8L0Jhc2ljRW50cnk+CiAgICA8QmFzaWNFbnRyeT4KICAgICA8bmFtZT5Qcmlvcml0eTwvbmFtZT4KICAgICA8ZmxhZ3M+MjYyNzg2PC9mbGFncz4KICAgICA8dmFsdWUgdHlwZT0iMiI+MDwvdmFsdWU+CiAgICA8L0Jhc2ljRW50cnk+CiAgICA8QmFzaWNFbnRyeT4KICAgICA8bmFtZT5NaW5Wb2x1bWU8L25hbWU+CiAgICAgPGZsYWdzPjI2Mjc4NjwvZmxhZ3M+CiAgICAgPHZhbHVlIHR5cGU9IjIiPjA8L3ZhbHVlPgogICAgPC9CYXNpY0VudHJ5PgogICAgPEJhc2ljRW50cnk+CiAgICAgPG5hbWU+VmlzaWJsZTwvbmFtZT4KICAgICA8ZmxhZ3M+MjYyNzg2PC9mbGFncz4KICAgICA8dmFsdWUgdHlwZT0iMiI+NzwvdmFsdWU+CiAgICA8L0Jhc2ljRW50cnk+CiAgIDwvQmFzaWNFbnRyeT4KICAgPEJhc2ljRW50cnk+CiAgICA8bmFtZT5TMjwvbmFtZT4KICAgIDxmbGFncz4yNjIyNzQ8L2ZsYWdzPgogICAgPEJhc2ljRW50cnk+CiAgICAgPG5hbWU+RXhwaXJhdGlvbkRhdGU8L25hbWU+CiAgICAgPGZsYWdzPjI2MzA0MjwvZmxhZ3M+CiAgICAgPHZhbHVlIHR5cGU9IjMiPjwvdmFsdWU+CiAgICA8L0Jhc2ljRW50cnk+CiAgICA8QmFzaWNFbnRyeT4KICAgICA8bmFtZT5Mb3ROdW1iZXI8L25hbWU+CiAgICAgPGZsYWdzPjI2MzA0MjwvZmxhZ3M+CiAgICAgPHZhbHVlIHR5cGU9IjMiPjwvdmFsdWU+CiAgICA8L0Jhc2ljRW50cnk+CiAgICA8QmFzaWNFbnRyeT4KICAgICA8bmFtZT5SZWFnZW50PC9uYW1lPgogICAgIDxmbGFncz4yNjMwNDI8L2ZsYWdzPgogICAgIDx2YWx1ZSB0eXBlPSIzIj48L3ZhbHVlPgogICAgPC9CYXNpY0VudHJ5PgogICAgPEJhc2ljRW50cnk+CiAgICAgPG5hbWU+Q2F0ZWdvcnk8L25hbWU+CiAgICAgPGZsYWdzPjI2MzA0MjwvZmxhZ3M+CiAgICAgPHZhbHVlIHR5cGU9IjMiPjwvdmFsdWU+CiAgICA8L0Jhc2ljRW50cnk+CiAgICA8QmFzaWNFbnRyeT4KICAgICA8bmFtZT5BY3RpdmU8L25hbWU+CiAgICAgPGZsYWdzPjI2MjUzMDwvZmxhZ3M+CiAgICAgPHZhbHVlIHR5cGU9IjEiPjA8L3ZhbHVlPgogICAgPC9CYXNpY0VudHJ5PgogICAgPEJhc2ljRW50cnk+CiAgICAgPG5hbWU+VGltZTwvbmFtZT4KICAgICA8ZmxhZ3M+MjYyNzg2PC9mbGFncz4KICAgICA8dmFsdWUgdHlwZT0iMiI+MDwvdmFsdWU+CiAgICA8L0Jhc2ljRW50cnk+CiAgICA8QmFzaWNFbnRyeT4KICAgICA8bmFtZT5UaXRlcjwvbmFtZT4KICAgICA8ZmxhZ3M+MjYyNzg2PC9mbGFncz4KICAgICA8dmFsdWUgdHlwZT0iMiI+MDwvdmFsdWU+CiAgICA8L0Jhc2ljRW50cnk+CiAgICA8QmFzaWNFbnRyeT4KICAgICA8bmFtZT5QYXJhbGxlbDwvbmFtZT4KICAgICA8ZmxhZ3M+MjYyNzg2PC9mbGFncz4KICAgICA8dmFsdWUgdHlwZT0iMiI+MDwvdmFsdWU+CiAgICA8L0Jhc2ljRW50cnk+CiAgICA8QmFzaWNFbnRyeT4KICAgICA8bmFtZT5Qcmlvcml0eTwvbmFtZT4KICAgICA8ZmxhZ3M+MjYyNzg2PC9mbGFncz4KICAgICA8dmFsdWUgdHlwZT0iMiI+MDwvdmFsdWU+CiAgICA8L0Jhc2ljRW50cnk+CiAgICA8QmFzaWNFbnRyeT4KICAgICA8bmFtZT5NaW5Wb2x1bWU8L25hbWU+CiAgICAgPGZsYWdzPjI2Mjc4NjwvZmxhZ3M+CiAgICAgPHZhbHVlIHR5cGU9IjIiPjA8L3ZhbHVlPgogICAgPC9CYXNpY0VudHJ5PgogICAgPEJhc2ljRW50cnk+CiAgICAgPG5hbWU+VmlzaWJsZTwvbmFtZT4KICAgICA8ZmxhZ3M+MjYyNzg2PC9mbGFncz4KICAgICA8dmFsdWUgdHlwZT0iMiI+NzwvdmFsdWU+CiAgICA8L0Jhc2ljRW50cnk+CiAgIDwvQmFzaWNFbnRyeT4KICA8L0Jhc2ljRW50cnk+CiAgPEJhc2ljRW50cnk+CiAgIDxuYW1lPlNhbXBsZXM8L25hbWU+CiAgIDxmbGFncz4yNjIyNzQ8L2ZsYWdzPgogICA8QmFzaWNFbnRyeT4KICAgIDxuYW1lPjE2PC9uYW1lPgogICAgPGZsYWdzPjI2MjI3NDwvZmxhZ3M+CiAgICA8QmFzaWNFbnRyeT4KICAgICA8bmFtZT5Bbm5vdGF0aW9uPC9uYW1lPgogICAgIDxmbGFncz4yNjMwNDI8L2ZsYWdzPgogICAgIDx2YWx1ZSB0eXBlPSIzIj5DRlAvVmlvQmx1ZQpWaW9HcmVlbgpQRQpkc1JlZC90eFJlZAptS2F0ZS9BUEMKUEUtVmlvNzcwCkdGUC9GSVRDClBJL0xTUy1tS2F0ZTwvdmFsdWU+CiAgICA8L0Jhc2ljRW50cnk+CiAgICA8QmFzaWNFbnRyeT4KICAgICA8bmFtZT5SZWFnZW50czwvbmFtZT4KICAgICA8ZmxhZ3M+MjYzNTU0PC9mbGFncz4KICAgICA8dmFsdWUgdHlwZT0iNSI+MHgwPC92YWx1ZT4KICAgIDwvQmFzaWNFbnRyeT4KICAgIDxCYXNpY0VudHJ5PgogICAgIDxuYW1lPkZsb3dSYXRlPC9uYW1lPgogICAgIDxmbGFncz4yNjMwNDI8L2ZsYWdzPgogICAgIDx2YWx1ZSB0eXBlPSIzIj5Mb3c8L3ZhbHVlPgogICAgPC9CYXNpY0VudHJ5PgogICAgPEJhc2ljRW50cnk+CiAgICAgPG5hbWU+QXV0b0Zsb3dSYXRlPC9uYW1lPgogICAgIDxmbGFncz4yNjI1MzA8L2ZsYWdzPgogICAgIDx2YWx1ZSB0eXBlPSIxIj4wPC92YWx1ZT4KICAgIDwvQmFzaWNFbnRyeT4KICAgIDxCYXNpY0VudHJ5PgogICAgIDxuYW1lPkV2ZW50TGltaXQ8L25hbWU+CiAgICAgPGZsYWdzPjI2Mjc4NjwvZmxhZ3M+CiAgICAgPHZhbHVlIHR5cGU9IjIiPjMwMDAwPC92YWx1ZT4KICAgIDwvQmFzaWNFbnRyeT4KICAgIDxCYXNpY0VudHJ5PgogICAgIDxuYW1lPkV2ZW50TGltaXRlZDwvbmFtZT4KICAgICA8ZmxhZ3M+MjYyNTMwPC9mbGFncz4KICAgICA8dmFsdWUgdHlwZT0iMSI+MTwvdmFsdWU+CiAgICA8L0Jhc2ljRW50cnk+CiAgICA8QmFzaWNFbnRyeT4KICAgICA8bmFtZT5HYXRlPC9uYW1lPgogICAgIDxmbGFncz4yNjMwNDI8L2ZsYWdzPgogICAgIDx2YWx1ZSB0eXBlPSIzIj5saXZlPC92YWx1ZT4KICAgIDwvQmFzaWNFbnRyeT4KICAgIDxCYXNpY0VudHJ5PgogICAgIDxuYW1lPkdhdGVGbGFnczwvbmFtZT4KICAgICA8ZmxhZ3M+MjYyNzg2PC9mbGFncz4KICAgICA8dmFsdWUgdHlwZT0iMiI+MDwvdmFsdWU+CiAgICA8L0Jhc2ljRW50cnk+CiAgICA8QmFzaWNFbnRyeT4KICAgICA8bmFtZT5Nb2RlPC9uYW1lPgogICAgIDxmbGFncz4yNjMwNDI8L2ZsYWdzPgogICAgIDx2YWx1ZSB0eXBlPSIzIj5TdGFuZGFyZDwvdmFsdWU+CiAgICA8L0Jhc2ljRW50cnk+CiAgICA8QmFzaWNFbnRyeT4KICAgICA8bmFtZT5TZXBhcmF0aW9uVm9sdW1lPC9uYW1lPgogICAgIDxmbGFncz4yNjI3ODY8L2ZsYWdzPgogICAgIDx2YWx1ZSB0eXBlPSIyIj4xMDA8L3ZhbHVlPgogICAgPC9CYXNpY0VudHJ5PgogICAgPEJhc2ljRW50cnk+CiAgICAgPG5hbWU+U2FtcGxlVm9sdW1lPC9uYW1lPgogICAgIDxmbGFncz4yNjI3ODY8L2ZsYWdzPgogICAgIDx2YWx1ZSB0eXBlPSIyIj4yMDwvdmFsdWU+CiAgICA8L0Jhc2ljRW50cnk+CiAgICA8QmFzaWNFbnRyeT4KICAgICA8bmFtZT5QZXJmb3JtQXV0b0xhYmVsaW5nPC9uYW1lPgogICAgIDxmbGFncz4yNjI1MzA8L2ZsYWdzPgogICAgIDx2YWx1ZSB0eXBlPSIxIj4wPC92YWx1ZT4KICAgIDwvQmFzaWNFbnRyeT4KICAgIDxCYXNpY0VudHJ5PgogICAgIDxuYW1lPk1peGluZ1BhcmFtZXRlcnM8L25hbWU+CiAgICAgPGZsYWdzPjI2MjI3NDwvZmxhZ3M+CiAgICA8L0Jhc2ljRW50cnk+CiAgICA8QmFzaWNFbnRyeT4KICAgICA8bmFtZT5NaXhpbmdGcmVxdWVuY3k8L25hbWU+CiAgICAgPGZsYWdzPjI2Mjc4NjwvZmxhZ3M+CiAgICAgPHZhbHVlIHR5cGU9IjIiPjYwMDwvdmFsdWU+CiAgICA8L0Jhc2ljRW50cnk+CiAgICA8QmFzaWNFbnRyeT4KICAgICA8bmFtZT5NaXhpbmdEdXJhdGlvbjwvbmFtZT4KICAgICA8ZmxhZ3M+MjYyNzg2PC9mbGFncz4KICAgICA8dmFsdWUgdHlwZT0iMiI+NDwvdmFsdWU+CiAgICA8L0Jhc2ljRW50cnk+CiAgICA8QmFzaWNFbnRyeT4KICAgICA8bmFtZT5NaXhpbmdBbGdvcml0aG08L25hbWU+CiAgICAgPGZsYWdzPjI2Mjc4NjwvZmxhZ3M+CiAgICAgPHZhbHVlIHR5cGU9IjIiPjA8L3ZhbHVlPgogICAgPC9CYXNpY0VudHJ5PgogICAgPEJhc2ljRW50cnk+CiAgICAgPG5hbWU+TWl4aW5nRGV2aWNlPC9uYW1lPgogICAgIDxmbGFncz4yNjMwNDI8L2ZsYWdzPgogICAgIDx2YWx1ZSB0eXBlPSIzIj5NUU5lZWRsZUFybU1peGVyPC92YWx1ZT4KICAgIDwvQmFzaWNFbnRyeT4KICAgIDxCYXNpY0VudHJ5PgogICAgIDxuYW1lPk1peGluZ0tleTwvbmFtZT4KICAgICA8ZmxhZ3M+MjYzMDQyPC9mbGFncz4KICAgICA8dmFsdWUgdHlwZT0iMyI+TVFNaXgyPC92YWx1ZT4KICAgIDwvQmFzaWNFbnRyeT4KICAgIDxCYXNpY0VudHJ5PgogICAgIDxuYW1lPk1peGluZ05hbWU8L25hbWU+CiAgICAgPGZsYWdzPjI2MzA0MjwvZmxhZ3M+CiAgICAgPHZhbHVlIHR5cGU9IjMiPk1peCBtZWRpdW08L3ZhbHVlPgogICAgPC9CYXNpY0VudHJ5PgogICAgPEJhc2ljRW50cnk+CiAgICAgPG5hbWU+VXNlTGlxdWlkRGV0ZWN0aW9uPC9uYW1lPgogICAgIDxmbGFncz4yNjI1MzA8L2ZsYWdzPgogICAgIDx2YWx1ZSB0eXBlPSIxIj4wPC92YWx1ZT4KICAgIDwvQmFzaWNFbnRyeT4KICAgIDxCYXNpY0VudHJ5PgogICAgIDxuYW1lPlNhbXBsZUlkPC9uYW1lPgogICAgIDxmbGFncz4yNjMwNDI8L2ZsYWdzPgogICAgIDx2YWx1ZSB0eXBlPSIzIj48L3ZhbHVlPgogICAgPC9CYXNpY0VudHJ5PgogICAgPEJhc2ljRW50cnk+CiAgICAgPG5hbWU+UGF0aWVudElkPC9uYW1lPgogICAgIDxmbGFncz4yNjMwNDI8L2ZsYWdzPgogICAgIDx2YWx1ZSB0eXBlPSIzIj5wcmltYXJ5IG1hY3JvcGhhZ2UgYWxwaGEgPC92YWx1ZT4KICAgIDwvQmFzaWNFbnRyeT4KICAgIDxCYXNpY0VudHJ5PgogICAgIDxuYW1lPkdyb3VwPC9uYW1lPgogICAgIDxmbGFncz4yNjI3ODY8L2ZsYWdzPgogICAgIDx2YWx1ZSB0eXBlPSIyIj4wPC92YWx1ZT4KICAgIDwvQmFzaWNFbnRyeT4KICAgIDxCYXNpY0VudHJ5PgogICAgIDxuYW1lPlN0YXRlPC9uYW1lPgogICAgIDxmbGFncz4yNjI3ODY8L2ZsYWdzPgogICAgIDx2YWx1ZSB0eXBlPSIyIj4yPC92YWx1ZT4KICAgIDwvQmFzaWNFbnRyeT4KICAgIDxCYXNpY0VudHJ5PgogICAgIDxuYW1lPkFkdmFuY2VkPC9uYW1lPgogICAgIDxmbGFncz4yNjI3ODY8L2ZsYWdzPgogICAgIDx2YWx1ZSB0eXBlPSIyIj4xPC92YWx1ZT4KICAgIDwvQmFzaWNFbnRyeT4KICAgIDxCYXNpY0VudHJ5PgogICAgIDxuYW1lPkFuYWx5c2lzVGVtcGxhdGU8L25hbWU+CiAgICAgPGZsYWdzPjI2MzA0MjwvZmxhZ3M+CiAgICAgPHZhbHVlIHR5cGU9IjMiPjwvdmFsdWU+CiAgICA8L0Jhc2ljRW50cnk+CiAgICA8QmFzaWNFbnRyeT4KICAgICA8bmFtZT5JbnN0cnVtZW50U2V0dGluZzwvbmFtZT4KICAgICA8ZmxhZ3M+MjYzMDQyPC9mbGFncz4KICAgICA8dmFsdWUgdHlwZT0iMyI+PC92YWx1ZT4KICAgIDwvQmFzaWNFbnRyeT4KICAgIDxCYXNpY0VudHJ5PgogICAgIDxuYW1lPkFkdmFuY2VkTW9kZTwvbmFtZT4KICAgICA8ZmxhZ3M+MjYzMDQyPC9mbGFncz4KICAgICA8dmFsdWUgdHlwZT0iMyI+PC92YWx1ZT4KICAgIDwvQmFzaWNFbnRyeT4KICAgIDxCYXNpY0VudHJ5PgogICAgIDxuYW1lPkFkdmFuY2VkU3ViTW9kZTwvbmFtZT4KICAgICA8ZmxhZ3M+MjYzMDQyPC9mbGFncz4KICAgICA8dmFsdWUgdHlwZT0iMyI+PC92YWx1ZT4KICAgIDwvQmFzaWNFbnRyeT4KICAgPC9CYXNpY0VudHJ5PgogIDwvQmFzaWNFbnRyeT4KIDwvQmFzaWNFbnRyeT4KIDxCYXNpY0VudHJ5PgogIDxuYW1lPkNvbmZpZ3VyYXRpb248L25hbWU+CiAgPGZsYWdzPjI2MzA0MjwvZmxhZ3M+CiAgPHZhbHVlIHR5cGU9IjMiPlZ5YjwvdmFsdWU+CiA8L0Jhc2ljRW50cnk+CiA8QmFzaWNFbnRyeT4KICA8bmFtZT5GaWxlVHlwZTwvbmFtZT4KICA8ZmxhZ3M+MjYzMDQyPC9mbGFncz4KICA8dmFsdWUgdHlwZT0iMyI+RXhwZXJpbWVudDwvdmFsdWU+CiA8L0Jhc2ljRW50cnk+CiA8QmFzaWNFbnRyeT4KICA8bmFtZT5DaGVja3N1bTwvbmFtZT4KICA8ZmxhZ3M+MjYyOTE0PC9mbGFncz4KICA8dmFsdWUgdHlwZT0iMyI+YTcxZmY3MDMzOGU2YjYzNTZlNmE0MTRiNDcyNmQzZjU8L3ZhbHVlPgogPC9CYXNpY0VudHJ5Pgo8L0Jhc2ljRW50cnk+Cg==/@MB_WELLINFOS/d2lzIDEgMSAxMyBDaGlsbCA5NiByYWNrIDAgMTYgMCAyNSBwcmltYXJ5IG1hY3JvcGhhZ2UgYWxwaGEgIDExIDIwMjItRmViLTE1IDggMTg6MDM6MTcg/@MB_SESSIONID/b1a12061-52c6-4760-9d2d-7308182fa455/   13714                                                                                                                                                                                                                                                                                                                                                                                                                                                                                                                                                                                                                                                                                                                                                                                                                                                                                                                                                                                                                                                                                                                                                                                                                                                                                                                                                                                                                                                                                                                                                                                                                                                                                                                                                                                                                                                                                                                                                                                                                                                                                                                                                                                                                                                                                                                                                                                                                                                                                                                                                                                                                                                                                                                                                                                                                                                                                                                                                                                                                                                                                                                                                                                                                                                                                                                                                                                                                                                                      9wÌ+2wÌ+2âG;Rº>?ùQ>ec?H8>ÿ>1,?*U:L³L:ï4?d*.9wÌ«2wÌ«2âG;6?º>åKN>°g?¨d>;C>~1?<¯:Ä:Æ9*?§bq9YÙ3YÙ3âG;(V>ÏÌî=Óe?\#>AØ1>5>?`ãé9Q£9­7?k.t9wÌ+3wÌ+3âG;qZl>Ñõ	>J[?!¦J>b%>)×?ÿ1:;:mè?Í;­9¿V3¿V3âG;Ô¨>ïD>Ïà[?2>oÆð=C)?"m:>L:å?jý¿9YÙ3YÙ3âG;1Í>,ìZ>*òo?B/>Äú=ë2?ï:j±E:µR1?H¦Ê9èR3èR3âG;Ë>8½>ÆÊ]?Æ=ý=¢.?í,:Ã@(:o?¨]ó9wÌ«3wÌ«3âG;#}=%;.=lN?Ö(<Þ©
<Ä?!8Á)8øM?³	:FÁ3FÁ3âG;ÆN>ä³#>Ô^?­J5>m>B+?/:5S:dBÔ>*A:¿Ö3¿Ö3âG;¶¾>ÑáZ>B
_?s	>¯
Í=è+?Jà:??:ó/F?®:$9ì3$9ì3âG;òO9>\áà=ØôR?=BÐY=ëÓ"?³:jÄ:ð	?A-:YÙ4YÙ4âG;<D'>à°È=5]U?D_J=ÆD=µ.?Ð¡Æ9O²9Õ?sW:!4!4âG;
\>0*">Räc?>bØ=mH$?$):¦	:¼H?¿Î:èR4èR4âG;£>µ.4>ih?¢=>óË=iA?kùÁ:§¹:Ô%?êÚ):°!4°!4âG;iÓ¢=GK=M?yZ<aH:<Æ? xß·¢6¶à@Õt7:wÌ+4wÌ+4âG;ÂëP>@Ûû=­[T?gs×=ÛÈ =+?¶÷9É­9r6?R9:>64>64âG;v]þ=Ô=·ÝW?Ïá=Ö`·=B?¡¯=:¿.+:ôÕ
?oK:FA4FA4âG;QLz>àù>\m?^>Ä=át=?aö:3æo:"	?cßN:ÍL4ÍL4âG;Î±m>Ðþ>ºÄT??4n=ª6=Kë&?7¬ã9î9ËúW?áS:¿V4¿V4âG;)¬>§¥>>¾-g?Ew>Ñ=>8?$L:À6:LÍ,?ÀV:\|a4\|a4âG;_Ï>ã)c>²i?OÔ> {Í=¡D?WGl:ø8:Ã#?¨X:$9l4$9l4âG;ý7>yOÜ=8ËU?¼B¼=w7=~!?]ö:uzw:_L ?}²Z:ëõv4ëõv4âG;ë¹e>è	>V?Óª=`=,¸"?¼Íu:ìÌb:¹
?ú^:YÙ4YÙ4âG;ÏÐ>Þg'>
ÏU?7Î=Ê=IÔ,?:îö9^ô?¼Ò_:½74½74âG;¨V>
ú=9[?óIS>8">·&?:xq:´	?^·a:!4!4âG;ä<><j2>5Y?|¦¸=m=8Ö3?¸0x:µÇj:¦O?2Ëe:ô4ô4âG;.Ñ>¥=>^/?âÐ
>í£=DûY?à«:)+;:níi?{j:èR4èR4âG;»Ä²>ñL>XN_?g`Y>K>2?²ég:$½M:½H?w$u:L±4L±4âG;¬[¤=fÞM=aL?§
U<¬¹.<?º8¬~ä7/*2?¾:°¡4°¡4âG;Á£>`w2>èÇS?[îè=ü¸=&-!?÷_1:A[ð9Uë<?~ÿ:n¦4n¦4âG;z_q>/;>´GS?w=oIk=j\?B:¿:Ù?³:wÌ«4wÌ«4âG;\>
r=·e?¨P,>¬
ß=jÄE?[ò:øÿÓ9÷q1?:Û*±4Û*±4âG;êÃ>»Öa>]?j>SFÁ=©8?ö&:§!:0U?£:>¶4>¶4âG;Jó>Ò>K[?±1è=`$¬=*§,?è:Ñc:%9?:¢ç»4¢ç»4âG;ÒWä>s|>g?ÚR>ná>/Ï3?¼'¡:Ð¯r:îþ)?j:FÁ4FÁ4âG;hqz>,ó>Ô]T?²¤=±u=x+?RÉ9h:t¾>wv:j¤Æ4j¤Æ4âG;ßdÊ>¶×a>ke?ív>£2>Í0?Áx:5
E:u!?'¨:ÍÌ4ÍÌ4âG;Dv>á7'>³	W? Ê=y«=.?[&S:ÆZ:A÷>´^¥:1aÑ41aÑ4âG;¬]¾>9W>b?Gz>¥Õ=Û´6?Ã:³§`:ê`(?:¬:¿Ö4¿Ö4âG;Ë¡|>|>T?°½=d=ð)?Ü¿:Jö
:¹	?Ï,³:øÜ4øÜ4âG;²>%n(>á|`?îN=>s>÷®2?ï:½®+:ø{î>l´:\|á4\|á4âG;D*\=­=tµO?{
=~æ<y?p*§·,óJ9²ÜR½OµÁ:ÀÚæ4ÀÚæ4âG;Ùa4>¶bÚ=tsS?¢R=oÆ$=U#?O©%:ä99?¸#Ð:$9ì4$9ì4âG;èqs>r£>}T?kd=NM.=q'?x|q:èA:ùg?óìÖ:ñ4ñ4âG;õö£>\G9>áb?Dþ>Ú¶·=ªí7?):ö9p?(×:ëõö4ëõö4âG;Ê{>õð
>!c?@âø=e©£=ý¦B?,`g:=y1:Cà&?êÚ:OTü4OTü4âG;r¿8>J¶Õ=õM]?`*À=P=9.?{m:²`:7H?O§Ú:YÙ5YÙ5âG;ýd>ç.>Ý/X?cj>ìÆ=h*?Ç$:):KÈ?¤æÝ:55âG;´>_ªR>U¿Z?çõ=,qº=ÐÒ(?·Ä:ìX:1>#?²ß:½75½75âG;*|> >r¥X?añ¸=Ç0=Ò-?
+2:øÝ8:8¹ö>7Uà:ïæ5ïæ5âG;^t>®ö>ÉúW?D¨M=EÐ	==??B>,:²Ù9ÆJ?;ã:!5!5âG;>Æ>¹> T?2d­==xP)?Ð:pèü9¨G
?Rä:SE5SE5âG;Jã4>cÒ=ú\?X¬©>·ÿ>ÀK#?)4: d:Yx!?æ é:ô5ô5âG;Xd>«>¾5Y?	J>O!>;² ?û:1w:3'?wé:¶£5¶£5âG;,>³§2>0¦b?ë}>Î,>{<?¬¥¡:å`:¤©8?Hî:èR5èR5âG;& g>pñ	>îV?HÆ¶=¥=q3?fa:ôán:9ñ>ñõ:55âG;Ê>Ge>îØa?°j>r!#>&8?5Ù»:X¶w:!"B?]Üö:L±5L±5âG;¹L>,mõ=¸\U? 0u=¯A=ì	"?Ö³7:å+:wÊ?ÞÙ÷:~`5~`5âG; ý>þ.>Ý X?[Î=|b=Âp%?Ýu:b®:ãÅ?Ûxý:°!5°!5âG;7Ü>Êÿg>'ÿr?f >Ä7>D?t¢:¼:}?ò;á¾#5á¾#5âG;]ô>gÖ\>pÃ?¥Î>:>½ur?F¢·:5!:,Î?ú;n&5n&5âG;7
> À>ÓËV?zí=óÓ¸=k0$?åhæ9uå9À?²W;E)5E)5âG;¹r>õv>Å^?fÙ×=(§=\I%?Y²:þ3G:ÒòB?{;wÌ+5wÌ+5âG;2¡>1&>
]^?ÞA¼=ª=.?5	8:ì:y*?óÎ;©{.5©{.5âG;ÁöP= E=ËQM?ý©!<oý	<Ëõ? F8ÆZ8ªt?ÀP;Û*15Û*15âG;(>33
>[h?û3=ÀK=D0?râ9Lm:Wá>Ae;
Ú35
Ú35âG;+à>¹ï<«>@ =uK=Ì-?Ì:Ë
:É ?à÷
;>65>65âG;/°>

!>É8a?é¶>FÌÀ==à2?CÍz:ÒX:¦4?º¹;p895p895âG;Ã§>÷;>J{d?¥f>N*>3B-?nÍ:Á/:;?>ò;¢ç;5¢ç;5âG;Cì>Ó.>[?Ú=³G¢=,?¼Ë:èQ$:[TM?Xý;Ô>5Ô>5âG;Æ
>h,><Y?")²=·=¶Ô+?û(:¶â:E?¨Á;FA5FA5âG;A,>Ûf!>¾\?}Ð=A =½¡&?Q:°.T:ð0ü>];8õC58õC5âG;!d¹>Î×T>\û^?ÇÛ^>">{/?4K:éê:QÉ=?Y» ;j¤F5j¤F5âG;¶»>4>AÃW?¯!>©éý=Â#?ËRW:+t/:?æÜ ;SI5SI5âG;Gø>/>¨êa?yrU>ôv>2?éÙ´:×z:?8?;
#;ÍL5ÍL5âG;,Ñ¶>;ÏT>¦ë[?º/>f>£Ö*?t0:ªÿH:½à>!«%;ÿ±N5ÿ±N5âG;i>>É5m?³
?j®>ûO?IV:ñþÿ9~JV? u*;1aQ51aQ5âG;Ý'>u\7>3Ï\?A >Rú=ùä#?.5:)j(:M?¦*;cT5cT5âG;Uíb>ií>»FW?,µ=Üºp=òd"?lB:BB#:o?ÇÅ*;¿V5¿V5âG;>>ªB`?Ê2×>z£>Ã~(?%<:Ïh>:E@?Ü+;ÇnY5ÇnY5âG;O<Ýx%<á°X?+¥V=BÐ)=îÊ!?99°G9Æñ&?=ß+;ø\5ø\5âG;w=àk<=c÷M?½Z<6\=<-]?ý94í9qP?Ò1;*Í^5*Í^5âG;>X>°S?º=ÚõP=
_-?Â¦:Èù¹9¦85?
2;\|a5\|a5âG;[U >Ûæ9>aÊ\?Î
>ÔrÏ=J+?Bd:/5.:]'?Ï,3;+d5+d5âG;µZS>\>UóO?Ô^=Wã3=ë`?ËW:_:ô>å4;ÀÚf5ÀÚf5âG;ºd>ÑE>;X?G§¯=ã =4*%?eÎ\:8<8:h?Ñ96;òi5òi5âG;ØW`>ÍY>[WW?x6Í=ûð=aO&?âl:|É2:ÓZ)? 8;$9l5$9l5âG;¢x=É¦<òV?Í¬<ÔJR<rò#?è§9#9+b?{¦;;Uèn5Uèn5âG;à´>Ö*>A:_?<Ì6>Xá>0?D7¶:cb :dl?W<;q5q5âG;-{>W¤>Ä>[?Ë>Zì=Yé*?L:q:|`$?]õ=;¹Ft5¹Ft5âG;%J¡<$)F<ñ]P?Î¿;´ê¤;éÞ?À4¸4´³áBE>;ëõv5ëõv5âG;¨¥p>>÷U?%j¦=5=¿?µ,:ê5:Ä<ô>8·>;¥y5¥y5âG;ì.>þß>Ó\?þoè=ÿ©=ä~/?uÃ):·:¨\
?@;OT|5OT|5âG;ú9~>H>ÞX?Îÿ$>éð=}U/?àu®:Ý:ß?TA;55âG;¶&³=Ê|^=Ü"N?Ýï¡<Sã<"?H9¥3*9ýw?QÂD;YÙ5YÙ5âG;&Ch>`û>fY?8=5òd=!% ?µ:Cè9þ&?"I;ò05ò05âG;ª>Ë'>ãº?]N&>ÈÈ>$?¬*£:àÔ:ë§?Î:I;55âG;3>k>?*/>ý7=>?GJå:Ýk:BÏe? O;$à5$à5âG;ò>5/>sa?^"
>
º=0B?>:%:â®9Wùr?úP;½75½75âG;ú>Tü>}/[?Pn¿=«=Æ¯-?ª~0::Mù
?;ES;V5V5âG;d<·<ãáL<êód?Ñò=»PG=ý%?ó9ª9äm?±!\;ïæ5ïæ5âG;rñ¢>ÚH9>¼!a?ù[->?É>ø`(?%²:
nw:ö?*{\;>5>5âG;È³>óïL>`?2sB>P>16?¡c:=::SÏ?]¥`;!5!5âG;»3>ªß3>X
Z?Z~ù=ÚÁ=ïú$?°]M:ª¢\:yHî>|5c;ºí5ºí5âG;ÿé<ïÞ<ÑO?^Í;Û²;J?ð°8ö$9¡>d;SE5SE5âG;Ö.>[+>7'W?ì7¤=jl=³Ò1?I-:=/:?M<d;ë5ë5âG;5>Y!>p[?Æd>ã¬Æ=F(?é÷9:ß±:9l/?áêe;ô5ô5âG;P0B>½£æ=W?È¸=f='?Ûå:»:
ù>Ai;L5L5âG;Q©>l;>g?õ>nÔÎ=³1?ú/:µ&:¨?oq;¶£5¶£5âG;jQ>ã	ü=TT?ËÎx=òu>=`6'?6ïK:[3:i?Xr;Oû5Oû5âG;$>±>Q\?ÝIQ>*:>1b*?7Ëe:õU:IÀ	?ñ«s;èR5èR5âG;3£>A>GX?æú= e½=n^)?~k:hÿp:ç&ú>
t;ª5ª5âG;àZ>I)>±S?Û:=L¸E=;%?NB:¬:Y#æ>4v;55âG;Txl>bç
>FèY?=>ÎÈ=ù'?ÐC:Ü$:ë?jév;³Y5³Y5âG;£>Ä>_Q\?ë©Q>>9t+?eÁ:¨kÖ9`6?2#w;L±5L±5âG;Y>Á!>ÚJU?Dw£=´u=P*?Bx:=o$:øA?¢Áw;å5å5âG;ð·>8>9V?6sÑ=Ü<=î*?5.:Q :¿\?Ê:x;~`5~`5âG;s2>Õu.>àíZ?I>g3>Bÿ'?Ív:É¡<:¼x'?îJy;¸5¸5âG;#=ÅÊ#=nÕL?Z9<"<C?ZòG¸ T9eËð½$Ì{;°¡5°¡5âG;]n>Ó>${T?àf>Ð9@>²?¼Ð9]Å»9ºJ?i};Hg¢5Hg¢5âG;!J>í=bÎY?ÌQ=>\S>?ÜÊl:¾B0:<õ+?");á¾£5á¾£5âG;îx>mý>£ÜU?
n¤=Ãu=-u+?æ:Úõü9¤¸?o@;z¥5z¥5âG;«n>¾~
>Ü\?wì5>¿ç>úB%?¾J:bê):»P@?=l;n¦5n¦5âG; q>xþ
>	TY?,=$f=4((?SU:IG:5	?S;¬Å§5¬Å§5âG;BÇÑ>.n>@ya?£¯K>L°	>zZ=?tM:éP:Ãû>u;E©5E©5âG;:ÕÅ>6>eË¨?¢q>z;=tÀe?ÖB5:ªZ:³?µ;Þtª5Þtª5âG;bù>gX>è¥?R¿?Á>0I?&ß;Ë¯:À5X?JS;wÌ«5wÌ«5âG;v>»,>o]?5ª=$ñi=&¤:?!·:,ê9Åð?Á;$­5$­5âG;ç>N>ÿ@V?òCô=ß9¶=ô+?Ò=B:ï?':K¨?;©{®5©{®5âG;c>>n"^?âo>eK>ý&?B6}:cy:ö?U2;BÓ¯5BÓ¯5âG;é¿>}V>ªúc?úå}>û;:>.?b´T:¯-:ks/?\M;Û*±5Û*±5âG;M`=-sº<Q¹K?ål'<;Ñ<SZ!?ØU9EÃ8!<?÷;t²5t²5âG;
=z@¨<¬ÇR?><pß;?@?v19obX9 ¡>ý;
Ú³5
Ú³5âG;±O>ö67>¤hZ?Ì¢	>EÓ=VÆ&?-:)P:«2?uK;¦1µ5¦1µ5âG;ãÂ>§!W>dìf?Ú>Ô¿¶=±7?Z0z:Iw:ëY?Yh;>¶5>¶5âG;|¶>ÆßO>y»`?·>#øM>`&?¤.;Åþç:Ki"?8î;×à·5×à·5âG;¢>â">jV?j¸=«=è9*?;>J::-:½p?ú;p8¹5p8¹5âG;²¢¬>VF>®^?Cov>Ó0>¤2?;:lè:å?Üû;	º5	º5âG;,t¼=R§k=¹L?ão<cÃE<C?LÐ8 Ø9|>E;¢ç»5¢ç»5âG;:;¯>ÜäJ>Í]?G>+Ê>·K+?ïZ:ãG:S'?+Å;;?½5;?½5âG;Üý>w)>züV?³Ö=°G¥=½¾%?ãwK:ä# :Ô¡"?v%;Ô¾5Ô¾5âG;<ñù>j>EØc?ñ°0>ì=¼6??ÅÿÇ:g¯:*ïF?;mî¿5mî¿5âG;jÝ³>]{M>Ä`?±å> Ö=D/?ä±¤:ä:!?
;FÁ5FÁ5âG;6N¦>µ=>¡k`?¡ø=qC¯=15?Óh:z:Û!?¤æ;Â5Â5âG;8Â>iEY>B×d?yL>À>[(?ÃP:+,D:?·;8õÃ58õÃ5âG;UL>2>\\?²ôò=DÄ­=T÷2?Ède:ì¸H:H?7;ÑLÅ5ÑLÅ5âG;	k7>i
Ý=YmT?è=ªca=[s#?äÎ
:\:|÷>·	;j¤Æ5j¤Æ5âG;B6>®W>Å`?î¡><µm>d.?¿R:Ñ­?: »?fr;üÇ5üÇ5âG;êÝ>»9)> X?^'>ç>Ñ. ?¿:È:?ÇÃ;SÉ5SÉ5âG;Sêm=¼E=üÇN?äÆ<ó<ÒS
?\£8zy9ç¤'>Þ&;4«Ê54«Ê5âG;bã>>X@T?hÚ=7]§=	'?\à9s 9%H8?äA;ÍÌ5ÍÌ5âG;lµð>ÉEx>^3x?ûô>¼(>:*E?á:ÑRL:-L ?±Í;fZÍ5fZÍ5âG;8i>Ã62>üb?>°á¾=îÅ-?VáV:3:=0?ñ;ÿ±Î5ÿ±Î5âG;3`>
>ÑÝ[?ö®>øè=Cù)?Õ4¹:é¼ª:ÈØ
?Ee¢;	Ð5	Ð5âG;´»>YM>Âj?Ü>>#b>Ós4?T¨©:h¢:ræ)?ùÖ¢;1aÑ51aÑ5âG;6H®>0òB>JÝd?_é>b[°>a)?Y^:ì
!:UÌ>âå¢;Ê¸Ò5Ê¸Ò5âG;ÝAV>^ù=Eô[?l§µ=6=j?Æìc::L>?«¨£;cÔ5cÔ5âG;Pk>2>_$W?±×=´°=Ã?r:çÖ9wÞ%?Ñá¤;ügÕ5ügÕ5âG;	¯Ú>Z^r>«ûf?ÒÜ=Ý=ñx:?GD:sm:$°"?)ï¥;¿Ö5¿Ö5âG;Â½>TL>Êíl?Ým>#>)8:?qJ°:6:ë(?K¿§;.Ø5.Ø5âG;µ,>@(->«[?ÁÝ°=pàz=ez4?¯:®:ñ>+s¨;ÇnÙ5ÇnÙ5âG;4>ø>8þn?L>ßTÇ=ý½'?Ü=7:Ü·1:lú?&¨;`ÆÚ5`ÆÚ5âG;G>Ó>ÓHy?Å0t>\â>ÌËT?ò; ¤:¤ÞG?Ðª;øÜ5øÜ5âG;UÒ¾>`0X>öa?¯¹1>C4þ=û2?fÿ¼:æ¥:Ò?F«;uÝ5uÝ5âG;B=* =çR?]<®J<0ò&?vlA9þ9ªE'?,¬;*ÍÞ5*ÍÞ5âG; !´>iL>}ra?ÿ&>Öê=6?õ\':e:¡
?¾|¬;Ã$à5Ã$à5âG;Ð÷ <¡E<¸P?|'<tNl<úª?dI9O9¼æ÷>í¬;\|á5\|á5âG;NäÆ>øëc>Ðd_?>l>Ú/>,?Ow:Ja:æ[?OP­;õÓâ5õÓâ5âG;¡>y$;>èþX?dH>äÅ=§(?ë C:Âá;:âï?
¦­;+ä5+ä5âG;v9­>B>td?ùÿ>m9>z3?½ã:wòt:>?? W®;'å5'å5âG;ê>¨&>¡	W?kÁ==ßä*?À'4:µ>:?Õñ>Ò®;ÀÚæ5ÀÚæ5âG;±6D>¬î=+S?lf=ú5=ä"?Ë÷]:ÔØ:¾1?ý*°;Y2è5Y2è5âG;ü1¤>ùA>²ÈY?õE>ß=¨n,?ì9:k#:àL?¢f°;òé5òé5âG;ÈÊ<2B<H??M?<^<-ñ?,Í(9{å~9D©>©ó±;áê5áê5âG;î>è%=Y?ñ.Ô=A¦=ê[#?Å"/:NÙA:Iç>N²;$9ì5$9ì5âG;³Þ>øíN>Á?eh_>k3ð=6n?¨Û
;ôÕ:%&?D4³;½í5½í5âG;=Ñ»<Q?äA<¢`<
õ)?ïk\8ñ?9=>l­³;Uèî5Uèî5âG;4?¤O>!Çr?é»¹>:k>HÑI?Täâ:¤å:L~;?Éµ;î?ð5î?ð5âG;ã@>æ£á=xfZ?ö=,¾=S&?.Öu:"&:õ>¤W¶;ñ5ñ5âG;Ø>p>OðZ?Ò>áòÌ=à/&?6µ:Þ½:Õ?Å¶; ïò5 ïò5âG;x£>àA>#X?½ËR>:>N0?¬'9:/5ð9ìSE?á¶;¹Fô5¹Fô5âG;p¬>N>@
?Ï(>Dô=0?V>:5AU:Y?Âì¶;Rõ5Rõ5âG;¸£>ÌI>u_?`~>Ó®>£«?çÑð:¶³[:°M?À¬·;ëõö5ëõö5âG;ò­>¥µH>Ým]?^h.>}>A-?
!t:Õø.:o2?µ±¸;Mø5Mø5âG;]>I?$>å]?Tå>ùÕÚ=Ñ)'?­§:cF:?Äk»;¥ù5¥ù5âG;ÓY¡>³9>t?_?ÊêU>ä>v3?]üH:!`:Xå>»;¶üú5¶üú5âG;H7¤=QåJ=J2O?¹D<Ðl <}ö?~·¶îá59	"¼o"¼;OTü5OTü5âG;Þú¢>º+:>V`?^?>1>\&?|¬o:û]*:F4?G½;è«ý5è«ý5âG;9­|>ðÑ>ub?÷>M<>+ÿ-?'°:°!: "?W¿;ÿ5ÿ5âG;ü®]>YX>"ÌT?i~=GµI=q!?3þ:½!
:L#	?´ÏÂ;-6-6âG;Ù>à`+>ja?­]3>Ï>Nõ)?3Ó¢::ô	?í§Ã;YÙ6YÙ6âG;Ü5>ub>ªw[?F>Wâ=
,?WY¬:¬¨:LÊ?$ÎÃ;&6&6âG;&º>6R>Ç©b?æ¶C>ÎÞ>Õ3?;´_:Ï5:ì~?Ä;ò06ò06âG;øì>57>q^?(>-¶ä=Æ-?eS:V`):wy?@:Ä;¿Ü6¿Ü6âG;Ä>ÇB>?\?!Ò>pÐç=á!?H§:¢\:'º"?Å Ä;66âG;ö¦°>BJM>ÁI\?¯Ï$>Hºù=fó(?[,:¶¦y:h¶?VÆ;X46X46âG;1>¶L$>´RW?Êó®=Hz=Âò2?¥q(:Y*:¼"ý>~È;$à6$à6âG;Üì>U2->S]?ç>){Ï=ê;'?m:
c`:B2(?É;ñ6ñ6âG;óÓ7>ÜÔ=&]?²HÊ=¯÷='?½Q:Ñ/:GÌ? <Ì;½76½76âG;KR>®ú=ÂV?DÕn=,.=W/?*:ñD':×,?*õÌ;ã6ã6âG;1[·=Tnc=cN?>^<*8<?ÓÀ¸ìÎw9Ì½ØýÍ;V6V6âG;àb>P4>LYX?©Ü=S§=á)?ÎäV:
s::,?á³Ï;";6";6âG;Þø>¾>*b^?ï2P>G
>5É*?Ï:@r:ô|?ÜªÐ;ïæ6ïæ6âG;¨¨>Ó9><Yh?¨q>,	'>Ï¹8?àiÇ:1Ç:)$?åÐ;»	6»	6âG;m¹V>¯>··P?À_=mf=N,(?p?:ZÝî9@M?ÏÑ;>
6>
6âG;²>óY+>ÜGZ?ö>ê?Ú=$ö?|6:Ùßr:ÎM
?Ó;Tê
6Tê
6âG;"¨>¬Z:>3S[?¾Ë==c+?í4):©:Õ>?zÔ;!6!6âG;H=[¢<á`å?I@ã;>;g7?Ë348T9}Ù=Ô;íA6íA6âG;jØV>Bõ>½S?Ç:=ÜY=¼ '?:-:zgÙ9 ÐK?ùõÕ;ºí6ºí6âG;÷µ>ñï7>¡[? x>U P>ìÞ?üo:¥W:L¥6?C±Ù;
6
6âG;"Á>ºO>Ì¹n?Î
©>òf>÷%<?³z:ðÊt:Jº?ÏÒÙ;SE6SE6âG;Û+§>OfA>0H]?d>Éãî=pª(?Üúc:0t\:ª^?4ÖÛ;ñ6ñ6âG;Ì~>o81>©U?¸Ö=¦Á«=Î ?ÿ°Ù9Ç:¢¶>3¿Ü;ë6ë6âG;ÝC>P>@ÀW?=±fj==&?p©;:½×:×%?LÙÜ;¸H6¸H6âG;óü1>üË=D__?§ß{>a>>hX)?Z@:Îx:??!Ý;ô6ô6âG;è>´^%>¢V?ÔqÓ=Né=X¶.?&ûk:z_C:Í?È
Þ;Q 6Q 6âG;§>WÓ=>Nýa?CJ÷=×«=38?Æ½:<6:G?}Þ;L6L6âG;Ë=ÿ}=WM?Ôn<Í6<ö?Î8Å4w9¤
>,èß;ê÷6ê÷6âG;ô>{:>IZ?fù	>?µÑ=ln(?Ö:p:i?û<à;¶£6¶£6âG;\>2ï.>ÖZ?!>Òù=%?Xãv:O4:-C/?}á;O6O6âG;EÖJ>¢ó="U?û±¢=í=³g!?A-:ÀÐ
:^Á?mÿâ;Oû6Oû6âG;K^²>É$M>=^?p>1Q>.'?Ò:ÉkI:½º#?;ä;§6§6âG;Ú>=>V?Ìà=8ª=s@)?Z³~:+Ý;:í-?æ;èR6èR6âG;¬?²>
gJ>=sa?#=ßB=6!:?]|::'i?¡@æ;µþ6µþ6âG;[9Ð>®^>dvo?s>
>.H?Ã´:Ó¾K:*c?æ;ª6ª6âG;Ý3>ï,>c[?¶â=´¬=î(?PC:F#e:ÁZ?´Úç;NV6NV6âG;Fðk>gd>i·`?!3Ã=b=V!'?U#4:.Rÿ9ø4?éç;66âG;¹K}>è
>¿ïe?dÁ>Êz>pE?E²:ßÙº9YR?|è;æ­6æ­6âG;AÎ>·ñ5>&¡\?>LË=4+?µ¨:æH:U~3?Øè;³Y6³Y6âG;S>>X²Z?Û	>Î=sK+?5:r^Z:¥?ºgé;66âG;µ_>Ub>üÈQ?ÙÃ=üu=«E/?é0:8ø9î-6?Þîé;L±6L±6âG;¹>ç¼6>ì[?~í=%®=ãH.?â÷_:R:P£F?}ê;]6]6âG;²`:?5g>\Î?3>8Ù=·¹?°d;Ýà:F¹?úºê;å6å6âG;ê
(>mÉ=ºU?OAÎ=W¥==ï?8¸:
Ô:l?Hë;±´6±´6âG;B[>E¿>¥U?~Ú=±¢N=l,?ÖÙÝ9ÃmÕ9
?YUí;~`6~`6âG;.ÿ\=èÓ=ÀBP?'¬ù<"y×<ØP?Í09\l29Íü>]0î;J6J6âG;¹Tª>:ù5>	o?ú[¸>¢n>
÷,?òß:14:7?Öî;¸6¸6âG;Ç>3º>-Y? î=Þ!°=µj-?ÍS}:x_:?òÂò;ãc 6ãc 6âG;Cí¾>OT>;7f?SK>0ãY>îî2?bû¹:¡:za)?3Vó;°!6°!6âG;Ì}>H1>z}Y?,è©=<§w=#¢/?Ç	:PA4:àB7?JËõ;|»!6|»!6âG;éç>ó&4>«]?+>Itç=*?~aû9ú¾	:Cé>*öõ;Hg"6Hg"6âG;e©>ã>>«,c?n>))>B4?ê+J:êm::òÎ
?PFö;#6#6âG;*=d÷#=ÌYN?õC<Ö¦<W#&?ÑhD9
[9
å>Óö;á¾#6á¾#6âG;ÿ,>jFÏ=Ë&U?ááw=
õD=z!?üP:ÐÁ9Z??µäù;®j$6®j$6âG;mÞ>®>Ê|V?ª¸¼=Ê4=8%?¬:ª":~ò÷>Ûú;z%6z%6âG;cw>¹y>*ðZ?þ=­À=Ü")?cê:¾í^:ÿÑ!?¡wü;GÂ%6GÂ%6âG;ÄVX>
¬ù=sÒ]?þ>ãO>ÿ0*?2ta:«0?:uð?Ëý;n&6n&6âG;§`>è|>YW?z©=m<=ï$?ÿÜ@:PVF:Gïø>*ý;à'6à'6âG;Ý¸>&?/>»¶Z?BEþ=%ñ¸=¡û/?Cº:c<:ÒE?ê®ý;¬Å'6¬Å'6âG;ÐN>ÀYö=ÞéV? c³=J±=Ry*?/:^ÉÙ9lÈ$?þ;yq(6yq(6âG;KYi>E,	>¾Y?"Fð=h¹=É%?®WZ:f:á0?=Êþ;E)6E)6âG;Ñc>ö4$>dOY?Û*>ºÝâ=dµ+?°©÷9ôTÛ9¡?Êÿ;É)6É)6âG;yz>¸æ>Ó^?^2>éÿ>à'?¡:µ:è÷>j<Þt*6Þt*6âG; ,Ö>½p>6rd?UÖ>Õ_R>Xw1?ÆàØ:5©:N31?FÇ<« +6« +6âG;É>[:,>7V?û5å=Îÿ­=(?ÅL:a:¢è><wÌ+6wÌ+6âG;N¢=YO<zUQ?ör<6¨J<Ôt?Ô¸èÎ?7¸O¶¿<<Cx,6Cx,6âG;ñÒ>,f>Èi?÷¶>ÌnC>ñd4?ÁTi:ï*0:¦)?Ñ¨<$-6$-6âG;Mj'>NË=Ì
S?»£B=]=&?4¤-:ÚË":î?'Ô<ÜÏ-6ÜÏ-6âG;Ú0G>9³ë=ªXX?LË=Þ®=§X&?}:rû9?)-<©{.6©{.6âG;7N>Á>	?Uó=;«=¹5?,~9:?e_:ÄÔ>D;<u'/6u'/6âG;>!=>T?d(Ï=¢=
®#?ÊÏî9Gíñ9´ü>ëÏ<BÓ/6BÓ/6âG;V>¹}(>mW^?¤YÑ=Î¹=-4?J«:¬ïm:§l?Lß<0606âG;jÿ;>V×=É_?´Ë¨>y>)?çqE:æR:ð>Ù<Û*16Û*16âG;Ü4>äè0>)³]?ZÁö=ï·º=()?~(:Êþ9Ô(?_À<§Ö16§Ö16âG;b¿<ÑÕ.<JO?ÞÆñ;©éÐ;½"?/ª¸Ê¨8¿,w<t26t26âG;q9>ÐRá=rØR?ía¬=~n=Ö??mÍ
:Àk:ìhï>V<@.36@.36âG;×"Ç<§o<<¸T?e¨;à	; ±?h[ù8"ïA9¤>^4	<
Ú36
Ú36âG;¥>áXB>Ï_Y?±ß>ÊäÌ=ÿ0?Ò#:äà:¸?<Ù46Ù46âG;ÁP¦>°9D>úX?dµ>+ãÃ=ÍÑ*?´:ã°:%?
<¦156¦156âG;ú;ª>x"F>ó[?Ð*>J'>¸*?<`:%Ú9Ëÿ?@7<rÝ56rÝ56âG;"Kª>÷D<>¤g?>àPÁ=ÿ+4?ÚÏw:,":#O?@<>66>66âG;\>¹>'\?Ü"Å=¤%=ùW5?Tä9:q9«r?éô<576576âG;u¹>FU>ê^?Ûj>lÙç=*?û¢i:¡4:û&?6e<×à76×à76âG;W>+J7>¤Á[?\Ì=='¯4?%/:Z`:©?<¤86¤86âG;{·>£ØF>É7l?[uX>x¨	>EI?»¯|:YL:wy?Ô<p896p896âG;®l>bï>C\?üÒÛ=Á©=À%?È5m:Ã::S-#?²p<=ä96=ä96âG;,>æ Ò=¬Q?U[=Iï5=O?Y÷.:¸%:á´?¤Ã<	:6	:6âG;ÄÌy>hÆ>{U?u|´=dl=´*?»Ô9¤H¦9ÜÀ#?PJ<Ö;;6Ö;;6âG;ÂG©>6C>w]?IÊÒ=´ú="µ2?ÿ-:c`W:$ÑÎ>Z^<¢ç;6¢ç;6âG;¶0>tkÓ=
ùU?f­=¹[=6°&?§ZA:ÐI:ö>k<o<6o<6âG;c>oH>ì;`?Å;>»Ñ=P*?äU:0Ý>:Iq?cÒ<;?=6;?=6âG;x¨>¢>1µ?Ùkõ=á­=5?l{Õ9äÃ9­?qØ<ë=6ë=6âG;:hØ>XOZ>ÉÄ}?1l>oðÜ=Ö?¸:"q:[ìC?5ð<Ô>6Ô>6âG;'f>N(.>U[?¦=ÑWJ=¦2?¶K:rì:·?±< B?6 B?6âG;>«?Øua>f¥?ô0¦>·´0>ZÄp?»ç:¿j:ìBh?ã<mî?6mî?6âG;³?îÐ>É@YJÏ>¥0>l4?¼
;ðB:©Y?/<9@69@6âG;Øûl>-Ó
>âU?e¹>òÖé=c)?Ç:la´9ð9?×4<FA6FA6âG;Ö¢>,D/>ò^?òÖç=¢¯¨=Ûë/?äRX:#i%:îe'?a<ÒñA6ÒñA6âG;yÖ='=ÛO?À<ÒãZ<Ý?À\9H1
9¡~ñ>º<B6B6âG;M}v>)w>Þ¯Q?X*=ø4q=KP?<J:ÅGU:xò>
ä<kIC6kIC6âG;]->ôz;>PZY?4@Û=%æ =­k.?n0:å<:Ô©ï><8õC68õC6âG;ÓîM>¨ü=¨P?4­=ýÈ=#?tÙØ9&4þ9»aÚ>)<¡D6¡D6âG;1Q?~Çr>.þ§?¨ÇÍ>XºK>J?î=;`Yµ:ý»Y?5<ÑLE6ÑLE6âG;Ým>{>èb?==>ô> Ú8?"¦:EÈ=:wC?Üh<øE6øE6âG;ê¾>ªV>p;c?,>xãñ=f6?½«:÷ÙK:° ?è¥<j¤F6j¤F6âG;ê> I>1\?=K>bÌÚ=èÓ(?ÎU:Yµ8:¡?¸Ê<6PG66PG6âG;(ë>îM(>¿d?²¯B>§
> º3? v:Ð$K:Ê4?{B<üG6üG6âG;âyÿ<y¤<Y?Ê<\qs<S¹!?%uý8
9K]ý>Ç<Ï§H6Ï§H6âG;LkT>èý=A+V?.Í¤=&.{=¸ö'?1:l)!:8¦?e<SI6SI6âG;¨¦d>ÓV>7R?&=QÿU=èH?öÆ9(ùÕ9
î>G@<hÿI6hÿI6âG;ãØ>ÈR>â?²Vi>0­>X:<?wÇ:.B:niB?ý<4«J64«J6âG;4P>ñï=L#^?ËÆ>®Eä=R)?pþ:¥
m:Êµ+?´<WK6WK6âG;Z>ü >¶X?©k	>TÍ=ª+??_:?]:ê½?|<ÍL6ÍL6âG;½J¤=ÝL=M?¨ØX<ì5<#?ðüM¸¶ûo9e¼Û½ïÏ<®L6®L6âG;åÿ|>ýl>S?lÑ=vq=ÓJ)?õ):íß9H¢A?Öå<fZM6fZM6âG;¨>SK>>÷b?¶é>±ÒÎ=^3?]À:.í:{Þ.?Kí<3N63N6âG;âIM>#­å=2Ñd?ô³ä=CÉ=£îO?$D¨:·:¸P?ý<ÿ±N6ÿ±N6âG;Âq>»a>WY?&ø¶=o=º-)?§u:õ2':
§;?+q<Ì]O6Ì]O6âG;j¥@>½mè=Ú.T?I8¿=Â®=WÝ&?@:¼\ß9E*?CD<	P6	P6âG;Æ}¦>Ï>>9`?ã>¦_Û=3+?a÷:¸­:?»<eµP6eµP6âG;àÍ>H¸[>õo?»uQ>>à??"º:e:/R?é<1aQ61aQ6âG;Ìl>Û/>iã]?~ú=¢m½=qC)?j§k:xH%:K6?4<ýR6ýR6âG;ß<>)æ=7$R?sÄ=}W=v?«³9ôþá9Ë>åX<Ê¸R6Ê¸R6âG;p'>)F5>?àV?d}²=)Í=[Ë%?q:ÔxE:²Î>lè<dS6dS6âG;Ap­>¯J>rÇ[?vG>M'>¸¦)?îÕ':´(:M½ÿ><cT6cT6âG;EòÁ=zÒn=zåO?JdÅ<<{æ? %9E8ª9?]</¼T6/¼T6âG;4Ö>Ð½%>1m¥?´Ó=3L=Æ?Æ¾Y:z¾9ýR?<ügU6ügU6âG;òÏ>âï=gyÝ?A=>·!=ºr?B®:¦z&:ýÚ?*à <ÈV6ÈV6âG;ò­<Ðû(<MR?¸Ðó;éFØ;PL?ÊF¸&×H9wÍ2¾­¦!<¿V6¿V6âG;stN>:èï=ÅM\?t>VÌä=RK1?Ü1:£:¶+?Z"<akW6akW6âG;Èt>qç(>	nY?¢>G±à=¾?ßc:Óp: ??]"<.X6.X6âG;eg< ¬<ðF?Æ<¿Tù;?ð·jÕ9Û½ûÿ"<úÂX6úÂX6âG;ê÷«>¬B> Vb?Ûè>kÅ=T¥9?Ì¶:[Ç9^@@?Ò$<ÇnY6ÇnY6âG;>;">Ä¢X?ãÀ=
>=ý)?+Êå9èï9¥ö>KÛ$<Z6Z6âG;K>vr+>qX? j">Ìtö=2´(?=P`:f:ù>Fé$<`ÆZ6`ÆZ6âG;Ça¦>µ«A>Èí[?½ù=[mµ=E20?iu:¶×S:H?!ò$<,r[6,r[6âG;uê5>OÕ=©¢Z?ê%N>3§>_'?Ã:½Ðr:¼ò?³5%<ø\6ø\6âG;p >h­=>wX?gÒ=-9 =Ó(?AHÁ:èí:a(?D%<ÅÉ\6ÅÉ\6âG;Ë\>#Ò¬={»^?ïD%>>"?`Ê:t:oF?`\%<u]6u]6âG;ë¢>ÒÑ >c?P¦=>Á>ç|5?ÞW:ÓT7:q ?%<^!^6^!^6âG;ôk>²W>¥-T?@{=äp9=êQ-?eâ9:Î/F:ßð>»b&<*Í^6*Í^6âG;4>Bö5>¶`?Q6>.8½=.v-?Ã#::%ïÀ9
üv?Èj(<÷x_6÷x_6âG;Bw=·í=4_?FJ={	=Ú<?ë¶9;°d9Sÿ!?¤(<Ã$`6Ã$`6âG;}d>,>ÍnY?íb>Ãà=úÓ#?vA:_d:õ?#A)<Ð`6Ð`6âG;#E?&u->¤¼Á?Ú=ÃL=Ä?\:å:ð¿7?UE)<\|a6\|a6âG;£q?Ã©@>Â§®?N×9>7w»=
È}?
5;²îX:ÑK?
P)<)(b6)(b6âG;Ú>8ª=7C`?_Ýó=w¦=F;?IÕ»9©	Ñ9æ>`)<õÓb6õÓb6âG;µ>
>§V\?Og>,Õ=}'?¥JX:®¶g:*öî>)<Âc6Âc6âG;b~>u(>x[?lÜ(>/Ú>$.%?u:&dD:ûÁ?W'*<+d6+d6âG;¨QR>ù=`&X?5çÈ=¤x=âE"?ÌÛ!:îñ9+?¨`*<[×d6[×d6âG;"a=LT;=RM?Í¾T<a'<á°"?SK8_Q9÷4/>p*<'e6'e6âG;âu>i>P·V?Ô_=2é!=ó0?%:¶v:
p?X°*<ó.f6ó.f6âG;XN">ðÆ=îÛP?[Òß<¥s¬<ñ &?wN9¨å8½?^=,<ÀÚf6ÀÚf6âG;*â>ò>¢|?¤?*??úñM?¾j:rd:uS?G|,<g6g6âG;«H>Lò=òÃS?[¿è=XC»=	?ÊÁ:Fº:xJõ>Pð,<Y2h6Y2h6âG;cc>¶>¤vP?­Üw=Eå@=by$?Á,:¡V:`?-<%Þh6%Þh6âG;"ùq>>¯âg?2r!>®Àß=¹¶8?w°Å:Ä¢:Ý1C?.<òi6òi6âG;÷®=Õ>,=ÏO?1()=Åð=ø?dD¹¢â8ÊÖ]¿âç/<¾5j6¾5j6âG;«iØ>u>³
b?7,g>$p,>6+?v^:G4:¤þ?ä0<áj6áj6âG;Ç&?Ë>¯?eD§>º3>2o?&æ;pi:p¾?ãp0<Wk6Wk6âG;dMÊ>|h>ÚÃ^?s¼À>#²>C*?ñ::É!:ç?1<$9l6$9l6âG;iq>HB>&ÛX?ZëÚ=«Û§=Ìï&?.:rª:·Êò>PF1<ðäl6ðäl6âG;> +>Uô[?6¦=vÝc=k:?g8:æ:T?Åv1<½m6½m6âG;ÿV>[ >T?pBÌ=ÞÒ=#?eB:Þ%@:/?h1<<n6<n6âG;ÕÏ>Ð¬>gZ?k»=\lO=d1?e5&:Êÿ9È&?ìö1<Uèn6Uèn6âG;Ù¦=LD=¦óX?kLf>2Æ6>8H!?B©9´9ç?©|2<"o6"o6âG;Lÿ¥>Bb?>Ò
^?Fn
>È§Æ=¶A6?>~:,Z:zE?h»3<î?p6î?p6âG;c>[¡>'[?Æïç=×·¯=§ó(?G\:¢tO:é?<4<»ëp6»ëp6âG;}þ>+Ø.>1ÂU?·Þ=SÂ¦=°v*?(:H:AÞ(:
Å?Ê|4<q6q6âG;¸*Ê>`"f>¤ã`?> ä=GÒ/?0\:Í9p:ï*?í4<TCr6TCr6âG;Z>ük>9DS?d¹=o=k"?¾Q:qE:à?'Ü5< ïr6 ïr6âG;ï¯>IH>k`?*
>ìjË=çO.?ÝJ:ÒWQ:9ø>ä5<ís6ís6âG;¹@l>>Òb?¥}©=Çl=e7?mP:{N:¡.'?ò5<¹Ft6¹Ft6âG;á~	>	=a?ó>+Ú=³**?Àp:üQ:s?ñ÷6<òt6òt6âG;¸>À=ôV?ÿ=ªr=|$?^:L¹-:Æ#?Q77<Ru6Ru6âG;àa8>©Ü=éU?¿M¢=&Ö}=á¯#?Ì£ñ9ÈW¸9ÛÈ'?F8<Jv6Jv6âG;E¹`>ö¾>æS?=¬W=¸P#?û0:R§:ÛO*?y8<ëõv6ëõv6âG;Ã³f>Ä:
>dQ?si=ð£D=¤A&?ñ@:ùQ8:ý?u09<¸¡w6¸¡w6âG;æà¹=Ú
f=MÚN?©Zg<~:B<jw?[E·
Z9ÏT¹¼X6:<Mx6Mx6âG;Em=ý#=°IO?x-$<ªÈ<k?d²Z¸^ñþ8[¾ÆÛ:<Pùx6Pùx6âG;oÃ >rW?>¼W?¡»>Å=sz,?à:2¹Ä9
P?Q½;<¥y6¥y6âG;M>ô*>]?ÕÕ=Õ2=¶/?} P:Ã=:5¹?NM<<éPz6éPz6âG;,S>ÒËõ=:ð[?zé>0ÔÖ=¯,?¢Û:[Ãr:}ù?rÔ<<¶üz6¶üz6âG;eÎõ>)9m>¡?ö°>î>­Om?\hé:Jw: h?¤><¨{6¨{6âG;¿Í<~y<=zS?fm<ð?B<o?­9Î29Jt¸>0ü><OT|6OT|6âG;[.>äó&>óV??}Ñ=Âü¤=}"?E»A:3¿(:¡ó?nB<}6}6âG;¬>I>[?¨êá=¿©=*[*?3`:9:¯<?©B<è«}6è«}6âG;¨j>±/> äV?¸(ó=î°=ÙÓ0?3Q:>7:®Ø?µB<´W~6´W~6âG;Ô>Ø7>Í+^?¼Ç>ê=+S-?£g:³-&:<ÁV?ÿíB<66âG;S>â>¡NZ?ôC>Õá=Í%?æ6H:KQ>:¨?þE<M¯6M¯6âG;Ä`¦>]7?>¿^?í=¬= W0?¸åW:&:¡ò%?QÛE<-6-6âG;Ãy¼>ÓJ>=Ûn?ï?À>w>îÄ9?ñà:¬:é%?gUF<s6s6âG;è=[=û#R?y=Î<Ì'?àl9<9<½?<G<YÙ6YÙ6âG;#åü>¡4*>d/¾?ß=c>nSÇ=1í?zAÉ:V:w,?Þ>G<?/6?/6âG;x°ø>ä>öÊÕ?ä«>c´è=
?·âç:>%¤:ÐÒ4?ÄG<&6&6âG;J£>h9>ua?iú=¸=N0.?M?þ9Ô¡Í9ñB?´H<Û6Û6âG;Ú÷=È¢<5KM?Ç<«×<ÕW?I.þ8wM,9[Ó¼>zÁI<ò06ò06âG;0Ò>*µ0>=ò[?î>¢±Ú=mB&?|Ê{:3y:¬a?[J<Ø6Ø6âG;²>ú3>àûY?Ê=¹=V)?Öþ0:\« :§
?ÀFJ<¿Ü6¿Ü6âG;r>3ê>ÑT?&~Ã=®-=	ß(?wQþ9Å´94W4?F}J<¥26¥26âG;(>æ>éCV?¾=Èºd=ó<$?:¦$:öê#:;?ËJ<66âG;¸p>rç.>·VV?ZO>1MH>D%?vÅ:t*§:Êç?'K<qÞ6qÞ6âG;=Ñ>¹s>¶Y\?>Ý=áû-?w²:^
:9X?¦þK<X46X46âG;1½>h>k\?Ïb>[Eá=iæ*?x´/:+:ª ?kÏL<>6>6âG;S=Ö¼1=AÁR?ë.<8
<r?îþ¶Á9<fy¼Û=M<$à6$à6âG;½aº>iU>¶l_?aÙ>í<è=Æå,?7:?*:wª?°M<
66
66âG;-ý³>N>¿_?¨4> >¤Y0?À_:Á¤:¼lñ>DÁM<ñ6ñ6âG;}{>Ù>­\?Gà">B¶ò=Ë+?1Þ*:FeÜ9¤xF?àN<×á6×á6âG;q>B9>eV?ª)±=7=³+?µRI:þÍP:ÏÓö>Æ^N<½76½76âG;Gý===Q?Vxk=á@<=® ?1@:ÒÅ9}£,?¿UO<£6£6âG;¥Äy>>SÊZ?N(>Ð`>*?g3:¶{:`é?Ô¿P<ã6ã6âG;c¶Q>,Çü=±bT?÷ª=+ì=Ïe?Ò#:À9cü@?t9Q<p96p96âG;ó=¹¨%=¶ÐY?-Y<¸-;<Á?I6lUÛ8b£j<`AQ<V6V6âG;
~>ö >µa?}>I>ÿ¬ ??:Mp:»?XßQ<<å6<å6âG;c½M>ø=çS?Rî=çz=³#!?ØO:9&:Ñ±?gR<";6";6âG;¶>#>ì¿Z?{>Û-ì=\&?;n:¦:MY?QR<	6	6âG;¿|<±]E<CÞN?n#5<~·<ã)?,³09£Lû8P4?_R<ïæ6ïæ6âG;}ß>?ßT>}b?óH¡>È7>2©`?ÿ¼;²²:Q?.S<Õ<6Õ<6âG;hH>ðî=W?J ´=×=Ïý?8ôh:Y¼2:òÓ&?¼S<»6»6âG;^>Ý³Ø={*?ðó
?×ãº>V>?ºeY:Ï:GY?
ÃS<¢è6¢è6âG;}Y>6>¨l?/³>[B3>9?æÓ:·":¿t?'T<>6>6âG;Ò>+G>[?!>ïáÍ=3>.?
:q:¨@?],T<n6n6âG;*Ú>ì*>Åíg?l Ð=v=??h_:_ä:é»F?&6T<Tê6Tê6âG;V.F>ä½ò=aQ?¼=="O&?P±6:C:»?YóT<:@6:@6UÁ¨;Àl>ÕÓ>x*X?%¡
>¡ÅØ=k·#?ª<:(W:Ùà>f)U<!6!6UÁ¨;ãø>FL&>Z?¼là=áç¥=&-?¾UV:
NY:Nü>ÊêU<ì6ì6UÁ¨;]î>Ù§(>%ý[?*ø	>õÝÈ=«Ö/?PÞp:xù:¤W?óV<íA6íA6UÁ¨;
><Ý>ÏÑV?Ì=¿,=7-?:0Óä9D
?¥LV<Ó6Ó6UÁ¨;s*§>¦?>(g_?|[>Í=Aþ9?Í:¯Êp:¹£)?ÐeV<ºí6ºí6UÁ¨;T¨=¿øR=BL?\Kz<:,J<w?é¿8ÛÍ,9g>V< C6 C6UÁ¨;ä¶^>®>¯%Z?Ë=k=³6?CÂì9gxÖ9^M
?£<W<66UÁ¨;Ô&¤>y9>b?B>aÇÀ=4f/?øx¥:¯Zf:å7?ÍÞW<lï6lï6UÁ¨;¾>:AV>c?_6H>¸Ä>nÛ(?µ:p¹:ÊÀ-?©@X<SE6SE6UÁ¨;vT>¾þ=ÌÃU?%¥=ÕGz=£U)?X0:VÎ:ÇN ?2Y<9696UÁ¨;fi>!>«f\?ÊA>[>çô&?L¹:Ûü!:v§Y?Y<ñ6ñ6UÁ¨;u>&1>±$b?I©=iît=ð0?±Ò2:Ã:b ?øY<G6G6UÁ¨;Áò¬>ïE>s'`?4>Þç=ì.?A:ñt:?7]Z<ë6ë6UÁ¨;ÏÅe>e>¡W?<P¼=`ù=wk'?~ò:÷:
kä>o¬Z<Òò6Òò6UÁ¨;Yu>·+>åÐ^?1tÂ=R= ò-?,>:ÒÊ9KxF?}²Z<¸H6¸H6UÁ¨;¥l>Zn#=M!Ô?-ô=G?=G3?z:ZVú9	
!?ÍÂZ<66UÁ¨;è>Q3>`?Ä°#>ð¡é=¡\3?q§@:às+:Ô?'[<ô6ô6UÁ¨;N-_>CÁ>ÑX?»=bÀm=þé*?Åb;:*0:Î?,b[<kJ6kJ6UÁ¨;yêq>>
±W?"Û=$«=ëä#?©_k:´o::6!?$w[<Q 6Q 6UÁ¨;'0>ø1>²éZ?à'>ê9>5H&?1[:>©	:­L?áü[<7ö67ö6UÁ¨;
ú>QÝ,>ýf?O>:¶>-?â:ì'Z:¥ò!?J°\<L6L6UÁ¨;Ö¿>tL>>ÿ¨?½=ã¤a=ÒV?«8:ºO:d5?jµ\<¢6¢6UÁ¨;Ó>þÌ#>»ê¤? ú>¥>Ãe?üâÝ:\äi: Ür?»¾\<ê÷6ê÷6UÁ¨;y]>T>ÿ]?ÛE1>Är>IÅ(?1­t:ÛU': );?o`]<ÐM6ÐM6UÁ¨;(µe>íÝ>@hX?| >£)q>ëÞ)?DR:ÚB:êx0?ïÔ]<¶£6¶£6UÁ¨;nç>/¸n>N/x?ål>6)>ï23?E9ª:Ü'{:Ê-?uÛ]<ù6ù6UÁ¨;×ÒY>¶¦Ó=»?1!>Xn=Ý­?ê:fVA:yýE?a^<O6O6UÁ¨;>^¾4>L\?÷£=c=×ñ7?ÕFH:Í|ÿ9®­H??÷^<i¥6i¥6UÁ¨;Òe>q>
Y?|}ß=Fx±=11!?mÔ9Áï9?Y5?_<Oû6Oû6UÁ¨;Á>Z>N«b?	d>ðâ=À·'? :p'N:~&?	s`<5Q65Q6UÁ¨;¡å@>À¥Ü=¥Í_?]#S>ÇJ >K(?ÜêÃ:?è:,Ó?ha<§6§6UÁ¨;­u=æ=VvN?{a<ô~ó;'?'9¦9¸b>¿b<ý6ý6UÁ¨;¡P>Xk>+^?Òªí=êÂ¯=f-?xg:iJ&:î+2?
Çb<èR6èR6UÁ¨;±>>ZZ?l¤=±Z=H©@?Ó,:t`:$Þ&?ìêb<Î¨6Î¨6UÁ¨;æL>'4>"U?Vê={
d=ô&?ã>[:²é9:ó?G8c<µþ6µþ6UÁ¨;}#×>h¢&>*B¥? ¯æ>]h>·~~?¼ÀÐ:`D:ÿ?Pc<T6T6UÁ¨;Gl6>ñÏ=Ña?3B¿=y=/D?Ä):ä9QÂ=?bdd<ª6ª6UÁ¨;õ>éä>l?ç©>âBw>¤/?¥l:i#P:äÈ7?ue<g6g6UÁ¨;p>;Î>Ñ¬T?¶=!õ=Ð?µ :R:óì>xe<NV6NV6UÁ¨;ÅÑ>'E!>}W?_á=ð³=0â ?àLQ:à4t:thÛ>?¨e<4¬64¬6UÁ¨;ÕÉ¹>øVY>ÖZ?[k>4èH>®¦1?{:Ét:2ó?­¦f<66UÁ¨;9h¼>ÍV>»`?è,>_eý=­ß-?Øa+:e¨:£¥?xg<X6X6UÁ¨;{­>S,>~Y?¼s1>[¥>´Û-?é:Y³i:áf?Ò¶g<æ­6æ­6UÁ¨;é?Â,>ß|?×­X>~ò=ºd?0jæ:¸:	¦N?Èg<Í6Í6UÁ¨;%£>û>#0W?û½Æ=+7=Í,?~9:Sd.:Å%?åÞg<³Y6³Y6UÁ¨;t§>²/<>úc?®2?ï?ß>Ñ0?Yb:l!:d°3?h<¯6¯6UÁ¨;{°>0C>Óøf?ü$6>oo>f¾2?>ôÀ:^:Õ'?°h<66UÁ¨;§6>ÄàÜ=ç²S?;Â=¾=Ô$?íl:GM:Øí?èh<f[6f[6UÁ¨;Ê§>ÿKB>«\?Ût`>-à>n´3?¡bj:°4:ØÒC?Û³h<L±6L±6UÁ¨;ÉbV>ÿ=ÎV?`Í>'½è=|¬.?è:·o:ý?­1i<2626UÁ¨;Õ\>2">Fb?Ð[7>*
>ó,?[±P::WC3?!9i<]6]6UÁ¨;xÞÁ='`=ïi]?S¶<Ö<·Ü¢?gÙÄ9Ì<G9lî|?Çti<ÿ²6ÿ²6UÁ¨;óD>F&>Êy^?Xbq>¨->Gë1?îæ»:çJ©:?2ñi<å6å6UÁ¨;bÚ`>¦Ø>âoU?à¬=F¼=»³"?

:6Å:Â?Ý>ÄÖk<Ë^6Ë^6UÁ¨;ºr>
]0>aîX? Å=f6=	$?Þ":&>:xEÛ>½Dl<±´6±´6UÁ¨;i¯>ÕM>¾Y?>ÐRÎ=]7-?V9:Þ¢D:ßIñ>g»m<
6
6UÁ¨;m>Ý÷=t??'¿>êè>Í|9?¹|:eç9×ÿ?Îåm<~`6~`6UÁ¨;à§<'<fQ?>Ð;éÖ;\³(?á&Ã·9F7½·$n<d¶6d¶6UÁ¨;©8Ï>Å£`>c&l?=)?zÍä>8=?¥:mF:h?c«n<J6J6UÁ¨;'Y=_r>=Ä!N?5D<iÕ#<?kÜ8&V39¤ê_>(o<0b60b6UÁ¨;%ä~>óÌ>ÃR?Ð=_¸j=Ên ?ö«:3±:¹?wo<¸6¸6UÁ¨;£>«Ã=ÒN?1ÿ<ûOÏ<íÁ?X?¼9 9·?¼qp<ý
 6ý
 6UÁ¨;©g¥>«(7>y/g?ÄÇ/>²·ô=nâ7?h¢:71Y:®??èq<ãc 6ãc 6UÁ¨;êã>Ý¼&>ýa?c*>Óì=/8?m¶:Äui:zð,?î·q<É¹ 6É¹ 6UÁ¨;w+C>è=#ÞV?¶ò=ôÜ°=¯/?3¾7:¢c$:Ó?[r<°¡6°¡6UÁ¨;Ei½>GHY>)_? >¡Å=f9?=:ÚO:.¦1?s<e¡6e¡6UÁ¨;Xï
?\l>Ô°?ûDn>-Çå=ðº?óÁÑ:®G:qu?Ys<|»¡6|»¡6UÁ¨;gS>">Ùêh?9>Âø=!ê>?pÉ©:l:þ½7?Js<b¢6b¢6UÁ¨;Há >°å´=¬c?	Ú]>ux>ö>:?zÂµ:?í:ýè)?ss<Hg¢6Hg¢6UÁ¨;É>ò1>#Â_?¯¬>tÄ=]æ/?X:
n:Z#?|Ôs</½¢6/½¢6UÁ¨;'P>ßø=£ýU?ö">#G>%2?ð"!:ý°:Ò
?ú¨t<£6£6UÁ¨;h_>Ø>Þ±W?{µ=-9=K(?½à:¯*:Jå>Êt<ûh£6ûh£6UÁ¨;úI¡>à-=>0BZ?[Ø=ÃÁ¢=r'*?0Ë=::¶,:â¨?¼ðt<á¾£6á¾£6UÁ¨;ò|°<££^<øîJ?Ù;ÞC»;ò¹?VM9-g9Ô]?üu<È¤6È¤6UÁ¨;6ç]>þ=#_?1·>h6È=jù*?kµq:r:ýÿ>5ªu<®j¤6®j¤6UÁ¨;î(j<!Ã<9L?V~­;F^;vW?°5µ¹m69Õ"þº,¨v<À¤6À¤6UÁ¨;ºÃ>¢3>ÕY?fQÆ=¤=rH$?Xþa:tþ:(S?	w<z¥6z¥6UÁ¨;vf>j(>`\?X=ÂE=â3?_ÓD:2:i(+?Mw<al¥6al¥6UÁ¨;<v^>E)>£Y?ü¡¸=©Ñ=)?´o:4rL:<?p½w<GÂ¥6GÂ¥6UÁ¨;8º>áV> Û]?pV>cMà=f¹,?ºa:ré^:-p?îx<-¦6-¦6UÁ¨;Ìd>c	>	*U?·v=£S= |'?/òc:So=:?Ê:x<n¦6n¦6UÁ¨;L>»>u;Y?Ä=Âj=î©*?Sð:µ.:]BD?ûy<úÃ¦6úÃ¦6UÁ¨;}Y>\B>uU??ÃÓ=(ã¥=Öe#?òY:AqH:l-?,uz<à§6à§6UÁ¨;>
v3>î7]?ýâ=Ô£=N1?ne:ÕJ:!
?ºz<Æo§6Æo§6UÁ¨;Þ~>­°>NÎV?el=3´a=ä2?×¿:Ûð9½É?KÚz<¬Å§6¬Å§6UÁ¨;6¤9>È®ß=kvT?¬·=ñ=¼ô!?vÀÅ9O¥ 9Ç?x{<¨6¨6UÁ¨;Su<=Ôê<¢rM?½·<­;<#?´ó6r(9pñ<â{<yq¨6yq¨6UÁ¨;lï·>q°B>Üq?Â°?Ç>½+*?*;ù$ä:sã"?M|<_Ç¨6_Ç¨6UÁ¨;aÚ`>3ç>3Z?çÌ>û×='%+?»:èp:í°?Ê|<E©6E©6UÁ¨;f#>prÃ=¶V?yÓ´=¢=k#?ì$:ÎIþ9³%?}<+s©6+s©6UÁ¨;×³>[">*]?=>oëÁ=ÎJ)?ô:&n:Q«?Bz}<É©6É©6UÁ¨;y³µ>ÍT>ùO[?|º#>Äõ=Ü*?{=O::ÃÎ:?
<øª6øª6UÁ¨;­0®>>F>)ð`?b(Û=~m=§5?%:êºU:}G?-<Þtª6Þtª6UÁ¨;¼7>ÑÄ×=aÛY?>E>{l3?17-:Á9³e?
><ÄÊª6ÄÊª6UÁ¨;»2z<<fóQ?Ó¸;a;c7?\ê*98:9¹ê>Í<« «6« «6UÁ¨;Ì¿d>¡´>V£\?pÃõ=Ä"½=ÍR&?A/:X­\:k¾*?jf<v«6v«6UÁ¨;'Ér>cÛ>.R?W:¥=ÛÐ=ÊX%?2d#:KÔ9¤:E?P<wÌ«6wÌ«6UÁ¨;X>C¸ >£¨X?ýéá=a­=ü¥&?ùý:]ëM:ç)?¶<]"¬6]"¬6UÁ¨;Ò=>`=ÜO?¢R<F\<0ä(?[-9>U9p¡>ùQ<Cx¬6Cx¬6UÁ¨;~<k><ËcR?Ê¯p<ú9M<Ø?ð_9Á9gK\?,¯<*Î¬6*Î¬6UÁ¨;³¦f>?+	>Ç;W?Þ\ò=¡F°=êü/?~°E:×\g:°½Ú><Þ<$­6$­6UÁ¨;L>¨>@>I`?e>
7à=ÑÛ,?µô0:j4:Uû>ù
<öy­6öy­6UÁ¨;¾@÷=h¸=ûQ?ï!=sV=Z÷?q9V9ÿ4]?7<ÜÏ­6ÜÏ­6UÁ¨;¨=¼<ÐÄO?¡=¡æ<°ª?	î8 ¬¶û1ÁT@<Ã%®6Ã%®6UÁ¨;É0\>³àþ=ü(]?£\»=R=.-?2#:Y/:ÓÉ?J<©{®6©{®6UÁ¨;ü4Þ<õ6<ÙJ?ìÒ;f£;Í$?b!7*|8ê~>b<Ñ®6Ñ®6UÁ¨;AßO>yDý=fR?äqÖ=©Þ­=èÞ?bÞè9ú9ÛZî>~q<u'¯6u'¯6UÁ¨;ýp>¥c*>K_?¹&>Ùü=AÍ(? p:¦_:­	?áy<\}¯6\}¯6UÁ¨;U~?Êà8>¶?>Ïð>}?#Ò:¸G:;­?£<BÓ¯6BÓ¯6UÁ¨;FÕB>©Sâ=`\?â=H£=HÝ1?z6&:ós:#P?)<()°6()°6UÁ¨;Ôpk>¹Ö>è_?>qåÄ=Y´8?©|f:ÓH:y#?åã<°6°6UÁ¨;I«>µB>Îa?yÕ=¯=2?ãb:Ø_:Ý¼?sF<ôÔ°6ôÔ°6UÁ¨;>·/>öT?¹=,¤a=Û%?	lT:2:æÒ.?N<Û*±6Û*±6UÁ¨;KS>÷>AP\?iÔô=×º=Ïm(?&²f:(&^:³ì?¸<Á±6Á±6UÁ¨;ëÁ>Wl">%³Z?j¼>ÝºÔ=_X#?^>j:ø;:«C ?ï<§Ö±6§Ö±6UÁ¨;²åo>þc
>§â]?õ`Ø=ÆN¦=&?ÖI:^/:& ?ö
<,²6,²6UÁ¨;Wå>í#¥=íwk?Ù®¸>,j>±òI?ÔÏ:Þ±9µf?øN<t²6t²6UÁ¨;áï>c)>\?b¬=Ë=ú²(?B:ºãW:Üc ?×y<ZØ²6ZØ²6UÁ¨;Q4>q=Ú¥?4ë<}<óm?³È8BÀ.9ª>}<@.³6@.³6UÁ¨;+â³>Ç%(>
ï?ñÙ>Æì&>HXP?=§:0­F:eïW?g<&³6&³6UÁ¨;4 	?¹>]Æ?ÿb>ç{â=J?Ê#:í:¼ý?ÃR<
Ú³6
Ú³6UÁ¨;A©=ÆQ=§N?=òç<ìH»<?=ÿ9ç¯9¡>2h<ó/´6ó/´6UÁ¨;q¢>Þs>$ÁU?iÞØ=Ò¢=
³*?â5:÷ë,:$¢?¤v<Ù´6Ù´6UÁ¨;×?êR>ß?Ýx>÷2>ØÉS?4^º:ÒæW:0û\?â<¿Û´6¿Û´6UÁ¨;øè>ù%&>	æc?-^¯>öð>Ì'?j<e:Ã):-?<¦1µ6¦1µ6UÁ¨;­G>÷<=pòb?Ñ¢R>Cþ=P;T?V:÷ã2:bõA?`£<µ6µ6UÁ¨;M=!=÷AL?ÀS.<Û3<Ï`+?v"/9ÀÛÕ8C¥Q?Ý­<rÝµ6rÝµ6UÁ¨;0ôQ>]½ñ=ÏV^?
8>Æ¤Ø=k?_
¿:¶®:Íz?vÜ<X3¶6X3¶6UÁ¨;(òf>ÛP
>¸¸U?7ÜÁ=#Ñ=r#?Ê:²ò9V?ý<>¶6>¶6UÁ¨;Æ%="Ý"=u%N?yL<r©ò;o?\-9pD9¼á>x<%ß¶6%ß¶6UÁ¨;89>'Þ=ÙU?½Ü>óHÏ=¿a ?F\/:ò]½9¡m?<5·65·6UÁ¨;pj>õM1>Åó^?1>,¥ÿ=qU1?í]:^K:÷­?T<ñ·6ñ·6UÁ¨;îä©>+2>T=t?ð&>ÝÔ=(85?©Ã»:£:/ë?©Â<×à·6×à·6UÁ¨;9Ê¡>Á>>dY?ºÜ=±=sª?K*:z):	?2ò<¾6¸6¾6¸6UÁ¨;]=Ã=ZHR?+3<"Û;ÿW"?ÀÀ-9»sµ8C#u?k<¤¸6¤¸6UÁ¨;5·X>µW>ÒT?æp¡=¼yy=Ã©%?}Ã9"î9WÑ>9®<â¸6â¸6UÁ¨;~Í>5/>¾d?(Ã>»Ò>ñV#?í:'d:Me?ì<p8¹6p8¹6UÁ¨;>O5!>S¶Y?Ûè=Ì¯=Öþ(??6:b*%:4}
?o<W¹6W¹6UÁ¨;ëô¾>ÊËL>S³n?Ø¶>Ä>ú2?Á¸:û¡u:R@?£ü<=ä¹6=ä¹6UÁ¨;+>M 5>ï^?>HÑ=F>.?`2|:ÖU:Rö?Êd<#:º6#:º6UÁ¨;Ó[w>Øì>û«`?êÈ>i>¹';?ò<`:d¶$:B.?
<	º6	º6UÁ¨;L£>í >À-V?ÎÃ>ôWÏ=ºc&?úê§:&:ü6?·­<ïåº6ïåº6UÁ¨;Ç>$>ÓV?V8=WP=-?¼<:_:Ï(?iö<Ö;»6Ö;»6UÁ¨;iT'>¿FÌ=Æ²Q?ÛÜX=-¹,=Ùµ ?ÐÞ¨9 û9©%¬>2<¼»6¼»6UÁ¨;õN>åS->[?±?>'>G;?¬7:@%:lD?J<¢ç»6¢ç»6UÁ¨;ú>ÛP,>ºW?ið	>[3Ü=_] ?¥©E:ãY:m<è>t{<=¼6=¼6UÁ¨;sÓz>×æ>kZ?ëÌ==íô&?ejV:Üíj:¥é>¯Ã<o¼6o¼6UÁ¨;ZG>Ò>lpX?¡>ñÔ=õß-?_ãg:ÌÃ":ý[6?×Ë<Ué¼6Ué¼6UÁ¨;åý>+>*>0
c?áQ>Ðÿ>#¾0?¯:rT2:ò9?<;?½6;?½6UÁ¨;>ê4§=Vrc? ´>Àð>ßÆ2?× :÷::?%$<!½6!½6UÁ¨;KX>H­>¿ÜS?fmN=X=Ö(?¤:ü ß9MÝ4?g?<ë½6ë½6UÁ¨;q,©>J!>dA?/>òÒ=])?*h:,-:+0+?3B<î@¾6î@¾6UÁ¨;*>ùvê=d?¡¡G>·=À.?å*¾:Ec>:2´?N<Ô¾6Ô¾6UÁ¨;8c>¤X>¾|X?6Dç=(±=]ª&?Ò+u:Øt?:Xé#?Ü^<ºì¾6ºì¾6UÁ¨;þ^>ß>2lY?tCù=üAÀ=ðó%?òÔ:ÿÄ©:Ø< ?:< B¿6 B¿6UÁ¨;m>|3>gW[?>ví=[ª=hk2?¹01:ÎÃG:ã>RH<¿6¿6UÁ¨;(©®>¹-M>PìY?WÃ==a1?£:8:Q#?ms<mî¿6mî¿6UÁ¨;PÌ]>ßÌ>êR?\E=,£n=*l$?pã®9¥g:×>È¨<SDÀ6SDÀ6UÁ¨;A¸³>8G>Êðf?°h>*?>öGB?-Ë:%^:)@?[¼<9À69À6UÁ¨;}>Ex#>}ÃR?J0æ=Q~²=B%?*K:mmÍ9³Z'?[u< ðÀ6 ðÀ6UÁ¨;®|Z>%é>FW?þ~â=?Ä°=$?:7:PÙ>¥{<FÁ6FÁ6UÁ¨;3|T>>F{T?ÒûÈ="=¸#?qÛZ:>:c6B?<ìÁ6ìÁ6UÁ¨;´°q<j<ú
G?Îú¨;ºG;ßÛ?tT¬8Ôâ7@§@>ò<ÒñÁ6ÒñÁ6UÁ¨;¿='|f=È(T?_^g<PÀ;<¼?ÇÄ{9êüË8Yû?4ö<¹GÂ6¹GÂ6UÁ¨;Â¸>ú;>¦BY?{§=V~=(?P:Þ:7?eú<Â6Â6UÁ¨;àä>.#>,^?ùÒ%>Áåæ=Ú7?eÎ: ÿ:Ï(&?ú<óÂ6óÂ6UÁ¨;³Ì>4­=¹T?=½ðQ=_?´O:Igs:4FÚ>X<kIÃ6kIÃ6UÁ¨;=x>÷'>æZ?åÐ¼=þu=M'?0a(:&S,:£#ú>qð<RÃ6RÃ6UÁ¨;Ë}>I0>Á(Y?Vû==6Á=®&?ä-:Æû:PÊì>ë<8õÃ68õÃ6UÁ¨;)í>ØU>_?-³=´Z=XM1?qd-:FU	:Ò!?8r<KÄ6KÄ6UÁ¨;<5#<Ö´g?ú³`<*DA<Ò?å¶&9Ôs9øµ>Mó<¡Ä6¡Ä6UÁ¨;@§>×A>câ\?'< >_{å=JÀ2?ã;\:¢! :è
0?ù<êöÄ6êöÄ6UÁ¨;Zl>#!->´X?E¬>þà=g,?þ#_:Pñ':é*?<ÑLÅ6ÑLÅ6UÁ¨;Ð>î$>u-\?³>ì=¸­=sÃ.?¿3:óÏ,:&#?L<·¢Å6·¢Å6UÁ¨; i>3r>g|?·¸{>Ç$%>ãC?Ðb½:°­:?îT<øÅ6øÅ6UÁ¨;èc>¶ä>CX?1_Ó=W`=ê7?3P:Ø¬J:Ã»?Z<NÆ6NÆ6UÁ¨;M >ùË8>¤^?dá>tÔ=3,?aÇq:p~V:JH?Ir<j¤Æ6j¤Æ6UÁ¨;f±>[7>¹V??µÓ=ÏÏ¢=q&?jmb:f:6Ó5?ï}<PúÆ6PúÆ6UÁ¨;xö>|.>;ô^?ïÖ=jK=1?ÕÊ:þi:? â<6PÇ66PÇ6UÁ¨;ý«=2W=JGL?òÆx<+ T<¸? \8ø9ã½û=n
<¦Ç6¦Ç6UÁ¨;s>Ãó>F3T?7Ã=R"=\U%?9úgY9I¯)??<üÇ6üÇ6UÁ¨;!$>yè¹=cX?]>_¹=6	4?]÷9ûòº9âx)?1<éQÈ6éQÈ6UÁ¨;¬O>X£ø=ù)U?l v=|Ø8=È*?ÌF:Â:q¶C?ò<Ï§È6Ï§È6UÁ¨;«±>:K>g_? `>·Ó>5?¸¸ú9×:[Ý>g<µýÈ6µýÈ6UÁ¨;(]>ÐÂÙ=úþ?ÕØ>µÝ>6þ:?AM!;¶ó:o)?0<SÉ6SÉ6UÁ¨;é¹>W>»M\?>¢PA>%¥+?Âx:çf:èå	?ª<©É6©É6UÁ¨;Ôé>rÙ9>ðY?ªÅ
>ASÐ=£*?½ÂW:¼H:k¶0?´<hÿÉ6hÿÉ6UÁ¨;¾´¿>ÿµK>åép?9F9>Èoú=Þc=?®îª:0Ä[:SG?4í<NUÊ6NUÊ6UÁ¨;Íª>@¬H>jäY?¹àæ=Û«=cõ+?+á>:->:æx?H<4«Ê64«Ê6UÁ¨;æí<àv<Ñ|R?¹¾<~9<#?Dmo9± 9´d??c<Ë6Ë6UÁ¨;¼ü>µ3*>4]?n°$>uðó=çÔ,?Äö$::[L?|<WË6WË6UÁ¨;´î>R4>²W?Ôìæ=Ão¬=j+?d|×90×Û9×íú>«¦<ç¬Ë6ç¬Ë6UÁ¨;!:ë>ÿ$?>?â>³;=o]?®_:[l:`þT?¨<ÍÌ6ÍÌ6UÁ¨;GÕ>Ï=Ù@&>d9=ê?d§:WB:××[?¼½<´XÌ6´XÌ6UÁ¨;*>,d>t­Y?F0¿=Fô=¢Ó(?k»Y:¯-:Ó!?E<®Ì6®Ì6UÁ¨;À³S>ý=X¶U?X»=úo=Yº?VÙ:
:0?vª<Í6Í6UÁ¨;tÊo>ã>V]T?S¯«=v'=æ×(?ô¯Á96á9t6?;c<fZÍ6fZÍ6UÁ¨;AÂ>!¥#>¢Ï?Á=uï=è7?ÆÛ:LOn:?Ëe<L°Í6L°Í6UÁ¨;sÂÒ>ðV'>b6¡?À2S>fÊ=O?ê:a:m?á<3Î63Î6UÁ¨;Â>ÔX>÷Àe?©9>qâ=>¿1?¥bf:]uC:bß?âh<\Î6\Î6UÁ¨;þªå>^ ,>FÊª?Sì>]ö=Ç»j?@ÕE:p:Ê¿?ûj<ÿ±Î6ÿ±Î6UÁ¨;¤bØ>;>kÅ?ÓÂP>Ö2=.ü©?X3:Å<:ÇÔS?Ì<åÏ6åÏ6UÁ¨;kbù>ê
z>mP?>IL>ÑïC?õÊ:>*:ã2@?<Ì]Ï6Ì]Ï6UÁ¨;|>¤ >	)_?Ô`>±×=¥z2?<ìo:FS:Ñví>R<²³Ï6²³Ï6UÁ¨;Ýca>¯>T?Ó¿=èu=zN&?²:ÂwÕ99?ÝÐ<	Ð6	Ð6UÁ¨;#S>þ=÷ÂT?¥²=êo=nÞ!?%:

:Ýq?ä<~_Ð6~_Ð6UÁ¨;3@>/>ðh?ý>N>y(>qh8?ºo:NO:²Ç$?:_<eµÐ6eµÐ6UÁ¨;2bn<x×<dU?a7¸;·$¨;O<?þÉ¸dü8µ°¾¿¿Å<KÑ6KÑ6UÁ¨;
B¥>[@>.ï[?¦nÐ=Øu¢=v8$?+:és:z?í<1aÑ61aÑ6UÁ¨;YE>7ï=×R?ßº=×T\=è³?íE:6© :z°?,<·Ñ6·Ñ6UÁ¨;Ô§>|+>DtX?ô>¸úº=b3?$Ds:&	9:	H(?D<ýÒ6ýÒ6UÁ¨;ê0>ÃTÌ=&\?F>vòI>	}1?Õõ¹:W¤:²?>R<äbÒ6äbÒ6UÁ¨;ú$>mº+>­cU?6&®=É=yw?a´/:pj&:%?¦|<Ê¸Ò6Ê¸Ò6UÁ¨;¹Â<2ðm<ôËP?ò§í;VÖ;^#?pE08Þn9­>Ý<°Ó6°Ó6UÁ¨;ÒYc>mu>ÕV?ïÿ=Â=v\(?óU:I;J:+4?ªæ<dÓ6dÓ6UÁ¨;Ré;=äPè<O?Ç¹ª<­<?»|9w9¬N?Zî<}ºÓ6}ºÓ6UÁ¨;X>D3>}h\?zhC>ü­>Z.?:ìºa:ë?¡[<cÔ6cÔ6UÁ¨;Umb>&$>m`?e»5>+	>WÚ.?:è´j:ý\?u¢<IfÔ6IfÔ6UÁ¨;Ýäø>YºB>×£?îú>`ó=40?}ïÚ:bÀi:Æo?%ò</¼Ô6/¼Ô6UÁ¨;¶:=}R7=dP?}<ã=T<)T?ÀS¸lé8Ù§½¾%<Õ6Õ6UÁ¨;±û>Ac>	Z?Ìö0>ö>"Ý%?ÀP}:My::³á-?3ù<ügÕ6ügÕ6UÁ¨;Úú>Ðÿ>j^V?J¤=âJ=-ä(?Vuû9Ö¨÷9 ö?8<â½Õ6â½Õ6UÁ¨;+/>³Ô=ýeS?ßÃ¤=¾=O!?£¼0:±;:&ñ> B<ÈÖ6ÈÖ6UÁ¨;wv>~ñ>·U?^Ò5>úq
>Û$?qAÌ9Ð­¬9h?âH<¯iÖ6¯iÖ6UÁ¨;)¥>Ø:1>÷n?¢ K>.ð>V>?g:¦X:·ö>£<¿Ö6¿Ö6UÁ¨;º=×ke=îO?Õ<T²<õ?NÙ7ú U8A><{×6{×6UÁ¨;|³­>HG>VÄ^?N6ã==G??ÎR:¼® :Üí'?Á<ak×6ak×6UÁ¨;­£>EÍA>3X?*óÐ=U=Åm.?ýö9ì:Ì>< <GÁ×6GÁ×6UÁ¨;Ñdð>¥v>y?#ªA>>ïÏ=?Ý+:"v:x#?n <.Ø6.Ø6UÁ¨;ò= B=çâO?¬°l<'N<îõ?yN28%9'Ó	> <mØ6mØ6UÁ¨;EÎ¯>ÂbF>ÅÜb?HÀó=IR«=Y6?¼d:V:&©?0¡<úÂØ6úÂØ6UÁ¨;\>$)>jMU??"Á=÷=~?-Ðõ9Hd:f¹á>¡<àÙ6àÙ6UÁ¨;Â¡>d§A>¡U?¼=/Å=9%?0q:T4=:7+#?¤¡<ÇnÙ6ÇnÙ6UÁ¨;ñ§>çAC>¼/\?kà
>ýâ×==(?õ©(:ÇªÅ9pZ?ÿ¯¡<­ÄÙ6­ÄÙ6UÁ¨;-a>µç>¦U?~pÙ=G¦=ãa'?q:×?:×!?õË¡<Ú6Ú6UÁ¨;øh>ø'>ÇHh?ø=ÊÇµ=«.?Aå]:X>6:Ù? V¢<ypÚ6ypÚ6UÁ¨;ûB«>õ¥B>ù=a?@>%>(?7:ÕÀ':g°?ú¢<`ÆÚ6`ÆÚ6UÁ¨;@©>@úB>8^?ëo>Ã]á=iÌ!?QðQ:ûyF:dd?7Ð¢<FÛ6FÛ6UÁ¨;W±>ú§>­­V?/z£=Ou=*?P:Í@:ö+å>Y£<,rÛ6,rÛ6UÁ¨;È¥Î>}¶+>
?êÍÈ=|y=
N?'e%:?å :e?é£<ÈÛ6ÈÛ6UÁ¨;eÍå>L6> Z¡?D¢Ì>Ã>IBJ?Ï;¦:±%:Õ?ST£<øÜ6øÜ6UÁ¨;ÈØK>'ô=¼U?·Ú§==~D#?0°í9´§¡9)4<?z£<ßsÜ6ßsÜ6UÁ¨;H>,ñ=§T?Ñ=)b=ÎQ'?0:3¹C:Ôáæ>[¤<ÅÉÜ6ÅÉÜ6UÁ¨;o>d%>@T?Ë®Ù=X	§=kÏ&?Þ8:):±¾?Í§¤<«Ý6«Ý6UÁ¨;¡?ö>Ñy?¤F¢>ÅmT>qC?­¯:Üa:¹«F?êã¤<uÝ6uÝ6UÁ¨;6>½>hÇT>í®c?®L>úvÏ=kÂ5?çæ:µ=:¹v?9ô¤<xËÝ6xËÝ6UÁ¨;¸?'"R>%9«?ø^>>Ìg?Õ
ë:¤:[yQ?ð¥<^!Þ6^!Þ6UÁ¨;;«w>.?>ð×U?·=UA=ÿ9?@_
::/rò>¥<DwÞ6DwÞ6UÁ¨;ßtg>þ
>@?Q?Ã =ê{=_#?:f{å9;?h¸¥<*ÍÞ6*ÍÞ6UÁ¨;/×¼>ÿV[>3g\?].ô=¥f³=?8.?¡øM:½:6,?ÇÎ¥<#ß6#ß6UÁ¨;ÈÜ¹>iR>Öwb?8ª>ã1>"{=?06Ô:Ögµ:¼?M¦<÷xß6÷xß6UÁ¨;z[>B;>oÛY?0>KÌ=Ìj.?§m:nH:ÿm?Äv¦<ÝÎß6ÝÎß6UÁ¨; B}>ô>xY?9>»Ú=ÿ '?°ï¶:£Á:¡ò>Ä¦¦<Ã$à6Ã$à6UÁ¨;s>Á>ºäX?Ì¸=Âû=À#?JZ:·:ZH?É¦<©zà6©zà6UÁ¨;"x>\+>N¨Y?,=®=ì=f$?,oE:+:ÓP?ÿ§<Ðà6Ðà6UÁ¨;®>tL>[?¼Ã.>ú/>4õ'?ÿCk:Æ0:
+?Fn¨<v&á6v&á6UÁ¨;£>
*>ä]?ê=ü®=+?·:j:ÞÉ?¸¬¨<\|á6\|á6UÁ¨;² 3>Ò<Ð=úÓ\?,ÌG>¡c>K#?£7H:&óJ:¤ü>ØÉ¨<BÒá6BÒá6UÁ¨;éñ¼>gQ>²lg?î`Í=È=Û,?Edc:v×U:V?VÍ¨<)(â6)(â6UÁ¨;Ã;>j>s?¸ÏJ>C3
>¥×;?Âl«:-£A:9¢b?ÁØ¨<~â6~â6UÁ¨;Uv>Bí>àðT?ÃÃÞ=z7«=k&?ÿ¦
:Ç~%:;zÖ>fD©<õÓâ6õÓâ6UÁ¨;Is>¬Y>>V?=Íf=:y&?êôÌ9så9Ñ«ä>«X©<Û)ã6Û)ã6UÁ¨;çã¸<å÷f<íL?Nöá;½²;Uk"?½ÜÇ·>!«8±}¾Óx©<Âã6Âã6UÁ¨;½Ë¦> ü>>_?ëê><7Ø=6+?þå):÷2:®É?ú©<¨Õã6¨Õã6UÁ¨;êe=Øª=-çU?³5k=ì6=$?9î*:åçý9"W,?ª<+ä6+ä6UÁ¨;_º¤>¾1>Ñ@m?¬U®>
¡s>Þ/7?¨¹È:´¦:Ug=?,>ª<tä6tä6UÁ¨;Ô>+&>òEW?ò	>ÜÕ=gÇ%?gÝ:ô
:5µ?*Eª<[×ä6[×ä6UÁ¨;¸G·>æR> y^?_LU>!>u)?øÔ:7c¦:C#?ÇÅª<A-å6A-å6UÁ¨;æÂ¦>ÛÎB>·$[?uN
>JOÔ=Ä&?2a:*Ñi:b?Ùª<'å6'å6UÁ¨;3a=Få=õL?l(<è/é;F?l¡K·¤ 9@"½Ax«<
Ùå6
Ùå6UÁ¨;.=Cì0=júN?¶Q<þV.<å?¥î9åW9B¤½>«<ó.æ6ó.æ6UÁ¨;>[È>W?cÜ®=²­|=Ó(1?À4:
õÏ9ìq6?¬<Úæ6Úæ6UÁ¨;¸©>ZA>r~`?O>¼s>[å-?)¡:ù
_:Ôù8?E#¬<ÀÚæ6ÀÚæ6UÁ¨;µ<´V2<êÚL?
I<ÎYf<äu?Tbu7\9Ëñ<æ¬<¦0ç6¦0ç6UÁ¨;BñØ=4=MàK?¤<TÃP<?Q¸×9g(y¾;X­<ç6ç6UÁ¨;}0w>ÜÜ>äT?ÒÔÉ=[R=;-#?¾\:÷ÇÂ9ö-?Î¬­<sÜç6sÜç6UÁ¨;=@=òÉN?ÖÆ7<g5
<&?g(9jÏ;9a²å>¿¾­<Y2è6Y2è6UÁ¨;ß¹>:YS>Ú#a?U>sfè=æ&?9k:£*G:z,?Ì­<?è6?è6UÁ¨;\?åáV>¿°?>áú)>*¥M?ó:`6Z:¦3?ÓÎ­<%Þè6%Þè6UÁ¨;Ç`?í¼J>ä[»?ÜÊ>%*>¡¯?Dë:lÂJ:©?ø­<4é64é6UÁ¨;,g>"Ö>R?Kª=]=¨2%?«,à9óÁÏ9N
?$®<òé6òé6UÁ¨;p
>ÀÍ§=õW?VÀ=£d=l*?áæ9(äÒ9¬!?Å9®<Øßé6Øßé6UÁ¨;ß>ã=·ô\?o÷>íj>øj#?;§:ìC:ÿM?ª®<¾5ê6¾5ê6UÁ¨;ç;>e$>}]?GË=¸=%-?[)::Á?P¯<¤ê6¤ê6UÁ¨;Þ>RE'>aÝW?ñ\­=
=>K-?§m:~^I:;?S¯<áê6áê6UÁ¨;¡>¼>:¼[?ía²=Êú=ä³+?\,:3É$:ºõ>Ê¯<q7ë6q7ë6UÁ¨; ¾>ßA>^L\?¿¾>	Ö=u+?cF:
%:E?ÕÂ¯<Wë6Wë6UÁ¨;¿©Ð>\k>Ô3c?[>¶Á³=Í88?Ôêd:)ôM:E?L°<=ãë6=ãë6UÁ¨;a«$>ÅÕÄ=*V?wNâ=Äå±=½Ô"?í¢Z:æ~g:Çñ>`°<$9ì6$9ì6UÁ¨;Ki¬>xûJ>­qY?§P>Á#>Àa#?Å«M:Øè:Ñ«5?ff°<
ì6
ì6UÁ¨;-Æ°>÷A>ðNi?êx#>¿Çà=P-:?¶G:áG:è7?è±<ðäì6ðäì6UÁ¨;^­Å>¯\>gëe?'>@HC>4½-?>*Ê:é0:fÁC?w6±<Ö:í6Ö:í6UÁ¨;çüÀ>ÿ¼W>ÿe?Ï>!ÁE>o8-?D²:jOy:½U7? S±<½í6½í6UÁ¨;£>ôN=>5q\?FÄÖ=¢'=Ã-1?9:ô.:ßÕG?ªÛ±<£æí6£æí6UÁ¨;ùz>s8>IÇ[?Iäú=eÂ=r%?ÇA=:n%:o?±Þ±<<î6<î6UÁ¨;7G=,<«ç@<=ïû%=Æ¼G?tË,:Áð9G¼7?R(²<oî6oî6UÁ¨;Ü¶>è=>w<?T±7>v¨>ªô3?ÈÏ:ÈØZ:w'?+²<Uèî6Uèî6UÁ¨;Ô«>bå>_þ?ö­>ÇE>n»?²ß:AQi:Ju?²<<>ï6<>ï6UÁ¨;ý$>pÁ=8ZZ?%7>Ò0> ·1?o:²ì9h?Îë²<"ï6"ï6UÁ¨;¶>?b+>¨d?Ú~S>a¡>6-;?«:¸I:¥í9?Hn³<êï6êï6UÁ¨;Ú>ã->®ÞW?O¶´=n^=ø%? /C:æe0:º¡
?;b´<î?ð6î?ð6UÁ¨;Üs=û=òK?wd<"à; ?Ù·8lÊ87lç>ð»´<Õð6Õð6UÁ¨;sÄÔ>Zno>½}c?&E<>Û>a1?_¹:¾ù:Z\-?þÁ´<»ëð6»ëð6UÁ¨;~r>2->´j[?§>ö¼À={%.?¸#:ÊHi:ÈÏ?æ´<¡Añ6¡Añ6UÁ¨;¨Éc>Þ
>sõQ?_=m=·(?z¿Ü9Âë9	³ï>µ<ñ6ñ6UÁ¨;m)>Ï>rgW?F
>teà=Òã(?Ëñ|:#[:ñ¾?Íçµ<níñ6níñ6UÁ¨;]ë_>¸f>ÖyX?q}=0­l=n+?Ä#:zø:¾ì?&
·<TCò6TCò6UÁ¨;¥>®ò;>*öU?.n¢=D}=Üù#?ÊÑ':OÆ:
?µ'·<:ò6:ò6UÁ¨;ÎÈ>	#>ºÝ?j
>ã»=\]=?qÂ:K
õ9ü¢ ?Î)·< ïò6 ïò6UÁ¨;ÈjÅ>ãò=äÐ?¨Ï>>8»=Xt?Ô¢::X}?7·<Eó6Eó6UÁ¨;Ðû?¿<n>+ù?{°n>4_>²£D?¸â:oì:¯
?j9·<íó6íó6UÁ¨;¹Ô>ï=Iã?*>å>Þl?
è:«:§©\?ÈO·<Óðó6Óðó6UÁ¨;Wg>õ>vHZ?O
>SÔÌ=#Û0?Z_:\4:?bf·<¹Fô6¹Fô6UÁ¨;ãõ>g!>¹V?õÛ6>.ý>Ð"?;¨Y:a?:T?_·<ô6ô6UÁ¨;úé~>Ù>b1^?>¢Òî=²?&??UO:/+H:Ð?WÊ·<òô6òô6UÁ¨;Dµ>µ±Q>]?'>ØBù=D,?I?­:!}:"µ
?>ø·<lHõ6lHõ6UÁ¨;Ûj=]=ÖVQ?Ûj<?ºL<9Ö?}9z»E9ÅÓ¬>«ü·<Rõ6Rõ6UÁ¨;\">Þ¥ >Rd?Û,>Ía>á%?d:¯DO:,?²/¸<8ôõ68ôõ6UÁ¨;tW>¤[5>ì`?Æ¹=&Û=ã?+??:üî9ã'$?v¹<Jö6Jö6UÁ¨;Ïß=xoB=éK?Æ?<ÿ9<ê)?ò9VÇo9ùM>v¹< ö6 ö6UÁ¨;rØy<Ô×<zN?)#ò;;Ò;;m?aì6[m7bò~>´¹<ëõö6ëõö6UÁ¨;Á>÷;>çÌY?S>ÿxÍ=2Ö(?%a:íS:âa?%Ù¹<ÑK÷6ÑK÷6UÁ¨;¤f>*%>;§R?H=OL=I-?M­,:Ó­4:~©ô>
º<¸¡÷6¸¡÷6UÁ¨;>IX>®W?cr=Ò.=-F1?Ö7G:wè:µm>?~º<÷÷6÷÷6UÁ¨;aÛj>DB>Ç@^??ô=íÃ²=+ã.?¤rv:æûY:Å¶?$9º<Mø6Mø6UÁ¨;¶=EC=ÓP?Æ;=ZÑ<y ?^È9¬9À%?Mº<j£ø6j£ø6UÁ¨;1_«>ËÍH>RzZ?6Ò>Á8Þ=ü'?l[:Ïå<:¯?pº<Pùø6Pùø6UÁ¨;
õ¿>ªZ>pË`?!Õ>Ú¹â=Äo+?v¾:£:i)3?mÏº<7Où67Où6UÁ¨;2*¢>0<>ò\?nÖâ=@ö¨=@Ø+?iF:Þ¤:<?n»<¥ù6¥ù6UÁ¨;íùh>Õò
>eV?òj=Âx(=J2?P:Hgp:?Ä;»<ûù6ûù6UÁ¨;n>9^
>ÒýW?%x=½O:={*?w÷ê9u ¦9t
5?%c»<éPú6éPú6UÁ¨;,\>òp>"U?T÷É=Ê=8É!?ac-:îÐ:C(?Öj»<Ð¦ú6Ð¦ú6UÁ¨;t[j>oñ>ÛQ?e=_=Ax?&
é96ô­9H|+?ºo»<¶üú6¶üú6UÁ¨;(Át>á/>NV?:$>"ì>ËÚ"?ÔUÆ:¹:Ìj/?u»<Rû6Rû6UÁ¨;p\>ö@.>ðj?²É->ì=½<?Ua:G:¼¦9?³»<¨û6¨û6UÁ¨;Æé¿>qZ>é`??j>Tu"> 8?Î:|Ì«:í?}·»<iþû6iþû6UÁ¨;?KÜe>ù§§?­°>?+>Z´?N;À­:fÎU?ë»»<OTü6OTü6UÁ¨;R9>RÌ=çg?«9Ï=Å0d=Ðzh?×Ú£:kb$:Ü,?ná»<5ªü65ªü6UÁ¨;7~>à>
ü\?õ> Þ=Ói(?_#:çYF:@)?Kû»<ý6ý6UÁ¨;ë>Ý>c?¥>>0>Ê.?pO:lä:z*?a¼<Vý6Vý6UÁ¨;ÉÊ]>Ì*>wZ?¬7>;ö>	? \:'>G:ªÃC?)>¼<è«ý6è«ý6UÁ¨;ë>Ir5>6 U?
fÎ=ùn¡=§#?®6(:ËN>:uGâ>Îh¼<Îþ6Îþ6UÁ¨;|®>.>ðËa?Ý>-ýC>¶û'?<Þ¨:®:à¾?üs¼<´Wþ6´Wþ6UÁ¨;±`^>²ê>WlY?ÏD>m­>»\$?Ân:zX:9
?Ë(½<­þ6­þ6UÁ¨;Þ=$=2=hdM?¿R<ýï;Ä£?¤8òÓò8Éº>L=½<ÿ6ÿ6UÁ¨;3D>¤2>Êï_?ÒZ>5v >.?ÞÑ:`Þ7:+D?¹A½<gYÿ6gYÿ6UÁ¨;(J=(*=[$P?#½=<Ð±þ;¶>?ímc8¢uu92í=òH½<M¯ÿ6M¯ÿ6UÁ¨;Q£G>|ùð=T?v=ÄG=éÍ?Ue::©;:SFþ>?¿<77UÁ¨;}>b¨ >óäW?Ë=¿=y//?%½O:~9:ËM+?5À<-7-7UÁ¨;L~Ú>m>gok?T>ô6=>ô:?ø(»:3x:X?Ð.À<X7X7UÁ¨;%)>çg.>ÅÐ`?Ô¹.>ËÙ>L<,?öør:Y:§O??À<s7s7UÁ¨; õK>²ì=\?+¸>ñé>ÃK1?C9ÑØÆ91ãÇ>ÜÀ<f®7f®7UÁ¨;ödÝ>*`>>Ö|?t³Ö>ç>üÌ7?vâI:G$:vt?(ÄÀ<YÙ7YÙ7UÁ¨;Ý1>	µÚ=ÄÖO?5=çÁX=#°?IÌ":©ç9¨æ3?pÑÀ<L7L7UÁ¨;ok>Ïv)>>%W?}>UKÇ=w2.?ú-:Iß9wG?ó>Á<?/7?/7UÁ¨;#=>:ã=jÂT?E-=Q¦T=dX&?uãg:"Ð-:¦Ä*?CÁ<3Z73Z7UÁ¨;£>r¾.>Ò»Y?Q>©À=20?°!%:½:\R?¿ÊÁ<&7&7UÁ¨;q_©>§E>º^[?$Ò=uAf=ÈZ.?´:åîñ9Rk?CØÁ<°7°7UÁ¨;'o>¿¯>Y?2$é=À²='?5:Ç·E:°ë>2	Â<Û7Û7UÁ¨;FâW>b2>¡R?Æ=&b=×'?e%:8;È9vS?Ê7Â<ÿ7ÿ7UÁ¨;d>ËY>NX?¥©=ËÜ}=öo*?¦HU:ø¡/:p?ËOÂ<ò07ò07UÁ¨;ÏÚ=°=.Y?×=§½l=(?ï¯9Ò¶9kÉõ>dÂ<å[7å[7UÁ¨;{àS> >LS?b2=ï½_=üC?Ó.::q£?Â<Ø7Ø7UÁ¨;ÂV>â.>«Z_?B³>>3»+?ÐCD:((N:g·ó>»Â<Ì±7Ì±7UÁ¨;¨>ûº>ýÒY?¬;>ñ.ê=°É*?ÇG:¥9{:Í¼?«Â<¿Ü7¿Ü7UÁ¨;>º>þo?ì¤x>ßL>º+U?É:Ì9:HF?Ö¼Â<²7²7UÁ¨;w&>º>É=×OS?³z=O¥W=Û"?
c³9?qÌ97 à>ÓÃ<¥27¥27UÁ¨;á<a<dP?¼M<±.<ÅS?kT9d&<9t´Ô>kóÃ<]7]7UÁ¨;ù5ç>%5>qJc?êü?>Ç>o$<?Ô6K:G.:ºø? Ä<77UÁ¨;Þ^t>5Y>4HT?ü=[©c=ÞÇ)?J¬:Ä¼	:òñ>±Ä<~³7~³7UÁ¨;T[B>2ä=·Y?ù,>»é=Öh-?¢:óm:8
?/¬Ä<qÞ7qÞ7UÁ¨;Ézj>ÞK>ÝvW?hÙØ=Û=F1?)ln:9:t$?cÁÄ<d	7d	7UÁ¨;&¤Ã>)mY>Yf?°q>Ý¡C>5=1?ý:T:?­ÇÄ<X47X47UÁ¨;Òèw>úý	>Kõe?2g>)?(>\ä/?~K :}w:wÌ%?¿ÞÄ<K_7K_7UÁ¨;[ø>D~>=c[?È=5=eà(?#®9?ü9[º°>Å<>7>7UÁ¨;n>1>àÈ_?o!×>(Î>c/?(¯:¤P:Æî
?ÊKÅ<1µ71µ7UÁ¨;àÀ>óÊA>df~?g÷Õ=ìá=æA?(S:=ê<:¼¸>NÅ<$à7$à7UÁ¨;W¼>ËGÆ=ó5¦?ûð,>Ös=S ?º;²:ã:øi?â­Å<77UÁ¨;1=]C)=üM?ø+<F^<t?©1ß8Ó9ñÕ>e»Å<
67
67UÁ¨;=&>QPÇ=U?ÛA¥=ß=¿%?þ0:<&:Hä>ò}Æ<ý`7ý`7UÁ¨;¢¥>Ä#>?³]?±>ïß=Ï+?ì:e%:Íj?ÒÆ<ñ7ñ7UÁ¨;?Ä¤>Ê>>]?S£5>L5>-±*?:Ý>:÷(7?ãÆ<ä¶7ä¶7UÁ¨;¥çw>TK
>se?oU>§G>Ê5?\¿:9d:?,?ZÇ<×á7×á7UÁ¨;Ö®>pê(>4ºV?Fa>3óá=ó¶$?ðþé9:âÕ>½Ç<Ê7Ê7UÁ¨;Ud2>Ä¿Ø=`²R?c=6$=ñ1?á$:Þ³Ö9ÌÊ?ÏÇ<½77½77UÁ¨;Ö¶>ÿ91>´Y?2Þ>¥à=ì+?:Áa+:»á>È<°b7°b7UÁ¨;Ãr¼>­¥X>Ï­^?
9>ã<Ú=,+?(u:¦:§A?LÉ<£7£7UÁ¨; Üb>-`>X?¯àÚ=©ª=|³$?ÂB:l¾::'?kÉ<¸7¸7UÁ¨;ëLK>?ýë=\?¸@>²Ô=%¸-?öz^:Oc:¨9?½;É<ã7ã7UÁ¨;þ>´ø+>Z?st²=´=§¶1?Rä:$ä9~"0?ÔUÉ<}7}7UÁ¨;gà¬>£½E>jÏ_?ýPV>þ>I¼.?±V:à)8:æ?0[É<p97p97UÁ¨;â>É>1ïÞ?ÍfH>W¢=Ñ=?÷:W:â?I]É<cd7cd7UÁ¨;pó>´;>®®¦?óóÓ>ók>5Ìf?*ý:9Ò\:*?úÉ<V7V7UÁ¨;Áÿ>Jt">Ìj?ÀË>.z>Ä) ?b:ñA:Ý?ïQÊ<Iº7Iº7UÁ¨;-Ä>³$Y>Hg?µ'>ÖRß=|?@?`:!3P:§
?¯Ë<<å7<å7UÁ¨;ÿ$±><D>½¶f?ìcu>üÆ(>_:?ÜOº:Zÿ:1Ü?ªË</7/7UÁ¨;8¬>ÉD>.`?Ô O>¢R> /?a:âk:é(?ØË<";7";7UÁ¨;aò>Ä>">çd^?Bs9>|èþ=>:?å:yf:i*?ö%Ë<f7f7UÁ¨;ñ>Uì2>ÙöW?í+>÷8>E¯?Pûv:ÿ<e:Lè	?'BË<	7	7UÁ¨;!_P>^û=w
T?ÊzÚ=çà=±g3?%@½9¤Ê9~I-?®HË<ü»7ü»7UÁ¨; É8>¬ùÙ=ÜY?å= ¦=já0?c¦b:ªàf:õOû>{Ë<ïæ7ïæ7UÁ¨;Í÷w>ä>/ÀS?_U­=K}=ì?<:ûÔ9ù0?HÌ<â	7â	7UÁ¨;'c>7+>uW?zî=Õ/¾=D2 ?ÙJ%:Q|G:«Ô>ðÍ<Õ<	7Õ<	7UÁ¨;3ú>¸07>øY?OóÂ=§3=	%?H:	FZ:Û6ë>ïMÍ<Èg	7Èg	7UÁ¨;s¬>^æL>§W?ÛbÊ=VI=?-?W.:Æ):õb?BiÎ<»	7»	7UÁ¨;.>>=aq?72>×~4>ÕBH?êª:èöL:´ ?±~Î<®½	7®½	7UÁ¨;+Ò>1¯.>*W?²Í=RÀ=332?An:Y°:¥|?,éÎ<¢è	7¢è	7UÁ¨;üR>ï,>Ò W?ÇÑ=¤=:#?¤!:Q:)ó>bWÏ<
7
7UÁ¨;vÛ£>Ü5>¢g?í>
Ø=9þ&?«Õ0::ûm?áZÏ<>
7>
7UÁ¨;UL¼>'ÌH>p?0RA>â=îZ?E¸:5¹:Î/?/³Ï<{i
7{i
7UÁ¨;Y>#í>5W?wÞ=ºD=÷Î.?Ìñ
:j:Tö>úÏ<n
7n
7UÁ¨;g?Þ>oÿW>$´?·>a\>¥³T?-;çjÓ:¢4?: Ð<a¿
7a¿
7UÁ¨;	>>Û\?k¿=Ø>=Y,?¤t{:|M:w¢?7'Ð<Tê
7Tê
7UÁ¨;àh\>>{ÄY?$>tÍ=| ?ó:³h^:ÕT?DÐ<G7G7UÁ¨;ðm>UD>_?1Þ¯=B×=3ú/?ÖÇí9úµJ:þ$>|kÐ<:@7:@7UÁ¨;æ<ÉL;<§X?8"<Ü;­ª<?U8éà8Wps>úÐ<.k7.k7UÁ¨;±q>>AS?ºn=ê88=ÍÞ%?/:w:nÖ	?±Ð<!7!7UÁ¨;	á_>W>^.R?v=/!g= T#?z@:M: Ü(?ìñÐ<Á7Á7UÁ¨;92t>é&	>¹æc?Â	M>ôë>¯À,?zçg:.:9*?Ü{Ñ<ì7ì7UÁ¨;¿>È,>©ûT?3U®=²Ð=pu.?­§:¢
¼9¶ß1?¯Ñ<ú7ú7UÁ¨;­´=wb=8$L? i<ªêB<Ãk?´G¸Î#9E¾jöÑ<íA7íA7UÁ¨;ÅÇ>	z>À[?¤Îà=¬­ª=(?4&	:¸9æH>?îÒ<àl7àl7UÁ¨;oHs>kb>51V?}*>¶æÚ=pç?ùlW:¯ól:K¾è>;ýÒ<Ó7Ó7UÁ¨;Aá­=¼W=Ò~N?Ã)~<J®O<¦?øð9`¤9~?JìÓ<ÇÂ7ÇÂ7UÁ¨;h"e>ßd>¯gR?ð=º}=?nÊ9L:®\Ê>Ô<ºí7ºí7UÁ¨;>ÿf$>+kU?rÐ>q¦Þ=A,?û:ò<:×fÑ>YóÔ<­
7­
7UÁ¨;åèi>ã>ÀV?>³ÄÌ=®­*?D::b¢?Å'Õ< C
7 C
7UÁ¨;ê}@>.ÅÍ=ôzo?þ?mÜW?+0*?õW:ã{9:úp?WÕ<n
7n
7UÁ¨;V¿=,%=dãN?0<kþ;?¶7#ß:9ã]y=Õ<
7
7UÁ¨;L²=©Í\=Ó·N?Êr<{vL<{Ð?ê
>8ùí8°ÑL>Ê¢Õ<yÄ
7yÄ
7UÁ¨;É¢=µ¸<ÒcO?CÇë;zÔÇ;Ë?Á·$lo9ÒÐ*½!ÎÕ<lï
7lï
7UÁ¨;Dn®>S@G>>`?zÀ>Æ¤Ö=÷/?Lc:nî^:¡®?}ÓÕ<_7_7UÁ¨;Yí=Ì=s`O?h^Þ<O9Ä<?dW:92)9¥ø?cÖ<SE7SE7UÁ¨;Á>ý»>X?bKï=;¨=Q6?þ£Û9 Ñê9ctï>R2Ö<Fp7Fp7UÁ¨;Ôt>m6>ëY?Ç\>"[ô=è%?>Ì:ïñÂ:Z?ºÖ<9797UÁ¨;[­>SÕG>*^?©$å=j©=¬ -?XUc:Áá&:í].?îÖ<,Æ7,Æ7UÁ¨;ÙÕ>LÅ&>AS?\°=<=ÒC,?ðW:V7-:V?q ×<ñ7ñ7UÁ¨;wn>ä
>X?¡=f=ñ"?­¬k:8:®ä#?=×<77UÁ¨;Iº9>sÚ=Õ¦Y?©Ð=Ù¡=%?¯7E:f:?üÚ>d[×<G7G7UÁ¨;±ê>](>ÔZ?Ôh³=ù
=ñ,?æÅR:<,n:¤â>¶Ø<øq7øq7UÁ¨;Á>+&>IOW?0<=×m;=TX7?§M:é:_?ÁØ<ë7ë7UÁ¨;o·>øR>£º_?cg>:#>á5?ÿ:`ß:.ê?×4Ù<ßÇ7ßÇ7UÁ¨;¯Û>lH©=Èa?ö>À±`>$¬$?lÓ9^9ö|)?ÏyÙ<Òò7Òò7UÁ¨;fÍ>1j>02`?Â>BFË=
g+?':AÆ:Ñ´?Ê(Ú<Å7Å7UÁ¨;3®?þ>«?ôC>dÁ9>X,=?RTÚ:Á¿:â?m;Ú<¸H7¸H7UÁ¨;Ï><R!>íU?Çìð=Ë!¹=<&?JQ:-=:tÍ
?9Û<«s7«s7UÁ¨;¨l>ð >mCV?YÄ=.=Õ#? ÒP:-;+:k?¸Û<77UÁ¨;Ä>%]->*(]?õÅ=°=M/?41:%"2:ªþ><ÁÛ<É7É7UÁ¨;Ke}<­È<í3P?°°;}p;?Y9´¸;9i]?Ü<ô7ô7UÁ¨;JEW>øìî=§f?
QS>=Ý$>Á$?­~x:Wy:L!ÿ>Ý«Ü<x7x7UÁ¨;E&=æh@= Q?«3<A0<7??p9Èa9Gº?ÞìÜ<kJ7kJ7UÁ¨;è>U4>ÿ\?Tg>6^Ú=J)?Mz:/?:h'?¬0Ý<^u7^u7UÁ¨;Å¨>6Ê@>Æ`?6ÜR>s
>â3?É6é:rþÀ:à¬?Ô8Ý<Q 7Q 7UÁ¨;X>?q+>jÎW?á5ã=7`°=Qä$?Kl¸9ìÈ:ãµ>E_Ý<DË7DË7UÁ¨;©o>Ô¾;>ÿ«V?S=aY=¢å+?sb:G::?ÂªÝ<7ö77ö7UÁ¨;Nè¨>¦3>±p?M:>í¾ø=¼??zÕ^:=­_:	ÿ>ìÛÝ<*!7*!7UÁ¨;OÛ>skF>Áy?+¢">º< =ê?Ö²:gÍj:ý-B?¦÷Ý<L7L7UÁ¨;Eª>om>9?*r/>Èû= 2?j:|^,:¢G?µýÝ<w7w7UÁ¨;`õ[>e>AS?ô³ï=¶=¹(? Kå9f[:Z¨ä>öÞ<¢7¢7UÁ¨;ÓÃ<J|<%rF?N$<ÿ;Uð$?Ý9jLw9/	?ÛÞ<÷Ì7÷Ì7UÁ¨;ñ¨>æG<>s´e?âå>·J>Yõ'?Õ:±Eç9>ö#?î¥Þ<ê÷7ê÷7UÁ¨;ÿ>^ú>ùaY?A§ð=T¨º=%?zîp:9|E:ã(?»1ß<Ý"7Ý"7UÁ¨;ó3>yÿ/>W©d?Ë¬>0fy>®0?³÷:¬z:¬Ú?¥ß<ÐM7ÐM7UÁ¨;Ô¾
>_Í­=DÈP?¸¿Ü<I¶<§,?¸:Ý'9ÐìW¾±à<Ãx7Ãx7UÁ¨;·u=x=
¥O?Óu<ÌÚH<Ë¨?)ÄÕ8Ä^¾7»@å3à<¶£7¶£7UÁ¨;Ðb=¬:=ÁO?Rf<eât<?oF9u#49
?«Dà<©Î7©Î7UÁ¨;%Ü>^v>Ûd?-o,>uõ=(×3?2:÷:Ac?	[à<ù7ù7UÁ¨;t->íå0>(¬]?Þ=>Ê
>£e/?oG:ÇB:vh-? xà<$7$7UÁ¨;½«	?`AS>|Ô¦?>sµ->ãk?G!Ï:e:ãöf?Öà<O7O7UÁ¨;$z.>!DÉ=ÿì]?J¾=ß=1Ï.?X+:Ï©Ó9«O?MÏà<vz7vz7UÁ¨;Gõ>ÁB>ðüu?s]Z? ®?óO?QÍ:i:/?Òà<i¥7i¥7UÁ¨;á>¦î>Û~?æÄ>{M>¿Ùu?.µ:Y`E:ûvk?Q	á<\Ð7\Ð7UÁ¨;ôS]>¨Åþ=e^?æ¾B>}E>uä=?G9:ì£1::O?".á<Oû7Oû7UÁ¨;jË¢<0J<_´M?&<ïüø;t?]á899Mí> Iá<B&7B&7UÁ¨;l>®#>X]?m>*-í=½ñ'?D:F@:Qð?eá<5Q75Q7UÁ¨;T>%>±S?bqÉ=âA=ãç!?|ÎÌ9¨à9-é>óá<)|7)|7UÁ¨;ý¯>¸@>fWi?±O1>ÈJ>þ+?/Ö¶:¦:Â$?Ââ<§7§7UÁ¨;Íó­>Dw<>&Il?â{>Ä3,>°:;?pD:|{I:7É&?¦eâ<Ò7Ò7UÁ¨;%>æJ5>¡÷Z?Ù0>kÎ=#ê,?
½":Ùk2:é>¬°â<ý7ý7UÁ¨;kN°>¤IH>Ya?à®=>ßH>'2?Ì4:½E:Çk7?fã<õ'7õ'7UÁ¨;Ê>0a>Ôe?Á>þ-N>©ð9?¦KÌ:¼¥:°
6?Uã<èR7èR7UÁ¨;+ø>óü>DhV?¬=Ë='?ª3:#{:|?Ýã<Û}7Û}7UÁ¨;tN>Üoø=½T?zøn=BE=Ø?ÕÒ«9m1£9ñÄ?ä<Î¨7Î¨7UÁ¨;S/q>ño>EÓ[?ã=ÔÍ¢=Ñ2?1@:Õ5:ÞJ?ò×ä<ÁÓ7ÁÓ7UÁ¨;N¤<a=?<ñ[?ªxU=Jl)=]G!?Mß9p¯
9ðñ>*?å<µþ7µþ7UÁ¨;Êüµ>O>«x`?¶7>>>ºO/?p(n:i(-:y0?ðgå<¨)7¨)7UÁ¨;9W>ú#>¡R\?îÖÕ=µ²=aÌ/?n4:ú>:Üñ>8uå<T7T7UÁ¨;½±~>ÌÆ>Ê¢_?õ1>å|>£9'?]8¼:Îc¬:
Á?1å<77UÁ¨;5 >!9>^?¢M>³>æ5?/É:Q9:Bv
?ð8æ<ª7ª7UÁ¨;03?³qb>Íî?PìÐ>ºbp>h~^?0+;8µ¹:Ll?ÇHæ<tÕ7tÕ7UÁ¨;Ñ\>ü=O_?0&³>É¼>çe/?öïÐ:Ì§:é ?ÌRæ<g7g7UÁ¨;Q-B>*Âî=þ2P?»±»=ë=#?Ej:º3:Û7û>%_æ<Z+7Z+7UÁ¨;/c>f¾>åT?4â­=T#=L"?6Nf:(:`/?Xìæ<NV7NV7UÁ¨; -¨==±O=õJO?Dý9=yØ=Ó[$?~
À919 
6?ç<A7A7UÁ¨;°®>/¨&>¦?:ô>~>>/ÿK?Ñô:öm :<TC?¨ç<4¬74¬7UÁ¨;Þ¯>8K> Á\?uÄ>"¹=Ë9?þô:Þû/:±QD?³Âç<'×7'×7UÁ¨;û¼=×(l="ÜL?r<áÝD<h?·x28ûìT9kÖ=è×ç<77UÁ¨;ø±\>%4>£Z?Þ=Ù¿­=#?1y: O:ð?Kè<
-7
-7UÁ¨;+w=$Ë=@b?tQ<(<{?Â+¡8!T9B>è<X7X7UÁ¨;îóO>/,÷=,aW?}¾×=©Ó¥=Ù&?Móø9zÛ9q0?mßè<ó7ó7UÁ¨;->m,>hÜ[?qøõ=ð¸´=6.?Ð::¥]þ>¥çé<æ­7æ­7UÁ¨;î>V)>GZ?'µ=Ä^=K&?¸à:ê%>:¹-?üé<ÚØ7ÚØ7UÁ¨;«>6$>'V?ï¦±=
o=0C$?Ý":/-;:@Ý>0ê<Í7Í7UÁ¨;Åëy>IÛ>qçV?Ãv®=ý=9)?¼µ9rç9×DÈ>Äê<À.7À.7UÁ¨;×À=CÎ6=-PP?z9M<t$<ö©?7Ô#9Ë7Ñ8<vH?¢ïê<³Y7³Y7UÁ¨;U>}/>8áW?·Ëø=òPÃ=7#?[+:/Ó9'ßO?÷2ë<¦7¦7UÁ¨;Ë¿>-!)>Ø[?MÑ'>ÿ>Ý%?÷@:Ú.!:=?²ïë<¯7¯7UÁ¨;
U>ûA3>µb?§ô=7+²=mÃ/?¯a£::ü~:"$?+ì<Ú7Ú7UÁ¨;Kº=J¯C=	M?fÓ<æÖ`<Uí?r39,)9FØ?#^ì<77UÁ¨;f»>ÊvI>GQn?e&>PZ>Ba+?ú®:¤:d?faì<r07r07UÁ¨;ßa>/g¹=£ð?²+>©=ä÷?`W¿:PW@:[«~?©dì<f[7f[7UÁ¨;Bg>>Ë©b?0>\÷R>Î!(?@µ­:^e:~%?ÑÅì<Y7Y7UÁ¨;¡½>Þ!.>ûºW?å±=Y=Ö#?ÿON:¿?/:=°?îì<L±7L±7UÁ¨;¤>6¡>¦)?t¶>ÛÌä=pü+?X²:ýÌe:èF?Ûñì<?Ü7?Ü7UÁ¨;uÓ¬>
!5>ËCt?Yþx>jÿ=
y?²îå:¨F:ç?Eýì<2727UÁ¨;¥ i>Øb>V?=})4=5?w:¹Ë:ÓÅ?fí<%27%27UÁ¨;Óäy>n0>ÄS?|Ó=Þ¨=ý?fcA:W>:m?ÁOí<]7]7UÁ¨;í>[>£º[?Öò=|©=¼e7?»Z0:¨½ø9F5?í<77UÁ¨;<0+>´³É=°EY?AÆt>ÎÓ.>963?¤¦:ëh:Äþ>è·í<ÿ²7ÿ²7UÁ¨;h¡>ß9>@Ü^?þÔ>'¥º=Í06?Ê®:8Ðq:²ï?MÑí<òÝ7òÝ7UÁ¨;±vn>>ÄZ?FË=q=i4?ÃË:°V:5?ÂØí<å7å7UÁ¨;µ0?qQ>»À±? P|>íØ=há?Föÿ:ñõ:j?"î<Ø37Ø37UÁ¨;üQ>jüö=ñ¥Y?æÃ=D`=Dü,? :²p:èÄ?i=î<Ë^7Ë^7UÁ¨;|>>þ2>zò\?±WÑ=Ój=_-?ø9Nç:Ý>¥Uî<¾7¾7UÁ¨;§Ôô=Ò=òèV?Và2>¼>H®(?é¶9`¸9éåÇ>³î<±´7±´7UÁ¨;7{<Ä{<
ÛY?7@;^;-¥?uáO9tIé7Åd@òÅî<¤ß7¤ß7UÁ¨;Z¨>M«@>¨ô_?âý°>@¡}>K¥2?eo,:m×9éL?ï<
7
7UÁ¨;ì¶>3*>hòb?¸¦6>%>ú={Ú:?Oiv:¸Ä6:Y,?*Eï<5757UÁ¨;>Ó>ºZ?Vjé=\©=!i0?8þ-:»:ãa?»èï<~`7~`7UÁ¨;ùaX>þå>âßV?Ò\=Í,=ª?#?¸ì9fÒ9¿·@?³ð<q7q7UÁ¨;V·>ÇSH>+Jj?-kM>fï>(í+?÷ó:1Y:â9?Jð<d¶7d¶7UÁ¨;û>Ñ+>Z?e¢>*<ã=D2%?~Ã:
R :@?8|ð<Wá7Wá7UÁ¨;ÜÂ>ç(>'â[?¶ö>LÄ=µ0?z.:¿?:0#é>Á¤ð<J7J7UÁ¨;Î¢>ü>>|7Z?*IÅ=R£=A+?í±:ûk:Û?²ð<=77=77UÁ¨;ø}>z\>h/a?ý®
>áÊ=tþ.?{:8f:å?ñ<0b70b7UÁ¨;eª=ÌS=õM?Å_#<©ú;A'?­9#z9Íu?í.ñ<$7$7UÁ¨;0>Z>~ª\?U[>Â¡ë=Pß)?Kß :}:}?£ñ<¸7¸7UÁ¨;ïss>ßö>}U?>Ì~=,«:=w·.?çQ :
ô:SÙ?§Óñ<
ã7
ã7UÁ¨;PY>
ü=,·\?%Á¶=ó:=|/?Þ9/ä²9B3?+ò<ý
 7ý
 7UÁ¨;>»Å>cïM>JÍu?¹ÔB>*æ=ÈÊX?:¹g:mÃ%?ôò<ð8 7ð8 7UÁ¨;ìw>:>V?ú;ª=ò=Ik$?fR:eb3:5?±ò<ãc 7ãc 7UÁ¨;Ý>Wô3>=]?W´=l=â+?*0ø9MU":_²Ã>¹»ò<Ö 7Ö 7UÁ¨;âÑ=
.=úR?É	=Øß<¡H?=F9òG9ô?1ó<É¹ 7É¹ 7UÁ¨;i>ÓÒ>oÛU?Ü=Äïc=jO(?V4:kå9 !I?(ó<¼ä 7¼ä 7UÁ¨;®-½>)¸X>w_?`ß>ìÖ=ª©9?­[:²4:a?×8ó<°!7°!7UÁ¨;ÿ]>}>ÁX?Ïû =:¼{=þµ#?p
:Jã9*)?ºµó<£:!7£:!7UÁ¨;Õ?·Ä>	k?0k>¼%>²£5?
=Ì:Û^:t*?äÎó<e!7e!7UÁ¨;oìU>>ÎU?·6u=a8=*?¡Õ:ë: ?Ûó<!7!7UÁ¨;Öt={i=NKN?Àç+<j<Ñ*?ïöÓ·
Ú8Ð@¾3ô<|»!7|»!7UÁ¨;[¹>4>8ÂX?<Ø= ­=WY? àr:0(:Ë×8?êô<oæ!7oæ!7UÁ¨;o¹>&úK>Xåh?¬l¤>ûZ>o
A?B¸:Ô:D(?k.ô<b"7b"7UÁ¨;ÍJ@>v;é=<S?ú(=åN=Ã±!?9Ëä9ûæ«>¨ô<U<"7U<"7UÁ¨;3©>%RG>ÏÇY?`ð='·=µª'?W=:÷):Tä>>5õ<Hg"7Hg"7UÁ¨;BLN>1ô=$éW?&ã¦=Î&=6q'?1á:Ðõ9öV"?=Mõ<<"7<"7UÁ¨;y¤>^C>X?9>çÄ=¶Ä(?9ÿ:nW:Ö?yõ</½"7/½"7UÁ¨;âÈÐ>\¾c>Y°j?-w>$+3>ã0?YV:x:bÐ?Kõ<"è"7"è"7UÁ¨;8>3F>n6Z?;Û=ØÝ£=û+?³?::n>?R¶õ<#7#7UÁ¨;Ós>D¼>Üðf?Í2>Ð(>k,-?AÊ:|=*:>,C?RWö<>#7>#7UÁ¨;_ô>Å<¿=ÜÈT?'Ö=ã#Z=2R,?æ,(:0v.:Æö>îö<ûh#7ûh#7UÁ¨;ëB_>Mz>ÊT?é=Òo==&?c9Â9Õ?òö<î#7î#7UÁ¨;ï+Í>§c>Ë·f?c;x>Za6>{7.?ótQ:n=:¤Ç
?¢÷<á¾#7á¾#7UÁ¨;ãÖ>á:k>íÜi?0>IÇð=9µ;?÷À¬:êï:¸?d÷<Õé#7Õé#7UÁ¨;[­B>WGì=íR?UØ=,¥=IÆ'?M÷9HKþ9Hù>K%÷<È$7È$7UÁ¨;xñ>ö48>Ê§?>Å_=?8$:ª:?éE÷<»?$7»?$7UÁ¨;3¹>7ÂR>Å`?q1>3mõ=9?2c:@%:È¥
?ß2ø<®j$7®j$7UÁ¨;	Ã>â0Z>Óoe?:>n&>ØX/?Rß×:£<¸: ú?äÝø<¡$7¡$7UÁ¨;Vã>~3>,¡X?²-G>=1>,5-?ÿX:C~]:}Ï?@ûø<À$7À$7UÁ¨;»~>üÃ>ñ:Q?=´·==p¼?T7:|:»Í(?ü'ù<ë$7ë$7UÁ¨;Cú>b³>äT?0ì=¿8A=´u-?Ú6:áÓ%:suØ>A<ù<z%7z%7UÁ¨;ê;*>:Í=«YT?æ²=_
=ÛÏ(?^Ë6:=Ê
:W(?g¤ù<mA%7mA%7UÁ¨;Èa[>X>-T?×P=E^Z=×+?,¹î9+Â9 _?Ýú<al%7al%7UÁ¨;Æ1>$Ï=²dZ?9¶%>%©>Ã5?3Nd:g>:dc?Xû<T%7T%7UÁ¨;_Ö>ßã4>LX?Y2¹=N2=%?â:°Æv:%Ú	?Rfû<GÂ%7GÂ%7UÁ¨;9>Û>cÿX?³<Ù=uÕ=Ã,0?:¼9ui?û<:í%7:í%7UÁ¨;}à=ð©=PBR?À<Ë8<Ç?PL9Ä²
948?¦Èû<-&7-&7UÁ¨;Í>ì)>µµ`?Ë¡>{>ø?qy:Xö9Z	?Óû< C&7 C&7UÁ¨;fA>Ôuâ=- Z?}ÎT>: >*?Ëj:ZJ:hÚ>ëû<n&7n&7UÁ¨;<Q?[J>ÈÖ·?X>ø¤>Vx?6¬Á:Tèf:
¸V?Êü<&7&7UÁ¨;=:º>'4>?Xü>i~>7àL?Ôþ;îº:be3?ü<úÃ&7úÃ&7UÁ¨;1£>G,>ç[?E>9>´ù>e)?Ïh:7£K:Î0?¬Ìü<íî&7íî&7UÁ¨;øÏÒ>Æ~m>÷<c?ONE>Å
>Ñû6?#Ý:{:>Ð?çü<à'7à'7UÁ¨;Í>¸Ð]>Ál?fL>Óç>Êï5?^×u:G:^¶?;ý<ÓD'7ÓD'7UÁ¨;b¿<%i<%R?EX¹;¡>;ÒV#?U¼Ô·±õ8H1Þ½\Õý<Æo'7Æo'7UÁ¨;æ>v>Åÿ[?º`'>í>>'?_Ä¦:T:k!?äý<¹'7¹'7UÁ¨;Áì>q6>3`?Ö&>¡ñ=oÂ0?ä{:2V:t?°þ<¬Å'7¬Å'7UÁ¨;³)>Í=tS?Ú`= 7=û/?Y½|9¨þw9ór?î¡þ<ð'7ð'7UÁ¨;{ú>Ív>V`?sù=)Ù®=36?º-:i¯:-º#?á¬þ<(7(7UÁ¨;ohz>A>%¹]?|b:>Í	>Ì -?(:;Î:¥Ó?ÍÌþ<F(7F(7UÁ¨;î¡>9æ;>^\?y5>lÒ=¡%?²o:o5:l)?fãþ<yq(7yq(7UÁ¨;ì^>9>qW?ßª=V¾=}â)?D<þ9¹:ûä>)êþ<l(7l(7UÁ¨;Ö>$÷+>g?"åz>ó¨7>ÝÛ.?Ì¤:Gþj:z°2?nþþ<_Ç(7_Ç(7UÁ¨;¾Z>xÞ>+W?Øv>{ö=w!?£ÓB:à¾:jð)?'zÿ<Rò(7Rò(7UÁ¨;â>'#g>Ègz?õK>ý=üM?S±;¯¸:¥î7?üÿ<E)7E)7UÁ¨;h®?¯Q>h?ï^å>Ë@^>h?ØY;wn;|lO?EÇÿ<8H)78H)7UÁ¨;q¡Q=Ì¾=:M?±iv<ÊkU<uÉ?"9ãh9Gp>i<=+s)7+s)7UÁ¨;ÑK<RD<©N?2iY<Ë9<ôÇ?û¶¶LÐ7qá½JH=)7)7UÁ¨;¼ÅG>Êñï=Î#U?í=ìH=W$?ø+':®¬:³"?ØQ=É)7É)7UÁ¨;¶°<ï7+<#áJ?¶&<ýî	<m?§§,9êsÏ8U?e[=ô)7ô)7UÁ¨;¹f>°5>c0_?ÜÚ!>eô=)?É£:F:ýù?p=ø*7ø*7UÁ¨;ð>ð3/>%[?CK»=Ì=
ö.?pZ:!:#8C?Ó=ëI*7ëI*7UÁ¨;Fþ<Ð
<{ìQ?]#º<c<M{?X49k¾U9Þÿ×>÷Î=Þt*7Þt*7UÁ¨;çOq=¬È=VU?¦ÍB<U=-<¿î?ì8òÀ8 Ú?òÐ=Ñ*7Ñ*7UÁ¨;É>B
3>à[?È¶>Ø=D¨(?M:ä:1B-?W=ÄÊ*7ÄÊ*7UÁ¨;kÛs>Eò>·×X?Óæ=Z§=å0?û":*6:rl8?O=·õ*7·õ*7UÁ¨;vÝ¼>i5S>ëd?û?D>ir>©X0?³n§:UJo:Í3?Ü =« +7« +7UÁ¨;E3>`*>	´m?¥)>×ê=,Z8?÷Þ]:w:©³7?£1=K+7K+7UÁ¨;Þ7>oÄ8>ß\?^H>«E>=n(?;:íÊ:ª?8=v+7v+7UÁ¨;&¡>z5>Òc?B=G>Ñ>e;?8:l:¿'?ÒH=¡+7¡+7UÁ¨;Ø>#i>)í?ë=Æ{£=8?l:^J:âÌ?8J=wÌ+7wÌ+7UÁ¨;ð÷n>O×¡=½?RH>\9 =O ?Þ\â:PÍM:´É?W=j÷+7j÷+7UÁ¨;«]¦>oÀ5>0Tj?`l>ýô->úí-?>:chb:»?`j=]",7]",7UÁ¨;cÄÚ>;Êp>h?">¹áÝ=<;?hk:ß2:Ít(?v=PM,7PM,7UÁ¨;Þ+ò>P>Þ?¼'^>£#Ä=]ú?Ý^:jÎ:öS?w=Cx,7Cx,7UÁ¨;lcù>F3>´²?5¯>bÙ.>}C?ºÅí:®ð{:q?{=7£,77£,7UÁ¨;;x>¶
>Ï`?W*>Oú=¬6.?I¿:­T:¶#?Á=*Î,7*Î,7UÁ¨;ÜPÛ>Q$>ZO·?5	>Uy==¥?¼:Ê;V:ªÁ+?ÝÁ=ù,7ù,7UÁ¨;ÐÛ>ÐV>{Ô?¬3>9ò=f¦?~Â:vªG:sÑx?	Ô=$-7$-7UÁ¨;C&>$->qûX?G>ÒÁ=%3?®5: :#?yÝ=O-7O-7UÁ¨;Q>r¯ú=êU?×ÜÄ=E½=Nç#? T:¡/:*ê?L=öy-7öy-7UÁ¨;t¶>¶=OÑW?vT·=ì=©1+?Iú9\¿²9)a3?%=é¤-7é¤-7UÁ¨;Æ}>w¢0> ©X?©=C1=ä[)?&J:D:A¨#?&X=ÜÏ-7ÜÏ-7UÁ¨;@b>[>ÐW?bë=T·=Ù'$?«9=üû9OL®>9\=Ðú-7Ðú-7UÁ¨;ÂkR>pò=`
^?Ñ÷Q>íÉ>,¡-?8ñ:yõf:÷å?Î=Ã%.7Ã%.7UÁ¨;¶§²>Á
8>¸}x?82Ò=2±=vÔD?w¥=:6!:P?²=¶P.7¶P.7UÁ¨;îAj>7ù
>¤ÂW?
,Ò=ä»=íj(?OÄ:P:H? Ú=©{.7©{.7UÁ¨;äÁ=ÀÄ=irT?6¢<\<z¼?+£¤9qb9× :?üß=¦.7¦.7UÁ¨;j8¨=1°P=[N?Ø	Ë<ìe­<Ká?ª9
¶)9¿Þ>Èâ=Ñ.7Ñ.7UÁ¨;[mp>0¬>³W?òxµ=÷D=Bm$?èÍ:	:÷Â?ã=ü.7ü.7UÁ¨;eü<J<?2P?Ùþù;|>Æ;j!?ªÉ8 Ô9¢£>³£=u'/7u'/7UÁ¨; ¡³>BO>Æß]?ê÷÷=Þ±´=³§/?A(:¤Î9c	Q?ÓÀ=hR/7hR/7UÁ¨;­ô<³µ<è]V?È¢ä<¹<]"?D½9XÍµ9ó%?ZÇ=\}/7\}/7UÁ¨;>ËÅ>{¶^>N[c?[:G>2b>P§5?u^:ýÎ9:*??zÌ=O¨/7O¨/7UÁ¨;\>7>sÏW?í#É=÷r=ÁE,?+A:z%:lk?ôÑ=BÓ/7BÓ/7UÁ¨;T>S£,>àxZ?)>û>Ø%?ø¹]:0D:
Ä?mû=5þ/75þ/7UÁ¨;$~<A«<ºXY?Eé!<jèú;z2%?IAB8æG 9¸!>IQ=()07()07UÁ¨;íÚ>ð·->´iX?ó²=ÅÖ=%N*?!
G:
:MD-?í=T07T07UÁ¨;e´>ùgH>¥pf?£Ì>¿Eâ=1Ë4?*:Àè%:½ÜD?m=0707UÁ¨;#ø>-->Åõ¶?´Y>Jj=]?S»N:?g:íáD?µ=ª07ª07UÁ¨;?·*>óá?Ûý·>F	>G«?Ù¹;Bk:;©?Ø§=ôÔ07ôÔ07UÁ¨;©±>J>k^?z(>B÷=én.?³"j:M":Ç÷8?Ä=èÿ07èÿ07UÁ¨;Àåº>ÓlP>ùe?
>×áÁ=1?±H:5:Br^?3Ý=Û*17Û*17UÁ¨;g>;»>xEb?êÈý=Ös³=5?PY:±ÍN:2ª?3é=ÎU17ÎU17UÁ¨;/È¥>Õ4:>ëc?·{x>'0>:4?AÀÃ:`?:ÜA?èî=Á17Á17UÁ¨;ðË>_Ê>§a?u@?k
G??3?&;¼òU;-?þ=´«17´«17UÁ¨;«>~J>>ÞX?W>xÁ=[[1?£L:Vù6:»?Ñ!=§Ö17§Ö17UÁ¨;Ü·>º>zY?®ð>",½=Ü×/?0ö,:ê#Ö9ÅN?)=2727UÁ¨;ô ¨>(É=>$vc?_Û=¾ü=¥¾=?qR:Ãx:Ûª0?ñJ=,27,27UÁ¨;¦©<á­P<wO?øÖ<W·<¹Ö?w°M8á9¬$>ÿt=W27W27UÁ¨;M>®ø=e3S?]Ò=ËBG=@6-?T6:ë7ê9ÌHG?äy=t27t27UÁ¨;Úm>ã'>ÀÀ]?Òu¨=ë=¶B'?»D:ÂF:Þ'?¹À=g­27g­27UÁ¨;@>/j:>Ã²Z?]¸>ÿ=hT?ò5¡:\¡:Kè?pã=ZØ27ZØ27UÁ¨;MÄ®>82B>cf?Pè>US>©5?ãÁo:ð::§*$?_ð=M37M37UÁ¨;-ªÈ>Æ>©H¯?7>÷Xî=¤D?ÚW:èK<:»?kñ=@.37@.37UÁ¨;Å¿Ë>(B
>¦¡¼?gàr>Ýî=rH?%Ã:_V=:Þ×K?ù=3Y373Y37UÁ¨;¯¶±=/«W=uòR?]¾=5=d?u4.:ß:ú?^=&37&37UÁ¨;&ò<eû<6\?ÆÓ<T<".-?±8*)8$?=¯37¯37UÁ¨;M
>Æñ%>[?:ª=}=ô&?=U.:.:Kv?õ1=
Ú37
Ú37UÁ¨;6¢>¶;>!9]?à=Ú£=s/?&ç°:e:pý?E6=4747UÁ¨;Af>z$>ÓMb?X>ýÀ=3?²ru:ã\:;?I|=ó/47ó/47UÁ¨;q{=c=>S?{$<Ô
q<W?{9Þ!)9÷Å>¤=æZ47æZ47UÁ¨;\ê= :=L¤M?°é3<±í<ï¬?Ùº9×_9ú6±>±=Ù47Ù47UÁ¨;v*T>¶>áÿS?¦ï=W·=G'?s#:ó{M:F¢Ë>¦Â=Ì°47Ì°47UÁ¨;;ø>Q=0>È¦_?½%
>K(Î=ÈE/?°:|Z:×^? È=¿Û47¿Û47UÁ¨;Ê7>á=Q?oBG=cÖ=_ª#?u:`O:ÂÛ>kÎ=²57²57UÁ¨;{oI>nAï=tW?Ý£Ï=}O¥=Æ ?-0:~Ë':¸¸?^	=¦157¦157UÁ¨;7]>Ê"->ÓÙ\?G\C>i>(+?«Ý¸:ß:»â?#=\57\57UÁ¨;yñÁ>è-U>iæh??!>dãÞ=æ39?9>:ðUN:óì>|=5757UÁ¨;)âç=èì=¶9N?{t¢<Fö<?F9~<9HË>©=²57²57UÁ¨;å¼>U>Æb?Ñq)>¢!ë=»{8?¨:´F:GF?îÄ=rÝ57rÝ57UÁ¨;óØs>Ö>Y??u=cÂ3=.?ô#ü9a :Ùðù>:è=e67e67UÁ¨;lv=%=Ó]M?KL)<çK<×9?pJ9E%9³ä$?¤/=X367X367UÁ¨;$¦>{?>'^?¬?>ÞÄ=_)?Â:®Z:D?CP=K^67K^67UÁ¨;ï÷×=J=+T?=³#m=4$?[·´9¾;9·²v?=>67>67UÁ¨;±§>êì<>{ÿb?+M>á>ò+?:ì=L:î|%?¸ì=2´672´67UÁ¨;K>Hõó=wU?R4º= á=ôa#?Òq:F3:^|C?9	=%ß67%ß67UÁ¨;ÿj>4,>½/d?öH>S>C|6?Çv:Qî:ÈäD?	=
77
77UÁ¨;Tf>J¼1>.Ô_?qþ'>Ç)>®Ç'?Ï&:.>O:Ò.=? 	=577577UÁ¨;§º>7HL>-i?´ª)>>\ø(?Ç¢:©ó:¡Á?0	=þ_77þ_77UÁ¨;Òe>ãÝ>¸ÏW?1>váÇ=W<'?
çJ:#-:?¨:	=ñ77ñ77UÁ¨;Ç>v`->2`?êH²>.>U,?¢":ö:^T
?V=	=äµ77äµ77UÁ¨;5¨X>Ñæü=·O[?ê=XÕª=ÕÉ/?CK:ì:sc,?5h	=×à77×à77UÁ¨;¿7´>zF>^rh?v%>ãÃ=CY1?ß#,:
:Ã?	=Ê87Ê87UÁ¨;Ô¾>!_U>èód?ñù=I­=®K8?Ø3|:+ü6:k0?p¤	=¾687¾687UÁ¨;f$E> ªä=µ\?>gã=R$?]&:³ô :ß?¦Ö	=±a87±a87UÁ¨;6">&>®ÙX?ß,Û=ýª=]{$?íÑX:ø::Eo?Qà	=¤87¤87UÁ¨;ÜYW>ÅË>&V?lp¡=üp='+?¨çô9Cðâ92"
?<H
=·87·87UÁ¨;sÀ³>´"L>Éka?;p7>ÚK>Ç7?NK:¤^:vÙ?W
=â87â87UÁ¨;
¹N>Õò=9!Z?Ï>Ê©é=f?f~:*¢U:Ál?ñY
=}
97}
97UÁ¨;Ûtã>QV>ø?fçH>éÌ=|?0RÝ:_º:U×S?c
=p897p897UÁ¨;o>²Û4>ó©X?/<7>Qv>1?n{:,æ,:¤#:?£~
=cc97cc97UÁ¨;Y >>Óo?±
>Xæ»=Óõ<?nç:,Ê
:ô¤
?ÖÃ
=W97W97UÁ¨;³q<¦Ë<53T?|U<uD<_?Ù±¸H9rÜ½ÁC=J¹97J¹97UÁ¨;÷=4=&¸O?Å®C<U@'<MÂ?&9½8»:?ÜJ==ä97=ä97UÁ¨;`>Rr>¯gW?Ö>¢ÐÆ=Ç10?Þô::©â?.=0:70:7UÁ¨;"w>b$>AmX?ô%
>)3Õ=å{)?ÕòW:­:E5?5=#::7#::7UÁ¨;÷F^>>û»V?31>O
>Ký#?:¾Ô:ë?mÖ=e:7e:7UÁ¨;^§>OD?>Í©_?÷>?ÈÑ=$'?Ë:`R:ù?RÛ=	:7	:7UÁ¨;çæi>i6
>rX?#Ç=r%e=&/?4K::*:.?Cá=üº:7üº:7UÁ¨;âFv>þh>:ÙU?ÒÏ=è=Ó(?Çå9#9ÕêT?ç=ïå:7ïå:7UÁ¨;Á÷I>Û=sk?0õË=Ó=Ùw&?>z:è-ÿ9ê?Mé=ã;7ã;7UÁ¨;¨H>Õ=Sq?9!?ÛÄ>3»<?«n:ø:âG?Úò=Ö;;7Ö;;7UÁ¨;ë§<øJ<Ì¯S?Íf <ÏÎ<p?ú¸ø1h9-¾7Q=Éf;7Éf;7UÁ¨;=}³=Ó¹^=ÓMN?´2­<ð	<îÀ?};9Vx8R?ö^=¼;7¼;7UÁ¨;G#«>ëH>
Z?Dx>Uå=#?Ã!:¹º:Ë?l=¯¼;7¯¼;7UÁ¨;±>ù>n7Z?¡ÿ=´\7=<z<?ò=:ð¨F:Ëó>;=¢ç;7¢ç;7UÁ¨;P>x²(>à7U?C=Ñ\=W'?Ö>:Þß5:©º?nô=<7<7UÁ¨;¶>í5N>~¶b?§b>y(>è",?è©±9¿¦:f¯>Ãö==<7=<7UÁ¨;ä)¯> [L>m[?<Ê>ßææ=Ã0?£:æÇc:)?ì
=|h<7|h<7UÁ¨;>ç>®4_? ¦=l=Ä3?¾J%:My9j»©?((
=o<7o<7UÁ¨;y >¬8>At^?6,á=7üª=(?uo:Ms,:¸Û1?¬5
=b¾<7b¾<7UÁ¨;=d>Ú1>kY?È«³=n!=¬0*?ºú9¨Ê9?Ü?b
=Ué<7Ué<7UÁ¨;y]>>³ñY?8=é=m0¡=ù69?B::-'Ï9ÙÃ/?Ë
=H=7H=7UÁ¨;LUÊ=ù,e=b?½w¬<âO<¢ë?àj9@%|9½ î>¨
=;?=7;?=7UÁ¨;þâ½>3WZ>j£^?>ÚÙ=öÿ*?G`T:âw':øR"?Ù 
=.j=7.j=7UÁ¨;û¨=°¢G=pW?ï­<à_<ê*?4K9v%9*Dð>'5=!=7!=7UÁ¨;>Å%>ÈV?ÃÝ«=G=EÔ#?h>7:1 :º-"?¹T=À=7À=7UÁ¨;¤>É&>ÝíW?4ªó=ý3¹=¦g(?~ÔZ:Ü:Q*<?Y=ë=7ë=7UÁ¨;D;>+%ä=ÒäQ?P5=_=Ì2?
ÄK:ÊW:)¥.?M=û>7û>7UÁ¨; Ít>eV>^Z?§ë=û±=Ïy)?	G:n4N:Íd/?îª=î@>7î@>7UÁ¨;OQ{>|>ÃU?-K¾=þÏ=ç[?ï»:ä'­9GS>?TÄ=ák>7ák>7UÁ¨;8>9'!>¿U?ÚR¹=Øe=l%?×B_:6:L?I@=Ô>7Ô>7UÁ¨;Vã=¸=×ÂL?þµ<¢<,ô&?é'9j>A9SÆ©>»N=ÇÁ>7ÇÁ>7UÁ¨;=x<lú<r¹V?øËB<°º<ó&?9'¦#9MÈ>=ºì>7ºì>7UÁ¨; ;E>Êæ=ðs[?¥PÆ=±0=±#?Å·i:ÜB:?	×=­?7­?7UÁ¨;°À>R`>ñq[?QËÖ=\=õ-?×f:´zx:¶Å?	= B?7 B?7UÁ¨;i>xÌ>]?¬9>Ù~ï=Èý&?m>: (,:Z³
?Ó=m?7m?7UÁ¨;2þ6>TÖ=ÍEZ?±:>'y>Î1?:{
á9Ê·"?i=?7?7UÁ¨;Wµ>êÊS>ÅÑZ?gyÞ=j¦=+?Íu?:$'1:kV
?¼%=zÃ?7zÃ?7UÁ¨;!Þ=!¨0=ð{P?¯ä/<b<M&?TÛT¸D7'#¯¿ÆE=mî?7mî?7UÁ¨;Çï¯>_ßB>Ñg?Q>ã	>	
0?åTº:×*:,#?g=`@7`@7UÁ¨;1NÝ>á;x>¤:d??ÑêÂ>á¯.?Ö(:tçA:çÞ>Ìl=SD@7SD@7UÁ¨;O	w=7¾=2öX?ô=vß<©ý-?>9±±69Í?ïv=Fo@7Fo@7UÁ¨;<÷i<ÁçQ?ý<æz<yh?¶ M9¨9;È>E=9@79@7UÁ¨;b£><=>>±\?Uá¡=­?n=ñ-?>/:~Ù&:éM?=-Å@7-Å@7UÁ¨;`$G=.\å<±E^?3è<ý&°<¶ú(?¯å9®t19½Â>ÿ¥= ð@7 ð@7UÁ¨;½Y>¬¼>Ô÷Q?E£=³=õ!!?Õz9Ë¬9¯k>ÿÕ=A7A7UÁ¨;ÇL§>#·B>°ô[?­îù=Bøº=¶+?m:ì¤Z:n?üô=FA7FA7UÁ¨;½C>%>ï[?ú9ý=It·=}®0?¢³:Ët:º£?óE=ùpA7ùpA7UÁ¨;`ß>ã>9·_?ßW>R,>êY ?×
l:­k:H4?W=ìA7ìA7UÁ¨;ÆÈ>ó">ÀäV?ýÉ=Î=y,?É
5:¦:æ\!?1{=ßÆA7ßÆA7UÁ¨;Â
=	¥<}Q?¾l<<,?¹U¸8û59ª>ª=ÒñA7ÒñA7UÁ¨;¤W>·=">j"W?¬=}w=/î1?5-:´¼æ92?Í¢=ÅB7ÅB7UÁ¨;®W>Ý¼ø=,ú]?Yu><>ÂÂ&?Ùà:M: ?È¤=¹GB7¹GB7UÁ¨;×A©>(>?>=Ã=5AJ?È¨.:rÙú9Ú>2?L¦=¬rB7¬rB7UÁ¨;2>Ö3>Q?L$£>ñ\=>,\?y#Ù:Î¡c:ä2t?Ã=B7B7UÁ¨;nÍ<3W}<ª§O?Êë<É0Þ;¼°?Áò8Ò 8¼Þm?Ò=ÈB7ÈB7UÁ¨;÷ö>$´±=HeO?Ôð<Ç<æ}?é£K9ýÀ9E>iâ=óB7óB7UÁ¨;c>È%>köU?ô¥=¸$\=ïá%?Y):a9 :?ë=xC7xC7UÁ¨;Èk>³>YÿW?ï§==|"?.W:qË5:õ?r=kIC7kIC7UÁ¨;È×%>h$Í=3õN?ª¹=tÃö<q?-9¿g9ÌB ?c8=^tC7^tC7UÁ¨;Ó~>ú>WÄW? Ú=#«=Oµ"?t¢o:yy7:.'?Lk=RC7RC7UÁ¨;Z>ÔØï=Îh?bq²=Ýý=^.?¼}e:ªo:Pºõ>ô{=EÊC7EÊC7UÁ¨;8u¡>¶	2>Ý(h?ý,>MUý=`.?6©:C°|:1Ò+?ÉÚ=8õC78õC7UÁ¨;Þµ> 7L>:üc?þu->´å>fí*?V:R
i:q½?îé=+ D7+ D7UÁ¨;Nó>u>'>È8V?sþ¬==ì(?6N:sî:»?1í=KD7KD7UÁ¨;Ágÿ<á <#5K?ä³<Åïà;åÁ5?®ê'9ð8d3?ñ=vD7vD7UÁ¨;ÜÐ>  >Z?6uò=xµ=_+?ò¡:UÑ:NS?´=¡D7¡D7UÁ¨; oÌ<;~<PÛM?6V¨<nE<O?¦69é8NG?¢7=÷ËD7÷ËD7UÁ¨;¤Kï>Í>Z{o?½X>v¾8>kM?:$:ÐR?NM=êöD7êöD7UÁ¨;Vº>3>ÃUX?¦æ=þ®=\µ(?Ó+':d:?=Þ!E7Þ!E7UÁ¨;>|0)>_äY?M<¯=	=÷d,?b=(:¥: [
?^ =ÑLE7ÑLE7UÁ¨;à>~$>uX?&{ë=W;­=áþ-?àõR:p2:iT?¯=ÄwE7ÄwE7UÁ¨;>õ)­=ÓqY?;åã=û|®=-'?uü%:ýe:~?O¾=·¢E7·¢E7UÁ¨;fÚ®=eÇV=[iP?UÙl<DC<å?¨2Þ8Ò
9àÌ>-=ªÍE7ªÍE7UÁ¨;KCÉ>w&d>Ôa?Ú>MÃ=Yë1?ÿ®~:Îw3:,¥5?M*=øE7øE7UÁ¨;©[>:­=w`S?^5=Å¤=õ¤ ?b	o97¦Q99ñ?N=#F7#F7UÁ¨;éº>h/®=ó\?Å=
ù= ý%?)Ò(:òS:û¾Ì>9Ó=NF7NF7UÁ¨;6s>8I(>¤²X?«Î=9=S¾/?]4P:ú¨!:lÚ$?pÕ=vyF7vyF7UÁ¨;÷d>àµ	>ÉhT? Ã³=Í³=P>!?³`?::):Fï?¤ö=j¤F7j¤F7UÁ¨;ßÞ¢>ÊÀ8>Ì­a?lß$>/Y÷=»£*?üø:0ð¹:
g+?ú=]ÏF7]ÏF7UÁ¨;7Q>$þù=>V?ÿzÆ=²æ=¤%?^¸p:/_:µê>)-=PúF7PúF7UÁ¨;>xµ->Û×Z?öû>Lkè=P/?a^=:p$:³V?o=C%G7C%G7UÁ¨;ÿÄ>pä`>ðÄ_?Lî_>Ï>R[3?Ù*j:
}&:w4?ít=6PG76PG7UÁ¨;3>wêÙ=qUR?)¨=Ù8=z&?¾]¹9¦±9{?=){G7){G7UÁ¨;%é<W²<N?»ýß;¨)¹;j×?ÉÆ9(Ý8Éq?vÙ=¦G7¦G7UÁ¨; Ã>	ø'>,Y?óO>[Ç=Ö$?ÏÜ[:WL1:®º?Eá=ÑG7ÑG7UÁ¨;æ>î>5b?ßH>q>)?:À:%Üs:lÌI?Bè=üG7üG7UÁ¨;ÄÇ>/>J^Z?(áÄ=¾ì=1?U:Y³:Éã1?´ê=ö&H7ö&H7UÁ¨;ÜbÖ=1p=L?Â®<±<¦<'?hd;9È¸<9I2þ>ê@=éQH7éQH7UÁ¨;í>Ó>Y?Eó=ÚÃ=%7?NÆ]:å;":ú.?´¯=Ü|H7Ü|H7UÁ¨;úJÃ>ï]>Da?0>ÌiÞ=ªø1?Ì:£j:ËÁ#?pÐ=Ï§H7Ï§H7UÁ¨;Îü>£6>¹c?­4=©²Y=åÀ*?üñì9Á	:ÇaÜ>ôÑ=ÂÒH7ÂÒH7UÁ¨;ñw±>he:>½s?k`i>V>¯!L?¨:Èvc:Ô·=?=µýH7µýH7UÁ¨;aÛs>³ì>nrT?Ë³=ÚU=Cr"?ZI8:8@ :Í2?2=¨(I7¨(I7UÁ¨;àÒ>×³">éå¥?vn>Q´">*©;?êò;Vf³:z$??\=SI7SI7UÁ¨;Æ>ôE>QÂ­?7¬>Ê¹">Gw?kc.;3µ:ê_v?èM=~I7~I7UÁ¨;ÜJ>þÊ÷=
Q?A¢=&s=æ?âæ9úöø9<hí>Ì=©I7©I7UÁ¨;q~= m¿<2KU?K9=Á={?<Nä9¥a9i?§¯=uÔI7uÔI7UÁ¨;³g>rÍ=4H?1n¥=ä|c=%*:?ÆÐ:n9:ïî?/»=hÿI7hÿI7UÁ¨;l>=9/>ñb?¼Y]>Ã!>N&/?Kê:q¸¼:çè?L=[*J7[*J7UÁ¨;V|ï>»rp>«ù~?;jU>®óø=þt[?R¦î:E©:Ylm?~=NUJ7NUJ7UÁ¨;¼¡>ë(>â3Y?õ'>¬÷=¦O-?âIs:[_P:Ír?°=AJ7AJ7UÁ¨;Ú¼Q>;ø=wX?× =ù³q=A)?K:SÖý9Bn?êk=4«J74«J7UÁ¨;½¸>=ü >mjY?¿ª=2"S=µ%?ì:Íðæ9ç)?Ç='ÖJ7'ÖJ7UÁ¨;AÛ>Ù!> \?rQ,>3Eñ=Ö6?J}U:WD:W?Y¥=K7K7UÁ¨;3Y«>ÔG>XÕ[?ágp>Ö¶6>kj(?L0F:&°:GY(?Í¸=,K7,K7UÁ¨;rÛ>·u$>%X?½´=re=Ø&?W'o:<$`:¬?ðÂ=WK7WK7UÁ¨;l¿>z>èY?C®¨=ûÏy=×Û,?v:|m:é?Ñ=ôK7ôK7UÁ¨;/C>×Þ'>yZ?zû>ëÂÝ=g(?ô::$:¢?$Ø=ç¬K7ç¬K7UÁ¨;!?¦>,
>>Öò_?µò>ã=ck/?¦:#m:`,?íá=Ú×K7Ú×K7UÁ¨;ºQ>7Òþ=ø²R?}µ=Çr=Î?àú:©3Û9VS0?²í=ÍL7ÍL7UÁ¨;Û±D>Ýí=Ò°S?w
Á=0k=âÁ(?ÚE0:Õ¢@:"Aê>ô=À-L7À-L7UÁ¨;IÞ>>Û
a?çß>iÌ=ðj+?Ä:+j:þ?¢=´XL7´XL7UÁ¨;èËi>^[>Ãw[?¤¸=­=4)?Ú²@:;ñH:bõ>d=§L7§L7UÁ¨;HðG=Ïí<^zW?	'=(®=ð?7µ¿9|99U?»=®L7®L7UÁ¨;k>¯>j)G>Aa?8>36>
<?#m:¢4#:)ü9?|,=ÙL7ÙL7UÁ¨;ªR>\ú=#iW?ÿ­Ä==Ð%?éK:§Áa:Ä:ç>C1=M7M7UÁ¨;¢|>§¦>j^?²r±=_ä=³a(?î:¥Ê:ÁRî>N=s/M7s/M7UÁ¨;ÂÉ> Ê*>c?^ò=«=I5?¨B:Pö:é@>?¼r=fZM7fZM7UÁ¨;W©>ËG>ÿ<Y?ìÄ>
õí=¸m%?ùG:zeL:êù>Ã=YM7YM7UÁ¨;år>8>H^?òA>ØaÒ=t)?­¬K:@:¢À?è=L°M7L°M7UÁ¨;ß÷Å=:v=óM?è<bÕg<å*?ý969R?ÿ=@ÛM7@ÛM7UÁ¨;Ôü>Ö6>VhZ?äö¸=a=¿¦(?:>:JÖ :¦c?·=3N73N7UÁ¨;ªt>>Udæ=øS?¤I=Ü+f=ö&'?Ã%O:l¢:ZG)?FË=&1N7&1N7UÁ¨;§>²)>Ìág?l{}>ó5>¦R2?q[É:·:&?ûÐ=\N7\N7UÁ¨;ì >rÆ7>þ°_?7B>ÝH>Á6?aá:Gs¯:¥0$?
=N7N7UÁ¨;!T>¶'>+3V?±ò=LÎ³=¶Ä,?E7P:>CA:Xç	?=ÿ±N7ÿ±N7UÁ¨;aÓ=¢Ù=ÕÆN?Ç¿<Ïv<m?dèî8ý9c`Ô>Õ!=òÜN7òÜN7UÁ¨;Î]>>xÚS?â=XÑ«=ØÐ(?@´c:N:h
?¬y=åO7åO7UÁ¨;1>-6>´ÃZ?·"Q>Úp >JÙ&?Ãi¢:YÔ:Éî?ø´=Ù2O7Ù2O7UÁ¨;BÄ>f¿¾=ØµO?Ç=PÅ<è+?69èÂù8ü=?GÑ=Ì]O7Ì]O7UÁ¨;ÔnR>®ü=PU?C=[=T½-?o?:2uð9?îÜ=¿O7¿O7UÁ¨;2È>ßu>W?¾§¡=?Íq=½%+?Ó)
:F>ô9]Ð?Üé=²³O7²³O7UÁ¨;b`~>cÓ>RY?Æ>XÅ=(Ó'?É/:/Ã3:ÇVú>õ=¥ÞO7¥ÞO7UÁ¨;¤#=rîÊ<?oN?1Y<{UI<ù	?Ç¬9(¹N9{¿>=	P7	P7UÁ¨;²P=!L=È6P?{³<¥]<
?B)Û6²
8oT=±$=4P74P7UÁ¨;$¥<	Ö!<>P?mÍ;w;ù?Ç ¾8/bã8MÖ>=~_P7~_P7UÁ¨;LCû=¥=!²R?åj=h[==â<?O4:áE:E])?Ç
=qP7qP7UÁ¨;ô-d>° >çc?Yá=q¥=).?¦:Ø]_::¥%?#=eµP7eµP7UÁ¨;ÁÕ>ô«g>^3l?¬é;>>Ôý==?$ô¸:R:7@0?¼n=XàP7XàP7UÁ¨;2 >oÙ5>Ea?³z>ý4>ÚA2?±n:æª:³C?=KQ7KQ7UÁ¨;U½­>V~C>Zc?¸*>wö=Å51?cQ:®Û=:«·/?Å¦=>6Q7>6Q7UÁ¨;dÍ}>ù>¨.W?ëGÎ=º =n$?f©:
Q:M°#?
¯=1aQ71aQ7UÁ¨;q\
>Bâ¢=TuY?ê0>µþ=ë0?³ :u¥á9Z&?ï¿=$Q7$Q7UÁ¨;~ê=1)=¸]?°>s1æ=Ó?18]:#/:³¦7?PÏ=·Q7·Q7UÁ¨;í­>>>\?#Ë6>j>»·?*)±:n:d¿?¤Ý=
âQ7
âQ7UÁ¨;ª¬>ÓH>|\?){î=®°=Æ,?>Í:I:ÀÏý>ä=ýR7ýR7UÁ¨;p>K³3>_?t>Ô¼=xâ2?¼L:¶j/:îd?Ü=ñ7R7ñ7R7UÁ¨;-ì<}¢<IªQ?Ó3<ªëß;ïÝ4?þ9M`#9pIÕ>,=äbR7äbR7UÁ¨;õeª=´Q=ûP?d,=¥ä<9?9¦.9Çf
?¢a=×R7×R7UÁ¨;À5e=jz=+Z?Í^Ø=a¥=ßv'?ªÍß9a9ûï}?hÆ=Ê¸R7Ê¸R7UÁ¨;ñA×>b>OÎs?"Xk>¨>ègM?Þ±:0i:ºDC?Ñ=½ãR7½ãR7UÁ¨;hµ¿>|°]>a]? sæ=¨¦=W1?g`:Pø:¾1C?Iê=°S7°S7UÁ¨;Ë_Ç<"p<åT?Ú<N=è;ó«?®¥D9Æs9Ì$?>N=£9S7£9S7UÁ¨;ªó¤>My=>9Þ^?B>ÜMá=-?Ëø:V:½?_=dS7dS7UÁ¨;
>¥¦/>~&\?XðL>®í>w%?^ci:ðC:µ?¡b=S7S7UÁ¨;Ì
>½>ìZ?Ê>àÏÊ=ýU,?Ó­:¤òF:n.?¨e=}ºS7}ºS7UÁ¨;d¢>V@4>ö¢f?lØu>Ñ4>!.?):+cu:©P?=påS7påS7UÁ¨;xÍj>
ò
>TNX?¤$ü=Í}Ç=sÈ!?Rµ:¤Vë9?åÖ=cT7cT7UÁ¨;ãúÈ>òC>·?és>8Í
>­ß[?î& :5Ê_:ê37?BA =V;T7V;T7UÁ¨;À6j> ô
>ü0S?4ïO=- =Ä=&?õ2Á9õÛ9íÑá>.y =IfT7IfT7UÁ¨;M¤>+>Z?SÄU>J>`/?6§©:d :eç!?¦Æ =<T7<T7UÁ¨;ÿ+A>S4ì=m\Q?P]y=QH=H?`{*:í%:àK?jÞ =/¼T7/¼T7UÁ¨;d>R§>í}\?Hú=s5À=&?ý	6:SË:¨?!="çT7"çT7UÁ¨;=Å
2='~S?oT<ÙU=<Eº?4{h9z]+9w¦-?´!=U7U7UÁ¨;ºO>çø=[V?ÕÒ=k=#7$?åÛv:Ðµm:%í?À!!=	=U7	=U7UÁ¨; µØ>j>Ëm?ÓEO>)a>áV:?ä©:dx:º.?%!=ügU7ügU7UÁ¨;c¦¯>^8G>F¶a?>/D>H¯/?.):æa:§!?"¢!=ïU7ïU7UÁ¨;*m>~,">3T?èR=C=äM,?«Âé9Òä9oâ?^º!=â½U7â½U7UÁ¨;²o>-M
>+"Y?+!>y~ì=xÂ%?ý|:?O:Ío?Xì!=ÕèU7ÕèU7UÁ¨;¦«>+AC>Ùa?ª&>Cw¾=O4?r:ú\:¯Ð*?åõ!=ÈV7ÈV7UÁ¨;?
>ÞD??âå¹>NH?à2;õô:Í©:?k8"=»>V7»>V7UÁ¨;N7=\Yã<<±N?Jå%=åÖ=±?((§99Ï?^"=¯iV7¯iV7UÁ¨;ü\>e³'>ÙZ?=´>¬"Â=êZ,?Uè:ð8:S=?Ó»"=¢V7¢V7UÁ¨;%dn>(>©i?ahÏ=w< =~®%?/c:ZW:û?±á"=¿V7¿V7UÁ¨;
yb> Ô>jÛS?+i®=ªk=JÀ?I4:®þ<:§4ô>o#=êV7êV7UÁ¨;I³?\ÑK>w¯?t4>z9Û=*ºR?B9:cBN:')?]#={W7{W7UÁ¨;©,?|M>xà?¹d>d/Û=ã?/¤Ã:ç<?:ò?)G#=n@W7n@W7UÁ¨;?t]>t>¹ßY?Â£=y=Iö'?©È_:ù:^?ÙN#=akW7akW7UÁ¨;ÛF>ñ=5¹R?J2=:ùf=ux&?>Kv:R:¥¯?f#=TW7TW7UÁ¨;u>¼'>N¥Y?G>{ö>Lê%?¶à9Ö×9ö«?lÇ#=GÁW7GÁW7UÁ¨;Vi>zÏ>èMT?ê_ÿ=òUÌ=Éø?Ç+:G:\Ü>æÌ#=;ìW7;ìW7UÁ¨;«æb>AÌ>ZuW?¾@>^f>óú0?ê¯}:G+y:,R?þ$=.X7.X7UÁ¨;O¡>H½3>`?ÌU{>©;>)+?'Èq:pUa:âW	?=±$=!BX7!BX7UÁ¨;ì>¬m>)þU?,¦=ösx=p"?eÊ%:IJ:89?Ì$=mX7mX7UÁ¨;Ñ(a>!>©ÞW?	}¼==¦F!?)+::¦:v?íô$=X7X7UÁ¨;µQ>ÆÁî=Ô`?X}U>»+>âÆ?C3:â¯|:y
?%=úÂX7úÂX7UÁ¨;¶ð­>ÞI>\?T2>ä^Ù=ãk4?\ b:]:ö}@?1%=ííX7ííX7UÁ¨;¸>Yò>lî\?¸9>i5>rý(?\Ë:×F:y
?ÿ(%=àY7àY7UÁ¨;9¬>+Ô5>óU?¸¸¬=ê=,U&?íf:úÕ9(??·c%=ÓCY7ÓCY7UÁ¨;>r(">]¹b?!÷B>FK>ËH(?ÚÙ:°es:¥L?lu%=ÇnY7ÇnY7UÁ¨;¨Ò>yí;>·Y?Ö%>%ð=3É0?WÄA:£%:ú¼?%=ºY7ºY7UÁ¨;Ñ L>9ì=ÌÛ]?Lh>¼.>=?Ý~:uC:)Ñ&?%=­ÄY7­ÄY7UÁ¨;.»=O1=ncL?#H<Ä\%<R??>&9n\m8%U§?R%= ïY7 ïY7UÁ¨;óÅ5>£Ø=8ÍV?}§Á=î=âÜ*?{ºI:Q:×bö>!%=Z7Z7UÁ¨;G=îB'=¨m?ã_<xQ<8Ü+?JÚa¸r#9ß0¾K %=EZ7EZ7UÁ¨;hZ=Ýç6<@sJ¥<þ\P<K?e49æÜµ8ýJ?øÒ%=ypZ7ypZ7UÁ¨;àU>Þcø=
[?kÐ@>y>)?Ù²:ê¼q:!µ!?;ú%=lZ7lZ7UÁ¨;hc?Éý>ùÏ~?ªz*>dÏ=QoR?0Î;~Ôß:%?PW&=`ÆZ7`ÆZ7UÁ¨;ó¦=#=¨?Ib<}eJ<½b"?Eu9à¶8©p¬?¤Y&=SñZ7SñZ7UÁ¨;èU?íØ>lx?pò`>#>C.<?W¹:1+@:tK?_&=F[7F[7UÁ¨;½m>å
>ÔËW?ÂCÂ=à=þ+?Eg9:$h:C/?¼£&=9G[79G[7UÁ¨;Z3=àN)=³ðM?ZY1<`B<äE.?"t9Ê9øÝ>Îº&=,r[7,r[7UÁ¨;[´<_<O?gU<,¹Ú;C*?Sl8ä×°8<iÕ>½ü&=[7[7UÁ¨;å¥>Ó1>`­Z?->`p>×)?rè[:xâ;:Ñ?øP'=È[7È[7UÁ¨;}®>k]Ä=Ñzã?'V>vÕõ=Îõ^?Öb:³P:À=?æQ'=ó[7ó[7UÁ¨;cr°>Ï	>µâ£?Ii>pÂõ=½Í?{°:\Ô>:Dl?T'=ø\7ø\7UÁ¨;Ðâx=f¢=cK?ü7<ã*<¶Ì?¾P9u0I9¾U?ÓY'=ìH\7ìH\7UÁ¨;5±Ï>cÙk>õoa?µG¸>éÜ>v-?»Ò:¥":f2?	h'=ßs\7ßs\7UÁ¨;tÆ>ÂÚb>ß`?Is>÷Î%>	<?î?¿:F:µÖ>?Tn'=Ò\7Ò\7UÁ¨;Sß4>ÀñÔ=~qY?J$>£>¤ù ?_o:µîx:Ý*ö>K'=ÅÉ\7ÅÉ\7UÁ¨;êhs>>ÞS?Ð'=×er=TÎ"?*p:#¦:¾?Iº'=¸ô\7¸ô\7UÁ¨;Yª>bH>DSZ?÷.>-ö=B5? :«5:G8?à'=«]7«]7UÁ¨;=t&>'ûÂ=§Z?°±>MÞ=~$?÷¶:ª2:Mö?ö'=J]7J]7UÁ¨;9>ön0>3W?ôÝ=~õ©=('?&ë7:Ë¨ý99?:%(=u]7u]7UÁ¨;í¼>È >yV?¡á=o®=(%?x4_:!Ñ%:ÅL,?Ú-(= ]7 ]7UÁ¨;vL±>ÆI>ò`?l>²A>¡î)?É:mì:5l$?D(=xË]7xË]7UÁ¨;@¢>õ'/>¾íd?ÍÍ)>ê	>,?sJ:I:¶?5K(=kö]7kö]7UÁ¨;?¡}>>]ð[?Ó«ª=sg=Ö°<?DL):Yú9q-?
g(=^!^7^!^7UÁ¨;?a>¯h>PeX?#}=c=¢j*?Z¬x:s_!:?E?Ì(=QL^7QL^7UÁ¨;Ûþ>¸®>eT?¨:Ó=++=®1?t#:ÑS":p?u(=Dw^7Dw^7UÁ¨;Ò>Ñz>ÅfW?m4>BCÕ=\!?ÈÞB:ê»8:ô?ô (=7¢^77¢^7UÁ¨;,¤>&)>ï]?¹&>Ê»Ñ=÷Ø)?öZ:nl:ñì>^Ü(=*Í^7*Í^7UÁ¨;p">gì>dëY?([Î=@ =DÓ$?Ü@:8lì9-P?Z+)=ø^7ø^7UÁ¨;Þ>Õ>*QX?]'[>Õ>.3?ã°:¨?:³û;?>)=#_7#_7UÁ¨;Í=¾/=Õ­g?E£U<)¶4<nR?Õ¢¸²{x8yq'¿Û?)=N_7N_7UÁ¨;Ñ_>	^>l)a?D¬í=L´=Ä»(?±:¯:$j?2_)=÷x_7÷x_7UÁ¨;QÐh>î
>ý)W?®=`=¢ó?P,×9c¾Ô91v?)=ê£_7ê£_7UÁ¨;Ö§>Ñ5>áU?ª=ñ»S=íH7?;ë=:%P:¾é>¯)=ÝÎ_7ÝÎ_7UÁ¨;½7m<d«<qP?´Ü< À¯<¯J ?9±'49FÚ>e)=Ðù_7Ðù_7UÁ¨;X$>"À0>í³`?.Sß=#£=ò8/?,|:0:b9ö>¥)=Ã$`7Ã$`7UÁ¨;¥¡x>êì>QÝR?Øk©==Ì$?\ï:y$:ÜËË>ÒÀ)=¶O`7¶O`7UÁ¨;ká>·ªj>¬éu?ñY>ëÀ>¥·@?yà:òÍ`:p¥2?Ùç)=©z`7©z`7UÁ¨;ÇP>¨Z7>£?Z?Ý	>Ò="'?Z;A4ß:n?í)=¥`7¥`7UÁ¨;ÿ o>÷ê
>ÅË\?ú5J>íö>u'?<Zd:HN:²
?Ì*=Ð`7Ð`7UÁ¨;ÀP>¼>Û^?äáÎ=Í=éö)?4´\:9,:Ä$?ó**=û`7û`7UÁ¨;4°>Rú?>¥÷j?0#>ÇÁð=-?_:Ý*S:I@?J2*=v&a7v&a7UÁ¨;i	>£6>Ï_?ý2>Ã>|á2?kò;ë:Æ¥?áO*=iQa7iQa7UÁ¨;F>î!>Ãa?ì=Áá­=¨,.?Ëêf:c<:$Ä?úQ*=\|a7\|a7UÁ¨;Z>>Ry]?©Ðõ=³=µ/?ÉI:2ï:Ãü0?¾]*=O§a7O§a7UÁ¨;~>,« >¤<[?$>îä=0(?©×:1E:])+?üb*=BÒa7BÒa7UÁ¨;}$m=_=+L?jA<½ï;ü?òz9Z§T9n?*=6ýa76ýa7UÁ¨;Y/È>Åc>ÿ`?b+>åø={ñ/?Z¬}:IÆm:?¥£*=)(b7)(b7UÁ¨;c<>ÊØ
>up?ä>(¦Z>.?Æÿ£:¢¥z:i'?d¥*=Sb7Sb7UÁ¨;ÑP>»)á=0jm?á¡¡> BB>"U?ýù:þ:a¯M?~+=~b7~b7UÁ¨;Í8>Ò³×=ÇþZ?e«ð=eÂ=Þw?U§]:Óf':{)?Á+=©b7©b7UÁ¨;ó
Ñ>6°a>km?Ä>º9À=.;?i·:!:Ã1? +=õÓb7õÓb7UÁ¨;¥|7>4Ú=EW?¡1	>AÔ=Ix%?g:ò×9Ç ?=+=èþb7èþb7UÁ¨;ík>
Ú>S??j­=%3=5¥&?dâ9j°ÿ9ùªâ>ìQ+=Û)c7Û)c7UÁ¨;s]>ÞÈ>?àS?Ô£=þ=´W?Qa:ï:|ç>xb+=ÎTc7ÎTc7UÁ¨;üB =?:=øG\?èp<*:<=?ìî79uë=ýh+=Âc7Âc7UÁ¨;að^>ãÔ>)Z?cÕ'>Ãûö=êõ-?--/:`*:8y?w+=µªc7µªc7UÁ¨;oq>ÀÁ,>j`?9N>ÑLÜ=¥ü0?ö{*:nó:?+=¨Õc7¨Õc7UÁ¨;R<«>ö$E>?[^?¯Sÿ=z£Ä=Ý3&?ñF:`1:?¼²+=d7d7UÁ¨;º÷m>Úñ>¡U?ý.Ë=|i=8%?gM!:25Ú9(==??Ì+=+d7+d7UÁ¨;eB> >Û]?ÓÙ>ìSÊ=¹(?fj:*N:ó ?¯Õ+=Vd7Vd7UÁ¨;ÈÆe>Q¹Ú=×w?jLÃ=_U=¡/?ÅT:ç:§õ0?5Ü+=td7td7UÁ¨;â>g>ê{d?J>C½>z/?öõK:¾"4:ôí?×%,=g¬d7g¬d7UÁ¨;»½j>·H>íx\?aý=)É=
!?n{:;=:ut)?Ql,=[×d7[×d7UÁ¨;
Ú>­|n>±j?¸Ñ=ïz=;?oj:ÿí:qS??án,=Ne7Ne7UÁ¨;*¹>>ûÐ=Fºj?Q/>[>;3?Ûù;¢ØÏ:ú%?È,=A-e7A-e7UÁ¨;F>>A¢&>.bT?ñ =h}=p"?Ç8:Z:´K)?,=4Xe74Xe7UÁ¨;aÀ>b77>üÐ]?#>Æ´Q>®i'?¼&:¸®þ9Ú'?¤,='e7'e7UÁ¨;>Rûµ=_?þ17>¶>È,?¬£:!:?7Ö,=®e7®e7UÁ¨;n¬=j«)=Ï´L?¦j7<þ<0%?¨Úy8T8>óÑ>â,=
Ùe7
Ùe7UÁ¨; w<<¤pR?¤ÛD<<Ëæ ?Nß_¸¨9ä5B¾è,=f7f7UÁ¨;æú=>=cKX?+²<ks<xÖ;?99ûºó>Úô,=ó.f7ó.f7UÁ¨;çn>º>S?þ-)>Æ@ý=Ä+?Ò<V:g°M:ÙQ? 	-=çYf7çYf7UÁ¨;	)>ÛÕ1>?ë]?X&>a¦ø=YC+?
#:m(:°ø>E0-=Úf7Úf7UÁ¨;P=³>ìÁL>`?i8Q>þ>l3?±P:{P:Î9?A-=Í¯f7Í¯f7UÁ¨;Ø=Ç="CM?ÁÓ<¹Ü¨<¥ ?9¼g9ó?ÃW-=ÀÚf7ÀÚf7UÁ¨;z\£=öG=$Q?<WP<3-)<Â¡?qL·Ú +9>ë½qZ-=³g7³g7UÁ¨;ÔO¾>Õ`>Y?!B>ÕG>Ì{'?¾:R:SÁ?h-=¦0g7¦0g7UÁ¨;kï¾>y\>h³]?ó¿/>)Ù>?-?5w:iH:"ã?ßÃ-=[g7[g7UÁ¨;q)>g«&>òHW?]Cõ=LÔ´=-?jÎ|:øÊ[:×9?ÜÊ-=g7g7UÁ¨;5Ðá>ãE>æ?Ð^Z?ÐiÈ>x?ß¹Â:ó"R:ã9m?Í-=±g7±g7UÁ¨;4c=Ä\=± L?ÓjM<j.<:B?À^R9²_9¿ð>=Ú-=sÜg7sÜg7UÁ¨;ñl<FN<«KO?syo<Î·L<A»?CmY9kP9Å?qï-=fh7fh7UÁ¨;,	F>ñûð=$`R?Ý!=nø<G2&?X
T9Hv9nhÜ>­7.=Y2h7Y2h7UÁ¨;âÀa>S>h_Z?²·ö=BÁ= #?¤³¡:)Q:`""?^.=L]h7L]h7UÁ¨;ÔR>02þ=S?T¦®=Âë=à¢?ç3:æCâ9V-?¦i.=?h7?h7UÁ¨;ß´×>Ìq>gd?Xj>|%>C5?>u:üyP:Å?n.=2³h72³h7UÁ¨;r´>B>m?VB?2§µ>ÂÀ4? U»:U¯³:¦r?-p.=%Þh7%Þh7UÁ¨;Uí<>ï´§=52?­A>Î«û=ÔÒ?Åçª:+¶V:ÅK?4.=	i7	i7UÁ¨;.	i<j<­¼H?«e<D<¾£?b,8ðH9ÂÂÜ= .=4i74i7UÁ¨;µX=¤}=µN?¤Ç<á§<ât?9U,ý89?.=ÿ^i7ÿ^i7UÁ¨;Q¬>PI>_w[?ïÅ>ë=Ð­)?[W:êî:W?Ê.=òi7òi7UÁ¨;eßt>y>]S?éq=FW=õ,?\ :`Xú94º#?­.=å´i7å´i7UÁ¨;ÖY²>óÐJ>a?©;>j>³0?¨Ú:çò}:-?·¼.=Øßi7Øßi7UÁ¨;%R>,2>={\?~Ùð=qÒ´=~*?¾:)ùo:¿h?Â)/=Ë
j7Ë
j7UÁ¨;öÈ«>³w<>ôVi?Á?´Á>áÖ9?k;rkù:ûU?Ï/=¾5j7¾5j7UÁ¨;>êï>Úb?~ÌÁ=OI=gÓ0?+:#:çnÜ>/=±`j7±`j7hí;ç>³»>xU?<W=Nu=!d$?ä:áP:½?Â/=¤j7¤j7hí;©µ>°E>Â*k?¹>i\W>JQ5?.::LaZ:Î÷5?7Æ/=¶j7¶j7hí;Æ¢æ<¤<ägN?~<ÀÌõ;Â²?	Ú8P}G9¿=WË/=áj7áj7hí;óó
>6a=¿re?ÑÙP>úz>ÃÖ2?êË:Ð:N+?×?0=~k7~k7hí;ôÆ>1	e>øg]?H*>)>(?Oá¡:7^:­?Ùh0=q7k7q7k7hí;=~>O¦>ÉS?Á¯==èÄ)?±r8:§C:MVñ>Pu0=dbk7dbk7hí;P^>"#>î]?ôÁ>â=¸º-?Áò¶:T:=ö0?´¾0=Wk7Wk7hí;Et>»®%>:bT?æzß=õ3²= ?ÞV9Òó9jÿ >ð1=J¸k7J¸k7hí;[>gª>³S?Ú=­áC=f(?}oå9«Ù90ë?¾21==ãk7=ãk7hí;ÐÓ>üY#>ga?iàî=ÐÝ£=:?":c:	c?×]1=1l71l7hí;#òÝ=Öð=tO?6ù<+gN<¥(?Iè/9ëî8{<?1=$9l7$9l7hí;5Þ>âÜ>ô]?ÿgÃ=-Ø=U0?:¤Cï9Oý?l¾1=dl7dl7hí;ã¨>mÅ@>mÄ_?ãç=¼ç°=¾&'?ù°:ã}:92?Ä1=
l7
l7hí;9Ñ>ß>Ë^?/§>;C>Å'"?Zï9v95vx?Ë1=ý¹l7ý¹l7hí;òÕ>¸ç/>ØÊb?'#>6ç=5?=·:	 :^Ã?Ï1=ðäl7ðäl7hí;¿ù>#¨=/O?ã|=3Z=,'??W:Cq:dO?Æ2=ãm7ãm7hí;==¯ (=n5L?C9<@ü;©?%¯m9·9\ì>*2=Ö:m7Ö:m7hí;©Ç>y%>WX[?ùÎ>`wâ=¿y*?øî?:ìÝ:N?x2=Éem7Éem7hí;!F>Í:>ækS?ò>æ=6#?Y:>Ò$: ö(?!2=½m7½m7hí;u)»>%ôN>g?ê>æC>Z¾3?Ý;TÊ¶:«HE?ï2=°»m7°»m7hí;ú[´>¢(P>¸Ï]?à>¿ëY>{<,?²§:Åé:D?-2=£æm7£æm7hí;ú3|>øÑ>ôu`?ñv>D>ïî)?ãC:V6:úî?Ëæ2=n7n7hí;?N>=>¬W?ç=D¨[=Qh+?8O:~.:>?·î2=<n7<n7hí;â¹
>÷b =Am]?m|î=
©=ÿ4?©:6L:ßè?Ê3=|gn7|gn7hí;G(>
Ì>Ù±m?kd>0$>C"2? UÃ:cû:%? -3=on7on7hí;f>á;>ÉX?tË=Ñ
=¶É)?,ò:í6":wCù>.À3=b½n7b½n7hí;^T¥>Ç@>Ý[?ùÍ>þÁ=Y,?(²(:ôu:)Õ?È3=Uèn7Uèn7hí;]o=àu!=	9M?áò><M<"?@k8ßð8Wz>jØ3=Io7Io7hí;&5ì>K¡>|Ab?YO>	é>Ío3?°u:NA?:
]$?ôÜ3=<>o7<>o7hí;¼Øv>xZ>äW?V&Û=ù`©=®%?:Û~S:Ó?
4=/io7/io7hí;È= (=À®Q?¸YL<@'<Cd?ÖÖ8ç8{>Xb4="o7"o7hí;w=b>\>çMW?£;>gÞ=Ê$?³%µ:b:2e?y4=¿o7¿o7hí;ôJ>ðô=§¹S?ï©=Ee=d?Êº_:¹±':Å*?n4=êo7êo7hí;K`>½>¦aU?;P=ß±=v,?K*:P¿:5O	?X4=ûp7ûp7hí;¼ÀX>¹>¿\U?óË=8s=¥ ?w/:f9:ÿ¼ñ>G«4=î?p7î?p7hí;jæX>­>{U?Òé =j=áÖ?9¼9Ã®¹9hó?ÊÐ4=âjp7âjp7hí;Wù>[Â1>ÝZ?¡Tì=±=iØ*?pU:ZW:*Ñý>ó4=Õp7Õp7hí;Àø^>uÆ>EÃS?(Ó=AÀl=àT&?÷d
:¸N:è?ó%5=ÈÀp7ÈÀp7hí;ªÃª>ËÏF>â[?Ë+>n>^Ú*?**:ýi:§É"?:?5=»ëp7»ëp7hí;­H>.>£Y?ár§=\
z=p+?¡:½\:Kø·>ëF5=®q7®q7hí;åIN>ï=Ãx\?PNÄ>zt>Ñ$?ë$:¬!0:
A?
i5=¡Aq7¡Aq7hí;Ál>)
>3®V?¢=«
[=¨ø%?	!:+):ÔË?3l5=lq7lq7hí;¿¸=3-i=vJ?£<'<QW?
¸Äz8o*i¾!y5=q7q7hí;ô­>K>ÃÇZ?ô	<>4{
>*?é`:W:c?§5=zÂq7zÂq7hí;f=í;=6N?zX<ó3<+S?¨Ô)9~1(9ÿ>?æé5=níq7níq7hí;:YÃ>^>×(a?>Týã=,Ù/?7Û,:X:u_Ì>6=ar7ar7hí;l]¿>òÍU>Ã!e?´-:>9ôü=¢k<?«:,K:ÒE?2U6=TCr7TCr7hí;v%¦=L=bP?²lr<Fö:<®ø%?ÜÏ9½8tx2?_[6=Gnr7Gnr7hí;©¯>z/><_Z?åÕ=Ë=óR<?ÞVC:`C&:zb?ú6=:r7:r7hí;2j|>ð`>ÚV?¾à¼=¸Ó=Çî&?\:ó:¬Û?Ç6=-Är7-Är7hí;2Q>»»5>_l`?>iÆ=H5?§c:lÖA:dT?ìÉ6= ïr7 ïr7hí;´»>
]'>xb]?Ú7æ=®=¼U)?ÈU:£:¿î?3Ò6=s7s7hí;búÀ>¢
>¦,²?jw>ºÀ£=!I`?U:ÜG:ÊL?\Ó6=Es7Es7hí;øÂ>=Á>®Ñ®?¾>Ûð=å^?VÞ:Ü5\:ï?
7=úos7úos7hí;m>H?'>Y[?s>Ä=¿p0?9ê[:&eV:¥K?7=ís7ís7hí;ï;>â%>é²U?Ëbõ=ú°=X2?â@P:Â=:Å
?'N7=àÅs7àÅs7hí;Ì<$ò&<ïJ?a <hW|<Qã"?ùþ7zµx9¶ "=¶7=Óðs7Óðs7hí;hïµ=öR=ÿÆ\?©f/=ÙÊ=òU%?Ê³9º¿®9
Ñ>ßÉ7=Æt7Æt7hí;ë°>lçQ>ÔÅW?õÜ=@§=Û)?âM:%#::m
?p=8=¹Ft7¹Ft7hí;00>Ò=,>}¼]?F<>äØÛ=*o2?bB:ÇU:B()?>]8=¬qt7¬qt7hí;Å_>c^>GV?:Ò=Aí§=> ?à6P:É+:b$?é¢8=t7t7hí;±Í>IC >ôTW?®¶Ë=ªÕ=)?Åùý9Æó:ðÔ>OÈ8=Çt7Çt7hí;V¸Ï>GÈ\>¨Úp?ô>>b3>ÛO<?ï}:W:Ç8?9=òt7òt7hí;Ù%}>Ö*>°9Y?ÖÝ«==&,?Ù(ö9ZËØ9}V?U9=yu7yu7hí;¨E1>[4Õ=äÚT?ôÃU>Æù#>·Ý&?!:+":Î?>.9=lHu7lHu7hí;8=+8==N?3<(lR<yÎ?ÐC{7w»8q«=4J9=_su7_su7hí;s­¯>ÎÔO>àdX?qâ>$Ú=Ó1?-¦%:ÿU:)®"?eZ9=Ru7Ru7hí;F?8>/¼?¥F>»¹= ?=ß:Ði:ýµ?ò9=EÉu7EÉu7hí;îí>k.,>oê^?c>
G>/1?q:¡:l`?A9=8ôu78ôu7hí;Py¥>ü:>Ìc?l+>Ë¼><'?ÅF[:Ý9:|¶?Ê¯9=+v7+v7hí;ª>rF>H[?dw2>x×>P­*?xO:h9:fã?»Í9=Jv7Jv7hí;n?¨IU>è¶?b¨>< >¼?0Wè:ÎÊ:h?XÝ9=uv7uv7hí;ÓzJ>Íõ=.áR?è=t[n="?yÛ9N:×>·>ä
:= v7 v7hí;ÅÕ©>u@C>ç¬^?Õ.>é û=w}1?!$µ:ÄI:ó"?*:=øÊv7øÊv7hí;½¥=ÆM=X'N?5A<O<oÜ?¼$#8ö¸8ÓAb>0:=ëõv7ëõv7hí;:½D>Û\à=4{`?vÑ>ÒÒ=0U5?Hðv:º:m-ç>å?:=Þ w7Þ w7hí;õl>u>ïSa?
 A>¤S><'?ùË¢:½	u:a*?gH:=ÑKw7ÑKw7hí;¾Ô>FÖ!>ÜÜV?J=ß=ó°=ZA"?ð&:æ\O:éÍ>:=Ävw7Ävw7hí;Z!?!ßo>°?K>hõ>Ó?¿S¶:	\:â¢S?£:=¸¡w7¸¡w7hí;ºÑ>4>S?Ø>©=¾V=k ?vu`:Vr&:¾,?¦:=«Ìw7«Ìw7hí;ô>ò@n>G'?H>w>YG?ü­:9x:jM?yÄ:=÷w7÷w7hí;òC>Ì¨2>né_?[¦ð=¿¦°=k_.?G¾=:ñq$:±?9Æ:="x7"x7hí;ÃG=ä£<?Ò3H=A´<÷?Ñ¶9ù¸Q96(_?>ô:=Mx7Mx7hí;l/_>p>/Y?P¸=ÔX=KN)?ôæ1:È¨Ì9Ô^?i;=wxx7wxx7hí;>Ë>¿Y?LQð=_À=ç?È=:¯Y:gÌ?­z;=j£x7j£x7hí;¸´>´`N>Õc_?8Ù^>¯Ó >¹\1?§1(:)
:<?#;=]Îx7]Îx7hí;ùÜ5>
ÌÕ=/ÃY?7³=]`=þÎ*?¥}9V9µ×þ>>­;=Pùx7Pùx7hí;Ù°¯=QKZ=ª	N?=o>g=I4?ÇBõ9439`.¯?ðÑ;=D$y7D$y7hí;#/=Gæ¨<ÙiN?è<iwÞ;³ð?³øi9¤å9)E?#Û;=7Oy77Oy7hí;ºï>DNt>Àúz?ýë>ÿ2 >Ì<?ëÄ:û[:"É?â;=*zy7*zy7hí;]¦>F³B>ï½Z?Æ½E>Æç>8K,?)m:ÓP:uÎ7?R.<=¥y7¥y7hí;[>(*>´P\?7>ËÉì=Kä(?=O:Ç¯:*õ>Ø4<=Ðy7Ðy7hí;¡ÂO>Bsú=4]T?Á`=ô¹*=·(?J¬9'zµ9ÒÃò>C@<=ûy7ûy7hí;ÌJd>I>@Y?"¤>-Ö=~*?¸N:Ì/B:À×?b<=ö%z7ö%z7hí;Ú>¬1#>U«?Ç!0>+=f(?¾÷:Ë;:
?w<=éPz7éPz7hí;rE>e>P\?eÖ÷=´= 0?¨¸9:ÿ:¡X?ÿÝ<=Ý{z7Ý{z7hí;$°>$çN>*ðY?ß^>ÊÚã=CÒ'?¿:õow:Ù=$?î<=Ð¦z7Ð¦z7hí;á>ZÉ=>ÿõT?pæ=p5¨=õZ/?Ý¹@:h4:§û?==ÃÑz7ÃÑz7hí;3e>[	>tîU?)Ïâ=`B©=w+?F,:-ò9,Ù5?v==¶üz7¶üz7hí;Ø>#º>x]?238>ÔÈ>Í£-?½:nõM:K"?==©'{7©'{7hí;6>®">B[?ÝÆ=_=ÂÐ!?p¥:X8b:X;?l6==R{7R{7hí;IXµ=ÛÕ\=£8R?w.<ÀÓ<tÎ?Î8¹ê8¯>á>i==}{7}{7hí;@>9ð=x&c?® ]>>¸&8?´F:öj.:b?£==¨{7¨{7hí;Z÷>]â*>"-V?»­Ë=Pt=¯ä)?nÚ­9çÎ9þ?;£==uÓ{7uÓ{7hí;tH¥>6Z@>@ù[?À>bÚî="&*?ø:M%V:ß½#?í==iþ{7iþ{7hí;Î3>©'>Áàm?ë¯->zÛæ=|@?û:ã6{:¬¥?Ò>=\)|7\)|7hí;Ìþi>&C>dW?¸ÏÎ=ò =z$?1'::Ù:s¹?>=OT|7OT|7hí;5¯>0>0ÂV?qH=ÙZ=¬W2?,Ð:h#:?½@>=B|7B|7hí;³>(2>ÜW?ÐÐ=OÝ=PO)?É::1Ð:Yý>M>=5ª|75ª|7hí;åæ>J>·i?·®>ÌO>~>W?Kö';"ê:w\7?[>=(Õ|7(Õ|7hí;µÉ=Có%=gS?Òe<b%<Å1?¼¥9ôIj9ã)+?`k>=}7}7hí;úF¼>1©N>4:i?rj>Ù#>%'7?'¦:ü÷M:7?4}>=+}7+}7hí;7­o>Y¿>OêV?Äu¡=üs=þh)?a:[7:tþò>ÙÄ>=V}7V}7hí;X^n>
>á<X?ä=¯=`Å&?°`:0:ÑÜ;?ÛÉ>=õ}7õ}7hí;ê¡>Ëá=>µY?Ú*>-é=x'?Ép:+¼0:t@.?Û>=è«}7è«}7hí;»Ð>¥°^>|ôo?:> R>°®,?%ø¹:Èë:òÑ5?nÝ>=ÛÖ}7ÛÖ}7hí;>l>É>>©d?XÕ=<=YP?T
:h.Ú9Â¬¦?xå>=Î~7Î~7hí;Ób>k3>Âµ]?Ì>Þ=0ç5?1:¬:k!?í!?=Á,~7Á,~7hí;(k>R
'>UÌ[?H>W>(?#Y:¥P:­4??K?=´W~7´W~7hí;ÏÛ>+®(>9TZ?#©)>>ÜÃ%?¬:»°:Yù>Ê?=§~7§~7hí;vL>ÅO÷=v3S?G×¸==³i!?c:Î6%:Áõ>"ð?=­~7­~7hí;¢Ï>EÑ>Èc?<>æ>íô6?^å¼:6?:NÊ(?vò?=Ø~7Ø~7hí;ÆQ>µq >ÝY?-ú>²â=¡F-?öHq:)X:§à?úÿ?=77hí;Sp>Tô>¡/W?5Ò½=Z=('?âeF:t:ýÍ4?È+@=t.7t.7hí;ÿ¶=!c=pBN?Ùòq<KåG<í?þN²9T`9{K?ãb@=gY7gY7hí;)w>hô8>AX?ÿ-k>3> (?èM:Ê':½?@=Z7Z7hí;S?ÖC.>«sÎ?}ÑL>!ù=wR?æV³:4k:Û?@=M¯7M¯7hí;¬Â?»_>×p¨?Ö >r÷ø=Ëa¥?XY[;oô:÷¹e?ß@=@Ú7@Ú7hí;% >>h«\?i*5>Õ>ñ%?fÿ:=í:è	?|@=77hí;==-*=ú·L?G$<Ðñ<Jñ?ç9mëx9Mj?I¥@=77hí;G¼>ìCZ>2]?ÑG>%>+?ÀX:Üm6:¾ÀG?(A=-7-7hí;\^ï>O->If?ù>UVÕ={=?L:ðG>:éE,?±/A=C7C7hí;Ij>÷><ÔV?K®Ê=ß\=¯E*?WDè92:¼çÛ>`A=X7X7hí;Ö>´Â#>zW?òÎ=wA=T&?ÝE:\3":µ$?_A=ùm7ùm7hí;¸<'>Þ»=Hãc?­Õ>9û=lß"?%Ó:Ö	 :2)?Ó¶A=s7s7hí;ç>ÍØ'>ømX?Àâ$>Ríù=mä(?£Ø[:!z:Z7?/¼A=í7í7hí;í=Í+=:PJ?B&<m©<3?Ü29]	Ó8ß&?uèA=f®7f®7hí;3:ã>Ab>ì?O>1=>X4W?q*Ó:Í:¤.?qB=àÃ7àÃ7hí;>­|%>¡U?R=aO=ÁÁ)?g):·:cõ?7<B=YÙ7YÙ7hí;oX>DÖ$>zÛV?
è=æ¥b="?D/:ë:«V ?ú³B=Óî7Óî7hí;éÎ>Bn3>ÌÞ\?åüK>	Î>¹ª(?::>:@À":?ÄÕB=L7L7hí;o(>UÔ(>Z?È÷V>²±>ÀM,?àÑ¯:ë{:(ç?VC=Æ7Æ7hí;6>Íp(>ÊmS?tÒ=0=]+?µÌm:ìã(:¿94?*C=?/7?/7hí;>ß)>Z?ÃM>rÎ=*ñ2?Ü:dk:~?Ì=C=¹D7¹D7hí;w4X>Ðq>7'T?x=q±u=R"?öF:(:y?ECC=3Z73Z7hí;¿6v>ZZ>:Ø[?«/;>6>dz(?z:I7Y:úí ?HC=¬o7¬o7hí;Q¶= ïD=a¶K?¤<H¾l<i)?#Ï8ÈY9Å­s>b¯C=&7&7hí;²ê¢>4B8>DYb?ýé>lná=7¦-?:)BS: B8?÷C=77hí;J§¦>ÍB>mP[?õé>Ä= <)?¢ã!:'ô!:ãåÿ>D=°7°7hí;n©L>Ùkö=T?*·=éÜ=^ó,?¥.::óÊ:Âÿ?æQD=Å7Å7hí;>GE+>»`T?Y}=ºs<=â+?öË:
:L?AD=Û7Û7hí;èq>Øß>§êW?¡'¾=J¼=}'?]ü
:eJ:æi³>D=ð7ð7hí;Ç>[å+>¹[?5H>>ò­>cX(?o|:-=:W*?àD=ÿ7ÿ7hí;m¸>N>d?üxn>y)>öü3?p:´
[:N¤'?ÎÌD=y7y7hí;Ýª>¶üý=ýµ?HÇ¾=ýÜ=p
$?B:O:¡?QÎD=ò07ò07hí;î®>n,>Û?<Íû=ÔC=¤?Lj:îuì9Ã¡?îéD=lF7lF7hí;[¬>ñ-->¼¤d?¹2E>^C
>ê®2?ª:o:(à$?·óD=å[7å[7hí;u2=c=xT?ùÂG=ë =	4?ÁS9Ø%Ô8R?ðE=_q7_q7hí;¤>ìÅ2>å\?ÜÀ>îéÏ=úì5?¸:L:V+?U8E=Ø7Ø7hí;@>Ú&>ÔT?V±=|Ï=>£)?è: :¡Jñ>²ÒE=R7R7hí;gôÊ>0He>Õb?9Q>F>¸=.?¤³:Ø:Ú?ÔE=Ì±7Ì±7hí;+
>Z<ß©@$ù>§Qã=pf-?½:áºj:5=N?îE=EÇ7EÇ7hí;øð>×c>1+e?Û>!]P>1?!¨:r:m)?sñE=¿Ü7¿Ü7hí;ß >,/>¤ói??¥v>0>È2?7É:x:>6?ÔôE=8ò78ò7hí;½4ú>$>ËDÏ?sB¦>KR2>¯n?dUè:î^:=?õE=²7²7hí;ÿ>ä³ >1Ë?Xl½>52>ý
?v;v:ÍQ ?XF=+7+7hí;Ï|>¥3>y&\?à¾N>R">6#?]r¤:¥Ú:&Ü ?%F=¥27¥27hí;Âao>(¶>Õ¼S?6ó©==¢(?¶):ç¦:Ba
?*,F=H7H7hí;,Ó«=tq5=ñmr?*{<xØ!<N¤F?k³9$ð½8Êv­?D«F=]7]7hí;`½>p[>Á\?#ï³>K>ëÃ-?ï&:Ü:z?2ÜF=s7s7hí;¤n>ï¼>5S?¯©=Áy=Þè-?çÊ	:g:ó?{G=77hí;Û=Éí"=dR[?Í¾<?üÌ;ÜE?ëQ7908HU®?×#G=77hí;3û=Qø=ûaO?Ð¹<|ü<­?a"Q94)96Ç.?ä0G=~³7~³7hí;`°Ï>~o>^?%sX>ØÉ>ï¼7?ç:>ºN:e(?o5G=øÈ7øÈ7hí;í>|®(>µnZ?²s#>Ã$ü=¬ó%?6:´ÝM:iã>PG=qÞ7qÞ7hí;Ä=¤ò:=]K?e*<*¢<Ö?jV8äG9Me=3YG=ëó7ëó7hí;Y<m"0<ÅµT?åÀ <1	<Ñ?Ü9·íO9&¨²>¢bG=d	7d	7hí;»¸>lO>Ï
c?¡1>Ôý=&3?rk:y5:Ýî%?ÍG=Þ7Þ7hí;Ú±>þG>­©b?ÁØ>kìç=_Ñ)?K8H:®j:òÍ"?uÔG=X47X47hí;i>Ùî>Ê"Y?A¢=Faw=^è'?i?^:¥8:=?ÚG=ÑI7ÑI7hí;úS>,)>²ñ^?d>ÄÅ=Hö-?þÙD:7Ç:ó:?Z»H=K_7K_7hí;W²>öâI>m$b?X>"Æ>½/?~#q::;Áb?÷ÖH=Ät7Ät7hí;q=×
E=:ÅL?
ø¶<}«<µ?XSX9%9¥"S?zðH=>7>7hí;/]>>X?¢*>ÑÍ>×.(?":	¿:¾	?ÛÿH=·7·7hí;ûøe>â>¬oR?!>­Ú=ºv?h:Jq:Jxö>-I=1µ71µ7hí;
Ø=Í[´<O?Õõ;ÐË;°¾?lv8¸¿7»ÛÏ?@I=ªÊ7ªÊ7hí;w>¹y0>\ÑX?ªQ>3Ú=ós#?ýª:uëà9Q2?ÐKI=$à7$à7hí;Âro>A+>V?éÜ§=À=Yo!?Mø9ò´:÷Þ>}I=õ7õ7hí;h>÷b.>£íV?'>ðØ=Ó+?Ç´:l3:~öÕ>´°I=77hí;þâ>Aµ4>«_?,!>Ãñ=§©*?IÌ:LG:g )?a³I= 7 7hí; *É>øi>¬ý\?0T>?@>g47?ÓeÄ:;§:?Ý½I=
67
67hí;i>=0>ëV?)Q]>ò½*>!ê%?½JJ:å7Y: hî>/ÇI=K7K7hí;EF>p¦ï='T?,lÂ=ò=ä!?×ú9»ë:õ>,ÎI=ý`7ý`7hí;x«=6G=ÌJ?;M<í2=<©?c9+9ãrá>®ÖI=wv7wv7hí;/#x>>_S?Hæâ=m«=gÒ)?ïçæ9¢ï9Éö>àI=ñ7ñ7hí;Âc>Ø>Ø\? üá>lª>åº)?'d{:&ä|:I{þ>J=j¡7j¡7hí;3Ò>b]>Ës?W7H>.
>X5?å':6j:­¥ ?¿J=ä¶7ä¶7hí;Û¡>ô+>"r?óW>Äÿ>à}3? A¸:àÍ:§'%?J=]Ì7]Ì7hí;âl>S>xQ?R¯=vð=9?pJ:Dý?:¡÷?$J=×á7×á7hí;=u=äN=vO?¨L<)5<0¢?HX-8ÅYõ8jÞ4>(J=P÷7P÷7hí;¨>íÁ&>@ÙZ?C3>ª>¸È/?&3:ý:½é'?q*J=Ê7Ê7hí;M>ÙÔú=°ØQ?¿/>r¦>±ñ ?äU:ñVð97yc?J=C"7C"7hí;[À>H!>þZ?ØØÛ=¹§=¦|(?%V:|t<:O¾?K=½77½77hí;íº}>`>ïV?ó³=&=v?Å^:æS:ê©?nK=7M77M7hí;å[Á>õdQ>Bel?TB>sF
>Âã3?3S:~:o?K=°b7°b7hí;é	¡>¥è7>>*`?L'">M|ñ=Tæ+?~>¬:»<:yÃ?þ@K=*x7*x7hí;ö>jw+>òïV?Ð>W¬ß=ïP(?ñÿ:¯ÿ9<~?DK=£7£7hí;@<>¸b°=áZ?dX<>Ð>Ü"?L}:[+:¼M?K=£7£7hí;®x>}+>Ï¡W?*é=O¥­=u ,?ç":MË:É? §K=¸7¸7hí;Þå>ßÄ>]?Új<>_*
>ú.?ü :^:¯Q?ÚK=Î7Î7hí;fõ>t]>Áv?D/>¬
ä=óÀD?ÖÏ:©
h:ð?2ßK=ã7ã7hí;GßÚ>ïKO>É%?Ð ?CzÅ>)D?.U;OL;K?þL=ù7ù7hí;k¦>EA>o\?­V>`&>ù%?Yd:xF:o?æDL=}7}7hí;¥É>b>* ]?$c>`)'>V×-?à? :çy:ÿg?VL=ö#7ö#7hí;éº>KÁS>üa?!ÓS>wã>ßí-?±ú:8Í:´ë÷>¬L=p97p97hí;AÎ>Jr2>BÅ?ö=ÿ=ÏU?v&n:ü*R:Ò
?û­L=éN7éN7hí;)âó>¿&>6»?¡>5|>Ð¥?£vÿ:bc:MÎ?·L=cd7cd7hí;rb>¦È>T?Ué=wÉµ=¥K$?:øU:Å':	?#?ÂL=Üy7Üy7hí;!ÛE>¹Çî=áT?]àß=y8³=³ä?ÜV:è}
:_B?OÈL=V7V7hí;:{>Õ>'_?H>ÎË>,?oÃ:Xc:£(?ËÒL=Ï¤7Ï¤7hí;F:Ê<U<
G?&Eâ;'Ã;'?9Àn
¶
Â¼üL=Iº7Iº7hí;FÃ>Ê¿>Û8Y?Îõ=QÉÁ=ô["?H½8:ï	:,?M=ÃÏ7ÃÏ7hí;Ðºé>ÚO[>5j?ç>!9>ÊoV?<°ê:	ù:sU??
M=<å7<å7hí;®>æ2>ÍÆb?°Jr=fA$=ÈÏ<?lc:=6>:
??.M=¶ú7¶ú7hí;Ýt>A®>Ý¡X?#6ì=P(©=;½2?nÇý9è7Æ9àà#?/4M=/7/7hí;e>òs,>@QY?Ë=þ=û)?Ó N:ó¢G:)?hwM=©%7©%7hí;·p?D*>K~?m>\<>ÑR4?Á:0µq:BlL?HM=";7";7hí;#qª>ÛqM>AbT?¾áâ=}®==Ñ&?aO":T:8?1þM=P7P7hí;+>N|<>u.X?í«=Es=y4?}fV:=ÝT:xì?ÕN=f7f7hí;À¦X>Yû=ÃÝ\?¥Ö«=Oâr=/5?)ò:-Ó:n?/N={7{7hí;Ø>{ë>oY?Vâ=F¦=à.?ìÒ:×ó*:vfH?;N=	7	7hí;"Úw>é>òW?ã®=<=ë"?´W:'9:C\?Í=N=¦7¦7hí;ê>ß>¯ò]?È¸Ó=h£=å1?ÌI=:Á:ô?PN=ü»7ü»7hí;>r>®eX?ûÂõ=í´=Þ-?¢.:Y:ìÍ>ÆjN=uÑ7uÑ7hí;>µ=g5=57L?&¤$<¢À
<ìá?G¢ú8z9çÙ>±~N=ïæ7ïæ7hí;*>´*->µ!Z?ÎÉ >õï=¹+?ÍH:V=7:q?N=hü7hü7hí;@Y>S
> W?´à>kRÌ=[0?]:ÑT:X¿?N=â7â7hí;	W>o{>íUV?³åè=}¹¼=¦õ?ø:.8:Áò>¥¡N=\'7\'7hí;úd<6<ö¹M?t®&<ÿó<r? [Ã7·8²>°®N=Õ<7Õ<7hí;ØÉr=(¢=ëNN??ê<ìã;Þ#?!n9jô{9Qôñ>p¼N=OR7OR7hí;stë>£Ò>¿5á?êô> £=u?
{0:èþ¤9äè?A½N=Èg7Èg7hí;hù>û15>Ä@°?8ðP>~ò=·\?ÏÔ°:zBh:ñçB?UåN=B}7B}7hí;à÷>v18>õð\?Tñ=¶=Áá)?Äæj:oîF:þ$?ªO=»7»7hí;êÖ¶>}S>6]?Øä«>}>M-?	y:!Îw:q«?WO=5¨75¨7hí;c>2û9>
åV?ï=¨®=È\/?hA:ëý9ã?O=®½7®½7hí;V> >uS?<Zß=¦=N¦+?ßë/:½:Nd?mO=(Ó7(Ó7hí;*«>ìÕ.>8X?þQ¦=æX=ËÞ%?­Ê1:ÚÝ:Z?^O=¢è7¢è7hí;ÐPÌ>ha>th?®_$>dì=1K2?.°:t{:]3?×O=þ7þ7hí;¨b>kó>Ê7Z?§%>­Vï=0?RÑm:¦¨c:7¶?EEP=77hí;'ì='=ÕK?±&<[<E?Ì¤&¸m
9~H¾RP=)7)7hí;mUN? ×>ýÙÉ?+ë>­þ->NU­?->;3`«:]ú?-[P=>7>7hí;£mU>íb>/ÉT?GËz>k	@>ü)'?Õ):5:|?,sP=T7T7hí;âí>èO4>sY?7Mæ=Å¦=)1?>&+:¾?4:ó>mP={i7{i7hí;·ç>Ø	%>}éU?É]>Åõ=ÿ!?Û:©Ê9`¦>?9P=ô~7ô~7hí;t>ýÁ= h¡?Ão¤=\=«ä>??½W:T:B?bP=n7n7hí;©
k>R~¹=Ù0¢?`5ó=Ý[=ð?Ûg:í´:·Ô??'¥P=è©7è©7hí;H>[ïë=Y?Û5g>ùV/>DÉ(?ár:YD:6â
?¾P=a¿7a¿7hí;/h>Þ)>z Y?g»$>m÷=rª*?î1p:Ù:åç>E
Q=ÛÔ7ÛÔ7hí;µ2£>/¨B> V?µ>ã¦Ò=I%?#ßü9:ý[Û>ÖQ=Tê7Tê7hí;c=/=àPK?	Ùf<TJ<
?-©å8Xv9Â_>iQ=Îÿ7Îÿ7hí;1E>Ì<>V?*x>º¿=Jª/?a:±ç: îE?-Q=G7G7hí;{>å >áaT?$Õ
>Ò=Ï(?í©Y:Er,:%!?Ú:Q=Á*7Á*7hí;ê§³>L>·Å`?|¦F>]ß>¼0?[::þ´z:ÿ?q@Q=:@7:@7hí;¿î>´N>f[?!Èa>õX'>è±,?_+¥:lMu:V_,?sQ=´U7´U7hí;Wã>B6$>2gU?ãÝ=:¸¦=Q[*?§°Y:S6:Ô?¯Q=.k7.k7hí;m%>f{Ä=øW?£µ>£X>e£(?û:P¡Â9Ø6?©¿Q=§7§7hí;ñ8N>K¡õ=¾íV?cÀ=tT=»¨!?A¶:ú:Ì?¿ÈQ=!7!7hí;[Òj>Ïs>W?Þã
>%+Ó=~,?3p:Øa:ê¢?¾R=«7«7hí;gï>n')>~ÎV?ý¦>å,Ô=S(?ÕÁ;:«:WÑ,?R=Á7Á7hí;±þ>ìä$>=V?\Ôë=k|ª=@1? ÷o:!t :öm??ÑPR=Ö7Ö7hí;d>¦=>GlY?­g>±ã=aÑ%?°g:à@:Û?mR=ì7ì7hí;®Ä>V>²/§?¬SÒ>¹>C?â«ã:$¹:x<]?R=77hí;«è>	>g0?:>Øw=}r?¼½¶::$?ËR=ú7ú7hí;[rY=öî=ÁL?»c<#:?< o?Jp79.ÄÕ84®[?ÏR=t,7t,7hí;ÕÈ>j >kX\?ÆIÔ=Jæ=!L.?ë::øü>àßR=íA7íA7hí;>y>!§>³ÙV?e"È=ó=&-?±¾q:Íe::Õ&?S=gW7gW7hí;(ýî>[cZ>
? åL>bv>J?^Í:ø²:Ûµ/?S=àl7àl7hí;¢ç½>>t7?ð2>F¬Ó=÷©?Ìf;÷:1t?RS=Z7Z7hí;ã>5ås>Ln?ÌL>à:>*m@?UD:Ê::þä%?vS=Ó7Ó7hí;9,=æÍÒ<:&Q?êu<p»u<vß?ºÈ9ôóR9äÄµ>ÚS=M­7M­7hí;ÿp>\Ã>B7c?î">Æå=µ4?Ð:y/:øJ?S=ÇÂ7ÇÂ7hí;ðk>ôÜ>Ðg?2§æ=}=%©<?í¼9=ÓS9WSd?ô¨S=@Ø7@Ø7hí;	N>xl4>½ðZ?«)á=»Ã©=ùÄ)?ºÃs:ÅÊ9:ð'?ÉS=ºí7ºí7hí;µûn>äæ>©Q?y¢=w:=Å?­ê9¬:¨4Î>HóS=3737hí;å>µ7>fl]?è<>qÈ=-r+?Ð÷b:^5?::ð?°T=­7­7hí;#Ôw>¨=>Ñ¾Q?AÏ²=ÊÖ=oB'?±8®Ì9L§Ý=ª+T=&.7&.7hí;Ìw>¡>8PT?&<¬=T?=ZC)?o:2=:?ÉÄ> GT= C7 C7hí;)À>(0>4ü]?;ß>Të¼=U²2?5:Ú:¯¹:o?H T=Y7Y7hí;Gõ>¿w>ar}?<Cñ>÷~­>ÿ1?Ì°:&cP:1Y?¸©T=n7n7hí;`A>»+>qðT?´µ,>FÔ	>¢d ?zR:J`h:eàç>ÒàT=
7
7hí;ï>Z*>ÏNb?ÛðB> ¤>;Þ'?S:c:LÅ÷>eôT=77hí;Ë?÷K>)¹?n`"?´v>ìá?_t;XÝ:t?õT=¯7¯7hí;+µ
?/w>ÿ}ã?ñÉ½?DC?qxx?Ê©;á6;w¿¡?øT=yÄ7yÄ7hí;ºKF>*wÞ=Þ/d?á¨ =.nB=S?Y&:ÂW9x?úT=óÙ7óÙ7hí;Si>6=9Ó?| =,=-?ÓBs9öÈÎ9$>bûT=lï7lï7hí;#Ä>ÕÔ>i?I¡>M V>p`@?¸:g¾/:0(G?¾U=æ7æ7hí;za>UZ>¸ÐV?´î>nÏ=J%?P:¸Øa:ïÖë>CU=_7_7hí;3¬0>LVÈ=¯Âa?±>Ù}>ö/3?ªz:÷:Jü>½TU=Ù/7Ù/7hí;ûúª>0";>çi?s>'}0>8E0?\:&X:j±?U=SE7SE7hí;Úo»<ò`<V?°[Z<47"<ñL,?LþµkÛ8½X¼@U=ÌZ7ÌZ7hí;;Ë=m{j=â]?òÿ·<ªT<¡§?Ï:7Ø'¯8=: U=Fp7Fp7hí;Àr¹>l!O>º3e?ú`>¨>Ä^4?g¯:½?H:tÚ_?ÕU=¿7¿7hí;¥µ>>ûöW?CÎ
>K¶â=Æ¼?æþ:Þ5w:
ð?V=9797hí; Å°>NS>(V? ð=^µ=Ò)?´%:K=:õ?1V=²°7²°7hí;&2¦>öï<>Á/a?'f
>çÇ=^Ó5?ÃÜ:ÓC:Q¤ý>pÓV=,Æ7,Æ7hí;.ç¿>iÈ\>y^?O>³Tó=Óí'?×óU:=>):hÐ!?,ÜV=¥Û7¥Û7hí;q>Ü">µ/P?=Ö¼=((=c<+?ÓÌp:ÓC: ?êW=ñ7ñ7hí;×Å?Õ0>±¿?95z>ÂC>Ål?õÌ·:4Ýt:Õ(@?øW=77hí;?¿¥4>²}º?®Éµ>!K>çü«?O;¥¹:s?B!W=77hí;_7>/á=_P?*v=%P;=g~(?g¹­9¼Å9"¹á>á)W=1717hí;þßª=]4L=p7V?ð5>6Õ>l¦0?.i9Ð9 TB?ÝHW=G7G7hí;t1µ>äÉJ>é¼d?>Ëúâ=ç¥1?wI:Å5:0h?ÃMW=\7\7hí;\Br>WÏ
>ÎªZ?<>×é=Û!?Gq:]þo:ÃÜ?ÄvW=øq7øq7hí;c>lI>ÔÚX?¹ÇÉ={°=.á.?¿:%S^:B? W=r7r7hí;¤ï^>.>ÏÓX?èÎ'>8Äù=ÿ+?¬t:k=n:×?²W=ë7ë7hí;ù­Ù>-µy>0*_?Óg>µ79>¸=4?å :ö_:[B(?ÒÐW=e²7e²7hí;÷>¯5>ÌZ?-}5>]P>õ,?e:Fâ::ÕB?ÔW=ßÇ7ßÇ7hí;èu;>»å=åP?=nÚ8=àÔ6?5::'Í4?`ÚW=XÝ7XÝ7hí;õbh>ø
>ö¨V?ÍT>Õ<(>V¸!?ï¢:kÎ:©	?iâW=Òò7Òò7hí;ÙTT>í3>ÙþS?t}É=Q§= $?	OR:¤p:l»ß>AX=K7K7hí;Geø=Ü*=óñP?~r=Åé<FG?µåq9cÌB9½ò?FX=Å7Å7hí;
v>íC>º¾W?~£
>d¡à=Þÿ?{:Å»x:ãR?õWX=>37>37hí;JY>ö«û=K]?ÃÖ>ÓN>Oá0?>:Z!:W¨Ð>UX=¸H7¸H7hí;înª>LÆC>óÜ^?¾ðù=×y¶=ãR/?ru:nP:.`?©X=1^71^7hí;/o>QÖ>ä®S?ju·=Æ=)?<i:\W:&w?ìX=«s7«s7hí;
m>
>)W?¾!)>ô8>#'?à§:Q:æjð>
ñX=%7%7hí;?ÁN>uFû=|¤R?ÁÉ=]]{=[·!?ÉA:úB:Rÿ>ÄY=77hí;ö=>±¦'>PºZ?xÞÔ=ÿÚ¡=ÐW(?Ô`:PR:~ÿ
?JY=´7´7hí;§!·>	ýN>|~b?ÐÎ>«­@>ïl8?:¹h:
î,?b	Y=É7É7hí;9¥>>&ÀY?P î=Îö­=Ï/?Ü5:nÝS:1?Y=ß7ß7hí;Õg><t>FS?
>d5Ú=M0?µ O:x:$ÖH?,Y=ô7ô7hí;wôE>-Dò=;-Q?^9=Â¹R=éë'?FÏ«9Ià:Â¦>WUY=þ	7þ	7hí;r>ì>ÆV?ØT>CÍ=Ðë(?0AK::R>:Ç²?K`Y=x7x7hí;Ê->ÇÛ3>Ù-W?_v>SÇ=N&?7^:®@:Ò?ôY=ñ47ñ47hí;£éª>C¤C>I¤_?u]>]>õ1?WPW:Í5:Â,?KÀY=kJ7kJ7hí;¨Ì<ÙP<ÂL?hÃÖ;/QÅ;?Q?[*ã·¢·694#½ÝÓY=ä_7ä_7hí;
S>ï>OZP?NOv=fQL=N?bÉ99É´9ïÖ>[×Y=^u7^u7hí;)5>§ß=uMO?R¨X=þj.=ÿ?:È9Éª9¨ï>qøY=×7×7hí;B >*0>>_X?}øÑ=YN=È,.?8}p:Í>:S!?+ Z=Q 7Q 7hí;Zf@>û`í=~O?ê@=fe=Ý?i è9G:¼Ì>ylZ=Êµ7Êµ7hí;õD=U{ä<Á­\?QåÖ<ºr<ÔÑ/?Ox8p±Z9~#0>ýZ=DË7DË7hí;J>u.>®ªR?)=¶bn=HH#?¬Í6:û@':pæ??Z=¾à7¾à7hí;å»è=y5=-Éd?~>> ~>{q&?µ±«:Ñö©:M?«Z=7ö77ö7hí;x7>BÔ=qT]?\Ô4>zÑ>´,)?Z<½:p«:ÜI
?üµZ=±7±7hí;)Á>rÜ^>â]?!F#>¦û=Ø&?=7J:×g:fIß>*[=*!7*!7hí;¨>¦Ø*>ÙBW?1ç>Çå={D.?|¯9l{á9rÄÆ>,b[=¤67¤67hí;Wq>¯(>y[S?ðh>mO>]?tî:F1ó9§Z(?du[=L7L7hí;µóh>]>2nT?j²=J=g%?=I:Xp):O&ï>[=a7a7hí;<É>[
h>I\^?ü>
gC>U.?oÜ:ÝcÖ:Ù³?~¸[=w7w7hí;ßX®>bI>Æy]?±÷M>#G>&?FÀ:»O:Ô$?Í[=77hí;¦Ô>k^0><X?*Õ>÷uò=z#?ÛQ2:®G:7î1?|û[=¢7¢7hí;M·=WÛd=eRM?7<Ã<xD?ô9¸S9´~¾õ\=}·7}·7hí;>Ë@>;×Z? >à»Ä=Y`'?>K:á×s:#?o\=÷Ì7÷Ì7hí;	Øm>VÉ>VÞa?73j>5£;>nÃ?UØ§:  :ìý?Ú²\=pâ7pâ7hí;á¯>F>º¸a?4ö=¿©=E:?]0:):þ¸?~Å\=ê÷7ê÷7hí;ª7¯>á¶K>b0\?^>GÔ=ú°+?UBh:\~T:ûç?õ\=c
7c
7hí;)>É§ª=ËAR?$<§<Ôv<r-?´^9lÔx9R>v]=Ý"7Ý"7hí;&z>¥@>gU?lKÐ=Òþ¤=4!?¡nò9Ç¸*:òÃµ>ì"]=V87V87hí;_þS>Üú=X?!1é=ùð½=q%?¢Ga:î:â>fL]=ÐM7ÐM7hí;úñU>ÿ=¯V?;	Û=vÃ´=à?:½R:¥0?çT]=Jc7Jc7hí;÷¬>­M>HW?«.>[×ÿ=?Ç.?/"::?qe]=Ãx7Ãx7hí;S¨>%#>X?¸Õ=V= ,?Ô6R:ü:Æ	1?»]==7=7hí;BÅ>=ÖG>+z|?øÑ=¢=D
%?|¯D:ßÕ&:Óæ?
½]=¶£7¶£7hí;XW²>àø'>Êæ?tqC>³:Ä=uù~?¿3½:Iç>:ò·}?Ü]=0¹70¹7hí;ÒÎ®>îâD>äJc?±	>ëyÌ=c,?,ý[:]Ã:ÄÒ>ìó]=©Î7©Î7hí;+>ÄãÒ=º4P?èÉª=j=íY&?Oùã9l!:V©´>Y4^=#ä7#ä7hí;Ì®>^y>×âS?¥Û=Íý£={+?ëQ&:^:ùp?m8^=ù7ù7hí;
u8>â=jmP?=\=	L?t:
,:4¥Ø>!V^=77hí; «y>­E>éW?ªÜë=Y°=+?U:8:ÀÂ?ô^=$7$7hí;Í>oA>Fí[?kò=^¸=Ç(?w:je:¹?¤ç^=	:7	:7hí;½n>H >ß¶V?dÖ=hÃ¤=à&?ây:Iz2::63?¸ë^=O7O7hí;yÎÊ>rMi>^?±ßH>	>×0?+:Às:,U?ÉO_=üd7üd7hí;.>G#>älX?3>ÕÖÓ=t!?¹îl:#O:$i?¿_=vz7vz7hí;.Ë¡>o<>%Î[?çL?>k>ëà#?öY1:v:
H?º_=ï7ï7hí;NiÛ>j!u>ñ#e?A>:°1>æ8:?3×:8»§:$$?ß_=i¥7i¥7hí;«<=?<#^L?=<0ð;ØÐ?>8«è9(¯=Åæ_=ãº7ãº7hí;TD[>ý%õ=
ùd?Wkn>it>?c??Oï9{¿²9P&+?Ø`=\Ð7\Ð7hí;=×µ<¥`N?gÿH<Ó27<©o?¼89ÇÒ8ð]`?k
`=Öå7Öå7hí;ÁEu<<ÊN?­°;/G;hù?ýlÿ8´Wr9é>.`=Oû7Oû7hí;§>ØC*>èqb?þnU>'u>ßS+?êÎ:D9:8?8`=É7É7hí;?y`>?½0£>èb6>he?g§Ó:w{:LÌW?^`=B&7B&7hí;¬>£Æ0>&S^?ý{B>(>ùL%?Ý:ÎY: !?Vf`=¼;7¼;7hí;¸Û<ø£<7*L?Nj<°v<ê.?ô.9Ú89^gó>$`=5Q75Q7hí;AÏ>Í">³ú£?^ê¥>´{K>¼P?Ó:3~:DkJ?#ª`=¯f7¯f7hí;ò·>FON>g@d?P>®>çq.?`{:û`|:l?ÑÄ`=)|7)|7hí;9>¸0>WR?Ëe
>g8Ñ=G-?À:X8:¿ÚÚ>Tö`=¢7¢7hí;Ào>}Í>7U?³Í=+s¡=í#?Oý :8:Ä
?a=§7§7hí;ÃL>ÅÈ6>4èZ?÷ñg>d6>oÆ"?&ß:ÄÖ:¯?Rna=¼7¼7hí;×¦c>ì¶>ÿ#U?'Tò=©¿=²Ö!?©ÃX:2OA:Ý?°Øa=Ò7Ò7hí;`ä>gUº=w®P?©) =ºî<dÀ+?~z9à9gQ?P.b=ç7ç7hí;!í>Ù}w>òCu?ú>npF>½Õ0?+Âd:g(: à-?,0b=ý7ý7hí;íÙ[>Hö=<³d?í¶´=O;=üv?ÑK:îØß9%/h?mRb={7{7hí;Ùø=XVs=Zæ?Pü=T=?Â£È8<°e9¦_>Tb=õ'7õ'7hí;ÓS¬>ÚÉG>
Ð\?ÌØ>Ó¾»=Ç3?JÏ;qñ:}×?íb=o=7o=7hí;.Ç%=ÿ2Î<ÑM?A·Q<¥6<f?js 8H$
9á>¹b=èR7èR7hí;-¾=>Þè=sçP?û-=4Ù=ú=?®T9]´r9¶ß>®åb=bh7bh7hí;q>ß>ïT?åp¥=²=§6?±l:xÖ5:ý&?ìêb=Û}7Û}7hí;Åa>¥->ïX?À,ý=TäÊ=í¸?à4:r:Hù>öòb=U7U7hí;\ø>uñ>
 o?NC[>È>Ì.N?A:Oöa:¯Y?c=Î¨7Î¨7hí; kÏ>`{>Vº?t>{ >cNs?"®:±_:
SH?c=H¾7H¾7hí;êo>¼$>vÙQ?)é=sc±=r>(?AÉ[:nC:àó?7c=ÁÓ7ÁÓ7hí;÷þd>­8>	Q?ÝÆ=eí=&&?¥ :$î#:Bú>Qc=;é7;é7hí;[Z>ô5'>YU?ü6'>>_!?É2:0rM:ÈÞ>6Úc=µþ7µþ7hí;{>ë>pïT?
Ié=æ¾°=>ò(?[½c:Î$4:¨Ñ!?[Ýc=.7.7hí;¨í=·Ë;=@K?{F<Ñ.<
ÿ?*ÁÓ·l9e½Ëæc=¨)7¨)7hí;¥Ð>+>¹a?Uòc>q*>Ç+?)µs:å ':y¦:?d=!?7!?7hí;{t>ôá >V!Y?~
E>Å>Nø&?è,:à¶Ü9H?Ü9d=T7T7hí;}>9}>ZjT?gÍÂ=í©=ö\,?iCG:HMA:ò?Nd=j7j7hí;û>àQ$>mKR?nÈê={â·=ÿm#?,LØ9H::=Ï>id=77hí;¢yÐ>§uo>à^?0áT>>ï4?¯Ù:i«L:Êª#?¯d=77hí;òq>²å*>àV?44>y5>,±+?ÉÞ;:´u:ùS8?Úd=ª7ª7hí;ÉU>ô]$>yÈR?â¸=ãµ=WÓ%?|mî9¹¯9s¬-?Lüd=û¿7û¿7hí;vøÔ>¹î=Áaä?½µ2>¡=n§?¨¦&:	÷:§	?uýd=tÕ7tÕ7hí;¼bû>>F>Å¢?ÕÒ?çõº>lÓ@?IS2;ß{õ:éö9?N%e=îê7îê7hí;lh>¯>0]?#7)>Y>Ö%?ã<:Y3!:©¾?1e=g7g7hí;Ü>Óª7>ÆV?oÍ>CÍ=¤ ?S¸:nI$:òjì>(:e=á7á7hí;ºÌP>A>ÛbP?ã§=}u~=jç(?ø¡D:.°:Þ+?­@e=Z+7Z+7hí;CkH>3ø=d·N?¬¤[=·.=Ýé ?º»Ñ9HØ
:þYÁ>äre=Ô@7Ô@7hí;5>SÚ0>ËU?>òã=2s/?ù.:c:àw?Þte=NV7NV7hí;w=<õ»b?E^«<ýL<&V?-D9(/P9<ñ><£e=Çk7Çk7hí;&ñM>«)÷=.NU?}Û =z=?Úê>:Iì:Çy2?Vòe=A7A7hí;«==<=ÕlH?aÐE<:i%<	?s·$¹¬;>8y©Ý¿ëf=º7º7hí;øp¡=ÂõB=§üS?R­Q<@d3<þ?D,ò7Ãß8
>æf=4¬74¬7hí;>>Ýæ=¡ÏR?kÎz=fÆJ=ÂQ?`ÊÑ9öb:4XÆ>îf=­Á7­Á7hí;-%i<?D<\L?d/'<Z<DK?88v£N8Ú¬>è)f='×7'×7hí;Ùþ>êm>Z?]b>x1>_#?ÙÍ:Â%:µ¢ß>¡¥f= ì7 ì7hí;R>W4>n]T?U>îß=I%?ÒÑU:n:¸ËP?=©f=77hí;Ï
©<Ñ7Q<åÚN?wá;]ù¡;u,2?o¢=9ºú8®B?Á¶f=77+<pÚ>¼=þT?«>>1ç×=±\ ?ÈÒ<:a-:5?Þf=
-7
-7+<¬q>Í/>)X?Kí=á·=/%?::«JÉ9ì%?Bg=B7B7+<yò>ZÑ*>Å¸`?ô?ÂÖ«>A?J¥:ô}:æ&?Hg=X7X7+<ÚÌU>?>:P?QGT=­'=p"?ãÝ: ×9ä;1?Ng=zm7zm7+<r>4>ö~W?sDú=ðåÃ=]#?é:¤z:É(?àWg=ó7ó7+<FÞ>?">yÌT?q¿=C=^Õ'?I¥Z:áö^:
û>Áog=m7m7+<îã=%Ü,=6L?äõä<áÆ<ø[?;U´8,Iä8¿9Ê>üg=æ­7æ­7+<vZ>s§=4­K?Sg^=[<=F#?k9k9Ûñ>rg=`Ã7`Ã7+<&]>Ñ">¦gV?óÎå=gÞ¬=&)*?Gîó9Åi
:Já>$g=ÚØ7ÚØ7+<L>l>ÉU?:ú=ÈÁ=ãð%?T+X:>xP:>º?ªg=Sî7Sî7+<é¢%>õäÄ=Ò[W?	>[rÍ=B¹*?]::²R:D?±g=Í7Í7+<oQ¤>rn>>;å\?Y=>´Lâ=Á+?Ô¤N:1U:7Ç÷>ñëg=F7F7+< ¿>I@S>#g?bÀ$>Ûì=ýL2?/÷:ài:5ö!?uíg=À.7À.7+<ÆÒ3>ÿ8=X?ÍÊå=Å_=ïq?ØU«:8÷`:¤øB?úg=9D79D7+<«´=v2 <cT?S¢ê=#Ç¼=´?:Ï<91ö9Â?¾;h=³Y7³Y7+<y<>ææ=¢Q?[´=ó/=V:!?²v6:4õ:O_#?oCh=,o7,o7+<rÜ>­²'>j#]?³÷>f>Á{0?äÌ:¡Î°:ÏT?ÁXh=¦7¦7+<ÐA>âjë=ºR?`=ïÐR=&?9E:z|ô9ðd?wh= 7 7+<1ª~<^Ñ<!R?
 ;ò}e;`ã!?è(8(ÿ·¾ç¿èh=¯7¯7+<âÔR>ªJþ=z?T?ï¨=.¡~=Â×)?p
^:QSX:c?Òìh=Å7Å7+<åU>a½>c;R?&#¡=Éþ=áä?,¾ª9f)®9ùú>i=Ú7Ú7+<h>ñÄ1>8X?ô=.ºµ=Yï+?y":©:4È?i=ð7ð7+<×qu>¹>uHO?¬='Q=0¸%?¬9[Ï9äyÕ>ð(i=77+<8àm>Ñ~
>kÙ[?i,t>á0>F²0?b>U:}áW:oßü>»Ci=ù7ù7+<¬>pY$>ÑW?Â½=7é='?ÞçS:à:1:1?þ^i=r07r07+<»Ü>É>zäU?tM>Em¾=	,/?`:Obè9@$?rfi=ìE7ìE7+<Üh>e>#\?¾>¢C>þ(?âá:ú9?^ni=f[7f[7+<>>"!>-uX?¼>$Ïá= 2"?&O:^ï:d!&?Hi=ßp7ßp7+<Òy>>z±S?ý±=ð"=/?Û©I:jz@:¼?ci=Y7Y7+<6my>º> T?mø§=Ë¥q=bò1?ÐG:Ï#:¸?§i=Ò7Ò7+<Ôº>T>a?¥â>É.G> î/?¿:¤uX:Ü/?êi=L±7L±7+<²ðZ>×8â=zÂw?û&?ÍÇ>u8(?@ez:àH:¨?¡fj=ÅÆ7ÅÆ7+<p=9F=<R?23æ<pB¶<«!?69ß39?¿_?j=?Ü7?Ü7+<ßE>Þa->g\?ÖÚ	>&²É=tø.?tuv:vE:Ê¨?j=¹ñ7¹ñ7+<sh>Ì3>W?£>Uë=~û,?3&´:Å:1þ.?j=2727+<^s>O£>t#W?[K´=e³=US+?95P:h::Ú4?UÌj=¬7¬7+<s¬B>ö{å=Ï*Y?
b	>ÇÜ=ÞÓ?+:;>:Ö_Ì>­k=%27%27+<ëVx>.>WW?Fòc>)[5>â ?2:^
¬:Äví>á)k=G7G7+<E6>y(>X?Ã=ò.=VM&?U:lF&:ë_ä>«3k=]7]7+<¦>Ü`)>©Z?à=>©2>J(?9y:¥zY:è®?Ýk=r7r7+<¶ >Â¸5>=[?ðÓÇ=ý=é*?8ÉB:WÉ:Ö@?k=77+<(!F>dLÌ=Ex?×?*ËÊ>¾7*?ûó;ìÌ§:BðP?k=77+<|<>þöè=O?¼Á=Åy=B  ?èdz:¥G5:Í0?ºk=ÿ²7ÿ²7+<Â¯>;P>"X?a->ÝQ>U'?¥°Ð:ÍP :&?Ôl=xÈ7xÈ7+<¥>äÓ=~Ø\?j>E:>Q'!?öä:í:vÄ?=l=òÝ7òÝ7+<íÙ?O¡>´]?Ú$û>°h>Ã&?ýs;Óg´:Æ^??l=kó7kó7+<¤__>Æ>£R?üÝ=¦äF=³à.?;r:Ø"ö9éZ?¤Bl=å7å7+<2>¥.4>+eU?fÉ>3VÞ=ß)?Ë°Q:D,1:~?Ýal=^7^7+<´·>d5>aX?Ts>oêP>À$?·Ò:Ì¿¶:°}?@vl=Ø37Ø37+<O¬>½yI>ðZ?ü>Ø¦Ú=ë*?s®X:7=j:«Ïì>³l=QI7QI7+<sÕ<Fû<K?ÒÅþ;¼ÔÞ;"Y?_µu·¡¨8ýº½Ýl=Ë^7Ë^7+<NB®>O>¯iW?¢ô!>íò=«*?Pz:4:Ýyë>È±l=Et7Et7+<P©>é¡%>UóZ?i'>uç=*?¡ÔR:7&:["?´Ñl=¾7¾7+<Ö>9·=ðÀL?6=ÒBø<â"?4HÞ8í/9>º¡>³Ýl=8787+<ø>¼+>:ö_?¨Y>u¥°=:?Ã:E\_:|Ü"?-m=±´7±´7+<Hé>vÈ>V?ô	>Ð¹Ñ=Gd(?p87:+û:´R?ºm=+Ê7+Ê7+<Ô¼>.>#¸Z?,U>¿À=%®1?­5:ûÇ0:|#?m=¤ß7¤ß7+<ÕK>|ø=HÿQ?Ò±Ä=Á"=ó5?ÀZ::YÏÓ>Ím=õ7õ7+<@?»>FZ?ûÆ>6H>3Fm?æ::-¹F?Wµm=
7
7+<È>ë2>UW?íD>
>ì&?ºUê9¿:ïóá>D½m= 7 7+<>û)>x[??dÍ=7§=R9?åò[:m7:RS?ÆÊm=5757+<ð<9ªF<M?ýdÐ;7¹;3?Êì¸4N·8ÓX%¿8ñm=K7K7+<5º=ý:k=øK?`ïR<p0<É?'%9¸8E@þan=~`7~`7+<[q>ám>^þ[? ²=°r=X0?+W3:èöV:[Õ>n=÷u7÷u7+<ÕL?ÝH>óÜ¨?q}>$Ì>¨|?zËË:Ù¼V:Wôr?
n=q7q7+< =>»
%>þ*^?C>-Ç=³2,?ë:·7: ?|­n=ê 7ê 7+<}ç?pÚn>r(?2Ý!>cqß=Ýr9?f:,;:?Ä®n=d¶7d¶7+<¸È>»ô=]eÑ?ßÔW>åß=Çw?`Î;:Aw?é±n=ÝË7ÝË7+<
M'>a¬Ã=ZáZ?ÖA>Çi>Ë-?Æx½:A¡:f?ÉÐn=Wá7Wá7+<¶>>H%ê=IÛO?Ì!>±ªé=ìÏ?w°8:ÞG:D?ÒØn=Ñö7Ñö7+<rÊ>°h>aº^?ÎÅs>©g(>ôH9??mÀ:µ2:Òê8?çn=J7J7+<¼lÑ>ì´n>¿`?_>7>3?©Æ®:äÌ:­h?Ðho=Ä!7Ä!7+<[3=(l9=>L?'ll<ä®;<=!?QØo9e89Ó}&?no==77=77+<J>¿m0>(à_?1.>ÄOý=Ê
0?:Úû:Ìaâ>¡o=·L7·L7+<È2¼>=C[>»[?¾M7>²«>¬¬+?sª:?:5+?IÂo=0b70b7+<(Yû><F>°fq?æâQ>b«>û>?"EÔ:M:£+?)Éo=ªw7ªw7+<ëò§>0ý@>ÆÈ^?î~X>Ü~>c:?b:·:VÓ÷>Ïo=$7$7+<òãG>¹aó=ü@R?°¿=9
=ua!?¹Xª9ðkþ9Cg«>Óo=¢7¢7+<\>ã}>­c?åyÞ=P{¬=í%?sL:uR:Lò?Ç%p=¸7¸7+<|¥E=Ü|ù<5ÎJ?©6¿<éJ£<æâ?.9ÛH9g(Þ>»Yp=Í7Í7+<<N>§7 >'^?O?>óÕ></?¡Zi:|G:,»?ip=
ã7
ã7+<e×c>@®>Þ¢b?t>¦O>CÙ?ZV«:Z:ñò?±up=ø7ø7+</1J>Ô8ø=P?Tªé=bs·=Y	#?°HM:JÈ(:®?uÉp=ý
 7ý
 7+<ö¡?/é>k?G¢>6>ãc?få:{!:Ýc?q=v# 7v# 7+<ÜßÕ>äßl>$g?>¥A\>?1?[Îy:Ì.:åì6?²q=ð8 7ð8 7+<ZN=^Ëù<9S?Î<¥°<sH?M9bã9Ïy>cq=jN 7jN 7+<á.·<Èe<ºL?4,k<èA<=?ªe¸l7Ö¿â÷q=ãc 7ãc 7+<íU>ÁR>/P?ÙÅ=ÆZ=W­?¨8:pü	:G?yr=]y 7]y 7+<8$o>í
><'X?tc¯=q=p?Vpm:¶*z:¦ùò>°r=Ö 7Ö 7+<S>¨k%>;*Y?ýX
>"Qç=,n?T: g:)?Æ,r=P¤ 7P¤ 7+<Òå>æÝ>HY?,Ðö=,¨¿=/Ö$?FA#:Ä=4:Âßç>âKr=É¹ 7É¹ 7+<Bo>P>vg?XpÆ>t>&t7?~­;æ:{´'?´r=CÏ 7CÏ 7+<0¬ >->>GHX?Á7>:Õ=¬#?º±:Ä/:ùé>}¯r=¼ä 7¼ä 7+<	B?â>©¹?«>_>|?âæ:qÂR:¾8?¸ßr=6ú 76ú 7+<xS>¦_>ÏûR?¾¤=å=&?Ú±.:È¿2:1ú>s=°¡7°¡7+<,»>lÂQ>od?bÎ&>2Õû=)?©U:îõ1:¾D?¸¤s=)%¡7)%¡7+<fÿ>z >ÁU?Cè>oÏ=0\?>À:":Ã¤?TØs=£:¡7£:¡7+<Ë«>½I>¥Y?¢>CÎ=a¦%?Û¨^:5{;:x?t=P¡7P¡7+<>±n >C(a?Ìü=j¥Á=$î&?ï$9:HÍ":ù?t=e¡7e¡7+<w>H&>¶i^?±ø>+&²>32?îJ:Âv,:z?ÒXt={¡7{¡7+<^Qs>F>ûªV?¢å=ð·¹=;8?ñH:±Õ:7
%?¿t=¡7¡7+<l4v<\¨<aÌO?Þ3U<øb,<|N?Ä¼8ª)}8=m?X³t=¦¡7¦¡7+<%>8>Y?+¦ã=.§=¬Ø-?Ìhv:î!B:èw"?×Ît=|»¡7|»¡7+<B²>'ýR>ÊX?,(>îÿ=Ë(?×$:éH:0?öÓt=öÐ¡7öÐ¡7+<UéI>Lö= ÝQ?f÷\=tv!=õ+/?O¼:é:ØCï>Õ
u=oæ¡7oæ¡7+<<G>¶'>ð~U?tÇ=Ñ¶=B-'?f1:àÜ:½ï?äu=éû¡7éû¡7+<´²q=&³=9J?é¨p<ïý<¯¿F?½pZ9öK92	?Ru=b¢7b¢7+<Ï´>PÏ>2^?
|¾>1>`¥%?:å:)¶Ç:OÏ?jku=Ü&¢7Ü&¢7+<]>Õ9>ÌºW?ÌÙ>»æÉ=r(?<-:vÔ!:Zç?Á¿u=U<¢7U<¢7+<ï¬P>tö=<'Y?^_Ý=ÚG¯=¯¨!?l}~::îSX?*Òu=ÏQ¢7ÏQ¢7+<*­y>H\>eiW?,þ=ËÅ=|$?`Às:Ó 8:ºr)?Äv=Hg¢7Hg¢7+<Î«>/3G>%Ë\?«êX>!æ">õq*?d.:Dð.:uiÿ>U8v=Â|¢7Â|¢7+<«g>`¢
>6NQ?üo£=GÆw=÷Ü(?ÚÂ9óÎ¼9á?:v=<¢7<¢7+<±³>T2>Î¢V?{úÿ=ZÅ=Ó%?k¬:¸"Ä9¿@?xBv=µ§¢7µ§¢7+<R© >Æ:>5\?	>ÞlÃ=W*?y³:Xt:½¶?ÑNv=/½¢7/½¢7+<xKf>ËU>.o[?Ê=}Ð=a3?¾:YéÔ9Öü?v=¨Ò¢7¨Ò¢7+<>Ñ1>rö[?þ(>¯ø=-?c¨¸:*:ñÿ?²¢v="è¢7"è¢7+<R0R>n8ý=ø~T?l£=GÊq=J-?#:Wì:x,?!Ðv=ý¢7ý¢7+<n¯Õ>´j>°i?åòP>¹>¦7?<QÆ: :ê?Zãv=£7£7+<Éâm<# <M?Ä°<Vy<m?÷o9Qý9ßKÃ>_)w=(£7(£7+<åY>+>hòU?FY·=î=&*?Þò:èÖ9-?92w=>£7>£7+<¯`>Ôô,>æ¨X?3â=k¯«=©¤(?"Á:¿$:I?Ñ[w=S£7S£7+<s>jf>WS?|¡=$'=$]!?í,%:lô9ÿ,?1_w=ûh£7ûh£7+<çxÞ>gPG>Lß?Ô7B><Óò=uÁL?ç:zó>:ªÌ3?[`w=u~£7u~£7+<ø¼¿>ìÿÒ=j¡è?Åf>ò=,Ë?Ü§·:P:\ra?$w=î£7î£7+<¯½°>¨ M>Ê\?è=FÄ¤=D4?å{:î:§uQ?}¾w=h©£7h©£7+<.¦W>µW>úÅS?&O²=Å=ÁJ#?¼õ&:T:Ê|
?áïw=á¾£7á¾£7+<Ô¥=ÂhM=ßaN?÷:O<!,<8½?(ã8GEè8
]ú>o)x=[Ô£7[Ô£7+<*>ïæ°=`?§Sh>7¨>Ù´F?Ëñ:±%:±|á>Å<x=Õé£7Õé£7+<÷'£>£:>Íë_?ëO¶=î±=õ@(?ïD:Uà:ÇZ&?Ix=Nÿ£7Nÿ£7+<<Ê>D¦a>!Øe?P0>"º=@8?*­`:V2:CB!?´ax=È¤7È¤7+<Ø¦>ð@B>XçZ?6>4tØ=D`)?0U:tf:Ü­?f÷x=A*¤7A*¤7+<h0$?¬>s?iÞi>Þ<>XýP?2ç:Ôùv:ßüo?Öy=»?¤7»?¤7+<ù9 >Uy=>Ã{X?B+½=Ö=÷È#?gd:µe:
Oþ>Ã y=4U¤74U¤7+</>Æ3*>b]W?@,>ú)Ñ=*ª&?x}: 4_:[?r4y=®j¤7®j¤7+<rP=¶Þ4=%ØJ?îðA<q,<-!?HÎ7F?Ð8ý=Zy='¤7'¤7+<l5±>[£J>Äß_?>>qA>þÔ,?Kp:
w:é÷?y=¡¤7¡¤7+<÷I~>,>ÅÃa?«å_>->U!%?ÈH :*Jh:¥0?By=«¤7«¤7+<ÂúA>Qä=¿Y?Nz>==>êM)?À:Í0:Óö?WÂy=À¤7À¤7+<)ÚÇ>ê71>Y?l>h >ÀS<?h§y:½L[:·?ÛÃy=Ö¤7Ö¤7+<TÈ¡>P_è=;²?ÓË{>eÓð=±Ô?;Ì¢:´ÃR:	½E?½çy=ë¤7ë¤7+<?K>í°ý=_êL?èøt=7­B=Æ!?ù9qÐ:¯>pôy=¥7¥7+<ÕÓ¢>cC@>ZÎX?J= ùO=è.?iw:¨N:Û?z=z¥7z¥7+<
>Õ%>õùU?ôµ=¥à=.È#?g}D:c&H:Qû>¼#z=ô+¥7ô+¥7+<$ >'=>;oY?Hy>Huä=È!$?,Y:ò¯C:ô
?­)z=mA¥7mA¥7+<GÐi>ú>JT?,§=ü=¿ä%?Åï:è0ì9×k?B6z=çV¥7çV¥7+<îW>Üÿ=|X?æK>2Ë=Ö1)?øN:Ô´:£?Åsz=al¥7al¥7+<àJ4>lÜ=#ÊQ?â»K=%#"=²Ö ?¬1µ9¢Ö9ËØ>Zz=Ú¥7Ú¥7+<ÑªX>p¡>ð°R?èx=öS=X.?GF:´hé9|ê%?Ùz=T¥7T¥7+<Ø¶¡>òÓ2>Cg?Á>Ñ;c>ß ?!:Û:	?¤z=Í¬¥7Í¬¥7+<x>?Z=>À?V?ß_Ý=6,§=@)?.Q: }/:þ?-¶z=GÂ¥7GÂ¥7+<Lª>µ	<>Ùg?W·3>¡ð=72??ån:ÒT:4µ?ññz=À×¥7À×¥7+<V­=Z=prK?7|c<L<<y?dß9"]C8³cÄ?{=:í¥7:í¥7+<÷=¡Z£<øNM?¸hx<dÁJ<=Ò?qS9ß8½wÎ?µb{=³¦7³¦7+<o2>e):>T+X?á=FX§=,?:6ä:q?Ïd{=-¦7-¦7+<cýè>pC_>?M¼9>Å=?Jq?ó÷º:ÖÏ^:ZÑV?Ç{=§-¦7§-¦7+<ç"?F\>K?>éÕ>)ie?¦ð:o@:S?þ{= C¦7 C¦7+<­Q>­Bî=Ia?PÓ=Ì=¿8M?Ùý:ö:Buy?Í¬{=X¦7X¦7+<*³>®">j[b?£ï>í#]>Õ6?69Ê:¨U:.,?Qº{=n¦7n¦7+<,:ã>«¢L>!?5è8>8ù
>8µ&?Áb5: øJ:ýÆä>·»{=¦7¦7+<
Î>«ù6>Ì"?¹B>¿~>??bÂ:#Sa:]?*¾{=¦7¦7+<ä8^>ÿa>#X?4µ(>kÃö=Ô/?ÁÑÎ9¯¹9¦?)Ö{=®¦7®¦7+<
=Gm@=öDJ?{r<ER<*¼?=(8î]¾8÷=b>`Ø{=úÃ¦7úÃ¦7+<)K>¤9>&³T?õ¼º=,L=F"?(ù!:äú':Øö>@ë{=sÙ¦7sÙ¦7+<qÈ>'d>æ`?(ÿr>¶5>++?ÜùU:<tH:l¢?Òþ{=íî¦7íî¦7+<ûK?K
>)ïx?)>+âC> ?>?k¦:3Ô{:LÀ(?U<|=f§7f§7+<GÉ¦>÷Ø@>g]?[ó$>åCú=ýº(?õ:üÅT:!l4?|P|=à§7à§7+<°µ>¶Ü?>«ªq?Ró>O¥>*<?¡ ¥:@·:P½?²v|=Y/§7Y/§7+<é<ô<uÑL?*Q<dH)<!~?õä8xå¡8²4?îÿ|=ÓD§7ÓD§7+<ô\8>0nâ=ipP?ãçø<R·<Ç.?¾Ð¨9h¤9<»?ÅW}=LZ§7LZ§7+<ü >zÝ(>}­S?+²Ò=Á=].?W:á§3:ÅÕ>c}=Æo§7Æo§7+<e³Á<As<K?ÌÕ<ù®¿< Ä?¦®9ë-%9½8?¸}=@§7@§7+<¾>"GF>=õu?7o&>9à=>?f2}:jgh:·s?¢¹}=¹§7¹§7+<}>¨&Ö=?3£>ó#¡=Xj?|-Ò:½ïU:{?`Ç}=3°§73°§7+<öl=49/=")M?ÈX<±r<à?-Z·¶9={½4Ù}=¬Å§7¬Å§7+<~ä>åÃ¸=LN?¾LÉ<&Ú¡<m2?tv9rN*9<T9?à}=&Û§7&Û§7+<³#v>9Â>l±\?zaV>È­#>_¦'?÷j:¹#:n`7?Nì}=ð§7ð§7+<Ã¥É>Y0_>¶Jg?©«G>b	>t:?Ä?:È-:Õ
?À~=¨7¨7+<"vw>ä2>©[?Ó>³³Q>rÐ%?[?:dï:EE?ü~=¨7¨7+<"ø><Í¿=LU?
>ôÃà=w ?ÑI<:H:?þ;~=1¨71¨7+<JT>p?ü=ñrW?øé*>I®>¢¦#?¼¡:ûé:Lï?îq~=F¨7F¨7+<Ée>ö0*>Z°T?^Í¡=ñór=É}*?>Ì?:-:/
>?þw~=ÿ[¨7ÿ[¨7+<ú²>HÐ >½Ë\?<Û!>
õ=)?¡¹â:Ë¼´:¢ ?ß~=yq¨7yq¨7+<.öh>Bü
>cV?¸ß=Qµ=óî? J:Ø:0E)?y~=ò¨7ò¨7+<Ì.~>Ç>4Y?#µõ=Ó>¸=³*?4µ:%/:ì)?£³~=l¨7l¨7+<tgd><	>UT?ÞÑ±=.¶=}&?º[;:ç3:N?â~=å±¨7å±¨7+<³é>ç1>4
\?ü>záÖ=¯2?Óì:;:\?å~=_Ç¨7_Ç¨7+<ÙQµ>îO>h<_?×|>µÈ4>æ3?jù:
;_:*5?y_=ØÜ¨7ØÜ¨7+<$·Ì>Ô1`>àÁi?Pl­>,<>rÞ'?²:éC:eÅ)?Ïf=Rò¨7Rò¨7+<S¡=1rD=Í;R?l=ÄT=iÝ#?éÜ9¸æî9F¹ì>²r=Ì©7Ì©7+<mP>µü=DS?TRÅ=n=p²%?Ä:ó:¦¾ø>o=E©7E©7+<ª|>R
>¦U?sÆ³==ìv(?­nç9âÄ91v?
=¿2©7¿2©7+<Hó=>ká=ÖX?@@E>{Ð$>ø0?öì|:íÖt:2:?ù=8H©78H©7+<Í2q>±q>ÒR?Gy=¡³@=Á%?":"6°9Æ6l?Ö¥=²]©7²]©7+</ó¾>ÂéF>^Àu?µ=Q>+4>f·4?bü:%ð¡:¢AG?Ëå=+s©7+s©7+<ç¼Ë=9³u=[GT?¡)=©Ê[=âm?b33:ò1:"ç?Â=¥©7¥©7+<be>Ó>>§`?÷I>¾'>7?¾.:è>ò9ïô7?À
=©7©7+<¯ý_>>ÔãY?d¶=©<u=Ie>?5X:¼:ä?
=³©7³©7+<á>.!>Ad?_9>

>ï+?òs:ç=:ð$?Þ+=É©7É©7+<5ÝC>ð=ÅkP?oýF=vK=
î!?¨éä9WÉ:Èã>F=Þ©7Þ©7+<n>¬U,>óò`?-¿>i>\?4©:íd:¤	?m=ô©7ô©7+<ï½_>è>RÏQ?z=Óðr=Å?=£d:Ø-:¯W(?Vy=~	ª7~	ª7+<¡ú>ö©>mgW?=uxY=õT.?9ÀP:+%L:Fã?e=øª7øª7+<5¨>c;?>î`?+ò!>¦#æ=Ó$4?_&:ÐY:*?[=q4ª7q4ª7+<g|>è2>|^?øF>W>Mu'?þ¦¨:¶Å:s- ?Å =ëIª7ëIª7+<4(?¢µ>N?­>ÌO>ëU?J³:ÐÞ.:ro?á­=e_ª7e_ª7+<gë>0Ê!>Ö¥X?çÏ=}Í£=ñ&"?sA:io::ì?¶²=Þtª7Þtª7+<ÆE>®º >BtW?Íä=Í§=à.?C :E: }?Ã¿=Xª7Xª7+<7Ù>wqt>Ìác?`|M>d®>17?J
\:Öý`:,aú>©ç=Ñª7Ñª7+<!>õ/>Ù÷X?­ß¿=nì=ô/?u?:ä
:=0?ï=Kµª7Kµª7+<ï>)>ÅÚZ?>
J\>ÐÊ&?£·:/:
x?î1=ÄÊª7ÄÊª7+<E>">vDV?É)Ì=R=+?Ll:ß1:/à*?DQ=>àª7>àª7+<O>Âù=mºT?Q='k=£?å¨.:5:ªEö>ðl=·õª7·õª7+<r5M>#(ù=MØR?91=ÐI=£Ý'?Äa9Ü9ì¢>p=1«71«7+<£ô¨>`,?>?b?þl>">¢:?V°:_ãM:ï¶(?÷u=« «7« «7+<ÊÌ`>ø>ÛÇV?ßÚ¼=:S=$W&?íkJ:F¦ó9¨®T?U=$6«7$6«7+<Ù>B1>Y?UE'>A>«_$?d·&:Vé9Ïè6?6Â=K«7K«7+<fâ>Ì !>J{Y?@&=8F=­)?â_:JB:Á?Jä=a«7a«7+<uC¥>û7>!g?Îãa>ò3'>Rí,?Âë:cv:}µ?:=v«7v«7+<>.>müX?FÁ>¨ùö=¦{"?A:q:;?ô;=
«7
«7+<ñ£>~17>séc?¹>m`>³â%?[;qì:V&?N=¡«7¡«7+<W~>¿k%>¢;S?},ù= üÄ=é!?ã:Û9:t×Â><[=ý¶«7ý¶«7+<Ì¢À=tp=ÿL?¤Ý/<*í<I3?\q$7ò069»ç<\=wÌ«7wÌ«7+<&J>9Hò=gvU?=¸O=úN#?Ô:ì:ÌÞ>|=ñá«7ñá«7+<Ø£>ªE->Ûxd?´k>I6'>Ü÷3?tÅ½:âÐ:1?¥=j÷«7j÷«7+<éa>&>ÿÄS?o±=ýÜC=Ò*?p=:f¼¾9w%0?¦=ä¬7ä¬7+<K¦>¾E>W?Ôd>-/Ï=|#?¯Y:ÑL:
?»=]"¬7]"¬7+<ô>£=÷L?Ø/Ò<ú­<ns?G9¶87Ü?·Å=×7¬7×7¬7+<À¬=îd&=hJ?p<:ø;ÝT?ºàT8B+9s5>_Ð=PM¬7PM¬7+<ýHª>nG>¿[?ò->=>Ý%?J:Ìhm:ò¥?$â=Êb¬7Êb¬7+<)=µvE=G§K?éËF<Ëü!<?¼í80c9ü>½ì=Cx¬7Cx¬7+<åúÚ>ôZi>Ô:p?|Le>8L>u??o¹:6f:æL/?Z=½¬7½¬7+<# ?õ>Åîq?ã£q>Ù]>fâQ?-z:#TY:÷?Û.=7£¬77£¬7+<¸Ú<¼¼@<ÔVP?×S(<Þ±<S(!?Æc+¸Ów9S-¾8=°¸¬7°¸¬7+<­->ï½*>s,U?CÔù=q
Â=Í$?Èvr:u¼:32K?==*Î¬7*Î¬7+<¥>>>Ê×]?¦<>4Á=9?.{u:^JN:4Q?WE=£ã¬7£ã¬7+<ñ¢>ü9>¿X?:s>Ýë=­¸(?º: ã9ÏÐ!?âO=ù¬7ù¬7+<]Dt>ô>²6S?ÝË=^P¡=!?R³:ùsË9,·%?X=­7­7+<¡ûº>dV>^_?@:]>aÅ >"0?ÓÜK:èÖ:µ1?ÆZ=$­7$­7+<NØ+>QÊ=öµY?ðh>Á=Å+?Á:4r:b¢?m=9­79­7+<Mi¡>ðh>>)Y?§ 4>±>÷ô/?r¢::ö?ÿs=O­7O­7+<Qk^>>ùQ?$=+Ð`=0!?SVJ:¦_4:?P¡=}d­7}d­7+<Ê/>¶ðÿ=v8?O§=½<r=1?ñ@:fA):ê?×¡=öy­7öy­7+<ks>?=dõ?ËÒ¾=®>r=¤¨I?*b:ïb1:ç#?¥=p­7p­7+<¹"Ñ=å|=ðS?kºÏ=í
¨=Æ7?up89°[9²×>UÉ=é¤­7é¤­7+<Ò½I>à½ö=°OQ?:5=&tS=±#?Öö:Ø±:7Ôþ>kØ=cº­7cº­7+<å>¶~>8Z?}ø >lù=C7%?ÃP:e&:2i ?-Ù=ÜÏ­7ÜÏ­7+<íx>÷>62?lN>¨Â=·I?æoà:ÍM:[·?Óä=Vå­7Vå­7+<32=:|4=C]O?§À-<æk<(?Ðl88Ë5å>éí=Ðú­7Ðú­7+<a>ªÝ6>NìS?­Ó=©§="?z04:Ê):×?8=I®7I®7+<`¾J> qô=TT?qº=@¢=<P'?å¡c:ÕnM:øÔ
?²-=Ã%®7Ã%®7+<¸>ÃY>üIY?ÈÌO>OÓ!>^]$?ü½`:ÖpP:©
?2=<;®7<;®7+<°>£>ýe\?ê?r>¥3>d¿,?Wpv:§W:ü¡?lU=¶P®7¶P®7+<ªT>áEö=nd\?Hð=àÁ°=½.?{i:²?x:æs?iz=/f®7/f®7+<
ÒÅ>Öd>¥]?Q>¿"Ù=.?uA:9W:J÷-?=©{®7©{®7+<ï
­>}nJ>RÙZ?RT>ì=vO+?U:çv:7?ø="®7"®7+<©¡¥>QA>ò[? >¦ST>F6?º!a:^Ë:±??Ø=¦®7¦®7+<ý)ÿ>î2>ù¶?K]
>É°=N¡l?:7¢:Z+X?O=¼®7¼®7+<?nì&>Ò<Å? D>é<=?uì:C¸(:³?V±=Ñ®7Ñ®7+<O¿<?>l<eO?¼³¶;hÃ£;Í?qÃI9ñB¡9ê% >ÕÌ=	ç®7	ç®7+<Í0Ô>tpo>áÝb?8®?ÌÄÃ>¼l1?ý¾:1:j'?Î=ü®7ü®7+<ÄÔ>ÇÏa>p6q?(:>ÌR¿=U¬G?©:S:Áõ:?=Ù=ü¯7ü¯7+<ò>Ì">gm?g	?ã=Æ>l1?jQ;»ª;;2,?5Ü=u'¯7u'¯7+<GÐ>l{6>8/Y?ìû='¼=(b+?Ýn:/æe:¾ý?ñ=ï<¯7ï<¯7+<V)>\->µ T?ËÒ=ó-\=Ã8'?×æ	:°
%:&ãÕ>n=hR¯7hR¯7+<²>i¢/>ÒU?¯í=n¸=WU%?ÿ:Ó/:ÈÕÄ>0=âg¯7âg¯7+<!w]>±>®èP?·p=µ<'==8?R^:ù£9eX?U=\}¯7\}¯7+<¿&½>¨x\>¢[?Æ>sÖO>"e-?x :µêf:åæ1?;W=Õ¯7Õ¯7+<z~=oô"=b°H?!O<*<>t?ºö829q5Ï>Øf=O¨¯7O¨¯7+<füT>~Ó>àÍN?SWN=¤ù =ª$?:¡F:¶Dà9Ú»b?Y=È½¯7È½¯7+<íü>Ú>7=U?eÙ=ç®=î-?Zb:òE:?=BÓ¯7BÓ¯7+<fÝS=ôOú<Í­X?Xðò<yAÎ<ÞÃ?'9R98»>Ò=»è¯7»è¯7+<=Ý/=ñþM?C-#<çb<°?LÒ8æ? 9ºù§>$®=5þ¯75þ¯7+<Ãu>i>Ã%R?jÂ=})=<{&?xöy:ÖÆ$:],B?Ò°=®°7®°7+<>'t>
~	>Lc?&çÑ=»¦­=¯¸?t¦":Í²l:Üé¯>²±=()°7()°7+<g8>WãÆ=Úl?HË>õ²Í=2«;?ð¯:íBk:ër??ôÒ=¢>°7¢>°7+<Ñ³>jNO>/]?ïb¹=·l=X7?@:0Ñ:X?ä=T°7T°7+<
Â>Þ+>O_?GT¼>¢9>!%-?º]·:mßi:þ¶H?æ=i°7i°7+<¥>>°Öè=`Q?[­=i}=I?ÎÝ9X¡9&U/? î=°7°7+<Sc>Û¤(>²\?Ä%>x¸Å=ÚÍ)?4:wPa: ã%?sô=°7°7+<ûA>85>îé\?è=[_°=üÌ(?¼wS:4@:÷Ó?=ª°7ª°7+<R
?¥>`;u?Öj>j>{N?%Çª:Â~:F+?={¿°7{¿°7+<í2l>{$>Õ»W?¶>95½=¢0?îµ:"ó9¬a?,.=ôÔ°7ôÔ°7+<"5`>|²	>ýjP?á[=Ø`M=ü÷)?\A6:<^þ9°l7?´c=nê°7nê°7+<a/¬>êàF>Á£]?ùfý=; À=úÒ(?äE:ý=T:«°î>b~=èÿ°7èÿ°7+<X|>~T>ÈV?Û7=ji=ª#)?*:Ù:`N?¹=a±7a±7+<ÂÈ=W8F=>\N?P<lÔ[<8?Ù49Ço69èü>¬=Û*±7Û*±7+<ìz>K>¯JT?6Å>ãö>ñ,?pL:ðy:ûâ%?ÚÝ=T@±7T@±7+<þ>ÅÏ>à»q?kWE>Q1ý=G?µô«:lJ:ÍwY?æ=ÎU±7ÎU±7+<nQ=PK&=çX?	N<¯Ö;@Âu?ó:9J<V9RÞ>%ð=Gk±7Gk±7+<|?vjd>wï¡?D>Ö
Ö=k?m;¡:3iN:÷G?N=Á±7Á±7+<ÈÁ>½p>û²d?ô±°=2º=©¢&?Ö:á9¦#?==;±7;±7+<=YÈ>ºPH>p?. >TBD>ÌðP?mrä:¥å::_:?Ã
=´«±7´«±7+<Ö>Î)>qS?õõ¸=TX=D!+?$:Yíÿ9"$?=.Á±7.Á±7+<$>T0>>U?^Ñ=: =k&?I^:nný9ß`?,#=§Ö±7§Ö±7+<úÌ¯>sP>NçW?ª]×=¤¦=T1?°u:Ü$?:Ñ$?0=!ì±7!ì±7+<-> Í=èX?ç(=)=ÕÃ&?x¾U9°~h9{Zë>d<=²7²7+<	I¬>gôH>>z[?Ð|>³£:>Kb-?Y:X/::A??=²7²7+<n>½Á>|X?3>¦]>
S,?×nÛ9ïj¬9Aç"?rZ=,²7,²7+<
ÄÚ>`t>ÏKµ?|q>ë°Ô=WT?öâ¶:Ü-:û¤?t=B²7B²7+<DE=l\8=²âM?32<ç<À?m³9¤L8oý@öy=W²7W²7+<\ËÞ<P<tÏT?ªVú;ÝÒÅ;°ú!?þQ9Af9Û<(?ß=úl²7úl²7+<¬`>ìâ>ï
S?÷ß=];|=ë7?W>:Ì¯-:<F?=t²7t²7+<7>vÑ2>Ä0T?î®=3§=d'?5b:t[/:]V%?=í²7í²7+<*Pm>àâ
>mV?$S>k¦1>Bw?ÑÌ©::wa?î¬=g­²7g­²7+<Ãg>ÞP>/e?=ûT@=À1?wÑ9*áÉ9WÖ³>Í­=àÂ²7àÂ²7+<
I>Å42>E3\?K>®ä»=æ1?çP: M-:ÿ\I?¼À=ZØ²7ZØ²7+<[:<&±9<©|P?²Ò=Õ=a?¬83d8A>XÊ=Óí²7Óí²7+<Zò6>ë)Þ=`ÏR?ÇAª=´Æ=È`%?Ðö@:ßâ8:¬?æÓ=M³7M³7+<ë>e¡=K¹P?¢©>ùí=ÈÙ?ð|5:Ø£:do?Ø=Ç³7Ç³7+<¡Ì>s}+>K$[?âô>ÉZ>qÿ*?²%:èÏ9ãdL?8Ý=@.³7@.³7+<*¶f>Dò>É£W?9	>fãÔ=¢#?êÒ:É:B?8=ºC³7ºC³7+<Ç>ã÷5>¯]W?ýN>¼!>c#?LÑ:µ?a:ú~?<=3Y³73Y³7+<
u>%6>äX?å<>:
>ðé*?¼wW:3:Âþ?{c=­n³7­n³7+<àË>ÎÇ_>:i?Y8¡>'îc>5?ð:¡£:«M<?Ãj=&³7&³7+<?>V#>áPU?Ë>«þ=Û?ÿî":^­:½'?±= ³7 ³7+<6Ð­>UN>ª¦W?&¾¦>=z|>²)?âw:G:-ÀK?Ã=¯³7¯³7+<¤>\>B³n?À.?/è>6@?ÑØK:Ñ:Æ/?êÆ=Ä³7Ä³7+<K¦Ç>wæa>i@b?97
>¾=ì*>? *S: :ÍR(?Í=
Ú³7
Ú³7+<ðV>2>­¸V?Ë%>?¡>¤ñ"?:®»u:Þa?Ï=ï³7ï³7+<®ï>Í>TÚ\?÷ï=íÆµ=n¬(?w?:æO3:ÛÆ?*Ý=´7´7+<¸¨>V:>Âf?¢Ó>>>Uº*?ü*µ:yf:cI?¤â=y´7y´7+<M>0>,ºT?9>¾o÷=È$?¼W:MTD:È¦?BK=ó/´7ó/´7+<è¡>C<>3æ[?(>>uHÏ=qC(?	´:àÄ:ïàÿ>þS=lE´7lE´7+<#Ö>*#>4BX?÷5
>~­×=Ø$?Ôqe:àZV:º	?ik=æZ´7æZ´7+<±>3">QY?ï>)uß=
ê,?i{u:ôr:?-=_p´7_p´7+<$*[>¿=þ=F®\?÷<X>[*>@"?ùÓJ:Qã :ë]!?¥=Ù´7Ù´7+<X­¾=ýn=RL?Óf<Gf<3Ü?øp8Òï|9G>¤=S´7S´7+<¦¶><Í">ô¯P?ðÕÂ=ì/=Iô$?½û9	Z9ï­Z?!¦=Ì°´7Ì°´7+<Åªg>×
>U?<»³=Æü=ð'?±»d:½G:º
?pª=FÆ´7FÆ´7+<§5Õ=b6=ñÝL?´<íw<ÿ?|9±Û9øÖ?9ä=¿Û´7¿Û´7+<eç>½¥>Ì<\?È%>/·Á=P-?àÝ@:?{,:Ê ?Üö=9ñ´79ñ´7+<ïð>$}6>ÜóW?¾*>&Ê=Yï4?L®:òÀ+:kED?*=²µ7²µ7+<Ê3¶>üåW>X?¹ÓÓ=»¤=Ã-?s:ÓK:«?u7=,µ7,µ7+<
á>dY3>VïU?õC>ìí>!}/?±YJ:WÎ.:I+?9=¦1µ7¦1µ7+<kÔ^>'4>zT?¤à=h\´=Ïl?*]9:=:ùÎ&?=Gµ7Gµ7+<WS>ß>¼~R? Ú£=¾=Ñ?¶:Î.:4nè>×=\µ7\µ7+<'_³>Ù)>`-?f >SÚ=W=8?v:QúX:D)/? =rµ7rµ7+<,~²>Iå>L?êæ«>Á¤'>]@?ðCG;?í:¯V?«=µ7µ7+<¶¾>";!>®[T?¿`¶=ZÔ=NN"?ú;/:'²9-{?.­=µ7µ7+<AI>oñ3>:§X?c@!>\?î=ND-?»aW::ð^V?ü®=²µ7²µ7+<tÉ>?­'>F`?ä
>¤JÀ=jÄ7?Km:¢H:??·=øÇµ7øÇµ7+<u«>¬Ó+>W?ÿ=4îV=P_-?4!	:[×:`2ç>Ó=rÝµ7rÝµ7+<y§>ÝF>/W?Ol>UWá=än/?EÖ:
:?ãî=ìòµ7ìòµ7+<ýa=KÉ)= L?ýÖ"<Rq<¹2?Î48¶;9J>=e¶7e¶7+<mx|>o×>ÔT?Ì=e =?#?õüC:7ü-:û/?eV=ß¶7ß¶7+<Çê3?´ùF>Ñzç?Ðm>T$±=×«?=:Ý0-:vç@?ÍV=X3¶7X3¶7+<ð?"'>Ü9ß?>ÙÔ=Êÿ¥?iÊ:ØG:ß'?J[=ÒH¶7ÒH¶7+<$f>Å
>D5T?]ßï=5­Ä=Ï?/
:Vë:&Û>n=K^¶7K^¶7+<ÍL>~3>KqU?7>XÃ=¶m*?â<: ÅA:Æù>o=Ås¶7Ås¶7+<Ý¨>.å>5?
x>ÝöÈ=×-?B#:J:¼à
?Qp=>¶7>¶7+<e>þ>Ò{?ÀK>#Ù=­7p?IÖÚ:æ»:Iw0?=¸¶7¸¶7+<ö±×>Õ n>½eg?UòA>Dr>ô:?'«x:¹¡B:#?¹=2´¶72´¶7+<¤ß,>}Ä=ÿ:a?C;>>w>ø$?{®:#%w:[4?»·=«É¶7«É¶7+<Ê>¤>T?9r¸=úî=%$?jÔ!:Ñ/:^ì>¾=%ß¶7%ß¶7+<$¦_>ÔÊ>êW?é¦l>0>>$[?ÊÿÂ:Ø±:%P ?~=ô¶7ô¶7+<õê>5Ë >%c?éÏ!>!ï=:-?$¨a:¨<S:ß¼?-=
·7
·7+<Iw>B>EU?>U´=·=³	$?nª':åC$:X¦?Ò7=·7·7+<Ñ^Ç>Bwd>äe_?K!>ZÛ='¾8?EYQ:9:^/?P;=5·75·7+<5Ë^>ð>¹X?YL¼=Z=yA"?RÀi:¢V:tf?I=J·7J·7+<1é >Jõ9>Ã]?vï>ã[>Iü(?L<:
C(:>?qR=þ_·7þ_·7+<) >7 >ÃY?,íÅ==u*?|Y:Å.:j3?Mr=xu·7xu·7+<K¦ÿ>h>­°?Q>K>?LÎ¿:\:Ôã1?4=ñ·7ñ·7+<ZÙª>Î-F>?²\?Cã=»s¥=0?Ø3:w:Þ?â=k ·7k ·7+<ÅW>4 >w[?:v#>Ì÷=É^)?~®:KïY:3$?­=äµ·7äµ·7+<i6>ª¬#>$Þ\?Ådþ=r¼=Æ¢,?1û:Â;:g9?¯=^Ë·7^Ë·7+<#-=rÝ<H?VF%<â<Mj?ý¼V¸Fù%9%¾âº=×à·7×à·7+<oV¢>2"<>æ\?ã2>I>¦'?´£|:J%:÷KC?¾=Qö·7Qö·7+<Ss>¶À=,M?¹Ï/=m"=n ?Å9R9éC?×Ö=Ê¸7Ê¸7+<ñé8>çhÚ=7½X?¢0³>¢><¶&?`íU:+öU:{õÿ>Kä=D!¸7D!¸7+<B>-.>èGR?ü=ÌÇv=Oh"?Ò/:;|
:?+ý=¾6¸7¾6¸7+<Æ|À>\>ªx_?UK>Z>OX+?~?:ª:ëü>U"=7L¸77L¸7+<áÅ>ºË*>W?ýXè=ã´=­#%?ñ©F:\´h:4Ú>Î3=±a¸7±a¸7+<&0>?Ä6>ÅZ?ûç=EÓ®=2)?¬Ð`:R{k:lgô>ø:=*w¸7*w¸7+<b>Y>y3U?\Ô=ò¡=u
(?~-:â:ünò>|T=¤¸7¤¸7+<¤Íp>Ñ>Ì d?¨#>Ìñê=ß¢1?ÝE:ek:Â?î\=¢¸7¢¸7+<y¨>ÞH>XW?[ÅÝ=¯U­=Ä#?È/]:üÉ9:(c?ð=·¸7·¸7+<9Û>Nk>yGn?'¿>q+>Üð>?M#6:)-:ç¢?´=Í¸7Í¸7+<"¡<F<)UP?) <6n\<ëÌ?2×
9J¼ÿ8õû
?
¼=â¸7â¸7+<æ`>¤<>:ÜR?¹m=à}=Ê@ ?¶Z:P»6:Ê?íÂ=ø¸7ø¸7+<¥Æ±>?XM>f¡]?Ûí+>êH> '?±ëÙ9L:Çã¹>ZÍ=}
¹7}
¹7+<ì$>ÉVÈ=S5R?¸wÝ=°µ=Ï?n:Hs:&?Âñ=÷"¹7÷"¹7+<Êi>]*>\?Êà¶=å¯=aÌ-?¶h:ª×W:æ	?j=p8¹7p8¹7+<9>î¦+>9X?Ói!>´ÿ=k!?G0:¶b:»QÇ>9=êM¹7êM¹7+<å/ä<å¸<9K?¾åu<dâM<`à?ný9LkE9t·º>á>=cc¹7cc¹7+< ë>ËM'>Ê8´?DE4>Xä=Æù?XâÍ:,l:7_?nN=Ýx¹7Ýx¹7+<é·>.>°ZZ?þ5>üAÏ=ÊM#?9NP:bZ:º/ô>¢=W¹7W¹7+<áP2>öÃÖ=_T?CÅ%>ßªü=üô'?Ë:9z:ó?+¥=Ð£¹7Ð£¹7+<0(>µª=O®Y?!³$>É¤>(à#?BÂ:åK:4@?5§=J¹¹7J¹¹7+<5ì­>YjE>a?à÷>.ýÆ=Ô4?Op:³,:!2?Â=ÃÎ¹7ÃÎ¹7+<£>®=>#\?iÉi>DE1>ßÎ(?p:<ðQ:F'%?Ã==ä¹7=ä¹7+<¸É>Rb8>èV?jgã=­éª=¯N*?*:x<:áç>ìÕ=¶ù¹7¶ù¹7+<Ó_Ö>Âöm>[f?(->¹1ß=F?ä:Àm:µ¯?~õ=0º70º7+<Ø11>bÕ=v`T?pÊÿ=¿íÂ=÷'?(:í[I:¾OÖ>Z3=©$º7©$º7+<dÜ¶>|õQ>³õ^?sF>«/>ÖD*?*r:K^:Úp?A=#:º7#:º7+<m>>2ÕW?SMÜ=d]¥="*?wL:¼üD:¥¸Í>ê_=Oº7Oº7+<µÆ=Sâw=7M?¨<EaS<W'!?lR6
÷]9<Åb=eº7eº7+<ë3¡>û<>l^Z?Ô>ZcN>Y'?ã¿:0·¦:ÍS?¼=zº7zº7+<²¿Ì>ÿAg>£§b?E!D>Â>@7?iC:¦P:9?É=	º7	º7+<ös>í68>kY?þm»=å=Á§*?Q:ãI:HÔ?«=¥º7¥º7+<%>á÷ >dJQ?îvß=»¨=t>*?c:äA:£À>;±=üºº7üºº7+<¼÷>é*>Go?Ñ>dþY>KL7?¼â:µ[½:£(?`´=vÐº7vÐº7+<ZY>B->9h?7l8>J$ø=YC>?éa:añ:¢Ù@?sâ=ïåº7ïåº7+<1S=%=1N?A¸9<<ã?g9[h9Â\¾>¾î=iûº7iûº7+<¾>ÂN1>£f?åï=Àé®=V/?¦(:TZÿ9­x(?ï=ã»7ã»7+<¦>O>{?ÒA>¥=Ûjr?Æ:jmT:)D-?çõ=\&»7\&»7+<ä~=s<(õ?ÂR<wò;pgó?+Ïq9Vð9çbà>ø=Ö;»7Ö;»7+<%F>í©>*ÇX?9î´=.»=½%?9:rÌ:É?0ý=OQ»7OQ»7+<Wì>Þº,>ÀY?%Kÿ=J¸¿=Âq*?
ºi:µz9:¶K!?=Éf»7Éf»7+<éf=an;=DÊN?tR<J <u(?T4f8°°W·À=B|»7B|»7+<ï°q>¾Ò>ÄW?FI=3ZW=ÙT*?CÆ:¿È·9Ä4?
=¼»7¼»7+<Ð>ÿb)>ÖW?G>c·=3? V:qjå9¾?9=5§»75§»7+<,>Ç=Ì\?Ë`>Sèä="?~/:ª!X:B4?®<=¯¼»7¯¼»7+<?2c>þº>õuY?QÅ=½é=«Ë"?X:++:U	"?ÁF=)Ò»7)Ò»7+<Tn>x>]<j?Ù`7>à¬>Ä/??¥:ª:ê?|=¢ç»7¢ç»7+<õ2=ch>=9ùM?ÅUi<»æF<Ê(?£f-9è8cí>?ò=ý»7ý»7+<©ÚH>XÕZ=÷ê?y+>2ò=^^5?NÙ9
Ì:êÎ>=¼7¼7+<å¢>qÃ>³?P¤®>¥!>µJ?üïÁ:@nQ:Êm?N=(¼7(¼7+<÷<×!"<CcM?½½¿;¸±;>
?Ú·M8 Ú8N³>G==¼7=¼7+<£m>d]>´X?óÂ±=Ê=ýX+?ø%:NÑ%:T?fÄ=S¼7S¼7+<À±<Þ'^<ÓþK?¿7Ñ;üÎ®;	2?Ta¶%9÷.¼ñÔ=|h¼7|h¼7+<b>ø;>×\X?t/>NÐ>l&?Å):yôK:¬4¶>aØ=õ}¼7õ}¼7+<ãþ/>nÖ=éR?f(=zwg=@è?3"Ú9ÓV9T6?ÇÙ=o¼7o¼7+<
><$>S?¦U¥=5{=Ø|(?#¯P:Cc:©MK?Û=è¨¼7è¨¼7+<ÖE6>¬Û=jT?½'»=o=µ«?õ*:KE
:'!?¢â=b¾¼7b¾¼7+<Öë>Æ+>ð]?uÎ> D>áK1?¹:y±:Íi&?wù=ÛÓ¼7ÛÓ¼7+<¸>XùK>®öf?5>ú<V>Å
/?z:[¯B:¹k$?eú=Ué¼7Ué¼7+<Pö¬>M;>§l?Çkù>¸>j-?ÊÛl:4Xà9Ï#?V=Îþ¼7Îþ¼7+<o!>zë+>Q¤S?q>0~Þ=åË*?ìí9Æ!ß9U?¦=H½7H½7+< ß=8ø=yS?4ú=ùm=\~?âO:ÁßH:^I?V=Â)½7Â)½7+<%¥a>	$>¿îX?[áû=rfÁ=Y´&?zù:ÙX:P¹>5+=;?½7;?½7+<<ì>6V(>9o_?3ð=óû£= g;?K«:¢`å9t32?Ë1=µT½7µT½7+<ö>²Ö>}¼S?¡1>G>û>#?(s:ãâZ:4n?òE=.j½7.j½7+<Ö4i><>+U?@Ò=¥=±"?¡â99	¸9. ?XS=¨½7¨½7+<ã7(>ûÅ=Y?ÎË>WÛ=ý)?Þ:Âª:½t?_V=!½7!½7+<=s."=¢³I?xA<võ<\Û?wâ8è\ê7"n÷?e=ª½7ª½7+<ÿÜa>én
>9×P?ÌÅ=S×=v7!?F%::vì8:Ø?Êg=À½7À½7+<(S>kËÿ=ýSS?¡HÏ=óà=U )?g:hÞÐ9Ô?7r=Õ½7Õ½7+<ÖK¨>ª¦=>,c?´{#>ß ì=Å=1?BÃ;:R:ó
8?ùr=ë½7ë½7+<ûÝ>æd8=Ú¹?Ù+Ç=ý=ÿM0?ÿäÑ9pÚ9ÉÛõ>Mu=¾7¾7+<+>%0>5\?kS>®º>[2?£:°x:Ï]?v=û¾7û¾7+<<ËY>Íúþ=WªZ?!¿(>I>/Û$?¾T:å&~:_?©=t+¾7t+¾7+<g>Ó>cgY?T">C>$ ?,@:sm:/a'?ý²=î@¾7î@¾7+<Ë=>@Üê=iàN?¤Ôq=}H=¤d?º{d9ÌM£9­³>ä¶=gV¾7gV¾7+<^S>¥>òR?EÞ=e=(?±
:Ô'Ô9k;*?­Ø=ák¾7ák¾7+<
>¹) >@1R?¬ÕÂ=y²=0'?eu;:,:®?Bë=Z¾7Z¾7+<{>ï]0>fU?õHî=C¶²=«*? #:	ö :J®?+ú=Ô¾7Ô¾7+<a'>r
4>ú0[?ÃÔ?>Ëã>óÐ#?¶µ¤:.n~:Ö¹%?7=N¬¾7N¬¾7+<¤«=C=Ý`?ð<ãb<ÐgP?è^9bh9?lô>äc=ÇÁ¾7ÇÁ¾7+<Û¯Z>»>ÂãR?='hp=â·?Îuþ9@:Jnô>õh=A×¾7A×¾7+<#·Ó>÷Òu>·z\?¿\>ë=,?}d:å:v;?l=ºì¾7ºì¾7+<ë>4.8>s¦Y?á_>ªÀ=JÇ5?n¾b:O$!:4?·=4¿74¿7+<~Ä=íúu=L?°<Ä,g<V?:Mj9^x9½ñ>î=­¿7­¿7+<5>Þ;>oZ?Ç>dï=¯ì?ZI:1Y:n>í>3='-¿7'-¿7+<ÌH>îó= S?oÃ=`óu=++#?ý:0
1:9Ý>`°= B¿7 B¿7+<!«Ý>~>-d_?Ãá!>ßvï=m-?n°::/,'?´=X¿7X¿7+<\E>3,>tY?È>âÀb>ÊÀ?_~:rµA:eä'?Cå=m¿7m¿7+<Ê>
)1>Ó¼[?{ù->Oí>îd+?y:YÚr:p?hú=
¿7
¿7+<=!=>gâ=J#V?úï÷=ÛýÅ= J ?ýY::O:w?û=¿7¿7+<Ì#h>h!>Q?²Þ=è|=@À?2Ãô9&5:ú¶ç>S=®¿7®¿7+<mü=Y7=©N?t-<Ì<V?%Í8Èþò8¯Ø>Z=zÃ¿7zÃ¿7+<Ç>÷->»îZ?£Îõ=Êtº=f¾(?×¦:1å9t ? =óØ¿7óØ¿7+<Üã>^{*>ÿØª?ù£->n=yj?î°:Vå_:ÇLJ?µ=mî¿7mî¿7+<]g¼>p`>½V?dÇ7>
>'M#?O¿:~:å±"?ß¹=çÀ7çÀ7+<'Ñ>xEm>þ©a?¹\>zK%>xì*?ÔA:TeH:5÷>ÿâ=`À7`À7+<,
>àT$>-Z?%>9>%?8ø:tw:ñ
?·í=Ú.À7Ú.À7+<*R>±Bì=¹¹c?¡¢>¤z>ù%?¨	`:µY:Í?ü=SDÀ7SDÀ7+<'>íç>ª¾W?(uÂ=JA=­i"?ßÓ:æ`	:D?=ÍYÀ7ÍYÀ7+<çþ>C&>ET?ª²=ü@=`+?Ì
%:
ø:
à?£=FoÀ7FoÀ7+<KW>ºþ>íU?§öÒ=Ñ0¥=µw#?:K:$Ð9:â8?&'=ÀÀ7ÀÀ7+<;Ù>En>Ådi?3]­>In>ö:?,:áV:ª
!?è3=9À79À7+<qm>D6>ýMZ?v>+iÊ=ôÉ%?Äå*:QÁ::ACê>w=³¯À7³¯À7+<PÉ±>óN>ÍN\?¥	7>2>G#?ðÇ2:uÂ:$ë?ù=-ÅÀ7-ÅÀ7+<©T>FK6>üºX?´4>öÜ=(ê%?|k:4
Q:Z1?K=¦ÚÀ7¦ÚÀ7+<ÅT>³5>ÀjU?Ö>ôê=¶!?1¾4:g­:ú*?U= ðÀ7 ðÀ7+<aÈ=À.= ²J?:µ)<E?
<¡Ê?üò185r9¼=¶=Á7Á7+<è4W>¿¶û=ßZ?àÚ=O =L.?e+:2x8:Ûí>®3=Á7Á7)<jeW>½[>ÕS?ÉÔÄ=ã|=zø?_:Å:­>ê>`d=0Á70Á7)<>î|0>Y?ì8ë=Å´=&?/::`):«¦?á=FÁ7FÁ7)<î=¼vF=·K?k0ã<-º<!2?ÞÐ8'L9õ> =[Á7[Á7)<g	>îò7>£'Y?û>Ýà=çM/?&á0:¯ù9@Z5?F=ùpÁ7ùpÁ7)<Îc>=Þ.>OV?Ê=\]=Fª0?§Þ$:U:4?¾¤=sÁ7sÁ7)<Ja>'6>ßY?ÒýÖ=Ô:¡=i®*?C):u:9:øîé>g©=ìÁ7ìÁ7)<C.>Î=­ÚX?þW=%(=Ù!$?¶A:|ÃB:îþ>à´=f±Á7f±Á7)<n÷û>	>êp?«>>ÈS?}W:ªFS:k '?aÏ=ßÆÁ7ßÆÁ7)<ÚAu>Ö
>ÓYc? Í·=½=¤Ð2?$þ:ØYW:u\,?î&=YÜÁ7YÜÁ7)<:B2>Z"Û=t?P?=Éy=È?x2Ý9llÁ9%a?S(=ÒñÁ7ÒñÁ7)<ºk¬>>E>,È_?Ì<>þ¯=:?D+d:[Þ(:êò,?v8=LÂ7LÂ7)<mL>uó=V?2Ê=¶¢=o'?Ä:NË:y?l`=ÅÂ7ÅÂ7)<}¸>FÝS>Ï_?>Ñ=ú\0?£×:S}r:<¢?àa=?2Â7?2Â7)<¥s>gè6>«+_?ëW">zuô=ÿ*?|1:÷i:43Â>is=¹GÂ7¹GÂ7)<-Úp>ý[>Z8]?§æ=5T¨=]d/?=Å :ÞÄè9ØÐ0?a=2]Â72]Â7)<à=^µ'=¬[L?lê;<'!<Ý?Ú=8¼Ê8É®¦>=¬rÂ7¬rÂ7)<CÕ>6Ç4>VB[?6iD>t>«? >:[:q,÷>¦Þ=%Â7%Â7)<­}¤>ØÒC>ï	W?q_Ô=\ß= +?ì¿2:5R:ÿ¯Ù><=Â7Â7)<Á¡Ã>èÂY>üe?R/>iû=2?J9:øV:Ø?¶+=³Â7³Â7)<âzm>£Ã>ýB^?Ã>²cà=:l/?G)l:Ìzk:Ø^?M1=ÈÂ7ÈÂ7)<­´¿>¼'S>kh?^í2?1ÿ>!13?§p::áuú9I>?pS=ÞÂ7ÞÂ7)<Y>Å7>yZ?pÔ>àÝ=¿Ë$??:Y:#j?a=óÂ7óÂ7)<ÐE>(Tê=zäW?°0%>]Ù> )?Û:¹"|:??Ýc=ÿÃ7ÿÃ7)<¦HÔ>æ°W>¾ô{?Ã>ç§Ò=¹??Wl@:mï;:?9i=xÃ7xÃ7)<J²>M>a^?V³>m¬;>´ë0?»%:Zdx:§?k=ò3Ã7ò3Ã7)<ÑTp>õ¤>­T?@Þ=Öq=I0 ?PBO:Fè):#?r=kIÃ7kIÃ7)<Q=È¡'=-­L?¸à,<bÿ;OK-?~¹9óâ¿£=å^Ã7å^Ã7)<°¿_>Áß>
>Q?aÆ²=fÁ=Dÿ?©©:yø:À?=^tÃ7^tÃ7)<:õ=X9=hI?Ý?<Ñ+<@A?ð´W8Ço)9]ô">{®=ØÃ7ØÃ7)<l>j>¼T?ìª=ä=ð%?£Þ5:KÉE:fë>í¼=RÃ7RÃ7)<¯?%W8> óµ?Ý³>a8>'>z?s¼:Å´:R*?S¾=Ë´Ã7Ë´Ã7)<¯ ¶=u`=¥O?7¬<wz<c0?R9óS9³?0Æ=EÊÃ7EÊÃ7)<Ð¢À>ÓEV>T&f?'G>xP>a,1?A:ÝUÉ9çÄ@?üÎ=¾ßÃ7¾ßÃ7)<ý>Â+>â7_?ï§>°
i>Ý8?½
:w
:	h?=8õÃ78õÃ7)<³)Á<]ëp<AM?:ï;Ìô×;9Ë
?WM²8vÎ9ñ>W
=±
Ä7±
Ä7)<¥+>å¦ >7ÍU?[»=Ð=^*?y<6:Ù:L ?òm=+ Ä7+ Ä7)<a3>¹ >mr?hLÉ>	i>N;?:ú);Æá:Þ»@?þn=¤5Ä7¤5Ä7)<æ©>ýÁ(>êÝ?Gj>)>)[N?GÏ:AÚt:Y?õr=KÄ7KÄ7)<à>#>6Y?
>Çä=I.*?Ú:¢v: d?$=`Ä7`Ä7)<C«>@>#Td?}>	KÁ=8@.?áÈ7:j:@.%?¥=vÄ7vÄ7)<´
o>Ç¦>DÿT?÷»¢=k¼~=®#?½i2:~:Ê?¸Ì=Ä7Ä7)<:X>
>×O?1^=ªc/=I"?^:]ÄÈ9æF1?=¡Ä7¡Ä7)<¦¼>	]>ïY?ìWÐ>{>Zä.?Ät:\vj:K ?@=~¶Ä7~¶Ä7)<h}µ>XIW>ÞÏW?>y.>=b>:õ$?6e:`¶B:®?|=÷ËÄ7÷ËÄ7)<F=h!!=¶KL?ÍÄ
<:(×;h%?¾"9ñJY9¼¿>«º=qáÄ7qáÄ7)<E¥>//>Órc?xµ7>e>ë7?Ï._:G:P?ó»=êöÄ7êöÄ7)<7Ä>7~>¦ÂV?Ét>éWÈ=k%?8´:Ó¥[:;?ß½=dÅ7dÅ7)<ï¹>DnY>ÙêY?¡)+>¬>÷!%?=r:$£:Y¦ÿ>Å=Þ!Å7Þ!Å7)<&Ú?¬1~>Ëó?Ø¢>ÆÃ>îg?ôôV:r&:=%?õÒ=W7Å7W7Å7)<Ô>¦(>FoU?¡Ï÷=¥
É=Ç?¨­_:@'M:æ?=ÑLÅ7ÑLÅ7)<h©>ëeH>ÅX?¸¢à=EÓ°=à"?â U:B!:Íå(?¦!=JbÅ7JbÅ7)<Er>+>pV?<²Â=U£=Ä©'?£:°I:ÈÏÊ>A&=ÄwÅ7ÄwÅ7)<Ú	>?">[}S?+>÷îé=É%?i}:ëÓ:ã>"D==Å7=Å7)<Ì÷¼>K>Ln?F>UP>Ùù<?	Z:s(:½ÄY?H=·¢Å7·¢Å7)<zpy>20>ÂlP?¼þ«=ê.=É¿+?Ö¦9êk9fD!?I=0¸Å70¸Å7)<	Û>»>*-½?Á7>Ö'×=ZzZ?ØÏ;øÃ½:¡Ý5?J=ªÍÅ7ªÍÅ7)<Ú¤Ü>
>W"È?Úr>2×=õr?ä@;Å¼:ÂË?ä=$ãÅ7$ãÅ7)<à >1E¾=ôW?:R·>MÄ>\$?ò
X:áP:Óè?Q=øÅ7øÅ7)<+Èu>ø>çW?'Þ¸=EC=}d,?¤e:\:ôñ>N=Æ7Æ7)<4>8>ð[]?l>÷ä=¤£*?¯:^S`:R'?n£=#Æ7#Æ7)<xÜ½>ñ]>EQ[?Q
W>"Æ>ó/?âm:µli:,r?¼=
9Æ7
9Æ7)<
µ¾>¸æd>ÇHU?v!>øbú=à6%?Ë£:Gòp:1Î-?Ê=NÆ7NÆ7)<£?¶>K> e?¦Í\>ºº>2?*-:±:C=?nÙ=ýcÆ7ýcÆ7)<ñé»>X>/0^?Æ2>)C>T.?F:fx:ø¼?e$=vyÆ7vyÆ7)<¤òV>?>(ßT?íµ©=x=¸)?M'?:¹¡!:a?"?=ðÆ7ðÆ7)<\>Ñ
·=wqP?æ7l===%?«öò9Ë]×9éf?qC=j¤Æ7j¤Æ7)<ÀÁG>Gëõ=
òO?_=¡:=}[?QH:b9:Û0
?F=ã¹Æ7ã¹Æ7)<û×{>ð>
°R?ª=ªg=ë&?×?%:i0:éï>L=]ÏÆ7]ÏÆ7)<ÐÕÊ>#7>Ä?Ù`;>ÄAæ=ØSP?âCc:ÁC$:1?XY=ÖäÆ7ÖäÆ7)<~¨>çE>÷ôY? §U>ÅR$>âl&?Ü:Yà:8Mü>Þe=PúÆ7PúÆ7)<}{>3µ>¥mQ?!7«=%=íÚ"?]¬':¾:ð~?h²=ÉÇ7ÉÇ7)<?_>^ü=<b?à2f>Å'>µn0?%N:eûb:#&?Ã=C%Ç7C%Ç7)< Ï>p>ÒV?¤ËC>Â#>Ï|?¶¹:ª[:ÍW?Ëð=½:Ç7½:Ç7)<ú>D9->W¼W?¨Ï=O+=´-?9¿:òÎ*: oà>­=6PÇ76PÇ7)< 0>0uÇ=¨
b?s>ö Î=Ý'2?aÒ :2:B?¢$=°eÇ7°eÇ7)<6]{>o>ýXY?PÏ=B¡=ð$?l?:cnY:M&?þM=){Ç7){Ç7)<áÝ>°Àa>
<{?sDØ>2[>«q>?mè:Ê6:½M?öV=£Ç7£Ç7)<¤Qa>\0>MÅS?
·°=®j=õ$?¥õ9>M9IM?}=¦Ç7¦Ç7)<î`>Þ%>ÍÞR?ê±þ=ªÅ=ær%?p¤9Î9ÁÌ>=»Ç7»Ç7)<y[i>%ø>bãS?æ=z=N¡!?ëJ:P:;6?«=ÑÇ7ÑÇ7)<eßs>~8>1Q?_=©=_=s°$?QìP:ËmO:ì?6=æÇ7æÇ7)<í;£>VÎ:>i²_?Ià=R{£==Ï/?Eº4:Ë%:T?$ª=üÇ7üÇ7)<Ç>lf>L7]?e¼>®Í=øF*?<O:5Ù^:zî>ÞÑ=|È7|È7)</ôó>o*>1¬·?ÒÓT>äõ=Ë]?ñr:+:¶Y?dÒ=ö&È7ö&È7)<Bù>i'>Ôh¾?d+>Úºõ=§¡?ÿ_;bò_:²-?Õ=o<È7o<È7)<V9>X1>¸z_?üÝA>>>ud'?Ì:_F:û¢2?xî=éQÈ7éQÈ7)<>E#>NVY?Ü>ñÍ=Q#?v½h:vÀJ:î?nò=bgÈ7bgÈ7)<.> '>]\?.Ì=E=ûQ(?},;:îÆ!:?Ä=Ü|È7Ü|È7)<ÞL¦>BmA>\?C'>×d?>¤*?¥Ð:ff:@Z?6=UÈ7UÈ7)<»ÖX>8>ÿ#U?÷ÂÒ=ú§=3 ?2Ñ9[:H³>É'=Ï§È7Ï§È7)<æ©u>`l>Q?nPÓ=o¦=ª"?¨ün:Ò¯F:jö?C3=I½È7I½È7)<äe>õ>nW?¬z#>\þ=q$?ïÈ:v³f:m?g=ÂÒÈ7ÂÒÈ7)<Tä>S*Â=²M?cI=ì*=®?ß×/8QË'9ß#>r=<èÈ7<èÈ7)<)]N>°Xö=`sV?Õ°=Æ=S$?:]:+ü>Ñ¡=µýÈ7µýÈ7)<vë>³Õ=Y;V?F² =¤ö<ûÊ&?ö8À8Òç~9>A>ÇÕ=/É7/É7)<0jh>F>VQ?ûYµ=W=®.!?Nß9¬ÙÇ9Bã?ºø=¨(É7¨(É7)<>¾u7>®W?a>À=l,?W:Jb:¤?=">É7">É7)<ûA>Vé=âS?ÂÄù=íÀ=)¶%?ÌQ:¦:û?ß=SÉ7SÉ7)<Nx>t(>uÜS?¶=Eëv=mØ!?I:·©:ÁÖ?O#=iÉ7iÉ7)<d>>_?F¥>F,u>¨W?a:t9íôm?êJ=~É7~É7)<¬¤>Ì@>¨Z?d»>/
Ø=ø!)?·Y:÷|:DSÜ>.N=É7É7)<Z>>gS?]9ì=·=þ%%?Ð:ÀÝ9 ,?³T=©É7©É7)<!>N¡=ÅîL?Wþ<(ÙÐ<ðá??JÂ8QWM9û8r>
s=û¾É7û¾É7)<CØ>â_>4V?mÙ=àÓ¡=Uú+?ÒJN:xf:På>Ï=uÔÉ7uÔÉ7)<î¯>3 J>ÍO^?dI>>5?LÝq:ÍÞ>:2"?Ó­=îéÉ7îéÉ7)<w=Ãè6=dÐK?è.V<©6<?ÛG<9ûÛÇ8@+q?Y´=hÿÉ7hÿÉ7)<ÚÔ`>A>vjW?F>Pã=E9!?ø¦n:r_:¾µ?)ß=áÊ7áÊ7)<8Ï>10>l]?:MU>ß&>fu$?å¬È9Áí9UIØ>iõ=[*Ê7[*Ê7)<V>À¹1>¿ýY?<¹Ñ=ãë=äê(?ÒD:ä"`:Íà>¢=Õ?Ê7Õ?Ê7)<´H<]Ë7<îO?Êt="X=â¶?éUv8À,à8G§>§<=NUÊ7NUÊ7)<÷&>Í/>C¼W?¸>Òã=Qä)?:ì}:±³?²=ÈjÊ7ÈjÊ7)<J(>ÜÇ>#]?Ù¡>ùk>Z *?79:-·C:ôCò>)¶=AÊ7AÊ7)<X>Â¼0>âa?0{>x×S>²7?>:¡w:
Ï?dæ=»Ê7»Ê7)<>6{->W?~°$>6óø=mZ)?a:E:âB?ÆZ =4«Ê74«Ê7)<%P~>D>ë1W?ZCÍ==@'?¥W9/A×9GI©>di =®ÀÊ7®ÀÊ7)<óp·<Pc<\[N?æÄ©;ü;ov?DÛ!9RyÍ86¨I?Â© ='ÖÊ7'ÖÊ7)<Ì>Xñ>;[?Uî=q«ª=0ï2?­d:M@:Â?¤» =¡ëÊ7¡ëÊ7)<Ki>&)>ÈW?ÄzÐ=ø3=HÀ)?:+2:á:ø>?~¾ =Ë7Ë7)<>©µ>¢R?¸L=§²A=$1?g:òÚö9°;?öÐ =Ë7Ë7)<Ø1t>å:>oÀU?^Ì=¹ =6#?bÏ(:)%ó9#¼1?æÖ =,Ë7,Ë7)<ÌY<½J<áO?Ì¥º:Ìî±:ìD?éK8¢?
8V~<?Gò =AË7AË7)<TÕl>c>ñY?xh>ÏT6>2#?hv=:[É*:Eÿ
?pG¡=WË7WË7)<îe>[:>d¤Y?iá·=É=ì/)?bf¨9gz9q?ÞW¡=zlË7zlË7)<H]==EJ?q{e<<3<#?ìjæ8sýP9¯>¡=ôË7ôË7)<Ä&>>	Ýà=B{X?Ä
>êÄ=`Â3?½ä :í²(:Â'ô>1¡=nË7nË7)<V>j6í=vg?Â>t >	?6:úÒA:ggð>¨¡=ç¬Ë7ç¬Ë7)<úÚ%?"¨>ûÕ?>øÊ>n°?ùà:ã: I?¨¨¡=aÂË7aÂË7)<I·<>ÝÛ=»[?®@>ý¶>¢l&?ýÿ:ó*:cÍ?`¹¡=Ú×Ë7Ú×Ë7)<?é<úâ<§ÅO?ó<×æç;cÞ?Gã¾7Ö8¥88â> Û¡=TíË7TíË7)<0áÐ>¢s>~[?>áã=¶7.?[:Æ:å ?Êî¡=ÍÌ7ÍÌ7)<Ì3>~ì=¬9U?O6=Ôi=Ç?(?#Ð :U/Ø9#n>?s¢=GÌ7GÌ7)<u Ë<ø¬v<ÎR?@Å;~;<?öSÓ8^ÅÞ8£Ùò>5¢=À-Ì7À-Ì7)<(VÃ>SqN>R:r?<¡>ýÇV>@?ð=;gÃ:ü;?h?¢=:CÌ7:CÌ7)<T>lG%>X³Y?BéÞ=~m©=ëg(?yA:5 R:²¶ë>ËA¢=´XÌ7´XÌ7)<>>ÍB,>ÙW?DW8>è>X,?t`:hg:>?eL¢=-nÌ7-nÌ7)<
Å7=©2Þ<Õ¹S?H"<
´s<h?} ¸X8)¿$´¢=§Ì7§Ì7)<Þ®?ÝéF>V­?
¼T>3WÊ=??Å;|: :ºf?¼£= Ì7 Ì7)<`>²K">
±X?G>ÇÆ>Êå"?&G:r¸&:½Þ?$£=®Ì7®Ì7)<b<æ=.ª=ÌN?MÂ<J<iþ ?ÎÏ9ü9cé}>x'£=ÄÌ7ÄÌ7)<X¢ê=÷+=´PP?O%=e§[=Õ&?æ&&:¶t:k?ÍG£=ÙÌ7ÙÌ7)<ë4>Ù>ÛU?p_×=ÇÆ©=f`"?z&W:àÓD:_ê?O£=ïÌ7ïÌ7)<]¾¶>P>è`?º=4t=®C?",^:«¯h:Ênô>l£=Í7Í7)<§Ò>óX*>x#X?Ì7 >Õñ=,*?$[:	/p:}é>2y£=úÍ7úÍ7)<°Õ²>/.O>ù\?#>üßÝ=ñö/?pC:¬::f=?£=s/Í7s/Í7)<>ÛÏ+>[?å1ÿ=£Á=;)?ø»:Ä=:´w
?µ£=íDÍ7íDÍ7)<x{r>¢8
>ìÇ[?'>qWã=gÊ+?·:DÙ:rë>1ý£=fZÍ7fZÍ7)< ½=,w2=òQK?},<þ<¢?J49¸¨`9[qÍ>Ã¤=àoÍ7àoÍ7)<q<Íh<DJ?mXÕ;#;X8? ¸x9 ¾
)¤=YÍ7YÍ7)<§<[jQ<Ñ9L?£Ê<aÂõ;Þ=!?%¸c9ú¤¾Ñ4¤=ÓÍ7ÓÍ7)<W>'µ>BTV?k½=<Z=ºª%?q:z0*:y1æ>8¤=L°Í7L°Í7)<Ô.Ç>G|d>7+_?¥l>ä}O>*É*?~F£:kp:,É-?ÇV¤=ÆÅÍ7ÆÅÍ7)<X)Ç>ëd>ë_?>Ù2Ï=¦Ü+?ë;:s):ù2?{¤=@ÛÍ7@ÛÍ7)<¸B>úã=AiZ?Æ'°=¿«=ô)?û³g:Ák:áû>Î¤=¹ðÍ7¹ðÍ7)<W>c1>Ü\?pBÃ=,=û*?èJ:uF:Ï?¤=3Î73Î7)<Æ> 2>á]`?B¡>~XØ=I1?õ~:ô¢_:a?Ô¤¤=¬Î7¬Î7)<¸9¡>`q>>¹X?;>ÒÍ=©9#?a	8:*Ó,:ÇM?Ô¤=&1Î7&1Î7)<
Ì>|ck>ë]?Ùä¯>`y>¹4?§:ä9w/«94§*?
é¤=FÎ7FÎ7)<§>ë1C>õ.[?Nº=ÎÂ=¥`-?fJ:rlL:Hý>¤ù¤=\Î7\Î7)<1?»/J>Æ`§?àQ>>
Ä³=Í?sì+:Õ:$±?*ú¤=qÎ7qÎ7)<ý>µà>Ø?c>D>§á?õÃ:Gðç96:?/þ¤=Î7Î7)<åÌx>>ËU?Á£=oW=%?%x:ñx:ñ%æ>Ý¥=Î7Î7)<òl>¼Ò>ZT?oH=g=hø#?ðò9w6:éîÈ>¥=ÿ±Î7ÿ±Î7)<7=ÉÙF=fJ?ä><CJ<Wç?,8ºSJ8ÃC?Î$¥=yÇÎ7yÇÎ7)<r>»>9W?­¤>ßÎÌ=('?×ve:¨R:ºØ?¡N¥=òÜÎ7òÜÎ7)<]f>Ø8>ÍýY?ßÞ2>q>J¼ ?´Øw:c1O:s?«¥=lòÎ7lòÎ7)<é]>Ç>¯ØN?L¼=hõ=Ól'?¬ª9Y³9«þó>
´¥=åÏ7åÏ7)<ý>V{,>d?p>OA>´ù4?S:
b.:ZQ?Eä¥=_Ï7_Ï7)<q~T>mÿ=§øT? Â\=é¤)=p&?!¿9z
:!²º>ø¥=Ù2Ï7Ù2Ï7)<8H¨>â9>µh?áÂø>+HÀ>%?[L5::*5"?.¦=RHÏ7RHÏ7)<ø°<ªë<\|z?z<o+P<l&?t!9yfF9=TÐ>/¦=Ì]Ï7Ì]Ï7)<Ü>ò,3>uX?'ï=´>¹=@%?b:zC:ÎO?ÑS¦=EsÏ7EsÏ7)<IÄ>±3>R]U?¶>è='z³=¢%?ý:ñæ9c$?µ^¦=¿Ï7¿Ï7)<Bt>þE:>B$[?ãOF>;>ÅØ'?ý:+:Ñnç>¬z¦=8Ï78Ï7)<	¸>cP>®0b? 
>­Í=Ì,?úëS:¬ö5:à?ß¦=²³Ï7²³Ï7)<b>->>W?ìi»=¦:=Ý+?ÊÉ9D¦9aY?¡¦=+ÉÏ7+ÉÏ7)<ð5¼=]Èn=ÈI?i<¿6<vÌ#?·ùA¹RM8xÕ´¿×¦=¥ÞÏ7¥ÞÏ7)<Ägd>>%"Z?ë_=|=úÉ4?FÇ9°z9È>¤¦=ôÏ7ôÏ7)<-râ>ÇÉz>å&g?æ=hf¢=è³5?WÅ:ÈÊ¤:j¥ö>¦¦=	Ð7	Ð7)<ïz>xº>Ly_?ô&>:Áÿ='?7í:EOã98#?á¸¦=Ð7Ð7)<ó~>6ç>¬R?¸Ì=¯¨=X?²èÕ9»LÎ9¡¸?GÀ¦=4Ð74Ð7)<èU>4Ë!>ï·W?yU>F;&>¨$?`ª9·}È9Åþ¹>æÂ¦=JÐ7JÐ7)<¶Ô>è1>[]?Îð>_>Ö=7'?oÉ	:G?:Lr?bß¦=~_Ð7~_Ð7)< ¥y>ø>3ªS?=Q=u.#?,:
 :,*ò>xô¦=øtÐ7øtÐ7)<n>Ù>[`?¬6>i{>ö"?ÃE:'L:¯å>Êý¦=qÐ7qÐ7)<8»>µßW>Î^?YX>7õ=wZ&?äÕc:¾tQ:Y;?û§=ëÐ7ëÐ7)<Ï)¤>4Ê@>×üY?&×=p^=ÿ.?¡Á;:w¹/:¢Ã?&	§=eµÐ7eµÐ7)<§r>dÒ>ÿT?	Ã®=Ä=­Ù&?ÔZ:	û:
ø>H
§=ÞÊÐ7ÞÊÐ7)<|>¡¢>j\?öÏ?>²Ø>ä)?ü7:åk*:Ø/
?ü§=XàÐ7XàÐ7)<Rê¾>Ô\>"R]?ÆTb>K!>[3?¦Ëd:"O:b
?@@§=ÑõÐ7ÑõÐ7)<?>ssÂ=O?Û =f.N=	1"?©R9¯ÉÆ9[Ø°>Q§=KÑ7KÑ7)<¢>§Y/>ª|T?Íø×=°=P?S:÷$:×÷>YT§=Ä Ñ7Ä Ñ7)<¢Vu>h>~V?}Á=Ã>=æ¬"?õ
Ö9¬0":fî¨>¯§=>6Ñ7>6Ñ7)<u5=¹¾D=ÛM?êÞj<f³<Ro=?úÉÒ¶t?9¯&Ï¼5°§=·KÑ7·KÑ7)<¹3>³u'><ÍT?§IÆ=u=ý,?/3:=Ü1:9ô?-¹§=1aÑ71aÑ7)<p{>s÷>JV?>T¹=¢¯=A&?¢\Y:íÑA:? ¨=«vÑ7«vÑ7)<Ó½r<Q<àGS?^U6<s<Ú?ªd7¡H9Mø=~"¨=$Ñ7$Ñ7)<´ÿ>~â>â\?¾Á=~=±;?ÁÂ*:+f:ET?¬i¨=¡Ñ7¡Ñ7)<±S=¾w=FõM?ìÞæ<°¾<·ø?î9Û9É«>Kl¨=·Ñ7·Ñ7)<¯Ä>G!>f!_?[[)>Ä/ù=Îü-?T«ª:ýn¤:¤Ú?¥~¨=ÌÑ7ÌÑ7)<EÜ¼>öøa>ØôU?ô¼>jÓ=.3?ªS:Ê:ÖÚ)?Â¢¨=
âÑ7
âÑ7)<Ô#>æT=>0ÓU?¸s±=t=a?%?,9:-·":¤?Ë¼¨=÷Ñ7÷Ñ7)<ö5S>V\ý=8iU?ta =f%{=ùz#?JÞü9Î©:î>Ó¨=ýÒ7ýÒ7)<ù>ÇÉ>c,[?ø\Õ=Ý=5?ç£:8ß9%?ð×¨=w"Ò7w"Ò7)<;þ4>ªSÓ=A[?7|÷=ÀkÀ=¡$?t:ÿô[:¿Ê?9Ù¨=ñ7Ò7ñ7Ò7)<çã<ÐQF<ÝÏK?þn;94;?Ä(?CGÖ8;	8hÝÇ?)å¨=jMÒ7jMÒ7)<ß>Ý!>Yô]?ðHE>¸>Lq&?ñÄ:v6:vU?ª©=äbÒ7äbÒ7)<Þ=>Å\+>í{W?û-Õ=Ò%§=0@#?|.:-:²?ö©=]xÒ7]xÒ7)<¤>úu>¼e?ß>)Mí=n"?@l::QÑ?å#©=×Ò7×Ò7)<rb>ÜÓ>òN?n)=Áö=-Í"?KX9Ä\W9 ?Z%©=P£Ò7P£Ò7)</´>ÌL>öYa?jò=DQ¯==Á0?ÁÏÄ:!´:f)'?-=©=Ê¸Ò7Ê¸Ò7)<·§>~qB>à\?5¬>D¾=4?SäE:e<:® "?¸A©=DÎÒ7DÎÒ7)<¢°>X©=[¢N?¬Á=´T=ø¼"?¸Æ:|}:ôH?êE©=½ãÒ7½ãÒ7)<£x>f÷>¶S?ý¿>²x¾=S-?Î¼Ñ9FO:º>KI©=7ùÒ77ùÒ7)<'ë4>HÙØ=/U?y5ë=:?¼=î?ÔÌN:¼D8:¾¦?zN©=°Ó7°Ó7)<Sì>ÎE>U?WÉÛ=¦Ý©=õ%?jà9½O:oÜ>d©=*$Ó7*$Ó7)<ìg>dÏ+>*£[?fM>P>!2?;:kµ:\Óï>O}©=£9Ó7£9Ó7)<qöd=Oj
=>O?¥l%<<\Á?O­88¨ù?J©=OÓ7OÓ7)<Ñ°l>a¼>CÇR?Ëb=+Þ\=@Z'?é1:èD:"äæ>¼©=dÓ7dÓ7)<{n>þ7	>u^?g¥#>aØò=¾,?Á:OC¢:rK?n¾©=zÓ7zÓ7)<¼v>Î-!>&_?~ø=¯­=#"7?p¸:öD:j£#?ïð©=Ó7Ó7)<£L>0ù=3èQ?'`=û1=ñ?"?`A:B:³Íþ>û©=¥Ó7¥Ó7)<nT>Hþ=IV?`u=ø0=z1?ì:Û:é¼÷>Õ0ª=}ºÓ7}ºÓ7)<'¼>;X>Ôc^?Bÿs>¸2>4À.?°:AP:"y)?`;ª=öÏÓ7öÏÓ7)<ó7=²A=CyL?O0<û^<¹"?æ¸7r9ê=wª=påÓ7påÓ7)<BI>{Êö=&ÅP?ìE={ô=~Ç"?íÖ9ýA:s¯´>Ô~ª=éúÓ7éúÓ7)<Ìî>²ïI>b]?m%>Î-$>Rh?-Ê:BKO:ø­y?ª=cÔ7cÔ7)<sÛ>9>]?}®õ=«=U7?P:ò:=Í&?¡ª=Ü%Ô7Ü%Ô7)</<>?Æ$>ñßY?Ë´F>nÄ>¸÷*?Ï:Gv:Çr?!®ª=V;Ô7V;Ô7)<|~>å#>Á2U?cêó=Õá½=l$?[Ûà:/`Ú:Ì?Õª=ÐPÔ7ÐPÔ7)<c_Ð<A~<µÍQ?cÏ <
<å#?.0¸æ]9*!¾¾«=IfÔ7IfÔ7)<ÔT>Ôÿ=P+U?t[¥==¦J#?ÏÑÄ9££:ï½>d«=Ã{Ô7Ã{Ô7)<Î]>"v>0
P?¹âd=¬h;=T?(þ:! 2:ðå>«=<Ô7<Ô7)<@H­>^L>ÍX?tCf>Ë°'>6Ã/?à¼:÷6:þn	?ß«=¶¦Ô7¶¦Ô7)<qG|>QH>PX?c>ò=BX'?± :fÎ:>?Ë«=/¼Ô7/¼Ô7)<Ôl0>tWÔ=ë²T?èè> £Ó=ÉY?<m`:w&:ìö,?3*«=©ÑÔ7©ÑÔ7)<Ñ>|5>Ë[?Ì¬= =(¤,?.ý9ÛØ9H×?+«="çÔ7"çÔ7)<ß<k>Ó
>ÐNT?w°=5k=`·,?wAÜ9ÿª9ß$?>«=üÔ7üÔ7)<6>ßÉ=çf?=a>Ì*>ÔiL?Æg>:í±":Í??I«=Õ7Õ7)<>¯Ä>!e>5Ô[?¼ô(>n>ØM#?|:aÞo:.?l«='Õ7'Õ7)<õ¹¤>Û=>^?R9>ð=%?'¼I:1:4?Þ«=	=Õ7	=Õ7)<Íð¦>n0D>¬ÕY?tÞ="Î£=Ô-?¨eÒ9Ñ-:%ð>[¬=RÕ7RÕ7)<°y>[H>ªV?bmË=="I%?¶\Ä9¬á9öhß>ðn¬=ügÕ7ügÕ7)<¨Â>^>YT?¿eµ=&
=G/!?­?:Ì:Ú.?:{¬=u}Õ7u}Õ7)<srÀ>ý®U>Øf?^>®W>q;?Ø:ÍVd:&?ë¬=ïÕ7ïÕ7)<oÊ=ÃA=9J?u¨=<É­<G#?Õõ7I¿9ÈDë=A¢¬=h¨Õ7h¨Õ7)<Eªß>Aò~>ë`?
>_K>Õ7?TKÃ:~Ã:½ÿ>ùî¬=â½Õ7â½Õ7)</6>êK,>ºZ?.ªÜ=HÑ=ù2?A#::?®ú¬=\ÓÕ7\ÓÕ7)<c¤<J¯"<DnJ?Ë<Ãa<°X?ä^¹w½8a¬¿Ü­=ÕèÕ7ÕèÕ7)<(a>]3>øU?å(=X-d=± ?³ºC:r#~:º)Å>Ð
­=OþÕ7OþÕ7)<iýd>Ï4>1W?Hm>·Î=Ûª,?¤LÈ99ã:®¦>`
­=ÈÖ7ÈÖ7)<R>ü ->*`?Ï>"¶Q><6?ùj¥:ð:!F?;­=B)Ö7B)Ö7)<`>¤>|JZ?Vß!>çÊ>£?Ê:¤:ø?A­=»>Ö7»>Ö7)<ÑY=þ÷E=ÐÄL?ËÿK<y£< #?RÍ¶î¬9Ç¼$g­=5TÖ75TÖ7)<R6Í>ßfj>ë`?K&4>ñ>Z0?IÐ:b:É?äh­=¯iÖ7¯iÖ7)<îG>5>Y?÷§>ß8ç=ÒÃ0?L:Ût:/é?Ðj­=(Ö7(Ö7)<dÙ<=@±î<ìJ?C<t
%<ë?vµ^78L¼0n­=¢Ö7¢Ö7)<@Æ>°÷>,âZ?UÇi>	,>Yð-?í6:ÂÛz:Óo ?­=ªÖ7ªÖ7)<u>¸ü>ûÕV?àU>Û[Ï=Ç`#?£H:¸I: þ>zª­=¿Ö7¿Ö7)<#é>=N2>ý\§?Îµ>S^>p?´
;ïH:Knb?r¹­=ÕÖ7ÕÖ7)<Ó¤?jã>#Ãk?_¼>Ëy>áËA?Wâ¾:È:0?º­=êÖ7êÖ7)<óª>x%>ºlZ?Iå	>Ó¡Æ=Ñ¸1?Tó:O:³"?"å­=×7×7)<t>>TâU?xÞ=%rs=&?¢X×9ëï:
è±>oü­={×7{×7)<;Q>>ù}d?èPt>X¯5>è,?¸fª:@L:nÉ	?îÿ­=õ*×7õ*×7)<C+K>xõõ=vS?§>Õë=¯=%?©¼X:
.:ýß?÷®=n@×7n@×7)<j¾=n}n=ÊL?ø<·Éd<ë¼?\>Ô8;9ÖN>U$®=èU×7èU×7)<þ>D/>@\?Ù7>i>àd0?ÄÏ:§:ÌÜþ>t*®=ak×7ak×7)<
Ý>dG>¢ç?ß«P?©Q?òZ/?Vw:;D
;!á,?+®=Û×7Û×7)<@±>X¼=y°ñ?C?àR?V$?¹gS;i¨;8?dB®=T×7T×7)<¿=S÷f=«ÑS?ÖP´<¹·<z1%?F:	9;=9+Á¹>"\®=Î«×7Î«×7)<Õ«>ïLP>õ.S?waÝ=>¯=<³!?ÄòD:?':á.?
f®=GÁ×7GÁ×7)<1>Ùõ2>PY?Í6p>÷8>'?sB:F¸(:t?Ç®=ÁÖ×7ÁÖ×7)<^#c>W>U*X?*!Ú=~"£=&+?mYS:¸bk:ÒÛå>í®=;ì×7;ì×7)<ÜÞ=c=¶§L?ø±<D<¨?=9åv9\S?®=´Ø7´Ø7)<Gí¯>BðN>Ô¢Y?#h'>#ÿ=²´'?fï:_:; ?§ò®=.Ø7.Ø7)<Ü¥>]]ª=XS?/;º<$6u<½lB?LbL9êÇj9ÛÞ>º8¯=§,Ø7§,Ø7)<Ý<ST><½óN?Sçg<ÎÄP<5/?Âùú7<³(9	m¾=;¯=!BØ7!BØ7)<^GV>xAÿ=PçV?8>Ï=Vt#?5&:ð):6è>¦j¯=WØ7WØ7)<û¿D=Óó<¯N?véD<º(<:¾&?:vÎ8é;9û¢>}¯=mØ7mØ7)<à¦>CeB>6Â[?4C>ç >>É$?]Ï:Ú¡:vD?S¯=Ø7Ø7)<A>~>áX?¾ÕÒ=Í®=×b?¸âK:Õ:Y¥)?{¯=Ø7Ø7)<¥ ¥>j:>8©b?î>Ïõâ=ô.?c:ênS:Øp	?u¡¯=­Ø7­Ø7)<}Ð>ÒH>£Ác?Fv>àYB>2"?[u:Yµ[:X
?}¤¯=úÂØ7úÂØ7)<yiÌ>«¬e>×c?èÝÖ>ýk>¸EQ?hÝ:3Ã9=];?õª¯=tØØ7tØØ7)<%U>¥g>yT?3 ¶=­<=ÞÃ?oE':Í3:Grî>&¯¯=ííØ7ííØ7)<ä?ú[?>Ú®?«°¯>1'>?9æj:Öàe:¹Ë?­¯¯=gÙ7gÙ7)<dð>øä>|@É?r?.Áf>G=?ÏO;ßr{:ÿ¦?
º¯=àÙ7àÙ7)<JG>f­ì=NW?ýè>¦¶î=Ö!?:6B:Î+:«±?Uä¯=Z.Ù7Z.Ù7)<7²>Æ(F>Af?Í%¢>n
l>Ù/?5æ¶:¢Ë:Ò%?¨°=ÓCÙ7ÓCÙ7)<¸>A/>z²Z?{(ô=Å=i(? èf:ê75:«#?×!°=MYÙ7MYÙ7)<ÎQ>¬»ù=·ÃV?°æ=Çä¸=Y??·R:ó^¦:]bê>hq°=ÇnÙ7ÇnÙ7)<üÏ>tÊ:>êV?¤æ=üµ="?bc:_Fa:ì	?(y°=@Ù7@Ù7)<ä`l>Z>æoS?¿L¦=òË=w¾"?äV0:?c:@?°=ºÙ7ºÙ7ûK<±®0>þôÙ=kO?ó·
=Aß<M"?o_t9®ae9]?r£°=3¯Ù73¯Ù7ûK<zu¬>SxD>¬¶`?ÜÈe>(>Þ/?^Ó:ZÐr:A?fº°=­ÄÙ7­ÄÙ7ûK<7§@>61è=&hT?Ø#¢=­Û=B?ãôù9v`:·å>tÒ°=&ÚÙ7&ÚÙ7ûK<ôÊü=S="]?$ô>5àà=?Å?sËt:UEO:A,?/5±= ïÙ7 ïÙ7ûK<m>×g;>¯U??Âõ=üþ·=`÷*?µã1:Ñ%:ÆQ	?Ï=±=Ú7Ú7ûK<S¹=!ðE=N?ut<ÇY<ej?»K8û.ï8zZ>éP±=Ú7Ú7ûK<kv=òç'=@|K?Ð'%<Ê<Ý½ ?È=ö8µÀÎ8r?L±=
0Ú7
0Ú7ûK<k¬>QÜD>a`?b#>À*í=r[0?J:+/:O?<?v±=EÚ7EÚ7ûK<Ù>Aa>¸ëR?Ö¬=7=Kú$?Ï9 ³Å9`?Þ±=[Ú7[Ú7ûK<µ9> â=iQ?G=5°=#?f9Z¯9_?M²=ypÚ7ypÚ7ûK<J,¥>dB>Y?Ý>¤è=ì['?
:Õú9ÄÒ	?W>²=óÚ7óÚ7ûK<[·>Õ³)>hJW?º¹ó=¸º='®'?.Ô-:þ}!:5Ç	?î[²=lÚ7lÚ7ûK<vOT>Öø=ÃkZ?Æ`ð=¾=)o!?Hn7:ñ9:oü>Ôw²=æ°Ú7æ°Ú7ûK<LN¶>¢V>±tY?§ë=w¬=É.?dçx:ê¤z:õ8þ>ÿx²=`ÆÚ7`ÆÚ7ûK<>ì¼>
ÅU?Äú>Å Ý=U°!?ú:F:me2?_|²=ÙÛÚ7ÙÛÚ7ûK<êWB>Gê=%T?ÊÇÊ=ä=ÑZ#?Û«1:?;:¡+(?-~²=SñÚ7SñÚ7ûK<i0Ñ>+Á_>ãUo?jE->eMÓ=ìQ?Ü:fÆR:6Ì3?]²=ÌÛ7ÌÛ7ûK<±->-oð=Ak¨?9>vEÎ=T!A?Öjd:ððH:?â²=FÛ7FÛ7ûK<^ä >BÙÐ=a7Å?Oý`>OÎ=?%­¬:µ	%:ì?§­²=¿1Û7¿1Û7ûK<>xÕ#>hÃS?-=DN=uû)?×í:»ö4:îÕ>¸²=9GÛ79GÛ7ûK<P(>ði->sIV?pTê=g¸=ÿ"?:A(:úýH:MÖ>º²=²\Û7²\Û7ûK<óÌ?
¯q>¬?­ï»>¶F>°r?;ÂÝ:Õv?ü ³=,rÛ7,rÛ7ûK<¥Î=-%=ëÜK?0{Ì;¾/­;)!?8Ä¦7²99çe=
2³=¦Û7¦Û7ûK<P_>kL>^×T?4y=:°D=I-"?1óü9Û:ä>F?³=Û7Û7ûK<lF<PB<ùàN?ÜF<þ)<?0\9Ï8Þ$B?KO³=²Û7²Û7ûK<H=h+È<ÈÑJ?þ;ÏäÚ;Þ?¹U6v¸7?½1k³=ÈÛ7ÈÛ7ûK<ð>üH1>¸S?ûä½=×=Pú?r:]A:WÙ¸>4v³=ÝÛ7ÝÛ7ûK<F¬=Ñ
C=K?¸G<ä#</Ê?gNZ9Þ9âÀ>;³=óÛ7óÛ7ûK< ª>ï¶¢=£¹P?~.>øÒ=Ë#?]¢ô9¥ôá9Ã
?V³=Ü7Ü7ûK<§n>ñE>K5[?r,>ª]>
%?ÃZb:õÿO:K?Å¹³=øÜ7øÜ7ûK<¡ß=A$=ÙK?ÎB<Þ¼<aÈ,?{Ú¸½þ8æ¾¥Æ³=r3Ü7r3Ü7ûK<9¤>¹æ?>6[?DA»=\¹=N/?(:S8:!é>1Ñ³=ìHÜ7ìHÜ7ûK<,>>ØÜ=^\?(@0>,>M¬%?Zt¤:^:Ð\?jä³=e^Ü7e^Ü7ûK<§É?>î=5N?!4{=~>L=ùm?HV	:û :zÛ>Åû³=ßsÜ7ßsÜ7ûK<ª(t>Ù>ëõU?û]=«èW=fn&?ÞI&:g:ïe?¹´=XÜ7XÜ7ûK<¨z§>½.F>ÕVX?>¥á=1?£]#:"âû9'	&?Ó´=ÒÜ7ÒÜ7ûK<(w>Y&>ýýV?e§=¿Q=ý"?7\Ñ9^ 9ðm'? ´=K´Ü7K´Ü7ûK<yo>Å¥5>T?Ó{T>W>Åö-?c¸A:±.:}?®X´=ÅÉÜ7ÅÉÜ7ûK<W\E>ò=Z¶P?m.>>*?"ñ9Éº9§>%?«e´=>ßÜ7>ßÜ7ûK<÷y>È>	X?Lâ=O±=ó#?xe:©ö[:UL?­j´=¸ôÜ7¸ôÜ7ûK<Ç«>~>PS?õuÍ=ú¬=Ô³$?y":9@?#´=2
Ý72
Ý7ûK<ÙÔ?|l>}Ó?º¼>$@>rs{?Òû:­ :Ø4j?a¸´=«Ý7«Ý7ûK<ëmz>¾©>W?_£¦=æø=Èa%?oÁ:!\%:!ñ>^¿´=%5Ý7%5Ý7ûK<+^y>)¢>y4X?~Ís=Ï.=³;3?üMÌ9¦ë½9Å±	?Î´=JÝ7JÝ7ûK<>u>xù>ÑU?Mx²=h=!?^û:bì9ãÁ
?Qè´=`Ý7`Ý7ûK<S¦>A>­[?1 
>pÖ=¶W(?ºÇ:Z*:vóß>Ýì´=uÝ7uÝ7ûK<PÚ>´>UôV?ì®=Á =¸+?<_J:Ð8:æ·?àñ´=Ý7Ý7ûK<þ>)E&>¿Y?_©.>}O>+=.?¢¨Ö9©Ú9	ü>
µ= Ý7 Ý7ûK<yÌ>Îeq>õ×X?Ä÷>áÓÀ=8+?ïl:xOZ:Æ»
?Gµ=þµÝ7þµÝ7ûK<Á>
#>¿AX?Î=\=?é0?ë(:×Ã:ªX%?= µ=xËÝ7xËÝ7ûK<,ÿn>S³>j?àõ=¾÷º=J(?nIt:à+/:é2?
!µ=ñàÝ7ñàÝ7ûK<Ãt>¨¶þ=óÅu?N©>=R?¨n±:ç8:ÆÌv?q/µ=köÝ7köÝ7ûK<Ve >?>¸`V?o>Á=Wà)?rE:ñ:Â$?]1µ=äÞ7äÞ7ûK<T=å|?=Þ¥K?¯²|<ç=<S*?õÑW9Àr9JO?l[µ=^!Þ7^!Þ7ûK<ñ¬u>¸Ì>Æ®W?ÚÃ=(¹=è:%?>:^E:Úè>Seµ=×6Þ7×6Þ7ûK<§ö=P*=¶I?´?< ®$<§?6I7X.9­`N=Fpµ=QLÞ7QLÞ7ûK<ïÂ·>ÏÔK>"Ëf?S¥>ÔXè=yI)?Ç2:¨/2:óL?qµ=ËaÞ7ËaÞ7ûK<	GU>#Ï=O?ìAk>#>óRS?½Á:°1o:ÐYO?*uµ=DwÞ7DwÞ7ûK<é*>ûÐ=À P?é>²=S=¾K"?þ@":SK::æöÞ>âµ=¾Þ7¾Þ7ûK<*Å>zm3>?^?ós>êe>*¥#?ÝT:¸ÚØ9S?¡µ=7¢Þ77¢Þ7ûK<s@>ºÄ1>^ÐY?B>(H>Kç'?,:h¶:"?û¥µ=±·Þ7±·Þ7ûK<2´°>µ*,>_?¶.>!Î=^5?¨Øî9V¯:«ß>¹µ=*ÍÞ7*ÍÞ7ûK<×\>×Í0>JDX?oM>x:Û=Ð+&?:´õ:S?p*¶=¤âÞ7¤âÞ7ûK<KB>]ì=^úR?S©À=V÷=YÌ'?ÉP':e:µ?½}¶=øÞ7øÞ7ûK<±y>¥>gi]?D>ßïG>R(6?Ìü9Ò¬96
î>{¶=
ß7
ß7ûK<>Uý>s W?@úÖ=µ=¸0?ðø9a9%¿V?¶=#ß7#ß7ûK<,¦>á±">1X?±A>>Ï>Á!?u?~:ùý&:ÂáB?¢¶=8ß78ß7ûK<B>D=0>õZW?5W>tÕ+>0O ?ûìA:½I,:V?Zª¶=Nß7Nß7ûK<n¦>YÍ>ðU?I&>~ì>ÌW%?76:²oG:ù¿é>þ°¶=}cß7}cß7ûK< M>øIû=ÜP?PÒ=èù=6Ï,?­·9¤9 ÷?¶¶=÷xß7÷xß7ûK<h<l>a5>7Y?Ào>9
ì=Á½*?ã¦]:¼-.:ã"?1»¶=pß7pß7ûK<I¤>rô;>²Ã_?Y?>^	>dL2?Z:ÆÞ]:ºû>À¶=ê£ß7ê£ß7ûK<Á>D5>ù[?Íì2>ÚP	>LÉ&?fÝo:@:Çn?ÈØ¶=c¹ß7c¹ß7ûK<ÌÁ^>nä>~IP?q=ÞÝx=\"?¯aÔ9è'¼9ýz?ç¶=ÝÎß7ÝÎß7ûK<ìÒ¦=*µH=ÈT?ô=Jh=Èè%?W®69õIH9~é>ð¶=Wäß7Wäß7ûK<®ª>¢B>v a?3);>I
>¸à,?Ï:*l`:Ñî?·=Ðùß7Ðùß7ûK<Ã>ÜÑ*>
õW?)Î>µº=Ñ0?.¼J:^`:QQç>·=Jà7Jà7ûK<ÅR>aý=±1U?Äëª==!¤'?¯3:ìð9Üz>?eô·=Ã$à7Ã$à7ûK<¡L>@,>kñW?þÂÞ=-ï¦=Î*?Î':Çè9pÉ*?¸==:à7=:à7ûK<£`>°>T¶N?á%²=Ó\=u"?,9Ä¸9CïÇ>v5¸=¶Oà7¶Oà7ûK<>_>;ÿ,>½X?ÎD> >ËÒ#?2:õ/:l"?÷7¸=0eà70eà7ûK<3P>¡<>wW?r>¤Tâ=T:)?Þ#F:ÌX:l)?!Q¸=©zà7©zà7ûK<³Ä>+>º¨U?ÚÊ=ÕM='É"?øÆ:æÐ9Ý÷.?pU¸=#à7#à7ûK<>µ%>\U??ø=*½= (?I:1Å:Nkú>Öh¸=¥à7¥à7ûK<+ì¢>Í?>©Y?Hî>&Å=*?÷µ%:R°:;?Ùs¸=»à7»à7ûK<DÍÅ=	¨x=¿¤K?î¦<Ð,]<sS?
"C9XvÝ8a?¸=Ðà7Ðà7ûK<¢`x=»=5ÎN?5G<£é+<Þ:?STÙ8ë·8É@?@¸=	æà7	æà7ûK<Áß>¶>Î\?{Ö¦>TÝb>¤C<?â:@:L?ø¢¸=ûà7ûà7ûK<¯>Ä*>£V?/ê=4N²=ü(?²¾ù9ø:×9¶?Å¸=üá7üá7ûK<)Á>C5>ìRV?I>.Ö=D#?ÿ4\:Ê!:ph.?ï¸=v&á7v&á7ûK<ÄÈ>^>oF`?lðH>ª>Ç-?Ïì:_%:èïæ>¹=ð;á7ð;á7ûK<ÝGC>}sí=R?¯Íc=1=_º$?æ¸9BI:¤½>¹=iQá7iQá7ûK<â>â %>º*b?>bÓ=f4?þð5:PY:wM1?ê1¹=ãfá7ãfá7ûK<<ÿt>yg>ê¾T?º=`äe=%?'ç9¥Ûë92Òú>w;¹=\|á7\|á7ûK<õ¢>å±@>å~X?8Yè=wë·=I´!?ü:×Ä>:ì-?YS¹=Öá7Öá7ûK< >nM>êæX?È¨=:w=â.?^
:(µ:Á$?	g¹=O§á7O§á7ûK<%	¤>/9>ÉÃb?î­A>Fê>Þ]%?"f@:4:v9?ég¹=É¼á7É¼á7ûK<Ør>g+>¹/r?Ôìn>ññ>o¨F?iÃ¡:{5:®/d?¦j¹=BÒá7BÒá7ûK<®>ò">lèW?Ìê==pª=ÅU0?bÒ:#:Kmö>t¹=¼çá7¼çá7ûK<¥A>úÂ/>³R?6>Ó
â=%?
:^::A¬Ë>D¹=6ýá76ýá7ûK<Ü¢>Ü>5²?K­*>9ÊÚ=N´G?Rt:Z©X:MÆ$?Ú¹=¯â7¯â7ûK<`½>®í½=\Ã?/¼Ñ>d>
éj?rÍÔ:¦v:äe]?[¹=)(â7)(â7ûK<yö>Lá(>j2W?vtä=§=Ês.?\ªû9¦=»9
,?X¹=¢=â7¢=â7ûK<É7 >ÞÉ<>BY?¨ðÔ=´ê=à4?},:i´´9jI?þ¹=Sâ7Sâ7ûK<>U&>XfU?Ð
>g1Û=3 %?Mc:,ä?:R @?¼º=hâ7hâ7ûK<	 ü>´G>ÒKÌ?_><=Ø$?Yj:UÒ9N£4?%	º=~â7~â7ûK<÷lÿ>7>+>©ì¾?ÃZ>QãÔ=n?ßÝ:é´:§?Iº=â7â7ûK<[³>âQ>èÃZ?Úh>/w3>Ï%?çDK:ùß:¾"?5Pº=©â7©â7ûK<æd>Í >W]T?;á=BD¯=¸$?ÍÕ9µ:CÏÓ>¤³º=|¾â7|¾â7ûK<§>ÐA>¯¤]?Làô=,ò¶=T+?Db:K8:ñ?mÃº=õÓâ7õÓâ7ûK<]®>[E>Vb?¯k>ý,>cd.?'A:ëq+:ÙMì>òº=oéâ7oéâ7ûK<Ù¢=ÖM=ÇI?hÜU<Ö#1<È?éô·@þ¶@Nö?S'»=èþâ7èþâ7ûK<Àª>P@>¡b?"Ä4>(|>Ç*?Q:¬B:/?DQ»=bã7bã7ûK<ßì¯>àuK>¼Z]?)¶>²ë=å-?Iàk:R:Õm?°g»=Û)ã7Û)ã7ûK<Ñ6>s}×=äX?Ò7>ò L>Ã
"?¸!¦:zö}:áv'?®h»=U?ã7U?ã7ûK<´U>Ò+>Z?ª<Â=Àô=ì2?å$V:B&:2/?Tz»=ÎTã7ÎTã7ûK<rB¤=Ó¶K=;kN?|[9<Å¯<uc?®¦j·<)È8L½S°»=Hjã7Hjã7ûK<óÁ>èCU>8Ðh?ðlð=è=B?¨Äv:'e:úÖ	?CÔ»=Âã7Âã7ûK<²¿>µV>Rhd?} >ÜÙS>õ.1?¥!:H¢h:Ø4?çÚ»=;ã7;ã7ûK<©bb>I>É+T?ã ¨=&L=ºd$?Æ½:\2:y?¢ê»=µªã7µªã7ûK<®=Oë¾<zñK?{M<8\<Ç\?´jû7*G8C¡>ìü»=.Àã7.Àã7ûK<Q>ñu1>ÉIZ?ÜK>ìdË=m&?²k:f¶3:òÇ'?¼=¨Õã7¨Õã7ûK<ÿ[>ÿ¦>ÍX?b¢Ô=\=Ê*?ö`À:«1½:'?\N¼=!ëã7!ëã7ûK<þÛ>6û>-W?6Æ=B=f(?h¯ö9:Rð>[¼=ä7ä7ûK<äD>äæ7>íZ?{>©Ä=î)?q:oF:Î>~j¼=ä7ä7ûK<¾Ú>ÖÝ>¢NX?ë=çB±=»*?±<:ôý:pØ?S¥¼=+ä7+ä7ûK<{]>$>hY?N>Ù§T>P+?×&:Ý:¤	?Æ¾¼=Aä7Aä7ûK<º¯>hñN>Y?¾QG>À±>àn*?§R:! [:1è?GÓ¼=Vä7Vä7ûK<C}Z>ø>W?T<å=!ò´=ò("?Ó=&:õ8:|æ>oÛ¼=ûkä7ûkä7ûK<{ë=$<=HþK?UM<åä1<·?Å g9ò9.øM?]½=tä7tä7ûK<[Ø>lC&>gZ?Û&>P>øà?Ìg.:<:ªí?o½=îä7îä7ûK<+²°>
8N>ªY[?/È>iLÔ=ë32?BÔ:éb:ì?(½=g¬ä7g¬ä7ûK<?oÌ>æl>ê\?ôLB>F>ÿ1?]=b:$G$:TG0?À8½=áÁä7áÁä7ûK<iô§>^D>°Z?°*>¾á=/["?TU:> B:U©?¹M½=[×ä7[×ä7ûK<WÉ>U¼=âÑP?6>
At>XÒ%?)%
:Þ4ì9«¸?_k½=Ôìä7Ôìä7ûK<f¡>J >`?Pj>ºëð=4&?³K:ÖJN:Qs ?×Ð½=Nå7Nå7ûK<À§å=Â=©K?Ü¾<Ãi<?2ªÜ6ÀpD9ØÈ< æ½=Çå7Çå7ûK<cý>§gy>,?^ËV>´">)?~;%bý:¢?Sç½=A-å7A-å7ûK<ì´»>¸>¬V·?ã¥^>Ø}>`áC?J;5ü:Ã5M?xü½=ºBå7ºBå7ûK<Í«}>â#>ÄkU?Å¨$>âX>¼ñ"?F:>Z:G?4#¾=4Xå74Xå7ûK<U,Ä>°f>­ÜY?[ú>fáÝ=:&?:	v::¸Ì>ñ+¾=­må7­må7ûK<¸Nc>b	>%S?N#©=]=&^#?\ÔÉ9Ô@Í9Õºû>¿W¾='å7'å7ûK<ç.Z>rÔ>;ØS?ÿ*>Ð=kì?ó@:YÔl:\Ð>8]¾=¡å7¡å7ûK<º>';>Æ9Y?[Q
>çÓ=|n+?W\:ùe1:cøå>O`¾=®å7®å7ûK<¥>¥Ú>úü?? ;>(
>Z¯)?üq:ês:h%#?a¾=Ãå7Ãå7ûK<Ù>@í>#p?²e+>éÃ=÷«?r,;ú*~:Í2?h¾=
Ùå7
Ùå7ûK<³{>r°4>^tY?¦µ>*ß=[µ%?à1:fºe:Um?ù½¾=îå7îå7ûK<¦ï}>Ø9>|ïV?8´>ªã=P6'?¬Oª:ÕÆ:øa?÷¾=æ7æ7ûK<ù­>êL>ýX?Á¿>'ã=¬z%?l:L¹J:ª?9
¿=zæ7zæ7ûK<¡©>@>g»`?ij>J0>å)?WX¬:w¯:ºrû>¿=ó.æ7ó.æ7ûK<Òî=@A=p-K?b<ðA<}?B859Ça>q/¿=mDæ7mDæ7ûK<`U¿>uc>ß«W?'gñ=¾5µ=£*?c:·ûj:»
?É<¿=çYæ7çYæ7ûK<&W>á>ñ9Q?8=Ò§]=ÿñ!?Y:Æ»:Q?ï>¿=`oæ7`oæ7ûK<u]>²À&>O}W?ïåÿ=A¾=	*,?@e:L>/:g¡'?D¿=Úæ7Úæ7ûK<á¨>S>ÍAU?­>*Ë=~¤%?àÙ9¢9ô2?ºN¿=Sæ7Sæ7ûK<«U$?ãV>t½?#Y?5>ëÒn?H;mm;Î_A?Ñn¿=Í¯æ7Í¯æ7ûK<o>N>±^?¤ñ=}»=je%?¥Û::4a:p`/?#~¿=FÅæ7FÅæ7ûK<(@ò==wV?¼TÙ=F¾§=ÆÖ%?­¬9Fp9U×?¿=ÀÚæ7ÀÚæ7ûK<o\Â>¼£Y>Ud?%7>Aû;>Á.?8à:âTt:Ï'?¿=9ðæ79ðæ7ûK<ª>Í-@>Ob?"P>|>6*?ýtG:ð3:-â
?Ì¬¿=³ç7³ç7ûK<°$>øî">zW?\>ã=¢#?qf>: /:*?É¹¿=-ç7-ç7ûK<r
L>×àù=3
Q?Ô=K#b=}T!?nÂS:R:¬lÐ>*Ã¿=¦0ç7¦0ç7ûK<çÀ¹>fB>òt?Ìx>¹1>Ã2?ÖZ:¡]:.ëü>ëÃ¿= Fç7 Fç7ûK<]e>ñÅÊ='á?2»e>Å=oÜ?ÆÇ: b:½a?1ä¿=[ç7[ç7ûK<þ=,-=Ä~M?\Ö<7êé;ÇR?õ8X8­[>ªÀ=qç7qç7ûK<7=ã/=:ÛM?Dñ<^ça<ô?K¤¶S¶8íÿæ¼/À=ç7ç7ûK<07 >ü@>ßT?-Ð=Ä¤=+¥!?½×:º9ù9'!?*À=ç7ç7ûK<9gL=
ó<7MW?ÆÄ=£^=v&?<9{«9¨Ú?ÞíÀ=±ç7±ç7ûK<w©>Aî>¬óU?'Ñ=¸Ð =2r&?PH-:uù:+4?ÞÁ=ùÆç7ùÆç7ûK<q>>%Hè=ïzQ?*²=]u=@T?sW: v4:±Ð?
Á=sÜç7sÜç7ûK<,êÊ<[Û{<µ@N?úmµ<¸Å<j1?¶ÿ9÷¯v9O%?*Á=ìñç7ìñç7ûK<¨h>ø'¬=ÜÃS?\
> ×Ö=áY?@fõ9>
:ãÝ>j9Á=fè7fè7ûK<)Ñ>çÑ>(?]*¤>
Õm>·´0?ò:Áùá:ó	?-:Á=ßè7ßè7ûK<#¤¢>!R#>Fï~?,Ö>ø=t%?Ê;µr¦:BtP?º=Á=Y2è7Y2è7ûK<E´¨>ey2>oüq?sÿ>²>17?Wèø:m§:¯>?;LÁ=ÒGè7ÒGè7ûK<	q>x> R?+Ö=J¹¥=)»%?ñX;:8\D:ñ?ô>Á^Á=L]è7L]è7ûK<±f3>Í±Ú=ûR?4j¢=@L=õ?2
<:NÌ:å¡6?ÚrÁ=Ærè7Ærè7ûK<Ôý>.º>[?·í
>[SÞ=úl#?øA:û#:NgÙ>Á=?è7?è7ûK<H×n>,Ï>pa? ®¨>9ª}>¡;*?7û:½E`:LÆ'?YÕÁ=¹è7¹è7ûK<CT>7õø=DZ?×Þ>¥ïe>ô¦.?)¡:rèû99¼?'Â=2³è72³è7ûK<]_=yr7=®
O?¶\<6Ì7<µ?.ñ8 78®ý>Â=¬Èè7¬Èè7ûK<û¡><>¾ç[?{6>È²
>ÿý'?T:vHC:f9?Â¬Â=%Þè7%Þè7ûK<CÒI>%
ð=ä:W?L¦õ="¸=âÂ*?4Æ :Cªà9³27?j½Â=óè7óè7ûK<ée>à8)>èîX?Htû=¯µ¶=ö(0?GÍR:&áT:eý>ÙÒÂ=	é7	é7ûK<)>C÷">ÁÀR?ÍÜ>qÍ=w%?:C:áÈ0?6Ã=é7é7ûK<Ðc >ts;>ý
[?Ö7E>>ó+?/:^_:ÜÀ?Ã=4é74é7ûK<¨±>jfI>uÒa?o>Ñû->áß/?¡:B§Y:ãs=?lÃ=Ié7Ié7ûK<±>úþ0>W?¸Ùß=Rª=:(?Ø:Ò°:Bå>.Ã=ÿ^é7ÿ^é7ûK<fI>Rù>{W?Ól/>Vþ=­Á0?Òe.:^	:÷L"?0Ã=xté7xté7ûK<,2(>é­É=U?Ë=¿ø¢=ß?d%:·ÓS:òi/?rmÃ=òé7òé7ûK<¿Ê>ÜÏ3>X?%¶ó=¦Ë¿=Ç¥"?L~:°µe:±³
?§ÉÃ=ké7ké7ûK<Îx>2>5T?Ê³ã=ß¸=dK?O:OöU:NÎ÷>cäÃ=å´é7å´é7ûK<Ç¯?n%>fç??­l>2òÖ=Éð?Y:NX:@£C?ÛäÃ=^Êé7^Êé7ûK<g­D?èa>¤²ß?±>³úä=ÖóÅ?¶ç;ÁËn:ôz?&ñÃ=Øßé7Øßé7ûK<ãB£>ú?>BµY?ÙN2>A)	>f&?ú°::³Z.?þôÃ=Rõé7Rõé7ûK<>F>=ÈÜ=oÝe?A'>6þ=O(?Ê¾£:Àd:ô?9Ä=Ë
ê7Ë
ê7ûK<=oCE=ÆM?9;C<ÒO <á?¾êÅ7Ê½§8Á>¨FÄ=E ê7E ê7ûK<8%=Xß3=BNJ?ò8<«<þ?»Á+9i9Z?eUÄ=¾5ê7¾5ê7ûK<ãÀõ>\ t>eÚ?Åo>Ùù=Þ¬u?|DÙ:Q:òÛ3?íZÄ=8Kê78Kê7ûK<#o>$>ðO?=µV=tÿ ?f\5:¹j?:ò>Ä=±`ê7±`ê7ûK<D¼>ØOY>ÿÈ]?í$$>Qkþ=*%?C:ö­^:Å+?ÕÄ=+vê7+vê7ûK<öÍ>N>í²V?U?N>a!>î#?C×:ºi:Ïo?ÿôÄ=¤ê7¤ê7ûK<KåÀ>ü~]>Âñ^?g9>¶Z>Îõ1?4î:fãe:©A?ðúÄ=¡ê7¡ê7ûK<Á>q>õ\?FK>U#>¤&?:Ñ|:?¹Å=¶ê7¶ê7ûK<*A>'î=÷£O?rn=¿==Jþ ?(Å(:f:kò?:Å=Ìê7Ìê7ûK<ÿ²>â²=qP?®¥=ïhL= ?á¿0:+:Ê:?
7Å=áê7áê7ûK<k
f>l{>ÞóZ?BbÌ=£=ê'?v`: |9:ðå?Å=÷ê7÷ê7ûK<<>Û¼>&`?©Ì>G>r(?©T8;â;¼!?Ü£Å=~ë7~ë7ûK<_®>¾N->f%Z?Û8>>tæ=u¦.?j:Ì":§=æ>÷æÅ=÷!ë7÷!ë7ûK<Îq>Ì*>	V?éÿ=15T=y¿3?¬Ý:¤½9}g3?·ôÅ=q7ë7q7ë7ûK<È9=_,¯<ù;T?(âÌ<>Å<*?Jf9bXÈ8L?
Æ=êLë7êLë7ûK<±>ë?>\U?Btê=e·=÷#?Ïç-:Û :ìa
?üÆ=dbë7dbë7ûK<ÿBj><{
>ðS?h­=ÒÄT=·Ú&?@I:ý9ªÐ?2#Æ=Þwë7Þwë7ûK<£¢W>ì>n¦O?ºÂ=ÖË=Ýú?^²>:7Vñ9~HJ?jNÆ=Wë7Wë7ûK<$Ç>ñ)>£X?4=d=+?Õ:;N:w!?TÆ=Ñ¢ë7Ñ¢ë7ûK<yu>c¹>¡âR?ÌÑË==M­'?Ie:¼+:å*?ÈÆ=J¸ë7J¸ë7ûK<G¢>272>ñV?·Ü">eeû=AØ%?å>U:@.o:Ã=ä>4áÆ=ÄÍë7ÄÍë7ûK<¯o>C?> 9S?}ÝÝ=ðeº=òZ?EØZ:Î-:ã]!?îÇ==ãë7=ãë7ûK<eÃ>Pd_>ò_?²Ý4>Ï>®õ?éw:µU7:Ò-?©Ç=·øë7·øë7ûK<,O>Ç¦E=e*@U">^wÒ=S'#?I9PIE9ÚK?>Ç=1ì71ì7ûK<ª>U>¢Út?¼7U>cdÒ=¸?Õo:SU:(Q?{*Ç=ª#ì7ª#ì7ûK<i>þ¬">JV?ýÒû=ÊúÀ=Ñ'?ï0:9ãÒ9:¬U?pÇ=$9ì7$9ì7ûK<D[>Z>
ÎX?kc÷=ú~À=($?8û:nØ~:Ï­?­Ç=Nì7Nì7ûK<£|>T>ÇªT?p-x=1=Æf3?ìu>:Û:_ô*?P¿Ç=dì7dì7ûK<ÂÇb>¥>äÖZ?`0?ã?]&?x¾;;¯/?äÇ=yì7yì7ûK<^>C)>W?F½Ý=Ï\¡=Ãä/?ºKr:?J!:LI@?eòÇ=
ì7
ì7ûK<4m¶>9ûR>0Z]?T´5>­	>¹ )?Þë{:Ï`:Wê?]È=¤ì7¤ì7ûK<½¡>¸æ&>£T?:
«=¼=ô¶#?J e:¿}[:
é?\%È=ý¹ì7ý¹ì7ûK<hm>Þå>Û¸Q?çñ­=~=yS$?":±Î$:øÌû>¢È=wÏì7wÏì7ûK<V|y>Bë>¥ÔP?ÿ*=üÅB=}f,?æ,:w¥9,e?Ü¥È=ðäì7ðäì7ûK<,I>+>5[?÷>Û+¸>;,?C:üy:/B%?ÊÊÈ=júì7júì7ûK<¡6=0Qã<
M?x<Zc<¶í#?,G8ÿq³8ÃÝ>\ØÈ=ãí7ãí7ûK<ô¼>UG>Vpr?»w>|&/>5?ÅÒ:Æ«:$ÿ+?ñÈ=]%í7]%í7ûK<,>d£>ø-V?:ã°=7=Ù(?Îy>:cRJ:×ñ>É=Ö:í7Ö:í7ûK<>ôÆ=¨]?Äx¨=Ck=w7?J:µ¨:"kC?rSÉ=PPí7PPí7ûK<ÈP¢>6)C>YêT?§ß=,ÿ¢=ï¡/?°ç:1ì9©'?±iÉ=Éeí7Éeí7ûK<Bv>Àë>hãT?k>Nüæ=ìa#?S:$~j:¢c'?É=C{í7C{í7ûK<0>ª->yAW?_Ï=åý=â&?Þ´=:h:1É8?6¬É=½í7½í7ûK<DÀ>w«>A[?ôY>ßÌ*>K#?ðÇ¢:¸æN:èhI?ÎùÉ=6¦í76¦í7ûK<Ù¯>³	C>\µe?É>¦[>÷=,?ªë;YÒ:_0?·Ê=°»í7°»í7ûK<¯DX>£">>¸T?Ü«=~Ù=×&?.Q`:l.:|$?ª7Ê=)Ñí7)Ñí7ûK<>\´>è_?Ú-a>).>H %?«	à:ÆÁ±:|S!?ñzÊ=£æí7£æí7ûK<êg>äI>¡YT?O~=1E=h%?tX>::\2?nÊ=üí7üí7ûK<>Ï>¦Q2>1W?ÉÓ
>ýÛ=u6"?/:Jì:Lá?Ê=î7î7ûK<Z&Ò>qÍk>i&d?ùÝ|>ÌT4>~|3?êæÙ:7¼:4;?<Ë='î7'î7ûK<1N>jü=ØQ?©Cª=H=O?7.:Î&$:EÙ?¬
Ë=<î7<î7ûK<²l©>0JD>jö\?a°º=a³=HÖ)?
:z:Q-
?à"Ë=Rî7Rî7ûK<À>úNF>åw?fD±>#`>.J?E< :ô[[:;?ìAË=|gî7|gî7ûK<ÈÔ©=ÈyT=¹L?gQ<#Ó+<ùÂ?¢ô¿9>,/9gC?ÁXË=ö|î7ö|î7ûK<÷"=¿Æ<*'R?Îb<s,<4(?À$8p÷8·²*>p[Ë=oî7oî7ûK<¸{>#!6>$Y?>^È=î.,?Ícr:õh[:óg
?XË=é§î7é§î7ûK<¸µ¦>¶@>¬]?`,ì>Õ°>½³+?¦':Üÿó9ÐV/?ôåË=b½î7b½î7ûK<ù²=§¸a=öI?¾ç<m¶×<q	?ßP9¡_9F¼µ>Ì=ÜÒî7ÜÒî7ûK<¢kÂ>eð]>B`?òðI>b>b/?§!:ªñ2:JëS?tBÌ=Uèî7Uèî7ûK<ß
?ìß>yâo?[Þ¢>*W>$yA?Mì:Ã:ßS^?ÜTÌ=Ïýî7Ïýî7ûK<©?<s>Ä?èw>o<@>S?ÿ:w:ÛüM?»Ì=Iï7Iï7ûK<<Wº>åX>æÇ\?Jö<>z,>îw%?Ýg:ß:Ø°c?Ì=Â(ï7Â(ï7ûK<?ä¹>Xç'>¶?ê$ù=ð
µ=,#0?Wo:O¬V:?ÃÌ=<>ï7<>ï7ûK<J?ªY*>AñÊ?ó>m5Ó=R}?L¡õ:^2U:óx?WÌ=µSï7µSï7ûK<+??>F@Âý>/!Ó= ±?¥;5:XÀ?½Ì=/iï7/iï7ûK<U0.>þÒÊ=iÛ[?b¿Ù=T) =Â.?ïí:­¶:[¸&?¦±Ì=¨~ï7¨~ï7ûK<;Ý=n¡<ûÞU?
u§<Í<ëÂ?¦h½8]?9óµ>JÄÌ="ï7"ï7ûK<¾&?ù¦>'?¯/>S¿0>9úZ?Å;b-:EÑ[?¼ÌÌ=©ï7©ï7ûK<ÆQ>$þ=YS?]=i'=^)?1C:¹Ö%:6¨?YÐÌ=¿ï7¿ï7ûK<¥ûp>>@sR?>¹=Çy=	=*?zd-:ÎL>:WAé>íÌ=Ôï7Ôï7ûK<d$<pH<ÏAK?±a<e»<<?9
'x9-?¦óÌ=êï7êï7ûK<²2<ìå<¬@U? ó<æÙ<V?E;9lUi9hÑÍ>ßôÌ=ÿï7ÿï7ûK<.s¿>MôX>Òça?Ð>Ñ=<8?MK:ëÚ:si[?¥Í=ûð7ûð7ûK<	>f±>Ï e?;!N>Tw>4$4?µ´ª:±êO:/R?dÍ=u*ð7u*ð7ûK<\]>;ª4>ZÑa?r .>>$'?;i:þØ2:ýÍ&?F+Í=î?ð7î?ð7ûK<q>/>éU?¹Ã>ä~Ç=Â)?+ëk:êI:y?DPÍ=hUð7hUð7ûK<óà¢>Ë»:>çK_?zb>ûAÞ=né*?À:-?.:w·B?>RÍ=âjð7âjð7ûK<cQ#>È=OfP?ÅU=´à.=kw?W«:¼9L?ÇÍ=[ð7[ð7ûK<ÍìQ>üü=»T?¢å=Þ·=yÜ?F:û
î9Èî)?\Í=Õð7Õð7ûK<Õ¬4>ÂKÕ="ÙX?~7ò=¼=<m$?ÌÂ:é°h:¼?)¢Í=N«ð7N«ð7ûK<c>î3$>%2V?âÂ=)V=È#?Ù~G:"	:ä4:?§¥Í=ÈÀð7ÈÀð7ûK<É_>Ã:>.ªT?Ø­>Ê&ú=c"?Û÷
:Õé9Om?ÄÍ=AÖð7AÖð7ûK<!Á=êØq=OnL?<1ët<¨~?G1´9~O9ËÃ^?½ÌÍ=»ëð7»ëð7ûK<¸y>µ
>¶rV?a=)çL=ýí&?f¿:ÖN:õÒ.?)ÒÍ=4ñ74ñ7ûK<U¤>ü*>	v?,¢>ØC>42?J»Ú:©ì¥:À¼(?åÍ=®ñ7®ñ7ûK<ùI>é>f?´ (?"õ>0?(z:ö½:¸j?zíÍ=(,ñ7(,ñ7ûK<{©>ÃB>qI^?ü@«=éy=g0?ÌÚÀ:Ûh:<M6?1þÍ=¡Añ7¡Añ7ûK<<øH?<¼ÍR?	<·F<ò)?@Iç8Ïå»8¢?

Î=Wñ7Wñ7ûK<Þµq>®>¡IU?4÷µ=T=;É?A9:=1:Ô?¤Î=lñ7lñ7ûK<6Á}>sÜø=Y?²^>IqË=¢0?r2:¢Y:H7?fÎ=ñ7ñ7ûK<­»½>Lï=ÙÁÊ?ÝïÇ>óoP>\u?4W;mlt:mw?
Î=ñ7ñ7ûK<»Û>%>bÔ©?½[?xàÖ>«å?is;':Rº?Î=­ñ7­ñ7ûK<àØº>ýÀ >ÙÆ?sûÂ>®/>Æ?>t$;ÂÌ:RS?Î=zÂñ7zÂñ7ûK<C[>³>d?Ý\>Úäð=²¶j?L¥ò:Vp\:å?Î=ô×ñ7ô×ñ7ûK<öæ¦>/A!>{?7é>þâ>Ó?A©;q:D{¨?-Î=níñ7níñ7ûK<»Þ¹==B?`¤Å={.
=d0³?X:¹z9øxö?ÀÎ=çò7çò7ûK<ê>Ï÷=ýÈñ?¯ç?`ð>³H?@û£;©;üQ£?Î=aò7aò7ûK<¡æÂ>>	ü®?ïö>ÄW>ÿ?¹[;ÛT¡:Í­?!Î=Ú-ò7Ú-ò7ûK<×:X>·±=½?ðµ>¡6>Êð?f	9;7::¹s°?JÎ=TCò7TCò7ûK<¿>FÔ=ú¨?º¯>#8>Üps?/*;I«B:Íß?*Î=ÍXò7ÍXò7ûK<`/w>i =\=Å?-B>Åb§=\?¾û;¶v:b?Ú Î=Gnò7Gnò7ûK<Í>	t³=s½V?#>ÂKç=ÅÚ"?p¥t:¡9:±(?"Î=Àò7Àò7ûK<Gj=2=W·\?E?ªÿ,?8Å@?Á6}:øNÁ9§ª§?ß$Î=:ò7:ò7ûK<ëí>¨=b?îÙÐ=¾=iú9?
:ØÜÏ9ÕÖ#?ù&Î=´®ò7´®ò7ûK<GÐ#> )Ç="R?
 >Z0ï=B+?®ÈÂ9·Øf9X?z)Î=-Äò7-Äò7ûK<âf>¾ú=ikl?¼K>¢t÷=rÅR?F:´<:S;??2.Î=§Ùò7§Ùò7ûK<. T>Ôù=màY?äý=¾Ôº=×ñ-?uN::tK-?z;Î= ïò7 ïò7ûK<q"q>ÂË>5ÖP?í=ªWl=¾(?êÈB:Ð:>?_Î=ó7ó7ûK<ÁÇ>=Ê%>«^?e)>-iþ=¦*?kö:|V:ï
?»Î=ó7ó7ûK<í|\>ßÍ>blY?Ý>'¼=Ý53?oc:x:¤Oê>½ÇÎ=/ó7/ó7ûK<þCÈ>{ïd>Øð_?Ä>­¸=·3?£: :¥?ÛÎ=Eó7Eó7ûK<>þp>çÅS?¨éä=c:³=Å{#?4:n§:w?G2Ï=Zó7Zó7ûK<®=1=XdI?8­n<ásW<Ì
?
<v9
9]X\?Ö^Ï=úoó7úoó7ûK<&¨>ÄD>
»Z?pÎ=F=<i+?lJ:Hª5:C¸?HµÏ=só7só7ûK<ÿH><Þù=ÑíM?·ÏH=7ß"=þÐ?×¸9ãÝ9ýÖ>©;Ð=íó7íó7ûK<mà<ez<
M?âþ;ÃÂ;_ï&?íª89Ö(9æ>^GÐ=f°ó7f°ó7ûK<
Ão>£>7Z?u>¿æÕ=R?X¾ :=
:ò£?lwÐ=àÅó7àÅó7ûK<â=¼ *=ßK?uÉ<ì¨	<ðÈ?¿hè8²6U9>YyÐ=YÛó7YÛó7ûK<uA>1ì=9ÒQ?â;=`RS=?&?Ãj$:×>(:º,ú>Ð=Óðó7Óðó7ûK<'~>e)>Åi?+â?c\î>YX&?Åj;M»K;?uëÐ=Mô7Mô7ûK<¤8>^à=rYR?9ÿ=ÚU=Ãk?Rq):Ø+:ýÔü>ùÐ=Æô7Æô7ûK<ðÃ¿>ªÜP>~k?¡²>V+e>&)0?_G´:èæ¬:
v?
Ñ=@1ô7@1ô7ûK<I>V(>ß^?4Ë/>68>w".?Kâ|:üWZ:¤??XÑ=¹Fô7¹Fô7ûK<Gi>F>f?À>Pc>ðº8? ªh:ÊB:Il?h2Ñ=3\ô73\ô7ûK<>2A/>F _?zM
?8Æ>Î2?aL:ýÀI:¯m?WÑ=¬qô7¬qô7ûK<2ù
>?F³=)¼J?½#ô<îÌ<2}?É909@>X\Ñ=&ô7&ô7ûK< x^>Âv>"6R?ýÌl=Æ=>=S?Ý:^©:½ô>Û
Ò=ô7ô7ûK<ä@>¤Êâ=V¼Y?cKÐ=/c£=I.#?µ::<ú:üv6?$$Ò=²ô7²ô7ûK<cT>2>JR?sô«=À¨=cê%?0:Ûõ98?_Ò=Çô7Çô7ûK<Y«>íN>D!U?
àæ=~Ñª=®-?f:Ìç¨9fóK?tÒ=Ýô7Ýô7ûK<>õx*>ÿQ[?U´=lÈ=](/?o5&:8:	?{Ò=òô7òô7ûK<0{>¡>9Q?,¶¸=Q±=A±%?9@t¾9@ÞÕ>´Ò=ÿõ7ÿõ7ûK<µ?~>Ä'>	ÀQ?¤ìÍ=Ä=ú$?F
:byû9}Ñ?í¤Ò=yõ7yõ7hm<£<U>å¯ü=UX?©À÷=å»½=$'?NkW:lÍA:òF?«Ó=ò2õ7ò2õ7hm<­äÄ<T6x<&K?M"ì;íÆ;E¦?5¾9HÜT9y=>~<Ó=lHõ7lHõ7hm<.h>p	>hX?M±=ù=×&?\á:G¥O:ôàÃ>ïÔÓ=å]õ7å]õ7hm<Ïq>kÀ>«ÓU?´ÙÔ=#©=]!?W	:´(:¶?éâÓ=_sõ7_sõ7hm<¶Q>=¨>Y?Uçj>8Ò/>E+?qÍå9Ô­97)?aéÓ=Ùõ7Ùõ7hm<¤	s>Ûæ>²7U?pª=[=_"?}n:d#:ÔTô>æõÓ=Rõ7Rõ7hm<	 >Ñè@>VU?ÕJ->{Zÿ=)»-?ÇÙA:¥*:#h?´Ô=Ì³õ7Ì³õ7hm<ö¥¬>(/Q>IS?Ãø=1Æ=ñ¬ ?A:Ç´:èMý>=!Ô=EÉõ7EÉõ7hm<°>È
/>^ÎW?ÿlù=Å¾=¼Z'?!6Ú9`À9e0?jÔ=¿Þõ7¿Þõ7hm<u@Ó>Bl>kçd?Udº>½×>|¡/?îÉl:é:S×Ý>gÕ=8ôõ78ôõ7hm< ÕG>ãV÷=éÔN?^Ý|=uF=a#?©*ù9àx9)N?%Õ=²	ö7²	ö7hm<!o>\?>OÐ[?È=zÿ¡=?ÐG:£#':Ì?&Õ=+ö7+ö7hm<uÅ>¥=Ð_??iMß>L$?z;Gú:L?=Õ=¥4ö7¥4ö7hm<b£;>uß=dIW?#Ô=!¨=l!?ðò,:R¯B:$kã>·nÕ=Jö7Jö7hm<>ÆD6>ä[?Mûà=ÎÄ=ß6?å:Ö^:K&ü>ßpÕ=_ö7_ö7hm<µ\L=={K?8<<·w<é?»â7é7:Lø>¢¦Õ=uö7uö7hm<1uÆ>%vb>÷W`?À ->¿ª>ÖÊ(?hG:êö9:@	?)¹Õ=ö7ö7hm<?ö=È¡'=®
K?Ã§%<*[ã;:? ´8²{Y9ÐT>ÊÕ= ö7 ö7hm<Peu>U>TðP?F©i=I;=´Õ?Á¢9(ÊÆ9Ñ>_ÓÕ=~µö7~µö7hm<º²È<Qár<S?V$<gö;S
?÷è%¸´Jw8À«¾É Ö=øÊö7øÊö7hm<
ó>Æ'>mZ?t´0>,Á	>41$?Wj:0@:õ?*Ö=ràö7ràö7hm<û«>Ûi>Z?^$>^9ô=VU?àµ:UNg:ã2?¦4Ö=ëõö7ëõö7hm<÷Ö<ô<7N?"á;¼×¸;Íæ?Ä½o¸0¾µ7Ù¨¿­aÖ=e÷7e÷7hm<cD>Ì?>ßYT?tó±=g|=R¬%?[0:ó¿.:KY?xvÖ=Þ ÷7Þ ÷7hm<AX>Rù=·^?Í+>çû='/?W;:Ú.:8%?zÖ=X6÷7X6÷7hm<¨H¶<eõa<ÅN?B
<Ø;ßß:?5äî8ón9 ð>}Ö=ÑK÷7ÑK÷7hm<q=_Ô2=÷J?u$<[Ï	<
À?mö9C¿;9HïÂ>ê¢Ö=Ka÷7Ka÷7hm<zµ>^¶S>p[?%>7×=×%?iÁF:w
:Ç#?®ºÖ=Äv÷7Äv÷7hm<	ð=á=?ÈV?Ý  =nw=¸¬%?#Í9@:I«>ÉÇÖ=>÷7>÷7hm<HP>÷4>LwW?¹ê=²=&Ù'?c[:Pÿ:Ó?ØÙÖ=¸¡÷7¸¡÷7hm<Lþ>Ä×1>OU?ô=ëN¶=T+?~§9a»9 c×>`×=1·÷71·÷7hm<p©e>Á	>©U?ñÈ=»Î=¾*?Ëóp:M;:Ï©$?¶4×=«Ì÷7«Ì÷7hm<±Øf>>#R?#=ÁI=Ø¡"?C»:µ#,:ôCÔ>É×=$â÷7$â÷7hm<ÿgl>\	
>7[?KÀÛ=¢=v-?ü_:áô;:?ÛDØ=÷÷7÷÷7hm<¼4>EM5>U?/IÈ=Ãã=»g#?Í;v:ùX@:ïÛ#?aØ=
ø7
ø7hm<*r>-c>t4U?w¸>x`Å=¹ó&?ø=v:Xì}:Aø>{dØ="ø7"ø7hm<	£±>MQ>\EY?²2C>kë>-Ò.?àÌ:¶Z:À1?sØ=
8ø7
8ø7hm<èå¶=wdd=¢M?[­<ãv<CÂ?QÌ8c¸Ô8æâõ>¶¦Ø=Mø7Mø7hm<	Ã>÷Âe>ébY?\G>¾EÙ=fµ.?³dT:y:IÂ2?*äØ=þbø7þbø7hm<k>c>ÉµR?2¡=ò_=Ü!?(¾-:Ô:ê?Ù=wxø7wxø7hm<£ç =¢I=ÅIL?o·<fÿ{<ù?8á!9ÂLo>Å;Ù=ñø7ñø7hm<}®>o¿!>ÕSX?â¯===;&? 
:ïýÚ9E
"?PÙ=j£ø7j£ø7hm<rD=b½)=OL?¹?<Ï<'?jÆ99ö&?
ªÙ=ä¸ø7ä¸ø7hm<L>Y>Ã\R?G»=6ÃT=½*?çS:dT.:Æ?DàÙ=]Îø7]Îø7hm<A~«>µ9E>p^?	ä>Ô]>Aç3?ÅD:Ìÿ9.9D?`óÙ=×ãø7×ãø7hm<Yr>68>û
Y?:Ûê=qµ=®%?òg:ÌH:°þ?õ¬Ú=Pùø7Pùø7hm<b>r>á£N?À=Q_=¯½?¿ª9wé9Ì9»>²Ú=Êù7Êù7hm<¥µ>ÃXT>üZ?L(>Ué=æ'?¡s:]a:c-?U¼Ú=D$ù7D$ù7hm<¤>¦U*>^P?Ïh=·I=å;$?dÂ8:ÄÁ:´(?iÀÚ=½9ù7½9ù7hm<Ön>¶>Ö×X?ø¨»=1Ê=~£#?ê:ñ<:p"?ÖÚ=7Où77Où7hm<h>Å[6>2¡^?úI>Z>ã*?zÓÄ:ë\¦::p?jûÚ=°dù7°dù7hm<é´b>q>r­T?ÄAè=þ«¶=¨¾"?üws:MB:õc ?µÛ=*zù7*zù7hm<È?>=ã=ÓÿV?¯ô=Ï(Å=íÚ?º=:më9¡NN?íÛ=£ù7£ù7hm<n²>WJ>sÀa?®±y>Qf*>a;?Ó:lõ:ìÈ
?Û=¥ù7¥ù7hm< £>ú->N[S?x½=
&=
Q?8W:Eè*:80!?MÛ=ºù7ºù7hm<Ít>vÑ>VûS?Ê=)øK=),)?2@:Y·þ9¹A?Û=Ðù7Ðù7hm<*ñ¨=âUS=¥L?¢<Ðøt< Y)?¡ì[9ö¤9XÅ>Û=åù7åù7hm<¢o>Y8
>F3Y?a´Ñ= =£¼'?Zs:XQ:ô?¾Û=ûù7ûù7hm<Õ>¬j*>å¼]?ÀW>.×>öY2?8g :Ac:±4?WÛ=}ú7}ú7hm<kv>{Ä>r¹S?G<Ã=\m=,½?/>{:Õ3:}Ó2?¹Û=ö%ú7ö%ú7hm<¢kv>>U?åæ=)³=E°$?
äa:¯Æ2:±»!?ÇÛ=p;ú7p;ú7hm<&>Ð1>¼V?ý>Íµã=²,?üÞx:Ê©9:¥+?kÒÛ=éPú7éPú7hm<KI>	ò>ÁàU?©÷=Âcg=D"?íùF:«:Ø>?Þ3Ü=cfú7cfú7hm<ªm>å4	>]?¹[v>3MA>"#?ó2;};M?(|Ü=Ý{ú7Ý{ú7hm<¦ÙÇ>å_>ed?¸ik>#/>*
,?'æk:óç\:ú¯?³Ü=Vú7Vú7hm<wy=²º=òM?S=ß=?ê9.ì39nY?mºÜ=Ð¦ú7Ð¦ú7hm<¤àh><
>|
S?2M=èï[=ú ?Qâ:V¨S:Ñ,?ëÜ=I¼ú7I¼ú7hm<X>vZ>iR?îó=Ay=¼ò?A:¼¶9²O?ÞÝ=ÃÑú7ÃÑú7hm<Æå>M:>ã.Y?0u>cå9>½Ó(?Hù:¸:©?AÝ=<çú7<çú7hm< >Ú6>a]?½Ó+>:þ=-?ª:Lqy:ý.?2Ý=¶üú7¶üú7hm<\=)>=¦ñL?ó=<ã<úü)?-9J9ë>ùGÝ=/û7/û7hm<2zB>Õìë=S?p	¯=µÆ=ä"?!43:SðM:ÄÞ>ÍvÝ=©'û7©'û7hm<Z Î>ºp>kW\?ó;>'R>È1?KÑh: ¬C:L?Ý=#=û7#=û7hm<ÚØ>ýk>íÇW?ªd>tY2>T$?Íî$:!{ú9 (?ËÝ=Rû7Rû7hm<ý)=Î±@=ÛwO?91=[=?·?O8Og@9GQ>ùÝ=hû7hû7hm<â"W>è3>
LP?jH==<ö=¦¥"?ã
:,3¬9+ðR?cÞ=}û7}û7hm<m°e>K>C[?´À8>L¢>SF!?¬q:zTl:?Þ=	û7	û7hm<ëN=kn=§K?ËÖ<&@<|W? F9¨1f9÷äÜ>D`Þ=¨û7¨û7hm<]1>~ÆÙ=_#P?43=$
=)&?v9&D09ú¸2?Þ=ü½û7ü½û7hm<4§>B>ÖÒ[?	O>ÿ(>@9?4Ûe:Ä³^:¢?Â·Þ=uÓû7uÓû7hm<þ¶m>ùÕ> 8O?ëã{=VºK=B?x:àÆ9p-?áæÞ=ïèû7ïèû7hm<ôgÓ>º*r>g{_?S(>c·=>º7?![:Fx(:Ñ&?VîÞ=iþû7iþû7hm<¾d>À->ä_?8? >ï=s;+?Jæµ:Uï»:bÇ÷>ùÞ=âü7âü7hm<G>0>ÕV[?ô9=aög=w.?äÜV:Ð!:¬Ð*?¡wß=\)ü7\)ü7hm<C[=27=K?ÕO3<zÝ<¤"?Ò¹PË8$£¿1ªß=Õ>ü7Õ>ü7hm<ËÃ>ª=>%KV?Ê>´=!ÿ=z"?®F:½-4:A¶>Ã«ß=OTü7OTü7hm<T?ã>=\=>2?D`3>Â¸=y?²Ä:U[:Ùö?J¬ß=Èiü7Èiü7hm<ü¢Ð>czá=üàì?ñ) >²7>Q?:;b}:K<?Dºß=Bü7Bü7hm<Ü¬>ð>>XÂg?øP>É>ß5?L¢:À;:A?7ïß=»ü7»ü7hm<³¹[>Fzþ=4
]?R>ÂøS>¯¢$? !¥:Lµ:?+à=5ªü75ªü7hm<
s®>úùJ>U\?ÇkI>6>MF(?úRY:0ÝP:H/?Úà=¯¿ü7¯¿ü7hm<us=Ìú¦<:K?wò<H8ü;ò-?:*9ûÈ¶8çn?moà=(Õü7(Õü7hm<\ÌÃ>Øya>N^?+>No9>é"0?qo:¢6#:ºÙ;?Ôà=¢êü7¢êü7hm<³cÖ>ÏÃ[>ÿ¼y?È>ÍM;>]ÀV?áds:^:ùMY?Aà=ý7ý7hm< )~>á>61Q?=*== J/?:ZLý98ô?-à=ý7ý7hm<Ê¼=$xp=üH?6x}<øR<9É?â°7°<9(ûo=_¼à=+ý7+ý7hm<4(W>Ã>ÍR?I!|=	F=ßñ"?²M	:?/:È>®Òà=@ý7@ý7hm<ã>þ>¦[?rE>ö¡õ=#Ó!?=Ê9:r)M:íÓç>Júà=Vý7Vý7hm<é>qÑ>¦øX?N=8=s/?Ø9z¨9¾(ñ>á={ký7{ký7hm<§¿Z>Ã>1
T?µ¹=)±=Vò ?9¦9:÷è9HYL?_?á=õý7õý7hm<«e>nÿ
>bkS?H£=fZ}=µB%?#:g8:=â>Uá=ný7ný7hm<Yù>¬Z0>ÝYU?&®=L¼=Ê9$?){	:ç'9cÖb?Uaá=è«ý7è«ý7hm<©>èú'>0oX?ÄÆ=(þ=éI(?-S:/:¼R?Êná=aÁý7aÁý7hm<Ü>ù4>J¥Y?t>>iu>¨æ?¯
:I÷9º?Áá=ÛÖý7ÛÖý7hm<hËP>¦ ü=`T?K»=Åx=wð%?Ðÿ9(ôÊ9/!?á=Tìý7Tìý7hm<,t>fé>ä½T?©§=So=°µ)?Òw:´9m&??©á=Îþ7Îþ7hm<0Â>«>F3T?.Ù=;¬=Ðh!?YoK:Ä:o¡*?4Îá=Hþ7Hþ7hm<·½>V?S>þçe?ËDW>Î>VZ=?Üdv:G^A:°#?Ãîá=Á,þ7Á,þ7hm<Þù==ªÑë<à;N?ho<höF<1?`)Ä·ÐµB®Aaâ=;Bþ7;Bþ7hm<¥>ö>>áú]?µJ>O>Ì/?lC;
èÂ:ph,?ì1â=´Wþ7´Wþ7hm<¾m>D%>&áT?c>!Õ=ól'?´Ü(:"<:\Æå>ãGâ=.mþ7.mþ7hm<_p>ULÿ=¤/q?®9Î=^=R2?ü^+:Ò%:|H?³Hâ=§þ7§þ7hm<¯>y>Ên?î=ã?=Çn?·' :»¨:Å?[}â=!þ7!þ7hm<¨=rfR=¸iL?ù_<·<ÜÆ?{8fÉ8~>oâ=­þ7­þ7hm<CB>S%>_V?brÚ=?¯=Q?
©Ò:H5×:ú>¦â=Ãþ7Ãþ7hm<ß?>Ë> ¬U?ôXµ=Ä÷=\"?im7:ä]:K`1?£´â=Øþ7Øþ7hm<¹ÊH>ý÷=ÏP?VO=-"=*#?¡#97|¤9{~>üÀâ=îþ7îþ7hm<õ¤£>¨:>Qp`?VL>¸>¢*?:ç:Þu:²?xÑâ=ÿ7ÿ7hm<>F":>ln[?>\¯è=
*?ê0:4	u:
?ã=úÿ7úÿ7hm<@£>[(;>ÖÇ_?ÆÀ>Ã>H)?i<:¢[:vv?°ã=t.ÿ7t.ÿ7hm<Þ£ª=KNX=EôI?Ü£=³Tì<Ï!?Â!9ÄX¥8£qz?Mã=íCÿ7íCÿ7hm<H> >Þ>>váW?§×=¢=Î3*?Im:QE:´á?Fã=gYÿ7gYÿ7hm<K>:>ÔÑV?oæ=§6²=%?h_:-Î4:Æ(?ªã=ànÿ7ànÿ7hm<ÏÓ<ïe<8rR?3h<F8<Ïo!?tWá7§9ÙìÍ=
Úã=Zÿ7Zÿ7hm<Æâ^>ñ>:;S?¡°=ô=¿K&?äkw:÷R:Çm?,ðã=Ôÿ7Ôÿ7hm<(×>\>¹S?8uº=v=?
M:,5:ÕÜ?(ä=M¯ÿ7M¯ÿ7hm<uÒ>Ón>bªa?óÏ>à<^>0?Ê3:tz:Y?Nä=ÇÄÿ7ÇÄÿ7hm<=¦>¿=>h1`?â¯>?Ü=Ï¢2?#w:á-K:Z±?mä=@Úÿ7@Úÿ7hm<dÄ>Û©>GQW?þk=-¦I=	#? :
0%:"Ûî>Àä=ºïÿ7ºïÿ7hm<rÓ©>8A->ïz?¯5¹>x=>¬0?øØ:4Ï¹:'à?ä=88hm<Ú7Å>Ëk5>@%?ã>QÁ=b¼3?ªI«:ds¢:ö?ä=V
8V
8hm<t=ª>ð$É=éªØ?>+>>Á=rYb?Fñ:y~:9*E?öä=88hm<R¹¹>Íg^>ÇU?åJ>rRÀ=¸n-?¤]:Ýí^:=|#?©ä=Ð"8Ð"8hm<Öq>¿}>yS?±¡=y!v=Ë(?Â:._Ï9á¬&?Áµä=-8-8hm<B>aâ9>ÁôY?ç>Ødà=}*?(n:éÔ_:g1?åå=J88J88hm<Þv>¾(>~_?M5>È>Ñ½-?3:Î
@:_7?Rå=C8C8hm<"±>ñ@Q>C2Y?`Ú+>>O(?7eË:MÁ:CÚ?w å=ÃM8ÃM8hm<æ½>Z7>­Y?µ?Q®>äB?eÜ,;¶Wú:oÄ0?Ø/å=X8X8hm<r[~>ak>åY?ÎË>öÒ=A7 ?éÉ:xÉA:@k/?ñ1å==c8=c8hm<h=só,=éI?	ù1<ü£<L?Ã¬8tú9Jr>`}å=ùm8ùm8hm<rÌ~>Ý>JZU?÷­=õüp=p&?÷9µó9±d?)å=¶x8¶x8hm<d5¨=äçR=n,L?$?<Üß<ÌL$?ÉÀ8Ê>¢9>
¤å=s8s8hm<?6N>ú´?B>öc©=s?)ó¨:t	>:íc?à»å=0808hm<@S>>"rn?º>ßÐF>úæ*?hBâ:ó¹:=?>öå=í8í8hm<Óu>ÝE>h?4XH>1>é7?sÞ:)f:À8?læ=©£8©£8hm<
±=äÀ"=M?>Ã0<PP<?f$8ÛB`9³©=xæ=f®8f®8hm<À
_>=ì>X
R?fì÷=ùÅ=?K ?Y#¶9ZÿÓ9eñÛ>¹Bæ=#¹8#¹8hm<(C>¯4>¥a?>aÝ=2'?Ý³:ÍÇ:g°?_æ=àÃ8àÃ8hm<Ü«X>ï>â¥O?¹=HC=Ú)?µw95â9÷w´>9cæ=Î8Î8hm<ëß>¶ð>[!T?­Ä=+È=Q%?{ô,:èG: ¨
?ºwæ=YÙ8YÙ8hm<>£&>ÃAW?^©Ñ=Q+=ø×+?Çä:+ã9ðl-?Kæ=ä8ä8hm<¸ÖO>>ÖñN?=¢#o=k
 ?Æ:;:D?æ=Óî8Óî8hm<û;>d+Ý=6Y?ñK;>BD> ?z:·u:(?­¬æ=ù8ù8hm<Õ;³>¶àI>Ic?|c&>OÖ>¶N%?j$N:Óe4:OD?Î·æ=L8L8hm<É¼>¯­>³¸V?b
>°NØ=ÒÆ#?¤þ:åY:wc?äÌæ=	8	8hm<	¡?ïB>6Ã?òÂ«><8>nÐn?õæ:§B:i[N?Ûæ=Æ8Æ8hm<]¯>­L>rV[?ÔmH>I>Âv(?ö:Îú:Õ	?!Þæ=$8$8hm<:/1>`Þ=ßùK?hz)=ÈÕ=Í"?Bz90f9â>ùç=?/8?/8hm<ð>/Û+>GTb?üÀW>²&>¾Ò%?Ì:ts:¨×?Ùç=ü98ü98hm<ssY>%£ñ=G`f?¼G">Ùµ=td?ÿj: ):B ]?i¤ç=¹D8¹D8hm<%®?r(>ãÆ?ûx>®>Ì=W?O:·:P[?á¤ç=vO8vO8hm<cH?ï½1>²Ã¸?RÌ>\&>l?Kêõ:¬t:£ó?öè=3Z83Z8hm<ÒÚN>×÷=óU?ç>,Ñ=øÃ#?{b::H:^°?¨è=ïd8ïd8hm<W>lÆ>µëP?H¤=o=Å¹#?­£:!:ë­?Kè=¬o8¬o8hm<>mÂ¥=[[N?¬ = ÷=?ò ú9(iä9¬+?Ôè=iz8iz8hm<£W>,é>ØR?¾R=5ü =õ'? ¾Ê9Ù¾9ûù?-¥è=&8&8hm<(m>´
>]FQ?gÅÌ=r²¤=%?¶<Z:(&":F,?pØè=â8â8hm<ÚW,>Î=2U?Æ]ÿ<A§<}¬C?:Ð9Å9¨ÌÑ>õÞè=88hm<¦d>¦R>¡°W? õ=X·=Õ
+?N£
:9 î9ýD?"é=\¥8\¥8hm<u©¸>5QP>îb?³Ã>>°6<?8:³li:~ó?oé=°8°8hm< ?åD>=-?xú¨>ç&>$?Ü;á+Æ:ºñ??Ýqé=Öº8Öº8hm<d½=an=K?/=ò·ç<ß?ç87£ì8ª >ïé=Å8Å8hm<*É>Þg>XÜ^?Í;>{>ö¿2?|:S^:)?íâé=OÐ8OÐ8hm<Vªr>,µ>Ì¥V?lÐ=²©=i\?²:!:¤ù>ïçé=Û8Û8hm<å>G>9`?âC§>ø\x>h,?¬¡­:û:|?íé=Éå8Éå8hm<ÀÊ>µä">ÅúV?g¯=¼h=Î%?<:Ó@j:²Î>Eöé=ð8ð8hm<[c>»->+\?aþ=T¿=HJ*?rÒ:òy:1T?¯
ê=Bû8Bû8hm<l>®q$>6aT?\§ã=S«=¤*?î¥:ßÓ(:ï§Ê>!ê=ÿ8ÿ8hm<EE>Fº!>õV?þR
>BY×=o$?¿e*:D²:æ]$?~ê=¼8¼8hm<ý>c6> Z?7>ó>%.?:Z¨7:¤9?>ê=y8y8hm<¶>ne$>ØrV?kW>p¾Ñ=ø÷#?kbÙ9l1:7Ô>©'ê=5&85&8hm<×J=í¨ÿ<ÒÌJ?gQ<Â¤¨<Øñ>ï8c·×8O4>ýMê=ò08ò08hm<Ò»<;uX<>"^?Ma<QÙ;ì]%?HdD¹R8Ê8(x¿ÉPê=¯;8¯;8hm<M>n)>O«_?°Pð=÷X¸=RÜ&?úñJ:¾+:`A?¸Qê=lF8lF8hm<fA]>5Ùø=0c?t`>gÛ>¹3?q}:äT1:E§6?À}ê=)Q8)Q8hm<w²^>®û>-ZV?}\Á=H={®'?ß8:èj
:7?þ¸ê=å[8å[8hm<O2>TV->upV?w¨«=4=¯ð ?ìÚ
:ý
:ÛWë>ÚÞê=¢f8¢f8hm<þ>ì4>ÍMZ?75>Ð>,?·A:°ô:ô?*ë=_q8_q8hm<bæ=H&E=¼M?Jc~<ì£G<ÿ#?J·¨[9° }½¿=ë=|8|8hm<C9>z{1>¥®X?°Ïç=q.³=¿%?«:æ
þ9¹Ú?INë=Ø8Ø8hm<Ç> ;>È`R?<ÁÊ=Ü=>%?å¢õ9¦<:¤ª¦>Ëë=88hm<<®T>*Ö=b9~?Mt=Å==V0%?ÖÕ9+:ÒX>VÌë=R8R8hm<Áµ>ÉL>¹c?r>fÁ==O?ìH:Æ>:Fð<?ÒÖë=§8§8hm<¾>ú¼+>ÌIU?·ÃÝ=Òb¬=ª$?ÆIJ:z,:Õ?Ñ<ì=Ì±8Ì±8hm<:>ØÅ*>Ù¼[?ÒL>Aø!>»J!?Æ~¨:ûw:/K?Éì=¼8¼8hm<Ç¥>0¹@>±5\?e§ø=k¶=³Ô.?±Øh:¾ :£B?¥Ñì=EÇ8EÇ8hm<q>8,%>#U?T+°=¬=[p'?ðú9¥ÊÂ9êä$?³õì=Ò8Ò8hm<4>XS±=û Q?Þ
½=¹-=r)?­m2:ö:xÀ&?¦$í=¿Ü8¿Ü8hm<>H=yÚ-=K?ê\<5«f<Óª?ca¼878Ð¿?Tí={ç8{ç8hm<WÄs>£
>L\?çp>AE4>iÑ*?	P:ÔâZ:ól?áí=8ò88ò8hm<Cu>Fí%>?Z?ùç(>~>
 ?Ã¯:qm:©?°í=õü8õü8hm<ÿ§§>µç=>òb?
@­=Ám=M:?ñ-:j:z?¿í=²8²8hm<O"m>ÖÐ
>EV?.¾h>²@>÷?§y:~HJ:pù?Éí=o8o8hm<tv>ø!>:1X?¿>]Ä=Þl)?Þ[T:SÎ:N/?Lõí=+8+8hm<fP>{¼(>áT?Mk\=c =øè/?=×ñ9ÔÇØ9	Ì?oùí=è'8è'8¹ü<%É >FÌÀ=c~U?Òiö=Ü¾=×A%?Ó
:'":î\Û>wUî=¥28¥28¹ü<Ê}>üZ>oÔS?sÕ=Ú5d=FY!?²KA:m8:3 ;?Wî=b=8b=8¹ü<$|¡>Ð?>iÏW?¦M1>ñU>~+?Ø54:qv2:å@?òfî=H8H8¹ü<Âx¦>UA>1n\?­¤ñ=u°·=Nb(?ù:&Ö:Ê?Ôrî=ÛR8ÛR8¹ü<Jºu>xÙ>°/V?/8=e=)%-?5:
º:)å>¿î=]8]8¹ü<õ<ÿ<¦ðR?³}×;ä¿;wÿ?û8%TY9E;>çî=Uh8Uh8¹ü<X(>a5>p¸]?45>>È2?¾.:r>:iØE?®þî=s8s8¹ü<U÷>&à(>/5W?ôæô="L´=Ý-?ê[:oa:<'ú>Qï=Î}8Î}8¹ü<yU>q@â=·¢q?¸>eí=:<,?3w1:æRÞ9ÓXL?Çï=88¹ü<¨µj>°;>ï8S?Ì¹=\!=PÞ#?P¾:*^:TC?AHï=H8H8¹ü<Ä =*ÎF=gèL?tmI<¿(<¿É?]nÌ8l98]>w\ï=88¹ü<éS×>öt>ôa?ÎÀr>6t0>ó0?¹í:u(â:ä?Üiï=Á¨8Á¨8¹ü<^¹~>ïó>ÈS?ý¹=A¯P=ô(?Æ¿8:hÄ:îÖ4?¬ï=~³8~³8¹ü<°ë>~	7>âàU?ò=ý¼=5$?¶_¤:ÍQ::	?¦ï=;¾8;¾8¹ü<²!>äë4>	[?*Ô=Á=¾%,?Ö¢[:ÂM:Á?¬ï=øÈ8øÈ8¹ü<àÌ§>iªG>ß$W?2hà=ç3ª=Ã(?y·5:Ê):å#?2Ëï=µÓ8µÓ8¹ü<>l0>É.V?1è=_°=Í[(?{ :Cáî9ü+?NÒï=qÞ8qÞ8¹ü<v/L>êö=à²S?¹¤=½~=¼è$?Ë÷9¸":ºó>vàï=.é8.é8¹ü<¬P>ç~;>áÊV?]öÌ=ñâ =#?ç\!:æ'$:ø¤û>ið=ëó8ëó8¹ü<ìöj>t:>uS?XîY=Ò6#=Wé*?:þ	:Õ%:U®?ê|ð=¨þ8¨þ8¹ü<×´>&5M>Pa?ÁÓ)>úúõ=¬¾0?h¢±:óäy:{ù5?]ð=d	8d	8¹ü<Tq]>ÜZ>òT?\º=Ur=	$%?	:Q&:´ÃË>Ø­ð=!8!8¹ü<×js>`>'×Z?vÒ>Q\Ð=z/?re:Pn::Î?òð=Þ8Þ8¹ü<Û>®7>/9Y?¾à=Õ²=!?'Õ:¼@e:L?:ñ=)8)8¹ü<>.>ï½Z?k]>ßËâ=à^/?V°¤:Î:÷?m[ñ=X48X48¹ü<é8Q> òú=©oU?èfÆ=ñ=Ð!?|d: n9:B¸?%`ñ=?8?8¹ü<W>4"->góW?zE´=¨·=²ú#?®L:NÒm:ôU
?ÿñ=ÑI8ÑI8¹ü<U[>~b&>fVS?JÑÅ=¿0='!?¿¾c:OUb:hÌ?Uò=T8T8¹ü<V>*3>æÄ\?W>>¦¯	>/+1?Bc:ëàC:L­?Ùò=K_8K_8¹ü<Ìy>-->Q¡^?3>ZÉ>Í÷#?·¾`:ê®':Ç+?c6ò=j8j8¹ü<Íµ>w­O>ÛÄ_?`[
>_çË=	y1?Ù:êN:ò!?°Aò=Ät8Ät8¹ü<¦¢>üí/>~­l?N³>*_Ñ=´/?ê:RCV:YÁ*?bfò=88¹ü<\µ>¿>X?1>ÒF>\!?':E>':bñä>ªò=>8>8¹ü<q>ì$>?]S?pâñ=Ld¹='?|:KÄ:®?A»ò=û8û8¹ü<>ýá>«Z?åÿ=Þ3º=Æè/?Þd:Öë0:%?yàò=·8·8¹ü<i$>»7(=J~ú?¶¶£<çgý;Ác¥?|óg9à£8²¶?-áò=tª8tª8¹ü<Æ­>ðº>>÷Hh?¿j>Hð'>Êë2?:Ur:3W?Møò=1µ81µ8¹ü<d&6>wØ=®JW?án>FDâ=÷¬%?Î=R:Q6:ó5?îAó=î¿8î¿8¹ü<¼h>
>\ñR?Ìçõ=(Ê=d?:@û):s Ö>[Éó=ªÊ8ªÊ8¹ü<Z¢>µ->>ëZ?ê->)+ð=h%?áÖ+:
:Ý'?îó=gÕ8gÕ8¹ü<&m>y÷->kM`?ñb>[)>»æ*?81:¹r!:ÍRñ>9ô=$à8$à8¹ü<-½Ô=¸=)R?=Ède=> ?8r«9Ã5:v@§>z@ô=áê8áê8¹ü<§{Ü<m<k[M?ãÙj<ÅÁP<ðÿ?O&¸N|V8ÁÆ¾HNô=õ8õ8¹ü<¯v>`>¹¯X?)>Gþ=û=*?k:ýp:&A?anô=Z8Z8¹ü<É³>
sN>^?¬
ç=Õ='>?Ò°0:øQ:?s¢ô=88¹ü<ÀM°>êI>í_?³Ï>÷@Æ=£^/?ã$e:";@:D?(´ô=Ô8Ô8¹ü<w´>§S>GZ?ìÆj>¬2>Ù¹(?G:	ÑW:Ì?õ= 8 8¹ü<é$>V2>ÅW?ÒX =h{=v'#?;J:(:Ýû?mõ=M+8M+8¹ü<Ë >ÌÀ=ãU?®¸=¥z=¸?A\G:Ô:wÆ>!õ=
68
68¹ü<lA>àë=â|Q?6ùÕ=.·©=%a!?núd:Ä =:cø?µ#õ=Ç@8Ç@8¹ü<Å» >`=>GY?ô¨>Ò=¥!?SèC:Ó*:Ë$?¹Kõ=K8K8¹ü<xÃ>Âß>þ%V?±=ô=²K*?§f:ýM: 	?xõ=AV8AV8¹ü<Y>³S>1R?F =	Q|=<á"?õQ°9ÓGÜ9EéÌ>Ýõ=ý`8ý`8¹ü<>a*>Á=,Va? U?=ïe=}ú8?Y»:9W¸l9¾ðÉ>È
ö=ºk8ºk8¹ü<^=½¿C=¸N?Öe<ÎñU<h$?ÈR¶9Tû»ö=wv8wv8¹ü<Ï®>Õ&>WV?ìö=«=NG8?
{þ9ä¥ú9
õ?ù>ö=4848¹ü<t¿«>6@>ë¾d?°m>`V>`)?¤ÇO:<*::?`ö=ñ8ñ8¹ü<Ä­Ö=[=u	J?ZÚ»<yÜ<&V?DÄH9$¶9(Î,?|ö=­8­8¹ü<õÎJ>8Kô=ÕT?Õ±=õ5=(²$?A![:V:oY??Yö=j¡8j¡8¹ü<:*>T->°IY?÷=RÌÂ=þ¡"?­«v:ñÀB:5"?ö='¬8'¬8¹ü<UMâ>xúZ>ëG?Âr>Ä>[¾L?0«:(:Êæ?y¹ö=ä¶8ä¶8¹ü<z>Ùñ,>à³a?²M>×>ý4?·§:ÚýY:7D?`½ö= Á8 Á8¹ü<p¥ç>ü
`>FV? ú¤>MÒ]>e>?òÈæ:¸¡:g7?¾ö=]Ì8]Ì8¹ü<×¿>BEã=ý¬?]²q>_>²ÃC?&
;Í× :?=a?Nâö=×8×8¹ü<Ôº>IE>0nr?oN>;	>e=@?¾/:Od2:Þáû>vêö=×á8×á8¹ü<u=µ=ÃçI?;
d<ckC<Ð]?}58%`99HÏ=T9÷=ì8ì8¹ü<#ô`>õ>êÈS?ò:í=/à»= !?ÁS:Ü¯8:Ì=?'u÷=P÷8P÷8¹ü<!Ê>ç6>:sT?8¶ï=qº=Îð$?½Ì9ÓØÎ9
dý>ó}÷=
8
8¹ü<ÃÃ>'O>q?ú>Nö¦>©??E¼::¿<?¸è÷=Ê8Ê8¹ü<#Ü²>M>Î^?õ=>
>Ê¤.?"?:ÍÇQ:@°³>Ãø=88¹ü<¸p>àÿ>ÁEW?0>³=Ê=Á")?ÚH:Í5:[i
?!ø=C"8C"8¹ü<[
@>`9æ=U?Ð!¼=ü={j(?P:?T:äû>Gø=-8-8¹ü<>*;>	¤W?T>t">æ\'?C^9öû9çþ>.aø=½78½78¹ü<mõ>5>í}\?X>´Ú=Êx,?eF<:ý::!á?fø=zB8zB8¹ü<5Îã>/Ah>{?,Q>«¸K>t¢;?¸Æ¹:tò:,1?#kø=7M87M8¹ü<I«>Ã@>ãc?]°>Sv>Xt7?Lô¥:If:P|8?\~ø=óW8óW8¹ü<9Ô>´e>r m?öV5>¹þ=
c6?Ì½:Ôp­:?\ø=°b8°b8¹ü<3üÉ>hk>Þv[?Á|õ=#]»=4µ'?\}:Ò:çe?«ø=mm8mm8¹ü<ÌQ>éÓý=ÊLS?»w=G¿9=u*?Ò:;:lH?ñºø=*x8*x8¹ü<´/I>
õ=\¿Q?t°= d=¤8#?îM%:îp-:{ýó>t¼ø=æ8æ8¹ü<-3?>µè=	VR?'ê=e=|v?ÆY:'>B:Ö?µÀø=£8£8¹ü<ÃÙÛ>Ic>ýçw?P>å; =9ËQ?½µ:K¼ª:ÈÆ?üÙø=`8`8¹ü<A¸Y>j>ÛP?`öc=zë&=AÏ.?W¶9ëí9ÖÆ?Jåø=£8£8¹ü<7g>A>Ô4W?ä¬>Íñ=ì}(?q:gs:G ?ðöø=Ú­8Ú­8¹ü<DW¬>~I>Ìz[?X~[> Õ)>¿m%?«ÆZ:S¥i:$µï>àù=¸8¸8¹ü<Æ![>RÞú=D_?~<>>#K)?Ð1»:Ò¬:Ý
?Y,ù=SÃ8SÃ8¹ü<o>{>hu>ûZ?Qý=KÐÂ=Wp&?Y¬w:Âq:½|?6ù=Î8Î8¹ü<~ÏÅ>Ê"_>Óñb? >¹Ð=ð`/?+:5r:Å?½Fù=ÍØ8ÍØ8¹ü<SÞ>Ï;3>VÅ[?çu&>#²þ=P'?þ\:@:´ï?qù=ã8ã8¹ü<¿e>¹>9\?ñ±>Vs>os;?ì)K:åü@:Ì¿?ù=Fî8Fî8¹ü<=Z<=¨J?ÎD<8<L7?ú9ý Ò8T¥?O¢ù=ù8ù8¹ü<Òx²>TE>äg?ñÂe>Æ $>W¤2?>::N°?FÃù=À8À8¹ü<PZ{>Ì½>gêO?Áuy=íG= ?$:¯]':XÅë>¬Üù=}8}8¹ü<©¸>Á2>xæ?¿0>¡~>Rµ.?ÆÏ:Ø±O:N<!?PÝù=9898¹ü<#>?¢µ=X'Ë?ñi>~><?g?ßÆÔ:åxd:Üin?ùíù=ö#8ö#8¹ü<µU>Ö°>YìR?!$U=Gñ"=o'?.½;:l§:êt?¸ûù=³.8³.8¹ü<=|Ø)=M?ÂJ<kí;å?=ØL9Nyz87]Ñ?
ÿù=p98p98¹ü<»eæ>
>Â@g?EFf>10>ñ&?+å:Î/s:÷"?×Nú=,D8,D8¹ü<¢Ö->S Ë=©[?ä÷,>â	>Dæ ?Ì&:Çú9S'?}ú=éN8éN8¹ü<ã·>¼~X>1Y?: >/â=îj'?Áfo:_¥6:TÆ'?Ïú=¦Y8¦Y8¹ü<^È=àEl=ÎºX?+]>£5>{ã?<ÌÏ:/Ä:y?ñÁú=cd8cd8¹ü<³S³<A%_<ÙºM?dä;fÌÏ;)Ã?o7²-
8­¿X>òðú= o8 o8¹ü<ñ`>åC>eIY?Àÿ=¦©Ç=çz#?ßO::^=
?Vû=Üy8Üy8¹ü<=þ<»#{?[÷=2=úB]?ù9,3£9ÍÝé>gû=88¹ü<	E$?Ð`>Þ»?æ>ê>ó?{ä:AÞs:Opo?IFû=V8V8¹ü<«5<Æ¼?<È:O?½;þó²;A?i}¹(^7ìÁ%fû=88¹ü<¦6>K­>U?ÖdÆ=­ë=NÌ6?ÒßH:]?2:??örû=Ï¤8Ï¤8¹ü<àÄx>Ç¼>µW?½W=ûØT=àc&?ªÆ:Ã:^?ªû=¯8¯8¹ü<âm>£>xU?É=ñË=N´&?®1w:|,h:æG?ÈÆû=Iº8Iº8¹ü<>ë¸<>ÞÍW?öòÈ=/=BÁ.?:½àñ9à@&?àû=Å8Å8¹ü<BÔ*=$ÏÁ<`¥a?¶Ý)==«)?Ûbi80ß9®Q>ãü=ÃÏ8ÃÏ8¹ü<U­>[Ô¯=XìY?§#4>h >a0?¢î9ºÏ9]%?Ûü=Ú8Ú8¹ü<ªJº>@Z>n¸Z?Ý=t¨=8](?J^:L·B: ?0ü=<å8<å8¹ü<é*»>7gQ>Ñd?nÐi>K'>Ë2?Ç:ñ§:û~?Z:ü=ùï8ùï8¹ü<$¿>¯~1>ÒkY?2#>÷=fm)?TçJ:Ñ3:>é,?tGü=¶ú8¶ú8¹ü<Ä >þ_Ç=$N?}=Ó$P=Ï?Ëw	:<¾:	fæ>áQü=r8r8¹ü<ú>xµ*>jêT?>rÎ=t$?ÅIn:<:A&"?²vü=/8/8¹ü<î"¯>=G>a?úôå=l«=,?O/":n|O:DÈ> ü=ì8ì8¹ü<l·>¼gU>G\?ò?ÿ=êµ=á3?ùZ:ÝÉ:Î?ü=©%8©%8¹ü<Ð\´>ËUQ>¡\?" >yàË=4ó/?Ë^:¥C:ôÂ?èü=f08f08¹ü<A
F>âì=V?w:¿=B[=å&?~^ÿ9C:"lÍ>ü=";8";8¹ü<Ý!>=>Â¹W?0¶ä=ñ«=C*?/L^:0¼1:» ?ü=ßE8ßE8¹ü<Ä(q>3>X\?Ûõj>GÑ2>0(?ÈáI:?C:¡Y?gÊü=P8P8¹ü<Ôº>¬ôY>q[?ÊÞC>c>Ó'?²¨:°Ý:ñj?0Ôü=Y[8Y[8¹ü<AÜ>O>@pn?i¢ñ=}Gª=]£5?-;hÐÚ:wL?çü=f8f8¹ü</¦>g/*>AV?6Á=Qä=d ,?ª&:r±%:uÀ?êü=Òp8Òp8¹ü<kz>G>ìÇR?(Q=e=gÝ7?ò`Ç9¾Á95?óü={8{8¹ü<¢ÿJ>¹Ôó=8!U?ÉiÓ=¼ª¨=p ?%\:çQF:j^? ý=L8L8¹ü<=>ÒÜ=Ð2[?ÖÅ>Ä>ø ?£§:Í:O?&ý=	8	8¹ü<ÚN=yäF=;ÃK?ÿLp<2?<áß ?hn´6¹»Y8c$T=	1ý=Å8Å8¹ü<¨>×ª7>-/S?Îa>ÊVÔ=e?6:reV:4! ?VHý=¦8¦8¹ü<`	>¥¨=pP?JÕ<M¨<7"?úÉ8Ðÿ¶>iÉÀÑXý=?±8?±8¹ü<i>¹>*zT?;Ù=·Q=L¶*?î÷9t
:wÇ>0]ý=ü»8ü»8¹ü<¯> â'>ªX?ù/>0ÃÏ=!&?È(":a:4=?Ñ¬ý=¸Æ8¸Æ8¹ü<^il>>C\W?w«=Ô~=1,?v:§¾;:3(?YÜý=uÑ8uÑ8¹ü<µ·>?Ú9>·}V?³Ø(>Ê+>¿Ã$?J:mF":ÄZ?$þ=2Ü82Ü8¹ü<^t>Ë(>n{W?ÿËÜ=4"¯=º_!?PB: F:}Çú>èþ=ïæ8ïæ8¹ü<{©Â>ë`>]?Ãæ >úõé=ð0?Ç´]:½4:?HBþ=¬ñ8¬ñ8¹ü<¡>H¯&>X?°Ë=ÐÍ=ó-?§2:¡©&:ð$	?ù[þ=hü8hü8¹ü<|ëp>´>%V?£
©=Z×=à¬!?ú:Y}:BT?$þ=%	8%	8¹ü<´Ä>CiV>°j?MW>KÜU>Ð+?T:~Mx:%õ?'þ=â	8â	8¹ü<JÏ>öÃ8>?Ãg>ÜÖ=C08?y~n:´û:ÛG?Ëþ=	8	8¹ü<Òa½>þ>)ô¥?µãf>Ð=a­?/Õ¾: Þ%:C?Gºþ=\'	8\'	8¹ü<Ï?t¸K>)¢?ã>&B=|:?8:Æ¹í9 ?ðÊþ=2	82	8¹ü<²Ø@>Dê=ã¼R?WZ=k_O=$? :§:Ö²?Òôþ=Õ<	8Õ<	8¹ü<pô>Í>z°b?ÉV>üÎ>i2?¤:Árl:8Æ?øþ=G	8G	8¹ü<NT>¢+>°R?~=;F=[$?ã:áF:Â? ÿ=OR	8OR	8¹ü<y>JJ8>WU?Ýò
>)Ò=è,?}x:÷qÊ9ydH?â#ÿ=]	8]	8¹ü<Ä>AÈ#>Z?Î®ö=Mtº=»X)?¥:¢:éö?t[ÿ=Èg	8Èg	8¹ü<Ãlw>º>òÃX?É=j=_*?#:É4:_´?%iÿ=r	8r	8¹ü<0üC>2Xð=JÀP?èU{=*¤;=s+?F¸/9f902!?vlÿ=B}	8B}	8¹ü<­#>Iâ=ß£ ?¦>>>>à?ú:mn:V&?üéÿ=ÿ	8ÿ	8¹ü<ªE}>C>««V?Z>MÈ='%?ÓA:G·Ý9BÌ_?õÿ=»	8»	8¹ü<î¡>ÿë8>_?3w>TÃ=jý*?Na:`hD:û?töÿ=x	8x	8¹ü<!pz>
>S?ªvé=©Á³=P>&?dÃ{:4u:T?Wüÿ=5¨	85¨	8¹ü<~
>§5>Y?©>¬|â=JÐ.?Ì:Lo:Õ?»>ò²	8ò²	8¹ü<çÉl<yw< ïN?T¨;m;©;?Ö@o8©Ç+9íF2>Ü>®½	8®½	8¹ü<u>/å'>6Y? !>
k>¹?`:ôj:×Û?7 >kÈ	8kÈ	8¹ü<°)¸>W>%*[?²
b>²E3>×f!?Ò¶:OU:?!>(Ó	8(Ó	8¹ü<üE¨>^PC>Ã\?áØg>º¡.>ðï)?Ýf::Q|?»$>åÝ	8åÝ	8¹ü<àP>þ=¤R?ëu~=!¨?=¹ñ)?öÅ9ZÞÛ9Szå>Û&>¢è	8¢è	8¹ü<s>Ã|>t]?9Û>ìÆ=l*?CÿK:ÐÒ?:?:+>^ó	8^ó	8¹ü<Yw>ía#>4BT?ñê¬=ºõ=¡w&?Íê4:ìþa:ÃïÌ>:.>þ	8þ	8¹ü<>®Î8>1{W?äÁ=éý=_ÿ)?ÎÜ(:4:miï>75>Ø
8Ø
8¹ü<¨<gù"<4aP?'þ;¬Ô;Ýö?ª8fã7MÀ?
S>
8
8¹ü<öø>ÈÑ!>!U?uá=Ê©=ãT*?ö§3:oÕ:Øß?X>Q
8Q
8¹ü<2so>Û>¨V?ð=6e=(?ÕyQ:/5F:ÞF?1m>)
8)
8¹ü<|ì0>±ÊÈ=Æa?p>¦¶R>ðÕ+?ÎÓ¢:é:ÜÏ?Ov>Ë3
8Ë3
8¹ü<´Ø>Í7>5[?(Þ=yî©=QE'?ëW²9rëî9Ø¿>Æv>>
8>
8¹ü<|>(>Z?ïZ×=D|=Â÷5?X:":
*?o~>EI
8EI
8¹ü<8>©Ö >T?#Ãî=Ê]¼=Ð>"?Ï¨Ù9ÒË9å°?$>T
8T
8¹ü<ÄöÊ=R1{=(ÙN?×<¬Ëc<%&??Ú¸8ún9ñOF>°>¾^
8¾^
8¹ü<M*>4->¬ÆV?á=W«=ÎU(?°:&\:.^?>{i
8{i
8¹ü<é6>á=LO?}=ÏáU=¯³?<\:ÊÞY:Á?ãÊ>8t
88t
8¹ü<túÕ>uvn>·e?8 F>,½> 	&?qÉ:ä@:\P?ì>ô~
8ô~
8¹ü<
»=ç¤h=aßM?$,x<ëL<×µ?üÄ8X9¬æh>â>±
8±
8¹ü<*«>ª+>ß`?°æ>ß">3Tp?Þ~:ÕÎ9Vº?>n
8n
8¹ü<±Ti>!
>ýGX?ö=R§8=eó6?g°9,Ì±9»ýý>¡>+
8+
8¹ü<Qÿ¬<÷T<u]P?Å3À;Ã¡;R?l«8¸ûñ8}î´>;">è©
8è©
8¹ü<Òòa>´X	>R?==?û":ö¨:z*?.$>¤´
8¤´
8¹ü<bG>N%>ÕiW?Ì=öÜ¡=dÃ!?ûE:èi:³×>Ð(>a¿
8a¿
8¹ü<è-d>Ov>V?¶½=(r=6$?q:':½Ñ:A_	?3>Ê
8Ê
8¹ü<°TÍ>ý«j>	þ_?»*V>Â$>z&?¨:ñ&:Ë~?Vn>ÛÔ
8ÛÔ
8¹ü<ÚwÀ>¹´X>	^c??º>À>DR.?ÍÛ:âs:Èè%?ü|>ß
8ß
8¹ü<E²#>ÓË=2]N?á=Îñº=n?8Nñ9ê¼Ø9N?~>Tê
8Tê
8¹ü<I·>7U>:
\?Ç)>â¼ý=µ*?Ì:¦¾r:Ý©?>õ
8õ
8¹ü<TÀo>l5>õËW?Aâ=n´=\ ?Ìcu:AQH:÷Ì?>Îÿ
8Îÿ
8¹ü<ñ\>µû>YZ?;÷>8iµ=KÐ8?yy:0ª.:Ú6?ôÇ>
8
8¹ü<(¨>è´$>õU?k=lÄI=ÒÑ+? 2:y[	:ñ%?[
>G8G8¹ü<±Æ>®^9>§\?iý=½k¶=¥ã1?LÞ:ç°0:u=V?'> 8 8¹ü<Z|%>}|Æ=ëoU?ed=4éV=5 ?¶®ô9ìO:(Ç>>Á*8Á*8¹ü<®Ð¨>àC>î]?xZ{>7/3>Â3?Ý?Î:çI¯:º?þ">~58~58¹ü<8¿>[>ÿô^?x§>:,?>Ë-?7q:õà7:èé'?FK>:@8:@8¹ü<
¡ç>L%>ÿe?Ò>Ý|»= 2?óþ:dS:Ó2?T`>÷J8÷J8¹ü<£ê¿>ªpO>°×l?.>RiW>ùª3?`¾°:
:<M/?¬d>´U8´U8¹ü<õdU>Ûÿ=¸U?mÕð=ÅÄ²=mp,?_-:Ë:]Õ?\f>q`8q`8¹ü<¡Ô>i69>'Z?DÈ%>vÿÿ=È%?6=:U1:þF?E>.k8.k8¹ü<i *>ZË=V?G=ñDv=t#?ÔÎ4:Ê':qî	?·¡>êu8êu8¹ü<ó>ä&>é\?)ì>OÆ=á,?Ü¿:ú4û9½?¢>§8§8¹ü<HP <?}B<S?ç;)÷º;ô1?æú8k9x
ô>×¦>d8d8¹ü<V"f>ì> Q?lÙ=w=ÉT%?¬9ZÈ9%iÜ>j±>!8!8¹ü<xô¢>w¾=>IÛ[?>F>Îñ=Ác$?`µf:N:û?3¸>Ý 8Ý 8¹ü<þB'>nÑ=ðsL?ÌE°<«µ<úÊ?è`§8JC@9ÅÝ^>{¹>«8«8¹ü<ä½>iÖ>	W?>ÕÐÃ=9p'?¨÷9ô:zè>Æ¼>W¶8W¶8¹ü<i">ê6¼=ÅM?ÝÉ=¢Ì<£#?6ñë8SS9ãè>èØ>Á8Á8¹ü<½
->Ô=Û÷P?´ê=®EÀ=W??BÂÉ9°Ñ©9	?Gï>ÑË8ÑË8¹ü<e1¬<²]N<U?ú = Éæ<È?ð/¢7Ãý8Ò£=
ô>Ö8Ö8¹ü<õ<AC<P?;?7<RÈ<¿¸?tåÛ·üD9èâ½üô>Já8Já8¹ü<;#>ÿy >ÃÄZ?t¿Ý=g¡ª=X&?Ï:ïä3:â!ã>>ì8ì8¹ü<&½>_V>#Ôa?b>&>æµ-?Û_L:Kg>:^d	? >Äö8Äö8¹ü<ÀY_>A>OöR?C²O=ÿ=äÝ*?£Å:Ñ=:gÀ>O3>88¹ü<ôª>v>Á¢a?O¹>²>	ò2?h¤ò:¥w¼:%Ë$?J8>=8=8¹ü<L7>7w#>ª¸^?Ëý>|Ðê=¢ù(?bÝ:Þ+|:øB ?mf>ú8ú8¹ü<k=p¥<îóM?5)<<ëà?Ê¼8Þ49>p>·!8·!8¹ü<ÏÉ>Åh>È2^?©Pt>A:>£'?Ãp:d:é9	?ow>t,8t,8¹ü<çOu>¾>îqW?Ú÷=8Í½=K&'?µÛz:sä3:«~2?÷>078078¹ü<xÙ¼>m\>¬-[?Ý<>6gZ>2å'?Â:'ÑA:¯5?D¾>íA8íA8¹ü<Õa>W©>]ùW?ÝÚ°=æ=ú($?a(:)®8:Àé>P¿>ªL8ªL8¹ü<­uî>o>¬Z?ÈrD>ÄU>«kB?iä¢:þ7:²?uÂ>gW8gW8¹ü<áQ>2}*>´X?ç=¶=ÑK"?Ý2-:@02:ÎÔø>ÖÈ>#b8#b8¹ü</°Û<<7åT?sg«<iZZ<ÒôH?I8&¥õ8}¦>aÊ>àl8àl8¹ü<O´Ò>Çk>Ýe?lº>sI>0U'?(Ø:áy:F?2Ô>w8w8¹ü<Ø6> 7>¦þV?@K=%m^=®Å#?ý#:Åu:[£?Jý>Z8Z8¹ü<3Z=l©<§p?Æb<&7<"?ê7!h9@­<²ý>88¹ü<öe¤=¬±D=v÷U?T<ì² <ÄÚu?k9Q~9}?>Ó8Ó8¹ü<Ø`±>\0>L½?4ðÐ=Ìß=-+?²§À9½9C?ä>¢8¢8¹ü<Ò8>.>½?KÜö=Üíx=dß}?B=:å¦-:NZ?«>M­8M­8¹ü<êgb>>UW? :>7×>Y#?:pÅó9?>
¸8
¸8¹ü<i>Ð)2>U^?¯þ>ð¶=´?8?·þ`:r¼o:BBð>ÿ>ÇÂ8ÇÂ8¹ü<}Â®>»@>¾Kh?Ð&Ê>½¿>á7=?µµ:	ô:Ô)?)4>Í8Í8¹ü<¬¤>>>·Ñ]?,	C>Íò>'?«OL:;ÞG:qØ?F>@Ø8@Ø8¹ü<eb>e>qX?É>>÷ à=.0 ?ÅmI:cI:ºàÿ>ô]>ýâ8ýâ8¹ü<Av~>|>]×\?Ë=ãø=ªF)?¦}x:ü;z:a7þ>#`>ºí8ºí8¹ü<wp>â1>8B^?ì%>u×=u,?Ý;:2}:çÏ?d>vø8vø8¹ü<¢(>w§>¶wq?Í=V¦=87+?ÝU[:Ü9:ä®?e>3
83
8¹ü<_ÉÃ>ÇJ>¢,w? v>½>ôU?ÞÎ:W:<¢u?Xf>ð

8ð

8¹ü<Ú_f>>WR?ÄYà=H~©=m)?ÿ;:I`':E@Ê>w­>­
8­
8¹ü<±i;>4å=ÑRQ?L±=[p=î#?J:®.:C?·>j#
8j#
8¹ü<ç¯>\f$>©ØT?cÿ¿==U]%?´d¢96
²9 |é>~¼>&.
8&.
8¹ü<¡¿j>Öò>Óh[?6M>Z>i,?å¨:»f:Èú:?3È>ã8
8ã8
8¹ü<%º>*N>+Åg?'>:>«p/?:IÒg:F, ?lÞ> C
8 C
8¹ü<­i>0N>åV?X>£·á=ü¥+?if:?s?:?²à>]N
8]N
8¹ü<U¼>nU>;b?:Cd>°b>µx8?¦È¤:1:UM?·á>Y
8Y
8¹ü<:>HH#>J¸X?&Î.>i>Ø'*?ki:?¶g:Âþ?ã>Öc
8Öc
8¹ü<&BH>Eò=ÙÁS?®y>Úë=Xj$?í§+:á':.á?ªì>n
8n
8¹ü<mÌ>½Ik>äk^?Ñ&>%ó=»ã.?¯:¾8n:z?	ô>Py
8Py
8¹ü<K§S>íû=W?'>OÑð=´¨"?¯:õ:á?£ø>

8

8¹ü<ºÂ>._>x]_?tóu>öM1>°1?Ý&X:(%6:Ñå?Aþ>É
8É
8¹ü<^S=Í!=úÁL?aÊJ<ìº@<w®?ßE9}28ä?>
8
8¹ü<z¦>äD>ãX?Pé>½
b>9q/?ä\v:­:G­í>d>C¤
8C¤
8¹ü<¾¤>C>À&X?É÷>ôÆ=ì(?ûõz:Ôq3:l3?>¯
8¯
8¹ü<ñè.=ºÑ<ÅU?¼A®=Ñ#=Ù%?áæ9Fp}9_6i?&>¼¹
8¼¹
8¹ü<5ç>Ú®£=ýR?l«=>ZÙ<c?0]9ÒC9û>?F,>yÄ
8yÄ
8¹ü<2Ô>³P!>°P\?-þ+>òù=Ük0?*:þ$K:c.?
:>6Ï
86Ï
8¹ü<¶ô>MÄ">²]?>zT>³ð>r/?ætx:rçi:±ö?ÖR>óÙ
8óÙ
8¹ü<S¼=2	==|M?zA$<1Åþ;q%?d&9úz)9GUû>|^>°ä
8°ä
8¹ü<Ind>¤>bQ?ºm>Õ=¡ø?Àìö9{:~ç>Tq>lï
8lï
8¹ü<Íêv>cÌ
>Äã^?¤·×>o¾>¡+7?L¾:E®:?=>)ú
8)ú
8¹ü<íUg>
>mV?××³=²q=uè#?1BA:!:À?,±>æ8æ8¹ü<Ú9x<]è<ÚM?3;l;êÝ?WÌè8ÒF9Ôl>i¶>£8£8¹ü<à¬>o0>ÉQ?úÐ=@¡=:&?Û(:.«:¢p?á¼>_8_8¹ü<é{>Û>/R?}#=Æ,i=:)?Rq,:ò²:Ò6
?ë¾>%8%8¹ü<;í¬>Î­I>æ[?.ç8>Ì>7ä0?Jö[:sp:DA?íÃ>Ù/8Ù/8¹ü<%¢<ìB<åU?d4<>\Ù;ù7?Êºõ85Y9%à><È>:8:8¹ü<ÿ]M>äÿ=pN?f=ÙîQ=ß%?ç9Â:úÊÄ>úÍ>SE8SE8¹ü<æ>Çç:>[?>©=_x=q.?ÀÆK:þ:r1?sÙ>P8P8¹ü<f¢}>>m>ÆS?*(">®B>ÉW?Ñ:ÂÉ_:¬Y?û>ÌZ8ÌZ8¹ü<ª?hC>ex·?
¡|>ðÛ=£?Ù(½:gf:Å,R?>e8e8¹ü<Ç¼<àéj<¹M?-ê«<¬é<?2jC9c@±9Í>!>Fp8Fp8¹ü<]U>úE>(ÅO?/½{=ë:A=ñÁ&?ûã9$õ:pBË>$>{8{8¹ü<1Ñm>
>· W?íå=hvµ=Zó!?,Ö?:1F:Ê÷>ó/>¿8¿8¹ü<È>U8>¡T?YÈÙ=Ø#©=­Ï$?oÚÎ9ÙÏÂ9eé?,F>|8|8¹ü<e
>®'¯=F¨N?ÌÅ¬<A
<SÀ#?¤L9ðËL9¶Îÿ>@G>9898¹ü<xêé>øÅ>Üh?:$T>m>N6?â:%W(:ïJ?XI>ö¥8ö¥8¹ü<=3>`9>&rY?Úûü=CÆ=ÉS#?û:Wú9ûP"?ªj>²°8²°8¹ü<nª>#.>³>Y?OU>D,>µP?¶ù:É:åè>æ>o»8o»8¹ü<
¹¡>ª?>	X?{>`<>æå*?è5µ9|99w+?>,Æ8,Æ8¹ü<$Z²>Ù_O>),\?a>¤Í=¼&?1O{:Yh:?TP?_>éÐ8éÐ8¹ü<¨´>P>û£]? >Åûî=li+?MiÁ:]m:H?©>¥Û8¥Û8¹ü<[>y²=GÌT?°)¦=]P=F?ýOt:+ÎW:è?Z¥>bæ8bæ8¹ü<>Ê&>xlX?rðÿ=Öé·=æ 2?@l*:ÿ=¿9!d?ô¦>ñ8ñ8¹ü<XÖ>Õ¨->Ô@d?$K\>tû)>©â%?,:³k:+?¹>Üû8Üû8¹ü<>ôj9>=\?­\>×*>:%?"û:::èo?-º>88¹ü<:Í®<eVZ<SôL?aS<õÏ;8¸0?0ÀÆ7&ó78L>ÄÂ>U8U8¹ü<¤sÒ=Wb=pÒQ?æ®=ÿ=4h.?7
ã9Ðê9Ë@T?Û>88¹ü<IÊ>©(>V?y-ë=Ô§=K®3?i$:i-:L8ò>î>Ï&8Ï&8¹ü<]'Ë=Üª{=²¦N?µ<$th<s¿?ì·ü8]:9­>¡ô>1818¹ü<#Ó>,9>ÿ)W?]cÛ=Ò¤©=~%?×Ó:£¿9N;?~>H<8H<8¹ü<¢>ø;>Â¦\?¾$.>Øþ={/?Ó,±:|¡:èo?é>G8G8¹ü<¹¤>ÃQ:>¨Sb?³>ûÅj>ñÝ*?òUª:H:A?>ÂQ8ÂQ8¹ü<ÌÎ=Úåz=lÑR?â=ôN=ùX)?¯è¦9Çµí9RÀ³>Ë>\8\8¹ü<'Òp>ju>&bU?Så=jÔ¯=Çñ&?tÓ=:ß[:02? ><g8<g8¹ü<9Jª<]ÍJ<õV?ÙAx<ðµ4<Ø/?rc~9ÊCW9yC?§0>øq8øq8¹ü<ú¼­>r´M>©7X?¶j>x¨Î=h$?¨8m:Ì!:°ª;?5>µ|8µ|8¹ü<<Y<>ûxè=iO?ØD=&[=r#?Mû9,òÖ9¡?F>r8r8¹ü<,£>­x@>Þ|Y?«>ËiÌ=)+?½×D:,Ö):Z?à[>/8/8¹ü<D¦à<½j<0AQ?ÂÓ;·;³¢? Þo7Nº¢8Ô­¼=zc>ë8ë8¹ü<8u¥>Iá/>Ôp?B>M
>Ñ3?©«:!I:Ñ)?Ép>¨§8¨§8¹ü<0t³>VËJ>2b?ùr0>õ>åL.?Eû:µ}:'¢?Çz>e²8e²8¹ü<í>2>^?ºí>râ=îÁ+?ÇE©:Èþ:¿?|>"½8"½8¹ü<öú%>ÿßÄ=¾ÓW?ïæ=o»°=õA'?á4::Ã¸
?@>ßÇ8ßÇ8¹ü<ï­>ðL>ßX?=¾>Þ~>vâ"?Ão:>:¥?©>Ò8Ò8¹ü<a #>jt¿=<ÊZ?`üå=-­=eý)?2m±:5°:à)?>XÝ8XÝ8¹ü<I>(>;c?åûæ>$ð>Ó>?k| :
Ç9oN?7>è8è8¹ü<nÜè<B&<¨®Q?J_9<Ú#<JÏ?Öñb¸zl7FgÍ¿>Òò8Òò8¹ü<)³>þÿM>
¦^?1
>Ø¶Ê=f.?½^:øU:é­?8>ý8ý8¹ü<½XM>
Gö=tU?ÓÏ=ö¡=9®#?ñ¬5:T<:áôö>é¥>K8K8¹ü<|'W>«ñ=køc?Î?iµ>?ç=?9s:+>:NÁ#?§>88¹ü<Rò>/8>ùX?[9Ë=U=³+?6yg:.Ú :28?ª>Å8Å8¹ü<³??ýW>.E?²
¶>n»^>Ø>Q?À±ö:¡ù:´9h?¦À>(8(8¹ü< >P¨>¹¹V?#væ=Ý­=ñª)?Å¼:·Sÿ9P?Ó>>38>38¹ü<¼<ÎN'<ÉQ?÷{ã;U½;ªÿ?ü}C8w9j.>ÒÕ>û=8û=8¹ü<tÉ>">×&\?ô^ö=G±=Þ1?	[:ZN:»7?ÙØ>¸H8¸H8¹ü<°>æ>>Ó]?æàÛ=^2 =Ð¯/?Ö!ë9ã±Ä9c?8Ú>uS8uS8¹ü<X°=Æ©<=6ÔM?SíP<;6<bÀ?pV6yG9É_	<ÃÛ>1^81^8¹ü<»µp>3Ê>îFV?$±¯=!'=J¢'?zk:dl":Þª9?à>îh8îh8¹ü<AÃ>76&>øe?½µâ=M=}<8?¦:Øx:m#?¶ã>«s8«s8¹ü<>}¡2>)a?Y>	Î=¶²1?óôy:k±q:a`?Dä>h~8h~8¹ü<¿¥=§x>=ßÄ^?A¨»=Fw=GB?\ª§9°94Æ?ê>%8%8¹ü<¼>ÐÞ*>ËÖ^?ëãÛ=ÿÁ¥==Í)?×O:I!:N$?gî>á8á8¹ü<¢«>2G>Þ[?ô:>XMÅ=ÛÝ,?ád:a7:MÂ?q>88¹ü<ØÎ=(¬(=JL?;H<ÈM*<,~?p$¸÷yp9ß®½>[©8[©8¹ü<¸¶§>G>Î½W?¥×1>læù=ó.6?ûR(:ÆÉ9û×U?Ó7>´8´8¾0<[s>#Q>=©Z?úDÙ=Þ=,À??¸Þ;:Æpþ9~=?¢9>Õ¾8Õ¾8¾0<$¨¡>n
<>ª\?åð>¢ Î=l4?áã:Ì©ë9dÿ$?ÝQ>É8É8¾0<N-Å>g`>çPa?9«p>¢D.>yÅ0?Ä,:[±j:¹+?ºt>NÔ8NÔ8¾0<§?>¤>êÜ[?d9>%½>hÈ$?Y:Ò/:?\?l~>ß8ß8¾0<O>Ð59>ÜoY?äö=ÅÛÀ=û#?©éN:êÆa:Kê>Õ>Èé8Èé8¾0<OÙÙ<ãú<yM?ÔGa<,;<7Ç?KA8?k«8çóÒ>g­>ô8ô8¾0< Ì9>âèà="{S?Ï×=ö°=VÖ?¥6é9í½:Â Ñ>Ù»>Aÿ8Aÿ8¾0<8Ò>¿£(>±@T?hÌ=Õ=ç¢'?6î:Gx:ô³?WÈ>þ	8þ	8¾0<1Ä> µf>Ö³Y?T:>J?>*?¦±:F:²F?<Ó>»8»8¾0<í '>èÆ=ñ½W?Ç1>ê8>û'?_?9gk9o»°>Þ>x8x8¾0<ñ¡±>½ÉP>¯ÌY?A)`>[%>ÃÒ-?:ÿw:f"?Aà>4*84*8¾0<<æ%>"Ë=qQ?«v=®D=ì÷ ?Dà9º6:û>è>ñ48ñ48¾0<_A¨>I?>bã`?Ýü">J÷=Fº(?¯ýB:æM:k;;?Rë>®?8®?8¾0<$oÖ>ïr>ÒVb?Ë 5>@§>0?uiE:17:¥	?çý>kJ8kJ8¾0<üq>e8>jQ?ô¸=Æ=â9(?_Q«::xÚ?	>'U8'U8¾0<·@=ëß/=A&L?(WJ<Û2'<-ç?y:5xYf8L=Ï;ý	>ä_8ä_8¾0<³î>Ù!>EmU?!=AG=S,?¼@:pð9H©?w	>¡j8¡j8¾0<æm>k/>9±U?Õ:û=1\Â=çs%?ÖhO:úõ.:<½?V	>^u8^u8¾0<N>ù=cûS?¬=p=]"?ÈoA:§:¥ø>?N1	>88¾0<j|>ê>u|?	r8>w>1·%?ca:¶ÅG:ui?1	>×8×8¾0<QA>)=´@Ç'>þw>í}?P:<â?:G)?ª9	>88¾0<©=n <îôM?È<D§Þ;¨¯?ª79ZX99m®ý>=	>Q 8Q 8¾0<X>>Óz">þ<X?{1á=¢oª=)?-*:wÔ:IM?·F	>«8«8¾0<{¥¥>6\B>.Z?ð¤>ì»Æ=',?Õ15:¡Û<:Áõ>qG	>Êµ8Êµ8¾0<´«d>+J>ÃV?Ë	>0Ç=~j0?îZ<: vL:åÔë>XK	>À8À8¾0<§>°gµ=ÃT?f,¶=H =(Ñ%?ßæ9?¨9QOÞ>Y	>DË8DË8¾0<Å¿>Hÿ.>)­V?Û	={h=}y/?üR:T]:ðB7?|	>Ö8Ö8¾0<Ð>Ðj>È#c?.E5>ÉO>7*?7qÚ:ª:Ñò#?ï}	>¾à8¾à8¾0<0¯>¹qL>][?èB>ª>¶
1?hÑ¾:´:óà?p	>zë8zë8¾0<£¹>À$">&eN?8ñº=XX=#?WF9Ô6¿9 â>	>7ö87ö8¾0<v\>"j>R,U?¡=äP=tÿ1?»~:hú9mn?
>ô8ô8¾0<KJ>ÕÁó=ù-T?P(¤=9>{=üC'?b=:È­':Ò?²
>±8±8¾0<[]<»Ó9<dK?Ñ;ºõ¯;.l?ã)8¦íF9µÓL>5
>m8m8¾0<>6¡>9>	_?5Ad>+>ðÇ*?ì:ânQ:5: ?a9
>*!8*!8¾0<¹>ÞX>1f[?#mè=¤=q»4?ËpP:::ü?;
>ç+8ç+8¾0<@êa>F>.[W?OÔ= «=ÞX3?Kj¼9ÌÛ98¬Û>¯D
>¤68¤68¾0<@=xr+=À®L?êÿ-<-Å<¦ÿ?`9j+l8¾@q
>aA8aA8¾0<¥û¯>ØO> ÿX?;">fèÐ=s,.?wçf:ê^:?ß{
>L8L8¾0<Â<è,<½ÞP?pÎà;:¯µ;Sa?\¯e·iù8ô¢Ö½¦
>ÚV8ÚV8¾0<øY>#N->ò^?¢ýj>¢_4>*Â&?*Î:Á/b:Ey1?õ
>a8a8¾0<9¢=>Uå=ñ®S?¾<=,äT=Qk!?ª_99×´>®
>Tl8Tl8¾0<¸Ù<<ÂU?ùCÖ<|°<Þ[?0ß¶Ç 9²¼Á
>w8w8¾0<ì¥q>J>BQ?áþ~=*­F=ÏH$?ðä9è´9½:?¶Ê
>Í8Í8¾0<S}>î=>ýT?ë¬=¶d=1.#?I§þ9À,:câ¼>¬Ñ
>88¾0<=."=+fJ?`8<Ç2%<AÜ?RK9Fþ@9¤º>=Ô
>G8G8¾0<ÜäÇ>[>äi?"ÕÉ>×>þ¢+?;ï : :Ò²?×
>¢8¢8¾0<@ë>oæ6>oW?Ùù=p³Ã=Pj#?&
j:>Ó]:?:á
>À¬8À¬8¾0<H³>\vD>âi?·¿->²ü=0?ã`;:¾_0:}ü?û
>}·8}·8¾0<Ã¬>!ÞH>.\?ÍM>Í>å­3?CËf:
@:mÔ?ü
>:Â8:Â8¾0<aþ3>ÖÊÜ=²P?aÂT=Ô(=¡N!?:)ÑÄ9àÐ'?â>÷Ì8÷Ì8¾0<È>D)>ÛT?§º=å=vì?×÷:	z1:MÃÙ>>³×8³×8¾0<
ÞÈ>ç¨a>Ëßc?P[U>å>Õ6?47¬:Åû:X$?Â>pâ8pâ8¾0<&Ý>Ú¬#>àÁZ?³¦=*åf=Ó8?<?:#y,:ØÔ
?>-í8-í8¾0<¥ú>F&3>gZ?ð·Õ=Äw¤=T&?²M:D!:uê"?ý>ê÷8ê÷8¾0<)"=DÈ<yÿN?­{,=Ê³=²?Àz9F9«v©>¸#>§8§8¾0<é9>å)>ÜQY?S	>kÍÎ=D@*?GZ:7Öx:?W>>c
8c
8¾0<Dk>?0>R?çë=²¯º=¿!?f/:Æø):E?W> 8 8¾0<Ð>
:>8-V?î²Ù=×V¦='?î90F:³È>S`>Ý"8Ý"8¾0<t<Y>ö\>P?M{=åÞ==)?pÛæ9Àçµ9r"? b>-8-8¾0<^8>ÎT3>æÞW?)Ü>³ãÀ=e+?ZK:ø%:°$Ï>$m>V88V88¾0<Ôý>¶¥4>D]?Uä=Ð7¢=q+4?VkL:"Z:§¾+?í>C8C8¾0<Pª>
¢ >mS?ôî=Ïß´=@o(?4O¸929vÊ?Ê>ÐM8ÐM8¾0<¸Oª>:MF>Ý[?è!>[õ=B(?©ÿ:4ó!:þLÝ>x>X8X8¾0<Ð¡><=>OçZ?ð,>0Ù=+?ÀP:I(:tó?½>Jc8Jc8¾0<>qÅ0>YùY?+Tì=|ÿ®=Ü,?[çI:à>:@e?á>n8n8¾0<Ð¤>f3>ádX?tá×=5`¢=x-*?»k::":óo'?U¡>Ãx8Ãx8¾0<þ¶>EnO>`Ka?~iÛ=
 =|/?rãP:Ì:²Ù-?¥>88¾0<ycG>¥uí=ÝôV?\®=gG=ÛÄ#?ªÄÀ9	¥:Úâ¤>W»>=8=8¾0<>}â#>V?¢Á=ã[q=h4%?åçê9*9F=?2¾>ù8ù8¾0<TçÌ<ã×<ÿK?-&Ü;Ñ´;u×?ó29ÌV9ç=®>©Í>¶£8¶£8¾0<ó>är3>$G_?<>CPà=À%?)n:'TI:ad?ê>s®8s®8¾0<ÌB>ð=KNO?sXÈ=ñr«=Ñ?ÊÈ9§t×9î>÷>0¹80¹8¾0<Ëº>±L>yªh?«ex>^Î>ªU?û¿9eß³91÷?ÿ>íÃ8íÃ8¾0<¢Z=bô=T?9~O<6¤9<?«x.9¢c!9+`
?>©Î8©Î8¾0<æ<Õ=<iÕS?z8=Ø=à1$?|ÊX9©À9Íb¾>æ>fÙ8fÙ8¾0<¨Bþ>çV>X²y?x¥¯?ÅW?]Q?Øò¹:}uz:þ>?S>#ä8#ä8¾0<²>¬<>ëU?è1>°JÞ=)](?Ñ3:ì6:qÓü>è%>àî8àî8¾0<CÉ>Î~b>Y{c?
OV>ÏY>;-?N:½%:WF?­7>ù8ù8¾0<Ç$¼>X>\^?4(>`>¬0&?&¼:ic:.?n;>Y8Y8¾0<`T®>8PL>XnZ?Ôü>suá=è@2?QÀï:5!±:¡@-?$G>88¾0<Òbe>$U>Åc?ê">M»½=ìÇ??:½kÉ9>??Q>Ó8Ó8¾0<.²>$2->ÖC]?: >³¼Ä=gÔ/?uxu:¶T::? (?R>$8$8¾0<kµô=)+=0ÈZ?ð(
>ÆØÍ=YÒ+?6ñÙ9Ï¬9µ!?¬U>L/8L/8¾0<)>×«5>íjV?Ó=(7='/?É:Y:Ð4ù>0Z>	:8	:8¾0<qø/?K/}>Zí±?êÃ>E»Z>{Ke?Ô
·:âC:;o?sZ>ÆD8ÆD8¾0<4­,?#ÑJ>ÇôÙ?ºn?ôÑZ>(F?6ñ5;´H:Ñ°?+_>O8O8¾0<Cy>),>üåT? Û=ÌMg=-)?)¼:Ø½:Éä?®c>@Z8@Z8¾0<dÏ >G&8>Ý_?B>A^>\Ú'?:xc:W?!i>üd8üd8¾0<Åxz>Wý=Ïæ|?º%Ù=Æä=ÚN?äº9dþ9w»>i>¹o8¹o8¾0<ç]>ÂÎæ= v?ø7è=»­q=»úu?:óq:¦&?z>vz8vz8¾0<6ý>õ[0>¼¸Y?ó>ÀÍÆ=ÛK-?F:í«Z:ÂÓç>Ý}>3838¾0<éV>Ât1>ÿU?µ=+¾=Èº5?å):dKô9y¨1?~ >ï8ï8¾0<Ó7>¤ñ°=ØS?=Är=8û!?
¼9Æú9×*À>é¢>¬8¬8¾0</T>Pæù=]Y?ÊÓà=g¨=|È*?Ù_:ÇðG:±Ì?)È>i¥8i¥8¾0<lU>U¬6>æHX?¤2%>fù=ý)?<ø_:`ºk:ÿ:ó>Û>&°8&°8¾0<­/:>äùÜ=/²W?ÍW¶=1=À ?M
:Àì9Ò%?{é>ãº8ãº8¾0<%$<GÞ'<NN?ìw<C[<çP?@´â8º9¥¯ß>Nõ>Å8Å8¾0<$Uß>ÓÜw>'ªf?à>In><<?åú:ñ
@:*?Fø>\Ð8\Ð8¾0<q3<ÅÚ><V3T?´â=¾&á<{®?¯é·¦É7ÃªÄ¾ÿ>Û8Û8¾0<´²>5C>2j?3&>Iß=K>?3:´.:Þ;?:
>Öå8Öå8¾0<¦Ãg>§>u\?È=¿^=V/?L+:ØVC:å0à>

>ð8ð8¾0<ù2Õ>ok>?Òg?]Ý=xd=
J;?FåJ:´?C:U?Þ
>Oû8Oû8¾0<ç>Ú1>ï]?#>Sî=(ª/?Î:{r:³?¶
>88¾0<Ó=}j/=ë?J?¬í/<`@<1ù?I8zÉ9WgØ=M(
>É8É8¾0<A>G¡+>Ù"]?¬nÁ>(>±-?AËM:V):¼Ò?#-
>88¾0<ë³>öÂ9>òw?Cm3>Ñ>MM3? á:}dÊ:½¦?f6
>B&8B&8¾0<eÃp>>´S?!ýÓ=ØÊª=åß?IÞ:h=e:Vö?®7
>ÿ08ÿ08¾0<¾²|>1>ÌÍX?Ìüì=º/À=¡Ö?ÿP:Þ	:={'?H<
>¼;8¼;8¾0<>¸*>¹MU?Ïs=&Âf=â )?':è­
:Z?öS
>yF8yF8¾0<ß!?â>÷Q?¥»?ßg>ªY?×æ:È:iaS?~V
>5Q85Q8¾0<u>Z(>5[? >GòÙ=<*/?«¡:3:à?@W
>ò[8ò[8¾0<À°Î<û~<BO?[d<º@<£©?1Ë84y8;¶?E[
>¯f8¯f8¾0<÷zß>Ê
4>Ôá?j7Ñ>min>¦`?ÕÝ:HÛ:szO?jd
>lq8lq8¾0<¢Qn>¦
>1\?÷ÿ®=:=?ê9j%ì9×Lþ>éd
>)|8)|8¾0<þèë>F#y>shr?0I>^>>;ÎH?^D½:QUz:,A?Ój
>å8å8¾0<â<>üã=wT?àã=2!j='ü$?¤/:	ÍÙ9$rN?¯
>¢8¢8¾0<Ï$>uÌ=Q[N?ïD9=J=î?-¤94<»9yà>
>_8_8¾0<¥¸>NU>Z]?N°">³ð=p-?Ïb::~¿6:P?7¢
>§8§8¾0<Ä>,A>¨_?@ÿ%>PÓø=È*?K:ÆD?:ÏäN?¤
>Ø±8Ø±8¾0<Ô>¬P5>å]\?½ù'>nMì=?ú5?A?A:ú$:ï?¥¦
>¼8¼8¾0<[°>$GK>oQ^?Í>B>)ü8?¥ð:0:óÊ?­
>RÇ8RÇ8¾0<w>DU>ØY?
k>ÑÅ=Ø,?ð:]3b:í?Ù¯
>Ò8Ò8¾0<9|n>ï>EûS? ½=3ç=Ì«(?Ä«:i¯9%??·
>ÌÜ8ÌÜ8¾0<å>0->cËZ?Õ¿>/úá=$ù4?uQ:£Gi:Mæ>Åº
>ç8ç8¾0<Íñt>Ïñ>Îr^?µyC>AØ>±(?á:båÅ9¯;?0É
>Eò8Eò8¾0<¨ë5>IÞ=KQ?Àì=üo=«"?2ê½9*+ÿ9¾>:Ô
>ý8ý8¾0<^c>)®>+U?ÎÄù=ÜÜÏ=,Î?F
:Ù):iÕ>Ü
>¿8¿8¾0<5©>mÒ?>ªPb?W>,>Äõü=@P.?_"·::ÖÏ?¢ã
>{8{8¾0<ZU>CÕ)>¦R?ÆÁ=É=¥± ?%q:¼­A:,R?Aé
>8888¾0<Öï¢>e?>ðMZ?ÑÂ=UM=Ö,?}Ué9Ñ¸:]½>Ûü
>õ'8õ'8¾0<8ê>ÇN>¹¸?µY>Û¦=¯os?úY:@
´9]T?¡>²28²28¾0<g>ãñ%>tØX?ôaõ=aÃ=
!?½_i:<èH:X¯? >o=8o=8¾0<>6>¥b?W;~>V@>Õz)?%N;kÉ4;*ô?²!>+H8+H8¾0<zE>%ñ=ÄQ?è=u=#?ÜM::6à:A$?y)>èR8èR8¾0<ø>¥è>OkR?ã`>Éæ=¥Ú%?Òh4:SE:P§?',>¥]8¥]8¾0<Çl>4>Ri?@=èy=r ?l¸9!ëá9eúÐ>,>bh8bh8¾0<qH>Ý®>@pb?µ=ªÆV=&hX?ÏN:Ó·":"?SD>s8s8¾0<»7~>é>;x\?z>ÖFÝ=ßâ$?2ZK:¼5:e9?ÿP>Û}8Û}8¾0< >Õ#>dc?ßt>¥Ì=Ò|.?KÉp:[:5üL?Fm>88¾0<f|>ç>½ÒU?49>½>·U ?DI:*ëM:(7ú>>U8U8¾0<ÑlÐ>Bo>_?G
>þÝÄ=3?s/³:ß:<N?ö>88¾0<qÊ=.{y=»»O?
Q<¯ÂM<9Ò/?P9çM9úkq>>Î¨8Î¨8¾0<'k¦>×aD>¤ðX?äãà=ý¨=,W*?pzA:m:sÐ>z²>³8³8¾0<N­>o_J>f[?XË=só=Ø1?@g:0M:-&?äÉ>H¾8H¾8¾0<Ï>Â5>s[?m¤y>eÓ5>¨½/?#`:M:+?fÒ>É8É8¾0<1QV>
p>7¶P?â¦=í)= !?6Ì92q³9p«?²à>ÁÓ8ÁÓ8¾0<5;>ç>¥^?¡4>ðù>|Ö-?Ù:ù:~?æ>~Þ8~Þ8¾0<Eé¹>6>8¸?ì>6ÌÍ=g·@?CY:Çé9ém?Bé>;é8;é8¾0<è»>÷;O>Áh?ÄÔ)>Ëöû=-,?Ô:]):¼Â\?ÿ>øó8øó8¾0<Éa>M?>CmU?÷Ù=3¯=·ö?Y{:Ùg=:îß½>í>µþ8µþ8¾0<fÛ>?r>èh?8>ØÈ=ó5?j:mq^:+r ?¥>q	8q	8¾0<¦ù>O@)>`ëk?ZF>|$>t*5?3i:át:¼Êó>>.8.8¾0<Û>eª/>ÏcZ?Zä=ÂÁ®='?ß&â9N°:XØ>5$>ë8ë8¾0<Q²>iJ>ßÓa?>bË1>QHM?|¥:Õ;:m?Ò*>¨)8¨)8¾0<Î¬>JB>£öc?D¯>>X`'?T:ÆöX:S)?.>d48d48¾0<O>pà>·M_?Oì.>"e
>ÌÈ!?
g:ó-:Ò*?:=>!?8!?8¾0<f[Ù>ÒÒm>#øi?Øhm>O°'>!85?O«:¸B:&(?³?>ÞI8ÞI8¾0<öG>¶Ô:>W?,åN>Ø	>Ç@?£°Â:©:Ub?aK>T8T8¾0<ÝÞÁ>ÛO>Æn?OV>`$>§3'?0¢:h£`:ß?ÊK>X_8X_8¾0<½>x>>f?¤´{>1ó="P?öÔ:zbG:|?ØQ>j8j8¾0<,>Ì04>P[?!Ï=&=I1?àT:s(:Â!?b>Ñt8Ñt8¾0<ÃV¦<"½Q<K?
*»<>È¤<Ñb?TëQ979é.?ìp>88¾0</À>2Öb>JY?yÓ=I®=Ë)?Ô;:5E:°äò>4~>K8K8¾0<:d>Z>IQ?o=-==(Ç!?öì:ô¹:£±æ>°>88¾0<¢­a>îï>KT?íÝ9> >ñí"?A:¥n:_ªú>%>Ä8Ä8¾0<qù>»Ô=9½^?TsU>Ý'>#?s×:
:+ëæ>L>ª8ª8¾0<(_
=#­<L?TðF<Ø<&e#?B²·lxu8I=:¾>>µ8>µ8¾0<6¡è>7Àt>`Rs?6>Dzè=I?g_°:Æ&:ña?«>û¿8û¿8¾0<ígi>ôÅ>\?,ú>ì0^>¿F!?4ø,:>Ø
:@?ÜÁ>·Ê8·Ê8¾0<ò^>·$>£ÎT?úôÓ=Õf¤=%?õ:í:Éæ?ÊÑ>tÕ8tÕ8¾0<>¢>Í >¡VV?ªÏ=q¤=¼,!?Ýg:_-c:·3?[Ý>1à81à8¾0<ü¯>y»M>ðûZ?tº
>a¬Ï=µ.?ªh :+:F{?æí>îê8îê8¾0<6HH>¢¯÷=<O?%u=IËó<¦=#?%:Î&ã9.Ù.?êý>«õ8«õ8¾0<$>z¬´=n½T?®çv=1:B=;·"?ë:()/:ÛBè>S>g8g8¾0<·>>=>îe?<>Hy>$Ì'?Ð¾::Òó::j·ÿ>	T>$8$8¾0<,ÔÈ>k>Ý=Z?&Z>`">5÷+?;b:-K$:A0?ÿW>á8á8¾0<Fw>~>äÑ^?ûï\>,>g×#?V:<~:Û?h> 8 8¾0<Òr=bI=Ü3M?<,k<*Ï?¹E·L6.9ê/½Ëi>Z+8Z+8¾0<¿³>!¹À={Q?Á.=!ç=h+#?(39¦9R8?¨q>6868¾0<(D=ßÍø<¤DJ?#)<ý<YÅ?bõ¸!?9Êbq¾8>Ô@8Ô@8¾0<ë>1|>¡Ën?h=>µ¤>ñ¯3?ÃPn:)îu:Èø> >K8K8¾0<k>>E~?ºz>%>@q?Áâ:D:=??>NV8NV8¾0<b)¢>8>ø`?Òs>tX>~d.?:Fl:ù÷?|Á>
a8
a8¾0<6'>;2>;V?NÀ>SJÇ=Ð*?aô¤:Vi:$Ü?¿Ó>Çk8Çk8¾0<#?ê[>D¸?±$>ýV<>»àR?Ç~:×Ç`:ës?Ö>v8v8¾0<<gW>0Å>ÿvT?d0=azU=Øè,?W:ÉÁ9¶:?\Ý>A8A8¾0<óU>×>)uU?Å¨Ü=Rª=§Ô%?æÉ³9#÷±9·O?¸ß>ý8ý8¾0<A$T>TDÿ=8ÀT?Êåç=B³=%?õg:!·:T?	õ>º8º8¾0<âüª>É®H>«Z?d>þ_Þ=*%?ä:¤~: 	ý>,>w¡8w¡8¾0<¨%=ëÂ,=0N?íi=ÏN=éÈ?@m¬8Lm9ã:>¼>4¬84¬8¾0<D
>±2=î??íz>«´s?5b:C&:¢Ô-?
>ñ¶8ñ¶8¾0<Y¶C>CIí=¹%S? Ç=oo=i)?Ö*
:f»:Äæ>×)>­Á8­Á8¾0<[ÕP>/ÿ=OQ?î=Ì¬T=êÔ&? ë90½í9=+ý>tE>jÌ8jÌ8¾0<8ñt>a>¿T?ï=]÷Æ=?Èò :QÏ%:~ø>¾H>'×8'×8¾0<+§>ÓA>0´]?ôx>·jè=¤½%?u7Z:CHp:°}è>^>äá8äá8¾0<¹F>>¦_?8Ë=Õ=r^2?z©:3Ç9`¡/?÷^> ì8 ì8¾0<W¨>Ñ->$Yx?ý*>¢½=åÓf?§@:3:Ï@?÷a>]÷8]÷8¾0<
L>¾ý=UgN?=c=þs5=ù ?
:§Q¬9 ÂM?s>88¾0<M">v!>HAV?²E	>òÕ=$?©¤o:®U:-?ìz>×8×8¾0<0"è>Mgz>[Rm?K3Q>
>;;A?{¦:|:ñµ(?-|>88¾0<HÚ#>fpË=/N?Ó!ø=¾Ã=9B"?;Lh:ñç:$ã>\~>P"8P"8¾0<Ê'>ÛÇ=-V?Î)>z¶Õ=zP?j%:\1:Dî>W>
-8
-8¾0<a?ÜD>~À?©¹>{*>óñ?êj;Þ:Üv?Ä>Ê78Ê78¾0<JÁ=>o´à=Ä.X?Èª=lL=SÔ(?::!?»>B8B8¾0<¯å¼>+FX>-_?8>>X6?J|:*qg:Ø?A>CM8CM8¾0<m>£0>Åõt?ðÛí=â¸º=#?j$H:þÉ":ß^?¡>X8X8¾0<J>¦Ú>-tx?°ë=ÕIF=??Öh:Ç«):G§/?>½b8½b8¾0<<V%<(P?-|ó;¹õÌ;:?ý;ï¸Ðì(9Fµ¾>¨>zm8zm8¾0<
»>ßZ>°ÈZ?Ð¼<>ã>Ê¼&?1:vv:¥?¹>7x87x8¾0<Ûï>fÒ(>¤®µ?ñ-L>eÀ=×?pU:ç´?:KJ?V¹>ó8ó8¾0<S(?®Ö>è
@©º¤>¯Ô=dÆ?ÆÉ";ÊS:=?B»>°8°8¾0<w|[>3Ç>{S?Ù¿=¡Í=Ä?d²0:ihQ:ÎØ>Á¾>m8m8¾0<³>O>MY]?vG.>ÜY>½(?þ´:¢
:Ué?À>*£8*£8¾0<O4Z><ü=(v]?õÓ=§=Àñ!?|µ:?Ò%:Õyó>âÀ>æ­8æ­8¾0<Ìäê=}¦-=±$­?ÇÜÂ=S-M=b!s?Ð2:Èdç9E?_è>£¸8£¸8¾0<×7a>9	>·Q?£=`T=ðÂ?Ãþ:ÅA":½ëç>·é>`Ã8`Ã8¾0<?µÃ>Dh>Ó´W?°ÓD>x´>öè,?µð:ÔmW:dZ ?ì>Î8Î8¾0<èPw>ö>ä`Z?Ïk>XÖ=Öe ?ñ<:+6:O,?ü>ÚØ8ÚØ8¾0<Un>b>
¬Q?X=- i=¢Ö%?/Ú9m&:3MÀ>:	>ã8ã8¾0<ô>ñ >O_?¡½
>>á=È?[¹,:ÐÂ=:é>±	>Sî8Sî8¾0<ûA¿>#E>Ô\x?ÓxG>Ý©ß=Od?%:þ :ÕâT?=>ù8ù8¾0<ñÀ>Æã5>µÎY?¼q÷=
9»=,)?¢¯	:²þ9¶
?¬ >Í8Í8¾0<
Å<]r<÷O?)Æ;Öv­;9?ÚT«¸#¥»8c¾é¾p,>88¾0<Üí>/ò/>T<W?43Ã=ÈÀ=7"?	Ý:
\:½?Ï0>F8F8¾0<|m>RÔ>ëT?T >ùñ=pY(?¥ÏD:ù=:â<?3>$8$8¾0<äàp>®>·3R?Ã=° =½â!?Õ:2i:h<õ>°3>À.8À.8¾0<ø@}>M2>ÈS?Ïh¹=í=âÍ$?º:oD:ch?x8>}98}98¾0<
_>uÖ>ÆÌT?"½³=jA=W'?¢Wz:É::·+?d=>9D89D8¾0<XÍ¤>©ø:>d¥a?å>É¤Á=sá-?éi:à%3:ú '?©?>öN8öN8¾0<Ú¨e>¬
>ëU?ÍÏ=u=Ë'?\V:¢+Ì9@C@?ØG>³Y8³Y8¾0<÷v>Q!3>ivX?Lº=ô=$?xÍ:-ó9ñ´?"Q>pd8pd8¾0<Nä>,0>8ob?E>FO>%E1?|æØ:Ú«:2!?¦R>,o8,o8¾0<î°>1T>åxU?)á»=© =Ö;,?KX:£:t0?/j>éy8éy8¾0<Ûv~<=<£}S?°Ê;ó»; ¶
?fì¬8e98aÇn?m{>¦8¦8¾0<ÿ¿=èq=RlK?o9<W<¡É?¼8ÿO9{g>g>c8c8¾0<ÈÅ>F>IéW?ü;Ù={¢=Ì!+?ÿ:%$:öÑ?3> 8 8¾0< ¼>Õ%$>e?U?»þ=UÆ=½:$?ÏÑZ:ún:¨Àê>Ò¦>Ü¤8Ü¤8¾0<r,>^ÿ->ÍX?uíÄ=%=6&*?0l5:Z:rr?_§>¯8¯8¾0<»df>o)
>®rU?èì²=L0=yô+?bø%:¹ÏD:<â×>ð©>Vº8Vº8¾0<âîw=\L=ÖÀI?ÞÚ*<öø<DÍ?PË8À/u8 HT??«>Å8Å8¾0<ln¤>2?>Í­[?Oå>êé=éÃ ?®¸B:eB":¨?¾·>ÏÏ8ÏÏ8¾0<mM>ä/>ùNX?òF>Tñ=cy ??©¤:»ZI:8YQ?±Å>Ú8Ú8¾0<üÏ>ëC:>/í?pY>uG>«³;?¸$¿:Z:Î)?üÅ>Iå8Iå8¾0<v4³>S½=¸ò?zD>Þ`>4d?XØ;0:cW?Ç>ð8ð8¾0<[>G>ü1s?ñÂ>:03>rÐ:?7CÁ:#þ:y8?0Ø>Ãú8Ãú8¾0<å,Ê>aa]>¬Êi?}MT>q½">û&?â¤:HU:ME?ð>88¾0<´À>v*>ËÒV?ðkÝ=°©=$#'?ÂK:ô7ð9w¹?><8<8¾0</I>²
:>L+[?âI>N§K>F/?e<Ò9õ:Ïw¿>É>ù8ù8¾0<}¡>8>A	`?Å¯G>>}Ó)?Þ_:æß@:¸1?j>¶%8¶%8¾0<º~=Tw¿<ÆäK?3Æ£<Ê­<Yó
?²ß8Ø9¦O>c/>r08r08¾0<ìõ>Í*>EC_?
>XÃ=úÒ4?f:ÛõN: ¸(?0>/;8/;8¾0<Vç¯>ËE>C«c?ºuü=OÙ¸=XÑ.?¢5:<b:?c2>ìE8ìE8¾0<i#>ü`,>§t`?;æ¼=¤p=¥]9?K:c¶":Ë% ?~3>©P8©P8¾0<<S>P§þ=|ZT?[÷=P-½=¡]'?,xb: ÿ":AØ1?æ?>f[8f[8¾0<ÝÃ¦>d7>Êh?kEB>Þï>Ü@?ó|: q?:ÅAQ?H>"f8"f8¾0<kE>âä=;r\?W:Ô=¹$ =W¡)?²=N:·ó):ÉT?~Q>ßp8ßp8¾0<x³>kQ>ØZ?Ää9>Ä>ö+?:ÑèM:=ß?Õ[>{8{8¾0<o>Ú#>Ø­W?}(>Uý=N*?7Î:M)	:¶Ì?Sb>Y8Y8¾0<7º>îÇ[>ÿæX?Kó=Ýñµ=Ä(+?T:âI:Å?+c>88¾0<Õc>ÿs>0x[?Èý=K¹¶=21?{i:(ò:³?¨g>Ò8Ò8¾0<
Íå>a¶ >·?D>~Ò=Þ¢o?óM:êz:ç??ãg>¦8¦8¾0<³õí>×>òEË?	>
ï=$?;ÜÌ:®°u:ðtU?j>L±8L±8¾0<1t>÷>@X?&ø=4É=ÊÐ?r}v:9X:!?àk>	¼8	¼8¾0</¥>AÒ>>¯"^?åR>.&>QÉ3?i:zâD:X¬??i>ÅÆ8ÅÆ8¾0<WH>Uó=Y|R?ÁM=EY=	§?&:jºÞ9Ûì6?ô>Ñ8Ñ8¾0<ÉÃ>Xe>Z?õ.ÿ=]½=«},?¤ÁU:Ó`:¢eó>#½>?Ü8?Ü8¾0<¿É^>2¦>@ô[?uÃ>°2Ñ=q°#?Z·8:~ÌE:eï>²È>üæ8üæ8¾0<û¶>qHV>Æ'Z?P>¡Ñ=&M/?w : 4:xmã>Ì>¹ñ8¹ñ8¾0<H]>·y >$º\?a>X¥à=æt*?Sdz:Ðd:6?Õ>uü8uü8¾0<@à~>2z>2AZ?:>`É=m²$?Ün:Mx:èD? å>2828¾0<æw>a>YQ?¿ù=DÛg=kb#?ö©	:
9B:sµ>í>ï8ï8¾0<í~=ë53=
iN?d0<61<G[?'m8¦9.L>æõ>¬8¬8¾0<O[]>ÑÈ>W?Ò·u=id>=2%?¦g:¦ô9ä³{?Íü>h'8h'8¾0<£Ãc>ÜJ
>ÐR?\ >WAÇ=2/'?Ð@_:Å2::y?Ð
>%28%28¾0</ß>×®u>®zh?~{¨>Aza>J??¼!ö:õr¿:`$?2>â<8â<8¾0<ë>²~>ÜY?bÄ=ÖG=¾µ)?Ø¬~:ar/:eÍ9?@>G8G8¾0<Gx¯>1M>Z?Ë·=ª=ùÕ2?èT!:\¹/:aë>±I>\R8\R8¾0<3Ú~>J
>fY?Á >Æy>àÂ$?¨:Ã³:¾$?V>]8]8¾0<a¢>®z>><Z?äA>>+?Û¥H:b5O:þä÷>9p>Õg8Õg8¾0<Ýg>³	>ºV?Ý+=
¸ý<²-?N1û9ÒÌ9Äú?>r8r8¾0<jd%>í|½=Ir_?½ÃV>T2>2Å-?$Ï:HÅ­:\Þ?m>O}8O}8¾0<Õx©>>>!ªc?@9C>Ñ>??Õl§:l:ª]?î>88¾0<mB8>B&Õ=XM]?Â§=>3N>|O?¥Ñ¤:SBq:­ã.?r>È8È8¾0<Q9Ð>m>ëh`?ÐÐ>Þ=7+?Ì³F:G>:®m?£>88¾0<CÑj>8>àU?J=0\=¿4?ú7:/:	£?ë¦>B¨8B¨8¾0<>Ðý>Í,`?D>ï¹Þ=±J2?ît:??:õg#?t¯>ÿ²8ÿ²8¾0<7k>.7>°Z?6%> Õ=­¾&?­ÜP:N.&:üß ?È´>»½8»½8¾0<'/¢>Üú?>©DX?~>Õ6É=û)?LJ@:õ:ª{'?vÉ>xÈ8xÈ8¾0<`.>ð>
ZT?Ì=	¢E=-,?Ç^:­ö9?·Ê>5Ó85Ó8¾0<A9/>³Ô=¥äR?ük=aúh=8L?FÛ:×:*:?ÃÑ>òÝ8òÝ8¾0<BÍ¡>í.A>jV?¥7Þ=Op =¬I1?91:Û:6Ã?±Õ>®è8®è8¾0< At>x>ø@U?Nðç=Ó>©=2j/?`1:?3:²Tý>ãÙ>kó8kó8¾0<¨r>>lU?B1>;xÉ=³&?¨¤J:x:H*?{ß>(þ8(þ8¾0<Ôz¦>ìé<>ra?¢È4>yü=-F7?vP:­îM:ø²*?
á>å8å8¾0<´°p>¯Ï>k?
?	ÈÇ>!8?óõ);»¥;$?Ùò>¢8¢8¾0<§ÛU>[J>7¹S?¡Þs=Oè>=#?¥½:õ*:Â¤è>Àó>^8^8¾0<ºX>÷@>1Æ?VN>Q>(Æ(?¢:x:7¢?ô>)8)8¾0<´z>Öß=ã?M>ÉÄ=ó?ÄÌ:2òr:kW?3ù>Ø38Ø38¾0<>C>üP?ê|=qDC=ª%?ÏYÀ99ª9`+?Ôú>>8>8¾0<nF>¡5¬=/S?å=]\`=¯X$?ª:&:ÆE:]»?aþ>QI8QI8¾0<
±X>ñs>tíW?®6>Ü=k&#?^;:ãØK::ë>
>T8T8¾0<p´m>û~
>±°[?À
>ó]Ù=(ò&?Ê¼::â;A:´d÷>a>Ë^8Ë^8¾0<¸¹>¿¼³=AU?ª-û=Ó´º=33,?Eß9ÝKÅ9?>i8i8¾0<l£>Ñ9>%a?µä4>Ë0>«(/?å<:Ð/::Ì?">Et8Et8¾0<nv>Ä
>ÎüW?Ð½=Î,U=*5?ûb:9b:gôÿ>T6>88¾0<ÿ>5Þ->`?ëS	>xvÊ=3¤-?%x:ê]:<8?ï:>¾8¾8¾0<=/h>°Ã>¤T?¸Â=µÜ=)?Ì:o::uõ>Q>{8{8¾0</Ì>¸Ä)>VPT?!à=æ6¯=t§#?	B:æ^C:«Bþ>Ja>8888¾0<B¼>õ)Y>zL^?z<&>Éò=dH/?Ô,:Ö :±ü>s>ô©8ô©8¾0<D¤>[<>Ç_?üÎr>ýù9>z'?kg:à:^%?	{>±´8±´8¾0<£?Í>ðj?9m§>N^>WÍ@?øâ«:w:Ý0?è>n¿8n¿8¾0<f>I§>m^?¨Gg>ì2>`t%?Æ:dy:ì	?>+Ê8+Ê8Ãdª<G>°>Z?À×P>ø>P2?eu:l#:ú??±Ê>èÔ8èÔ8Ãdª<*	1>RGÏ=¦Z?Ù~ >Óªã=x4?,¢K:×,ï9IõY?oê>¤ß8¤ß8Ãdª<Á>ÄÑ >ùV?hûâ=Vú®=Ë
&?i%à9Ï(Ú98?Oî>aê8aê8Ãdª<ø2>øX>WØX?wcí=è¯="-?e©:¡:ß?Wô>õ8õ8Ãdª<v>x&>U?Ìµ=:=¯(?³:ô9v?W÷>Ûÿ8Ûÿ8Ãdª<óÂ>F]>üB`?âÞB>p
>Da.?ÅRo:ç4:6¢)?
>
8
8Ãdª<AÍ»>êyY>«]?ìr>R#á=2&?uQ:QQa:kûí>¨>T8T8Ãdª<$Z>:¦ >OèR?[\Í=Pô§=?Ë 9~èÀ9ZÔ>T%> 8 8Ãdª<·¸À>9\>L(`?­>DÏ=^'?uX:þ$:öÿ'?13>Î*8Î*8Ãdª<q>ý>ôsW?Ô=§t=Ç%%?û¾Ü9OT:íYÉ>´7>5858Ãdª<øÅ2?Äºy>C·?ª?«o>±?Õ2P;ö¢:Í£?æ;>G@8G@8Ãdª<]m>£i>TX?°é8>Û">1t0?´:7^Ð9Q%?,>>K8K8Ãdª<ag>æ>{á\?Sg>(«1>Ù&?ü	2:[#:f?ÃI>ÁU8ÁU8Ãdª<×e»>W>^?þð>­"Â=Ã0?n¿:ý.¯:Aß?ÙX>~`8~`8Ãdª<ñÇ>&gb>\a?ú_>¾×$>¢-?È
:oq8:FTI?_>:k8:k8Ãdª<Úï=F0={K?ô_<~/w<²¼?59">9Ôª´>k~>÷u8÷u8Ãdª<F¹>øÓQ>Ûa?·¥=>'>Ä1?H|:$àR:ìÂ+?<>´8´8Ãdª<H¡<iì<<ü,P?ò;úÑ;ª?ä9)f9uu#?>q8q8Ãdª<½±P>ïoü=Â£S?8=LÇO=ý5?;:ðW:añ>#­>.8.8Ãdª<íH>êªò=lS?ãò¢=ì=é?þú":²é9ö
3?®>ê 8ê 8Ãdª<SD>E > ]?ê >`t>:X ?9:&L:.ÿ$?®>§«8§«8Ãdª<'->^5>^C_?Ó>ÓSº=d3?ÏÌ:ah:ºin?'´>d¶8d¶8Ãdª<¸Í¯>]N>PØY?×>Áç=Þ/?J56:bø
:EG$?m¹>!Á8!Á8Ãdª<c<CC<ð­P?-
~;Sl;E|	?¸!§5X¥#9ÿ¹;ßâ>ÝË8ÝË8Ãdª<Cì>q>.Ei?²¯e>#>n=?:g;*:xYë>[ä>Ö8Ö8Ãdª<ÊPP>!
û=lT?ubÅ=¤~=Ôq!?ähB:'9:Lf?Íæ>Wá8Wá8Ãdª<`>ð;ù= f?ÒÎ>5D=>Àü4?pÊ¬:%|:(Ï*?Áè>ì8ì8Ãdª<u²>4¼P>UÿZ?ýÖ
>êÝ=ëL$?9W:iÍ::´y?:>Ñö8Ñö8Ãdª<'ö<úê<ÊP?·¾;
¶;ß ?8¥¥·dJ99¡Ûd½>88Ãdª<·>[©P>õ`?$n>³D>~/?õ¦©:IÂ:é?¢6>J8J8Ãdª<Vf#=ømÃ<V?÷ÓC<×<ëH'?kx­8J$91h>öS>88Ãdª<aK®>oP>RV?û|Ã=É<=%( ?B_ç:Ù­:Z*?_>Ä!8Ä!8Ãdª<R¨>ÞD>&Õ[?('û=ÙB·=fk/?e2l:`0:W$S?Î`>,8,8Ãdª<oH>oã&>40W?{%>z½÷=ÿ*?e:bl:w?f>=78=78Ãdª<w[>³,>Tc?
Ô==÷/?_:ÿ':Aî)?Oo>úA8úA8Ãdª<E ¾>-T>e?+¯>iÒË=#¹5?ÐÖ:&á:äX+?¸o>·L8·L8Ãdª<0hc>'Eä=1?²·">	¸=õ¡a?ÈbÚ:ïz:Ð_?>tW8tW8Ãdª<òr¬>*©G>]?Å/¥=v=+?Yb8:kÃ:êà5?	>0b80b8Ãdª<1Ò>=4^>°)r?¨YL>ÏY>¬ÊK?:äE*:
Z?õ¿>íl8íl8Ãdª<
 >X2>ü¤Y?[.
>,åÍ=¢/?x8E:¯¥8:N·?Ê>ªw8ªw8Ãdª<8ïÅ>#Þ\>:ke?,ð=o¨=Àw6?òß::Z4?nÚ>g8g8Ãdª<;/«>3I>sgY?v>'"<>º¸'?:vU:.&*?(á>$8$8Ãdª<ht¢>hq3>Ãg?^N>£x5>§¤:?cã:ç_£:HR2?Mä>à8à8Ãdª<HÎ>Óiq>H	[?@Ï>³§?>d-?+:-a:¥?æ>¢8¢8Ãdª<ðZÔ>·Nn>ùd?$z¶>ðt>ì·>?2Î:aâ:ÁÏ+?0ê>Z­8Z­8Ãdª<-v4>ê¥Ø==U?,Ö">~ì=aD0?ç:¦:á?Pì>¸8¸8Ãdª<	q>W¥>ÕS?¹­=«¡=6Ã#?¾R-:æò:sf?þî>ÓÂ8ÓÂ8Ãdª<Á4¾>0¯=£
@!¾>± >i?¶x:ÕG:0?Aï>Í8Í8Ãdª<|>Ð>ÿQ4>WÒ?Ì#¾>è|>)?¶Ð;ª`:ë?ý>MØ8MØ8Ãdª<l2ã>Ùó|>$ïe?Æû$>bÛ=FÄ@?2:Ýd:ô0?
>
ã8
ã8Ãdª<.Ø>#¼=öUQ?4«;>vå>ÿ¥$?àÏ9Pø9Ö>>Çí8Çí8Ãdª<áNO>ô,ú=p"T?±=Ç =û#?å8:G`:Ó>â >ø8ø8Ãdª<Ð>3>Çr\?Ð>µwÔ=M'?Õ:2\?:.?$>@ 8@ 8Ãdª<.>c%>`?I>¯>#(?r:ö":.&?? ,>ý
 8ý
 8Ãdª<ü,1>Ò°=ÏA?Ï:f>ø=Qm?"¢:,ØB:¾U?8L>º 8º 8Ãdª<:-?;T>/o?õkD>Ú>RÝB?Î·:b:°\O?Ôp>v# 8v# 8Ãdª<K%À>:p`>*[?x>t¼=32?OG:¨Â:}?z>3. 83. 8Ãdª<Íüß>#ÿ>ý_?à>±Md>­1?µ9é:Äë­:f¥+?Ùz>ð8 8ð8 8Ãdª<-?L>-Éõ=¼T?ä=¾:g="&?mÆ:^à5:ÚÙ>5>­C 8­C 8Ãdª<[>âà">uS?ø>lÍ=«(?¢¢::>Ó?Ö>jN 8jN 8Ãdª<Ý>R(>$®R?Æ!=ÎtV=úë?D)ü9
9ÀX?X>&Y 8&Y 8Ãdª< ôõ>e>U"e?âE>þ
>N1?á§::)9?¯>ãc 8ãc 8Ãdª<ËP>òê'>BëU?SÃ=7c=ª×)?öDº9CÏ9æ>I> n 8 n 8Ãdª<Ìi>RR> V?Dp>ýÙÒ=sp$?gdx:rj:9L?>»>]y 8]y 8Ãdª<{lj>0
>¦üS?K>2?#>¿@?¨­:¢:õ?µ¾> 8 8Ãdª<Û?E>©1ß=ô=b?	ã>>rÀ	>¢_1??é­:à:-r?Ã>Ö 8Ö 8Ãdª<¢>±F$>,W?æÙ=Óµ =aM-?qû:)/:ËÙ>(Ä> 8 8Ãdª<!|>ãP>+R?±½a=½*=ïr)?aÎý9Ù:_ã>µÍ>P¤ 8P¤ 8Ãdª<ùru>au>p5R?ÅÄÎ=kÅ=Ú+?S¨	:Á·Ô9Âª%?î×>
¯ 8
¯ 8Ãdª<¾
¬>)I>ÄôZ?4«1>q¼>ó'?:Æ9ý	:ÀK½>Þ>É¹ 8É¹ 8Ãdª<%x=©=BïK?µ/<­é
<Z!?¦]¹{f8Ô¿îà>Ä 8Ä 8Ãdª<çÈ>
­V>Eo?»¯,>Ûø=í/2?z¸:
²§:zÏ?Rõ>CÏ 8CÏ 8Ãdª<ZØd>xx	>`U?O>¥8Í=BÍ#?#:5*:Ùî> >Ú 8Ú 8Ãdª<>ª>v33>âò\?²t4>J>À()?ã:FqX:äE ?Q>¼ä 8¼ä 8Ãdª<Vø<{<F¹N?<<De<ë<?à®9|¹86:Q?>yï 8yï 8Ãdª<â¤>~d>>V;]?àNí=(¸¶=®=&?ý:á7A:Ì:?5>6ú 86ú 8Ãdª<h4>AA2>é&Y?ðç=JÖ¨=:/?"n:b[G:s/?_4>ó!8ó!8Ãdª<0i1>okÎ=\?ðµ>&f>n"?Õ:¨f:/?I>°!8°!8Ãdª<J1&=]Î<z÷M?_½<`r<,¸(?¼­:8ÈhÐ7Ne?ÙW>l!8l!8Ãdª<¡ >~Íþ=Ñ?»>v«ß=ú®'?ð::Rh
:â,?9X>)%!8)%!8Ãdª<Mº¼>gG>¢Kr?7½@>!¹=ûB?âß¦:@:xÎ]?ãY>æ/!8æ/!8Ãdª<Vb>
Ó>s]?¡Ý®>¤&t>.Z7?é¹:ë \:½\?/\>£:!8£:!8Ãdª<L=<71@ñp<ÕJ<äÐR?¢í·í,68ø¿½\>_E!8_E!8Ãdª<)>7Ä>ü_?c/>
²>+$.?Ë:«!:Ân??¶n>P!8P!8Ãdª<6µµ>°RS>®\?W³,>×ëø=1?Ó.©::ý(?Wp>ÙZ!8ÙZ!8Ãdª<}à>ip>o?Æ]?>j÷=[F?!:±6:À2?Ûz>e!8e!8Ãdª<×5> ë0>`?í >ÐË=90?ØZ¢:?{:7m%?«~>Sp!8Sp!8Ãdª<U>Qc>÷Ld?7?®G¬>E>?iZ:0:ÒV?>{!8{!8Ãdª<Á¥=NN=ÓM?«ïS<Á2<°Â?Tq{9!á8¾¦?e>Ì!8Ì!8Ãdª<eîs>]>¾RU?Eï¸=Âå=ã$?;î:Æ9N-L?Ò¤>!8!8Ãdª<^M>ô0>öo]?Òá=P¨=,å*?ar:Y(:JI8?¦­>F!8F!8Ãdª<í±>©ÃP> ³Y?[©.>/^>åå(?hl:ÞN:$]?µ>¦!8¦!8Ãdª<üd>cT>üed?åK>pÀ>Oû+?m:¸<j:?Áº>¿°!8¿°!8Ãdª<Mö>Tÿ]>´Û?N±>M8>,Hv?Ûý;Ò: öe?3Ã>|»!8|»!8Ãdª<J>Ið=)>W?òäí=??Ä=ú)?+Ü:ÊP:¨c°>;Ò>9Æ!89Æ!8Ãdª<#4>Ïh2>
Õ[?è>pÊ=Í%?­:¦ÔA:&¥É>;Ø>öÐ!8öÐ!8Ãdª<
½è=Hs=R?
x)>tô	>p=?¡[N9£q­9NJ>Ú>²Û!8²Û!8Ãdª<àÔ>¹ÊH>Ý6?`ô>Aäµ>ø+?ìf:ºZ:Í?Ú>oæ!8oæ!8Ãdª<
a¶>×í!>D*?¿,?Êc>eo?ÿT;¤Û:ÿË?eß>,ñ!8,ñ!8Ãdª< ¤±=,_=öéK?ØP<s¸+<,p?Ðõ¶`±v6Rð¿Ïä>éû!8éû!8Ãdª<49>ì'+>8V?es¤=8z=±?(?éÇ$:/W: /?¨å>¥"8¥"8Ãdª<AÖÀ<çÖx<ÎbF?o<¿bÖ;ß?ü7 ÷/9Oyá<Pç>b"8b"8Ãdª<?Xo>c
>ÈÍ]?
/>×>Ûé'?½¬:Oû¨:¹º?Ù>"8"8Ãdª<d^>,U>W?Í þ=ßqÀ=\)?Ü¦¢9+#§9*!ù>>Ü&"8Ü&"8Ãdª<Ý>Ëm)>e\?bg>Ç?Å=é»/?½ÜK: :="?Þ >1"81"8Ãdª<*B>Â>,ßS?ñÒ=`×=
¤)?úR^9{Ë9×Í>#>U<"8U<"8Ãdª<yÉp=S=¦fN?)i<Óê<Å<?^9ÅÈ8P:?ù*>G"8G"8Ãdª<I=ÎW.=å
K?Á®<¿Ñ<ÚÎ?.£<8P>8N+¬>*,>ÏQ"8ÏQ"8Ãdª<T¿=väk=ÔhO?ßr<Z<?M74yO9¯ý<4>\"8\"8Ãdª<ÈÕ>içk>J*g?1]>ìLE>Çè=? `:Ô-:òg%?R7>Hg"8Hg"8Ãdª<B)>÷r/>/X?½ª>ÎÐ=Ó'(?³C:¯øe:XÙÙ>ÖD>r"8r"8Ãdª<=³C=QN?ÌÆ2<ü$<?e179öÜ9©=T>%R>Â|"8Â|"8Ãdª<>¢!>ïT?Hg=+==äx0?×:ø¯9³@?õR>"8"8Ãdª<§q>>ã>ÆR?Ý¾=w=%ç+?¬U:I®F:7	?1h><"8<"8Ãdª<ò=)@=Ü0M?k
S<7B'<»!?,ª9«k9é?¥r>ø"8ø"8Ãdª<ú±ì>àg>Ü¨?.¤?­<Ã>ÇP?û»::¤:ÐP?ª>µ§"8µ§"8Ãdª<Áá=.u.=ºËK?ÇD<j<?Û!?`)j8*8À½>è>r²"8r²"8Ãdª<4Ò>yÔ?>ýòS?«=¼:|=7-?µº9õêë9ÆÊ>>/½"8/½"8Ãdª<2\C>,ê=yµU?íÁ=½v=5&?` :û*:L?í>ìÇ"8ìÇ"8Ãdª<]Z³<å¦]<p%O?Ý:³<`ù<±?9·a79kÍ½±>¨Ò"8¨Ò"8Ãdª<Y>Ëy$>ªÉc?U'N>)>+I,?þä:ÝpZ:ïÖ0?¥>eÝ"8eÝ"8Ãdª<uÑ>	(>¡]?¦Q>]Mà=| 0?çM:$µ':Ø?P©>"è"8"è"8Ãdª<IÐÉ>oâf>LÄ_?ês>MW5>ë*,?Æ|:Å4W:('?á±>ßò"8ßò"8Ãdª<ãMb>wq
>¿;Q?Ü=[=Y#?!g:ìN%:w5ò>F¿>ý"8ý"8Ãdª<ïã=T=×z\?k1Å=Uê=\f4??Ì9f(o9N?ZØ>X#8X#8Ãdª<O6>´>áV?^ñü=D+º=é-?  à9ð9Çï>
Ù>#8#8Ãdª<SÁ8>HÊÓ=VR_?3>¬ûâ=âW!?ðß:5Ø,:Xà>?PÜ>Ò#8Ò#8Ãdª<]W>\ü=c­Z?î>ï=mé·=ý&?×se:²-:ÄF)?2å>(#8(#8Ãdª<p>ú÷7>MX?¤ÄÊ=Qx=Ì9*?,a:^,:x'?½æ>K3#8K3#8Ãdª<>ç¹*>UKZ?K£=m<q=À-?K/:æ¾Ö9k-?í>>#8>#8Ãdª<û=-É?=äßN?Ñµ:<Y#<N?³ò9bÊ9Q>Âù>ÅH#8ÅH#8Ãdª<ë=Y>'ø>-µR?Mo¤=z=vý'?rûm:ÛP:ÁÙ?âþ>S#8S#8Ãdª<D>®&>¾Y?¸u=ç:=õ((?¡:Ö:kTè>Æ>>^#8>^#8Ãdª<ö>MQ2>Ü\W?oF¯=Ü=Ý6-?òý;::»A$?Î>ûh#8ûh#8Ãdª<Þ¦>>©è=ÆQ?h±=kp=?!?lÂÚ9%ª89þ¡?>¸s#8¸s#8Ãdª<ÃÏ>ÐÓf>©°e?¥pn>T">¼;?ðb:õtR:
?o >u~#8u~#8Ãdª<.J¹>T>u2_?«2>vHØ=0?>Y:$H:4Ì0?£)>2#82#8Ãdª<r>>Ö5>/éZ?D>!?Ü=¯f*?T:^b:÷p?+>î#8î#8Ãdª<¯ó@>:å=|W?³2>>h?AV:z|C:JJ?86>«#8«#8Ãdª<:?>ë=U"P?¸äy=L=¸?4Ä7xB9Ü6R=7>h©#8h©#8Ãdª<N~<@)<m$W?ù½<îË;R58?¥þû8Rèm8J?9>%´#8%´#8Ãdª<@FN>ü¹ø=vNT?ë=(n\=^E/?Æ¸a:3|a:c"?B>á¾#8á¾#8Ãdª<ë>=G Y?Ë­>ÄÏ>±?½äZ:Þ¸}:ÓÛÜ>úE>É#8É#8Ãdª<é¹>j5>¿[?±³é=$o­=Åz,? S:ûÞD:	?!K>[Ô#8[Ô#8Ãdª<é>Ë¬>÷W?ø>h$N>W) ?:ðí:Oä:Êe?ÅQ>ß#8ß#8Ãdª<NE¦>*vD>á¨X?þq>y­Ý=Øm+?K7:öD@:)Êó>¥R>Õé#8Õé#8Ãdª<Æ>( >`X?dÜ<>·>%?jÓG:%A:pm?Xb>ô#8ô#8Ãdª<³<õáA<ÉªR?s<sâ÷;´\?ø\°8;B90sh>i>Nÿ#8Nÿ#8Ãdª<yA>=>ïS?Võ¸=|P=ÎZ&?´9CS9Ø{÷>Kj>
$8
$8Ãdª<íÉU>>>ÚP?ÊU=>¨y=H?D¼2:Í	:ðx?
k>È$8È$8Ãdª<¬ó>PW>óÛ?Íi>q">{8?±p:íùu:xÁ?gk>$8$8Ãdª<N¶Á>y >æ?ÿÈ>Þ*>Õ?i¢;%:Ú	?Ss>A*$8A*$8Ãdª<­©Á=;s=ÔK?I÷<ä_R<^?9öI9	p·>?>þ4$8þ4$8Ãdª<¥ã>/>úV?<³°=Ï=¦(?OL:/÷':*Êò>Ç>»?$8»?$8Ãdª<+ >ÿî8>è]?É=¦=ÍD-?©F:ÝH`:*Áâ>Î¶>xJ$8xJ$8Ãdª<o¶>»S>Ö\?é-)>ïÏû=-þ+?ÿ:Ø]:ñ )?µÌ>4U$84U$8Ãdª<zI>´ï=ÊQW?hè=«²·= ð!?;:J :uÍ>Ñ>ñ_$8ñ_$8Ãdª<|>CÌ>ýU?·J=èb{=¡?°7ï90Ï9é?¡Ñ>®j$8®j$8Ãdª<f?Ø>AÊ?w?È>ëÖ}?_¡¬:Å"A:÷Ñd?ÄÒ>ku$8ku$8Ãdª<Q%>nÉ=÷R?¨=ÅÿY=`?c¬:&î&:Ò"ê>ä>'$8'$8Ãdª<N£>ÜC/>I\?æ4Q>ÐÜ%>s!?]:Ü2j:P?,å>ä$8ä$8Ãdª<{J>Éí=H"Z?!Ð=Ô=ü­'?<:ßµ<:$Ôÿ>é>¡$8¡$8Ãdª<A:>W@á=®S?p=³
5=
*?«Ç9ñÇ9¯¥ÿ>oî>^ $8^ $8Ãdª<0ìÜ>ºñq>ÒÁi?DA>~F>å¸=?äj:È+:¶/?{ø>«$8«$8Ãdª<w>ç3>/\?ïE^>f*>T'?òH:ºt:Ï?	>×µ$8×µ$8Ãdª<ïW>µ>S?t>$âº=ÐÂ2?Óób:p]:.k?Í
>À$8À$8Ãdª<õF<+ %<tFS?¾j]:#>W:ó«?¢9|o9¬¦>>QË$8QË$8Ãdª<ªêZ>)I>N½X?Ç#>´¼ù=6'?:[<:Wnî>}>Ö$8Ö$8Ãdª<JÁ<Ýx;<ö~L?½Á;0¯¥;Ë¬?.é·°f9Àa½>Êà$8Êà$8Ãdª<R4È>îh>r\?©À?>¹
>«í0?©:É:a?þ2>ë$8ë$8Ãdª<ÔÓ>·[>ðPW?«â«=¯ñ=Å¨ ?ë¿!:ÐÂ9{T?:?>Dö$8Dö$8Ãdª<xë>jQ>§?§,;>mG>R9?£±:Ë?:¨úþ>?>%8%8Ãdª<©Å>¢Ø	>¡·?ñ_>çF>Èº]?î?Ã:ò¸:Ë6?åT>¾%8¾%8Ãdª<> ñ>3Z?h>8º=À2?Æ:5ÿ:Î&	?\>z%8z%8Ãdª<
¿º<@þh<»/M?îA<C¼<ªÁ ?|ÔH¸%ÿ9ÜI1¾9`>7!%87!%8Ãdª<)Î_>Â->ÍaZ?Ëý'>.f>21!?×(i:úÛ6:³5#?c>ô+%8ô+%8Ãdª<
Â=¿Üb=@[?×¶æ=`¬=R+?b¼9-i9õG2?rg>±6%8±6%8Ãdª<¶ô>:6>O'U?.>+oæ=J!?~QG:?:ñ%?#i>mA%8mA%8Ãdª<ê&=?À<ÎEM?§5<º^< ?B~^9Rü39â:?¨r>*L%8*L%8Ãdª<Õ§>ÙC>4ÄZ?®:>lN>ñ%?Dåb:|':©W-?Ðz>çV%8çV%8Ãdª<>²ô+>á;Z?©$>1¥Ê=¬%?Åj:£+$:w7?>¤a%8¤a%8Ãdª<j	©>#
D>ö¼\?ò®>Mj>S&??ª19)/9êD?M>al%8al%8Ãdª<µX>¨>Û¿R?q>=döo=I ?üÁ9Æ9¸h?h>w%8w%8Ãdª<>»û!>hÝW?© ì=á×·=g$?¸®9: :X`?>Ú%8Ú%8Ãdª<6ýu>º> V?h7Ì=\¡=þ!?x:ð:E?Î>%8%8Ãdª<]z>G>®Z?QÕE>Ñ>Br?¡e:èD:Õ*?´Ù>T%8T%8Ãdª<®ï>Ä`*>xF[?¯X>ë6ç=Rä*?wJ:ä]`:ä`?¬Ü>¢%8¢%8Ãdª<1G>]6ð=IT?®¾=>J=(?Ïª:l>·9¾D? Þ>Í¬%8Í¬%8Ãdª<>k¹>Ã^?lÒä=	¶=å ?aº:NêM:g"?î>·%8·%8Ãdª< û>Iè1>ÍAY?ó>©¬Å=<-?¡:M¤
:=
?Öï>GÂ%8GÂ%8Ãdª<K>Î0>»â\?ò?>§*>+?|a\:T:ð,:?b÷>Í%8Í%8Ãdª<Eøc>Ò>îoX?ª>xÕÕ=£Ã!?'Ø9­Ä
:µ>>À×%8À×%8Ãdª<÷ý>:>(Z?ü£ò=¤¸= 5(?Å::t:Aù?n>}â%8}â%8Ãdª<ý>y6>Þ\?øL>N>¿.?@kn:wE:ª?>:í%8:í%8Ãdª<ÒN©>&©D>Õd\?â>àÓ=¨b"?f([:hk:*î>o>÷÷%8÷÷%8Ãdª<Ø¯>ì:L>$\?Ð>$wÓ=¸à(?Ãêo:z7:d¶'?¿%>³&8³&8Ãdª<@|>6%>S6Z?`X;>©ð
>#ò(?cÞ:|:ç}ë>+>p
&8p
&8Ãdª<DßR>¸ºû=sV?BM=%DT=)%?th9¤ÂÔ9Þ¸>r/>-&8-&8Ãdª<fú¦>vú4>92l?d®>ÂÔ=c²1?k¨ :lb:®¤5?ñ/>ê"&8ê"&8Ãdª<=0><5>»q_?T/>Õ|æ=üzB?R©:%{:a¯,?ç<>§-&8§-&8Ãdª<Ø=@-==K?Ð8<»é<Ó¬?_ÿÁ8d8V$2?©@>c8&8c8&8Ãdª<Nt>O>äW?$í=wô¼=ýã ?gÐ:V:/Ì?C> C&8 C&8Ãdª<g<Z!<Z?½*<yçú;[ý-?õÍ8,BB9aµ>Z>ÝM&8ÝM&8Ãdª<+6>ü
2>ÖV?¿¦¾=vS=$Æ&?ÍO:Ç%P:ÛCÿ>í>X&8X&8Ãdª<uÜ>+1 >·Z?A¦>jè=¼]+?Èé~:¥Xv:s?.>Wc&8Wc&8Ãdª<Ä(=xBÑ<
0N?uN<+<=q?¹';9þúÄ8;s?¨>n&8n&8Ãdª<f°<ã=W<ÁÍQ?òTÖ;¦;Â;Ã>
?´L9î]9\Ú?ª>Ðx&8Ðx&8Ãdª<´6z>ö8>:Y?/.m>y5>O¢'?3ÊÝ9x@o9ÍPm?´¶>&8&8Ãdª<5¦C?<>¡?@{M?p?+S<W6|;L?«¹>J&8J&8Ãdª<Ö<>¾æ=GQ? ï={.y=vH#?y
:8üÚ9{á!?
»>&8&8Ãdª<Ñ¤>úÙ->Z\?Ór%>®,ô=v-?O:£×:Æ	?+½>Ã£&8Ã£&8Ãdª<ûÓL>]Pñ=,KY?¦Ù=c%¨=4%?¾s:áz: §ì>Å>®&8®&8Ãdª<­J>"+>YV?uD>Z>Ù3#?1:Í£:L¨?Ù>=¹&8=¹&8Ãdª<·Ø_>6>W?®=»BR=<2?Séý9F²9	6?Ré>úÃ&8úÃ&8Ãdª<õ^~>r>U?#Ú=D
Q=sñ.?øô
:Jû9=?ðî>¶Î&8¶Î&8Ãdª<#¤C>î=)nR?*=xs=xh!??¾_9ßO¤9L®>ßû>sÙ&8sÙ&8Ãdª<|>q2 >U?J=eT=µ1?{R:ÁÁ&:­E!?v>0ä&80ä&8Ãdª<w$¥>$?>°\?­K>æM>Pù&?ý7²::i)?!>íî&8íî&8Ãdª<Ít>S>>$V?ºóä=Éµ=ã!?¾ö3:d;:üÙõ>%>©ù&8©ù&8Ãdª<Í>/u¿=GQ?Kæb=Ñ3=º!?]ý9Îë9ö	?Å5>f'8f'8Ãdª<12>É&>ªT?)
>«Õä=ë?mS:ò´:rÆA?<>#'8#'8Ãdª<x­>Å«I>j3\?~Ü=2Î¥=*8*?Op:5D:Ñ¨?±F>à'8à'8Ãdª<¼ÇD>Êò=P?äb=ù85=A ?'(:òô9:Jç>K>$'8$'8Ãdª<ÿ>%F!>TQ?0ÖÐ=Ï¥=ó6!?)G:Æ?:åó>$L>Y/'8Y/'8Ãdª<ÖS>Ãú=
cX?ÔVå=ô|°=²T&?14®:'ý¡:ë¦	?5]>:'8:'8Ãdª<ÜR>Æ{'>õT?Àk>^½=bõ.?
å:²|:_ì?`>ÓD'8ÓD'8Ãdª<ßç> ç>.£W?'OÈ=Ê¡=KF1?Ä9:':'v$?>e>O'8O'8Ãdª<.<R;<s¬O?°<[Øt<?P.9£¿9âh>ªp>LZ'8LZ'8Ãdª<k>J>Â"R?3w¥=¨1=B?ÕÖ9@,Ù9·=ý>Ùr>	e'8	e'8Ãdª<¿YP>T÷=n§W?¿å=rg´="?Á:[dY:Á?{>Æo'8Æo'8Ãdª<P>¬ü.>.ÇZ?kf>×=rµ*?ä:Ä:¤&?Ñ>z'8z'8Ãdª<AKK>Ûù=¬JP?ÙæÅ=( =éÐ?ñ±:ûg:ªJû>'§>@'8@'8Ãdª<t>}K4>=þW?Ç>÷Ì=ê(?ÍC:,'.:é?±>ü'8ü'8Ãdª<è=6|=76k?h>.µ=z??û(K:\Ö9îr?w´>¹'8¹'8Ãdª<gå>Ë>Ü\?1#<>ª>³l,?u:óýA:×¶!?9¸>v¥'8v¥'8Ãdª<'>J><tV?ðVÆ={e=%?5:Üþ
:õõ>'Ñ>3°'83°'8Ãdª<Z=KM>=ËòL?R23<|<¤~?9[D«8¼g?GÖ>ïº'8ïº'8Ãdª<ì~T>.fú=´?Y?¿°==s#-?¹Ï]:µ:«3?gÞ>¬Å'8¬Å'8Ãdª<¬Ý>Ì]l>Nío?[.>Ýàá=îE?
¦:vô|:<
(?iõ>iÐ'8iÐ'8Ãdª<Ø~>=>#ZZ?±À>Ää=ð*?Ñ:,}:ùV ?Íú>&Û'8&Û'8Ãdª< A>Â;Ù=c?Ì=g=D*?Ì;:b\,:P?æ>ãå'8ãå'8Ãdª<ìB>~1>d~^?Ö>×Ø=B+.?04:]t/:ze?>ð'8ð'8Ãdª<uu>úÇ>V?`Np=[5=x)?$jÚ9ÝÌ9þ?n>\û'8\û'8Ãdª<í">ä=¸%Z?é·Ñ=:ª=£Í?Ð±Q:ib:yí>ê>(8(8Ãdª<þ>BÏ¥=xkP?oF=Í«!=\:?¢ÅH9¢ÍÌ9öz> >Ö(8Ö(8Ãdª<ºkh>x>.ÊS?}ñ=^×y=ãÏ ?0:MjA:Õ9¸>0->(8(8Ãdª<nG[>C¿>ù«V?*Ö=Fã§=#?¦5ä9²A:É>}/>O&(8O&(8Ãdª<tã>½Wr>Fp?W3>(>Ø[?MÉ :«]:ï¯9?!6>1(81(8Ãdª<9>`ß>çW?TÂ
>tõÈ=¥Ã0?À
$:T~#:ðm?\<>É;(8É;(8Ãdª<]±>ìG>]Èb?K>ÈÞ=×1?X;^:É0:[!?äD>F(8F(8Ãdª<ºj>w>S[?C>3¶\>^Ò?:[:¢(?Q>BQ(8BQ(8Ãdª<d"³>O>h]?/{J>ôþ>«/?<:ÿ:¬@?R>ÿ[(8ÿ[(8Ãdª<\{>
½>Á+j?å
>=Òüt?_©{:¯UÄ9ý¤?¡n>¼f(8¼f(8Ãdª<e>nÞ>ãS?½?=$J]=
à&?{î»9":Rk>Á>yq(8yq(8Ãdª<y¤â>J£>Èa?K®>Æ|x>3?ZÂ:m:Ò?ã>5|(85|(8Ãdª<vÆ>¥+>tGU?é¿=¢#=ßµ$?LË;:xQ=:gðý>O>ò(8ò(8Ãdª<Ëà»>}Y>%]?@_>)x%>f²,?F6:¼:Íö>x>¯(8¯(8Ãdª<>pÕ5>iY?
Èì=ó;³=ì)?e«:ª-:ûÆ?D®>l(8l(8Ãdª<s¿>l{/>JW?0>õ_Ã=u*?p:\N:æ3?Ü¶>)§(8)§(8Ãdª<¥¾>¼\>o]?íh>¾Ò=H4?ÞQ:µ:çÞ
?]Å>å±(8å±(8Ãdª<vh>m5>¤U?Î>¢Æ='?SJd::Lß>xÆ>¢¼(8¢¼(8Ãdª<0æÆ>5¤Y>Yôi?L>öØn>©¼*?ç:æm:c÷?ÝÊ>_Ç(8_Ç(8Ãdª<Â>-¡_>¼^?¶Y>d¡>{É0?mgj:¯ 7:ðd#?2å>Ò(8Ò(8Ãdª<ðv?Vóy>uÄ?¿B¤>ô¦)>OÝw?öwØ::_ÕM?é>ØÜ(8ØÜ(8Ãdª<£ä±>:Ó	>16¥?ñQá=UN=ÊC?ÒXL:2Éû9^ÄO?[ >ç(8ç(8Ãdª<cÁp>áR>{X?Z-ü=mÔÂ=!­%?Hï:ßìX:¬k ?¦ >Rò(8Rò(8Ãdª<bw=`=ÊM?ÓÔG<',3<4Â?vß88/E?r% >ý(8ý(8Ãdª<*=Ô7<9 ½?ñ=þO<te²?Ì9.þÖ8!v¦?& >Ì)8Ì)8Ãdª<ÚL¤=E©B=tX?½=K<Ú`?xP¯9æW9Ñ©P?ä* >)8)8Ãdª<³©>
 >¤cW?.ý=¸À=(?:ûa:§K#?/ >E)8E)8Ãdª<Ìí=p9==M?¿"<<Z(<D?1¡8
Ê8»Ë>æA >()8()8Ãdª<pÆ>>j>éùX?û=½¼=õ*?,:¼x:Î? C >¿2)8¿2)8Ãdª<æÇ½>e
T>àe?I­v>Éô4>ß|.?lÔ:Nï:ï$4?vG >{=)8{=)8Ãdª<Û=<Fø:<¿T?/<¢¡Ô;Ä=?9ÉZ7ÜÂ8·=]K >8H)88H)8Ãdª<ùÛ=mãl=bBm?­
>è«Å=I{7?¯.V99C0?M >õR)8õR)8Ãdª< >âj>58V?½=þN=C?¢e`:txW:M?O >²])8²])8Ãdª<ÔÓy>Áà>\U?'#ô=Òa»=îÄ&?N³:¯:(Vú>ÃR >oh)8oh)8Ãdª<g(>ß5>qn[?ÊFâ=~®=ü%?0ñ9¹®:[Î>vV >+s)8+s)8Ãdª<xI?> å=Ô¸U?´=áI=,?}c6:Ëþ0:æ?i >è})8è})8Ãdª<­Hå>!)v>Úrn?eY0>bð=êÍ;?¯ò:*ô2:f3H?Qn >¥)8¥)8Ãdª<y¼>ÑK!>Y?«î>éË=[%4?u:s9:&)?Xt >b)8b)8Ãdª<°H¹>²uQ>Øsb?¨>ÜZÙ=Æ!)?æº°:ÇR¡:j9? >)8)8Ãdª<T|>üæ*>ïS?*ç¼=ÂP=¶?;:|è%:à>ö >Û¨)8Û¨)8Ãdª<2=Ö:=J?`¯Ñ<Æ­<È?W8x59Á¼=µ® >³)8³)8Ãdª<!³\>ÇÝ>:V?è=£·=ÃE"?^KJ:8:Ó³?i² >U¾)8U¾)8Ãdª<Ñ;>¥±å=eP?B>=ÙÝ
=]©+?Ì¤ó7?û97«ã=ä³ >É)8É)8Ãdª<Á<m<·P?Ããå;7¿;ã?2¤7ï8N¤=J» >ÎÓ)8ÎÓ)8Ãdª<Ûé>7(>\?ü>fU>Á¬?)æ:­>K:ê)?ñÆ >Þ)8Þ)8Ãdª<Fn>\
>¥W?FÈ=¤b=bÙ$?Hº:%Z:m?µØ >Hé)8Hé)8Ãdª<tòß>3m>÷±q?M ~>óé,><?b#Ñ:ÒN:ÏH?4Ü >ô)8ô)8Ãdª<FD>{Ö.>óZ?Ùá=r¯=S=$?îJ::E:Þxø>ýÜ >Âþ)8Âþ)8Ãdª<²ÑZ>";>¼X?>áÕV>}H)?°À:»ç:Ä%?è >~	*8~	*8Ãdª<ð7>º)>kW?êÑ=Gf¦=p'!?Ä<:W¸:Ò¼Û>=ê >;*8;*8Ãdª<-Ò>L«q>%_?
>N>ø$>1©.?ÖÇ3:­B:iì>jü >ø*8ø*8Ãdª<ÇNF>"ð=áS?¤8=ã	=¼f+?Z
8$T9ö|7>ý >µ)*8µ)*8Ãdª<8
?q×l>Nf?o>B>õqd? ¶:óà:?¼ÿ >q4*8q4*8Ãdª<Sas>M,>.U?¸	=èI=Ëò)?Yå?:À¾:^´?!>.?*8.?*8Ãdª<ò>4&>ÈX?Òµ>²£î=ÒÑ#?ÃõB:L:Qô>ª$!>ëI*8ëI*8Ãdª<ª>åSD>¡Í]?Ã°>3µS>¤À-?§úê:¡zÜ:k?'!>¨T*8¨T*8Ãdª<Î>)ê)>Y?ø>Á=*?ê:Úw:I?5,!>e_*8e_*8Ãdª<Fo<ÛÒ<\zS?ð=;æ<ü?­b89ÐÇ6èmAZ>!>!j*8!j*8Ãdª<îN]>QA>pæO?â¤=­ x=K*?ðI:à´:i¤ø>?L!>Þt*8Þt*8Ãdª<s>l9;>9hW?vBæ=õ1´=#?;:\:g?N!>*8*8Ãdª<	ï?ÒU>n?G?®>oa[>4UK?¹¢:ÃÝ}:¬$?§U!>X*8X*8Ãdª<WV>ÍI(>±õS?/¦=]z=`í)?Èã9Gç9*Dû>½X!>*8*8Ãdª<Ä¤>
?>À|\?Êëï=ý®²=Þ+?Ú9:ÞK:¯é>ù^!>Ñ*8Ñ*8Ãdª<=> {>âÜa?@A>ò{>Y¸'?©W:¾:"Ó>û`!>ª*8ª*8Ãdª<Ùº;?ìL>­ µ?§ç	?µ`>_3?D¸:2÷k:ÀéG?Ua!>Kµ*8Kµ*8Ãdª<¸6?.>ê?$ ?`>¶?ö~@;¦)}:A§Â?c!>À*8À*8Ãdª<ëut>â3>/_?öD>®4>bo,?çf:H8:JÒ?o!>ÄÊ*8ÄÊ*8Ãdª<z\U>\>ÈæO?b=¢wg=Re ?c3:9D":n
?ôu!>Õ*8Õ*8Ãdª<÷üÑ>÷Ém>òb?ýMS>ü>¿Ý7?É®:sG1:ÚL?/!>>à*8>à*8Ãdª<Wd>Dc(>QõV?eô>­jÀ=4+?:në9?^!>ûê*8ûê*8Ãdª<]°>>Áß=cbZ?4mØ=Ìi¨=ç}$?ÆWa:©j:TÕõ>B¡!>·õ*8·õ*8Ãdª<hË>íDi>Ì×^?¡®K>% >¦,?mÆm:0:X,?ø¦!>t+8t+8Ãdª<M#>@öÆ=¹R?TP~='I=!?#sÂ9îªõ9À Ê>¾À!>1+81+8Ãdª<o§>0v%>\¶\?oµ=Ïà=Ià.?;Ò: 9:Á?5Ä!>î+8î+8Ãdª<æÐ³>ïÃ#>?¡Wq>31>eU.?Ýc:Ìñ`:À*?Ä!>« +8« +8Ãdª<k#>E
>¥?(p>Ñ>0îW?ëcÃ:oA:tK?È!>g++8g++8Ãdª<ævs>§ô>iT?áP=èÛ]=­'?øgD:+á':À?{É!>$6+8$6+8Ãdª<pJ>Dò=äÍU?·h¶=äb=3?½,Y:aö:»»5?å">á@+8á@+8Ãdª<j>>,T?¸µ=\b=ø$?
8:	:Sä+?½ ">K+8K+8Ãdª<Õè<¢ª<"N?<óø;?ÿ´)¹Ìf7RÀY!">ZV+8ZV+8Ãdª<SpM>¦÷=~]T?YÃ=Gô=a^!?9:°My:?2(">a+8a+8Ãdª<ßÄ=Å<=#;M?ÃE<'Æ-<9?/q9[9üu¨>=">Ôk+8Ôk+8Ãdª<mü<h<½èO?{ê;=ËÒ;(b?­¤94uO9vl·>£E">v+8v+8Ãdª<d¶<þÒ\<¶S?oø;|ë;á	?=¶C9obÖ8ä³i?Z">N+8N+8Ãdª<"Úp>;&>6ñR?\=ùüU=#"#?Oª¹9H:5i¶>[">
+8
+8Ãdª<Ñ	q>}>éV?¾Í>ÌÓ=¯?oA:û:v<?%]">Ç+8Ç+8Ãdª<fo>-u>zU?ìê?>]·>Ïý"?x¡g:Ë±^:è"?Ü^">¡+8¡+8Ãdª<S#:>Û
â=ÎR?GMq=ÄÂ9=bE&?ô:Î¶9øÜ9?Ga">A¬+8A¬+8Ãdª<:a>@>ÂV?hØ=µ|¥=b'?ÒyU:áP:×\?3i">ý¶+8ý¶+8Ãdª<íÈ>5Öh>Ý\?lpW>Þ¿(>Cj#?RW:a:#R0?yq">ºÁ+8ºÁ+8Ãdª<õ]¡>m<><[?È>»j×=5o.?@ø9	|á9w
?[z">wÌ+8wÌ+8Ãdª<ôl§>1ÄB><\?¹â=R×¡=Q3?F]):Êa:Â#?5">4×+84×+8Ãdª<ze}>Ã>*ÌX?v§=æÌh=Ñ&8?):-8:rÚë>Í">ñá+8ñá+8Ãdª<Ã>ôz#>£Òe?0>á}æ=¯!? ·4:(ç+:.?:">­ì+8­ì+8Ãdª<lþÓ>Ë}u>]?æ->"ù=ÉÉ1?op:1U:Ñ?&¤">j÷+8j÷+8Ãdª<Âp>ág)>ÓÈ[?w,>lÓ>ÞÕ%?Ú¨:wv:¾î ?¦">',8',8Ãdª<Cn>Ï>U?²Fï==Ø±=Ê6,?ü8:r:*_?i°">ä,8ä,8Ãdª<vØ>=~>õ¡W?M>ÕK>Rf+?SÀ:jÏb:ÊY?!²"> ,8 ,8Ãdª<b¹C>UÓì=%S?-[=>r=%Y'?Ìõ¬9Ø:>ÙÅ">]",8]",8Ãdª<ñäb>M	>^S?ÖÍ= ;£=Lh!?¯
:q:Ò?Ê">-,8-,8Ãdª<:ñ>ÎP(>hY?ÄP>zoñ=¨Ý'?þÃ:Mc:õB?0Ó">×7,8×7,8Ãdª<"wÂ>]üY>½`d?ÆøÉ=ï=r±<?A4:#¿:÷X?ùÙ">B,8B,8Ãdª<ÊÓ>`ð+>)¢W?â>pÛÑ=w®)?µÎ	:+Ãü9?æ">PM,8PM,8Ãdª<g!D>lë=ªEU?Uâù=;¨Ä=ñ¤"?:çÊm:¬
?,#>
X,8
X,8Ãdª<¤Â>3W>6g?tK|>¢o->3:?ïf:ÏWc:~û%?#>Êb,8Êb,8Ãdª<ÊÔ>j£&>-s£?«P>Ò­=hI?÷U:»7:?Ë#>m,8m,8Ãdª<»â>|K">+ª²?¸&>¹ì=|þ?ìÞ:½áN:ùì?%#>Cx,8Cx,8Ãdª<Ê²>L>;t_?O
%>P¬ö=ÓG+?ç:}:¼K?-#>,8,8Ãdª<¨¢>y»<>K¡\?.	>sfÎ=@%*?É:ºÍ9í»4?Ô/#>½,8½,8Ãdª<I>ßÐ>kW?V*>Ì>è>?\A0:ì\:9¾+?ª4#>z,8z,8Ãdª<GJñ>T¥x>Amx?¬>9Nh>&>?Å`§::¡¨?v7#>7£,87£,8Ãdª<>[¼2>%ãV?Rö=þÆ=Ø>?Öl:·IF:¡X?o:#>ó­,8ó­,8Ãdª<>ÇÁ>ì>U?cìô=7½¾=\$?ûx:Ý4-:Xÿ7?VD#>°¸,8°¸,8Ãdª<¤À>WV_>mÐ\?Ã!>zæ=8¦3?Ä9,:H:WWÜ>J#>mÃ,8mÃ,8Ãdª<|À>^&>Z?÷fE>õ
>Vþ1?Ø:`Þw:¨È?]J#>*Î,8*Î,8Ãdª<H«>nÕ> ?ðP¢>¹>ð?åO
;o:Å?T#>æØ,8æØ,8Ãdª<Ñ,>Ý!>w(V?Y>&õ=ÙÄ?b`:xúA:¬³.?ü[#>£ã,8£ã,8Ãdª<4>)3*>N_?kÌ
>Ê=%]/?øµ:jD2:ï´;?]#>`î,8`î,8Ãdª<¯>>½LY?~Q¬=?|=ñ!?TªX:5:Ð¾?±g#>ù,8ù,8îÉÃ<\§>Q>Ú0d?X>¡?>É7?\ Ä:y¯:m?ö#>Ú-8Ú-8îÉÃ<r>öl9>Ø^Y?êÜ=Ô¹=H3?êý?:QåW:à§ã>#>-8-8îÉÃ<½Ð>ëÅl>ô°a?ì¿>rN>uê2?·MÆ:k:92?#>S-8S-8îÉÃ<j>Dl4>­[?4Ö=Ä²='ß3?)t:f(\:èQ#?9#>$-8$-8îÉÃ<1²<ö¾e<oF?¥Åñ;çÀÄ;I?c/8*"8«÷>E#>Í.-8Í.-8îÉÃ<1sz>÷¹>Ó`?ÚÜ >KÄj>ii/?:8M:³?G¾#>9-89-8îÉÃ<çÑ>L1e>ºtj?ë?o½>N.?jLã9¨î9Ñó>ÁÒ#>FD-8FD-8îÉÃ<nÁ>§ûX>DËc?Ö>y¼=çÉ5?ê%b:ÑoN:Î8?1Ü#>O-8O-8îÉÃ<¨Ë©>%I>]X?ïb.>>5$?2:5â[:Qé?Nè#>ÀY-8ÀY-8îÉÃ<'0|>N>ÍMY?JDæ=´ö¦=À0?êZ:þ
:O¦?Áê#>}d-8}d-8îÉÃ<²¬i>]÷=ÀÔq?øC>b>jf)?sD:¹¬i:Ï?Èí#>9o-89o-8îÉÃ<ÖÇ¯>r
M>¼w[?}Ñ=Õ¨P=l·<?Ü*,:9-,:|üÿ>Sï#>öy-8öy-8îÉÃ<Ë¹:>©â=­S? 
=ú²F=û'?Dù	:¢>Õ9%£%?ÿõ#>³-8³-8îÉÃ<{ªn<]<ÓI?M5<5<^?Þ5¸½Ð9:Ð¾û#>p-8p-8îÉÃ<æö<Ð<¥K?èÁ<@ø;g?x$«7Ñ6t!Ñ?s$>,-8,-8îÉÃ<ïq>:1>m3\?<Ñ>Tø=Õ!?õ<:Zu:ë
?À$>é¤-8é¤-8îÉÃ<÷>+©.>¯E]?A%#>\µô=m¬*?:xh:´O:>C?Z$>¦¯-8¦¯-8îÉÃ<®>ód>Yeb?	K$?iVÜ>sâ>?Ù_:J :GÁ2?i.$>cº-8cº-8îÉÃ<To>.:>qW?S²Ï=a =»Ã%?O
÷9@eñ9Õÿ?z<$> Å-8 Å-8îÉÃ<´'>ÖÊ¢=!±b?¡>3p>ê+?¥%Ì:õ±:q?L$>ÜÏ-8ÜÏ-8îÉÃ<{E>ü¢->YZ?ï>ý[Å=?'?a:ÉK:5«
?ÿ$>Ú-8Ú-8îÉÃ<¿>¢.(>>\? 0>>ö*?Á/@:Ä:3<?$>Vå-8Vå-8îÉÃ<HX}>>Ð>5T?y·±=+\=á:#?ú:äTp:|×?B$>ð-8ð-8îÉÃ<Îi>÷|>ÇZ?°m>>=í
>¾+?Q(g:ö.S:??0$>Ðú-8Ðú-8îÉÃ<Íø³>sÔN>ÊÁ^?XG">Ë»ð=ß,?¾-(:îÕ8:
îè>&$>.8.8îÉÃ<OØh>
>wR?ÀÇ×=ÁÍ´=ûÂ?*í:;ñ9=Ã?,£$>I.8I.8îÉÃ<Ë.>¦ú>t©U?©VÓ=ü4¤=>½$?²ÅH:Ú6?:ïe?è½$>.8.8îÉÃ<,Ë>ë>ÐÊZ?¢=ù=Ñî?+bu:¸T:º§?ÊÃ$>Ã%.8Ã%.8îÉÃ<ë>Ô>­[?
ÈÍ=Ä=¦w3?Äd:³]::²?³Ò$>0.80.8îÉÃ<Ül>«(>«^?H§>É;>Ë2?`$µ:7O´:R?U×$><;.8<;.8îÉÃ<[Eð>l>Jdm?ä_>÷B>46?=aß:L¡:ªð0?bÞ$>ùE.8ùE.8îÉÃ</ve>)
>«$P?ÖÎh=ÁB;="?:ø8æ9ªÖ+?µì$>¶P.8¶P.8îÉÃ<]R>¨>yIQ?'sd=F=.=þÒ'?&:Í9Ú¸94[9?Kö$>s[.8s[.8îÉÃ<}>6>¬V[?íì=£´=['?N0:'(:¤4?ø$>/f.8/f.8îÉÃ<ìª>ÇH>ÌX?Ë#>åZ÷=îÈ(?»`:o:j½?Mþ$>ìp.8ìp.8îÉÃ<°|<é.<×xL?Å>ª;Am;.?Uí¸ÓvÛ8#l
¿u%>©{.8©{.8îÉÃ<`&m>>MßT?ñØ=¬§=N«%?8ÿ:­)Â9N\L?â%>f.8f.8îÉÃ<No>l·!>ÇY?r®U>} >WJ*?½±\:`Y:®Õ?V%>".8".8îÉÃ<Mý>ºÒ'>ÄU?¥0Ë=ÑÌ =E¾!?eh:«T@:"Ñ>%#%>ß.8ß.8îÉÃ<Ýj=B×&=}¥I?Mh<¿Vè;Dä?¶38$2#9}n>$%>¦.8¦.8îÉÃ<i|=´=w.K?T[/<:Á<]é?X 8e(9Es>Ø>%>Y±.8Y±.8îÉÃ<Aì?;g>Òr?¸h>>îöÝ=[?Ú|µ:õÆ:Ò(?¨K%>¼.8¼.8îÉÃ<3Þx>Lø>ëGW?2>B>ÿ?¦´U:Âè::ÒY?]c%>ÒÆ.8ÒÆ.8îÉÃ<]>ôû6>âIZ?\A=8n=ãÄ%?.é:»:¹ò>xd%>Ñ.8Ñ.8îÉÃ<þG>,7>²W?tJ
><Ø=ô¸#?áÇ:Òn¸:
y
?ãi%>LÜ.8LÜ.8îÉÃ<>«>@V?W>çqË=j"?ç¶g::	6:î"?t%>	ç.8	ç.8îÉÃ<ã®¢>Öæ=>¿N[?¨à=ª=Ã(?÷ja:õj>:ù?%>Åñ.8Åñ.8îÉÃ<Ã~>[g>g-X?øÐ=ç¥=Ø8!?ùÂ:ü.x:Ré?{%>ü.8ü.8îÉÃ<x²>åv>&©^?ÙÝW>)>dP.?å¦:o:Ù?%>?/8?/8îÉÃ<jzx>ïV>ã]?^
I>@>Ï8?4d:8ÿB:}Ì?C¬%>ü/8ü/8îÉÃ<Hæ?>{?AÑ>óÜ>C?_?$:?:N?Ö°%>¹/8¹/8îÉÃ<0É<e7<ì¯O?ðDÞ;aRË;¤í?aM¸+[9ùO*¾(·%>u'/8u'/8îÉÃ<å£>µe.>¥¨[?«È=ø²=Ä+?X2:Ç9)?Î¿%>22/822/8îÉÃ<³>C° >¦U?yÁ«=p­=v$?dMÞ9Kj:ehÆ>-Á%>ï</8ï</8îÉÃ<î¹L>Ï÷=¼S?=Ävq=-?½&:°2:píí>â%>¬G/8¬G/8îÉÃ<r>¤2>%R?Þ=lI=³6&?]Væ9R:6ÐÞ>ñê%>hR/8hR/8îÉÃ<Mù>cþ>&hV?õ¸=Ý=ºâ"?¥F :Úå:?Eö%>%]/8%]/8îÉÃ<Hé>m>g?)ß>¯=W@?Í­v:ÎüG:eâ?ÿ%>âg/8âg/8îÉÃ<~º¥><>a?©þ=ÑZ¼=y-?=ÉG:
m;:òp?B&>r/8r/8îÉÃ<lÐ>éj>F"c?8&>ä½H>å4?DÔ:#SI:àD?L&>\}/8\}/8îÉÃ<«u>i>¿S\?â,?¸Ñ?Ëß'?Ò/k:6ò9×/x?,&>/8/8îÉÃ<å¨>ÉH>WW?è.Ð=o
¢=÷r$?]:ãB:1?&>Õ/8Õ/8îÉÃ<`D>35ñ=ðP?Q^=>À\=Ùû?¶:ë9m+?»2&>/8/8îÉÃ<O@<n1<â|S?K/Ò;±Ñ¼;Ô{?	3998ª°>Ö9&>O¨/8O¨/8îÉÃ<È}>|
>núT?=°=X|=C×+?×:µ®9nU?S;&>³/8³/8îÉÃ<ü	µ>vsS>C.[?
Å
>(¾=õh:?b:÷ :"4?¥D&>È½/8È½/8îÉÃ<w¶£>:à=>À¹\?`Çä=}s£=(3?g¼x:68:ÏÕ,?Þ]&>È/8È/8îÉÃ<S¬¥>ÀéD>ÒbW?8í£=½j=?3?*GY:.1%:é[(?#`&>BÓ/8BÓ/8îÉÃ< Ë>!;0>£Ü`?óU>Æî>£ù+?@ÿN:üü+:
?`&>ÿÝ/8ÿÝ/8îÉÃ<Îþ>dY>c?æé>C~·=dD?[»±:;N:\?(a&>»è/8»è/8îÉÃ<F¹>å¨'>Òªg?.Â>-I>Äå:?_i:Jð:Úé:?Uj&>xó/8xó/8îÉÃ<?V>Lo>Ò®S?{ß=í,j=9×#?+I:$!:Ì ?k&>5þ/85þ/8îÉÃ<té;>Ðå=¬RQ?ût=hL=´?2ù:¥±9
W=?Ýl&>ò08ò08îÉÃ<Ic>Ø>Ì)V?S®=Ü-=a*?j©0:%|>:*lí>o&>®08®08îÉÃ<ÆÄs>=E>ëFX?û¦=^¥|=DÖ(?âÑ2:p9::5Òõ>y&>k08k08îÉÃ<êü>[0>-[?
æ:>>§a$?KJ;:=U:Ëi?®&>()08()08îÉÃ<§>«E>ÒY?j£=¾ül=¿0?à	:R6:ÆÚð>v°&>å308å308îÉÃ<ÈÑà>s¦k>å;t?ßó>ýÉQ>p??ÊI
;¾´:Ä?H?r²&>¢>08¢>08îÉÃ<Þ>d*>¾W?P>Sß=C )?ß_h:¶ÓF:Ù?ÿ¸&>^I08^I08îÉÃ<K5±>XS>¼rV?úlè=¤ª=ùW.?¶(:è:³? »&>T08T08îÉÃ<Fªb>v>þBU?ñ,¦=µþq=íÊ/?';: åö95÷A?ÿÊ&>Ø^08Ø^08îÉÃ<Ø[ >]Â<>{Y?àä=6X=![6?(5:*o:,?Ñ&>i08i08îÉÃ<Q>dÏ.>]?Bq>^\4>/8+?x:ýE:I!?Pø&>Qt08Qt08îÉÃ<yØ>>Î¡V?LÖ&>[P>Ñm&?K:¦ä!:ÆðW?R'>0808îÉÃ<
¢>!ü5>öc?sI>ÓÕ>Ù(?Ù`¢:ÕåW:@?±
'>Ë08Ë08îÉÃ<W}>·>´0Q?w¿=F=ð¬?¡:»Ô9x7#?H'>0808îÉÃ<i>*H>ÊR?ª+{=ñÕE=û"?Ê.:x:ð´?6,'>E08E08îÉÃ<Å>0"3>!^?:àk>J->7:.?äB:¿W:·?Z0'>ª08ª08îÉÃ<^Ç¨>éVB>NT^?¯ü=ï£¾=87)?ZZc:¾>:`%?1'>¾´08¾´08îÉÃ<´ª<ÌJ<úH?;u<_¾Ð;æÃ?ê,8@WÕ8Z}O>-3'>{¿08{¿08îÉÃ<uQ>&:!>xÜV?Ó½=z=^[*?<:Å.:'ü>¦8'>8Ê088Ê08îÉÃ<Ñ¸>VS>þ_?òqK>	>Ç$?X«:kö:A?ýW'>ôÔ08ôÔ08îÉÃ<^*u>Ê£>«xZ?Peµ=ö=JR-?ói:=`I:$?º`'>±ß08±ß08îÉÃ<¤.¦>sIE>p£W?µ1>u	>nz%?Ë:b:»³+?÷}'>nê08nê08îÉÃ<?i­>ïàN>ÿV?§ =T§m=Ï[,?ªV:ÀR:I`?O'>+õ08+õ08îÉÃ<öÂ³>vB>¥l?+N>A>A8?Õ%Â:ÕR«:s
?'>èÿ08èÿ08îÉÃ<®P>÷¦ú=ôT?H	>Ázâ=ó?Àý9¨Õ9a?±'>¤
18¤
18îÉÃ<ná¥>}%>Í=?«;N>¤>3M*?4Ì±:i:GÞB?¯'>a18a18îÉÃ<ê>ç'>kV?§û=Ã=Í%?Èä!:j®:T:?Ï'> 18 18îÉÃ<0w>R>×)X?"¼=^=û?4S:¾:jí;?×¢'>Û*18Û*18îÉÃ<­Á=År=dL?DÌ=Ð©=@ø?>o9¿Õ81,4?]²'>518518îÉÃ<¾
>È®+>jF[?®jë=kª¹=L"?y»:qDw:â¼?¢·'>T@18T@18îÉÃ<¤ä>Äy>­j?<~Ñ>¾Ø>b>?Ü#Ê:ßåb:d?³à'>K18K18îÉÃ<¹>6]>?#W?Ü	>Øß=ì3?í9ÕGã9ÍÄ?¦ë'>ÎU18ÎU18îÉÃ<\Û">¿Ã=±U?¦Ñ&>)êú=+3*?!ÃÏ9â`918?ð'>`18`18îÉÃ<ûkn>þ©>+õR?¬=.]i=-?§þ9Åò:d<Ï>Cõ'>Gk18Gk18îÉÃ<ôÎ>Ïg>Ì@e?0bT>{'>6/? V:Úíg:#l ?W(>v18v18îÉÃ<iéÂ>þY>¡äd?À0>1#þ=üM1?¥ø:¨ðW:*4?½(>Á18Á18îÉÃ<Î>ê:*>»@U?%ýJ>Ö>_%?::Ö:!?\	(>~18~18îÉÃ<ð>_-> 8Y?}~¢=¯Êt=(ï)?5(M::['F?,
(>;18;18îÉÃ<ª¤<æCS<ªG?Ï
<
¥ª;/O?úA8ØÑÇ8µx>(>÷ 18÷ 18îÉÃ<í<Ôj<ºK?6ö<<©o&<ØR?ÕÑN9r/9Ë*?°)(>´«18´«18îÉÃ<ÄÉ>åðe>¿¡`?81>È(>/,?k±:±Ç:óø ?82(>q¶18q¶18îÉÃ<þ7=>5å=7yS?Ò>å´ú=;" ?Ìõè9ßfÓ9

?=6(>.Á18.Á18îÉÃ<"á=t=¥P?bùÃ<S[¥<Q³?#x8}99£¦P>÷6(>êË18êË18îÉÃ<Â#@>%æ=<LU?Î_«=¶Ø~=`&,?
:#):¿ð>}:(>§Ö18§Ö18îÉÃ<÷>8>·àX?Å>gjÈ=z#&?jT:×e&:Úe#?·A(>dá18dá18îÉÃ<@¿>ª}Z>¯v`??ÄÇ>jà)?-¨:+O:dQ?K(>!ì18!ì18îÉÃ<p¦R>R>¢R?þ°­=·=%?½Ù9f^¨9¸Râ>N(>Þö18Þö18îÉÃ<S+³>ü8I>vñc?îé1>¸qÿ=M2?ôt:7E:û?IX(>2828îÉÃ<n¼>)5>Ï¨Z?|Ó>ø¿¿=©.?µóF:¥5:)?½w(>W28W28îÉÃ<ø×=xgH=í/L?áË1<´Ó<Cã?Ûé8Î9wD>ï(>2828îÉÃ<ãK=±'=ÄÊM?zÞ<"y<³Ö?ê¯8¸l8¸ü¡>4(>Ñ!28Ñ!28îÉÃ<½>q=>XïV?L!>H÷=¾'?KP:V":|$?Å(>,28,28îÉÃ<B´<GÝ_<Û"N?7; ·;m=?à|Å8ÁpÌ8=K÷>¥(>J728J728îÉÃ<©=ÀÇ<`M?j9á<$dÂ<tM?Ê¢p9O8áÕ?ê§(>B28B28îÉÃ<4UB>AÞ=;_?/R??¨)?¿s:¥5H:Ô»?r¶(>ÄL28ÄL28îÉÃ< ¯|>C>&Z?Tk>-»7>ò#?-W:»Hw:4ß>/¼(>W28W28îÉÃ<Ñ]>b'>­V?Ü¿q>¹sF>.í?»a:®7:;g?O¾(>=b28=b28îÉÃ<è^>g,>Ë?V?Iê=N¤¹=-!?ãç9Nùî9iø>fÊ(>úl28úl28îÉÃ<2>y¼'>ÁZ?¨TÛ=s¡=¯ã-?Xe:,:7Æ:?/Ë(>·w28·w28îÉÃ<Bõ¬>ÿeG>à
^?Ê7>^BØ=`ç+?â©:ñú}:ð;+?Üß(>t28t28îÉÃ<w]>©>ªýP?<U¯=ø]=R'?×9Å¤¿9ÍÎ¾>5ò(>028028îÉÃ<ðr>nÁ9>Ó¾[?A>E>å,?çüH:ËÉR:ûô>Eø(>í28í28îÉÃ<$È<t@D<vL?<Hô;a·?èp9]>9$¶>ü(>ª¢28ª¢28îÉÃ<v¢=RL=:UK?Jú)<u<¬¨?h9LÛH8)Ù@)>g­28g­28îÉÃ<³r<Æ5<éQ?iqÇ;X´;[
?Hý«8LÉ»7ývê?S
)>$¸28$¸28îÉÃ<8J>Äx>p3\?ó>¾â=è	'?F¦:Ø: ??Ù)>àÂ28àÂ28îÉÃ<~ä
?n²[>ÌV¥?R@>Å=Éy?Mâ´:O
E:ck?{)>Í28Í28îÉÃ<s¤ñ>Eb>p?X'>6I>ª­8?aä:ík:LúE?Ô)>ZØ28ZØ28îÉÃ<C>¾,¤=Ñ?YD¢>Ìç;>
]?,;7:Ó"¤?)>ã28ã28îÉÃ<Í>6¥=PnR?Fº=^ùW=
p$?\Ú7:y[:³?)>Óí28Óí28îÉÃ<ª£7>Ü=¬U?ERc={1,=Àú(?rñ9ºgW9xô6?%)>ø28ø28îÉÃ<Ó}N>þ=GP?5}|=¤uO=^È?©1:ÄÞ:Õ?p7)>M38M38îÉÃ<éÒ¥>A>Ñ[?G þ= C¯=Èõ9?C-y:ÓZ:@<?=)>
38
38îÉÃ<ò>ÇD+>Ìa?cÿ>MK°>xm9?¤!:ÉâÌ9ý÷I?@)>Ç38Ç38îÉÃ<Lx<¬<?H?(<|ýÐ;fü?ª9¤Ôh9õÃ>E)>#38#38îÉÃ<ô«>"|G>&«\?e(>À>i'?üo=:l>B:^ªù>ÞJ)>@.38@.38îÉÃ<Ò­é>iÑw>èdq?¹¤>çÿI>ÂÂP?Ð:Å
e:Ôi?ïL)>ý838ý838îÉÃ<wt>°>*L[?| =q=On*?g¸V:B¼:d	:?U)>ºC38ºC38îÉÃ<Ô>xo>Ò¥c?^S4>®î=×hA?
©:(Mo:÷Ø4?Ýt)>vN38vN38îÉÃ<èá>@E|>äd?ú>·ka>Äç2?ÓI¡:#3~:=n"?éu)>3Y383Y38îÉÃ<Yf°>ãG>]ëa?-Ò¡=[O=yÈG?Æd/:í¦é9]+@?)>ðc38ðc38îÉÃ<6?">½µ?þ¸>öB>¹q?'Ù:©ýi:sm?)>­n38­n38îÉÃ<5=!á<ðM?§d<&Íò;?%;9l9yÙ>²¬)>jy38jy38îÉÃ< ì`>f#>|zS?Öð¤=£=!?Ò:ÑE:Ë§>°)>&38&38îÉÃ<
ào<O¡<ÕeQ?;õÿ;×;×S?ÕF19¢W9ä{Ò>ò°)>ã38ã38îÉÃ<FÖ>HRk>ái?·±H>_>µO.?ø:0üC:ÁU4?¶Ñ)> 38 38îÉÃ<A>R[æ=GW?F¾>°­ô=2 ?h±:Í<: å?©*>]¤38]¤38îÉÃ<Ï>ÌäX>èu?ÀÅ>8V">óK?¶:Í"G:©ä+?*>¯38¯38îÉÃ<¤òÑ>}m>2¬b?WÅ>­â="ã&?Ó¬ :æ:AË?>.*>Ö¹38Ö¹38îÉÃ<å£>á¸5>¹Áe?ïÏ>únS>TÜ&?ßÐ­:«o:ìá?@*>Ä38Ä38îÉÃ<_>Ë":>|b[?¼þ=è[º=©ö.?U:]Ér:©à>E*>PÏ38PÏ38îÉÃ<Q?°>z]M>ñ³[?ÞN>r±M>3?k&G:b+:¼?\*>
Ú38
Ú38îÉÃ<#bp=T=À}N?}·<Íý<h£?T9æ}´8õDº?úf*>Éä38Éä38îÉÃ<ü¢>yë%>rW?±=ÅV=k#?:;®ð9}á$?8i*>ï38ï38îÉÃ<¤Ã>6%a>e^?ö)>«ý=\÷+?Å
;÷¡;	?n*>Cú38Cú38îÉÃ<#]>¸">?V?³b&>Høÿ=·g&?çd:ðÒ>:Ä?so*>4848îÉÃ<ik±>â§û=v{´?5·E>µæ=Äc[?ÇT:n)d:Ìê*?!r*>¼48¼48îÉÃ<OB¡>Dn=>£íY?)¶>²$V>)*?#âÔ98úÜ9ö>Ã|*>y48y48îÉÃ<ak>÷>¶ØR?ËØ	>#Û=		!?4R:rm=:5è
?!*>6%486%48îÉÃ<*1>*>V?|>{ÅÀ=r.?ko: :²á>?#*>ó/48ó/48îÉÃ<a7>±Ü=ØT?ùÀ÷=&IÄ=!?Ðd:¿^v:$Âí>-*>°:48°:48îÉÃ<x¿;=õí<ÕûI?²=ÚLù<?Þ9ÏD9µjª>¤*>lE48lE48îÉÃ<}w=?(=+L?óÖS<2<¾å?90±8ÌëZ?©*>)P48)P48îÉÃ<ZÄÇ=í³x=Û M?ôo <ý<1Â?;úP9Vv£9¤£>Ú*>æZ48æZ48îÉÃ<%=ÉåÅ<vU?¿dØ<sÒ¯<Q?9°(ñ8º¥?ÐÜ*>£e48£e48îÉÃ<y	D>'Bë=RU?×Ö=¨8¨=ïx#?¿;:Ha:®KÕ>µç*>_p48_p48îÉÃ<!ÿ>ÚÄ>&Zf?Ì3>Ðeò=Ð¬=?tWÃ:/:«1?ì*>{48{48îÉÃ<ÚAp>t*>ÃeR?@I=^=
V-?¨Ê9x·¤9bp?¸ò*>Ù48Ù48îÉÃ<ÆÉ>$j>â¬\?(>,ò=þí1?kxU:2::©¿?Hø*>4848îÉÃ<>ì6->¶]?Y°>xÕ= ¸(?§n:NDP:­?¦ÿ*>S48S48îÉÃ<¦mv>Ð >7XY?~ï={´¸=¹÷%?8h:ibb:L?ÿ+>¦48¦48îÉÃ<hã<ÅÇ<ÃN?ýM<cg6<æ?@69Ueò8£z@?l%+>Ì°48Ì°48îÉÃ<|³=R7=µvK?L¶7<6Ô<þð?û$968ö?:3+>»48»48îÉÃ<;O=h%&=6ÝK?æ=%<Q<=M"?f2#9£·8Ed?=+>FÆ48FÆ48îÉÃ<L­>¥ã1>'GZ?WQë=À»­=y_-?Hï:««:ÜWù>M+>Ñ48Ñ48îÉÃ<´kç>^w>'o?ÎC>&>ki=?×Kj:õ:D?Q+>¿Û48¿Û48îÉÃ<P(o>âw
>·]?¿R¥>ªpj>ä4?Íq:Ù6V:ç{?À]+>|æ48|æ48îÉÃ<Ç¡>ö>>ÉßX?H>\à=Ù3+?Ò:8q:Èþ>{^+>9ñ489ñ48îÉÃ<) §>n®?>Sß_?=>ó`·='67?:`Z:#)?Ac+>öû48öû48îÉÃ<Ú¦>=á>ëíh?dÛÍ=ýJ="ä+?Ï¥:ü_:"?©c+>²58²58îÉÃ<÷>I >i?þ0Þ=,f=¯w?¶¹¸:2b:¦®?y+>o58o58îÉÃ<Õx>0>[X?#à >¨ý=ýÀ"?øs:0:=0q?þ+>,58,58îÉÃ<k>0Ñ->ÅeY?¶uo>Ê*/>
û.?ö:yK:Ü;?#+>é&58é&58îÉÃ<e¨>KD>[?1ã@>A>ù)?S:É:Y?+>¦158¦158îÉÃ<µè>%Å/>a?]?Áïå=	½£=Ö¿3? ·*:è½ß9TC?Å+>b<58b<58îÉÃ<ÎÏØ>'Es>7(d?Üo >ÇÖa>Ý5?\g:§ÚR:=0?6Ç+>G58G58îÉÃ<WE{>ºÞ>Oa?¾¼=½E=7 ?ÑY):6ø:ÁB?Ç+>ÜQ58ÜQ58îÉÃ<n¬B>3fÒ=µÝl?âô°=³Í*=q?º:Ûë:¸?È+>\58\58îÉÃ<Õ¦>ö¢<>¹hb?èN>D>,?[:ìéf:t,?ÆÌ+>Ug58Ug58îÉÃ<ß>¶t>áãi?be>J:#>¤3?Ú<ª:ÃÈ:Ûâ?[Í+>r58r58îÉÃ<$¾>ðA¹=ó6W?ý¤õ=ÑíÀ=vù"?O4I:&9:+?Ý+>Ï|58Ï|58îÉÃ<*R)=FÔ<2L?6j<ÒÝP<+?X÷Ê¸sê7Î¿=À,>5858îÉÃ<ÿ[>´-.>X?)iÕ=FG¢=âT(?mY:¬Å:k=?Ï
,>I58I58îÉÃ<8i>a§=À)l?wåí>>Ñ G?
):ÉoÙ9÷±G?.,>5858îÉÃ<>Ó%>÷×S?Dµ=
¯=j¡ ?ã:fY:ê>4,>Â§58Â§58îÉÃ<#ï´>õõ>fÈ?Ñ`Á>R/>A;?I1M:u:N2?,>²58²58îÉÃ<Ty¨>í*>ýù?¥É>+ri>R÷\?»ä×:q:]X?¤0,><½58<½58îÉÃ<òLÿ>ÁÔp>À°?Ã.*>:ÍÖ=½ÒJ? ×:É9:P<?®2,>øÇ58øÇ58îÉÃ<Kµp= é=)M?n<ûßG<y?èîV8eÖ8÷Q>65,>µÒ58µÒ58îÉÃ<·>X>|`?ä7>¯I>Q¥)?}£:Q :üÆ?08,>rÝ58rÝ58îÉÃ<ô[<@#<¼¦L?öÅ_<Ç¹7<æ?tHÆ8å(9ÇE>i9,>/è58/è58îÉÃ<ßÈ¥>6D>fX?þ.>m
>`ì ?
*:(:=?W,>ìò58ìò58îÉÃ<Î>+Û<>ÈX?Ð=;Ì¢=¿¢#?ÀrM:É##:2!?/_,>¨ý58¨ý58îÉÃ<±·>ótP>zÂ`?nñ>þrV>n8.?­A:]xr:£\?Ha,>e68e68îÉÃ<´8>Ëñ2>ÓVX?d2>¿º>ã-?a7:ý&g:ºÿ
?h,>"68"68îÉÃ<DÀ>ç >hY?Ý¸>¼âË=<á"?+l:b]:Ì?u,>ß68ß68îÉÃ<&´d>Ë$>øW?Ø=tÓ¦=Õº%?½l:þ²k:·?»,>(68(68îÉÃ<4¼ù<åÕ<µsN?5L4=äè=ÏQ?|:e5:KÚ>o,>X368X368îÉÃ<pb>¹4>^ªV?ô×=½¢=+)?ÌX:ãä,:( ?Ô,>>68>68îÉÃ<ë>û­,>ÅÏY?öÉ=YW=yj&?0g:ó~:«?,>ÒH68ÒH68îÉÃ<is>ðÊ.>}V?Ð=Ý=ô.?¶	:Ê'ø9<p
?ÿ,>S68S68îÉÃ<\y¶=1[e=ñ«K?.Q<ÓèV<?nÏ7÷ý7$7Ñ>Âª,>K^68K^68îÉÃ<1°>æ.>~n]?u[>G>ô4?ý:Zu:Ò ?è­,>i68i68îÉÃ<F>pÐ>(ù?ÐÌ{=¾7=n
0?ª>:+.:A¥?A®,>Ås68Ås68îÉÃ<ìÄ´>Õç">8	?Ý'E>& Þ=â8c?f8¡:OBI:0M?b°,>~68~68îÉÃ<£>k->ÎRa?T>î=é¼#?D¦:n":µê?]µ,>>68>68îÉÃ<i>­q>PAh?5wÒ=Ü=þÃ3?-ó:Ýha:÷))?Â,>û68û68îÉÃ<uÒ=Ó\=jM?Æ,<¥tj<
?øQ·Zz9Æ{7½ÇÒ,>¸68¸68îÉÃ<ì´>Æc!>ÓBW?üW1>
>5û ?­5+:nX:Ê>DÝ,>u©68u©68îÉÃ<+D=[-µ<yØK?¤è®<¯L<z?0ºW¸r8¤K¿\ß,>2´682´68îÉÃ<_>Ñ®>
Y?Ö Û=²©=H;&?ÌÈ9sFê9¢Ú>->î¾68î¾68îÉÃ<ììt=·=¡J?lI4<Æ¡<<?¶Ó¸=½8]¼¿->«É68«É68îÉÃ<£5¢>®C>hÔT?5$¦=5~=Ðc'?f:ín: }ü>w->hÔ68hÔ68îÉÃ<è>ý3>jUV?JÖ6>h
>ÁÛ%?¦{:ô:>:ñS)?E$->%ß68%ß68îÉÃ<ýØz>Ýè>£]S?¸=|ëi=XÕ%?¢B
:m:y±ç>+->áé68áé68îÉÃ<Ùt>ÒY/>l¼X?¨"ÿ=Í¿=ÉC*?ÀU:: ?2->ô68ô68îÉÃ<U:>b)(>=]?c'Ï=á÷=ì(?"º>:©::ëß?^5->[ÿ68[ÿ68îÉÃ<Õi>Î%>(ïm?kêÿ>CÎ>¥ÈW?ª:P:4$ó>¼Z->
78
78îÉÃ<á>«D%>'Å[?Òà=xü="&6?kS×9Ð:Ì»»>]->Õ78Õ78îÉÃ<W>9RÁ=úaL?kÜ¥<Tý<^£?YÏ¶(G°9¼e->7878îÉÃ<ëè>E.>Z[?{5>Aà=wê-?NN:ý¸;:ÿ«?õg->N*78N*78îÉÃ<`5>E
Ô=¨ Z?ï=~E=_¨&?A:ðÚQ:/«>-i->578578îÉÃ<#ôR>v!>½R?L>¿"Ç=ï$?äK:Üv:S
?x->È?78È?78îÉÃ<z$æ<
<$²N?':â<Ú0Ã<GZ?G ±8b7^9s¡L>]z->J78J78îÉÃ<3¾¾>DzZ>_?Hß)>üËò=3? -e:.8Q:¤5?]}->AU78AU78îÉÃ<z:O=³Ç=ÕbL?Ã2<¯Þ¼;QMr?lÖ7@G9­=Ä->þ_78þ_78îÉÃ<Ó]>¨>ÛR?ÞV­=mr=w*?GåÚ9(nê96	ï>Û->»j78»j78îÉÃ<F­=ÉWW=_¿M?¢¾=Á=Ä­?_@B7&À9N''=C->xu78xu78îÉÃ<öý<¸0,<ßQ?èY©;;?ê+¹ÊÅ8sâ*Àý->478478îÉÃ<±÷~>½¬>ý[?eJÛ=ÛT¥=yÆ)?Zã:h0:|¨?Æ ->ñ78ñ78îÉÃ<0Ý¡>{@>Õ³W?îô0>A>ÖC+?`hV:¯C=:'?½->®78®78îÉÃ<í4v>ôÁ>|´Y?ìÂ=j,=Ý+?\(ü9*ý9k
ÿ>ìÖ->k 78k 78îÉÃ<¾A <îE<ù©O?f2ß;êàÃ;Ú?Ú<8°-7¡ý
@ÍÜ->'«78'«78îÉÃ<>#">DqY?a7>çR>|Ù+?¹Í!:z:Ä?ãî->äµ78äµ78îÉÃ<æº>2ÚQ>Vd?üÄ>çÈ>GÊ@?÷ì(:ý6:!?X.>¡À78¡À78îÉÃ<vá>|ñ0>úJZ?}>õjá=^¾,?lëS:TSs:NõÞ>[.>^Ë78^Ë78îÉÃ<×ëo>û2>[?µW>Ì!>*?¥¢:Z:	Íü>.>Ö78Ö78îÉÃ<a¥=
=E=²L?Âc< t<¥-?ªS7,ÿ8J=Í$.>×à78×à78îÉÃ<Sv>c§>ÚÙR?SÇ= =?(:Åø:Ô?+.>ë78ë78îÉÃ<*|>à2>ÏT?ë·=Ñ+=C%?1ù:,Q:À>3.>Qö78Qö78îÉÃ<Mî>:>ÜGW?R:>Î¼ß=Èr ?Åþ:mÏ9±ç"?à[.>8888îÉÃ</¬>Ê>näU?¦u>%Þ=ßð+?(ä	:I:	?_.>Ê88Ê88îÉÃ<¦¾l>
e>NÝQ?·>
Ó=
f$?¬&:ÎÒt:¸?
h.>8888îÉÃ<Ëp>ëL$>µW?úû8>o>Ê?$:];;:~Oà>fk.>D!88D!88îÉÃ<@ãg>ëu>Ä[?v9ò=Í¾=ô~"?üd:^j:ëþý>m.>,88,88îÉÃ<´0B>Nlí=mbQ?3{=û©A=J?&?.Å9|i9R1X?Ü.>¾688¾688îÉÃ<5ûz>«Á>RNR?eÂ==ë^&?r]k::&ES?¡.>zA88zA88îÉÃ<Ý=x­=9P?N²<Ë÷<¨?,Â8cs9Ç+5>:©.>7L887L88îÉÃ<@2=EÈ-=2N?a<?bâ;&ö?Ã¤99ý?Ú±.>ôV88ôV88îÉÃ<{Ü>_>·yZ?åj9>yh>r¨&?Gõ:Þ
:b?².>±a88±a88îÉÃ<k]z>äö>§GT?ê0=âu=]ê%?Õ|i: ×B:§c?+µ.>ml88ml88îÉÃ<ÆA¿>³Ä>Ê_¢?2L>8*µ=¯?ë_¶:#:éº?òÅ.>*w88*w88îÉÃ<ßhT>Cø=Å[?ÿ¸¯=,=@å(?T@:®.:lÛì>xÏ.>ç88ç88îÉÃ<Û²9>â=AR? å=¦»=N?^:H8":¬ßî>gÖ.>¤88¤88îÉÃ<±y>!>éU?Äñ¿=àµ=²(,?¾7%:îÅ:6m
?ôÙ.>a88a88îÉÃ<È3X>{@>~ØR?èü=0Qq=âK"?µíò9iOä92?
â.>¢88¢88îÉÃ<µzâ>o{k>v6v?3h>Ví>ú5B?*·:Ýe:ê+?Àâ.>Ú¬88Ú¬88îÉÃ<ÊÌ>5Ç¦=ÉX?¸ô/=/X=Ê,?ûÙ8²9«î°>Åé.>·88·88îÉÃ<u­>ÁM!>Ó]?BÅ=%=EÀ:?©H:lÆ!:ÓV?ê.>TÂ88TÂ88îÉÃ<Î£>>Å>q?Éþ=-îY=¥?¨:Ç.:7d?ªý.>Í88Í88îÉÃ<ß<Û)<JU?XÆ<Æ ª<ý:?_ÜÄ9Æ=µ9ù?(
/>Í×88Í×88îÉÃ<¿5>~#>ïhX?R>ÆÙØ=U+?bß±:d:û &?
/>â88â88îÉÃ<ïN¢>­l>>3Z?Ë7>H*	>0+?R:Â$0:ù?²/>Gí88Gí88îÉÃ<->Û)>K<Z?ÝØl>á2>I*?»¬J:z¶9:×°?Ì/>ø88ø88îÉÃ<Î<%>WAÉ=S/R?zÓ=ðõX=jü$?Á¦5:P::Í?*6/>À98À98îÉÃ< =-¢<òS?ÅÚt<OV<g?¹9{:9
¸>F/>}
98}
98îÉÃ<ÃÕ>>¼TT?5Â¬=={'?E¦9mÁ9kÜ>:e/>:98:98îÉÃ<³h¿>¾a>ú@Y?J>Ä=Þ'?¿(:ßÉ":(?f/>÷"98÷"98îÉÃ<9=Fë½<Æ$I?Ò<ù]<yô?ÒR±8V¡W9R>÷v/>´-98´-98îÉÃ<î1=D<£C+@2<_eM<ñF?úé9YÐy9Gg>Xw/>p898p898îÉÃ<>É0>,÷Z?{â¼=	N=;^5?É°-:<3È9^?È/>-C98-C98îÉÃ<Ôß×=¢=L?Æ	¾<[éa<IYW?Sî8YX9J>/>êM98êM98îÉÃ<%[>X>J3W?¼.}=<=è+?Q6:uÆ:Äà+?ª/>§X98§X98îÉÃ<ºí|>¾ô>H©S?&À=Î=E"?âëò9!öÐ9cÍ?­¬/>cc98cc98îÉÃ<O`>_>R?wð=\uÅ=èà?ö*9;;u96?¿/> n98 n98îÉÃ<¨@|>íp>X?Ô>ÄÜ=òS)?Xño:aê(:Ò5?ÛÀ/>Ýx98Ýx98îÉÃ<v(>áä>?Õ`?öP>>Ä>Îæ/? °:(¤~:51?²Ù/>9898îÉÃ<>)>YV?j>>g<ì=,?Â:²3r:ïN?×è/>W98W98îÉÃ<Ä¸­>SA>A
f?xyï=Ý¬=£1?
m:5JX:,ñ*?Ðú/>9898îÉÃ<üà}>Çq>_+U?Éÿ=|>Ì=ZM ?÷Yj:6T:hZ
?£ý/>Ð£98Ð£98îÉÃ<7,n>Ï
>æúV?Í>ÏwÇ=X8/?U:â!:°(?;0>®98®98îÉÃ<>»&>@eV?yo>:ºÞ=.Ñ?:7:%v:}J
?û
0>J¹98J¹98îÉÃ<u¹>]ò[>íÛW?|ô=í»´=R&-?r/£:Eho:Ë~.?)0>Ä98Ä98îÉÃ<'þ>¬ò;>X?»	>ÙÕ=¶%?Bt:.:ÐN3?q0>ÃÎ98ÃÎ98îÉÃ<^¸>rrU>É\?Zj_>ä>~q7?,¦:ü s:ê.?Y0>Ù98Ù98îÉÃ<	²f>I¸þ=×Úg?+¡?~»>,½B?3}:ñI:¥°(?&0>=ä98=ä98îÉÃ<Ò>3T">yçX?óá=é©=^+?Þ¡X:Q:<?S20>úî98úî98îÉÃ<ô>ÿg>W3n?]î^>ùÒ>Ò7?sN:ÝÄ:\r?+30>¶ù98¶ù98îÉÃ<U«>&_>JòX?­£>ðrç=h$?\H:Z:Eè?J60>s:8s:8îÉÃ< @j>Úã>¼aP?É=õºN=n$?ú¤:j:­?A0>0:80:8îÉÃ<·¥K>Êéø=rQ?ÚZ=öx=°Ô"?^°j:ÖPK:ZÀ?F0>í:8í:8îÉÃ<³'>u±$>ÛY?{äÅ=é=vc-?G$4:Ø±':.	?ÐZ0>©$:8©$:8îÉÃ<Ë>Qn#>Õ¥S?ÓÛ=ÌI±=íµ?sA:ë:fª>?=b0>f/:8f/:8îÉÃ<Xß>,)>rL\?j(Î=;=¸%?×_:_º(:O@)?ûo0>#::8#::8îÉÃ<O#>R·&>ðT?7ã°=Â­=(?zëC:(å:äÜ ?¸r0>àD:8àD:8îÉÃ<gw{>Ä>T?£ü=$óÇ=ñV!?;C:zR>:uM?#~0>O:8O:8îÉÃ<u>Qà>>X?"Û=
=53?pK:+b`:H?³0>YZ:8YZ:8îÉÃ<¤Ó>á'>Y8U?.lô=9À=çw"?¯eï92:¾fÜ>#0>e:8e:8îÉÃ<È¦B>í=&R?%õ=¦v=ß2!?»öC:pO:ÄÐ-?E0>Óo:8Óo:8îÉÃ<TO|> ´>Þ¦Z?jw¶==dæ,?©z:ìh":7Åî>0>z:8z:8îÉÃ<oáï>]Ép>k	? (?
Ó>KzL?m+;È~Ú:ì
I?0>L:8L:8îÉÃ<Í(8>è Ý=K¸T?bW=FÔN=
%?ªÀ:$8:§G×>0>	:8	:8îÉÃ<ùq=g=	L?A<Þòö;kÃ?Î~ë8æ\8©»c?m0>Æ:8Æ:8îÉÃ<ð¥>5ï4>HV?ùÏ><BÎ=d×$?]¼T:|ÿd:ýÑí>QË0>¥:8¥:8îÉÃ<¹»>íðQ>âèd?üâ>Tà=Äx.?J5:·tB:ªî>úÏ0>@°:8@°:8îÉÃ<u>>>­[U?%Å=Þ=ÆÕ,?«^:ü':G*?@Ò0>üº:8üº:8îÉÃ<º(y>ÌN>ùU?Êm>u­Ã=Ú@-?HNB:ô:7Ë&?+ã0>¹Å:8¹Å:8îÉÃ<Û>-C#>M#c?÷Z>©f>6/?Iwå:<«:e+?3ò0>vÐ:8vÐ:8îÉÃ<xq>4>|zP?¦°a=7)=Å·*?¤%D:Âì	:Z6?Ìü0>3Û:83Û:8îÉÃ<m­>
H>ûc]?ïû=M3¸=´/?_V::ûï>[1>ïå:8ïå:8îÉÃ<>ÕÆ=¿y=ëK?·&¦<?^<DW?a²9$9?N1>¬ð:8¬ð:8îÉÃ<ÖÏË>ÀÐk>ÑA]?ÑÁ>§LÄ=Ô+?Àq:¼(:þ8O?R1>iû:8iû:8îÉÃ<ã\>7¤ö=Ãùd?m£=Íqc=	7?áÔ":WÚ:ã?Â!1>&;8&;8îÉÃ<<a>·ì+>jQ?:?·=j=ßû?ï´F::¡ý<?Ç41>ã;8ã;8îÉÃ<ò*¨>7ü%>Þ®?E×ç='/¨=~r0?L*¡:*>:°¤!?(51>;8;8îÉÃ<q®>ü0>Êû|?#¦.>²=Ï{?Áqè:33:D¦?;1>\&;8\&;8îÉÃ<¹@>©&>ÊoW?#Ü=ð¤=À¦+?Ö
:õWé9eÅ?ÔJ1>1;81;8îÉÃ<¿ =¸ÕJ=ÝáJ?6<Ú]<¶?Ï=S9©´Ì83?ÆX1>Ö;;8Ö;;8îÉÃ<(>Ãï>	¦V?
v>@!Î=Öy)?Á¸:VÉ:Õ?[\1>F;8F;8îÉÃ<Tk >þ
:>+º\?u3Ë=¸=í+?Î×:v6:c
6?u^1>OQ;8OQ;8îÉÃ<¬{m<÷Ò<ä@L?¸ù<}ÕM<0ß'?9	9åY?;i1>\;8\;8îÉÃ<I¯>ÌIM>7öZ?!>iÜù=©%?üÅ:ÔX:J?Ók1>Éf;8Éf;8îÉÃ<¥9>ÿÓ>3·Y?Qé=(]´=R%?ÊúN:Ú8[:&´ñ>[t1>q;8q;8îÉÃ<öá²>ìM>£I_?!#>¼æ=Ò5?|z:Ã[J:ø?1>B|;8B|;8îÉÃ<r"³>ô´P>º[?µK>P><é+?h:M·9C?V?e1>ÿ;8ÿ;8îÉÃ<¬~>«·*>Ñ¬a?¹lý=ÓQ½=W+?:ÛäM:z¯8?61>¼;8¼;8îÉÃ<pt">±h¿=zFY?8>¹ï=f!?:Rn:º?"1>y;8y;8îÉÃ<=">\ÔÄ=ÚÛR?¨Lh=ëA4=jô$?§º=:Öw:Àô1?ú1>5§;85§;8îÉÃ<Ô©>lóH>Å^W?ÍQù=Phº=3+?&\k:Ò©#:Ì8?g1>ò±;8ò±;8îÉÃ<l°¥>'@>HI\?Wy>
¡Ë=)?xðb:àé&:.?²¥1>¯¼;8¯¼;8îÉÃ<ða>HÙ>~TS?P²^=$/=ìÀ"?·/:E>:{¶ì>Ì¯1>lÇ;8lÇ;8îÉÃ<;=¢r<IäÅ?sO=rs=(1?ÕCf:8½¦9BÄ°?[°1>)Ò;8)Ò;8îÉÃ<8T=/×<O|?gå=­â<£K?¯òý9"
¿8X&*@÷°1>åÜ;8åÜ;8îÉÃ<o«>¢éE>}À]?C5>ÏCø=71;?Ì@:÷9¼G?¶1>¢ç;8¢ç;8îÉÃ<¸jó=^X=8ÞI?.û<ÇZZ<¿¡'?hæ69LûÔ8¬×[?s¸1>_ò;8_ò;8îÉÃ<(=9ô.=AM?öÌ;<]D<æÒ?p¡8J½#8ÅÝ{?º1>ý;8ý;8îÉÃ<Ã>ëc>
V?Bº=³í=¦ê%?·FT:´:]T*?
Ð1>Ø<8Ø<8îÉÃ<ÊµR>¿¡÷=¢ÔY?=mÛ=º(«=¹$?,Y:¬8:?ÂÑ1><8<8îÉÃ<MÆ>Ud>¯^?n<X>Lv>Ñ	2?`}:°"+:ë£=?RÝ1>R<8R<8îÉÃ<û ¤>!è@>,yZ?>JuÚ=ì¸.?q :îE::¼2?Aá1>(<8(<8îÉÃ<e^G>Iìò=äR?p=,d=)?èðO:;ã?:cµ
?|ä1>Ì2<8Ì2<8îÉÃ<L¶>n8>@X}?Þ§ú=[W·=èþ.?JG:×
S:l,?Þä1>=<8=<8îÉÃ<×¢>g4>­?]I>=ÏÏ=%Ãw?iUÍ:3I:ù ?í1>EH<8EH<8îÉÃ<$ôT>ê>ÙCS?4Þ£=l=Ce?Äw:·]:í?ò1>S<8S<8îÉÃ<ýË6>Áæà=ÈP?°=½=©X?Ýfå9Üü9Í?è>mü1>¿]<8¿]<8îÉÃ<{>Ò%>XÄR?ï=²=³9,?ýãC:.:P?©2>|h<8|h<8îÉÃ<=«>´>{[?17>m%>P'?è5:LÖK:Ýkã>½	2>8s<88s<8îÉÃ<})>ñ*>_?)M>¢J>Ä1?^ù:(sU:Y{?o2>õ}<8õ}<8îÉÃ<Þõh>Õ> »S?Mè§=¨=6½"?
	þ9):ýù>[*2>²<8²<8îÉÃ<Èb>­
>´RQ?:	=ûAb=,?6ø:·Ç:ìª?õ12>o<8o<8îÉÃ<³öá=¸Ô-=Hc¦?)¨s<0<ß01?Èíh9{Ên9&·ù>W22>+<8+<8îÉÃ<Õd>ÎV>S^?iÓ=ë =ÌÖ'?iâk:ý36::¶%?i62>è¨<8è¨<8îÉÃ<»ôr>o>Ï{S?õÒµ=à£=Þ)?Ðò:¢ùF:4ìÀ>/92>¥³<8¥³<8îÉÃ<OÎB>#Õê=]T?=æ=@=BB+?*ã9ÔÀ9ÚÊ?­?2>b¾<8b¾<8îÉÃ<gl>ïj>¯/Q?HbÅ=+~=7#?XÈá9kë9õ>P2>É<8É<8îÉÃ<§É>§9>Û[?ê{I>°ä>6-?ï¦::/?U2>ÛÓ<8ÛÓ<8îÉÃ<ìÔN>hcú=wS?L¡²==i$?'%ñ9êÄ9ø¿?Þm2>Þ<8Þ<8îÉÃ<y>>½ã=5V? ±=Ýs=^?jb>:©" :Ä-?!w2>Ué<8Ué<8îÉÃ<Ù,2>üöÚ=´OP?í¿=X\=W
 ?6'9Q?É93U>ö2>ô<8ô<8îÉÃ<ûH¦><A>~\?¥N¶>£E>½Ó6?­:9cÏ9s@?F2>Îþ<8Îþ<8îÉÃ<Æ:h>®$>$]?õvÐ=`:=M;?£0:ä:¤?z§2>	=8	=8îÉÃ<K|N>ì´ø=iT?6gÃ=è=µ¦$?Mì9Å:(³Ñ>Óª2>H=8H=8îÉÃ<Ï­ª>FÃF>4Ô[?¥Ö=Èv=b/,?<:Ú{L:q2?²2>=8=8îÉÃ<©>J>ÕÍU?þß£=.y=ß[(?B}Ê9} ¤9ë?ñÅ2>Â)=8Â)=8îÉÃ<D">WÃÀ=1W?7×,=Óò<·76?Öõæ8Ðêc9µ>VÜ2>~4=8~4=8îÉÃ<¢>~ò@>W?­ÑQ>f%>¡@"?:GÙM:¾&?ëÜ2>;?=8;?=8îÉÃ<Ç4="kß<	$O?èK=¥ÕÑ<Ò. ?zî·7Ü	9ÞÆª=,á2>øI=8øI=8îÉÃ<îG>§p>FV?ªö=ðF¹=ÐZ*?ì0:3:*ü>å2>µT=8µT=8îÉÃ<­%µ>1íR>eÛ[?'>Óï=0?xS:âg÷9¡ÐZ?üç2>q_=8q_=8îÉÃ<e¨>P>ÿ?«¯=T]=ÿIK?×R­9oú9þ,±>Oè2>.j=8.j=8îÉÃ<½Áª>è>yö¦?çÅY>Rà=·Ìx?¡ó:àI:Xl??8ë2>ët=8ët=8îÉÃ<[5>ç!>þvX?(>Æ=b=¼(?Éj:ÔÉd:CC?³ö2>¨=8¨=8îÉÃ<ÁÛ<¼Ä<).O?á9<|Ñ;m°b?<g9Ø8ÿ?[û2>e=8e=8îÉÃ</Äù>Y§H>fT?÷çG>}íü=UJ?Ø:xq:¿?´û2>!=8!=8îÉÃ<?¦yX>¼Ù¶?ª×>ÌC>ü?h&; 8:©]?ü2>Þ=8Þ=8îÉÃ<.W¿>;>(Õ?,>}>
>³?
;É:?Eþ2>ª=8ª=8îÉÃ<uõ>mK>³?þD>¦Õ=
3l?¬òU:ØJ:)2;?þ2>Xµ=8Xµ=8îÉÃ<ã>Mí&>c®?Ê×>¢;Q>?·	';P¢:÷?3>À=8À=8îÉÃ<Ò¹>­<>Ý*V?VÑ>"ê=
¾.?ë&§:þ@:Ç ?-3>ÑÊ=8ÑÊ=8îÉÃ< >Õ5>
b?íÿ>¸ç¿=­4?Ú5J:º#:67?©23>Õ=8Õ=8îÉÃ<}>_'>¸Ò[?	#Ã=g#=<2?£ö:1ø9ÏÞ ?ñ33>Kà=8Kà=8îÉÃ<s>ö]8>t Z?èÂ>\®à=÷Ì#?Â%¡:«i:#¹?863>ë=8ë=8îÉÃ<É>
	>¢ùV?ÄÎ>x$ñ=ÅH#?)e::L©í>ÿ73>Äõ=8Äõ=8îÉÃ<e÷>æÐ/>?wg?KQ>GµÆ=<?2í9Eå9Ãl?G93>>8>8îÉÃ<;LJ>U¡ï=X?³ê=>S¹=°!?ÿB+:h:f)?:3>>>8>>8îÉÃ</ø.>õÔ=UR?"ã=Ûk=v?ºÚ
:²:1Ô?Q3>û>8û>8îÉÃ<§Í×>¨Z{>ÇÊ[?|>@ðH>Æ× ?Ý»:ãÖw:Ü ?Y3>· >8· >8îÉÃ<ö>Q0>ÕöU?&­=3»e=]"*?ô;è9^ô:Ç½ä>`3>t+>8t+>8îÉÃ<Ö^ù>Êk>?$j>ÎDê=¼Ü?8N¬:M:ô¦V?b3>16>816>8îÉÃ<n:>&«Ý=INW?hÈ=÷È=ëÓ$?-f:ó³e:.6?To3>î@>8î@>8îÉÃ<n+>ð7#>N¶X?ï=¥aY=÷º#?
":ù¸F:ÊÂÐ>u}3>«K>8«K>8îÉÃ<dë>9,>Õ\?©41>sHü=
Ñ3?I:§<Q:+?M3>gV>8gV>8îÉÃ<íD=!n3=æI?MÜ2<<(?BV8ÙÕ8Î>>C¬3>$a>8$a>8îÉÃ<cÌ=[G+=x?-=J¥=k?µ :ÖÖ§9Dt?¹¬3>ák>8ák>8îÉÃ<%?>¬ã=JX?w¶È=}¡y=uÕM?dg:X;9yÍ?c®3>v>8v>8îÉÃ<?Õµ>þ\=>âÑu?Mý>ë.O>ßÛ6?¿¨¤:¤:ú!?¼±3>Z>8Z>8îÉÃ<®(y>>§çU?5Õ=ñV¤=C\&?éä9¼±í9!ö>Ð»3>>8>8îÉÃ<SF¢>2:>Ö_?	z>;Ó=d71?*¨$:Ô:à?n¾3>Ô>8Ô>8îÉÃ<Ûø>Ö&>ÉW?È+>°Î>_Ø'?ö~Ë:¾Û:y÷#?Ò3>¡>8¡>8îÉÃ<e<«<®©J?|
;	r;?K?(Ë8NJ9çv$>Bß3>N¬>8N¬>8îÉÃ<³P±>ÿ{P>%ºY?dÀþ=Ûº=s</?Ís1:ÇÖn:ß3¾>Fþ3>
·>8
·>8îÉÃ<ÉÝ§=×T=75J?¤ÉW<Hb-<íM?ÉE9Ô°H9£:?âþ3>ÇÁ>8ÇÁ>8îÉÃ<í>ÈZ+>êX?9>=>Rà(?yn:fY:¸?ÿ3>Ì>8Ì>8îÉÃ<aã©>åáB>Ô*_?UÚ>
;>t4?â>:n¿&:TEë>4>A×>8A×>8îÉÃ<E¦>-&>;¬X?Ê>FÞ=Þ'?=%:ÑN:ÄÌ>f	4>ýá>8ýá>8îÉÃ<RT>ý=ÿV? )»=,ô=wÂ?
	:¸]: ð>4>ºì>8ºì>8îÉÃ<K>Íô=(MT?n·=âÑ=ªw$?ª!:Ô9!:7Ð>Ç4>w÷>8w÷>8îÉÃ<;¡½>C>ÖJ®?õ·
>9Å=64?|:Yj:Rôã>4>4?84?8îÉÃ<Ð Û>3ï<>°t?ÏÉ>iÖê=Pï?ÌOÛ:>:¾?Ø4>ñ?8ñ?8îÉÃ<­>ÂK>ÍAZ?È^*>cý=@ ,?(:IS:á?[R4>­?8­?8îÉÃ<zÌe>0ê
>7¾S?ÇÇ===)?îL:Î:qsø>V4>j"?8j"?8îÉÃ<Jn>ÀÉ>d7Q?o\=Ùp=ÇÑ'?N§Ô9bý9:­Ö>>X4>'-?8'-?8îÉÃ<®3=j3=­ÁM?1úK<XF<A?¼[¸Ä8¯O¾\4>ä7?8ä7?8óýÔ<½>\>ì>á$W?çw=, K=X&?¦E9949S`?¶u4> B?8 B?8óýÔ<r>V3>þU?lÓ>ã={-?:!:p:SÕ	?Ty4>]M?8]M?8óýÔ<À¢>ÄØ<>&q\?´ã>­±à=@¢)?×þ2:v*J:Þ¨â>#4>X?8X?8óýÔ<Ú­>÷âO>V?LKÓ=E9£=b²%?úp:²M:®l?¾4>×b?8×b?8óýÔ<Ó¹5>6Ý=!NR?,=¼l=ñ4)?eO9ä¬9 ÕÉ>K4>m?8m?8óýÔ<)Ì>Ý>u_?Ëª2>ç>'?lg:N:º]?÷4>Px?8Px?8óýÔ<vÐ>&7/>sI?Àa{>CÁ>ßp?$¿:hª:aè?B4>
?8
?8óýÔ<ý¯·>Ú²Ë=ÌÙæ?)Ûí>ÿÓ[>I?|W; ¬:är>?Þ¡4>Ê?8Ê?8óýÔ<4¤>¬D>§fV?®7×==÷/?Lz,:Ï,:?è¬4>?8?8óýÔ<©g>Ú'>PX?×2>Qá=DÈ$?2:fï9Æù?¶4>C£?8C£?8óýÔ<i
t>ú>L°Q?ñ¯=q®=e#?êv):ÆV5:<ï>Ö¼4>®?8®?8óýÔ<º=[q7=&ùI?_9<ª<p ?9£}96ªæ>À4>½¸?8½¸?8óýÔ<jå~>PC>DWe?±«þ>¡­>|¾;?¼L: b+:Ð?¿Â4>zÃ?8zÃ?8óýÔ<_2«>¬HB><a?Ó	>Í=ÆÈ+?û|::Î%:
L?Ë4>7Î?87Î?8óýÔ<7>Xá4>*ÙX?>¶£=¹Nz=]o'?>öD:5:IU5?*Ô4>óØ?8óØ?8óýÔ<:>µ5>euY?*>1×=}"?YÃO:`M:¨|?¢Ú4>°ã?8°ã?8óýÔ<js=>'Qâ=pLV?ê¾Ô=Ù8©=ãë ?¥ ::Ô?Îø4>mî?8mî?8óýÔ<j¯>Ú
L> G\?|Eÿ=ÐÄ=&?öÒe:¯h:Úü>yù4>*ù?8*ù?8óýÔ<eu¾=Òh=¬kQ?§=w=l=õS?Æ-9ZÐo9M¹>½5>ç@8ç@8óýÔ<gLI>>÷=tP?=R~=(?;Î9o):¯>"
5>£@8£@8óýÔ<¸$>úQ¼=tÁ_?WÊ¨>«Sb>ë>?mé:¬¼9îÕP?ñ5>`@8`@8óýÔ<3<¹»=<µN?à½Ð;v»£;Ï/#?ëÎ88H A?{
5>$@8$@8óýÔ<¡.~>Ýõ>V?|¤=(Äv=ô/*?xP:Û 9:2=?V5>Ú.@8Ú.@8óýÔ<²ã>69>[?xb>Ó° >áe4?ÚÍ¼:WL:Æª?t+5>9@89@8óýÔ<Ù>ºô4>úrV?C?ð=^´µ=_=)?ÈýI:o;:RÓ	?>5>SD@8SD@8óýÔ<¶¶>6O>a?³¶>º½¼=ð/?äëm:ËC:²?C5>O@8O@8óýÔ<FE>æñ=a?íº=à>=%g;?>HÐ9ëJ:
Ë>ëC5>ÍY@8ÍY@8óýÔ<jþ>êû{>áF?(?µã >¥O?(QÒ:×'B:§?^5>d@8d@8óýÔ<4à>]£I>À?Ô{>ØÀ>¿P?å¸{:S#:ªM?
5>Fo@8Fo@8óýÔ<q}u=Ì¢=ýÝM?ÍKS<u¡3<]?ã¼84LÓ7ÆÙä?ä5>z@8z@8óýÔ<ç3=(=tO?±-
<øì;:Û?í7ÇÌ°8y,>é£5>À@8À@8óýÔ<ýÏ±><9>¾u?þåZ>1	>"B?¾:>:	ã-?Y¤5>}@8}@8óýÔ<Ï>Ô{>j?£7>ñÚ=VØV?3Cþ:÷:st?¥5>9@89@8óýÔ<"ÉÃ>êÝV>Di?X
e>]Þ>É<?èh:sMq:·{?·5>ö¤@8ö¤@8óýÔ<?=¸)=¨ÐL?¿_;<+S"<À?ò5
7+õ8)Q=é¾5>³¯@8³¯@8óýÔ<p±>®YK>Î`_?Ï³î=@w¯=W!.?Ä:á}:?[Á5>pº@8pº@8óýÔ<=ÀÏ2=iL?kÕå=åmÀ=qá?þ9S¬9Y>Ó5>-Å@8-Å@8óýÔ<4'¯>ÅO>KÏW?xÖ=Æz¢=Wõ(?yÕ0:¡	: .?yÜ5>éÏ@8éÏ@8óýÔ<
±·>çK>Jöf?¼'J>«>:??¯l:ÒñC:Û?Þ5>¦Ú@8¦Ú@8óýÔ<]Ð>8A*>_À?Ú?å>¯Êb?ß»;æ®:Jíj?æû5>cå@8cå@8óýÔ<¦5]>Ú>æN?wt-=
=k}?­ûú8æ£9÷E>­6> ð@8 ð@8óýÔ<ÊU¨<Q<nN?i~<
Äf<h?\\¶ÛR9Ã*¾».	6>Üú@8Üú@8óýÔ<¶K>ÔÑ>N2e?¹!>LèÄ=¢&?C`Z:RG:°<?	6>A8A8óýÔ<-T>sýÞ=Ôs?Mâ>ë=ë?L$:.q:G	o?
6>VA8VA8óýÔ<?ìm>^É>ÁHU?¬`±=¯%=å"?¼%2:uó:".?È+6>A8A8óýÔ<A:ú>á3z>C?h÷`>lë=÷u?³wè::PT?Z-6>Ð%A8Ð%A8óýÔ<Ý´ä>)A>÷E?ù>e¸(>.D?¨¤:ß]`:ä&;?Ù-6>0A80A8óýÔ<µI?/+Y>Nû¯?Üâ­?z:?¢n?è;m;;{?±.6>I;A8I;A8óýÔ<:Ô==cT?©d=8é=LºB?ìÂ9Ü³t9ÑëK?½/6>FA8FA8óýÔ<w¡><Ã>Rj?ä>Ç:>8ÿY?m"¯:¹:ß?96>ÃPA8ÃPA8óýÔ<(qÊ>¡ßa>wqe?ãü>õ¹á=5-3?Æ:Iz:Ö?
P6>[A8[A8óýÔ<Î¯Æ>ÄOd>LÈ^?ã¨ú=Ö°= Ä5?N|:+;:7,?	\6><fA8<fA8óýÔ<ù>¹¡)>p R?°+Î=Ï=:'?V%:öd:©Ò?u6>ùpA8ùpA8óýÔ<Ï+·>VP>Ï`?9>O>o1?-k:({:My!?6>¶{A8¶{A8óýÔ<nÌ>;9>íV?=B+>[?>ß"?gý: P:Ò6?x6>sA8sA8óýÔ<Ô?>Õé >×eR?2TÊ=ýÉ¡=Â ?o3:h\%:?
?6>/A8/A8óýÔ<xt¦>½ @>ÏÊ]?ý¨>üÜ=ó.?õ`»:¾:f/?;6>ìA8ìA8óýÔ<¢û>²K2>Ñ§[?ÊÃ>Ã> ª2?µ^Â:Ó9:$?Ã6>©¦A8©¦A8óýÔ<Úq>æY
>¾Á_?¿©+>ú>*%??>:Gn:a#?ª¨6>f±A8f±A8óýÔ<¨P>û=µÌT?r=r
z=6?6L:S¼:Î?²6>"¼A8"¼A8óýÔ<bõ>{Ê>3÷W?ï]Ñ=Ç=º'?®wJ:vzC:?ò¸6>ßÆA8ßÆA8óýÔ<Ç»>ùþ">.U?Å>ÿÎ=À%?Ö:¿@p:ÉG	?ïÔ6>ÑA8ÑA8óýÔ<V>^B#> ìX?g÷ê=W¨=+{2?r_:eHq:?¸ê6>YÜA8YÜA8óýÔ<V|Ã>©%a>!F^?¤>«rß=­,?Â¤:ÜÕ:c#?î6>çA8çA8óýÔ<NÄW>ýÀ>Q?,¢=)ýy=U&?äÄ):µ :Ìä?Êï6>ÒñA8ÒñA8óýÔ<^ÚÇ>x[>öi?³eñ>¦·­>VÞ1?ylÒ:mq¢:§Î%?°7>üA8üA8óýÔ<×>»">LX?Ñ×>`YÜ=9ô%?e \:9J:Ð$?m&7>LB8LB8óýÔ<y«>r;>º¨b?}?/ÃÖ>Ï/?
:¾,:°É?Y+7>	B8	B8óýÔ<ZD>i10>ÙT?å=a±=JK%?ä:*:×ù>.7>ÅB8ÅB8óýÔ<f>R=Á\?Ø¹¿>b>Ü
.?;;[?.07>'B8'B8óýÔ<_>F_">
ßT?ùé=ËV±=à(?øçÙ:¼¼:dÈ?JI7>?2B8?2B8óýÔ<eYÖ===âyO?¶Òx=vH=á?ÕPw999Ùë>]7>ü<B8ü<B8óýÔ<ÿ¤>ðC>ûW?0b>ï=¨?÷h:ÆS5:DÓ#?¿_7>¹GB8¹GB8óýÔ<N¤¯>ÌR>U?ÙW!>¬÷=^Î&?ËG÷9û9¬,ü>bi7>uRB8uRB8óýÔ<¤Fm>wÅ>T?S?rÌ=fÆT=Öf)?+Ó:»:Uè?q7>2]B82]B8óýÔ<´pM>/»û=ìP?âX1=rc
=À ?õ'0:Ê}
:»Ï"?à7>ïgB8ïgB8óýÔ<_Ä>Ðab>8^?Q&>w}ô=Dt.?.ÃY:ÿî:D}0?Ì­7>¬rB8¬rB8óýÔ<a¨>y>I>
2V?+)>½¡>Êj'?¯Ú:mÉ:E?Â´7>h}B8h}B8óýÔ<1×ü==]þ[?áy->©>T$?&:§o:?¿7>%B8%B8óýÔ< ¯>XªJ>M6]?wé=Í¬=í£,?#ý:qÚM:óå"?&Ì7>âB8âB8óýÔ<ç=*=´¹M??ÄF<³(<n?¥O8Ó'¿8
>=à7>B8B8óýÔ<É9>àºã=P?w{=¡ÝM=4ý%?
°9Óoï9ä¸¼>Éç7>\¨B8\¨B8óýÔ<¦u<`<©S?³ý<h\<Àû?·µC9ÿ9ï-?®
8>³B8³B8óýÔ<Mt>ÉI>[?Üú>6Ì¼=áã.?!ô7:­ÒS:QÞ>!8>Õ½B8Õ½B8óýÔ<ßÒ=~Ñ'=$L?ë<O|õ;|6?59X+8¦@¼8>ÈB8ÈB8óýÔ<íÚ£>»&>>ÿ\?X}®=Âv=U5?::æØ?e!8>OÓB8OÓB8óýÔ<>p*©=ÎüY?û>©=È=å$?;?:L:XFï>$8>ÞB8ÞB8óýÔ<OlT>®>òQ?2°Ê=4=ký#?!§9DÆÚ94Ã>|D8>ÈèB8ÈèB8óýÔ<á©>Òµ9>h·Z?;¨
>×=ª$?'iN:ÎÁ:¯@/?ïI8>óB8óB8óýÔ<ß>÷Z>W¸?"¤=1=t#?4#:à:6ë>HJ8>BþB8BþB8óýÔ<Ý­x>îË=n?ú<>Ý¡=ÖS?Ð :µ
*:ÿ¾_?U8>ÿC8ÿC8óýÔ<§jh>vÅ>[?Ö'>Vô=¬/?òjg:²as:ujó>a^8>»C8»C8óýÔ<É:S>+>ÇóR?$·>:Ý=ûã?òú¸9:Âº¶>\`8>xC8xC8óýÔ<Åd>¦í>ÔzX?>Ëã=5Ó)?7v:^öj:W!?}8>5)C85)C8óýÔ<&q>¿Þ>ÜS?!=Rd=«Ó%?v%:è9¬6?Ø8>ò3C8ò3C8óýÔ<®°=qº<ê¸N?/Ùæ=¢ûÊ=a?XwQ8Ò9{µ=(8>®>C8®>C8óýÔ<[U=0ú?=ÿwL?E<*<@Ð?	9ØÓ/9ÔÇ>Z8>kIC8kIC8óýÔ<k>ê`>[ÉP?£Óî=£Ã=
B?DÔ+:s?:8±å>H8>(TC8(TC8óýÔ<Ú>].>¨W?Îà=ZJ¨=ü*?d$:^ù9í|(?C8>å^C8å^C8óýÔ<[m>F(>twW?oïq>_y+>Ø4?;ÎÍ:ñ[:%Æ+?µ8>¢iC8¢iC8óýÔ<J½>¡%>£[?\9	>¨tÊ=+-?±\ :>¢ý9°Û!?P§8>^tC8^tC8óýÔ<ï
>B;¨=mRW?§ñ->¼ >ÁÄ$?O::ðO?±8>C8C8óýÔ<À­=0=ºuM?Ù±?<ÇÁ <9¢?bFí89bQê>³8>ØC8ØC8óýÔ<&,>¨Ñ=3R?I =ØøZ=%?Oá¬9¼ã9úôÂ>«µ8>C8C8óýÔ<DÊ<M{<ïN?4Ñ=;TÌ:ª?i_8ín9|ð=;Ç8>RC8RC8óýÔ<ahâ<<
N?7mH<|x5<Ý^
?éuf¸|"H9@e¾
Ö8>ªC8ªC8óýÔ<r>^!>£[?ÒÕÍ=^g=Ö)?Zvl:(îK:Rk?qÛ8>Ë´C8Ë´C8óýÔ<G»)?Ø;>kÙ¡?5dª>_ÒT>öL?ÊÛÕ:ûÂ:¶à0?¼Û8>¿C8¿C8óýÔ<*!?üÎ7>á?3`?ØT>]u²?º¥.;[:WH?yç8>EÊC8EÊC8óýÔ<[Ó´> R>æÇ[?4%.>
Ý>¥+?%»K:v"$:á?nñ8>ÕC8ÕC8óýÔ<×b>Æ>à
W?l¾=1=f?á:é:v?)õ8>¾ßC8¾ßC8óýÔ<>û><V?ÀÉ>óxð=ôØ%?q:·¶V:¦?_9>{êC8{êC8óýÔ<ÍQ>ë(9> Y?äJÉ=Ñ=î(?y§A:$¨:ù$?Ø9>8õC88õC8óýÔ<UõÝ>ÀÞ=_ÿ?¸r>iF>G3r?¤Ý9÷íÍ9SÄ	?9>õÿC8õÿC8óýÔ<§?í]>Ò?ÄÊ>Hö)>V?ö¬;»E:jb?9>±
D8±
D8óýÔ<>Âö->dX?@ÿ=sÊ=ª!?ü·.:-R&:|v?9>nD8nD8óýÔ<²>ã $>Ú~W?`ä>V6ö=Vø?n8d:|£Q:xX?A9>+ D8+ D8óýÔ<±ó>Ã«:>xüY?V:>&çN>Ê)?*Ü|:kîG:Ñâ!?¶9>è*D8è*D8óýÔ<i>à8>*iZ?¿o>©Ê=¼"0?A:§
R:K*?'%9>¤5D8¤5D8óýÔ<r§>KáA>o3]?SÍd>ï1>÷7?¯}:+G:*"?WH9>a@D8a@D8óýÔ<Ôk>÷>³§d?bÀþ=b¦=!PD? _÷94Ç9¤«?P9>KD8KD8óýÔ<MðW>ìXÿ=}X?vT>*Ý>Ð)?FÊ:<:Ò2õ>áX9>ÛUD8ÛUD8óýÔ<òYÕ=e=3K?~ =2né<ÃÍ ?oî8Å(S9¥>©Z9>`D8`D8óýÔ<pÐ{>(¶>uT?-ï=Êh=®-?} ¸9»Ñ9d¿à>=a9>TkD8TkD8óýÔ<Xª> êD>àt]?_F>ý>îÇ)?/º9¾¤W9ëÞ8?úl9>vD8vD8óýÔ<J~^>Æò>çT?(gÞ=Î®¥=ÙÑ+?rK:6L:[
ÿ>¦m9>ÎD8ÎD8óýÔ<d)
?Ýl>q{?°/? ²>Û|?=ñ¯;±I;_?âv9>D8D8óýÔ<Ï[þ=A=±pL?®É<¡<; ?¦J9rLð8'ÏW?~9>GD8GD8óýÔ<bÊ>%3æ=29á?ìu>Øÿ>kI?Ê ±:Ìn:qÇ#?¿~9>¡D8¡D8óýÔ<E Í>>© ­?=w>>ß¦i?'sý:ò:53r?9>Á«D8Á«D8óýÔ<o>SI>zÊb?¯ÚW> '>ÆQ%?äÞ:ãp:`¥?¥9>~¶D8~¶D8óýÔ<ò`>âm,>¬§i?­>Þ=µ=ôE?d¿:AË9´3?ê9>;ÁD8;ÁD8óýÔ<ÊI>i/>KdT?àê=ÎU=Ì¬9?çI:ªõp:SÖ>Þ9>÷ËD8÷ËD8óýÔ<~(>½i+>OT?ü)â=Àrµ=I?Jî9:ÅÙ%:X?}¡9>´ÖD8´ÖD8óýÔ<Xï?>|ë=óP?ªC­=5=?ç?¥:Ú<:¢Á>»²9>qáD8qáD8óýÔ<e£>öI:>]`[?²>|Õ=d-?=Ð=:¨H:ö)ò>4µ9>.ìD8.ìD8óýÔ<õKT>_ð=õa?Í;$>ÎÃü=ëU&?é\:;gp:ã?É9>êöD8êöD8óýÔ<Ym®>CMP>W^V?rå>EÈÙ=Ù-?~Ü:·|:ç·?GÌ9>§E8§E8óýÔ<ôÓ¹<çHm<|H?w¥S<äÙ+<¤?^%¸j-6Æ²ZÁÛä9>dE8dE8óýÔ<Eª>w&>¨5X?Eu>Ü©×=¢%?B\:¤ý:Ãù>wå9>!E8!E8óýÔ<^Íq>è>ÇX?|UÜ=cï¡=().?°/:V¼9ÐC?þå9>Þ!E8Þ!E8óýÔ<Î>!
%>¤_?,{Í=%W=9:?WU:Vb+:ÉU?ué9>,E8,E8óýÔ<Ó>Æü(>VU?d>¯>Ó=â)?ÍkO:ì¨Y:-õó>:>W7E8W7E8óýÔ<²Ûó>F">ÆYÀ?÷w=>m$¯=]x?XÑd:fÚn:>õ>Ç:>BE8BE8óýÔ<PÞú>:(>cá¾?®>c	>ý?LÇ:©]:fâe?|:>ÑLE8ÑLE8óýÔ<°É>ªu>+T?ðU=³k=¶(?D÷97ö9?-:>WE8WE8óýÔ<ñf>²!>#~V?.>
äÔ=°#?N:¹>:	
?7:>JbE8JbE8óýÔ<ÐØ³>c,K>Åb?X½¤>°ýc>gú8?é:îÚ1:³M?Å@:>mE8mE8óýÔ<Ù>0wo>h?Ç?>>Aÿ="Î>?V¼È:ö¢:£«?iA:>ÄwE8ÄwE8óýÔ<Ì:=ø[8=9ªI?Ê6Y<°><O?ë|9Óï8 ?wB:>E8E8óýÔ<_>O$>Ðc?~}>4æD>5Ê$?R:}:°?¾U:>=E8=E8óýÔ<Á>Ó~>cÓX?oÆà=U¯=ó$?¢ :tÕ:å?4q:>úE8úE8óýÔ<¤»¦>Õ«D>ËY?H¥2>¥L>"D*?ëÔ:|a:JR?ï}:>·¢E8·¢E8óýÔ<DW>)
8>$=\?'<>j>Ã#?[JO:Ag3:å?(:>t­E8t­E8óýÔ<Óm>&ö>bïT?ºìÊ=7=S##?<ìK:j[:³í>¢:>0¸E80¸E8óýÔ<²H>>Oñ=ÏéT?6D¥=Fä=þ?!n_:è0W:æ?d:>íÂE8íÂE8óýÔ<#¡¸>çNP>gæb?ë§í=Ù¬=ÊH0?{Öm:aä<:Ø*!?¬:>ªÍE8ªÍE8óýÔ<&×å>¾ó>¶$d?ò@>Ô,>Æ=?IÖ:7ü¦:bu$?³:>gØE8gØE8óýÔ<Is<Üô<¨çS?ã<@²î;`ø#?[ûJ¸Ãn9§>Ú½7µ:>$ãE8$ãE8óýÔ<ÿ=	á¤<×I?<õ<ò?ä¸ë}8ýè¿½:>àíE8àíE8óýÔ<Ía{<<ÕS?:ü<>$ò;0+?19\¶8x?Â:>øE8øE8óýÔ<ÿU>>OVT?uó=ôP=P)?H:è/:©Þ>Å:>ZF8ZF8óýÔ<0z=)=ÃK?ë2<ëu<·¤?FÃ¡7¼8t'>Í:>F8F8óýÔ<ÕFZ>çY>"ÿW?ö¦=lý=êS ?Ô9£):k >¤Î:>ÓF8ÓF8óýÔ<û>«=UY?ãiÉ>5>óî!?+
;´û: ?¦Ð:>#F8#F8óýÔ<2Òà=x=vW?$u=i=p?W:á:¥}
?%à:>M.F8M.F8óýÔ<Ò=>æ>ÔQ?|Í³=¼'=5$?F:ó:ìÐD?â:>
9F8
9F8óýÔ<4J>G»ñ=ô#V?å_Û=Xº§=çi'?7:¤òH:gâé>6è:>ÇCF8ÇCF8óýÔ<zÒ>F5>bÑW?Iì=æë®=¨ç,?\:+U:Jn?ãö:>NF8NF8óýÔ<à¯>9UC>,te?à>>ùA>Ñ×2?VI°:oÙ:úÜ?ø:>@YF8@YF8óýÔ<¯â=ô6=ÅP?¸K<n­<ÉÚ$?Ä8,Ó9M=!ù:>ýcF8ýcF8óýÔ<Øóñ>¨Ø<>Ñþ£?Ü>GL=3r? hÁ:%³#:ß:?Ëú:>ºnF8ºnF8óýÔ<cU>§
û=Y?Ý71>Qä>ú´%?|MQ:*0:1%?;>vyF8vyF8óýÔ<_Ô>i&>¹Z?íJõ=ÃD¾=;%?=:Ô0:6	?t;>3F83F8óýÔ<¬¨>fâ8>aS?)CÕ=¿Ã©=ðË ?ÉÑ`:é0:áñ"?½8;>ðF8ðF8óýÔ<õE>ú>G]?½xñ=n®=Q21?b:v1q:¾À?uI;>­F8­F8óýÔ<Ì>5>åY?£ë#>yýê=2?O=:²':ø?®M;>j¤F8j¤F8óýÔ<döh=·=}O?aü=<]ÿ<·a?¸9Å(9¨(?uR;>&¯F8&¯F8óýÔ<ÒJK>Êô=@T?q]¤=¤=¾%?rç :Àº:Þ?Ûk;>ã¹F8ã¹F8óýÔ<Èa>úÝ%>ÝK]?Íý=ÓS½=$+?Ô:$g:V¾?q;> ÄF8 ÄF8óýÔ<Fà<µF@<æ5J?TU×;¸¹;?W4[î'9o©c:6;>]ÏF8]ÏF8óýÔ< R³>èâL>y`?Ö£
>	¦Ç=I5?§©:5 :x?;>ÚF8ÚF8óýÔ<GTÂ>sâa>Ô<\?-c>Ýee>Ù.?íX:1â|:
?S;>ÖäF8ÖäF8óýÔ<S»l>(	>qí\?öï÷=DÏ¥=mf??ëÓ9sÚê9ç>Æ ;>ïF8ïF8óýÔ<Í)>ÞO$>E`Z?æÎ=Æû=Ëà*?÷ç:®¾í9¦?­;>PúF8PúF8óýÔ<TN>ëTö=z¢V?bÚ=O;¨=Û(&?«\:[¸':h(?X½;>
G8
G8óýÔ<pðL>þ÷=S?¬#
>&À×=:x'?ß:\a:ip'?=¿;>ÉG8ÉG8óýÔ<½=æ>b>V±a?r)>-óó=ü÷1?
©:×+8:ÚÖ2?É;>G8G8óýÔ<(s£=K=ÄM?g\<½<<E¥?Ñß89Ì7d9AaÏ>?Ù;>C%G8C%G8óýÔ<^f¶>°gO>Ú"a?-n$>¼Çî=ÓI0?+£W:CM:]L?KÚ;>0G80G8óýÔ<ª»R=Öÿ</ÞR?vã<$Í8<08?&97¤@Û;>½:G8½:G8óýÔ<N~=tê-=?êH?d(<KY
<u?iG8D9uÅ=ZÝ;>yEG8yEG8óýÔ<¾>¿×$>Y?Á°Ü=§û£=C,?«0):Yø:!§?ãî;>6PG86PG8óýÔ<ÑEw>^>'SU?&r>Væ9>&»&?:W:(I#?Mô;>óZG8óZG8óýÔ<Iý >Ö;>(i[?¼ã=ý<±=5x$?ÂL:R{q:ÛçØ>Ñû;>°eG8°eG8óýÔ<Ko<	¨<%~L?j¶;É®;Ö?J9Â3p9õg×>Sþ;>lpG8lpG8óýÔ<,a¶>¼?>Ñs?a2>îµ=W6?â%g:I:Í.?Ãþ;>){G8){G8óýÔ<$Ö>hù">{e?Sì>nÔ¤=ÇVK?­a:CÇ :ro?<>æG8æG8óýÔ<­Á>ËZ>ôjb?ôì=ìF=
E?atX:êw-:¸?w<>£G8£G8óýÔ<Ö6>%M4>ÖõZ?éwï=8|³=ìÆ*?5ñp:[b:ð?<>`G8`G8óýÔ< ì¾>	ýO>þj?;ç®>A/t>È]7?pg¦:ðwj:d¯5?<>¦G8¦G8óýÔ<R>ùhì=_gc?{H>þÆå=ì^?1¸R:-9¼ªÒ?ê<>Ù°G8Ù°G8óýÔ<Í^=%À
=®I?<Î=
<L?æ8EÜÂ8·.¿> $<>»G8»G8óýÔ<	³=Îb=ÌWK?×l2<TL<8 ?ôFº8k;a9>¹S>(<>SÆG8SÆG8óýÔ<[>#Úê=IÔn?<÷=½Þ<Î[,?Ä6&94cV9ØyÆ>(<>ÑG8ÑG8óýÔ<ô>x%>0"`?'×ñ=M =dA?eéI:qÁ9t?Á:<>ÌÛG8ÌÛG8óýÔ<3ü2>Ø=z S?8\>g,>5'#?Ã:[YÉ95Þ;?W;<>æG8æG8óýÔ<Ð>µÖ>løT?¦=^Sy=Äù*?ÄM:B[Z:ºñ>NA<>FñG8FñG8óýÔ<hé>>Ç:V?q£¸=µN=Ê¦)?
X:::âú>vF<>üG8üG8óýÔ< T>!8ó=F_?£Ú¨==¢0?÷Ï.:ÉÊ:?²d<>¿H8¿H8óýÔ<Ý÷>nd/>1äZ?Ok?>I>Îÿ*?3Ç:n7:qT6?Ge<>|H8|H8óýÔ<½(>.MÎ=dP?=öò]=Bö?¼9Ü9°Å?Ôt<>9H89H8óýÔ<¶=ÍS?=J¨I?|>< <É?þS9[5f9-=ë>­<>ö&H8ö&H8óýÔ<?N}>«¶>7PT?p=¥ôU=8$?Xcª9®æ9Ö'½>Ï<>²1H8²1H8óýÔ<«1n>â>ftZ?Pz>o;>Ýï*?e :B:{?7<>o<H8o<H8óýÔ<.8S>4g>¶SO?çz±=ï=a«? 5:°vß9N/?§ª<>,GH8,GH8óýÔ<âÏ!=z)º<æ^?²c<Æ <
ö@?H°8ÐFL9Jë\>´<>éQH8éQH8óýÔ<ÙÆo>ªÎ>§kU?þQ>H*>KÙ?4:Wò]:,A?iº<>¦\H8¦\H8óýÔ<¿ÒÂ>Zb>nW\?Øö=v¹=Ý)?#:':$íÅ>Ú¿<>bgH8bgH8óýÔ<5¤¯>dOH>y`?p^>EÒ=Z+?¾Co:Âr:ü>À<>rH8rH8óýÔ<S>Ûõ=ÄÊ[?bûð=¹=¢&?]
V:Áï :f<*?dÈ<>Ü|H8Ü|H8óýÔ<IBi>Ü	
>é±S?²7=Î_s=C ?çjs:y»3:ÑZ-?ºÕ<>H8H8óýÔ<0,>,>VøW?Å=­ã=J$,?nºT:¾M:Ë?oê<>UH8UH8óýÔ<rÂÈ>Ã:L>¦{?ÐQ>££
>îV=?bê:¢D­:J&-?Øö<>H8H8óýÔ<×>]à0>¡åY?/ª=uy=±¥.?ÞÑ®:¦:~!?bþ<>Ï§H8Ï§H8óýÔ<º?>îÿ>1U?­À=l¸=¶j*?Feï9Î9ÕX?:=>²H8²H8óýÔ<ª>G«(>xjX?Ã>Ê<é=DH#?ä:åpØ:-?¼%=>I½H8I½H8óýÔ<(??~ï>/«?+Ë¸>5C>ñWr?:ù:£:õC?á+=>ÈH8ÈH8óýÔ<Í>v->ùNT?ßâ>[|Å=ø^(?xü:<Û9#'?Å-=>ÂÒH8ÂÒH8óýÔ<
>Ùª
=®@V=þu~<u?Í9.¯=9%>Õ>.=>ÝH8ÝH8óýÔ<ÌÉ>0ñ=5øÕ?éJ>F»=?bT^:Ò:àQ4?S.=><èH8<èH8óýÔ<Õ¦Á>r|>åO¸?÷{>»»=}Ë«?yÚ:ÈbN:? 3=>øòH8øòH8óýÔ<lX>¡,>F_?:+ø=G½=âÒ'?ï¨i:ãHC:4'?CX=>µýH8µýH8óýÔ<>Õ*>ÑöY?[R=Ï#D=Ê(?YÂ£96G:qg£>`=>rI8rI8óýÔ<>>ú1>éVV?/jM>>Y¢.?¦n:·ÕJ:·?j=>/I8/I8óýÔ< ç>"0>y[?§í÷=Ë³=J³0?#Èe:\-::ú?Ýk=>ìI8ìI8óýÔ<T%>ÆÙ/>­}]?;ô=Dµ=ïj,?}¸:he:¥ã?Ép=>¨(I8¨(I8óýÔ<c¾>ÂöV>Ó»b?÷(>ÞNæ=ØÐ;?V§:g:@A$?ôw=>e3I8e3I8óýÔ<$¸¾>Cê]>A\?Á
7>Vú>+-?ý°®:~:0?[=>">I8">I8óýÔ<¯¤>Ýì>}¦[?ä=§ñ^=#R,?«áU:<k:«K?=>ßHI8ßHI8óýÔ<â%>
>µ_?<
S>B·%>7#?Q©:Ð}:fÒ?%=>SI8SI8óýÔ<Jn=X¦Å<ë3M?òX<Y<qr?:ãF8É	9Â8>u=>X^I8X^I8óýÔ<ç{¾>xÇP> i?·Ú>	SÉ=¯¼:?f.|:(¨:ÂR?L=>iI8iI8óýÔ<¾(><Ø6>Ö^?ReS>Ë'$>êÕ$?\a:"Æn:l¹?¿§=>ÒsI8ÒsI8óýÔ<;>ÝN >#V?d'Õ=B£=,'?ÿy:::?åê>¥±=>~I8~I8óýÔ<lq>tÐ>U?~§¹='Y=¬F!?¨7:f±:ß?ÝÎ=>KI8KI8óýÔ<`ïª>EH>ôÂZ?w)>×>°\(?¿óx:[m6:_­.?å=>I8I8óýÔ<b_>iü>èc?Jê>ºX><?Î¥b:tC:jm?£ë=>ÅI8ÅI8óýÔ<>¤->B_?ª='tn=½7?·ål:ûEf:®?Åì=>©I8©I8óýÔ<×¶®>ù­L>qZ?eQ>]#>Wg$?¶Z:c!':l'?ð=>>´I8>´I8óýÔ<}>h>OðU?úå±==í(?sD:h%:I?Åò=>û¾I8û¾I8óýÔ<~¤>_@>|·Z?«Ü#>å|ù=#(?qG©9ðã¡9×?Ðú=>¸ÉI8¸ÉI8óýÔ<Z´>wÇW>øU?wº>$Ä=Òó(?£Ãu:³Ë`:ð?N>>uÔI8uÔI8óýÔ<ûª>`W;>üh?!>rÜj>Té&?d?«:BI:¹
?n	>>2ßI82ßI8óýÔ<Ý>Hì0>UÝ^?Úñ=Ü¨©=w6?ð!:rp!:e?Å>>îéI8îéI8óýÔ<>Ô À=±8S?Èî±=©Ü=Ñ ?Hm#:+C:çüÕ>>>«ôI8«ôI8óýÔ<l¯>:>
½p?Yq>³ô×=¸µ4?È:´³x:?Ä>>hÿI8hÿI8óýÔ<>¯_;>täW?¢áÚ="+®=EÜ ?þÐ9h
ü9uDÔ>%&>>%
J8%
J8óýÔ<)>D34>JÍU?kbæ=©®=UÖ(?ê¦O:NÔB: l?YA>>áJ8áJ8óýÔ<¿Û>c>q(w??Y>Í¤>Ö =?OÏ:àÈl:d?iM>>J8J8óýÔ<Wx>»">ÈY?¡2=æwY=#*3?o:Ó¼9I?RS>>[*J8[*J8óýÔ<W>þY>,î]?üTî=p­³=ãÈ)?ÄÆ9#Ö9-í>ÂS>>5J85J8óýÔ<öÜp>Æ{>D@e?ßö=<0¤=É??Àµy:v( :"G?Ye>>Õ?J8Õ?J8óýÔ<¹>æ>?°
?°vÑ>3+-?KèL:É !:SF"?h>>JJ8JJ8óýÔ<[êN>úÄø=õíT?<îà=ze®=%?EP:y:¡ÕÕ>w>>NUJ8NUJ8óýÔ<ly<¾,<bIS?Z<ý"r<]±? Z9`X³9Îø>m>>`J8`J8óýÔ<(`>©>WóQ?úÂ·=xl=MÝ"?+åÒ9O:õÊ>>>ÈjJ8ÈjJ8óýÔ<áD=L*=XK?c9
< @è;[?"âp9K9²ïD?Õ>>uJ8uJ8óýÔ<k«>e¹+>¾¯T?Mç=À½o=íE#?çÕ9Y:­«Ó>>>AJ8AJ8óýÔ<P	o>¸v>ÄV?Mæ=-8´=·_#?(·ð9¶ö9ÕÆù> >>þJ8þJ8óýÔ<=¿>0]Y>a?ì
>ÂÒ=ÿ+?é:b: 
?N>>»J8»J8óýÔ<üo>Ô>eW?º¼=ë=z*+?!ê^:jN:u
?I¡>>x J8x J8óýÔ<ñ.=}ÁÙ<§¦L?ØØ<Ã°<2?Wm7Kµë8Øâ=è£>>4«J84«J8óýÔ<ì>xÆ>#ÕW?6Z.>Wå>þ#-?;:LP:á3?ôÚ>>ñµJ8ñµJ8óýÔ<XÎ>Ðk>7D`?åÇ2>ÖÜþ=$3?0¬:®.¡:Æ½?û>>®ÀJ8®ÀJ8óýÔ<Ä>(9>ÝX?ÞÜ=ÏÓ¨=7Ø&?f¾ :6*:ÆÂñ>·?>kËJ8kËJ8óýÔ<YC>1)5>VT?Kæ=K³=-$?#=D:-Rý9lPF?%?>'ÖJ8'ÖJ8óýÔ<,n£=ó¦M=qK?Û<<n3<¼Â?Xm¸m/8S}Æ¾y&?>äàJ8äàJ8óýÔ<½)>Ñ=~O?5H=eû=6"?ÐÖÔ9"×9@Eý>Õ.?>¡ëJ8¡ëJ8óýÔ<¼Ek>ö>ÙìS?Â=X=Tã'?ñ9[(:zUï>,0?>^öJ8^öJ8óýÔ<}>§>¨?¦³>A[£=îZ?ç1:Å:ë'?_H?>K8K8óýÔ<|¹Õ>ph>Ýck?²T>m>ÑË9?ý%:¤Ð<:ÍU?÷J?>×K8×K8óýÔ<ºG>&Ý>ãÂX?j*>Ê>nÀ'?ó`d:À0:
Ó>?K?>K8K8óýÔ<|Ca>¥>´¿W?ªß=ð¨=Ì)?Ö[:üXO:	?JW?>Q!K8Q!K8óýÔ<¯>!;(>¯ôX?9L>7>Jg+?k:Ñq:¥F$?êm?>,K8,K8óýÔ<Áãg>">x_O?Ê6=$t=ÎÙ$?z9-g9Ìt
?p?>Ë6K8Ë6K8óýÔ<ÑÊ7>]ß=¥R?mÒ=xÑ¨=?Ì-:B¥(:a_?~?>AK8AK8óýÔ<°Î©> F>JÞZ?É>¯«Û=Ø/?fp:RÉf:ÅT?b?>DLK8DLK8óýÔ<Ï_Ó>>N.Á?_>]ô=·e?¾9ä9'¶9Ç_ ??>WK8WK8óýÔ<äÚ>Ù>Â?µ/>X©=
¢?%c:ÕQJ:7Ç(?\ ?>¾aK8¾aK8óýÔ<ù5>'2>kiV?.*>QÑ>Z@%?>ã9EVü9ïSæ>§?>zlK8zlK8óýÔ<ù>Ú3>ÚQX?õ&=a=E+?K:¶â:	ä>Î±?>7wK87wK8óýÔ<²>º!>áõY?Óç=nJµ=#?Kw:_Ei:²?XÔ?>ôK8ôK8óýÔ<ÝU>v>}&W?>ý,î=©Ý!?w:´y:Ný>×?>±K8±K8óýÔ<0È©>Y)=>ÜÅe?:ù>)è?>Ò
8?/:<*:=gø>8ê?>nK8nK8óýÔ<Ùh>J1>Ð:]?âµ=éx=;p2?1h:ûA:N?ñ?>*¢K8*¢K8óýÔ<ªð/>©ÌÙ=~ÌN?¦=¨Í<Ë"?ûÔu9$Ð9:êÍ>Áò?>ç¬K8ç¬K8óýÔ<{í>L>£P?;Ô=ï =Õ)?[&ó9m«ç9ÊW?ó?>¤·K8¤·K8óýÔ<>ÁÉ=à¯?µ
>­õ =/aa?;:º:®÷u?ü?>aÂK8aÂK8óýÔ<!=É¯<AÚL?:º·<ùF<á­?g¹äÜ8h.õ¿@>ÍK8ÍK8óýÔ<<Í¥>Õ7@>oÑ\?G?>ôÞ=»³0?2:F{:r+!?V@>Ú×K8Ú×K8óýÔ<çÝ>/.>éT?Ï)>vø=³?¯Ì9üë:[kÆ>{#@>âK8âK8óýÔ<´TC>J(á=y^?¿¯>nV5>~8?£QA:2:Æ
?'@>TíK8TíK8óýÔ<"%W>+Ë>ÀÑU?â^#>H¶>1Ä?këm:Äög:QI?A(@>øK8øK8óýÔ<ï<~3<¶¼K?£C<Aæâ;æÊ+?a9Îj9ò>HL@>ÍL8ÍL8óýÔ<M>wqõ=×U?ã=Í(j=º)?w¸":þ9ò#?çZ@>
L8
L8óýÔ<<F°>Ç4R>­V?µ÷ÿ='@Ã=ÛÍ'?µT:MÍ8:>Û?®q@>GL8GL8óýÔ<>©Î>uW?N(ä=ôR³=\Û"?Ûd:Z³F:Tô?Jr@>#L8#L8óýÔ<lk¢>r8>>ma?É{6>a2>}	2?CÎ:·q:6b?
z@>À-L8À-L8óýÔ<Ý>Q(>/>V?nG=lS=5.?+,Ð9fZù9À¸Õ>ö~@>}8L8}8L8óýÔ<gb>`p>8ûO?óÕ¤=#=Ñô?w:D:}<Ú>ä£@>:CL8:CL8óýÔ<¼=æå*=STK?b<a}Ý;I´?ð÷8p8¸CY?ð¤@>÷ML8÷ML8óýÔ<=Ì<`y<R?!x<Xÿ;íÏ?ò 8ÖT!9±Aj>¥§@>´XL8´XL8óýÔ<HÅ>²I#>ãÛT?t½=ð¥=S"?ä9ÿÌ$:Ð(±>Æ©@>pcL8pcL8óýÔ<¦ÕN> ï=÷\?,b^>ä0 >×±1?dv]:®ÞU:M?±@>-nL8-nL8óýÔ<T>Í!>îiV?eQý=ÈÃ=d4&?p¹:ïç:j3?+º@>êxL8êxL8óýÔ<¾>\(*>B­U?Pÿ=Ç=eb$?¾I:®´ü9Ç_L?.Ñ@>§L8§L8óýÔ<I>>&êV?-)>7Ñ>s\%?;Ñä9ÊÏ¯9A&?Ü@>cL8cL8óýÔ<76>ä¯&>ÍU?Æ=9s=D#?WN7:À3:«ÿ$?íÞ@> L8 L8óýÔ<¶=×c=áÝM?.<#´O<Áp#?Ñ@9<É<8J@þø@>Ý£L8Ý£L8óýÔ<¢9>Î3>âU?H»«=è³=..(?èH:åØó9§à
?#A>®L8®L8óýÔ<zA®=Ò©Y=vòL?AØ<¯ü\<|ä?Ì8 £6zJç@RA>W¹L8W¹L8óýÔ<¾>îðV>ñéb?,x>(lÚ=>1?ÅI:@Ø3:ÙÿA?WA>ÄL8ÄL8óýÔ<Ç>%b>QÜY?¯>:I>©A&?{2:ôZ9:¢1?É.A>ÐÎL8ÐÎL8óýÔ<%c>òé>#W?
ò=
{¼=íl$?âj:5I:]$?5A>ÙL8ÙL8óýÔ<Þf>y>ãLY?¡}>6>¸Ð1?fV:3[B:3
?
<A>JäL8JäL8óýÔ<°À=û	%=5^L?m¹2<ø<v?á9;H9Fó½>Ú<A>ïL8ïL8óýÔ<Í`>a*>ñui?çm>;H>ì+?gê:ªø:q?ÈOA>ÃùL8ÃùL8óýÔ<w~>^>ÊòT?={@d=×,?>:¦Ø%:cHã>4dA>M8M8óýÔ<py>ûÚ7>`D[?<¿>	eÖ=;4?R):öõ:{ÿ?|eA>=M8=M8óýÔ<ä}>÷0>¥ÃR?A=Rd=&È)?óÐ?::µK,?:|A>úM8úM8óýÔ<rÈD>|Gð=n¨Q?:=nÀ`=`+?éó´91`è9cYÇ>0A>¶$M8¶$M8óýÔ<:= >FÚ8>Ãé]?>`ÇÊ=ÙÕ+?UQ:A:û%1?A>s/M8s/M8óýÔ<Òô>Ô%>ÉaX?ï>vEÞ=ûÆ%?/¯:®:KN?©A>0:M80:M8óýÔ<?@x>!Ù>æ\?2ob>ä#>µ1?+ý§: :T:?2¬A>íDM8íDM8óýÔ<I?­>ÚH>gÐ\?Å³>àEõ==#?ÝO:s$ :x%?A¸A>©OM8©OM8óýÔ<]H¢>K¾?>¢ªX?å*<>V>9(?þ¹+:,ä:·?CºA>fZM8fZM8óýÔ<Ï<b)<[V?Ï<I`<Cº?±88Ötû>}»A>#eM8#eM8óýÔ<X1]>¦>W?HÊ=k=&?Då0:ä':0÷-?ÊÆA>àoM8àoM8óýÔ<ÖÃ>+> k_?Úk>NSß=FÞ/?É<r:ð\h:p?|ÇA>zM8zM8óýÔ<*Û> >V?b
>|ÏÎ=%L+?Ù@+:æo(:ß#?QÌA>YM8YM8óýÔ<ÙÌ>2&>%áX?Wú>psç=Â??Iàu:%ï0:øß1?1ÐA>M8M8óýÔ<mY¯>0½S>êT?ÑÞ)>>óÒ%?(Åy:LrO:f?æA>ÓM8ÓM8óýÔ<C^>Ä§þ=vo_?ø=¦ñ¼=µ(?1:):-U?ñA>¥M8¥M8óýÔ<Ã%=|\Ç<T?5º¦<R²<Ó ?
9Æ·®GH9Ø^}½
B>L°M8L°M8óýÔ<Ê>Ø½'>-WU?sÑÂ=tM=é%?7>L:{B:l?õB>	»M8	»M8óýÔ<þB>ÃÌã=¦![?ªä>»+â=5½!?Ä:wT:èðþ>È B>ÆÅM8ÆÅM8Éå<ê£>#6?>!\Z?£çL>¤>ü3?8:É&:US?v&B>ÐM8ÐM8Éå<×Ù`>#Í>U?{Ë>÷wÎ=i#?«:k:z?¯*B>@ÛM8@ÛM8Éå<¿N>¼ì=Ì_?ñl^>>,ª:?*¹:	¡:þ?1B>üåM8üåM8Éå<:ÙÇ>5Òb>¿a?¿6$>ÕZØ=þMB?{ù­:Wl:3v?NEB>¹ðM8¹ðM8Éå<k="¨<Ä±M?ö;¡Ó;ä=?¤cf7¬Jü·Æi¾]KB>vûM8vûM8Éå<ç2>Hv>VÍX?a>Ç¶/>R$?È©):ö:Û?LB>3N83N8Éå<âÝ>""'>¢Þt?¯>Ð@>êáC?Æýå:éZ:+ÈG?$_B>ïN8ïN8Éå<ÿ¨>¡cE>½-[?©Øß=q =÷2?(G:®*:^0?cB>¬N8¬N8Éå<¿ù2>£³Ø=­nS?9k=øí<=q]?ùO:n:G?¶iB>i&N8i&N8Éå<Ý>Ì¢>ÔFX?¯En=/=dA.?Ý	:y:Hx?ø{B>&1N8&1N8Éå<#çu>Ö>GDo?LR>¾>ò¦3?uÓÝ:¹Üª:Ú-&?êB>ã;N8ã;N8Éå<¹>É>zÇR?Ú­§=×¡}=>)?5) :A/:çóé>B>FN8FN8Éå<p5x>`h>nY?gF$>jÿ=$?R%U:§ö&:«g#?B>\QN8\QN8Éå<Øõs>P\>çÒV?Nçú==&¿=m(?=1:Ü@	:J%?­B>\N8\N8Éå<
¥>ÊUE>»ÁV?B~ö=ÿþ¼=Ïð&?áH:`ø<:~?²¯B>ÖfN8ÖfN8Éå<@'>?/>ä´X?Ù0î=)^·=ìD&?ÌK:æ
):Æ?´B>qN8qN8Éå<¤>ä©=ßdT?ÿ=à¤J=;-?êòà9cp¾9ö1?¹B>O|N8O|N8Éå<~M>y~(>Ì¹Y?MDÍ=× =¹­#?½a:Y:Ö?l¿B>N8N8Éå<ó²>^¾¨=æ|X?6Ûï=+¹=Vó%?Ï:É:;w
?1ÈB>ÉN8ÉN8Éå<¥>·¶=>¥v_?K%`>Ã×'>ð*?:aØ}:]Â?¼ÉB>N8N8Éå<¨p>}>V?>ÈÕ=í?¶6:Îa':ë¸?°ÑB>B§N8B§N8Éå<Mó¦>"D>ÞèY?[Ø>%Ø=´+?+ÃO:qôC:{¶?ÕB>ÿ±N8ÿ±N8Éå<Bò?â>c¨?á>}:>	ÏP?kG¹:ÄRI:'k?sæB>¼¼N8¼¼N8Éå<
º>;ÔS>Ìoa?7q>û¯à=%÷/?\B:ü¸g:Ç£?ëæB>yÇN8yÇN8Éå<=)ßg<æ¢?â=´jx<eX¡?S:=´w9±?êB>6ÒN86ÒN8Éå<!<Z>ª<>äÔY?¾ÂL> >
¾#?|¼:lV:7?BýB>òÜN8òÜN8Éå<su>r>ÜÙT?Ë=W =Jf&?:Fö9¯"?þB>¯çN8¯çN8Éå<s>]2>é^?é:>t$>ÑP(?»:j`F:²{9?}C>lòN8lòN8Éå<ñýz>
>îîS?ÌçÍ==c+?éÓX:IõH:¯
?ºC>)ýN8)ýN8Éå<¤Kl>sJ>;T?É¶=8ì=Q³#?þ:?¥$:qñ>àC>åO8åO8Éå<ÿàÆ<i¢y<BóK?ài=Ì£Î<îÍ"?ÂÃ	86¦
9¾úø=!C>¢O8¢O8Éå<z>+B>T?	>¿Õ=P»!?S: \
:k?*C>_O8_O8Éå<³àÀ>ÐM>-Bp?:1>«5>¶0K?8YÒ:|>¬:
Q?å0C>(O8(O8Éå<tÃ=úp=I*O?õ=ZÑ<R!?01\9¡}9»XV?Û1C>Ù2O8Ù2O8Éå<Ñú;=ùòë<HôK?4M3<ì°<0?n9J8¬?Â2C>=O8=O8Éå< >V±7>g¹]?,÷é=À±=/{(?¹¹:«÷:¯§?°9C>RHO8RHO8Éå<ýë¼>0V>ÉÌa?=h>1¹7>"?|×³:~¬:@r?|<C>SO8SO8Éå<Ì>`ê>­Ò^?ì!>ñlç=Â/2?«¶¢:±:9¡?1EC>Ì]O8Ì]O8Éå<z·g>`µ	>oaW?Whz>ô>6>ß/?¡:óJ:¥Wü>­IC>hO8hO8Éå<7ÌK>î^õ=A T?­¯ß=5ó³=%?ÆX:zJ6:×6?%PC>EsO8EsO8Éå<°à~>ã>>ËV?p9Þ=Vô¤=p,?¢;:©ö9ð5C?ÉYC>~O8~O8Éå<ýce=Õ@=º$J?¡i<*6D<âh?V;ß8øwV·å:À [C>¿O8¿O8Éå<MÌ>¼à>·2X?ñ=ÿ¯=>µ/?0Ö@:WÜ:©"?x\C>|O8|O8Éå<Çp>< >nT?¸ù·=üê=É.?ú_:±©ï9í?XC>8O88O8Éå<;¥3>OÝ=¾ÍO?
¨=b­L=µ+'?~:¤
%:n×õ>C>õ¨O8õ¨O8Éå<kF¤>¡Ø?>5[?®@0>vï>Wù.?¸µ|:]ÊK:ß¹?¹C>²³O8²³O8Éå<
q´>© L>ô½a?fT>y$>`%?ýÕd:LÚ:²ð;?v¤C>o¾O8o¾O8Éå<a)Å>åd>Ø\?È	>òY`>} .?dæo:_æ6:ä'?á¬C>+ÉO8+ÉO8Éå<&m>Y>tR?;j=Ùx;=! ?ë^:A:?¸¹C>èÓO8èÓO8Éå<>(X
>Âªi??ÇF?.æ*?@Ä¥:Óñ:nÍ%?{ÆC>¥ÞO8¥ÞO8Éå<«¤>ÿÏC>uHW?µ=F?=D¬'?LS:B:À×E?ÌÉC>béO8béO8Éå<ilÏ>\Ôd>a
h?c>µ©><8E?Ì³i:_Û5:Ì}$?ÔC>ôO8ôO8Éå<Z¬É>?ç\>÷¶i?ñd±>Ty>W6?Â:(NP:Ý/?0ÕC>ÛþO8ÛþO8Éå<Þ¥>aÕ9>Ãÿc?Vç>oJ>Û:??Iþ:HVÍ:_?ôÝC>	P8	P8Éå<µa»>$T>«b?[Ã>ÓúC>
=?På¥:½:º?³âC>UP8UP8Éå<Á«å=¾=òM?¦©<=¯w<SÒ?))¹ÒÃ¬8©z¿äC>P8P8Éå<=¼>D>ñ\^?Aqø=0ãº=Ä(*?îÊí9ê×9"~
?_éC>Î)P8Î)P8Éå<>µ¯<A[[<^M?òª5<<<fX"?'Ï8ä9öñJ>nïC>4P84P8Éå<"Ò>Ë²q>t^?èu%>âè=â5?®ZÍ:¹á¢:y`!?WþC>H?P8H?P8Éå<DêÁ>
ø[>¶­a?w>½9â=í/?¥
±:ï³~:zô1?D>JP8JP8Éå<2q>¶>&T?/#Í={>¥=áæ?Ã¯;:qS>:+sü>D>ÂTP8ÂTP8Éå<fXî>>Ûg?o#>Ô^>·;2?5<;ÇÛ
;+*?1"D>~_P8~_P8Éå<ãÈ>¿ >ÿ£X?÷=pºÅ=¾? ?7L,:Òh:ÁÈ?ñ#D>;jP8;jP8Éå<©¦>@s:>£Ôd?Yù>È
Ý=b×.?\æi:,:Q-?J$D>øtP8øtP8Éå<üï>~B=zè@'ûè=ú}Â=T?zÖ:£:?ÿ&D>µP8µP8Éå<XU²>ÐÝK>ð_?°Ê>ÿç=ä/?Iñ3:ú:?å(D>qP8qP8Éå<¶§>SC>_§[?ý=>B0>jx-?]C:üu=:PÂ?G.D>.P8.P8Éå<_%×>Au>g³`?ç(h>î*>+C.?[A:ª¾:*?R0D>ëP8ëP8Éå<²>,">s¤Z?÷ù=?¶=²/?¡ûÄ9·dî9øÓ>Æ4D>¨ªP8¨ªP8Éå<:æÎ>T'g>~#e?´t>î'>6:?Û­Í:¯@ª:k¢?yAD>eµP8eµP8Éå<)Â#>VÇ=OR?ô=Güd=9³"?c:þë	:d?lCD>!ÀP8!ÀP8Éå<Ô>sð+>[?.u=wßl=¼(?çCð9ù9öö>MD>ÞÊP8ÞÊP8Éå<ZØt>²>Ã [?TgÝ=èö¡=}ù.?ÅAe:j_:¤X?ÍOD>ÕP8ÕP8Éå<px>W>ù\S?6Â=Q§=¡Ú+?-è*:Þ1:e&÷>°XD>XàP8XàP8Éå<t>¹ñ>(_?¥>^^>0*?4I:Y :P®Æ>æ`D>ëP8ëP8Éå<Sô=iU­<Ý!S?Á=ûf=¢?$õ7	´{9
´y=bbD>ÑõP8ÑõP8Éå<¶ >k­->XY?ùÃ>Ô4ê=B*?_P:\èK:JÍ? pD>Q8Q8Éå<v×½>blL>@½m?Ùu>@:>_4?: ØM:ÒÇ8?D>KQ8KQ8Éå<¹¢>ãî>>»LY?w,Ã=
=¦.?°C:Í":7É?kD>Q8Q8Éå<#>Ê¡=uV?×>©Þ=vÿ'?¹9QÆ9¬ï>â©D>Ä Q8Ä Q8Éå<|C>gÛ'>÷X?hý =Ô
q=àú*?àL:)[×99u?ýËD>+Q8+Q8Éå<¡=äëG=ÆDN?¥)U<¨5<Ô2?»:08{t
9ì">.ÓD>>6Q8>6Q8Éå<ùyÊ>·7>?0ªí=Sú­=-Û.?i:.L:ît?ÓD>û@Q8û@Q8Éå<ñ¬>r÷>E©?WX&>ï­=Ôt?;Iµ:ES:~ª[?ÁãD>·KQ8·KQ8Éå<|Xf=!%=ì"K?Ä2<³Û<~?ÔK¾7ð/s9RH=E>tVQ8tVQ8Éå<
Ó>Ý'&>AnW?'ßà=Ï =373?BÕ:Ëó9¬?]E>1aQ81aQ8Éå<ñB·<`<üæP?Í<Iÿ;Q`?"¸ÒT&9µçO¾G E>îkQ8îkQ8Éå<¶}p>]>;T?ÌA=ÔT=ªÕ ?%ê9(hµ9-%?0)E>«vQ8«vQ8Éå<>õ$!>"T[?]ì3>M>¿1?M:ÖA::hE
?+E>gQ8gQ8Éå<å]>À>ïúS?VG¹=¦t=(®?ª8ì9µeÃ9+¾?À@E>$Q8$Q8Éå<>ß<>mÞV?9Mý=¡Æ=§@#?ä:¢¥:ýòÿ>EE>áQ8áQ8Éå<3Ë%>t<Æ=¯V?Ù5±=0ë=Ù`)?ë#:UÏ/:)¯î>EE>¡Q8¡Q8Éå<È@f>%Óì=kåx?ã=´e=)(?0ù9ßm:å>öEE>Z¬Q8Z¬Q8Éå<OLJ>åÔ=0Ct?c×=CüZ="v{?O?:æØÑ9Wbi?uFE>·Q8·Q8Éå<µx>62>ºY?v£Ä=èX=j+-?»Á1:¥:'8?ËVE>ÔÁQ8ÔÁQ8Éå<åI>±î=±ÂW?_Ô=@Ù¯=Y?q:5V8:N§;?XE>ÌQ8ÌQ8Éå<ÝcP>äø=¡V?Ú·=É|=ê:?;:O	/:''	?[E>N×Q8N×Q8Éå<ë=)=I8J?>á}<I<
!?J08Nö9Q×>oE>
âQ8
âQ8Éå<.¬X>¢Ç>*T?ô¨=q-=U=%?èC:±iD:Iþ>_vE>ÇìQ8ÇìQ8Éå<rB>%0>ÝÄ^?l,>Ù>à«(?$¦:§ w:,? E>÷Q8÷Q8Éå<C(p>½
>càX?`3=ùE='?"9È9¶¶9D?éE>AR8AR8Éå<*° >bÒ8>p^?2¤>ÌÈ=áv3?x:
g:4%?E>ýR8ýR8Éå<">#B,>_?n>*²2>4*?-P:æ4-:þ×?YE>ºR8ºR8Éå<È¸·>àE>¸¬n?24>vvô=@<?;\¦:aÞ:¥?*E>w"R8w"R8Éå<pú×<¸}<z>R?S< û;.M?ä8Fq-9&Ä=£E>4-R84-R8Éå<©×>Æ{´='ËX?¹>òvÂ=+u)?Eõ:vô\:L0?¬E>ñ7R8ñ7R8Éå<å>ÇÚ!>Z?÷
>êAß=«É"?èÛ%:ïØ9Ì¹C?¹E>­BR8­BR8Éå<Ùå>Ýõ$>ÈW?aø=+j=)?¼Ú2:¶ã: 7 ?¼E>jMR8jMR8Éå<*>;a>í\?ÂÑ>YëÂ=Xa2?à:Ø:«|?ÞE>'XR8'XR8Éå<QRÄ>lC>?xO>kÇ=þVA?õCb:ð§5:ßn?bàE>äbR8äbR8Éå<\ >Ê~Å=q#P?zÊ=iV=½ï ?°#:W¡+:2ó>×äE>¡mR8¡mR8Éå<Ö­=¨2=ó;y?ìû%< <
­?}39p8è0@NåE>]xR8]xR8Éå<q-¶>ª)L>Ãnd?èo>^6>´;?,bX:1':"H%?3êE>R8R8Éå<¨«>ïÙI>Y?*ãø=Æh»=Gý)?[rK:õºM:(ý>üE>×R8×R8Éå<Ø¿m>F>^Y?3µ=Á8=IZ+?¿îR:Ó
::û?üE>R8R8Éå<39¡> ¸1>U<h?)|#>ä=77?
k#:E:9ï?AÿE>P£R8P£R8Éå<Æÿ>h!{>Ò]?ãù>ÝL>¸Ãq?*&:^Þ9¶??iF>
®R8
®R8Éå<¶>5Q>¸º^?ÿ£>·i¹=8?Fó:#:÷é>/F>Ê¸R8Ê¸R8Éå<Ò<>ïÜ=ÃxZ?W,>XÖÛ=<¶-?^ÅB:ê:p(>?##F>ÃR8ÃR8Éå<©°=,1?=srL?}MD<H¶(<Çî?uc9cUS9ùÍ	?(F>DÎR8DÎR8Éå<÷a>Mì>JV?ä·Ö=}g§=W-$?sAZ:»TZ:déÿ>#)F>ÙR8ÙR8Éå<à6³>MQ>yg[?³e9>ÙÍ>Î°2?â|:æ%s:DÁ?BF>½ãR8½ãR8Éå<ß G>²ä=z_?¨+X>R#>k)?l:-:L?IF>zîR8zîR8Éå<@È­>'iI>â\?6>aÃ=`Ô'?
O:ß1:¾?·PF>7ùR87ùR8Éå<Ñ.>s(><æW?Ù>ÛÄ=ÌB'?´æO:OÛ.:0?«XF>óS8óS8Éå<Ú «>D>f_?{"=>åq
>Ý.?|¶:kq:?feF>°S8°S8Éå<>¼=>+T?Í>(é=æ&?ÍM:â/:Þt?ÅqF>mS8mS8Éå<P¨>&/5>XÐm?Nq>6S%>ØÓ:?yµ·:XA:VÜ(?~F>*$S8*$S8Éå<t-Þ>N3;>{ê?Æ <>=*>©7?/L:´õ':ûë?L~F>ç.S8ç.S8Éå<%=È>çð=Ø|Õ?ms>DL>{m?X¢:¯h:Ûÿ¡?F>£9S8£9S8Éå<ËV>YN> W?Ë=|Ê = "?w
;ÀIú:B9?{F>`DS8`DS8Éå<xla>Ð>¡W?sBí=®¼=Üô ?«<X:|Õ:tB.?Ï©F>OS8OS8Éå<z¤>ÂD>æV?ú­Å=º=#,)?K,:¿=:Üsè>òªF>ÚYS8ÚYS8Éå<¢e>!
>Ø.T?ö¸=>=êÉ&?J:Ê:Æ%å>±µF>dS8dS8Éå<*sr>	Ð>ÁóQ?Éà=M°=À#?û:.Ú9a@ ?wçF>SoS8SoS8Éå< {>6Ù>UåV?¤Y=ÉH=j¾(?r. :ã:í;?òF>zS8zS8Éå<ý>eÑ">5Bj?¥ê=,°=ÐÅ)?¡+Ù9ò­Î9J?óF>ÍS8ÍS8Éå<I>É>ÖMl?hYø=ý'=!Ïb?ª:TlQ:×;?óôF>S8S8Éå<4g=ö0=M?JÔt<2%Z<?¨?$õ8³·L9Ç>múF>FS8FS8Éå<AÝ<Àa@<lN?Ì»;­G¥;ØC?Ë8.ÐR8×B?¸G>¥S8¥S8Éå<T¼¡=ÒîI=@
M?­äQ<o10<{{?fö¶*5N9A¼ÌG>À¯S8À¯S8Éå<t¼>]T>gc?ÂE>âöH>|-?éÅ^:°A:*[?®G>}ºS8}ºS8Éå<?>7eæ=NT?3Y>'	ë=IK*?ª|:dø%:ÜB?r"G>9ÅS89ÅS8Éå<s!´>ÕQ>\?â>:Ä=O,?Wáh:Æì/:p)?Â:G>öÏS8öÏS8Éå<ãâ<ØH8<ÆQ?Ë<@J<ãï	?|C9qË8)v?Í<G>³ÚS8³ÚS8Éå<]n=ò=ÍM?@Ãi<2Ë;<U?n¶R8Ú92~»=êTG>påS8påS8Éå<mZ>²T>éR?Ç¸=x= ?ÐO7:û:£4?UG>-ðS8-ðS8Éå<õâ=&1=#|N?¦-1< U<¸ú?Ð+ª8`Ò85Ï>\G>éúS8éúS8Éå<Îêa>ëH>½C\?.>	Û=²è+?e:dQJ:§Ê(?"]G>¦T8¦T8Éå<5I¿>cvE>þw?EWa>C >Ýù3?AÃ:

 :¨*?Ò^G>cT8cT8Éå<[À>ôL]>J^?[H>R*P>®å3?d:*:éá	?DaG> T8 T8Éå<kú×>W>íë¿?Rö>FM>{>F?ö^§:m±*:{?xaG>Ü%T8Ü%T8Éå<áõÚ>É	>VhË?»È>RØm>ÚìW?yÍé:e:9Õa?GlG>0T80T8Éå<Çh>«i>^ÓZ?Mû#>¹ø=Ç(?RáK:×+:B?öG>V;T8V;T8Éå<LÆß>gof>ºx?S&K>»ô=FU?DN?:><0:ò
?^G>FT8FT8Éå<
ëB>d½ä=É%Z?èÀä=±=m%?1©p:·:;ÛB?/G>ÐPT8ÐPT8Éå<Ëû>qÊ+>íS?Ù=Á¯®=r?å: ì:B%?)³G>[T8[T8Éå<à±>"¸F>Á%e?þ>Rb:>Nø/?oú:ÔÆg:û?ËÉG>IfT8IfT8Éå<Ðk>©d%>½ÌW?éß>]iã=Q#?/ôh:C(:f61?[ÏG>qT8qT8Éå<g>Q>â2S?àØ¼=8²=ðè%?®rç9&69¦=?ÈâG>Ã{T8Ã{T8Éå<X¿>S>h?ÚÝ>®4>ñª6?ø|;?ÎÑ:=Ç?`îG>T8T8Éå<"µ>ZO>;è_?¥.>eÞ>À%?§Û?:ðÇO:¿aì>×îG><T8<T8Éå<U>¿~'>*6b?Ã>ÉÆ=~5D?Q¢:)d:g#?!òG>ùT8ùT8Éå<Sö°=±¬\=IJM?¾:¹<¶<3!?òÁ9Ñö9!²?Ö÷G>¶¦T8¶¦T8Éå<}ro>»ÿ=³o?Ì=	[=õ%?íî9<ÕÆ9ã?FøG>s±T8s±T8Éå<³Ä>WN>ºs?æT>Y5ÿ=¨U?ùó';ôô:PÚ/?ÄüG>/¼T8/¼T8Éå<`ÛÂ>­Ì`>Ðæ]?Hyp>A+2>ÎÂ,?oû:J¼v:þ<?eH>ìÆT8ìÆT8Éå<B
>A=6@y?ë½>î_>ÔY?Ò°:ãF}:¹¸2?õH>©ÑT8©ÑT8Éå<}>zU>×«T?:^¤=u=e·+?Ûà9r:qAÇ>n	H>fÜT8fÜT8Éå<Þ¡<ÎðL<2J?qhø;òz¹;+m+?	·$3¥8ðYó½üH>"çT8"çT8Éå<0>ä^'>að`?0>{iÑ='*?BáU:@¯<:?!H>ßñT8ßñT8Éå<wØ<Ì6#<\
`?Ý<YK<%?Â¸à¬À6ãÁ%H>üT8üT8Éå<ö>¥¤>>LÍV?F>ájé=½%?2Y:|[a:¡/÷>»&H>YU8YU8Éå<ëã>
ó>4ÝV?.*>1æ=<9)?ê/B:HbB:«½ÿ>È6H>U8U8Éå<ÜEG>GVï=%U?Æ½>vÍ=N ?TÓ9ÜÖä95©ì>;H>ÒU8ÒU8Éå<@3>÷Õ=²àV?ïòÇ=ø="?ÎRC:×Õ:x!?í?H>'U8'U8Éå<ïRM>Æèú=d}Q?­=N=	?­Õ9}¹9Oø?ZMH>L2U8L2U8Éå<sÓz>ð©>©lY?ÕïÁ=°?=º(?W2:V
: ¿!?ºYH>	=U8	=U8Éå< S0=©ùÚ<V#N?Ë[<$<¯|?c½·ïx8"Þ½>aH>ÅGU8ÅGU8Éå<ð£>_,A>%ÂX?>ºÖ=
Z,?´þL:á*:?,hH>RU8RU8Éå<`>È/3>2YV?t(Í=ý°=Ùz%?Mþ:yä':Û>eoH>?]U8?]U8Éå<­[>J1>þºU?PN>5ª!>ÀY#?g':\¥:Ç¶!?ÉwH>ügU8ügU8Éå<Ðë>µå>¬ma?ä@>¹v>Ã-?L:çmk:H*?,zH>¹rU8¹rU8Éå<ùIÄ<ÊGu<ÞL?AJ·<wØ<(¢?øZ¸8¥µ¾×H>u}U8u}U8Éå<ÂR´>»uS>NZ?f°>{É=²l1?Mû9cÃ9^ç$?x¬H>2U82U8Éå<ym>®Û	>w\?ÖK>,G»=à½0?HÖm:-):>3?I¶H>ïU8ïU8Éå<¥p>+>¯$W?­X£=ò¯~=50$?Ûá9X=:MxÅ>y¾H>¬U8¬U8Éå<Sn¯=(Î]=ñyJ?ú0P<^-2<Ì?±ì*9ö¿9Ó>ÊH>h¨U8h¨U8Éå<ê>Y}>ÆÙY?mª=;=«+?@:î.:S?ÓH>%³U8%³U8Éå<LVÄ>öüW>gµh?R>
Ó=.?ó7?:íá:M#?
ûH>â½U8â½U8Éå<IS·>ýS>Ôb]?» <>>B4?fN:î]}:i¦?>I>ÈU8ÈU8Éå<ò	>æ.->·É]?%E>Ì>ñ0?Ï:uÁ:ú>I>\ÓU8\ÓU8Éå<Uk×==÷@O?¥?<ÙÀr<âØ?^Z7×Z£9«<_"I>ÞU8ÞU8Éå<âp>-¢>¶çU?@Ñï=$Á=¢?d¥M:o-:Æ?<I>ÕèU8ÕèU8Éå<0<Öt?<ïQ?ÕDY<7Ø9<¶¤?ãÃ29y 8?3fI>óU8óU8Éå<\Çì< <ªQ?Dþy<¥§8<¥J-?-õ8¯Æ9Ê>¨pI>OþU8OþU8Éå<²è>I>Nbæ?áëà=Ï9=þ?âÿN:õF':;e?äpI>	V8	V8Éå<òÜô>jÛ=>¥¥?¡Þ)>G¡=×ó?¾:#:®g?.wI>ÈV8ÈV8Éå<Î]>#>Ó_?¡Æ=®=>º4?Ý:i%:ñ>ÜyI>V8V8Éå<iy>:H>nÂX?®Ú>íÎÓ=Qh%?ÄÊ!:qÑ:¾h?I>B)V8B)V8Éå<¹ùª>yB>a?v<>tÍ[>N1?Ö;6ç:?È±I>ÿ3V8ÿ3V8Éå<e>i$->"Îb?ÙZ¼=¿2=t.?0ã$:Ñú:U?ÚµI>»>V8»>V8Éå<l>->Æ]?%¤Û=²¤=yh+?Ø	3:P$:¹x?Z¶I>xIV8xIV8Éå<%±>9Ò#>Lk]?ËÀ=XB=×Ä??ÊMj:3Ø: ;?âÄI>5TV85TV8Éå<ãÃó>'u>ÄÐ?RV>åÐØ=¶
}?­æ:òd:Ë"?%ÅI>ò^V8ò^V8Éå<òû?èz@>Cá¬?CZÈ>«c>ùHa?Å.Ð:Ä¢R:Á}?ÅI>¯iV8¯iV8Éå<²Âv>(A>VEv?(>>b=V?*:ú~(:[?^ÉI>ktV8ktV8Éå<Íà=ì&=ñÀJ?ý_<`A<âC?Ä=9XÔ,8E	@fÕI>(V8(V8Éå<îþw>´>U¨X?>ùß=®3*?Â.:ÒEk:®D?ÖI>åV8åV8Éå<G¾!>}Á=¦ÿU?®=Âè=Ãó?áv:T¸f:F÷?4ÝI>¢V8¢V8Éå<ýï>3)>VùY?>­â=
©=H+?¢eB:ó|Y:îÑä>àI>^V8^V8Éå<2´>>+ãã=À:V?t¨>pü=Ê ?zY:Vb:yÕ>ïàI>ªV8ªV8Éå<ÀaD>ùâ=2]?z}>×]>(&?»wJ:±ë::v¥
?ìçI>Ø´V8Ø´V8Éå<´pÅ>¤X>Oi?Ô^A>Oé>>?¯Â©:³^:°$C?'úI>¿V8¿V8Éå<Ï,æ=v=-ÈT?e
=ý=4?^Ø9²Ó9p?8J>RÊV8RÊV8Éå<ÅUÙ>nÌu>ëZb?HNW>g>MË5?ýt:2$@:óç"?^J>ÕV8ÕV8Éå<Z@É>èwg>^?ÜèK>ì·>má6?ûR:ôu:sÓ?ÈJ>ËßV8ËßV8Éå<«sz> 	>á@T?ª°=Ø²=Y/?<l	:ÚA:×zµ>cJ>êV8êV8Éå<Ñ6±<¶Z<mO?7ÒN<0®/<c°?XG¸Sy9è¥¾È"J>EõV8EõV8Éå<¯­>Úý/><¢\?H?>É={*?J2:ÛnZ:ZôÐ>ê)J>W8W8Éå<§aì>M20>Ú¸«?Ú0%>ZIÈ=K$S?øN:V:¬/?&*J>¾
W8¾
W8Éå<ß>Ù>pÕ?æH>­+È=íC?·:¤7:øñ?:+J>{W8{W8Éå<RHl>*®>)üV?söñ=ä¨»=
%?ë¼:êZ:5?T0J>8 W88 W8Éå<Dm>È>àÛU?ÌM²=í=e&?Ì::o`:kä*?6J>õ*W8õ*W8Éå<kðh>>#[?mÁi> 3>ù&?Im:}¼h:*&?NJ>±5W8±5W8Éå<í>¹í">x0_?¯ì¾=Ü=ù0?¹îs:c­p:2»?»WJ>n@W8n@W8Éå<t
=«<S?÷h<â>f<?u)?Úu89!Ñ79´r?]J>+KW8+KW8Éå<Æª>G5>Y?Ð
>äJÑ=Ø4-?©oo:[:?+^J>èUW8èUW8Éå<Â?>s%>¡çe?*>JXû=Ú5-?>ZH:Ùí:r.?ÑcJ>¤`W8¤`W8Éå<6§>=d0>×T?|o¶=Lv=ï ?Ëð:~':=:è>¦zJ>akW8akW8Éå<õ4Ý>qÝu>NSf?Ûd>!ßH>C«??þÉÂ:Ãù:cÕ?Ñ~J>vW8vW8Éå<Ô3§>ÅSE>ëX?p>[ö<>ý"?­Bo:y9m::?J>ÛW8ÛW8Éå<·å<>íÁå=yR?wàr=5¥@=`!?÷Ïù9üß	:ëç>J>W8W8Éå<ø>>¥>yV?&>1Ûç=¼x"?Wh:§e:x?ÂJ>TW8TW8Éå<'=ýÕ+=
@X?ýM<m÷;ýT?÷>7¬=¶7!>#J>¡W8¡W8Éå<0í>yá)>ç[?tB>v
>)W"?¸ÞO:ó%:U ?C¢J>Î«W8Î«W8Éå<j(>ñ5>ýyX?\Ä=º=ìè*?ì(:­Í:tÐ"?Ì­J>¶W8¶W8Éå<é=B¯/=ÍõH?àì<q/<!¶?
²¶^÷<97q¼ñ°J>GÁW8GÁW8Éå<+ã>Î×4>_?õD!>ï%ë=é/?*H:Ú/:Ô?^»J>ÌW8ÌW8Éå<©f>Yï*>ÃV?Ê6>gòÞ=LL#?{ÍV:Ó2:±À?E¼J>ÁÖW8ÁÖW8Éå<Ø,>E.>àÒi?³Ù>I´\>7ï5?M:æi:u?ÅJ>~áW8~áW8Éå<o¬³>_¡N>=^?[f>°Z$>g3?ñb´:.á:=¯(?öÌJ>;ìW8;ìW8Éå<G>ä¡>ûS?Ôþ=±µÀ=B)?(µX:R2:?vÏJ>÷öW8÷öW8Éå<;0>òÄÐ=yÑW?Ï¾=6=WU!?Ü:È:
Ü?ãÐJ>´X8´X8Éå<ô0>0Ü.>^T?l¯ô=½=z?%?¡?:jÕ:ò?DÚJ>qX8qX8Éå<Þå>¹5>`¡?³8>Ùñ=\Û?ö*:c:Õ|?±ÞJ>.X8.X8Éå< À½>BU>`Çc?å>Çæ=X-?°~:pM:9F?0âJ>ê!X8ê!X8Éå<Xd>D>hV\?Ïâ=ñG¦=xþ-?Äàp:v:ú>ÙæJ>§,X8§,X8Éå<ë¹>}O>îCd?ß¨?>c/>é,?¦:ôC$:Ü+M?÷J>d7X8d7X8Éå<ªm=WV5=cNM?«ö<£În<Â ?îa69Ô9³ó¦>1ýJ>!BX8!BX8Éå<29ª>´C>_«^?â&>«ñ=§e0?'j:':"Ñ2?IÿJ>ÞLX8ÞLX8Éå<0<î°5<óiL?W£<G1<ãÛ#?9ú9½l>K>WX8WX8Éå<ÇÄ>Ë#>Î/W?É÷=®¿=WM%?{6:äö9<=?WK>WbX8WbX8Éå<ú>1>ÐIZ?v³>9ZÇ=é8?C#:w
:R-
?
K>mX8mX8Éå<Fý¡>\>>SØY?¨¦·=KÉ=1?h8[:Y9:õc?dK>ÑwX8ÑwX8Éå<W>!>IáV?ËqÂ=ék=v%?
O:]:?
K>X8X8Éå<¼îY>D÷>ËQ?a5=
îO=Ðí(? :zÇ9_},?K>JX8JX8Éå<¤>øF%>Hð\?$+X>ú!>Ò*?5v:<7:Þ¡+?+K>X8X8Éå<nWt<J<ÑL?¾O¿;ÜÞ¯;ñ<?Q63®$9§t9â!K>Ä¢X8Ä¢X8Éå<PR>1à)>}Y?4©y>D>F"?t$:Vsä9I8?7HK>­X8­X8Éå<@6©>ÃÆD>³#\?sÉ.>¶¿>0Å-?{Ò:2U:sa?JK>=¸X8=¸X8Éå<m°q>3ç
>gZ?Ð ¸=ÔD=ú±+?Ûà9þ*À9ÐC? KK>úÂX8úÂX8Éå<ÆñB>Èí=­R?^Õ=ðp =I*?o:[õ¬9÷5A?MK>·ÍX8·ÍX8Éå<õÎV=·$=>tK? ><$«,<0ñ?Ì¹Û8ZÉ	9Ì>¨PK>tØX8tØX8Éå<AÒ>Zv>x1X?ìH=¶j=»-?á;(:Il:ðD¶>=QK>0ãX80ãX8Éå< ¶ä=Û=ëKP?é?r='C=°ã?:rÿ 9îMd?fK>ííX8ííX8Éå<>A,>OöW?Þ¥=îq=üF#?Hd
:´N2:ÑÿÊ>tK>ªøX8ªøX8Éå<>Ë,>gc?t½?ß³×>´æ2?,Úi:>_:2?×|K>gY8gY8Éå<	>úg%>W)W?5é=ê½±=Ùñ'?ú4:FYí9»·+?ºK>$Y8$Y8Éå<H÷=g>==M?Kd(<Ô<
Ê?¢±·­Ã9ïú©½K>àY8àY8Éå<Â
>w(¢=û[?¾ï=|¾=²q!?.ßX:Ü!:T,?LK>#Y8#Y8Éå<Æ®>ø%+>ãêV?Ô,>>Z¯*?å:ª:¶Û>ëK>Z.Y8Z.Y8Éå<ÊpZ>L>íÞR?Uè=MÁ[=¤w-?«ï:Ea1:¥aå>LK>9Y89Y8Éå<hÔ=É^=ÉN?ãéA<Kq<¦?»^¬¸Ç8#Ý¾Â«K>ÓCY8ÓCY8Éå<^´>eW>1_V?BÔó=?ù¸=;º(?@-:0¹<:ßYë>ÂK>NY8NY8Éå<ü>M6>Zr\?
,>ßü=}+.?/£i:*Ñ::^ ?_ÊK>MYY8MYY8Éå<zu¨>éG>â¸W?©¶=Ã=)D#?Æ\:/p=: ?ÏK>
dY8
dY8Éå<Ãz=mÒ=ýM?/<<®<³"?x^8Â#O9 	>ïÕK>ÇnY8ÇnY8Éå<¿>¢®X> Rb?>>bÿ=Eà>?Ý:®Æ´:å?ÛK>yY8yY8Éå<²>¢>{^i?»c'>úÍ=­
P?~":1.:ÖÜ=?õK>@Y8@Y8Éå<â>7>Û÷W?ð>ßïâ=¬,?Õã9KÔ9÷	?T
L>ýY8ýY8Éå<Qª>xJ>aW?>*>z>D%?vå:ÃÜÂ:?¹L>ºY8ºY8Éå<7Ñ>s9>'V?}Â>æ=2£)?èL:\:!h?øL>w¤Y8w¤Y8Éå<Hç->Ð=¬wU?ñ\>ëàÜ=Ë*?|Þ:@k(:*Ð>CL>3¯Y83¯Y8Éå<o¸>5S>Ä_?âÝ>áÈ]>,s0?õ{:Sm:(?õ&L>ð¹Y8ð¹Y8Éå<¬>NXH>Ýà[?¼C>ðÞ=ª(?,8:©Ý
:Ì+&?V-L>­ÄY8­ÄY8Éå<,Ã¬>	H>À]?¥>-Ù=ÿÁ'?zrÃ:(C :?ÿ.L>jÏY8jÏY8Éå<6Éo>À
>òËX?SG>§>¥Ù2?Ä¢:~§:ã`	?á7L>&ÚY8&ÚY8Éå<Àõ>³Q>Ë\? ¹7>º>
'?jæ:<û1:ú©Ê>[:L>ãäY8ãäY8Éå<äì\>d>­0V?ô>6íÇ=í%?¥:Ý:ý|?xIL> ïY8 ïY8Éå<ô>)K!>ÈS?ó¤=5=VÝ#?¨'é9ÿ:îEÈ>PL>]úY8]úY8Éå<ó~×>yw>>É^?G8i>F>*>Y/?Ô :$Ü4:ctÙ>RL>Z8Z8Éå<º[=£ª%=]?ÿhº<ª`<ÉóT?t¹79GT¿zL>ÖZ8ÖZ8Éå<`­D>=ì=» U? f=%'-=H|*?Ñ!Ï9Åcä9*,è>¸L>Z8Z8Éå<µ>T>>ÂÚ[?
ÊY>g(>2%?9O:w:]!?pL>P%Z8P%Z8Éå<ÜX>ñ>,W?&Ë¡=z=Ï0!?ÌÛ9&¯9¦À ?L>
0Z8
0Z8Éå<ú>¥>'KX?ð2´=C=Áø(?¥Åµ9²ãË9Ô:ä>U«L>É:Z8É:Z8Éå<Û>U+>óÝk?Gj>F%>c5?s«:XO:#D"?ä¶L>EZ8EZ8Éå<¬=ZÂ:=âJ?r<}Æ<Ý?(}Ì8î· 8Ü¢?@¹L>CPZ8CPZ8Éå<1=¦¤B=ZL?è$=F=Ð¦?³½¸9aJµ9«o?¨ÎL>[Z8[Z8Éå<ê(Ü>Ûp>°j?l!>,!T>:?¾:dA:Vg??LØL>½eZ8½eZ8Éå<«¼>o²Y>Ë]?z¨&>ÿ*ù=P:+?ú>:²¼%:0?ýÜL>ypZ8ypZ8Éå<(d>lk>Hf?*é/?Ì?Ä)?£k>:Àh3:%Û?GõL>6{Z86{Z8Éå<.>¦f8>\Ô\?Ô¼>(ÊÙ=ñm%?Cdi:[C:Ò¼?üL>óZ8óZ8Éå<@jÏ>Ì.q>_(\?Îÿ>Ðàç=µ&?ÙÈ:èU:# ?0M>°Z8°Z8Éå<_£³>ÆBG>1Êf?YG'>nå=ý:?V¥8:M:h?þ5M>lZ8lZ8Éå<>Z,>Y´X?WÝ=÷¦=Í*?Ù:»:ø>8M>)¦Z8)¦Z8Éå<ÉUó>»ê>I)å?zø<>¹§=Y¼?:Òu:+{}?S8M>æ°Z8æ°Z8Éå<µû>è¬:>­¬?ï¡>öeî=B!?p;P:Ö?ú:M>£»Z8£»Z8Éå<Àc>`Ý">VY?Ð_>Èp,>Úí%?µ3:ïj:Bâ?<M>`ÆZ8`ÆZ8Éå<>aQ'>CèZ?­Oô=R ¶=í;+?ïVS:hJ:#æ?z=M>ÑZ8ÑZ8Éå<0ß=>lPæ=S?@]= Ä&=ß*?{#:ê:ÖH?ú@M>ÙÛZ8ÙÛZ8Éå<ÒD}>>ÍQ?®=i=QD?»N:
õÙ9Dä2?-JM>æZ8æZ8Éå<Ûm>Ã>øqO?µw=zF=HB?×H:£.:ì­?àMM>SñZ8SñZ8Éå<d[&>ãqÇ=U?>¼=Ô=]?v2:,¿::2Öô>ØVM>üZ8üZ8Éå<Æ]>(>#»_?@±>(±{>V4?pJ:ðà	:ï;?ÑYM>Ì[8Ì[8Éå<ùÞ>Xa >ô±?ÔmU>î½Â=]H?ûgw:çÜM:Ô?ZM>[8[8Éå<;qÞ>Iù=&ä?¢>½ö>ä=u?ß­: ºY:9L?\M>F[8F[8Éå<r,>=>ù[??Áx>o 6>Y.?ù:Tpn:]~'?â^M>'[8'[8Éå<Õ]>²8>¾#U?&¤=í8=Ó"?ÆF9l»¿9O ¸>>gM>¿1[8¿1[8Éå<ìû>ò9>SO[?bjÖ=L¢=áÕ(?Âº7:n0":ëÿ?#xM>|<[8|<[8Éå<°`«>ÇAH>ý[?ù1w>"6>¹-?:ü£v:wé?ÛM>9G[89G[8Éå<>Ym4>PU?3»=ø=¬y'?Ò¦i:òH:N·Þ>ÉM>öQ[8öQ[8Éå<´¤>©G<>§_?ÿRF>eª>¾E.?qg:Ýë`:ë2?|M>²\[8²\[8Éå<Ù)M>nî=i5\?gW=g&=YÝ1?w 8k(|9ùè">ÕM>og[8og[8Éå<ÛoÃ=rW½<á@ßd=e	=¸ëT?l«9ú9Âº¢?³M>,r[8,r[8Éå<¿¶|>â>T?õ=ïë¹=)?¾'þ9ê<:!ã>÷£M>é|[8é|[8Éå<>²Ó>DW?,=ýAm=Jà(?SN:w:îùó>£¼M>¦[8¦[8Éå<ù»t=M=¥®M?Æ<@þ;Æà?Ô'·8Ö¾!ÉM>b[8b[8Éå<âð=·Í=îT?R<=¼]	=ëz/?©ð*9ÞrS9ÖôÎ>ÔM>[8[8Éå<'<~<ÇÑ<kS?O¡È;¿æ±;tZ?¢Ò8þ-8Tw?-ÙM>Ü§[8Ü§[8Éå<e>P{ú=Aj?Ód?Rh±>??â¾h:;:ðË?ßM>²[8²[8Éå<#·Í>]Yg>¢c?9ß1?\?ÿ^1?Æ¼:²Ó:!*?þM>U½[8U½[8Éå<3:>ó¥(>$îZ?Jú=ùN·=.?nd:@r:ñ>¯ÿM>È[8È[8Éå<r>¦ >üo}?>jq¼= K?ªl:j8:
/$?ÇN>ÏÒ[8ÏÒ[8Éå<ò>±Ñ/>ù=]?Áá=¦=¤á-?¾Û:î^:ÄÒ?¤N>Ý[8Ý[8Éå<ÜÔ>%>òBW?¿H>C
>©)? Ô9ÏÈ§9Ì!?	N>Iè[8Iè[8Éå<C[>¥É>ÏõT?äM¨=2»=,{(?g:²k:êùó>l4N>ó[8ó[8Éå<MÀ}>¡\>q_?h­L>ò½>)§,?½Ùl:0:FÄ+?î9N>Âý[8Âý[8Éå<FÐG>ýó=¦Q?ô=Nrj=v ?þ9Ý9>c;N>\8\8Éå<¡f>cÍ><)S?oÄ=ùc=hÏ!?&A?:ìD:¡ø>Ð?N><\8<\8Éå<~³>¹h+>?[?×=Ut¡=jä*?6*ß9Ì§:ù÷Ø>NON>ø\8ø\8Éå<x>¸>¡öY?và=;.®=ó$?¸Çw:Oæu:ú?LPN>µ(\8µ(\8Éå<Ñ¥È>f>kP_?«Î+>|ü=z*.?js:·p:1?»eN>r3\8r3\8Éå<B>6>!Q?>i=p1=!(?þh©9?:FH¢>ðtN>/>\8/>\8Éå<AG´>AR>x9[?[.I>`>¤p!?ÕÉO:ìM:T¹?aN>ìH\8ìH\8Éå<xà²>ç@>Nbm?,:>ÂB>B[8?):Q¦?:Ç:??¢N>¨S\8¨S\8Éå<ÅN>Ò*>ôB[?iÐ>5ê= (?9½9Sl:Ø¹>
N>e^\8e^\8Éå<l!i>*>åT?Ônº=ìc=)"$?X`®9 >Å9×Qâ>ùN>"i\8"i\8Éå<{, >8r=>¨qX?ê0>Îà=Áä)?ª-:e:YåÀ>N¦N>ßs\8ßs\8Éå<Bc>¢>÷Y?Ó4$>övú=ØÕ'?H-h:°F:º?/¯N>~\8~\8Éå<ùt	>j¥©=ûlO?É µ<jV<.Ð(?­9ÇD9	?b³N>X\8X\8Éå<ç¢£>U$C>=«V?Z	>îØÌ=ø+?ÉÉr:KF-:¾Y3?Y¿N>\8\8Éå<.Hq>ø»>h¥O?D6v=WoC=¤A!?$°9|µ9Öù>ÛÇN>Ò\8Ò\8Éå<m?0
>jê?g\>¥_Å=·?¯)º:ØJ:Æv'?ÈN>©\8©\8Éå<[ï?fD>
«ª?ÙÍ>DÔú=àÙ?Û;i:°]?ýÈN>K´\8K´\8Éå<1e>w>ÑE^?zuú=æµ=<>0?¬{T:	>:K?ÒN>¿\8¿\8Éå<ÝPq>Å>°sR?geu=\>= 9%?µK%:åµA:ºrÚ>¡O>ÅÉ\8ÅÉ\8Éå<;Ï=¢~=6»P?j¨<çv<në'? g	5³%39ùXÄ:µO>Ô\8Ô\8Éå<UðÐ>ßÏ>ñw©?ãc0>û¦=ÿð?OB;:¨þ9oE<?ÉO>>ß\8>ß\8Éå<Ñfñ=.F=ÊM?(¸ÿ<c{Å<F¿%?Ó 9{U79<à>(O>ûé\8ûé\8Éå<ñ§>^>td?;ªm>Ô+>O1?sT:Þ¹@:s
?8O>¸ô\8¸ô\8Éå<zH>Úçñ=/1T?Y=R]=Ør)?=:µG:	#?<O>uÿ\8uÿ\8Éå<íg>Ë}>ß_`?
Ò
>B`Ø=÷=$?"h:{:9»?öNO>2
]82
]8Éå<²t?!o>KJ¤?'7>áÝÃ=/o?ðÎ:)0µ:6?:OO>î]8î]8Éå<¯Î?Ñ>ÛÌì?ù>Ï|Ô=­÷©?g;ª®:-L?+^O>«]8«]8Éå<cý²>-+S>RýX?ªc>Z><¹?l0:>:Ùí>ÊcO>h*]8h*]8Éå<UM¡=¼9L=Ü1J?7â@<¶È<}?ìóF¶,w9Î»ÊlO>%5]8%5]8Éå<µ4=>}Ì=Çl?re>é4®=]?+ît:ÖÐQ:l?ênO>â?]8â?]8Éå<õÂ>Ø~^> M_??-l>&[&>ð¸5?ÉF:7,:´¿?(qO>J]8J]8Éå<¸>ª+>u`?»
>Ùm½=Ðë;?Ûi8:á$:V{?YuO>[U]8[U]8Éå<	¯>¹:>óùo?0H>>OC?ÒB®:0j:8£>?÷uO>`]8`]8Éå<R{^>+g>xU?g¤=ûm=A1?×p(:9:ð?°O>Õj]8Õj]8Éå<|4>
Ï3>{Ñ_?+>éÖÀ=yý-?;U:ÌÓt:!öÞ>hO>u]8u]8Éå<ÃØl>¶
><(V?ö«=¹=ð½(?:Óì9Ïl?ó©O>N]8N]8Éå<£>(>`U?/à=m$µ=ÕR?,H:f8:¢=?ªO>]8]8Éå<GC><ãç=×W?âc&>ó¦>?q:ßõG:¨k(?«O>È]8È]8Éå<">6>±Z?ï%>Qï=<0?@Wl:§x:Ró>®O> ]8 ]8Éå<µýæ=Fä=Y?x>ï3>¿0?öO:iß9Ln?´O>A«]8A«]8Éå<Ü»>Áz^>ÁÕW?i¯T>÷>$p-?@B::v0::;?ÿ¶O>þµ]8þµ]8Éå<XÅ¡> <>"\?Ø®:>	Õ>2ë/?&J~:Þ»:có>·O>»À]8»À]8Éå<$ Õ<o}<,¤W?'¤<[F<ZNT?/Pë8I*z88Íp?OÁO>xË]8xË]8Éå<º=ÜC2=gK?¨#F<î"<?©? Ë¹#@d8òÐ¿ÇO>4Ö]84Ö]8Éå<üÙ<õ7<J?Ã¥ö;ÑJÖ;S?Õ¸`öo6>ÀbËO>ñà]8ñà]8Éå<Ì¹>R&>Â$Z?ß=;Í¯=¥Ê"?[4*:â/:½?ÏÕO>®ë]8®ë]8Éå<´5>½é×=ºNW?dGË=ô
=ý#?X+:äTI:ýÙ>§ÜO>kö]8kö]8"ýö<¨>@'>´}]?G½>Ì>ò;?¹:ÜÇ9´'?ÏíO>(^8(^8"ýö<éü>ýL">¨ÂÆ?­S>h®Ë=5?¹]v:[ÿ9Óüv?üíO>ä^8ä^8"ýö<uú>Çâ>yÌ?¥Í>Ú>8øq?§{Ö:_­:¾_M?nP>¡^8¡^8"ýö<óóo>á>¼«j?êk·=Ü¹=*û4?p2::[ñ,?ùP>^!^8^!^8"ýö<àÞ=7,=kM?	A<£)<E0?åü8ÀeW¶²HÁçP>,^8,^8"ýö<§M>>ë¤Q?·Ðµ=b=P(?ÁÝ9ÔÏ9?é6P>×6^8×6^8"ýö<<F½>øV>%fa?Ö>Ö´=iv=?z):Oï9²K5?ì>P>A^8A^8"ýö<´H¼>²ÑU>nma?zÿ>Õå=Lü/?ÿI:¼vh:hÝ>\KP>QL^8QL^8"ýö<@Qr>N«>eV?ÍÙ=B«`=*.?Y.:b:å?RP>W^8W^8"ýö<g>ì¦=xTn?
ÿÅ>ß>©c+?Ôè:{êÂ:	¾?[ZP>Ëa^8Ëa^8"ýö<%þ>S(0>àX?FW>&Ø(>6#?}O:¯&>:ß[?ê`P>l^8l^8"ýö<>¤$>Ó»U?¹xÿ=`§Æ=$??T:ÄJ:§r?ÕnP>Dw^8Dw^8"ýö<ÖÛ<2ä&<EwS?²Ã:=bØ#=±ç?Á®ì:*"ë:ä×?wP>^8^8"ýö<jY>@¡>ÓQ?0÷Ý=Ó¬=ð­$?d
):Þµ:I?ÏP>¾^8¾^8"ýö<__>É 1>°þT?|ë¨=¢Ö=1&?Y^.:
p:ûu?¹P>z^8z^8"ýö<Î=öA=sgN?ø=iù=Ì?/9æÇ/90N?P>7¢^87¢^8"ýö<Ó4Ø>Ñu>Ìa?½>6YÕ=£y>?g%F:Õ~ô9@xO?I²P>ô¬^8ô¬^8"ýö<À>R\>K;_?sÉ>}gZ>¢1&?¦:¦´y:x.?©µP>±·^8±·^8"ýö<:L>9ø=TS?Eµë=Â=V~?&=:IA:¬Jî>
ÈP>nÂ^8nÂ^8"ýö<Øt>õ³">ÙY?Ghú=l¶=µ0?ñ7:I¨Ö9GïZ?ÕP>*Í^8*Í^8"ýö<'ä>8>[?÷¼Ô=¸À=ö/?¥¦:·Éâ9'"?ÖP>ç×^8ç×^8"ýö<ÃA=À,=£oH?[¦-<CÎ<q?õ¿\9/ÀM9ÅT	?ÜP>¤â^8¤â^8"ýö<Pã¡><>¨×[?q?>Ð>;'?ó:ÃN:e£'?ÞP>aí^8aí^8"ýö<çê=£§<=<oK?ôTQ<(2<f?Wh9ü¬¢9v	·>ÊäP>ø^8ø^8"ýö<çu>Nr>ÕJR?oä=J®=âv'?m:t®:á·?sæP>Ú_8Ú_8"ýö<ÞÃ>í[>d?Í[¢>«$_>ßC:?½C¡:e«b:Á!6?©îP>
_8
_8"ýö<ór>8å$>
Z?ç q>ø7>¹z(?±f:«!:¦6?ÔûP>T_8T_8"ýö<{¹>¿2[>¡´X?¥M >¦Bù=?£$?«j:Vÿy:ù%?Q>#_8#_8"ýö<EÂ<[[q<ÚN?~nb<¥Ì:<6(?NØ·<uT7rz¿ÉQ>Í-_8Í-_8"ýö<ø<£«<BÃI?ø<xùï;=?[rï8z;8¸Æ?UQ>8_88_8"ýö<Ù]=Y¨'=1d?ÑÈÈ<×ÿ<Ë??f98é8È$?,&Q>GC_8GC_8"ýö<ÓO>z$>Æ_?t>t(E>0l?âÒ¡:¡J:If?(Q>N_8N_8"ýö<¸Å>+>f>ýÖ[?>Ôkl>+*?r:öö`:ü

?Õ6Q>ÀX_8ÀX_8"ýö<-@t>ò½>_Y?.,>ÆÄ>YÕ)?³øl:¦µ<:R¼ ?.:Q>}c_8}c_8"ýö<[7>ê>6X?Oc*>ÝNý=Û2,?»:r¾[:P¡?>Q>:n_8:n_8"ýö<á
>¯=É'K?K<ËCp<§?29î`9Z"?6UQ>÷x_8÷x_8"ýö<`á²>>P>öæ[?Â¾=RÍ=õS&?
jg:z9:Ä³?¾`Q>´_8´_8"ýö<N>Áûó=>ÂX?}ç>¨Ko>}L?©c¬:Ò:J?|Q>p_8p_8"ýö<³J>¾Kô=cÇS?Óü=.%o=¡!?ÿ':Dö9.£.?#Q>-_8-_8"ýö<Äs>6>m\?z>ÏÙ=-5?(ü::T:.	?þ£Q>ê£_8ê£_8"ýö<³>ùL>6²`?'!>ßëÚ=ÿ;4?þ&D:M:+?p©Q>§®_8§®_8"ýö<Él>;>U?|¢=¼n=UÎ-?<¹ü9ò:¹»×>½Q>c¹_8c¹_8"ýö<lt_>E>ÀS?	k>'Ó=2n?":9.:^(î>Õ¿Q> Ä_8 Ä_8"ýö<S_>ÈÕ#>6X?Ü=äK=$^,?+:B²Ø9®Ï*?CÊQ>ÝÎ_8ÝÎ_8"ýö<Nª>bºE>6\?T>"
ç=û!?·:6äV:W¤(?ùÌQ>Ù_8Ù_8"ýö<ÕÉ>³ã>½T?åU¤=¾Wx=g)?oG:":y´ä>`ëQ>Wä_8Wä_8"ýö<¦I>ô3ø=KüO?=	þw=?OBÍ9Ë·:wÇ>ïQ>ï_8ï_8"ýö<ZñW>Iþ>!S?y>Ô->A?j"»:ßzª:)?¹ñQ>Ðù_8Ðù_8"ýö<Û%=ñÓ7=ÓQ?Ð<Òl<a,b?ãgB8!Q9úí=÷Q>`8`8"ýö<Ø>>æ=ZST?KÃå=ó·=¸4 ?­8g:B(:ÿå/?þùQ>J`8J`8"ýö<rf>Ë >%Y?ûY0>Ùø>&?ü]:6Ç5:?QýQ>`8`8"ýö<!>jg!>{Ê[?]:/>^²>!&?O:t<u:í+#?òR>Ã$`8Ã$`8"ýö<¬uç<¸Ø<L?&¹
<â|î;G!?êN<¸àq,9_Æ¾1
R>/`8/`8"ýö<GZÓ>½àv>)[?>îØ=D
0?æ	;ÓCÝ:ú?3R>=:`8=:`8"ýö<ú'9>iqâ=øRQ?ÇÏT=ì|=å¢2?®9©¨9/Íß>I9R>úD`8úD`8"ýö<>S>X05>H^?
2>«>8)?U%c:[`:{?ONR>¶O`8¶O`8"ýö<â=Äz=ºSR?¤ô<6w*<Y©A?>ÅF9Ð=:9g?WQR>sZ`8sZ`8"ýö<w´>ÇR>ö´Z?Â4>G_>¾ì)?ï:ØQi:º8?_R>0e`80e`8"ýö<D=>ô">Q\?À>âôÜ=&?dYJ:wµ^:Ïè>pR>ío`8ío`8"ýö<o>{`>ÚãS?d°=\Óc=\Ô$?q¦æ9ÒbÛ9p?ÆrR>©z`8©z`8"ýö<Áq>è¤>wT?ÿì¼=6@=Ù3+?sÔ	:û9I?äR>f`8f`8"ýö<]V>Vù=ÃN\?ê¿=ÁÇ=)±?U{:$g:µ8ú>[R>#`8#`8"ýö<,á>ªb(>®È]?ë>ä¶=ý8?Äý:7:QU4?,R>à`8à`8"ýö<n¦8>}¿Ò=aL`?FªÐ>ø>nê0?¼+;ÍÁÌ:zÿ#?R>¥`8¥`8"ýö<¸l>*>ÌQ?f)¦=yk=Ö9?;Ý:¼-:Tê?]¨R>Y°`8Y°`8"ýö<H=6d#=mCM?È<Pd<¼×?yö8Á6w9/>QªR>»`8»`8"ýö<>Þ >ÅuU?ZÏÞ=Q¦=ãy+?¬ 9:¬):n	?¨®R>ÓÅ`8ÓÅ`8"ýö<²¨<"?<L*S?N·å<O¿<)à?¹9°Bß8Ïì"?¶R>Ð`8Ð`8"ýö<î>5<*>X?Ðé¯=b×}=Çh1?À%:üõ%:öUÿ>b»R>MÛ`8MÛ`8"ýö<à<êp<Ú±L?ª<SBw<Yâ?0Z¸ÐQì7°_¿²×R>	æ`8	æ`8"ýö<dm>ÓQ>¬ÁX?]²=¡c=ñÉ(?D(:a,:Qù>(áR>Æð`8Æð`8"ýö<IÊÝ>W¦x>¯Xd?Å.(>{î=¤4?Ï:CW:]{?ëêR>û`8û`8"ýö<÷r>Ì_%>rjY?9ò={f=Äå*?Ê.e::ô%Ù>âóR>@a8@a8"ýö<¯>¾vK>}Ö\?Î2>o>]W'?a.:Ì­n:^?2õR>üa8üa8"ýö<°>Ã¾,>'k?X7¥>«w>/Æ*?!Ì¥:»:ÞT"?-S>¹a8¹a8"ýö<Y>d^0>0,V?}	>üAÕ=%?A:
1:|Ó>âS>v&a8v&a8"ýö<ª>7D>\ü]?O>È¥ß=Î/?¡p:S=:¨â"?S>31a831a8"ýö<1ÿ>
;>S?P>¼,Ø=üß?õî9Ô	Ï98)?K!S>ð;a8ð;a8"ýö<#¢>FU>>uäY?th±=="'?T?h:ôm:}×ú>É-S>¬Fa8¬Fa8"ýö<¹¸>Á)>
;W?¦>ëÁ=£/?ÒÀô9¨"°9Ý1?u.S>iQa8iQa8"ýö<ø'«>4?>®d?äL>JnP>)v2?eÂ:80:¤#?f=S>&\a8&\a8"ýö<Àü³=xXb=rK?¶0g<6^4<	$?ÂvC¸²\9ñ*¾åCS>ãfa8ãfa8"ýö<¼ >5?>#<V?Ã¾ª=¦ó=E.(?út$:âA:×-?wKS>qa8qa8"ýö<¼vß>­w>éøf?Å>VÕ=í;?
Év:ÎËL:f>?õlS>\|a8\|a8"ýö<ÉÒ>ÿY>w?]Ó¥>
X>$D?»Î;ýß:Ì[$?sS>a8a8"ýö<HÏË>ò¯U>¡*t?ÕQ>í.
>ï^B?9yO::¼/?¡vS>Öa8Öa8"ýö<XÑ>ÔP=>lÂV?ô	Ú=7ó§=,&?î>á9ý}:é·>{S>a8a8"ýö<Ý>m #>$ô]?è¼¿>T>;+?ªrs:¶¾/:YO1?nS>O§a8O§a8"ýö<>×Ã>ºU>j?¯Þ¢>0Z>x??
:ª::Ç@?¯S>²a8²a8"ýö<Sè>Óò8>pô[?÷F^>m*>ñ&?m:mp:p?NÍS>É¼a8É¼a8"ýö<«¤>%ÚB>)X?8>Ù×=p¶%?YM:Æ©Q:´»ú>óS>Ça8Ça8"ýö<c>IÊ6>W9X?\â=D#·=5?nf:¥?:Ë¾?®	T>BÒa8BÒa8"ýö<hv>?+>ýS?×Ü =yx=ù%?hèE:Û½::,)? T>ÿÜa8ÿÜa8"ýö<ò<f95<7¾J?hj´;4;ÄV?Ü¦8Ò^`8´É?1)T>¼ça8¼ça8"ýö<d½>?Æ\>|Ð[?è??>ÒÆ>¾Ä9?¢Ù:±:çÚó>`+T>yòa8yòa8"ýö<Ñ=Ç2D=ÂïJ?ëÓc<­Ø?<¿?	Ñn9åÛ9áÂ>15T>6ýa86ýa8"ýö<&ª>1D>­Ù]?ç:>i->ì­/?&:L­):åú>78T>òb8òb8"ýö<¼Y>Íc >£Ò\?-kí=q©=kY3?{:jçý9X­?×UT>¯b8¯b8"ýö<Y°>8<>[V?Rã>]ã="#?K:õ:ù!?ÿ`T>lb8lb8"ýö<Ä®>Ùá>@Y?U·Þ=¨«=%7&?O$:ï9×/?ÜbT>)(b8)(b8"ýö<¬>/>ãBV?i=xìL=#?_Aì9ï:äsÄ>êkT>å2b8å2b8"ýö<ÿ>8i)>'øX?Æ±=y±=Þ!?ãâ3:P:iö?#T>¢=b8¢=b8"ýö<~>w$>=\?¸nb>J">	U2?Á°:&~:YE?YT>_Hb8_Hb8"ýö<îy­>
D>¡b?Â>±H>2?Ü´:Êù:NÍ"?T>Sb8Sb8"ýö<o>/¼,>øY?¶­>tkÌ=O©(?ü®>:odt:½Ç>é¤T>Ù]b8Ù]b8"ýö<9r£=åN=Ç<J?yøb<n-><Ã?9r¡9_è>©T>hb8hb8"ýö<Ê9>Ç,>&$X?Ð!ß=hª=é~'?]Z:åï4:\z?g´T>Rsb8Rsb8"ýö<ë_>±|>QX?6Ü>4ä=ð*!?OI:_B:ë¢?î´T>~b8~b8"ýö<¨>À">³¬[?ÐÉ´=±s=ë=?{©%:¶À9R\?ú¸T>Ìb8Ìb8"ýö<<>/û/>Y?'&>òÚ=%(?¦7:V/:Ò?¹T>b8b8"ýö<}S>WGÿ=T?FÙ>ÆÑ=#?h":39:ÙÔÿ>CØT>Eb8Eb8"ýö<¼|>öz	>ô¼j?¥ï§>åÖ|>	*?©";ýwË:'?wÞT>©b8©b8"ýö<ôÃ>
Qd>vH[?PZ)>doö=í/?·5x:ùZ:üã>ÜâT>¿³b8¿³b8"ýö<Èt°>úF>c?`¬>f&}>ð-?ò©ý9æ:ãâ>ØçT>|¾b8|¾b8"ýö<A¹?TU>@©¸?$¥>?Ïº¤>#?à};6ó:ãK?§ñT>8Éb88Éb8"ýö<&õ¸>¾V>#?]?j#>qý=ä%?_ :ÞSÛ9a;?SU>õÓb8õÓb8"ýö<no>U;>MV?rgÚ=§=ÜÒ&?ØbL:1 :pï"?ÈU>²Þb8²Þb8"ýö<Hý9=©Ó<ó`?+<íV
<ë?	@¸Þ8&õ]¾GU>oéb8oéb8"ýö<V%>OG/>ùJ[?÷â>âÝ=½­5?:æc:!,'?pU>+ôb8+ôb8"ýö<i«>¥«.>µ[[?yH&>?ì=U4?ä:àõ90r?£U>èþb8èþb8"ýö<=6>àùá=sN?J1s=ÿÀE=:i?9Z:#Ö:\ø?+U>¥	c8¥	c8"ýö<ªôÑ>`ýw>É¼X?H>9ÏP>0+?í¬§:Ù|~:¬(?ªU>bc8bc8"ýö<uB>&>LÂY?S5 >6é=ð/?ØÝ:K¨¯:. !?ÃU>c8c8"ýö<R>¦g'>º¤Y?] >­î=ø,?t±¾:2
£:Ðµ?ëU>Û)c8Û)c8"ýö<£î>e$>õ¢d?!>DÛî=Ã¤,?B:n\:òF?GU>4c84c8"ýö<×{>tÊ>è!U?Ê2>qAè=>?"?R:ìãc:~ì>aU>U?c8U?c8"ýö<ø½7>6×=1Z?ÏÕù=C¶=´/?@L:s`:¸%? U>Jc8Jc8"ýö<E>=!>u´^?)p>(Å=Å&?èx:6ÇW:Ù¦?a7U>ÎTc8ÎTc8"ýö<ûþs<aÖ<3XL?ºÛÆ;Òq¢;L±?½ö±·ã¨ 8TÉ
¾z9U>_c8_c8"ýö<ª@=)=MI?÷¥F<¯j"<Ð?`Ýr¶péZ7h¾t>U>Hjc8Hjc8"ýö<b>§(>Dd?ÓèÌ=Ì=¯¥8?3#:À[:þ?¸AU>uc8uc8"ýö<Ãâ?}7|>ì?! x>
>gm?ã°æ:4:ê¼@?KIU>Âc8Âc8"ýö<¤üñ>·mY>u?õØþ>Éÿ°> L8?;àÁ¼:'8?IU>~c8~c8"ýö<³OÊ>-;>yëÀ?=ö>©¡>¼C?aÁ3;ûSÌ:6a?yTU>;c8;c8"ýö<ï1*=Ö<
K?7È<«nx<9?9o9Y}Þ>+YU>øc8øc8"ýö<l¨>ÉäB>$;]?¬>ÞQ>eï'?£«:L~{:j¶.?vU>µªc8µªc8"ýö<QNp>iº>=÷`? ->"PG>
áI?Å^:fR:Àb?{U>qµc8qµc8"ýö<>ÇW">}¸U?Áy¿=åë=aE ?óÆ:þA:ØÒ>@U>.Àc8.Àc8"ýö<ñ¿\>/ô>PT?ó¡=¤z=[%?úª9óî9Æ¶>±U>ëÊc8ëÊc8"ýö<4=½>.¢^>ÆY?> Æ=(r/?o§:´hV:e5?DU>¨Õc8¨Õc8"ýö<RZ>¾Ø>]U?§á=Ùª=Ñø(? £x:|
V:·°?£U>eàc8eàc8"ýö<*¤§=uS=HK?ÿÍ<-Ëj<}'!?^ä¸hÊ·-Ç?v¯U>!ëc8!ëc8"ýö<ª>z%>ÏåQ?^ÛÅ=¦=«!?TU¡9BÓÜ9!»>­·U>Þõc8Þõc8"ýö<·~³>[ÚE>.?h?D>¢I>k&2?xq°:Ù:º?7¹U>d8d8"ýö<P®>EOD>©c?7ø/>¿û=3?ÌwK:ûWS:Íuö>GÂU>Xd8Xd8"ýö<äsi>ÃLö=¥r?ÚìÚ>V4°>?;¶mî:j!?§ÂU>d8d8"ýö<JF>xpÂ=f?>¡2ù=Ã­?5+;.¹:Oò??~ÇU>Ñ d8Ñ d8"ýö<®>­$>Õ.R?Y\=Òà[=½+?Wö:J%:Ó¿÷>¦àU>+d8+d8"ýö<ª©F>
ð=·ãS?x={V=ø#?µH:W{D:Á?¬çU>K6d8K6d8"ýö<+^>j>¯U?ÄbÂ==¾'?æG!:Ä{:$î?íèU>Ad8Ad8"ýö<3»>6(X>n´]?r7B>/'>¨-?Ô¥S:Qê:¥,?!ïU>ÄKd8ÄKd8"ýö<î¨©>(@>Zb?6Ë=|(=4²5?DÄÀ9I~ :E½>ïV>Vd8Vd8"ýö<¿>£
/>gÏW?Þh!>ù=Ïá%?£¯:Ýr:ã?ìV>>ad8>ad8"ýö<>Gå9>µW?t
>8ëÝ=ö-#?þ'P:O/:6?ÌV>ûkd8ûkd8"ýö<LQ¥>ÇÕ<>'`?Fû!>ôç=ù
3?3*X:1K:ð?9!V>¸vd8¸vd8"ýö<¨b=£B.=4ÄL?«+I<È&!<YÉ?X	9# ö8?+V>td8td8"ýö<ëgö>µô(>û¬º?(?Èö¶>+]?,Ò,;ñ:³:pØv?­[V>1d81d8"ýö</.¥>kµD>õ÷V?ë|Ê=Ò<=8,?8:¸¼: Õ?5gV>îd8îd8"ýö<ÛÃ>Ýh>©V?-!>±ö=Ø¨'?î£:ºt:®?.mV>«¡d8«¡d8"ýö<È­>T"->õáX?mr>Ëñ/>¦{0?S>R:ïÍF:q]?ýnV>g¬d8g¬d8"ýö<S*Ó>*üj>Óf?â>÷7W>/?Å:¼P:	t?æqV>$·d8$·d8"ýö<Ã%>#>ÎKW?Ú(>n½ì=.Ý(?"U:k':VL#? V>áÁd8áÁd8"ýö<ô>Rs >òK_?óRö=J~°=Þ¤2?&:îø9ìß+?0V>Ìd8Ìd8"ýö<Çþ>Êr.>ä_?1=?> Â
>«­,?_aÏ:_3 :L²%?xV>[×d8[×d8"ýö<Æ=Å<ÌdK?<ëö;ñ$?c8eé­8|×>¹V>âd8âd8"ýö<-X>ö>ÓüV?æìÌ=k,=
)?[:_0:?ºV>Ôìd8Ôìd8"ýö<s!|>vx>zV?7£P>Ý¥>#U(?ñV::
1?¸ËV>÷d8÷d8"ýö<`nY>á÷=ÐNa?ßS>µ Z>\*?À<º:ÿ:kÇ'?(ÌV>Ne8Ne8"ýö<
è&>.º=¢
e?¬¿>Ú×3>ÄwO?Â³a:é×­9ð.¦?ÐÙV>

e8

e8"ýö<'õ>×æ9>dåZ?ô}ì=`+=b??ÛÚ:Hv%:àÞ>BÜV>Çe8Çe8"ýö< 3¬>L>XX?ß>·Þ÷=O"?Waú9sà:Oí>?éV>"e8"e8"ýö<¶¬>k&H>,è\?Fü>LÞÒ=.0?g":xÞ$:û>ðV>A-e8A-e8"ýö<£<íÓM<d`K?¯Ð;´;=ä?{Ú÷¸~V85â¿3÷V>þ7e8þ7e8"ýö<iÀ¶>WV>L	Z?ýþ>:ð=W^(?-@:^:Ûï?W>ºBe8ºBe8"ýö<´oC=T_ó<¦M?CqÂ<d<î?{Àß·°­Ç8n¾«W>wMe8wMe8"ýö<2æ+>´æÒ=k¨P?Þn=ÃH=ÇÌ?Ú0::b`?ËW>4Xe84Xe8"ýö<)Ú>}o>i?µE3>Hû=Â6?lI:s	:;?v'W>ñbe8ñbe8"ýö<>É'>µ9U?s=v=Ùí#?ÃvÊ9ðÜ9ðë>5/W>­me8­me8"ýö<3h_>³>*sY?bè=W¸=z{!?PW&:3ã3:Ï¸ì>AEW>jxe8jxe8"ýö<Cj>¬
>5§S?\¦¹=ò="%?ßM:O%:¦þí>5JW>'e8'e8"ýö<øÙ>Ò>]X?ïvÏ=1v =~%?£U:ÁÍc:z~ï>!LW>äe8äe8"ýö<V>'0>1£[?Äp>A>¶þ,?Ù,K:òU:.ý,?5nW>¡e8¡e8"ýö<°ÿÐ>f>	h?>[ßË=».6?æVq:`9:är&?sW>]£e8]£e8"ýö<²á>=Z>N$À?¢'Ð=l¼Z=¾s?IÅÐ9º0:Ï>csW>®e8®e8"ýö<Y,?^´`>Ý?Y>-.><8Q?ÿõ¨:Èv2:B^r?ûW>×¸e8×¸e8"ýö<q¹>	¥>ôfX?72>P>"
/?/S<: X:² Þ>W>Ãe8Ãe8"ýö<éP >?Q:>2F\?ç`>wØ=BÑ+?ß$&:ÇÌ%:D?Ý¢W>PÎe8PÎe8"ýö<YÜd=Ûí
=hfN?Vä#<þ4<{?}
8àZe8}ê>^±W>
Ùe8
Ùe8"ýö<Ã³>!M>&_?Ú>!¼=ùã.?ñ
Y:Ñ/7:+ª?â²W>Êãe8Êãe8"ýö<Y°Ç>ß]>vÂf?q>Tt->ñë1?l:ýBC:N,?O½W>îe8îe8"ýö<3>:Ð >(V?Ù=[¨=g%?)*9:L&:°C?ÇW>Dùe8Dùe8"ýö<K>¿24>b?Ø¤>[s>ý,?®\n:':6?ÛðW>f8f8"ýö<k¡<HiH<ü0N?`<ß(2<¡Q!?üF[¸ä¤·e«?X>½f8½f8"ýö<-_>[ã>MLZ?iãä=Ç±¬=¦)?Å|:%ÿG:ÈÆ!?±X>zf8zf8"ýö<>£¾>x8X>ßµa?.->xnü=Ò /?Ý_A:<:mm*?AX>7$f87$f8"ýö<{f>ö»
>wÍO?q=´¦r=üá!?Zèâ9\÷9ñë>X>ó.f8ó.f8"ýö<<Að>c²y>ÕQv?<A×=9=«T?¬j:91G:s½G?C'X>°9f8°9f8"ýö<_²>¡À=ÌQ?Ûíj=ÜZ8=D#?êóT9 ¼:R>O.X>mDf8mDf8"ýö<ó÷>8>·!¬?øÔH>öø·=äº?T¨:#A:ò_?k8X>*Of8*Of8"ýö<NØN>&øé=RRb?T>Á;T>Ü|@?¢ý9øÃ9¨©%?7;X>çYf8çYf8"ýö<\>]î>äX?$Ç@>Ô#>¿&?ãÊ^:cm:mBð>mFX>£df8£df8"ýö<>x>ì	>ÆÇS?aWë=mº=V!?ý
K:ä&(:?ÚPX>`of8`of8"ýö<j>4R>Ú]?ÂÜ=z§=I)?cc:¹Þ?:p?ÌSX>zf8zf8"ýö<Iö>CË0>ñ²W?wÔñ=^ª¸='? 	<:â
:P*?WX>Úf8Úf8"ýö<%õ>æ¾>¹s?»^S>ú>»:;?F·:HY:¨÷&?YX>f8f8"ýö<`Cÿ>Á8>s±?m!>ê¬z=hÛ¤?U¼:¶!':ü<?m[X>Sf8Sf8"ýö<Çi>-V>ñÝ\?U)6>Mq> 6'?1M:\o=:é¥
?²fX>¥f8¥f8"ýö<y;>®30>ÑX?>Q>5¡Æ=
«&?ýC:&?):|?mX>Í¯f8Í¯f8"ýö<ÙÙ
>¤R¢=ûZ?
>DaÛ=íã-?þëÛ9X9µ`D?úmX>ºf8ºf8"ýö<´>· >£TR?²=]¿i=}Ó$?
þ:ó!:QýØ>{yX>FÅf8FÅf8"ýö<P6l>«>¸&Q?W=J}=ÓI ?c~:r¥¼9ïI?Æ©X>Ðf8Ðf8"ýö<>>QÄW?¸zÒ=Û] =¡ÿ'?kÝ: n#:iú>¬ªX>ÀÚf8ÀÚf8"ýö<ª2>ÕØ=ðR?->x=ñ×<=ïB(?óÅ:C´:Ñ
?ÃÂX>}åf8}åf8"ýö<Ox>*>¤ÊS?_^=ÃÔ\=,¹"? å1:à!(:o?UÇX>9ðf89ðf8"ýö<ßP>d$>GT?0°=;t=)Ø ?E¸%:`	:¦Á?ÌX>öúf8öúf8"ýö<j>ö/>ºV?]µ=­¿}=ù6?L$:~:Ü?^ÒX>³g8³g8"ýö<^@>$1>í?V?ð=¯=öã/?Â#:$.:K8?8çX>pg8pg8"ýö<³>n[G>df?ö<>Kþ>h5?ÚG¨:ýK:/S?ÄëX>-g8-g8"ýö<õ>Àù>äc?ªñ>ðÛ=ý"#?Ø:gÕ$:ÖMZ?mÿX>é%g8é%g8"ýö<
´>D<>üQ?áá=CÅ·=ST?ÇL:È
:rÞ<?MY>¦0g8¦0g8"ýö<|,}>w>7ÜZ?tô=ü`=ø&?¼ï: :#Ï>Y>c;g8c;g8"ýö<B =õý&=7R?Ó¦==P*?}[9N{9MU¢>,(Y> Fg8 Fg8"ýö<ýl>0>®ÁQ?"ÌÍ=Ç>¤=îa ?:÷4?:gNÆ>+Y>ÜPg8ÜPg8"ýö<bro>ÏÐ>¤S?½³=yö=Wµ?Î	:±>:.Ä>0;Y>[g8[g8"ýö<<*p>>@T?3¢=r=!/+?ì×5:A#:À?¶JY>Vfg8Vfg8"ýö<=S>­ÿ><·V?Ó#Ü="©='&?¼%:ÜïQ:hÊ>ÈOY>qg8qg8"ýö<ÏÚ>­5%>ÉBZ?M¨=Zv=ª.?Dh¯9B¢9
?§SY>Ð{g8Ð{g8"ýö<úp>ãP(>HT?åyâ=à­=¸&?Á#:R7:­k
?êYY>g8g8"ýö<[Ò>CP4>ecZ?
>ýÑ=%¥,?H3:ê:Ò÷?bY>Ig8Ig8"ýö<JöÂ>KÉc>2[?¶­>
¸ß=¿!*?n¬:ç: µ?¤cY>g8g8"ýö<ÜU>Ý©>ÁèO?=Üå{=÷"?Íq:)á9>¼0?NnY>Ã¦g8Ã¦g8"ýö<ÆY¸>æhM>Áe?"À|>ïá7>Rð/?vý´:!U°:a?sY>±g8±g8"ýö<®µ>9>®©^?¥Î=g=RÝ/?§>6:N=:íÆö>Y><¼g8<¼g8"ýö<`e>®à	>2T?Ê~£=ùÅ{=n=&?ù9úc¬9uO9?ZY>ùÆg8ùÆg8"ýö<½¾©>¹D>ä\?ËÄ>++Ü=§*?!6~:(o:?8£Y>¶Ñg8¶Ñg8"ýö<°Úÿ=6q=VQ?!½ï<D¼<òþ"?0ÆB9½Í!9?®¤Y>sÜg8sÜg8"ýö<ï£>D!>>xº\?«²>ìkö=îÉ"?å6j:çQ:?@¯Y>/çg8/çg8"ýö<B|>óY>¶R?´?³=ø=
ö ?g::ec?´Y>ìñg8ìñg8"ýö<2>>5ÓV?bä=U±=b%?fO:¯¹':ÑF?_¾Y>©üg8©üg8"ýö<0¡>ñC7>½)a?Ô>iô=²'?¡:¯>p:OB%?^ÓY>fh8fh8"ýö<Çt>¢Ù
>¢¹\?0sY>{k>$3?£¯}:ÏX^:
?8èY>"h8"h8"ýö<Ñ°Í>Eñk>0-_?E2>*­ü=Î4?61O:P=:ÜQ? ëY>ßh8ßh8"ýö<A>æ=>è+V?Èm	>9×Ý=?9q6:¼ã9M?þY>'h8'h8"ýö<¼L~<w-<ÉO?6< #<×Ö?n
¤¶p8õ½Z>Y2h8Y2h8"ýö<¢:=1æ<=ÊMN?sÅ=<R)<Uu?Jâä7r£9xÅ=õZ>=h8=h8"ýö<BH¦>ã®A>qÈ[?a¹=ïÏ=Ï58?uj':É:tG'?q
Z>ÒGh8ÒGh8"ýö<*8¢>xu<>N[\?;Áh>»Ö0>*y(?Q^8:a?$:/®?Z>Rh8Rh8"ýö<6S>ÕAû=¿2W?Våâ=L¬=´(?·<Y:wdG:t?Z>L]h8L]h8"ýö<ÜÄ>Ø>vT?d¡ >çîú=´ß#?·¦7:3Q:ÅKà>ÅZ>	hh8	hh8"ýö<½¼®>ó×F>éö`?a2>ØO>ä'?Æx:kîR:|?ÖZ>Ærh8Ærh8"ýö<|Ü.>tÖ=M¼P?"Ú=ÚQ=F#?q:*:¦:¡?'Z>}h8}h8"ýö<q>&6>¡IU?OÏ=¶Â=!?&?]è9TÛ9,H?Ç)Z>?h8?h8"ýö<ºP>XÄü=æ°R?×Ì=>(£=x³ ?ùé9[ú9ä>ï>d0Z>üh8üh8"ýö<¾Ñ>þÐ>ÿ4T?÷ú=É[=à¶ ?Öî:ûú9:!þÁ>i1Z>¹h8¹h8"ýö<ÝMv>oM>yùX?#*Ù=Ä¢=Ç*?7`:wÏ*:x(?G6Z>u¨h8u¨h8"ýö<|ØV>É|>ÀR?¼v=_?=^â$?3ô9X
:{ðá>D7Z>2³h82³h8"ýö<;u>n>ØZ?ï®=cÒ~=¾/?»§X:¹:Fí.?ý7Z>ï½h8ï½h8"ýö<e>DÝ>X Z?,>àsÖ=ìÉ3?Ýýí9"£9¼òL?SZ>¬Èh8¬Èh8"ýö<>£>×¤>> [?Åd
>ñØË=éÌ-?Rb:zÂF:?9YZ>iÓh8iÓh8"ýö<ò½>Ý8G>úär?I=>ÛF
>&8/?WÝ&:;±C:ÎIÚ>¢YZ>%Þh8%Þh8"ýö<
D¨>ß)>ô}?Ëf¤>\ÙI>P?>Î:÷{e:f?çjZ>âèh8âèh8"ýö<>«§&>ò)W?*
>üØ=&?ên:
f:1î?{Z>óh8óh8"ýö<¬¥>²2>¤hm?áªR>ý>¶=?b¶:¢P:;)?îZ>\þh8\þh8"ýö<Hº>FZ>øzZ?ëL>~'>O'?7ww:*K:?aZ>	i8	i8"ýö<³>Z³>S?à>ÝzÐ=Èð ?>O:Bÿ:?Z>Õi8Õi8"ýö<_³b>r>:P?F¼¬=L¡=(Ó!?9×9
í:è	Ì>ºZ>i8i8"ýö<8>r*>V?¦vÈ=ÇÃ=8{2?#:9áO:ÅÈ>Z>O)i8O)i8"ýö<ô>Þ¡6>~V?^D >á>Çø?jÊe:\I:æé?bZ>4i84i8"ýö<;À>dc>áX?)>·Ò=>l/?|:AY:ý?Z>È>i8È>i8"ýö<çÍ¦>%R=>a?Ñ
>ãëÃ=^b5?±y:%b:!]
?¬Z>Ii8Ii8"ýö<§AÃ>(`c>]Ö[?Vg>´&>a2?.:,Â^:xç3?[·Z>BTi8BTi8"ýö<>à4(>{©V?">Zïó=àÎ"?Ó30:­?:9ì>o¸Z>ÿ^i8ÿ^i8"ýö<§>y">\?àÀh>mü">Ê6?[Vb:NrN:&U?f»Z>»ii8»ii8"ýö<³{>>Ö£W?Nð(>ø>zú?G/0:§ìA:ìè>å»Z>xti8xti8"ýö<ùB{>Ý>@Y?$>ë=´Ñ,?s5:dÞ":©?.½Z>5i85i8"ýö<6®<RB`<øÞF?©ê;W/Ê;F?W¸/8`n9ôµ¼=í¾Z>òi8òi8"ýö<_¸p>>mh?[ù>QÚ¬>Ì¦8?+4:Z|å9tiI?t¿Z>¯i8¯i8"ýö<,À>.W>Í d?>>É×Ä=3SJ?yç±:_:
ï ?ÂZ>ki8ki8"ýö<M>Äa5>l^?¸>j¼=0?m:~P:}é?øÃZ>(ªi8(ªi8"ýö<.gp=¥Ð=
	L?ir<6<)*?» ·.ï×8×c¾½ÆZ>å´i8å´i8"ýö<ÏèV>Þ¤>cÕU?kb®=46=¯?v%:¤w:	h"?zûZ>¢¿i8¢¿i8"ýö<ýÛr==ÃM?{3<õo<kì?úÞË·Sc9/U¿½[>^Êi8^Êi8"ýö<tú>6»>÷Æv?=%>> zé=}P?Òâ:îU-:®6G?[>Õi8Õi8"ýö<Î=d¶ =cK?&àd<Áì8<êk?&·8½[>Øßi8Øßi8"ýö<Aµ>5S>V²[?LÞë=ÝÂ­=6À-?Î:ð:ä9XË0?[>êi8êi8"ýö<ÿa=×"
=L?ëÓ<Û²<©?*4Õ7ä!«8¹w>t[>Rõi8Rõi8"ýö<=(u<=aJ?ZÒ~<]V<(?_9Ý8w÷	93>Í>[>j8j8"ýö<®>xö>´!Z?l=Ò=Éâ=¯0?+:ïÛ9?/[>Ë
j8Ë
j8"ýö<B#>N />8e^?DCõ>ú¶>í÷+?ìâ:+®9°g?L"[>j8j8"ýö<ÀÞ>ßUu>qoh?ÈX¥>«Ü_>=?xÓ:á®:#?R&[>E j8E j8"ýö<¾:i>c>0S[?ª=
<=|4?ðËý9Ô¬9Q<?Ð)[>+j8+j8"ýö<>8´1>ÿÙ[?O,>E>(&?é1D:¢:=:?;,[>¾5j8¾5j8"ýö<OKÂ> ¯[>/ib?_ý>ceB>vü:?àØ:Wa:m ?Ú7[>{@j8{@j8"ýö<!>úh0>"P[?Æß->¯r>ßí+?Ü+(:M*:Ìü>æA[>8Kj88Kj8"ýö<a>>,Ðä=Z¶T?ðó=°p=þG%?r¯	:ô¶9¨@?©Q[>õUj8õUj8"ýö<kw§>ç@>e>^?´A>"?Ü=ù¥.?ÛÎ:1|:È?óW[>±`j8±`j8"ýö<v>þ$>~X?Û`Ä=ÀQ=W(?kRX:<:ÈA?ùi[>nkj8nkj8"ýö<ça¼>9S>d?B¿`>Úø)>È?)?À4«:M6^:=E?,t[>+vj8+vj8"ýö< ã=å7{=±õg?¶Z=ÁjA="½=?÷Pû9>dí9?á[>èj8èj8"ýö<è>(>æV?à=Æ%«=ã'?Ñá::<@:MêÔ>[>¤j8¤j8"ýö<bÙÆ<p<S?bIï;º;:$?tZ¸Úî8w&¾þ[>aj8aj8"ýö<>+x6>¡ÂX?qsý=«Î¸=#/?1<:¿K:yí>Ç¤[>¡j8¡j8"ýö<dÙ/>¯NÐ=DX?4-
>¦^Ú=Øü!?|µ:éf:>?ìÂ[>Û«j8Û«j8"ýö<!ÅK>SÇô=U?I)¤=²cy=@(?O/:iµ:ðÒ'?FÆ[>¶j8¶j8"ýö<¶%Y>y¸>lQ?Ýdc=½A/=*&?T ·9`SÝ9õdÔ>¶Õ[>TÁj8TÁj8"ýö<(3t>o>TÞS?A(M=Y=ßÔ(?6::ðrÒ9§y@?]ï[>Ìj8Ìj8"ýö<iY>þ´>k!P?v=õK=¼?£:Ð$S:d7´>ð[>ÎÖj8ÎÖj8"ýö<7j¶>®ªR>/«]?ü>ãØ=ñ-?rÈ`:f]:ô?äþ[>áj8áj8"ýö<Âs4>Ú=fRS?ùªÖ=Nl¦=2%?3§M:ZÓ3:Rb?ý	\>Gìj8Gìj8"ýö<@<5Ä$<6@U?ùöË;a®©;­Ü?¾´8Vþ°8q?\>÷j8÷j8"ýö<
¦Û>`÷4>K\?hQ>N£ü=ú1T?½]t:èm:Ü£?M\>Ák8Ák8"ýö<<èÍ>>É¼?^Óº>z>`Ó?26;$¹Y:Ü¤?+\>~k8~k8"ýö<Ð6¢><Ñ:>!I^?èò=9²=n:.?(B1:ÁîM:¸ZÜ>s\>;k8;k8"ýö<1æ>"">5ôU?ä4
>ìÚ=rÄ%?÷»L:îq:ò2?\>÷!k8÷!k8"ýö<)A>í=:P?ò=¹X=q?2¤9¸9_ä>¼\>´,k8´,k8"ýö<
Ôm>.>T?Qß=I©=0·(?¡Í:{÷9_7?q&\>q7k8q7k8"ýö<¥¢È>
:\>ê9i?
p_>A>¼9?
t:öR:M?Ü:\>.Bk8.Bk8"ýö<ê½>;>hÝW?#É=Ë÷=7'?M`:ä3F:Û?ÇT\>êLk8êLk8"ýö<>U+>´÷X?¨ð>IË=t#?¹R%:3»:B?ôW\>§Wk8§Wk8"ýö<Z>Ì6>ÖX?Ì$>,å=-K7?ì:Ün:vi?¬k\>dbk8dbk8"ýö<
à>Fê6>ÑT?ñ =Fh=<b1?Ñas9¨íÜ9U>Ýl\>!mk8!mk8"ýö<(÷<Á¦<µHR?ze=)$4=##?gº8$+i89¨L?Ms\>Þwk8Þwk8"ýö<ÔÖ>og>¤Gm?j(Ë>-|>ÊON?y7å:Å:W?ñy\>k8k8"ýö<ò>â°!>2T?ØÄ=k#='?ÏÉ-:
A:Õtæ>[\>Wk8Wk8"ýö<E>Oå$>ªV?Yt	>µÕÉ=£W.?Tá]:B3]:ºd?
\>k8k8"ýö<Æ·Ð>îvk>°ëb?h@>_
>Bâ-?ýjk:g9:7"?\>Ñ¢k8Ñ¢k8"ýö<¯ªz> b>ÉV?[D&>jîó=C~.?v:gd^:-,?
\>­k8­k8"ýö<>åv<Ì<\ÙI?Cé;ûËÉ;âÌ?ºº¸\¢ó7Q¿ \>J¸k8J¸k8"ýö<UÑÛ>eÊ>9½?F>Z*>o%D?HÑ:¯¡:Ø®%?c\>Ãk8Ãk8"ýö<¥oÖ>7¤>Ï4¶?¯E¥>å*>x?-æ ;Ð7:eÒ?Ó\>ÄÍk8ÄÍk8"ýö<j>>á`?vÃD>>3?Fx:_x]:ó/?t\>Øk8Øk8"ýö<¸cs>zë>õU?¦>Ë@Ì=c#?
^+:¿Ù9¸xI?£\>=ãk8=ãk8"ýö<Eí>9ü.>D^?+¦>÷>!?e;N¬à:øE?ß§\>úík8úík8"ýö<÷E>|'>_hV?Ðt:=Kæ=3?ÉÓv9Ñ~8Çø÷?©\>·øk8·øk8"ýö<7A>¥P)>øX?8½>Â"Ì=²5%?«@:3CF:ÕÆø>;ª\>tl8tl8"ýö<ª>~è=>Båe?÷">ðkç=OÓ-?îÎb:Ä¹>:A7?­\>1l81l8"ýö<`/G>Ñ@î=V?3:=AF=9í'?ïn49¶Ë9;hc>¾\>íl8íl8"ýö<jó>I>ú,_?¾ÿ
>ÂÍÉ=W"4?:vô9a:-È>gË\>ª#l8ª#l8"ýö<ÎÓ>'>|H]?IjJ>Á>gÙ)?6ç¯:xy:±¬?Ó\>g.l8g.l8"ýö<j¬>*G>:]?D7>Â>Ùû,?J5^:ÎEK:qì?Ý\>$9l8$9l8"ýö<ÝßB>æð=4O?ýu=)äB=!?Sô:²&:¾RÒ>Xæ\>àCl8àCl8"ýö<êî¦>zt>>b`?°Q:>­×>G.?íæ®:òw:Ûö?ì\>Nl8Nl8"ýö<è1>é·Ø=E³Q?q]=5òz=$t?Rç9¾Æ9ÿW°>	÷\>ZYl8ZYl8"ýö<j¦>')>ó÷`?m^F>x
>sR3?5î:EÞ:øÄ?÷\>dl8dl8"ýö< >q>¯¬Y?»h =G.r=ó)?sX-:Ûù9º1?#]>Ônl8Ônl8"ýö<#>*7>Z?Í~8>a
>ÅÆ&?ª¼i:ö®e:MB??]>yl8yl8"ýö<4J>cË÷=¿PQ?
¨==ê¾!?¨L:Üí*:Ë#É>ç]>Ml8Ml8"ýö<ÉmB>ýê=EÐS?ßÿª=_S}=Î,?19[zÜ9¦¡>7]>
l8
l8"ýö<NøA>\ç=ÛV?«=«=+W(?ÏÞJ:W'J:+t?]>Çl8Çl8"ýö<[B=>ÔZä=à+T?ÀÃ=ub=	*#?²¯D:e:s'&?]>¤l8¤l8"ýö<Th=2=O?JL~=O=Û6?øz9ÌN9¹ø?]>@¯l8@¯l8"ýö<@Q>\>	ªP?ÇßÄ=æ©=FR?hX:+Ö<:°?M/]>ý¹l8ý¹l8"ýö<¹\r={C=½½K?V<ug<y?bÈè7¶´9´^È=ü4]>ºÄl8ºÄl8"ýö<Ü?>G²2>ù­X?Õ¯>lAÕ=Ãâ(?dc:ä*:7¦*?Ú8]>wÏl8wÏl8"ýö<~È¥>>>[·^?òð=½«=Y4?^¿:MÎ~:m?ß<]>3Úl83Úl8"ýö<Å2¶>Ûö%>@?¹ò=-Ëz=Ãw?~<¬:+FQ:K±R?JB]>ðäl8ðäl8"ýö<.<ùØ;<I«L?1cô;ªOÑ;?s?¼à¼7é7£8p>âG]>­ïl8­ïl8"ýö<PÈ6>z5Ø=ùkX?Sìá=îÓ²=¢µ!?tj:Qþ:8áþ>6J]>júl8júl8"ýö<òÕ<Ô<®uK?-Á<c<QU$?äö81»Ê8V?rM]>&m8&m8"ýö<a=
%=gM?RÔ<+Gð;å#?¥Cy8¶Ö9¤b>V]>ãm8ãm8"ýö< Nk>¤>í®Q?/´=Ýb_=ª ?h.:°í92u;?Y]> m8 m8"ýö<À×P>®ç>f`O?âÍÝ=k4²=Q?ÖÙù9
Ð9èa?\n]>]%m8]%m8"ýö<ç >Àü:>ö4[?ù7>WO>"(?B6;wÑÏ:m&?Ðo]>0m80m8"ýö<ò>Ù)!>{g[?Ìã@>{³>yñ5?wxY:Ó»K:g¡?Np]>Ö:m8Ö:m8"ýö<öH>ÂLï=ÖüV?éa/>;]>â.?{u:A:¢I?øt]>Em8Em8='@> ê=zQ?TÑ=fX= ?°W9­'¬9'å>Ï]>PPm8PPm8=É«>])H>(µ[?Ú)>EXþ=õ*?º:æd:dA?P¢]>
[m8
[m8=Ízº>ôCW>cÄ]?K	>ßGÆ=åB1?ÚP:Ð:ÜuD?&­]>Éem8Éem8=ôÒ>m\+>¿Qa?ä>Éðº=Ä??T:õX:%È?Ð´]>pm8pm8=Kÿ>µÖ>C}Y?.=>è©>tü?Û§c:üql:Ç{ö>&¹]>C{m8C{m8=¥BH=¢Xõ<ÒôP?@Ng<
9<	?lD²8üo9¿í>>7¾]>m8m8=á«ã>Y|>Á¢]?ÅH>ør>$?H+:~:Û(?ÏÀ]>½m8½m8=|ü>½j1>+N[?«]>¸ÔÝ=L3?£h:¦f:J0?Ñ]>ym8ym8=
¿Ì>rýh>÷`?½N(>»ñ=Â=2?Ë'~:}:ó>Ó]>6¦m86¦m8=ó(u>aØ>²U?»=Ó6=Ð]?«ð":9:'ï?xæ]>ó°m8ó°m8=òBb>zç>¨S?Ù=óst=h$?ÖûU:DÓ):oH!?Æó]>°»m8°»m8=.Ù>P>°S?Ú=V)¦=(?>/:ÙÁ:Ê?Ç^>lÆm8lÆm8=*>°µ#>~X?YÊ=!d=¾Ú(?§ÀM:Îµ2:r^?¤^>)Ñm8)Ñm8=Ez>¦ç>ÿ²U?õg">ç¸ù=!}&?ïG:=åJ:B:û>y^>æÛm8æÛm8=ÐH> 4>7ÕW?Â)>¡>qA(?99:Vd>k!^>£æm8£æm8=Uà±>2/>dõ?Ø®Ü=§£=,?§J:ü=:ë#?Ä!^>`ñm8`ñm8=ÊÈ>"Ãù=°Y?nË#>µ	=ê\?å:":ËNf?Á"^>üm8üm8=ké>äå>úY?^>D×=½ÿ,?u4:!:¨r?1&^>Ùn8Ùn8=¾>ý,>,(Y?L>ÕÑ=VJ%?¢U:ÝÆZ:;Üù>ÏL^>n8n8=(t¶>oS>Ié\?W>~$>ºB0?1R4:¤B:°éí>[^>Sn8Sn8=Â¤>êX<>±_?­¥>büb>À:?Y«:g:U?]^>'n8'n8=`ÚJ>îò=[ÄU?÷¥=Ùé=B,%?PI :FX1:9`ç>
d^>Ì1n8Ì1n8=vM«>=J>BY?ëN>¶Â>a-?JX:ZH:b
?,m^><n8<n8=fÿE>æ=Þ^\?ã+>S>±)?ÚÉ/:Á7:ãõ>Cr^>FGn8FGn8=È¶>eN>"c?EX
>
þ¿=w8?Ù:Þ6:ä?÷{^>Rn8Rn8=oÖí>ô~>2o?
z·>¦S|>Ñ%:?á¡:¤Cf:ÿ3?Ç|^>¿\n8¿\n8=1b>©þ=8¸c?Å>?ÒU?ëc2?ðü~:â«:+dT?^>|gn8|gn8=¸Ùa>·ý=úác?Ç!¦>6x>X+?ä4:r¦h:¾.?h^>9rn89rn8=/DM>¥ªö=U?æ=´`=±Z"?±Ð9Õ«9ö?°^>ö|n8ö|n8=ð¨>£	;>¥:g?ª§=F]=ö;A?}ç:*:¤?d^>²n8²n8=n§>«aA>Ú¥]?;Ôv>9>F·*?ja:<w:Y?ô^>on8on8=',_>{>:ûU?¾=öa=ù×3?a÷4:Ò	:4ï(?³^>,n8,n8=u}m<I5<!jF?ö:7<<>e?ÕI¡8ï8GT?R®^>é§n8é§n8=¬==§ûÀ<cL?ÃT!=Ø(	=°?ÒF7h´K8åøø=¼^>¦²n8¦²n8=S¯¦>ëÓ@>ÚJ]?
Õ<>Ë>+P3?yÄT:²V:Rpþ>Ì^>b½n8b½n8=TZ>ö=»c?¥YI>>+«%?&`á::L½:-e?·Í^>Èn8Èn8=Á±>8E>»f?!É¡>pk>Wê/?È«:E:ê?/Ñ^>ÜÒn8ÜÒn8=Ìs>£.>0þ`?õ¯ü===¸=ä/?\:u:@Ä?¤Õ^>Ýn8Ýn8=åi=Î%=´qL?ëN6<6 <üÓ?üÝ{¸*¯8R®·¾×ó^>Uèn8Uèn8=´¯¶<be<râK?-<Ëz<î?·I8³Áõ8äR>ù^>ón8ón8=ßK«>|YG>ù[?Ì#J>òÐ>¸;0?hÁ:qg:ù??	_>Ïýn8Ïýn8=Ôã¶>ºJR>`¤^?¯PQ>%c>+È5?ùÅ2;±¡;%?j
_>o8o8=âM>Söû=ÑP?z¶´=Í`=¬",?RÃ9ë*ÿ9)Ä>_>Io8Io8=¼¢°>CdH>Ü¦a?Y/>¢1>ô÷-?l:xè:.H?L_>o8o8=´Y>d (>	ic?ç)@>¯ë>$?Úf:³Ñ:þ¯Î>¬_>Â(o8Â(o8=Zö=aD=f ?÷¯Î==ï*I?;&':uàñ9Âè0?ü)_>3o83o8=ßÂ=ªî/=T?A>@$>çÑ?øìâ8¾pn9$£s>$,_><>o8<>o8=u>â(%>8é_?ä=¨£=Ä2?ê}?::p«?ö4_>øHo8øHo8=[=%®<NÏM?K	<øô;ÛÊ?T¸ÔË49¥$¾¢5_>µSo8µSo8=¬Ä>©8>Â}]??ôx>f2>ô2?â¡:ô.o:RD-??_>r^o8r^o8=a ¸>Å9U>å©]?±>ûB>>%õ;?ýÌ:h:ü,?D_>/io8/io8=¼½Q>§ý=D®S?¡=+®W=¢(?¹ÉÅ9¬ò9çÅÐ>Q_>ìso8ìso8=þDM>O[ò=5ÓX?+b>Ï¢->·'?Ó`:r:@í>åS_>¨~o8¨~o8=`Ò§>{ E>YñY?âÆ>3s>7=%?n§:R7:Ï×?kW_>eo8eo8=o&¢>!´9>Ò_?r>Ý¢Ø=U0?[:àW:ËÃ
?Îe_>"o8"o8=B0U>cF>S?°cª=2=Â³"?*0:Z·À9.á<?ip_>ßo8ßo8=ÇWg>Wí	>;±V?I0¹=M9=¬¿?ýs:ÛÝ0:æã>:£_>©o8©o8=C?ÕµM>ÜT¨?=Â>>Ø=0pa?¯»:"%`:L-?~£_>X´o8X´o8=°?Ç>Ó?y¤> Ø=þe§?;`~x:i?¸¤_>¿o8¿o8=Ùí>jW>·Ç[?7i¡=·Ýn=2ý,?3h;:5V:"?¥_>ÒÉo8ÒÉo8=+­d>©5>>CR?[dë=K·=la$?':}2ø9ÐÉ,?¶_>Ôo8Ôo8=7q>Wñ
>$[Y?òß=²í²=4 ?²»|:noZ:?²¾_>Kßo8Kßo8=WG>²%>(»X?wÓ=2©=ä?ub:¨´:A	?¿_>êo8êo8=¤Î>mm>©*²?ó>ò¿->1j?[|×:WY:7Ð}?qØ_>Åôo8Åôo8=¤>&>o%V?Ýü=!ý¼=GC+?¤è9Ö9,Á
?ií_>ÿo8ÿo8=.è¢>y×;>^?«wí=å©=oè2?|:n :w[ù>ïù_>?
p8?
p8=5/©>â@>W`? ÑR>Çù>Ü­(?Ê :Am:¨)?ì`>ûp8ûp8="?×H>ç£¨?	kV>Íf>ÞP?h±:*H:æÒ&?(`>¸p8¸p8=:?Í>/Øä?i>[m>L?µç³:ô_4:WU?½`>u*p8u*p8=Ã>Ë'>VT?¦SS>°^%>X#?Ù>:ô:¬i?\%`>25p825p8=>.)>/FW?9Xö=g½¾=P%?£:¶)
:M 
?a&`>î?p8î?p8= >»/>zc?Y³>ùÔ>·Ñ0?aâ:,Æ:X8?8`>«Jp8«Jp8= ¬<4Þ <çW?GÇ@<ö<@  ?³þ¸ñÊ8X¿=`>hUp8hUp8=+J°>tN>eZ?L36>º'>Áx0?°}?:6:dK?C>`>%`p8%`p8=r>,Ê(>Y$b?Cºs>í3>É-?@´¾:ÜÞ®:ö?L[`>âjp8âjp8=
ß>Aô)>÷²U?}#=ihj=ë÷#?©¤J:®ö9ÊR?8``>up8up8=x¥F>½æ=d\?(_+>!Tó=ÁK4?ÉA:Æs:~´"?ªe`>[p8[p8=">Ñú>½
T?Ú=S«=©#?¶ª+:6:h?f`>p8p8=AÈ>FD>d?¨	T>G¯>U.?Y¿:æÿC:ã'?ãf`>Õp8Õp8=_¦>Õ">ª?ÛQ>ø$>ÏV{?nê:W:¬R?þ`> p8 p8=§>B«>gV?¹>Àú=ÿ?Îêf:Hw:ï>ï²`>N«p8N«p8=É.>%Û0>Ë~V?ñÖ¥=W-l=HÂ3?r5:1Ãß9rÙ+?|¶`>¶p8¶p8=<ÕV>ð©>|¹U?ÝÑ=)¥=¡!?øè_:28:µ?+¿`>ÈÀp8ÈÀp8=¨À®=EzQ=U?m={Ûj=Ùi-?^ûR9Ja´9*·>µí`>Ëp8Ëp8=i >j<>ÞòY?ô{Õ=÷á¡=Í(?>I:AP:ã'÷>ðó`>AÖp8AÖp8=K>(2>V¡Z?¡{ê=å®=o,?nf:{1:iûM?oa>þàp8þàp8=é)v>ßë>òU?IÞÅ==È·(?dà5:¿:º?a>»ëp8»ëp8=R>ò>Q?Ø1¶=F@=B«!?¯:kÙ9ÌÏ'?Õa>xöp8xöp8=PÈ§>	ÁF>X?o>Èá=!1?Iú:VM:òZ?`a>4q84q8=ÓÎ=¤¹v=ïÐU?=°÷g=>g)?ÂÜ-:ÜÛ:ç?q a>ñq8ñq8=bî>ùè>-ZR?²¸=n7=7 ?½Ñ9xÂ:¿B«>~!a>®q8®q8=y>x>[
X?Ô]	>B?Ñ=(?H#j:¢5[:·?ï#a>k!q8k!q8=Û2>6#Õ=fV?A>FT>Æ"?h:)É9§*?2a>(,q8(,q8=>[3> £a?q·>ÐQ>f2?KÐ:À:s
?÷;a>ä6q8ä6q8=pg>	>rW?û V>¯q,>ýO?):¹W9:x8ê>_Ba>¡Aq8¡Aq8=F¹°>¸õN>kZ?¶ð^>M>×4?²·:>ü9Ê7 ?±ca>^Lq8^Lq8=4h>üa>¨,]?kØ>ÃÎ=}·-?P:Ô:,¸?íia>Wq8Wq8=ý¿¬>ªtG>-¹]?b~ï=Ûæ¯=DF.?"K:®ä::ÿ>ra>×aq8×aq8=tÍ>\ô&>Ñ]V?rÊ=%Ã=ÿR#?:Í«:Ë±ú>Øwa>lq8lq8=¦>Þc:>ÓøV?aü=HQÂ=N?&?ÁÔ-:²b:«$#?da>Qwq8Qwq8=Î¥>ÏÄD>)sW?á¼==«J.?UÄ:p[r:Ô]!?a>q8q8=UYY>åV>ÒS?µ¹=zÜ=eÛ!?»@:wä!:Þa?a>Ëq8Ëq8= {m>	
>W?Ùh">÷=ùö'?¤B:½V:cA?Ó©a>q8q8=>ê=¬àW?ÛÙ>³¸P>} ?ÜÐ:½:
Ç?/¯a>D¢q8D¢q8=Ô>±=¡k[=DËN?{p<0L<5Î?$­¸À!9¬±O¾$¶a>­q8­q8=^Q©>ø¢F>ã6Z?b%æ=lÊ¢=åõ4?­d7:\Î.:²I?,Ëa>¾·q8¾·q8=lå>>*Ñ`?¡S¶>+>Ü&?Û£:/:ô?yÓa>zÂq8zÂq8=qõ«>77I>ÇZ?ËÚ,>§>Rh+?ì²E:x¢:9?áÖa>7Íq87Íq8=åC{>ø>ltV?9º­=§==3*?VM^:5?.:M#?úäa>ô×q8ô×q8==Z>µ>¢JX?"H~=_;=Ï-?¡7:Ï*:F í>lùa>±âq8±âq8=x>NÊ,>¬h?©Ç>ÙëY>¦4?á!:
S1:äÜH?÷ýa>níq8níq8=¿½9>úÏâ=¼¤Q?a±¡=.~=Ë¡?þR:0×î9è?b>*øq8*øq8=AmQ>~ýþ=AR?1Ù=¨Q=§$?|f9¨9xpÜ>·b>çr8çr8=ÃZ>>beY?då= ½k='Ç"?uDU:U:Æ6K?b>¤
r8¤
r8=IÅ=
4S<»Ìn@^$=#U=äQ"?Ôû4:Ü:IÒ?Üb>ar8ar8=ß>@>T?¼%;>>þf*?üi:$²S:¤ä?ôb>#r8#r8=Î,>í¯=[u{? º=q}=¯-?»:s.Ú9B7?Ub>Ú-r8Ú-r8=@>bÏ=h«m?ty×=ùß[=eàz?ð :÷»9K¬Z?ê&b>8r88r8=¼e=eGH=¾K?{K><K÷#<º?u91é8¸ß@Eb>TCr8TCr8=N
?²>ÔCp?xqº>Ôtn>)H?8¡:ð2:ÒÈg?½Mb>Nr8Nr8=<Â>ÍL4>Ã¢T?®xà=_á«=.*'?¦Àz:óP:®?Wb>ÍXr8ÍXr8=QÂ<¨®h<5ÊU?,çg<ñ;<Û¹?üÏç·,»9§FÂ½Yb>cr8cr8=ËD=÷ß+=õñM?=¥àå<!¾?ÏÑm9øl9éð>?ob>Gnr8Gnr8=9k>Qú>Y?êR>÷àø=£Ú"?CQ+:¡H:ÄÚ>lsb>yr8yr8=¡¥>¸0>¬p?S>ÙÔ@>_û4?:y:ËU:'7?lb>Àr8Àr8=	K >@Ù>>vW?ki>Tpá=B&?)pi:È.:ÿ.+?vb>}r8}r8=ªì1>2ÒÑ=WY?ôþ1>^
>¬w$?Õ:¨¥^:fn?¾b>:r8:r8=K±>ÞI>z:a?¦í>1¼=ìG2?C:h'e:ü?b>÷£r8÷£r8=ø²<äÑV<NÔT?×Ì<Q®<Ú?x]±9¬¸9eö>Æb>´®r8´®r8=o¯ª=¯ <÷@ÕÙù<#<ß`R?Øï9ª#9>ïO?b>p¹r8p¹r8=ª@>ÙÒÞ=²Y]?.Éð=S\=Ò÷H?zP8:ú9õ¦<?1¦b>-Är8-Är8=ö>ßµ>`Z?ìp>Õ=ø'?7O:³b&:¹?§b>êÎr8êÎr8=Ðo>@&:>sãY?>½ó=º'?[6::Ä&+?Ô»b>§Ùr8§Ùr8=Ì¾>?ôY>5ß_?¢$>F_ï=0?e:Õ_A:Ù¢?MÇb>cär8cär8=Jy>>ùæU?ÞV·=¦é=]%?4:÷÷¦9%2o?åÌb> ïr8 ïr8=Î>p:>¿T?°L¿=/=3î?¶):âê:X¿?kßb>Ýùr8Ýùr8=¦y>g©)>.`?p->l´>o(+?©T²:SÝ:_?@ùb>s8s8=~(z>¢>nW?hä?>	*>|] ?¿â:Z:.{?
	c>Ws8Ws8=U>D¦4>ZtV?kôA>øó>PE+?Án:;:üöú>Úc>s8s8=ïÐ>`0>¹rY?=#¯=ò\=/"?xÞq:¼B:Pû?
c>Ð$s8Ð$s8=NA=¢@=ÅI?9L<g#*<ó¤?ò£8ìIÎ7íýÊ?Éc>/s8/s8=[n="%==,K?5ñ&<TÊ<Ü?©Út8@Ø8I³>×"c>J:s8J:s8=#MV>oO><!T?¾ê=
¼=T+?¥
%:$:;ú
?·&c>Es8Es8=Å>3>YÖU?°Bç=cN°=¹å'?PÉ:þW:×§>²1c>ÃOs8ÃOs8=¤;s>´*>"xV?<>¿=u/,?HV9H¬Æ9}?>õ:c>Zs8Zs8=={>O¨>ÍQ?Q1k=Y3=ÀÚ'?sùú9:ë[á>êDc>=es8=es8=üw>:'>ù.[?JéÞ=«=Æ&?¼%C:âá:Bv$?Pc>úos8úos8=KY<T)<qjO?ÍR=8à<¨ï?HÔµ|ê:9_»\hc>¶zs8¶zs8=Æý´>·:F>û¼i?@->3£ý=ü/?-	4:lò<:1íó>Þmc>ss8ss8=´>ZB>+R?¯:ö=3&¼=2'?;:«9]9³9ëô>Ïyc>0s80s8=Aêþ>¦>¼d?WÂC>y>¦G:?ÖG:þE:.-?à~c>ís8ís8=>?³]>Ík²?Yá®>û$>Í­?÷ª:;±Ù:´[?Èc>ª¥s8ª¥s8=7>à=²Q?Õ=ÛWN=ò¹.?>~:Kx:BÙ?Ñc>f°s8f°s8=48Y>S=>mAR?@S¹=Dæ=&?ëß9¶.9Yü>öc>#»s8#»s8=#}>ìi>´Z?H>Srç=è"?_,·:Ã:Áí?c>àÅs8àÅs8=hÙÀ>_U>Q«g?Ø¢§>§g>µ9?Ð*«:wã:17?Ñc>Ðs8Ðs8=>4Û>ÊX?ïj>+3Ð=¶Ñ"?{¢:ãw
:*ü>nc>YÛs8YÛs8=q]>P/>ý¹U?)ã=O©=ç	,?ý:Pkî9"P?®c>æs8æs8=]+W>ÿ=í|W??§&>M^õ=Ðß-?K:±3k:ø?:c>Óðs8Óðs8=r>F;)>ø³Z?Ã>~(Ã=º.?×:_°:Õ³?ò¡c>ûs8ûs8=ùû>/g(>ÌT?Ãûà=P®=Þ4%?#@A:Æ
P:wÌí>,´c>Mt8Mt8=Tm>½=zMW?Ê´
>@¶Ö=¥ô(?HG:?Ù#:?¿c>	t8	t8=Á-Z>i>1yW?rAÞ=1I­=,$?ýf$:Bµ':4ôú>ÚÈc>Æt8Æt8=1>{>ÔZ?a^>é2ô=à"?tâk:¿3J:nR?Ìc>&t8&t8=|S>pþ=dU?5¦=æ¾x=d+?Û_:d
:=¯?c×c>@1t8@1t8=ÕÝ ?q>Î?*%>û½%>E2O?1æ:±P:ÅTE?ÉØc>ü;t8ü;t8=)v>²P>aqT?»lð=ØÄ´=Ð=*?Âv:N\:"?UÚc>¹Ft8¹Ft8=÷=.9&=·³I?áW<*ò2<
k? éÈ7÷ÊÍ8Üíù=Üßc>vQt8vQt8=+³>37²=P*T?9¢=Êæ=Ïo?öõ­99Í8·Ù?äc>3\t83\t8=a>Äc>y`V?z¸=$É=#`%?QtK:Y0:6÷?èéc>ðft8ðft8=·tn>a>ëS?üEÉ=a=f"? :1®:e0
?ßíc>¬qt8¬qt8=Ä>6#.>mWU?äØ	> ÑÌ=zK,?®Æ:4³u:æc$?ýc>i|t8i|t8=IT>Æ6>m`?©i*>¸3þ=:+?C×v:Ys:%A\?Fd>&t8&t8=õ]>ÑW9>á[Y?'i>Òñ2>~Æ&?ïD:õP:ò&?d>ãt8ãt8=ÔÅn>9/
>yX?g]>!*>h&?=ÞM:§}B:Û|?S+d>t8t8=yl>@>FT?$Ñ®=Ì=çE#?³9:ïu:MÁ>×8d>\§t8\§t8=c >.<>À0Z?PÚ>ÜÁ¿=1[-?.oC:ÝFI:«ø>Ë:d>²t8²t8=òæ}>â>ÞÄU?JÍô=¼Ñ¹=3¡(?¼9~ìÑ9cfå>àad>Ö¼t8Ö¼t8=p>µ>R?Âe=¾U=úô&?¸º:êr:é2#?ögd>Çt8Çt8=ãÇ>
â`>>c?]I>·â>A8?6ÎI:+:´±5?Õkd>OÒt8OÒt8=]·?ZQM>¯7©?ß
A>T?­=B¢?ÁÑ:{Ç9:²rN?Kmd>Ýt8Ýt8=,7>íà=¾øP?á~="ßA=å(?Æ:©Ó9cr@?1d>Éçt8Éçt8=Ã/ >àõ?>H U?À4¥=Ôv=éà+?9I=:
:9²+?Æd>òt8òt8=qñ¼<N¦g<çÍP?ÐÊ;<;	<n&?Jtã7u9­ñÊ=ßd>Být8Být8=U>ø.>øV?uÁî=Ú²=)+?3ó*:ÆÄ:²?0d>ÿu8ÿu8=d-¬>éºJ>GkY?
)>+æ=D'?¦:^úe:
á8?â¥d>¼u8¼u8=hÊ^>Ö>`ïQ?i=Ä[=BB ?ow:Ü:O?Ü­d>yu8yu8=ñ=Á69=cK?ÉB<sÝ#<ëô?òD¤8.?9ö[>O³d>6(u86(u8=oÜ<"<<jER?rL<­õ;Qr?5,(9Ù8SÂ
@Lºd>ò2u8ò2u8=øxk>"q>1S?	p=ò0t=1Ï?¢_:Tø9T·?¼d>¯=u8¯=u8=Và/>´DÑ=³&W?Këá=ö¡²=!â!?ÐÐ0:»e:zÔ?Îd>lHu8lHu8=Ë>Y4$>ññY?¦²¸>(>nò)??(:Gé9þ(?vÜd>)Su8)Su8=@«Ð>?i>Þe?G>EH=>Tº:?h«:çÍU:!ÓL?NÝd>å]u8å]u8=ö§{>Óv>ESe?ð"?(I¶>[5?{;%²ã:¨Ñ?àd>¢hu8¢hu8=S	÷>ØZ>P}?½ï~>k?>N¬h?#.²:Üj:ÆsB?Sád>_su8_su8=á%>ñÈ=Û¹S?O='`s=5 ?G/:<a4:¹ÒÚ>"æd>~u8~u8=WÔ£>G=>4]?ÐÖÝ=ÐI=¢C2?Î,*:©ûï9h5?+èd>Ùu8Ùu8=Æù>a(±=FW?¦f>><>X+?âø&:-9X?{òd>u8u8=ýÆ>¯`>Êa?Nòw>Ð4>î/?÷:«/ó9û	?5ùd>Ru8Ru8=K>?7 >c"b?¤J>ª
><7?®z:á#?:BÁ.?ûd>©u8©u8=/K¯>¶J>`]?»>¶Áæ=L'?x:µ:G:d?¹ýd>Ì³u8Ì³u8=W9y>8>å*Z?ó=AÕ­=[R3?Ö×;:,=:à2þ>e>¾u8¾u8=<>ðM+>ÓZ? ý>sí=¥Q&??Û:¿:$?e>EÉu8EÉu8=8±¯>=(>º«?ZÙà= ª=­(?Om:¬±g:Qæ
?êe>Ôu8Ôu8=C>Ñ=»Â²?U>þ¢=,_?fï¹:.o:ÓG?,e>¿Þu8¿Þu8==¶>DV>tY?þ,>¿>åÍ&?RiÄ:_£:?7e>|éu8|éu8=üQ£>n$:>ï`?ô=|³=g.?­t:=:gò6?aGe>8ôu88ôu8=K³q>ê >1qT?Ëâ=¹´=Å ?B*: Ø9oÿI?^Qe>õþu8õþu8=ÐÛÇ>@ i>ñw[?i>ç=9(?÷¢:èô:i¸?Üie>²	v8²	v8=Ö>B/8>ãüY?-]
>G	Õ=ß)?Ïý:!:/?qe>ov8ov8=¿âr>+>U?[Ä=@ô=*à)?S .:Ù]:Ç=?$e>+v8+v8=ùq=,#6=_ÕM?'<ß&
<Lx?c^|9oÂ8­¦?Qe>è)v8è)v8=È>Ï6>¹W?å	Û=:Û¥=&)?ÑT¬:Ý:"»?+¡e>¥4v8¥4v8=#¾>¡%>ð?òÅ=+Ü=½÷$?^:Öÿ:ÕÇï>¡e>b?v8b?v8=|å?Ðt>âu?Ý×©>Fä >?Ð;:è/}?s¥e>Jv8Jv8=ö>c>Z?Æ=þ[=_07?1³h:h+:Ã¢-?+ªe>ÛTv8ÛTv8=¡øL>,xú=EQ?;Ñ=dÕ°=Ss?«ä,:#!(:t ?±e>_v8_v8=Ñ	>/l=a¸V?/>½Ù=©)?-­9¡¯9ê'ý>½e>Ujv8Ujv8=ìs{>A>Ö5V?1¶=î=&?Ü)C:°m,:à?Î¿e>uv8uv8=ËªÒ>w>³ÙY?àg`>Ñµ">É0?ß M:a[$:¥À?ÔÀe>Îv8Îv8=ù7>ÙÛ=×9V?ù¾É=±=ýÜ%?"G:Èµ9	º@?wÇe>v8v8=dä[>î>*'R?oú =I=ó?HÁ9ùÅ9@îù>Ée>Hv8Hv8=?q>®P>«ò[?YM>W¤>I¼&? :ßðz:ê&?Ýe> v8 v8=§>Ý2->­IW?<©Ø=àª=M#?H²C:AN:Tåò>Wàe>Âªv8Âªv8=¾>o!>\?¸ë.>üÞ>½-?H#:é:Å	?ðe>~µv8~µv8=a
>HÁÃ=¼­N?á=ü)T=Wì?	<´9Féý9·µ><ñe>;Àv8;Àv8=¾5~>><ú]?\ã=h³=±!"?ON:¥\:¨?øe>øÊv8øÊv8=Ê.?«i>?0ÔÙ>ß>ÐµK?º;Wg¨:QÙO?-ýe>µÕv8µÕv8="&>Æs0>OcX?4È·=Æó=j#?GS:Éû:"5?f>ràv8ràv8=Ö³>">ÈU?éà=À3«=º'(?ãX:*8: ?Úf>.ëv8.ëv8=D>çÒ>H\T?ÉÁ='=X)?ò?:ëþÓ9 1.?3f>ëõv8ëõv8=w²>oÔá=BOÊ?Ûð=h=¦?J:5½õ9ª"?`3f>¨w8¨w8=æ¹³>ñ>~å¤?×Ë+>2å=W¹?`¶:òQ:x]_?Ef>ew8ew8=¼Î4?otf>yÙÈ?MÙ>Ü´H>èt?A«:(Z:¸öH?YEf>!w8!w8=8?×°f>èàÌ?¿y?i¦?v©k??J;¯k:c(¢?eLf>Þ w8Þ w8=2ø?´>ð$?´ec>Ü>ÓL?©¼:·x:Î/B?ÃYf>+w8+w8=8à>î}U>on?
â>¸5>A®^?Eû®:S:à@(?PZf>X6w8X6w8=[¦¢>SN7>ø&c?ÇW>J9>³2?Öóì:j:ù²E?Ôsf>Aw8Aw8=vµ>ËT>a[?ü¨>ÅO>S&'?ÌP:wq:u Ý>wf>ÑKw8ÑKw8=1=>Ó1×=ça?Ä^>#>R·.?ÙÈê9Ç
°9A³*?ºf>Vw8Vw8=Hq«>tE>MF^?±h>àuÒ=)?
q§:ì:9N?cf>Kaw8Kaw8=p%q>Xw>ZPQ?vÐÅ=1ù=ÛÔ(?::.¼B:-ÏÑ>ä¥f>lw8lw8=éõy>k>Z°n?Ë÷'>~>GR'?/^:[G:*?T¦f>Ävw8Ävw8=½Þ>Ü%>Î$a?·GS>sý=¦gU?@:áC;::LI?¶f>w8w8=tvl>>EÑX?>.Ì=;Í7?,@U:J:ÀØ.?3Åf>>w8>w8=ò¤>¥Î>NU?í!Î=z=Ó/?M÷:,:3?öÅf>ûw8ûw8=Q>£>"P?ø/µ=C=ÚL#?Ç;3:©»9lt?ÜÕf>¸¡w8¸¡w8=ÍÀ>÷ÎJ>Íqr?tp\>H×>ã0?n7:>ïd:Ë?×Ýf>t¬w8t¬w8=ÍÛ±>	M>ù]?À>NÀÆ=Ã]-?6:ØE:ké*?áf>1·w81·w8=x>÷ø$> ¿[?
'Ì=qÑ=¶,?Ë»_:V:	»3?)çf>îÁw8îÁw8=Ô>?m>e?1p>c)>ù^5?x:4a:èG?óêf>«Ìw8«Ìw8=Ó«>)è;>èµi?/{>¹E1>2^5?}&:A8:éE?#g>g×w8g×w8=ª¦A>#é=«T? 	E>§>÷?µ³K:Q®6:º?á	g>$âw8$âw8=)¡>b{<>ÄäZ?
x>dÕÍ=I$;?uþ9:.E-:@f	?g>áìw8áìw8=û3>M7>FY?Àû­=Z´=&b*?X[D:
¼X:4îç>;g>÷w8÷w8=óo>LC>¾æT?!Ã=Â'[=Jì ?ìï&:Hs:çç?<g>[x8[x8="ò=]¿<`L?&S<¤ï-<I¦?WV.8º
9^¶>¶Ag>
x8
x8=Í¥=ÃM=¨GN?
[truncated: 1,272,143 more chars]
