# Supplementary material for: Interaction of chikungunya virus glycoproteins with macrophage factors controls virion production
Source: EMBO J. 2024 Sep 11;43(20):4625–55. doi: 10.1038/s44318-024-00193-3 (PMC11480453; doi:10.1038/s44318-024-00193-3)
Supplement: Supplementary file 5 — Source data Fig. 1 [file 44318_2024_193_MOESM5_ESM.zip › Figure 1/1A/all biological duplicates and gating layout.wsp]

<?xml version="1.0" encoding="UTF-8"?>
 <Workspace version="20.0"  modDate="Mon Jul 15 19:21:55 PDT 2024"  clientTimestamp="1721096515888"  flowJoVersion="10.10.0"  drawRowBorders="1"  drawColumnBorders="1"  hideCompNodes="1"  curGroup="All Samples"  groupPaneHeight="140"  xmlns:xsi="http://www.w3.org/2001/XMLSchema-instance"  xmlns:gating="http://www.isac-net.org/std/Gating-ML/v2.0/gating"  xmlns:transforms="http://www.isac-net.org/std/Gating-ML/v2.0/transformations"  xmlns:data-type="http://www.isac-net.org/std/Gating-ML/v2.0/datatypes"  xsi:schemaLocation="http://www.isac-net.org/std/Gating-ML/v2.0/gating http://www.isac-net.org/std/Gating-ML/v2.0/gating/Gating-ML.v2.0.xsd http://www.isac-net.org/std/Gating-ML/v2.0/transformations http://www.isac-net.org/std/Gating-ML/v2.0/gating/Transformations.v2.0.xsd http://www.isac-net.org/std/Gating-ML/v2.0/datatypes http://www.isac-net.org/std/Gating-ML/v2.0/gating/DataTypes.v2.0.xsd "  nonAutoSaveFileName="file:/Users/jadeyao/Library/CloudStorage/OneDrive-Personal/1-23%20by%20ZY_chikv%20and%20onnv%20infection%20in%20macrophages/full%20revision%20for%20embo/source%20data%20upload/Figure%201/1A/all%20biological%20duplicates%20and%20gating%20layout.wsp" >
   <WindowPosition x="20"  y="25"  width="600"  height="720"  displayed="1"  panelState="" />
   <TextTraits font="SansSerif"  size="11"  name=""  style="plain"  color="#000000"  background="#00ffffff"  just="left" />
   <Columns>
     <TColumn width="299" >
       <Property key="fj.appnode.prop.name" />
     </TColumn>
     <TColumn width="139" >
       <Property key="fj.appnode.prop.statistic" />
     </TColumn>
     <TColumn width="139" >
       <Property key="fj.appnode.prop.ncells" />
     </TColumn>
   </Columns>
   <Matrices/>
   <Cytometers>
     <Cytometer name="MACSQUANT"  cyt="MACSQuant VYB,2.11.1907.19925"  useFCS3="1"  extraNegs="0"  widthBasis="-1"  linMin="0"  logMin="0.1"  linMax="1000"  logMax="1000"  linearRescale="1"  logRescale="1"  linFromKW="1"  logFromKW="1"  useGain="0"  useTransform="0"  transformType="LOG"  manufacturer=""  serialnumber=""  homepage="workspaces-and-samples/flowjo-and-your-cytometer/ws-cytometer-miltenyi/"  icon="mylt.png" >
       <LinParams>
         <Param>time</Param>
       </LinParams>
       <LogParams/>
       <FilterParams/>
       <TransformStore/>
     </Cytometer>
   </Cytometers>
   <Groups>
     <GroupNode name="All Samples"  annotation=""  owningGroup="All Samples"  expanded="1"  sortPriority="10"  count="-1" >
       <Graph smoothing="0"  backColor="#ffffff"  foreColor="#000000"  type="Pseudocolor"  fast="1" >
         <Axis dimension="x"  name=""  label=""  auto="auto" />
         <Axis dimension="y"  name=""  label=""  auto="auto" />
         <GraphSettings level="5%"  smoothingHighResolution="1"  contourHighResolution="1"  histogramSmoothingCount="0"  graphResolution="256"  showOutliers="0"  drawLargeDots="0"  dotsToDraw="8000"  tint="le.chartfill.tinted.40"  lineWeight="le.lineweight.normal"  lineStyle="le.linestyle.solid" />
         <GraphEnvironment showGrid="0"  showAxes="tnlTNL"  showGates="1"  showFreqOnPlots="1"  showGateNameOnPlots="1"  showMedians="0"  showUncomped="0"  addEventParam="0"  lastYAxisName="" >
           <TextTraits font="SansSerif"  size="11"  name="Labels"  style="plain"  color="#000000"  background="#00ffffff"  just="left" />
           <TextTraits font="SansSerif"  size="11"  name="LayoutGates"  style="plain"  color="#000000"  background="#00ffffff"  just="left" />
           <TextTraits font="SansSerif"  size="9"  name="Numbers"  style="plain"  color="#000000"  background="#00ffffff"  just="left" />
           <TextTraits font="SansSerif"  size="9"  name="Legend"  style="plain"  color="#000000"  background="#00ffffff"  just="left" />
         </GraphEnvironment>
       </Graph>
       <Subpopulations>
         <Population name="macrophages"  annotation=""  owningGroup="All Samples"  expanded="1"  sortPriority="10"  count="26104" >
           <Graph smoothing="0"  backColor="#ffffff"  foreColor="#000000"  heatMapStatParameter="HDR-T"  type="Pseudocolor"  fast="1" >
             <Axis dimension="x"  name="FSC-A"  label=""  auto="auto" />
             <Axis dimension="y"  name="FSC-H"  label=""  auto="auto" />
             <GraphSettings level="5%"  smoothingHighResolution="1"  contourHighResolution="1"  histogramSmoothingCount="0"  graphResolution="256"  showOutliers="0"  drawLargeDots="0"  dotsToDraw="8000"  tint="le.chartfill.tinted.40"  lineWeight="le.lineweight.normal"  lineStyle="le.linestyle.solid" />
             <GraphEnvironment showGrid="0"  showAxes="tnlTNL"  showGates="1"  showFreqOnPlots="1"  showGateNameOnPlots="1"  showMedians="0"  showUncomped="0"  addEventParam="0"  lastYAxisName="" >
               <TextTraits font="SansSerif"  size="11"  name="Labels"  style="plain"  color="#000000"  background="#00ffffff"  just="left" />
               <TextTraits font="SansSerif"  size="11"  name="LayoutGates"  style="plain"  color="#000000"  background="#00ffffff"  just="left" />
               <TextTraits font="SansSerif"  size="9"  name="Numbers"  style="plain"  color="#000000"  background="#00ffffff"  just="left" />
               <TextTraits font="SansSerif"  size="9"  name="Legend"  style="plain"  color="#000000"  background="#00ffffff"  just="left" />
               <WindowPosition x="197"  y="161"  width="510"  height="717"  displayed="0"  panelState="---" />
             </GraphEnvironment>
           </Graph>
           <Gate gating:id="ID496455102" >
             <gating:PolygonGate eventsInside="1"  annoOffsetX="64"  annoOffsetY="-68"  tint="#000000"  isTinted="0"  lineWeight="Normal"  userDefined="1"  quadId="-1"  gateResolution="256" >
               <gating:dimension>
                 <data-type:fcs-dimension data-type:name="FSC-A" />
               </gating:dimension>
               <gating:dimension>
                 <data-type:fcs-dimension data-type:name="SSC-A" />
               </gating:dimension>
               <gating:vertex>
                 <gating:coordinate data-type:value="7.874015748" />
                 <gating:coordinate data-type:value="188.7550200803" />
               </gating:vertex>
               <gating:vertex>
                 <gating:coordinate data-type:value="185.0393700787" />
                 <gating:coordinate data-type:value="8.0321285141" />
               </gating:vertex>
               <gating:vertex>
                 <gating:coordinate data-type:value="996.062992126" />
                 <gating:coordinate data-type:value="8.0321285141" />
               </gating:vertex>
               <gating:vertex>
                 <gating:coordinate data-type:value="992.125984252" />
                 <gating:coordinate data-type:value="995.983935743" />
               </gating:vertex>
               <gating:vertex>
                 <gating:coordinate data-type:value="3.937007874" />
                 <gating:coordinate data-type:value="991.9678714859" />
               </gating:vertex>
             </gating:PolygonGate>
           </Gate>
           <Subpopulations>
             <Population name="Single Cells"  annotation=""  owningGroup="All Samples"  expanded="1"  sortPriority="10"  count="23182" >
               <Graph smoothing="0"  backColor="#ffffff"  foreColor="#000000"  heatMapStatParameter="HDR-T"  type="Pseudocolor"  fast="1" >
                 <Axis dimension="x"  name="SSC-W"  label=""  auto="auto" />
                 <Axis dimension="y"  name="SSC-A"  label=""  auto="auto" />
                 <GraphSettings level="5%"  smoothingHighResolution="1"  contourHighResolution="1"  histogramSmoothingCount="0"  graphResolution="256"  showOutliers="0"  drawLargeDots="0"  dotsToDraw="8000"  tint="le.chartfill.tinted.40"  lineWeight="le.lineweight.normal"  lineStyle="le.linestyle.solid" />
                 <GraphEnvironment showGrid="0"  showAxes="tnlTNL"  showGates="1"  showFreqOnPlots="1"  showGateNameOnPlots="1"  showMedians="0"  showUncomped="0"  addEventParam="0"  lastYAxisName="" >
                   <TextTraits font="SansSerif"  size="11"  name="Labels"  style="plain"  color="#000000"  background="#00ffffff"  just="left" />
                   <TextTraits font="SansSerif"  size="11"  name="LayoutGates"  style="plain"  color="#000000"  background="#00ffffff"  just="left" />
                   <TextTraits font="SansSerif"  size="9"  name="Numbers"  style="plain"  color="#000000"  background="#00ffffff"  just="left" />
                   <TextTraits font="SansSerif"  size="9"  name="Legend"  style="plain"  color="#000000"  background="#00ffffff"  just="left" />
                   <WindowPosition x="197"  y="161"  width="510"  height="717"  displayed="0"  panelState="---" />
                 </GraphEnvironment>
               </Graph>
               <Gate gating:id="ID1148391111"  gating:parent_id="ID496455102" >
                 <gating:PolygonGate eventsInside="1"  annoOffsetX="-27"  annoOffsetY="-28"  tint="#000000"  isTinted="0"  lineWeight="Normal"  userDefined="1"  quadId="-1"  gateResolution="256" >
                   <gating:dimension>
                     <data-type:fcs-dimension data-type:name="FSC-A" />
                   </gating:dimension>
                   <gating:dimension>
                     <data-type:fcs-dimension data-type:name="FSC-H" />
                   </gating:dimension>
                   <gating:vertex>
                     <gating:coordinate data-type:value="112.2994652406" />
                     <gating:coordinate data-type:value="85.7142857143" />
                   </gating:vertex>
                   <gating:vertex>
                     <gating:coordinate data-type:value="139.0374331551" />
                     <gating:coordinate data-type:value="62.3376623377" />
                   </gating:vertex>
                   <gating:vertex>
                     <gating:coordinate data-type:value="478.6096256684" />
                     <gating:coordinate data-type:value="251.9480519481" />
                   </gating:vertex>
                   <gating:vertex>
                     <gating:coordinate data-type:value="433.1550802139" />
                     <gating:coordinate data-type:value="272.7272727273" />
                   </gating:vertex>
                 </gating:PolygonGate>
               </Gate>
               <Subpopulations>
                 <Population name="Single Cells"  annotation=""  owningGroup="All Samples"  expanded="1"  sortPriority="10"  count="22549" >
                   <Graph smoothing="0"  backColor="#ffffff"  foreColor="#000000"  heatMapStatParameter="HDR-T"  type="Pseudocolor"  fast="1" >
                     <Axis dimension="x"  name="B1-A"  label=""  auto="auto" />
                     <Axis dimension="y"  name="SSC-A"  label=""  auto="auto" />
                     <GraphSettings level="5%"  smoothingHighResolution="1"  contourHighResolution="1"  histogramSmoothingCount="0"  graphResolution="256"  showOutliers="0"  drawLargeDots="0"  dotsToDraw="8000"  tint="le.chartfill.tinted.40"  lineWeight="le.lineweight.normal"  lineStyle="le.linestyle.solid" />
                     <GraphEnvironment showGrid="0"  showAxes="tnlTNL"  showGates="1"  showFreqOnPlots="1"  showGateNameOnPlots="1"  showMedians="0"  showUncomped="0"  addEventParam="0"  lastYAxisName="" >
                       <TextTraits font="SansSerif"  size="11"  name="Labels"  style="plain"  color="#000000"  background="#00ffffff"  just="left" />
                       <TextTraits font="SansSerif"  size="11"  name="LayoutGates"  style="plain"  color="#000000"  background="#00ffffff"  just="left" />
                       <TextTraits font="SansSerif"  size="9"  name="Numbers"  style="plain"  color="#000000"  background="#00ffffff"  just="left" />
                       <TextTraits font="SansSerif"  size="9"  name="Legend"  style="plain"  color="#000000"  background="#00ffffff"  just="left" />
                       <WindowPosition x="197"  y="161"  width="510"  height="717"  displayed="0"  panelState="---" />
                     </GraphEnvironment>
                   </Graph>
                   <Gate gating:id="ID178186707"  gating:parent_id="ID1148391111" >
                     <gating:RectangleGate eventsInside="1"  annoOffsetX="-82"  annoOffsetY="23"  tint="#000000"  isTinted="0"  lineWeight="Normal"  userDefined="1"  percentX="0"  percentY="0" >
                       <gating:dimension gating:min="574.8663101604278"  gating:max="772.7272727272727" >
                         <data-type:fcs-dimension data-type:name="SSC-W" />
                       </gating:dimension>
                       <gating:dimension gating:min="26.041666666666668"  gating:max="684.8958333333334" >
                         <data-type:fcs-dimension data-type:name="SSC-A" />
                       </gating:dimension>
                     </gating:RectangleGate>
                   </Gate>
                   <Subpopulations>
                     <Population name="GFP+"  annotation=""  owningGroup="All Samples"  expanded="1"  sortPriority="10"  count="172" >
                       <Graph smoothing="0"  backColor="#ffffff"  foreColor="#000000"  heatMapStatParameter="HDR-T"  type="Pseudocolor"  fast="1" >
                         <Axis dimension="x"  name="B1-A"  label=""  auto="auto" />
                         <Axis dimension="y"  name="SSC-A"  label=""  auto="auto" />
                         <GraphSettings level="5%"  smoothingHighResolution="1"  contourHighResolution="1"  histogramSmoothingCount="0"  graphResolution="256"  showOutliers="0"  drawLargeDots="0"  dotsToDraw="8000"  tint="le.chartfill.tinted.40"  lineWeight="le.lineweight.normal"  lineStyle="le.linestyle.solid" />
                         <GraphEnvironment showGrid="0"  showAxes="tnlTNL"  showGates="1"  showFreqOnPlots="1"  showGateNameOnPlots="1"  showMedians="0"  showUncomped="0"  addEventParam="0"  lastYAxisName="" >
                           <TextTraits font="SansSerif"  size="11"  name="Labels"  style="plain"  color="#000000"  background="#00ffffff"  just="left" />
                           <TextTraits font="SansSerif"  size="11"  name="LayoutGates"  style="plain"  color="#000000"  background="#00ffffff"  just="left" />
                           <TextTraits font="SansSerif"  size="9"  name="Numbers"  style="plain"  color="#000000"  background="#00ffffff"  just="left" />
                           <TextTraits font="SansSerif"  size="9"  name="Legend"  style="plain"  color="#000000"  background="#00ffffff"  just="left" />
                           <WindowPosition x="197"  y="161"  width="510"  height="717"  displayed="1"  panelState="---" />
                         </GraphEnvironment>
                       </Graph>
                       <Gate gating:id="ID857629972"  gating:parent_id="ID178186707" >
                         <gating:PolygonGate eventsInside="1"  annoOffsetX="0"  annoOffsetY="0"  tint="#000000"  isTinted="0"  lineWeight="Normal"  userDefined="1"  quadId="-1"  gateResolution="256" >
                           <gating:dimension>
                             <data-type:fcs-dimension data-type:name="B1-A" />
                           </gating:dimension>
                           <gating:dimension>
                             <data-type:fcs-dimension data-type:name="SSC-A" />
                           </gating:dimension>
                           <gating:vertex>
                             <gating:coordinate data-type:value="1.5966457016" />
                             <gating:coordinate data-type:value="20.8333333333" />
                           </gating:vertex>
                           <gating:vertex>
                             <gating:coordinate data-type:value="6.7850148441" />
                             <gating:coordinate data-type:value="994.7916666667" />
                           </gating:vertex>
                           <gating:vertex>
                             <gating:coordinate data-type:value="3511.1917342151" />
                             <gating:coordinate data-type:value="994.7916666667" />
                           </gating:vertex>
                           <gating:vertex>
                             <gating:coordinate data-type:value="3620.9583502459" />
                             <gating:coordinate data-type:value="23.4375" />
                           </gating:vertex>
                         </gating:PolygonGate>
                       </Gate>
                     </Population>
                   </Subpopulations>
                 </Population>
               </Subpopulations>
             </Population>
           </Subpopulations>
         </Population>
       </Subpopulations>
       <Group name="All Samples"  live="1"  role="ws.group.dlog.test"  key=""  synchronized="0"  foreground="#000000"  fontStyle="bold" >
         <Criteria/>
         <SampleRefs>
           <SampleRef sampleID="1" />
           <SampleRef sampleID="3" />
           <SampleRef sampleID="4" />
           <SampleRef sampleID="5" />
           <SampleRef sampleID="6" />
           <SampleRef sampleID="7" />
           <SampleRef sampleID="8" />
           <SampleRef sampleID="9" />
           <SampleRef sampleID="10" />
         </SampleRefs>
         <Keywords/>
       </Group>
     </GroupNode>
     <GroupNode name="Compensation"  annotation=""  owningGroup="Compensation"  expanded="1"  sortPriority="10"  count="-1" >
       <Graph smoothing="0"  backColor="#ffffff"  foreColor="#000000"  type="Pseudocolor"  fast="1" >
         <Axis dimension="x"  name=""  label=""  auto="auto" />
         <Axis dimension="y"  name=""  label=""  auto="auto" />
         <GraphSettings level="5%"  smoothingHighResolution="1"  contourHighResolution="1"  histogramSmoothingCount="0"  graphResolution="256"  showOutliers="0"  drawLargeDots="0"  dotsToDraw="8000"  tint="le.chartfill.tinted.40"  lineWeight="le.lineweight.normal"  lineStyle="le.linestyle.solid" />
         <GraphEnvironment showGrid="0"  showAxes="tnlTNL"  showGates="1"  showFreqOnPlots="1"  showGateNameOnPlots="1"  showMedians="0"  showUncomped="0"  addEventParam="0"  lastYAxisName="" >
           <TextTraits font="SansSerif"  size="11"  name="Labels"  style="plain"  color="#000000"  background="#00ffffff"  just="left" />
           <TextTraits font="SansSerif"  size="11"  name="LayoutGates"  style="plain"  color="#000000"  background="#00ffffff"  just="left" />
           <TextTraits font="SansSerif"  size="9"  name="Numbers"  style="plain"  color="#000000"  background="#00ffffff"  just="left" />
           <TextTraits font="SansSerif"  size="9"  name="Legend"  style="plain"  color="#000000"  background="#00ffffff"  just="left" />
         </GraphEnvironment>
       </Graph>
       <Group name="Compensation"  live="1"  role="ws.group.dlog.compensation"  key=""  synchronized="0"  foreground="#bc1900"  fontStyle="bold" >
         <Criteria>
           <Criterion connector="And"  keyword="$FIL"  function="Contains"  value="comp" />
           <Criterion connector="Or"  keyword="$FIL"  function="Contains"  value="unstained" />
         </Criteria>
         <Keywords/>
       </Group>
     </GroupNode>
   </Groups>
   <SampleList>
     <Sample>
       <DataSet uri="file:/Users/jadeyao/Library/CloudStorage/OneDrive-Personal/1-23%20by%20ZY_chikv%20and%20onnv%20infection%20in%20macrophages/raw%20data/Figure%201/FACS-primary%20macrophage%20infection%20with%20GFP-alphaviruses/2-15-22%20primary%20macrophage%20infection%20wiht%20GFP%20alphavirus_sinv%20rrv%20chikv%20onnv/2022-02-15/AL2022-02-15.0006.mqd"  sampleID="1" />
       <Transformations>
         <transforms:linear transforms:minRange="0"  transforms:maxRange="18.9965"  gain="1" >
           <data-type:parameter data-type:name="HDR-T" />
         </transforms:linear>
         <transforms:linear transforms:minRange="0"  transforms:maxRange="1000"  gain="1" >
           <data-type:parameter data-type:name="HDR-CE" />
         </transforms:linear>
         <transforms:linear transforms:minRange="0"  transforms:maxRange="1000"  gain="1" >
           <data-type:parameter data-type:name="HDR-SE" />
         </transforms:linear>
         <transforms:linear transforms:minRange="0"  transforms:maxRange="20"  gain="1" >
           <data-type:parameter data-type:name="HDR-V" />
         </transforms:linear>
         <transforms:linear transforms:minRange="0"  transforms:maxRange="1000"  gain="1" >
           <data-type:parameter data-type:name="FSC-A" />
         </transforms:linear>
         <transforms:linear transforms:minRange="0"  transforms:maxRange="1000"  gain="1" >
           <data-type:parameter data-type:name="FSC-H" />
         </transforms:linear>
         <transforms:linear transforms:minRange="0"  transforms:maxRange="1000"  gain="1" >
           <data-type:parameter data-type:name="FSC-W" />
         </transforms:linear>
         <transforms:linear transforms:minRange="0"  transforms:maxRange="1000"  gain="1" >
           <data-type:parameter data-type:name="SSC-A" />
         </transforms:linear>
         <transforms:linear transforms:minRange="0"  transforms:maxRange="1000"  gain="1" >
           <data-type:parameter data-type:name="SSC-H" />
         </transforms:linear>
         <transforms:linear transforms:minRange="0"  transforms:maxRange="1000"  gain="1" >
           <data-type:parameter data-type:name="SSC-W" />
         </transforms:linear>
         <transforms:log transforms:offset="0.1"  transforms:decades="5" >
           <data-type:parameter data-type:name="B1-A" />
         </transforms:log>
         <transforms:log transforms:offset="1"  transforms:decades="3" >
           <data-type:parameter data-type:name="B1-H" />
         </transforms:log>
         <transforms:log transforms:offset="1"  transforms:decades="3" >
           <data-type:parameter data-type:name="B1-W" />
         </transforms:log>
       </Transformations>
       <Keywords>
         <Keyword name="FJ_FCS_VERSION"  value="3.1" />
         <Keyword name="$EXP"  value="Mli lab" />
         <Keyword name="$SYS"  value="MACSQuantify,2.11.1907.19925" />
         <Keyword name="$CYT"  value="MACSQuant VYB,2.11.1907.19925" />
         <Keyword name="$CYTSN"  value="3149" />
         <Keyword name="$SRC"  value="primary macrophage alpha " />
         <Keyword name="$DATE"  value="2022-Feb-15" />
         <Keyword name="$BTIM"  value="17:58:35" />
         <Keyword name="$ETIM"  value="17:59:19" />
         <Keyword name="$TIMESTEP"  value="1" />
         <Keyword name="$LAST_MODIFIED"  value="2022-Feb-15 17:59:19" />
         <Keyword name="$LAST_MODIFIER"  value="Mli lab" />
         <Keyword name="$ORIGINALITY"  value="Original" />
         <Keyword name="$PLATENAME"  value="Chill 96 rack" />
         <Keyword name="$WELLID"  value="A1" />
         <Keyword name="$TR"  value="FSC,8.77722" />
         <Keyword name="$FIL"  value="AL2022-02-15.0006.mqd" />
         <Keyword name="$PAR"  value="13" />
         <Keyword name="$TOT"  value="30000" />
         <Keyword name="$ABRT"  value="0" />
         <Keyword name="$LOST"  value="0" />
         <Keyword name="$VOL"  value="8000" />
         <Keyword name="$MODE"  value="L" />
         <Keyword name="$DATATYPE"  value="F" />
         <Keyword name="$BYTEORD"  value="1,2,3,4" />
         <Keyword name="$P1N"  value="HDR-T" />
         <Keyword name="$P1B"  value="32" />
         <Keyword name="$P1E"  value="0.0,0.0" />
         <Keyword name="$P1D"  value="Linear,0,18.9965" />
         <Keyword name="$P1R"  value="18.9965" />
         <Keyword name="$P1G"  value="1" />
         <Keyword name="$P1S"  value="HDR-T" />
         <Keyword name="$P2N"  value="HDR-CE" />
         <Keyword name="$P2B"  value="32" />
         <Keyword name="$P2E"  value="0.0,0.0" />
         <Keyword name="$P2D"  value="Linear,0,1000" />
         <Keyword name="$P2R"  value="1000" />
         <Keyword name="$P2G"  value="1" />
         <Keyword name="$P2S"  value="HDR-CE" />
         <Keyword name="$P3N"  value="HDR-SE" />
         <Keyword name="$P3B"  value="32" />
         <Keyword name="$P3E"  value="0.0,0.0" />
         <Keyword name="$P3D"  value="Linear,0,1000" />
         <Keyword name="$P3R"  value="1000" />
         <Keyword name="$P3G"  value="1" />
         <Keyword name="$P3S"  value="HDR-SE" />
         <Keyword name="$P4N"  value="HDR-V" />
         <Keyword name="$P4B"  value="32" />
         <Keyword name="$P4E"  value="0.0,0.0" />
         <Keyword name="$P4D"  value="Linear,0,20" />
         <Keyword name="$P4R"  value="20" />
         <Keyword name="$P4G"  value="1" />
         <Keyword name="$P4S"  value="HDR-V" />
         <Keyword name="$P5N"  value="FSC-A" />
         <Keyword name="$P5B"  value="32" />
         <Keyword name="$P5E"  value="0.0,0.0" />
         <Keyword name="$P5D"  value="Linear,0,1000" />
         <Keyword name="$P5R"  value="1000" />
         <Keyword name="$P5G"  value="1" />
         <Keyword name="$P5S"  value="FSC-A" />
         <Keyword name="$P5F"  value="561_10 nm" />
         <Keyword name="$P5L"  value="561nm" />
         <Keyword name="$P5O"  value="100mW" />
         <Keyword name="$P5V"  value="293" />
         <Keyword name="$P5T"  value="-00" />
         <Keyword name="$P6N"  value="FSC-H" />
         <Keyword name="$P6B"  value="32" />
         <Keyword name="$P6E"  value="0.0,0.0" />
         <Keyword name="$P6D"  value="Linear,0,1000" />
         <Keyword name="$P6R"  value="1000" />
         <Keyword name="$P6G"  value="1" />
         <Keyword name="$P6S"  value="FSC-H" />
         <Keyword name="$P6F"  value="561_10 nm" />
         <Keyword name="$P6L"  value="561nm" />
         <Keyword name="$P6O"  value="100mW" />
         <Keyword name="$P6V"  value="293" />
         <Keyword name="$P6T"  value="-00" />
         <Keyword name="$P7N"  value="FSC-W" />
         <Keyword name="$P7B"  value="32" />
         <Keyword name="$P7E"  value="0.0,0.0" />
         <Keyword name="$P7D"  value="Linear,0,1000" />
         <Keyword name="$P7R"  value="1000" />
         <Keyword name="$P7G"  value="1" />
         <Keyword name="$P7S"  value="FSC-W" />
         <Keyword name="$P7F"  value="561_10 nm" />
         <Keyword name="$P7L"  value="561nm" />
         <Keyword name="$P7O"  value="100mW" />
         <Keyword name="$P7V"  value="293" />
         <Keyword name="$P7T"  value="-00" />
         <Keyword name="$P8N"  value="SSC-A" />
         <Keyword name="$P8B"  value="32" />
         <Keyword name="$P8E"  value="0.0,0.0" />
         <Keyword name="$P8D"  value="Linear,0,1000" />
         <Keyword name="$P8R"  value="1000" />
         <Keyword name="$P8G"  value="1" />
         <Keyword name="$P8S"  value="SSC-A" />
         <Keyword name="$P8F"  value="561_10 nm" />
         <Keyword name="$P8L"  value="561nm" />
         <Keyword name="$P8O"  value="100mW" />
         <Keyword name="$P8V"  value="335" />
         <Keyword name="$P8T"  value="-00" />
         <Keyword name="$P9N"  value="SSC-H" />
         <Keyword name="$P9B"  value="32" />
         <Keyword name="$P9E"  value="0.0,0.0" />
         <Keyword name="$P9D"  value="Linear,0,1000" />
         <Keyword name="$P9R"  value="1000" />
         <Keyword name="$P9G"  value="1" />
         <Keyword name="$P9S"  value="SSC-H" />
         <Keyword name="$P9F"  value="561_10 nm" />
         <Keyword name="$P9L"  value="561nm" />
         <Keyword name="$P9O"  value="100mW" />
         <Keyword name="$P9V"  value="335" />
         <Keyword name="$P9T"  value="-00" />
         <Keyword name="$P10N"  value="SSC-W" />
         <Keyword name="$P10B"  value="32" />
         <Keyword name="$P10E"  value="0.0,0.0" />
         <Keyword name="$P10D"  value="Linear,0,1000" />
         <Keyword name="$P10R"  value="1000" />
         <Keyword name="$P10G"  value="1" />
         <Keyword name="$P10S"  value="SSC-W" />
         <Keyword name="$P10F"  value="561_10 nm" />
         <Keyword name="$P10L"  value="561nm" />
         <Keyword name="$P10O"  value="100mW" />
         <Keyword name="$P10V"  value="335" />
         <Keyword name="$P10T"  value="-00" />
         <Keyword name="$P11N"  value="B1-A" />
         <Keyword name="$P11B"  value="32" />
         <Keyword name="$P11E"  value="0.0,0.0" />
         <Keyword name="$P11D"  value="Hyperlogarithmic,-1.0,1000" />
         <Keyword name="$P11R"  value="1000" />
         <Keyword name="$P11G"  value="1" />
         <Keyword name="$P11S"  value="GFP_FITC-A" />
         <Keyword name="$P11F"  value="525_50 nm" />
         <Keyword name="$P11L"  value="488nm" />
         <Keyword name="$P11O"  value="30mW" />
         <Keyword name="$P11V"  value="380" />
         <Keyword name="$P11T"  value="-01" />
         <Keyword name="$P12N"  value="B1-H" />
         <Keyword name="$P12B"  value="32" />
         <Keyword name="$P12E"  value="0.0,0.0" />
         <Keyword name="$P12D"  value="Hyperlogarithmic,-1.0,1000" />
         <Keyword name="$P12R"  value="1000" />
         <Keyword name="$P12G"  value="1" />
         <Keyword name="$P12S"  value="GFP_FITC-H" />
         <Keyword name="$P12F"  value="525_50 nm" />
         <Keyword name="$P12L"  value="488nm" />
         <Keyword name="$P12O"  value="30mW" />
         <Keyword name="$P12V"  value="380" />
         <Keyword name="$P12T"  value="-01" />
         <Keyword name="$P13N"  value="B1-W" />
         <Keyword name="$P13B"  value="32" />
         <Keyword name="$P13E"  value="0.0,0.0" />
         <Keyword name="$P13D"  value="Hyperlogarithmic,-1.0,1000" />
         <Keyword name="$P13R"  value="1000" />
         <Keyword name="$P13G"  value="1" />
         <Keyword name="$P13S"  value="GFP_FITC-W" />
         <Keyword name="$P13F"  value="525_50 nm" />
         <Keyword name="$P13L"  value="488nm" />
         <Keyword name="$P13O"  value="30mW" />
         <Keyword name="$P13V"  value="380" />
         <Keyword name="$P13T"  value="-01" />
         <Keyword name="$NEXTDATA"  value="0" />
         <Keyword name="$BEGINANALYSIS"  value="0" />
         <Keyword name="$ENDANALYSIS"  value="0" />
         <Keyword name="$BEGINSTEXT"  value="1686266" />
         <Keyword name="$ENDSTEXT"  value="1828508" />
         <Keyword name="$BEGINDATA"  value="122880" />
         <Keyword name="$ENDDATA"  value="1683456" />
         <Keyword name="FILENAME"  value="" />
       </Keywords>
       <SampleNode name="AL2022-02-15.0006.mqd"  annotation=""  owningGroup=""  expanded="1"  sortPriority="10"  count="30000"  sampleID="1" >
         <Graph smoothing="0"  backColor="#ffffff"  foreColor="#000000"  heatMapStatParameter="HDR-T"  type="Pseudocolor"  fast="1" >
           <Axis dimension="x"  name="FSC-A"  label=""  auto="auto" />
           <Axis dimension="y"  name="SSC-A"  label=""  auto="auto" />
           <GraphSettings level="5%"  smoothingHighResolution="1"  contourHighResolution="1"  histogramSmoothingCount="0"  graphResolution="256"  showOutliers="0"  drawLargeDots="0"  dotsToDraw="8000"  tint="le.chartfill.tinted.40"  lineWeight="le.lineweight.normal"  lineStyle="le.linestyle.solid" />
           <GraphEnvironment showGrid="0"  showAxes="tnlTNL"  showGates="1"  showFreqOnPlots="1"  showGateNameOnPlots="1"  showMedians="0"  showUncomped="0"  addEventParam="0"  lastYAxisName="" >
             <TextTraits font="SansSerif"  size="11"  name="Labels"  style="plain"  color="#000000"  background="#00ffffff"  just="left" />
             <TextTraits font="SansSerif"  size="11"  name="LayoutGates"  style="plain"  color="#000000"  background="#00ffffff"  just="left" />
             <TextTraits font="SansSerif"  size="9"  name="Numbers"  style="plain"  color="#000000"  background="#00ffffff"  just="left" />
             <TextTraits font="SansSerif"  size="9"  name="Legend"  style="plain"  color="#000000"  background="#00ffffff"  just="left" />
             <WindowPosition x="620"  y="25"  width="390"  height="582"  displayed="0"  panelState="---" />
           </GraphEnvironment>
         </Graph>
         <Subpopulations>
           <Population name="macrophages"  annotation=""  owningGroup="All Samples"  expanded="1"  sortPriority="10"  count="26810" >
             <Graph smoothing="0"  backColor="#ffffff"  foreColor="#000000"  heatMapStatParameter="HDR-T"  type="Pseudocolor"  fast="1" >
               <Axis dimension="x"  name="FSC-A"  label=""  auto="auto" />
               <Axis dimension="y"  name="FSC-H"  label=""  auto="auto" />
               <GraphSettings level="5%"  smoothingHighResolution="1"  contourHighResolution="1"  histogramSmoothingCount="0"  graphResolution="256"  showOutliers="0"  drawLargeDots="0"  dotsToDraw="8000"  tint="le.chartfill.tinted.40"  lineWeight="le.lineweight.normal"  lineStyle="le.linestyle.solid" />
               <GraphEnvironment showGrid="0"  showAxes="tnlTNL"  showGates="1"  showFreqOnPlots="1"  showGateNameOnPlots="1"  showMedians="0"  showUncomped="0"  addEventParam="0"  lastYAxisName="" >
                 <TextTraits font="SansSerif"  size="11"  name="Labels"  style="plain"  color="#000000"  background="#00ffffff"  just="left" />
                 <TextTraits font="SansSerif"  size="11"  name="LayoutGates"  style="plain"  color="#000000"  background="#00ffffff"  just="left" />
                 <TextTraits font="SansSerif"  size="9"  name="Numbers"  style="plain"  color="#000000"  background="#00ffffff"  just="left" />
                 <TextTraits font="SansSerif"  size="9"  name="Legend"  style="plain"  color="#000000"  background="#00ffffff"  just="left" />
                 <WindowPosition x="197"  y="161"  width="510"  height="717"  displayed="0"  panelState="---" />
               </GraphEnvironment>
             </Graph>
             <Gate gating:id="ID1330184510" >
               <gating:PolygonGate eventsInside="1"  annoOffsetX="64"  annoOffsetY="-68"  tint="#000000"  isTinted="0"  lineWeight="Normal"  userDefined="1"  quadId="-1"  gateResolution="256" >
                 <gating:dimension>
                   <data-type:fcs-dimension data-type:name="FSC-A" />
                 </gating:dimension>
                 <gating:dimension>
                   <data-type:fcs-dimension data-type:name="SSC-A" />
                 </gating:dimension>
                 <gating:vertex>
                   <gating:coordinate data-type:value="7.874015748" />
                   <gating:coordinate data-type:value="188.7550200803" />
                 </gating:vertex>
                 <gating:vertex>
                   <gating:coordinate data-type:value="185.0393700787" />
                   <gating:coordinate data-type:value="8.0321285141" />
                 </gating:vertex>
                 <gating:vertex>
                   <gating:coordinate data-type:value="996.062992126" />
                   <gating:coordinate data-type:value="8.0321285141" />
                 </gating:vertex>
                 <gating:vertex>
                   <gating:coordinate data-type:value="992.125984252" />
                   <gating:coordinate data-type:value="995.983935743" />
                 </gating:vertex>
                 <gating:vertex>
                   <gating:coordinate data-type:value="3.937007874" />
                   <gating:coordinate data-type:value="991.9678714859" />
                 </gating:vertex>
               </gating:PolygonGate>
             </Gate>
             <Subpopulations>
               <Population name="Single Cells"  annotation=""  owningGroup="All Samples"  expanded="1"  sortPriority="10"  count="24206" >
                 <Graph smoothing="0"  backColor="#ffffff"  foreColor="#000000"  heatMapStatParameter="HDR-T"  type="Pseudocolor"  fast="1" >
                   <Axis dimension="x"  name="SSC-W"  label=""  auto="auto" />
                   <Axis dimension="y"  name="SSC-A"  label=""  auto="auto" />
                   <GraphSettings level="5%"  smoothingHighResolution="1"  contourHighResolution="1"  histogramSmoothingCount="0"  graphResolution="256"  showOutliers="0"  drawLargeDots="0"  dotsToDraw="8000"  tint="le.chartfill.tinted.40"  lineWeight="le.lineweight.normal"  lineStyle="le.linestyle.solid" />
                   <GraphEnvironment showGrid="0"  showAxes="tnlTNL"  showGates="1"  showFreqOnPlots="1"  showGateNameOnPlots="1"  showMedians="0"  showUncomped="0"  addEventParam="0"  lastYAxisName="" >
                     <TextTraits font="SansSerif"  size="11"  name="Labels"  style="plain"  color="#000000"  background="#00ffffff"  just="left" />
                     <TextTraits font="SansSerif"  size="11"  name="LayoutGates"  style="plain"  color="#000000"  background="#00ffffff"  just="left" />
                     <TextTraits font="SansSerif"  size="9"  name="Numbers"  style="plain"  color="#000000"  background="#00ffffff"  just="left" />
                     <TextTraits font="SansSerif"  size="9"  name="Legend"  style="plain"  color="#000000"  background="#00ffffff"  just="left" />
                     <WindowPosition x="197"  y="161"  width="510"  height="717"  displayed="0"  panelState="---" />
                   </GraphEnvironment>
                 </Graph>
                 <Gate gating:id="ID929705415"  gating:parent_id="ID1330184510" >
                   <gating:PolygonGate eventsInside="1"  annoOffsetX="-27"  annoOffsetY="-28"  tint="#000000"  isTinted="0"  lineWeight="Normal"  userDefined="1"  quadId="-1"  gateResolution="256" >
                     <gating:dimension>
                       <data-type:fcs-dimension data-type:name="FSC-A" />
                     </gating:dimension>
                     <gating:dimension>
                       <data-type:fcs-dimension data-type:name="FSC-H" />
                     </gating:dimension>
                     <gating:vertex>
                       <gating:coordinate data-type:value="112.2994652406" />
                       <gating:coordinate data-type:value="85.7142857143" />
                     </gating:vertex>
                     <gating:vertex>
                       <gating:coordinate data-type:value="139.0374331551" />
                       <gating:coordinate data-type:value="62.3376623377" />
                     </gating:vertex>
                     <gating:vertex>
                       <gating:coordinate data-type:value="478.6096256684" />
                       <gating:coordinate data-type:value="251.9480519481" />
                     </gating:vertex>
                     <gating:vertex>
                       <gating:coordinate data-type:value="433.1550802139" />
                       <gating:coordinate data-type:value="272.7272727273" />
                     </gating:vertex>
                   </gating:PolygonGate>
                 </Gate>
                 <Subpopulations>
                   <Population name="Single Cells"  annotation=""  owningGroup="All Samples"  expanded="1"  sortPriority="10"  count="23364" >
                     <Graph smoothing="0"  backColor="#ffffff"  foreColor="#000000"  heatMapStatParameter="HDR-T"  type="Pseudocolor"  fast="1" >
                       <Axis dimension="x"  name="B1-A"  label=""  auto="auto" />
                       <Axis dimension="y"  name="SSC-A"  label=""  auto="auto" />
                       <GraphSettings level="5%"  smoothingHighResolution="1"  contourHighResolution="1"  histogramSmoothingCount="0"  graphResolution="256"  showOutliers="0"  drawLargeDots="0"  dotsToDraw="8000"  tint="le.chartfill.tinted.40"  lineWeight="le.lineweight.normal"  lineStyle="le.linestyle.solid" />
                       <GraphEnvironment showGrid="0"  showAxes="tnlTNL"  showGates="1"  showFreqOnPlots="1"  showGateNameOnPlots="1"  showMedians="0"  showUncomped="0"  addEventParam="0"  lastYAxisName="" >
                         <TextTraits font="SansSerif"  size="11"  name="Labels"  style="plain"  color="#000000"  background="#00ffffff"  just="left" />
                         <TextTraits font="SansSerif"  size="11"  name="LayoutGates"  style="plain"  color="#000000"  background="#00ffffff"  just="left" />
                         <TextTraits font="SansSerif"  size="9"  name="Numbers"  style="plain"  color="#000000"  background="#00ffffff"  just="left" />
                         <TextTraits font="SansSerif"  size="9"  name="Legend"  style="plain"  color="#000000"  background="#00ffffff"  just="left" />
                         <WindowPosition x="197"  y="161"  width="510"  height="717"  displayed="0"  panelState="---" />
                       </GraphEnvironment>
                     </Graph>
                     <Gate gating:id="ID135375043"  gating:parent_id="ID929705415" >
                       <gating:RectangleGate eventsInside="1"  annoOffsetX="-82"  annoOffsetY="23"  tint="#000000"  isTinted="0"  lineWeight="Normal"  userDefined="1"  percentX="0"  percentY="0" >
                         <gating:dimension gating:min="574.8663101604278"  gating:max="772.7272727272727" >
                           <data-type:fcs-dimension data-type:name="SSC-W" />
                         </gating:dimension>
                         <gating:dimension gating:min="26.041666666666668"  gating:max="684.8958333333334" >
                           <data-type:fcs-dimension data-type:name="SSC-A" />
                         </gating:dimension>
                       </gating:RectangleGate>
                     </Gate>
                     <Subpopulations>
                       <Population name="GFP+"  annotation=""  owningGroup="All Samples"  expanded="1"  sortPriority="10"  count="60" >
                         <Graph smoothing="0"  backColor="#ffffff"  foreColor="#000000"  heatMapStatParameter="HDR-T"  type="Pseudocolor"  fast="1" >
                           <Axis dimension="x"  name="B1-A"  label=""  auto="auto" />
                           <Axis dimension="y"  name="SSC-A"  label=""  auto="auto" />
                           <GraphSettings level="5%"  smoothingHighResolution="1"  contourHighResolution="1"  histogramSmoothingCount="0"  graphResolution="256"  showOutliers="0"  drawLargeDots="0"  dotsToDraw="8000"  tint="le.chartfill.tinted.40"  lineWeight="le.lineweight.normal"  lineStyle="le.linestyle.solid" />
                           <GraphEnvironment showGrid="0"  showAxes="tnlTNL"  showGates="1"  showFreqOnPlots="1"  showGateNameOnPlots="1"  showMedians="0"  showUncomped="0"  addEventParam="0"  lastYAxisName="" >
                             <TextTraits font="SansSerif"  size="11"  name="Labels"  style="plain"  color="#000000"  background="#00ffffff"  just="left" />
                             <TextTraits font="SansSerif"  size="11"  name="LayoutGates"  style="plain"  color="#000000"  background="#00ffffff"  just="left" />
                             <TextTraits font="SansSerif"  size="9"  name="Numbers"  style="plain"  color="#000000"  background="#00ffffff"  just="left" />
                             <TextTraits font="SansSerif"  size="9"  name="Legend"  style="plain"  color="#000000"  background="#00ffffff"  just="left" />
                             <WindowPosition x="197"  y="161"  width="510"  height="717"  displayed="1"  panelState="---" />
                           </GraphEnvironment>
                         </Graph>
                         <Gate gating:id="ID1578238404"  gating:parent_id="ID135375043" >
                           <gating:PolygonGate eventsInside="1"  annoOffsetX="0"  annoOffsetY="0"  tint="#000000"  isTinted="0"  lineWeight="Normal"  userDefined="1"  quadId="-1"  gateResolution="256" >
                             <gating:dimension>
                               <data-type:fcs-dimension data-type:name="B1-A" />
                             </gating:dimension>
                             <gating:dimension>
                               <data-type:fcs-dimension data-type:name="SSC-A" />
                             </gating:dimension>
                             <gating:vertex>
                               <gating:coordinate data-type:value="1.5966457016" />
                               <gating:coordinate data-type:value="20.8333333333" />
                             </gating:vertex>
                             <gating:vertex>
                               <gating:coordinate data-type:value="6.7850148441" />
                               <gating:coordinate data-type:value="994.7916666667" />
                             </gating:vertex>
                             <gating:vertex>
                               <gating:coordinate data-type:value="3511.1917342151" />
                               <gating:coordinate data-type:value="994.7916666667" />
                             </gating:vertex>
                             <gating:vertex>
                               <gating:coordinate data-type:value="3620.9583502459" />
                               <gating:coordinate data-type:value="23.4375" />
                             </gating:vertex>
                           </gating:PolygonGate>
                         </Gate>
                       </Population>
                     </Subpopulations>
                   </Population>
                 </Subpopulations>
               </Population>
             </Subpopulations>
           </Population>
         </Subpopulations>
       </SampleNode>
     </Sample>
     <Sample>
       <DataSet uri="file:/Users/jadeyao/Library/CloudStorage/OneDrive-Personal/1-23%20by%20ZY_chikv%20and%20onnv%20infection%20in%20macrophages/raw%20data/Figure%201/FACS-primary%20macrophage%20infection%20with%20GFP-alphaviruses/2-15-22%20primary%20macrophage%20infection%20wiht%20GFP%20alphavirus_sinv%20rrv%20chikv%20onnv/2022-02-15/AL2022-02-15.0008.mqd"  sampleID="3" />
       <Transformations>
         <transforms:linear transforms:minRange="0"  transforms:maxRange="18.9965"  gain="1" >
           <data-type:parameter data-type:name="HDR-T" />
         </transforms:linear>
         <transforms:linear transforms:minRange="0"  transforms:maxRange="1000"  gain="1" >
           <data-type:parameter data-type:name="HDR-CE" />
         </transforms:linear>
         <transforms:linear transforms:minRange="0"  transforms:maxRange="1000"  gain="1" >
           <data-type:parameter data-type:name="HDR-SE" />
         </transforms:linear>
         <transforms:linear transforms:minRange="0"  transforms:maxRange="20"  gain="1" >
           <data-type:parameter data-type:name="HDR-V" />
         </transforms:linear>
         <transforms:linear transforms:minRange="0"  transforms:maxRange="1000"  gain="1" >
           <data-type:parameter data-type:name="FSC-A" />
         </transforms:linear>
         <transforms:linear transforms:minRange="0"  transforms:maxRange="1000"  gain="1" >
           <data-type:parameter data-type:name="FSC-H" />
         </transforms:linear>
         <transforms:linear transforms:minRange="0"  transforms:maxRange="1000"  gain="1" >
           <data-type:parameter data-type:name="FSC-W" />
         </transforms:linear>
         <transforms:linear transforms:minRange="0"  transforms:maxRange="1000"  gain="1" >
           <data-type:parameter data-type:name="SSC-A" />
         </transforms:linear>
         <transforms:linear transforms:minRange="0"  transforms:maxRange="1000"  gain="1" >
           <data-type:parameter data-type:name="SSC-H" />
         </transforms:linear>
         <transforms:linear transforms:minRange="0"  transforms:maxRange="1000"  gain="1" >
           <data-type:parameter data-type:name="SSC-W" />
         </transforms:linear>
         <transforms:log transforms:offset="0.1"  transforms:decades="5" >
           <data-type:parameter data-type:name="B1-A" />
         </transforms:log>
         <transforms:log transforms:offset="1"  transforms:decades="3" >
           <data-type:parameter data-type:name="B1-H" />
         </transforms:log>
         <transforms:log transforms:offset="1"  transforms:decades="3" >
           <data-type:parameter data-type:name="B1-W" />
         </transforms:log>
       </Transformations>
       <Keywords>
         <Keyword name="FJ_FCS_VERSION"  value="3.1" />
         <Keyword name="$EXP"  value="Mli lab" />
         <Keyword name="$SYS"  value="MACSQuantify,2.11.1907.19925" />
         <Keyword name="$CYT"  value="MACSQuant VYB,2.11.1907.19925" />
         <Keyword name="$CYTSN"  value="3149" />
         <Keyword name="$SRC"  value="primary macrophage alpha " />
         <Keyword name="$DATE"  value="2022-Feb-15" />
         <Keyword name="$BTIM"  value="18:01:14" />
         <Keyword name="$ETIM"  value="18:01:46" />
         <Keyword name="$TIMESTEP"  value="1" />
         <Keyword name="$LAST_MODIFIED"  value="2022-Feb-15 18:01:46" />
         <Keyword name="$LAST_MODIFIER"  value="Mli lab" />
         <Keyword name="$ORIGINALITY"  value="Original" />
         <Keyword name="$PLATENAME"  value="Chill 96 rack" />
         <Keyword name="$WELLID"  value="A2" />
         <Keyword name="$TR"  value="FSC,8.77722" />
         <Keyword name="$FIL"  value="AL2022-02-15.0008.mqd" />
         <Keyword name="$PAR"  value="13" />
         <Keyword name="$TOT"  value="30000" />
         <Keyword name="$ABRT"  value="0" />
         <Keyword name="$LOST"  value="0" />
         <Keyword name="$VOL"  value="3000" />
         <Keyword name="$MODE"  value="L" />
         <Keyword name="$DATATYPE"  value="F" />
         <Keyword name="$BYTEORD"  value="1,2,3,4" />
         <Keyword name="$P1N"  value="HDR-T" />
         <Keyword name="$P1B"  value="32" />
         <Keyword name="$P1E"  value="0.0,0.0" />
         <Keyword name="$P1D"  value="Linear,0,7.10854" />
         <Keyword name="$P1R"  value="7.10854" />
         <Keyword name="$P1G"  value="1" />
         <Keyword name="$P1S"  value="HDR-T" />
         <Keyword name="$P2N"  value="HDR-CE" />
         <Keyword name="$P2B"  value="32" />
         <Keyword name="$P2E"  value="0.0,0.0" />
         <Keyword name="$P2D"  value="Linear,0,1000" />
         <Keyword name="$P2R"  value="1000" />
         <Keyword name="$P2G"  value="1" />
         <Keyword name="$P2S"  value="HDR-CE" />
         <Keyword name="$P3N"  value="HDR-SE" />
         <Keyword name="$P3B"  value="32" />
         <Keyword name="$P3E"  value="0.0,0.0" />
         <Keyword name="$P3D"  value="Linear,0,1000" />
         <Keyword name="$P3R"  value="1000" />
         <Keyword name="$P3G"  value="1" />
         <Keyword name="$P3S"  value="HDR-SE" />
         <Keyword name="$P4N"  value="HDR-V" />
         <Keyword name="$P4B"  value="32" />
         <Keyword name="$P4E"  value="0.0,0.0" />
         <Keyword name="$P4D"  value="Linear,0,20" />
         <Keyword name="$P4R"  value="20" />
         <Keyword name="$P4G"  value="1" />
         <Keyword name="$P4S"  value="HDR-V" />
         <Keyword name="$P5N"  value="FSC-A" />
         <Keyword name="$P5B"  value="32" />
         <Keyword name="$P5E"  value="0.0,0.0" />
         <Keyword name="$P5D"  value="Linear,0,1000" />
         <Keyword name="$P5R"  value="1000" />
         <Keyword name="$P5G"  value="1" />
         <Keyword name="$P5S"  value="FSC-A" />
         <Keyword name="$P5F"  value="561_10 nm" />
         <Keyword name="$P5L"  value="561nm" />
         <Keyword name="$P5O"  value="100mW" />
         <Keyword name="$P5V"  value="293" />
         <Keyword name="$P5T"  value="-00" />
         <Keyword name="$P6N"  value="FSC-H" />
         <Keyword name="$P6B"  value="32" />
         <Keyword name="$P6E"  value="0.0,0.0" />
         <Keyword name="$P6D"  value="Linear,0,1000" />
         <Keyword name="$P6R"  value="1000" />
         <Keyword name="$P6G"  value="1" />
         <Keyword name="$P6S"  value="FSC-H" />
         <Keyword name="$P6F"  value="561_10 nm" />
         <Keyword name="$P6L"  value="561nm" />
         <Keyword name="$P6O"  value="100mW" />
         <Keyword name="$P6V"  value="293" />
         <Keyword name="$P6T"  value="-00" />
         <Keyword name="$P7N"  value="FSC-W" />
         <Keyword name="$P7B"  value="32" />
         <Keyword name="$P7E"  value="0.0,0.0" />
         <Keyword name="$P7D"  value="Linear,0,1000" />
         <Keyword name="$P7R"  value="1000" />
         <Keyword name="$P7G"  value="1" />
         <Keyword name="$P7S"  value="FSC-W" />
         <Keyword name="$P7F"  value="561_10 nm" />
         <Keyword name="$P7L"  value="561nm" />
         <Keyword name="$P7O"  value="100mW" />
         <Keyword name="$P7V"  value="293" />
         <Keyword name="$P7T"  value="-00" />
         <Keyword name="$P8N"  value="SSC-A" />
         <Keyword name="$P8B"  value="32" />
         <Keyword name="$P8E"  value="0.0,0.0" />
         <Keyword name="$P8D"  value="Linear,0,1000" />
         <Keyword name="$P8R"  value="1000" />
         <Keyword name="$P8G"  value="1" />
         <Keyword name="$P8S"  value="SSC-A" />
         <Keyword name="$P8F"  value="561_10 nm" />
         <Keyword name="$P8L"  value="561nm" />
         <Keyword name="$P8O"  value="100mW" />
         <Keyword name="$P8V"  value="335" />
         <Keyword name="$P8T"  value="-00" />
         <Keyword name="$P9N"  value="SSC-H" />
         <Keyword name="$P9B"  value="32" />
         <Keyword name="$P9E"  value="0.0,0.0" />
         <Keyword name="$P9D"  value="Linear,0,1000" />
         <Keyword name="$P9R"  value="1000" />
         <Keyword name="$P9G"  value="1" />
         <Keyword name="$P9S"  value="SSC-H" />
         <Keyword name="$P9F"  value="561_10 nm" />
         <Keyword name="$P9L"  value="561nm" />
         <Keyword name="$P9O"  value="100mW" />
         <Keyword name="$P9V"  value="335" />
         <Keyword name="$P9T"  value="-00" />
         <Keyword name="$P10N"  value="SSC-W" />
         <Keyword name="$P10B"  value="32" />
         <Keyword name="$P10E"  value="0.0,0.0" />
         <Keyword name="$P10D"  value="Linear,0,1000" />
         <Keyword name="$P10R"  value="1000" />
         <Keyword name="$P10G"  value="1" />
         <Keyword name="$P10S"  value="SSC-W" />
         <Keyword name="$P10F"  value="561_10 nm" />
         <Keyword name="$P10L"  value="561nm" />
         <Keyword name="$P10O"  value="100mW" />
         <Keyword name="$P10V"  value="335" />
         <Keyword name="$P10T"  value="-00" />
         <Keyword name="$P11N"  value="B1-A" />
         <Keyword name="$P11B"  value="32" />
         <Keyword name="$P11E"  value="0.0,0.0" />
         <Keyword name="$P11D"  value="Hyperlogarithmic,-1.0,1000" />
         <Keyword name="$P11R"  value="1000" />
         <Keyword name="$P11G"  value="1" />
         <Keyword name="$P11S"  value="GFP_FITC-A" />
         <Keyword name="$P11F"  value="525_50 nm" />
         <Keyword name="$P11L"  value="488nm" />
         <Keyword name="$P11O"  value="30mW" />
         <Keyword name="$P11V"  value="380" />
         <Keyword name="$P11T"  value="-01" />
         <Keyword name="$P12N"  value="B1-H" />
         <Keyword name="$P12B"  value="32" />
         <Keyword name="$P12E"  value="0.0,0.0" />
         <Keyword name="$P12D"  value="Hyperlogarithmic,-1.0,1000" />
         <Keyword name="$P12R"  value="1000" />
         <Keyword name="$P12G"  value="1" />
         <Keyword name="$P12S"  value="GFP_FITC-H" />
         <Keyword name="$P12F"  value="525_50 nm" />
         <Keyword name="$P12L"  value="488nm" />
         <Keyword name="$P12O"  value="30mW" />
         <Keyword name="$P12V"  value="380" />
         <Keyword name="$P12T"  value="-01" />
         <Keyword name="$P13N"  value="B1-W" />
         <Keyword name="$P13B"  value="32" />
         <Keyword name="$P13E"  value="0.0,0.0" />
         <Keyword name="$P13D"  value="Hyperlogarithmic,-1.0,1000" />
         <Keyword name="$P13R"  value="1000" />
         <Keyword name="$P13G"  value="1" />
         <Keyword name="$P13S"  value="GFP_FITC-W" />
         <Keyword name="$P13F"  value="525_50 nm" />
         <Keyword name="$P13L"  value="488nm" />
         <Keyword name="$P13O"  value="30mW" />
         <Keyword name="$P13V"  value="380" />
         <Keyword name="$P13T"  value="-01" />
         <Keyword name="$NEXTDATA"  value="0" />
         <Keyword name="$BEGINANALYSIS"  value="0" />
         <Keyword name="$ENDANALYSIS"  value="0" />
         <Keyword name="$BEGINSTEXT"  value="1686266" />
         <Keyword name="$ENDSTEXT"  value="1828508" />
         <Keyword name="$BEGINDATA"  value="122880" />
         <Keyword name="$ENDDATA"  value="1683456" />
         <Keyword name="FILENAME"  value="" />
       </Keywords>
       <SampleNode name="AL2022-02-15.0008.mqd"  annotation=""  owningGroup=""  expanded="1"  sortPriority="10"  count="30000"  sampleID="3" >
         <Graph smoothing="0"  backColor="#ffffff"  foreColor="#000000"  type="Pseudocolor"  fast="1" >
           <Axis dimension="x"  name="FSC-A"  label=""  auto="auto" />
           <Axis dimension="y"  name="SSC-A"  label=""  auto="auto" />
           <GraphSettings level="5%"  smoothingHighResolution="1"  contourHighResolution="1"  histogramSmoothingCount="0"  graphResolution="256"  showOutliers="0"  drawLargeDots="0"  dotsToDraw="8000"  tint="le.chartfill.tinted.40"  lineWeight="le.lineweight.normal"  lineStyle="le.linestyle.solid" />
           <GraphEnvironment showGrid="0"  showAxes="tnlTNL"  showGates="1"  showFreqOnPlots="1"  showGateNameOnPlots="1"  showMedians="0"  showUncomped="0"  addEventParam="0"  lastYAxisName="" >
             <TextTraits font="SansSerif"  size="11"  name="Labels"  style="plain"  color="#000000"  background="#00ffffff"  just="left" />
             <TextTraits font="SansSerif"  size="11"  name="LayoutGates"  style="plain"  color="#000000"  background="#00ffffff"  just="left" />
             <TextTraits font="SansSerif"  size="9"  name="Numbers"  style="plain"  color="#000000"  background="#00ffffff"  just="left" />
             <TextTraits font="SansSerif"  size="9"  name="Legend"  style="plain"  color="#000000"  background="#00ffffff"  just="left" />
             <WindowPosition x="0"  y="0"  width="0"  height="0"  displayed="0"  panelState="" />
           </GraphEnvironment>
         </Graph>
         <Subpopulations>
           <Population name="macrophages"  annotation=""  owningGroup="All Samples"  expanded="1"  sortPriority="10"  count="25934" >
             <Graph smoothing="0"  backColor="#ffffff"  foreColor="#000000"  heatMapStatParameter="HDR-T"  type="Pseudocolor"  fast="1" >
               <Axis dimension="x"  name="FSC-A"  label=""  auto="auto" />
               <Axis dimension="y"  name="FSC-H"  label=""  auto="auto" />
               <GraphSettings level="5%"  smoothingHighResolution="1"  contourHighResolution="1"  histogramSmoothingCount="0"  graphResolution="256"  showOutliers="0"  drawLargeDots="0"  dotsToDraw="8000"  tint="le.chartfill.tinted.40"  lineWeight="le.lineweight.normal"  lineStyle="le.linestyle.solid" />
               <GraphEnvironment showGrid="0"  showAxes="tnlTNL"  showGates="1"  showFreqOnPlots="1"  showGateNameOnPlots="1"  showMedians="0"  showUncomped="0"  addEventParam="0"  lastYAxisName="" >
                 <TextTraits font="SansSerif"  size="11"  name="Labels"  style="plain"  color="#000000"  background="#00ffffff"  just="left" />
                 <TextTraits font="SansSerif"  size="11"  name="LayoutGates"  style="plain"  color="#000000"  background="#00ffffff"  just="left" />
                 <TextTraits font="SansSerif"  size="9"  name="Numbers"  style="plain"  color="#000000"  background="#00ffffff"  just="left" />
                 <TextTraits font="SansSerif"  size="9"  name="Legend"  style="plain"  color="#000000"  background="#00ffffff"  just="left" />
                 <WindowPosition x="197"  y="161"  width="510"  height="717"  displayed="0"  panelState="---" />
               </GraphEnvironment>
             </Graph>
             <Gate gating:id="ID1811938404" >
               <gating:PolygonGate eventsInside="1"  annoOffsetX="64"  annoOffsetY="-68"  tint="#000000"  isTinted="0"  lineWeight="Normal"  userDefined="1"  quadId="-1"  gateResolution="256" >
                 <gating:dimension>
                   <data-type:fcs-dimension data-type:name="FSC-A" />
                 </gating:dimension>
                 <gating:dimension>
                   <data-type:fcs-dimension data-type:name="SSC-A" />
                 </gating:dimension>
                 <gating:vertex>
                   <gating:coordinate data-type:value="7.874015748" />
                   <gating:coordinate data-type:value="188.7550200803" />
                 </gating:vertex>
                 <gating:vertex>
                   <gating:coordinate data-type:value="185.0393700787" />
                   <gating:coordinate data-type:value="8.0321285141" />
                 </gating:vertex>
                 <gating:vertex>
                   <gating:coordinate data-type:value="996.062992126" />
                   <gating:coordinate data-type:value="8.0321285141" />
                 </gating:vertex>
                 <gating:vertex>
                   <gating:coordinate data-type:value="992.125984252" />
                   <gating:coordinate data-type:value="995.983935743" />
                 </gating:vertex>
                 <gating:vertex>
                   <gating:coordinate data-type:value="3.937007874" />
                   <gating:coordinate data-type:value="991.9678714859" />
                 </gating:vertex>
               </gating:PolygonGate>
             </Gate>
             <Subpopulations>
               <Population name="Single Cells"  annotation=""  owningGroup="All Samples"  expanded="1"  sortPriority="10"  count="23214" >
                 <Graph smoothing="0"  backColor="#ffffff"  foreColor="#000000"  heatMapStatParameter="HDR-T"  type="Pseudocolor"  fast="1" >
                   <Axis dimension="x"  name="SSC-W"  label=""  auto="auto" />
                   <Axis dimension="y"  name="SSC-A"  label=""  auto="auto" />
                   <GraphSettings level="5%"  smoothingHighResolution="1"  contourHighResolution="1"  histogramSmoothingCount="0"  graphResolution="256"  showOutliers="0"  drawLargeDots="0"  dotsToDraw="8000"  tint="le.chartfill.tinted.40"  lineWeight="le.lineweight.normal"  lineStyle="le.linestyle.solid" />
                   <GraphEnvironment showGrid="0"  showAxes="tnlTNL"  showGates="1"  showFreqOnPlots="1"  showGateNameOnPlots="1"  showMedians="0"  showUncomped="0"  addEventParam="0"  lastYAxisName="" >
                     <TextTraits font="SansSerif"  size="11"  name="Labels"  style="plain"  color="#000000"  background="#00ffffff"  just="left" />
                     <TextTraits font="SansSerif"  size="11"  name="LayoutGates"  style="plain"  color="#000000"  background="#00ffffff"  just="left" />
                     <TextTraits font="SansSerif"  size="9"  name="Numbers"  style="plain"  color="#000000"  background="#00ffffff"  just="left" />
                     <TextTraits font="SansSerif"  size="9"  name="Legend"  style="plain"  color="#000000"  background="#00ffffff"  just="left" />
                     <WindowPosition x="197"  y="161"  width="510"  height="717"  displayed="0"  panelState="---" />
                   </GraphEnvironment>
                 </Graph>
                 <Gate gating:id="ID1874883908"  gating:parent_id="ID1811938404" >
                   <gating:PolygonGate eventsInside="1"  annoOffsetX="-27"  annoOffsetY="-28"  tint="#000000"  isTinted="0"  lineWeight="Normal"  userDefined="1"  quadId="-1"  gateResolution="256" >
                     <gating:dimension>
                       <data-type:fcs-dimension data-type:name="FSC-A" />
                     </gating:dimension>
                     <gating:dimension>
                       <data-type:fcs-dimension data-type:name="FSC-H" />
                     </gating:dimension>
                     <gating:vertex>
                       <gating:coordinate data-type:value="112.2994652406" />
                       <gating:coordinate data-type:value="85.7142857143" />
                     </gating:vertex>
                     <gating:vertex>
                       <gating:coordinate data-type:value="139.0374331551" />
                       <gating:coordinate data-type:value="62.3376623377" />
                     </gating:vertex>
                     <gating:vertex>
                       <gating:coordinate data-type:value="478.6096256684" />
                       <gating:coordinate data-type:value="251.9480519481" />
                     </gating:vertex>
                     <gating:vertex>
                       <gating:coordinate data-type:value="433.1550802139" />
                       <gating:coordinate data-type:value="272.7272727273" />
                     </gating:vertex>
                   </gating:PolygonGate>
                 </Gate>
                 <Subpopulations>
                   <Population name="Single Cells"  annotation=""  owningGroup="All Samples"  expanded="1"  sortPriority="10"  count="22664" >
                     <Graph smoothing="0"  backColor="#ffffff"  foreColor="#000000"  heatMapStatParameter="HDR-T"  type="Pseudocolor"  fast="1" >
                       <Axis dimension="x"  name="B1-A"  label=""  auto="auto" />
                       <Axis dimension="y"  name="SSC-A"  label=""  auto="auto" />
                       <GraphSettings level="5%"  smoothingHighResolution="1"  contourHighResolution="1"  histogramSmoothingCount="0"  graphResolution="256"  showOutliers="0"  drawLargeDots="0"  dotsToDraw="8000"  tint="le.chartfill.tinted.40"  lineWeight="le.lineweight.normal"  lineStyle="le.linestyle.solid" />
                       <GraphEnvironment showGrid="0"  showAxes="tnlTNL"  showGates="1"  showFreqOnPlots="1"  showGateNameOnPlots="1"  showMedians="0"  showUncomped="0"  addEventParam="0"  lastYAxisName="" >
                         <TextTraits font="SansSerif"  size="11"  name="Labels"  style="plain"  color="#000000"  background="#00ffffff"  just="left" />
                         <TextTraits font="SansSerif"  size="11"  name="LayoutGates"  style="plain"  color="#000000"  background="#00ffffff"  just="left" />
                         <TextTraits font="SansSerif"  size="9"  name="Numbers"  style="plain"  color="#000000"  background="#00ffffff"  just="left" />
                         <TextTraits font="SansSerif"  size="9"  name="Legend"  style="plain"  color="#000000"  background="#00ffffff"  just="left" />
                         <WindowPosition x="197"  y="161"  width="510"  height="717"  displayed="0"  panelState="---" />
                       </GraphEnvironment>
                     </Graph>
                     <Gate gating:id="ID1721495883"  gating:parent_id="ID1874883908" >
                       <gating:RectangleGate eventsInside="1"  annoOffsetX="-82"  annoOffsetY="23"  tint="#000000"  isTinted="0"  lineWeight="Normal"  userDefined="1"  percentX="0"  percentY="0" >
                         <gating:dimension gating:min="574.8663101604278"  gating:max="772.7272727272727" >
                           <data-type:fcs-dimension data-type:name="SSC-W" />
                         </gating:dimension>
                         <gating:dimension gating:min="26.041666666666668"  gating:max="684.8958333333334" >
                           <data-type:fcs-dimension data-type:name="SSC-A" />
                         </gating:dimension>
                       </gating:RectangleGate>
                     </Gate>
                     <Subpopulations>
                       <Population name="GFP+"  annotation=""  owningGroup="All Samples"  expanded="1"  sortPriority="10"  count="42" >
                         <Graph smoothing="0"  backColor="#ffffff"  foreColor="#000000"  heatMapStatParameter="HDR-T"  type="Pseudocolor"  fast="1" >
                           <Axis dimension="x"  name="B1-A"  label=""  auto="auto" />
                           <Axis dimension="y"  name="SSC-A"  label=""  auto="auto" />
                           <GraphSettings level="5%"  smoothingHighResolution="1"  contourHighResolution="1"  histogramSmoothingCount="0"  graphResolution="256"  showOutliers="0"  drawLargeDots="0"  dotsToDraw="8000"  tint="le.chartfill.tinted.40"  lineWeight="le.lineweight.normal"  lineStyle="le.linestyle.solid" />
                           <GraphEnvironment showGrid="0"  showAxes="tnlTNL"  showGates="1"  showFreqOnPlots="1"  showGateNameOnPlots="1"  showMedians="0"  showUncomped="0"  addEventParam="0"  lastYAxisName="" >
                             <TextTraits font="SansSerif"  size="11"  name="Labels"  style="plain"  color="#000000"  background="#00ffffff"  just="left" />
                             <TextTraits font="SansSerif"  size="11"  name="LayoutGates"  style="plain"  color="#000000"  background="#00ffffff"  just="left" />
                             <TextTraits font="SansSerif"  size="9"  name="Numbers"  style="plain"  color="#000000"  background="#00ffffff"  just="left" />
                             <TextTraits font="SansSerif"  size="9"  name="Legend"  style="plain"  color="#000000"  background="#00ffffff"  just="left" />
                             <WindowPosition x="197"  y="161"  width="510"  height="717"  displayed="1"  panelState="---" />
                           </GraphEnvironment>
                         </Graph>
                         <Gate gating:id="ID597657343"  gating:parent_id="ID1721495883" >
                           <gating:PolygonGate eventsInside="1"  annoOffsetX="0"  annoOffsetY="0"  tint="#000000"  isTinted="0"  lineWeight="Normal"  userDefined="1"  quadId="-1"  gateResolution="256" >
                             <gating:dimension>
                               <data-type:fcs-dimension data-type:name="B1-A" />
                             </gating:dimension>
                             <gating:dimension>
                               <data-type:fcs-dimension data-type:name="SSC-A" />
                             </gating:dimension>
                             <gating:vertex>
                               <gating:coordinate data-type:value="1.5966457016" />
                               <gating:coordinate data-type:value="20.8333333333" />
                             </gating:vertex>
                             <gating:vertex>
                               <gating:coordinate data-type:value="6.7850148441" />
                               <gating:coordinate data-type:value="994.7916666667" />
                             </gating:vertex>
                             <gating:vertex>
                               <gating:coordinate data-type:value="3511.1917342151" />
                               <gating:coordinate data-type:value="994.7916666667" />
                             </gating:vertex>
                             <gating:vertex>
                               <gating:coordinate data-type:value="3620.9583502459" />
                               <gating:coordinate data-type:value="23.4375" />
                             </gating:vertex>
                           </gating:PolygonGate>
                         </Gate>
                       </Population>
                     </Subpopulations>
                   </Population>
                 </Subpopulations>
               </Population>
             </Subpopulations>
           </Population>
         </Subpopulations>
       </SampleNode>
     </Sample>
     <Sample>
       <DataSet uri="file:/Users/jadeyao/Library/CloudStorage/OneDrive-Personal/1-23%20by%20ZY_chikv%20and%20onnv%20infection%20in%20macrophages/raw%20data/Figure%201/FACS-primary%20macrophage%20infection%20with%20GFP-alphaviruses/2-15-22%20primary%20macrophage%20infection%20wiht%20GFP%20alphavirus_sinv%20rrv%20chikv%20onnv/2022-02-15/AL2022-02-15.0009.mqd"  sampleID="4" />
       <Transformations>
         <transforms:linear transforms:minRange="0"  transforms:maxRange="18.9965"  gain="1" >
           <data-type:parameter data-type:name="HDR-T" />
         </transforms:linear>
         <transforms:linear transforms:minRange="0"  transforms:maxRange="1000"  gain="1" >
           <data-type:parameter data-type:name="HDR-CE" />
         </transforms:linear>
         <transforms:linear transforms:minRange="0"  transforms:maxRange="1000"  gain="1" >
           <data-type:parameter data-type:name="HDR-SE" />
         </transforms:linear>
         <transforms:linear transforms:minRange="0"  transforms:maxRange="20"  gain="1" >
           <data-type:parameter data-type:name="HDR-V" />
         </transforms:linear>
         <transforms:linear transforms:minRange="0"  transforms:maxRange="1000"  gain="1" >
           <data-type:parameter data-type:name="FSC-A" />
         </transforms:linear>
         <transforms:linear transforms:minRange="0"  transforms:maxRange="1000"  gain="1" >
           <data-type:parameter data-type:name="FSC-H" />
         </transforms:linear>
         <transforms:linear transforms:minRange="0"  transforms:maxRange="1000"  gain="1" >
           <data-type:parameter data-type:name="FSC-W" />
         </transforms:linear>
         <transforms:linear transforms:minRange="0"  transforms:maxRange="1000"  gain="1" >
           <data-type:parameter data-type:name="SSC-A" />
         </transforms:linear>
         <transforms:linear transforms:minRange="0"  transforms:maxRange="1000"  gain="1" >
           <data-type:parameter data-type:name="SSC-H" />
         </transforms:linear>
         <transforms:linear transforms:minRange="0"  transforms:maxRange="1000"  gain="1" >
           <data-type:parameter data-type:name="SSC-W" />
         </transforms:linear>
         <transforms:log transforms:offset="0.1"  transforms:decades="5" >
           <data-type:parameter data-type:name="B1-A" />
         </transforms:log>
         <transforms:log transforms:offset="1"  transforms:decades="3" >
           <data-type:parameter data-type:name="B1-H" />
         </transforms:log>
         <transforms:log transforms:offset="1"  transforms:decades="3" >
           <data-type:parameter data-type:name="B1-W" />
         </transforms:log>
       </Transformations>
       <Keywords>
         <Keyword name="FJ_FCS_VERSION"  value="3.1" />
         <Keyword name="$EXP"  value="Mli lab" />
         <Keyword name="$SYS"  value="MACSQuantify,2.11.1907.19925" />
         <Keyword name="$CYT"  value="MACSQuant VYB,2.11.1907.19925" />
         <Keyword name="$CYTSN"  value="3149" />
         <Keyword name="$SRC"  value="primary macrophage alpha " />
         <Keyword name="$DATE"  value="2022-Feb-15" />
         <Keyword name="$BTIM"  value="18:02:15" />
         <Keyword name="$ETIM"  value="18:02:48" />
         <Keyword name="$TIMESTEP"  value="1" />
         <Keyword name="$LAST_MODIFIED"  value="2022-Feb-15 18:02:48" />
         <Keyword name="$LAST_MODIFIER"  value="Mli lab" />
         <Keyword name="$ORIGINALITY"  value="Original" />
         <Keyword name="$PLATENAME"  value="Chill 96 rack" />
         <Keyword name="$WELLID"  value="B2" />
         <Keyword name="$TR"  value="FSC,8.77722" />
         <Keyword name="$FIL"  value="AL2022-02-15.0009.mqd" />
         <Keyword name="$PAR"  value="13" />
         <Keyword name="$TOT"  value="30000" />
         <Keyword name="$ABRT"  value="0" />
         <Keyword name="$LOST"  value="0" />
         <Keyword name="$VOL"  value="3000" />
         <Keyword name="$MODE"  value="L" />
         <Keyword name="$DATATYPE"  value="F" />
         <Keyword name="$BYTEORD"  value="1,2,3,4" />
         <Keyword name="$P1N"  value="HDR-T" />
         <Keyword name="$P1B"  value="32" />
         <Keyword name="$P1E"  value="0.0,0.0" />
         <Keyword name="$P1D"  value="Linear,0,8.49618" />
         <Keyword name="$P1R"  value="8.49618" />
         <Keyword name="$P1G"  value="1" />
         <Keyword name="$P1S"  value="HDR-T" />
         <Keyword name="$P2N"  value="HDR-CE" />
         <Keyword name="$P2B"  value="32" />
         <Keyword name="$P2E"  value="0.0,0.0" />
         <Keyword name="$P2D"  value="Linear,0,1000" />
         <Keyword name="$P2R"  value="1000" />
         <Keyword name="$P2G"  value="1" />
         <Keyword name="$P2S"  value="HDR-CE" />
         <Keyword name="$P3N"  value="HDR-SE" />
         <Keyword name="$P3B"  value="32" />
         <Keyword name="$P3E"  value="0.0,0.0" />
         <Keyword name="$P3D"  value="Linear,0,1000" />
         <Keyword name="$P3R"  value="1000" />
         <Keyword name="$P3G"  value="1" />
         <Keyword name="$P3S"  value="HDR-SE" />
         <Keyword name="$P4N"  value="HDR-V" />
         <Keyword name="$P4B"  value="32" />
         <Keyword name="$P4E"  value="0.0,0.0" />
         <Keyword name="$P4D"  value="Linear,0,20" />
         <Keyword name="$P4R"  value="20" />
         <Keyword name="$P4G"  value="1" />
         <Keyword name="$P4S"  value="HDR-V" />
         <Keyword name="$P5N"  value="FSC-A" />
         <Keyword name="$P5B"  value="32" />
         <Keyword name="$P5E"  value="0.0,0.0" />
         <Keyword name="$P5D"  value="Linear,0,1000" />
         <Keyword name="$P5R"  value="1000" />
         <Keyword name="$P5G"  value="1" />
         <Keyword name="$P5S"  value="FSC-A" />
         <Keyword name="$P5F"  value="561_10 nm" />
         <Keyword name="$P5L"  value="561nm" />
         <Keyword name="$P5O"  value="100mW" />
         <Keyword name="$P5V"  value="293" />
         <Keyword name="$P5T"  value="-00" />
         <Keyword name="$P6N"  value="FSC-H" />
         <Keyword name="$P6B"  value="32" />
         <Keyword name="$P6E"  value="0.0,0.0" />
         <Keyword name="$P6D"  value="Linear,0,1000" />
         <Keyword name="$P6R"  value="1000" />
         <Keyword name="$P6G"  value="1" />
         <Keyword name="$P6S"  value="FSC-H" />
         <Keyword name="$P6F"  value="561_10 nm" />
         <Keyword name="$P6L"  value="561nm" />
         <Keyword name="$P6O"  value="100mW" />
         <Keyword name="$P6V"  value="293" />
         <Keyword name="$P6T"  value="-00" />
         <Keyword name="$P7N"  value="FSC-W" />
         <Keyword name="$P7B"  value="32" />
         <Keyword name="$P7E"  value="0.0,0.0" />
         <Keyword name="$P7D"  value="Linear,0,1000" />
         <Keyword name="$P7R"  value="1000" />
         <Keyword name="$P7G"  value="1" />
         <Keyword name="$P7S"  value="FSC-W" />
         <Keyword name="$P7F"  value="561_10 nm" />
         <Keyword name="$P7L"  value="561nm" />
         <Keyword name="$P7O"  value="100mW" />
         <Keyword name="$P7V"  value="293" />
         <Keyword name="$P7T"  value="-00" />
         <Keyword name="$P8N"  value="SSC-A" />
         <Keyword name="$P8B"  value="32" />
         <Keyword name="$P8E"  value="0.0,0.0" />
         <Keyword name="$P8D"  value="Linear,0,1000" />
         <Keyword name="$P8R"  value="1000" />
         <Keyword name="$P8G"  value="1" />
         <Keyword name="$P8S"  value="SSC-A" />
         <Keyword name="$P8F"  value="561_10 nm" />
         <Keyword name="$P8L"  value="561nm" />
         <Keyword name="$P8O"  value="100mW" />
         <Keyword name="$P8V"  value="335" />
         <Keyword name="$P8T"  value="-00" />
         <Keyword name="$P9N"  value="SSC-H" />
         <Keyword name="$P9B"  value="32" />
         <Keyword name="$P9E"  value="0.0,0.0" />
         <Keyword name="$P9D"  value="Linear,0,1000" />
         <Keyword name="$P9R"  value="1000" />
         <Keyword name="$P9G"  value="1" />
         <Keyword name="$P9S"  value="SSC-H" />
         <Keyword name="$P9F"  value="561_10 nm" />
         <Keyword name="$P9L"  value="561nm" />
         <Keyword name="$P9O"  value="100mW" />
         <Keyword name="$P9V"  value="335" />
         <Keyword name="$P9T"  value="-00" />
         <Keyword name="$P10N"  value="SSC-W" />
         <Keyword name="$P10B"  value="32" />
         <Keyword name="$P10E"  value="0.0,0.0" />
         <Keyword name="$P10D"  value="Linear,0,1000" />
         <Keyword name="$P10R"  value="1000" />
         <Keyword name="$P10G"  value="1" />
         <Keyword name="$P10S"  value="SSC-W" />
         <Keyword name="$P10F"  value="561_10 nm" />
         <Keyword name="$P10L"  value="561nm" />
         <Keyword name="$P10O"  value="100mW" />
         <Keyword name="$P10V"  value="335" />
         <Keyword name="$P10T"  value="-00" />
         <Keyword name="$P11N"  value="B1-A" />
         <Keyword name="$P11B"  value="32" />
         <Keyword name="$P11E"  value="0.0,0.0" />
         <Keyword name="$P11D"  value="Hyperlogarithmic,-1.0,1000" />
         <Keyword name="$P11R"  value="1000" />
         <Keyword name="$P11G"  value="1" />
         <Keyword name="$P11S"  value="GFP_FITC-A" />
         <Keyword name="$P11F"  value="525_50 nm" />
         <Keyword name="$P11L"  value="488nm" />
         <Keyword name="$P11O"  value="30mW" />
         <Keyword name="$P11V"  value="380" />
         <Keyword name="$P11T"  value="-01" />
         <Keyword name="$P12N"  value="B1-H" />
         <Keyword name="$P12B"  value="32" />
         <Keyword name="$P12E"  value="0.0,0.0" />
         <Keyword name="$P12D"  value="Hyperlogarithmic,-1.0,1000" />
         <Keyword name="$P12R"  value="1000" />
         <Keyword name="$P12G"  value="1" />
         <Keyword name="$P12S"  value="GFP_FITC-H" />
         <Keyword name="$P12F"  value="525_50 nm" />
         <Keyword name="$P12L"  value="488nm" />
         <Keyword name="$P12O"  value="30mW" />
         <Keyword name="$P12V"  value="380" />
         <Keyword name="$P12T"  value="-01" />
         <Keyword name="$P13N"  value="B1-W" />
         <Keyword name="$P13B"  value="32" />
         <Keyword name="$P13E"  value="0.0,0.0" />
         <Keyword name="$P13D"  value="Hyperlogarithmic,-1.0,1000" />
         <Keyword name="$P13R"  value="1000" />
         <Keyword name="$P13G"  value="1" />
         <Keyword name="$P13S"  value="GFP_FITC-W" />
         <Keyword name="$P13F"  value="525_50 nm" />
         <Keyword name="$P13L"  value="488nm" />
         <Keyword name="$P13O"  value="30mW" />
         <Keyword name="$P13V"  value="380" />
         <Keyword name="$P13T"  value="-01" />
         <Keyword name="$NEXTDATA"  value="0" />
         <Keyword name="$BEGINANALYSIS"  value="0" />
         <Keyword name="$ENDANALYSIS"  value="0" />
         <Keyword name="$BEGINSTEXT"  value="1686266" />
         <Keyword name="$ENDSTEXT"  value="1828508" />
         <Keyword name="$BEGINDATA"  value="122880" />
         <Keyword name="$ENDDATA"  value="1683456" />
         <Keyword name="FILENAME"  value="" />
       </Keywords>
       <SampleNode name="AL2022-02-15.0009.mqd"  annotation=""  owningGroup=""  expanded="1"  sortPriority="10"  count="30000"  sampleID="4" >
         <Graph smoothing="0"  backColor="#ffffff"  foreColor="#000000"  type="Pseudocolor"  fast="1" >
           <Axis dimension="x"  name="FSC-A"  label=""  auto="auto" />
           <Axis dimension="y"  name="SSC-A"  label=""  auto="auto" />
           <GraphSettings level="5%"  smoothingHighResolution="1"  contourHighResolution="1"  histogramSmoothingCount="0"  graphResolution="256"  showOutliers="0"  drawLargeDots="0"  dotsToDraw="8000"  tint="le.chartfill.tinted.40"  lineWeight="le.lineweight.normal"  lineStyle="le.linestyle.solid" />
           <GraphEnvironment showGrid="0"  showAxes="tnlTNL"  showGates="1"  showFreqOnPlots="1"  showGateNameOnPlots="1"  showMedians="0"  showUncomped="0"  addEventParam="0"  lastYAxisName="" >
             <TextTraits font="SansSerif"  size="11"  name="Labels"  style="plain"  color="#000000"  background="#00ffffff"  just="left" />
             <TextTraits font="SansSerif"  size="11"  name="LayoutGates"  style="plain"  color="#000000"  background="#00ffffff"  just="left" />
             <TextTraits font="SansSerif"  size="9"  name="Numbers"  style="plain"  color="#000000"  background="#00ffffff"  just="left" />
             <TextTraits font="SansSerif"  size="9"  name="Legend"  style="plain"  color="#000000"  background="#00ffffff"  just="left" />
             <WindowPosition x="0"  y="0"  width="0"  height="0"  displayed="0"  panelState="" />
           </GraphEnvironment>
         </Graph>
         <Subpopulations>
           <Population name="macrophages"  annotation=""  owningGroup="All Samples"  expanded="1"  sortPriority="10"  count="25968" >
             <Graph smoothing="0"  backColor="#ffffff"  foreColor="#000000"  heatMapStatParameter="HDR-T"  type="Pseudocolor"  fast="1" >
               <Axis dimension="x"  name="FSC-A"  label=""  auto="auto" />
               <Axis dimension="y"  name="FSC-H"  label=""  auto="auto" />
               <GraphSettings level="5%"  smoothingHighResolution="1"  contourHighResolution="1"  histogramSmoothingCount="0"  graphResolution="256"  showOutliers="0"  drawLargeDots="0"  dotsToDraw="8000"  tint="le.chartfill.tinted.40"  lineWeight="le.lineweight.normal"  lineStyle="le.linestyle.solid" />
               <GraphEnvironment showGrid="0"  showAxes="tnlTNL"  showGates="1"  showFreqOnPlots="1"  showGateNameOnPlots="1"  showMedians="0"  showUncomped="0"  addEventParam="0"  lastYAxisName="" >
                 <TextTraits font="SansSerif"  size="11"  name="Labels"  style="plain"  color="#000000"  background="#00ffffff"  just="left" />
                 <TextTraits font="SansSerif"  size="11"  name="LayoutGates"  style="plain"  color="#000000"  background="#00ffffff"  just="left" />
                 <TextTraits font="SansSerif"  size="9"  name="Numbers"  style="plain"  color="#000000"  background="#00ffffff"  just="left" />
                 <TextTraits font="SansSerif"  size="9"  name="Legend"  style="plain"  color="#000000"  background="#00ffffff"  just="left" />
                 <WindowPosition x="197"  y="161"  width="510"  height="717"  displayed="0"  panelState="---" />
               </GraphEnvironment>
             </Graph>
             <Gate gating:id="ID1572719459" >
               <gating:PolygonGate eventsInside="1"  annoOffsetX="64"  annoOffsetY="-68"  tint="#000000"  isTinted="0"  lineWeight="Normal"  userDefined="1"  quadId="-1"  gateResolution="256" >
                 <gating:dimension>
                   <data-type:fcs-dimension data-type:name="FSC-A" />
                 </gating:dimension>
                 <gating:dimension>
                   <data-type:fcs-dimension data-type:name="SSC-A" />
                 </gating:dimension>
                 <gating:vertex>
                   <gating:coordinate data-type:value="7.874015748" />
                   <gating:coordinate data-type:value="188.7550200803" />
                 </gating:vertex>
                 <gating:vertex>
                   <gating:coordinate data-type:value="185.0393700787" />
                   <gating:coordinate data-type:value="8.0321285141" />
                 </gating:vertex>
                 <gating:vertex>
                   <gating:coordinate data-type:value="996.062992126" />
                   <gating:coordinate data-type:value="8.0321285141" />
                 </gating:vertex>
                 <gating:vertex>
                   <gating:coordinate data-type:value="992.125984252" />
                   <gating:coordinate data-type:value="995.983935743" />
                 </gating:vertex>
                 <gating:vertex>
                   <gating:coordinate data-type:value="3.937007874" />
                   <gating:coordinate data-type:value="991.9678714859" />
                 </gating:vertex>
               </gating:PolygonGate>
             </Gate>
             <Subpopulations>
               <Population name="Single Cells"  annotation=""  owningGroup="All Samples"  expanded="1"  sortPriority="10"  count="23322" >
                 <Graph smoothing="0"  backColor="#ffffff"  foreColor="#000000"  heatMapStatParameter="HDR-T"  type="Pseudocolor"  fast="1" >
                   <Axis dimension="x"  name="SSC-W"  label=""  auto="auto" />
                   <Axis dimension="y"  name="SSC-A"  label=""  auto="auto" />
                   <GraphSettings level="5%"  smoothingHighResolution="1"  contourHighResolution="1"  histogramSmoothingCount="0"  graphResolution="256"  showOutliers="0"  drawLargeDots="0"  dotsToDraw="8000"  tint="le.chartfill.tinted.40"  lineWeight="le.lineweight.normal"  lineStyle="le.linestyle.solid" />
                   <GraphEnvironment showGrid="0"  showAxes="tnlTNL"  showGates="1"  showFreqOnPlots="1"  showGateNameOnPlots="1"  showMedians="0"  showUncomped="0"  addEventParam="0"  lastYAxisName="" >
                     <TextTraits font="SansSerif"  size="11"  name="Labels"  style="plain"  color="#000000"  background="#00ffffff"  just="left" />
                     <TextTraits font="SansSerif"  size="11"  name="LayoutGates"  style="plain"  color="#000000"  background="#00ffffff"  just="left" />
                     <TextTraits font="SansSerif"  size="9"  name="Numbers"  style="plain"  color="#000000"  background="#00ffffff"  just="left" />
                     <TextTraits font="SansSerif"  size="9"  name="Legend"  style="plain"  color="#000000"  background="#00ffffff"  just="left" />
                     <WindowPosition x="197"  y="161"  width="510"  height="717"  displayed="0"  panelState="---" />
                   </GraphEnvironment>
                 </Graph>
                 <Gate gating:id="ID1750864432"  gating:parent_id="ID1572719459" >
                   <gating:PolygonGate eventsInside="1"  annoOffsetX="-27"  annoOffsetY="-28"  tint="#000000"  isTinted="0"  lineWeight="Normal"  userDefined="1"  quadId="-1"  gateResolution="256" >
                     <gating:dimension>
                       <data-type:fcs-dimension data-type:name="FSC-A" />
                     </gating:dimension>
                     <gating:dimension>
                       <data-type:fcs-dimension data-type:name="FSC-H" />
                     </gating:dimension>
                     <gating:vertex>
                       <gating:coordinate data-type:value="112.2994652406" />
                       <gating:coordinate data-type:value="85.7142857143" />
                     </gating:vertex>
                     <gating:vertex>
                       <gating:coordinate data-type:value="139.0374331551" />
                       <gating:coordinate data-type:value="62.3376623377" />
                     </gating:vertex>
                     <gating:vertex>
                       <gating:coordinate data-type:value="478.6096256684" />
                       <gating:coordinate data-type:value="251.9480519481" />
                     </gating:vertex>
                     <gating:vertex>
                       <gating:coordinate data-type:value="433.1550802139" />
                       <gating:coordinate data-type:value="272.7272727273" />
                     </gating:vertex>
                   </gating:PolygonGate>
                 </Gate>
                 <Subpopulations>
                   <Population name="Single Cells"  annotation=""  owningGroup="All Samples"  expanded="1"  sortPriority="10"  count="22783" >
                     <Graph smoothing="0"  backColor="#ffffff"  foreColor="#000000"  heatMapStatParameter="HDR-T"  type="Pseudocolor"  fast="1" >
                       <Axis dimension="x"  name="B1-A"  label=""  auto="auto" />
                       <Axis dimension="y"  name="SSC-A"  label=""  auto="auto" />
                       <GraphSettings level="5%"  smoothingHighResolution="1"  contourHighResolution="1"  histogramSmoothingCount="0"  graphResolution="256"  showOutliers="0"  drawLargeDots="0"  dotsToDraw="8000"  tint="le.chartfill.tinted.40"  lineWeight="le.lineweight.normal"  lineStyle="le.linestyle.solid" />
                       <GraphEnvironment showGrid="0"  showAxes="tnlTNL"  showGates="1"  showFreqOnPlots="1"  showGateNameOnPlots="1"  showMedians="0"  showUncomped="0"  addEventParam="0"  lastYAxisName="" >
                         <TextTraits font="SansSerif"  size="11"  name="Labels"  style="plain"  color="#000000"  background="#00ffffff"  just="left" />
                         <TextTraits font="SansSerif"  size="11"  name="LayoutGates"  style="plain"  color="#000000"  background="#00ffffff"  just="left" />
                         <TextTraits font="SansSerif"  size="9"  name="Numbers"  style="plain"  color="#000000"  background="#00ffffff"  just="left" />
                         <TextTraits font="SansSerif"  size="9"  name="Legend"  style="plain"  color="#000000"  background="#00ffffff"  just="left" />
                         <WindowPosition x="197"  y="161"  width="510"  height="717"  displayed="0"  panelState="---" />
                       </GraphEnvironment>
                     </Graph>
                     <Gate gating:id="ID788365183"  gating:parent_id="ID1750864432" >
                       <gating:RectangleGate eventsInside="1"  annoOffsetX="-82"  annoOffsetY="23"  tint="#000000"  isTinted="0"  lineWeight="Normal"  userDefined="1"  percentX="0"  percentY="0" >
                         <gating:dimension gating:min="574.8663101604278"  gating:max="772.7272727272727" >
                           <data-type:fcs-dimension data-type:name="SSC-W" />
                         </gating:dimension>
                         <gating:dimension gating:min="26.041666666666668"  gating:max="684.8958333333334" >
                           <data-type:fcs-dimension data-type:name="SSC-A" />
                         </gating:dimension>
                       </gating:RectangleGate>
                     </Gate>
                     <Subpopulations>
                       <Population name="GFP+"  annotation=""  owningGroup="All Samples"  expanded="1"  sortPriority="10"  count="41" >
                         <Graph smoothing="0"  backColor="#ffffff"  foreColor="#000000"  heatMapStatParameter="HDR-T"  type="Pseudocolor"  fast="1" >
                           <Axis dimension="x"  name="B1-A"  label=""  auto="auto" />
                           <Axis dimension="y"  name="SSC-A"  label=""  auto="auto" />
                           <GraphSettings level="5%"  smoothingHighResolution="1"  contourHighResolution="1"  histogramSmoothingCount="0"  graphResolution="256"  showOutliers="0"  drawLargeDots="0"  dotsToDraw="8000"  tint="le.chartfill.tinted.40"  lineWeight="le.lineweight.normal"  lineStyle="le.linestyle.solid" />
                           <GraphEnvironment showGrid="0"  showAxes="tnlTNL"  showGates="1"  showFreqOnPlots="1"  showGateNameOnPlots="1"  showMedians="0"  showUncomped="0"  addEventParam="0"  lastYAxisName="" >
                             <TextTraits font="SansSerif"  size="11"  name="Labels"  style="plain"  color="#000000"  background="#00ffffff"  just="left" />
                             <TextTraits font="SansSerif"  size="11"  name="LayoutGates"  style="plain"  color="#000000"  background="#00ffffff"  just="left" />
                             <TextTraits font="SansSerif"  size="9"  name="Numbers"  style="plain"  color="#000000"  background="#00ffffff"  just="left" />
                             <TextTraits font="SansSerif"  size="9"  name="Legend"  style="plain"  color="#000000"  background="#00ffffff"  just="left" />
                             <WindowPosition x="197"  y="161"  width="510"  height="717"  displayed="1"  panelState="---" />
                           </GraphEnvironment>
                         </Graph>
                         <Gate gating:id="ID2063976613"  gating:parent_id="ID788365183" >
                           <gating:PolygonGate eventsInside="1"  annoOffsetX="0"  annoOffsetY="0"  tint="#000000"  isTinted="0"  lineWeight="Normal"  userDefined="1"  quadId="-1"  gateResolution="256" >
                             <gating:dimension>
                               <data-type:fcs-dimension data-type:name="B1-A" />
                             </gating:dimension>
                             <gating:dimension>
                               <data-type:fcs-dimension data-type:name="SSC-A" />
                             </gating:dimension>
                             <gating:vertex>
                               <gating:coordinate data-type:value="1.5966457016" />
                               <gating:coordinate data-type:value="20.8333333333" />
                             </gating:vertex>
                             <gating:vertex>
                               <gating:coordinate data-type:value="6.7850148441" />
                               <gating:coordinate data-type:value="994.7916666667" />
                             </gating:vertex>
                             <gating:vertex>
                               <gating:coordinate data-type:value="3511.1917342151" />
                               <gating:coordinate data-type:value="994.7916666667" />
                             </gating:vertex>
                             <gating:vertex>
                               <gating:coordinate data-type:value="3620.9583502459" />
                               <gating:coordinate data-type:value="23.4375" />
                             </gating:vertex>
                           </gating:PolygonGate>
                         </Gate>
                       </Population>
                     </Subpopulations>
                   </Population>
                 </Subpopulations>
               </Population>
             </Subpopulations>
           </Population>
         </Subpopulations>
       </SampleNode>
     </Sample>
     <Sample>
       <DataSet uri="file:/Users/jadeyao/Library/CloudStorage/OneDrive-Personal/1-23%20by%20ZY_chikv%20and%20onnv%20infection%20in%20macrophages/raw%20data/Figure%201/FACS-primary%20macrophage%20infection%20with%20GFP-alphaviruses/2-15-22%20primary%20macrophage%20infection%20wiht%20GFP%20alphavirus_sinv%20rrv%20chikv%20onnv/2022-02-15/AL2022-02-15.0010.mqd"  sampleID="5" />
       <Transformations>
         <transforms:linear transforms:minRange="0"  transforms:maxRange="18.9965"  gain="1" >
           <data-type:parameter data-type:name="HDR-T" />
         </transforms:linear>
         <transforms:linear transforms:minRange="0"  transforms:maxRange="1000"  gain="1" >
           <data-type:parameter data-type:name="HDR-CE" />
         </transforms:linear>
         <transforms:linear transforms:minRange="0"  transforms:maxRange="1000"  gain="1" >
           <data-type:parameter data-type:name="HDR-SE" />
         </transforms:linear>
         <transforms:linear transforms:minRange="0"  transforms:maxRange="20"  gain="1" >
           <data-type:parameter data-type:name="HDR-V" />
         </transforms:linear>
         <transforms:linear transforms:minRange="0"  transforms:maxRange="1000"  gain="1" >
           <data-type:parameter data-type:name="FSC-A" />
         </transforms:linear>
         <transforms:linear transforms:minRange="0"  transforms:maxRange="1000"  gain="1" >
           <data-type:parameter data-type:name="FSC-H" />
         </transforms:linear>
         <transforms:linear transforms:minRange="0"  transforms:maxRange="1000"  gain="1" >
           <data-type:parameter data-type:name="FSC-W" />
         </transforms:linear>
         <transforms:linear transforms:minRange="0"  transforms:maxRange="1000"  gain="1" >
           <data-type:parameter data-type:name="SSC-A" />
         </transforms:linear>
         <transforms:linear transforms:minRange="0"  transforms:maxRange="1000"  gain="1" >
           <data-type:parameter data-type:name="SSC-H" />
         </transforms:linear>
         <transforms:linear transforms:minRange="0"  transforms:maxRange="1000"  gain="1" >
           <data-type:parameter data-type:name="SSC-W" />
         </transforms:linear>
         <transforms:log transforms:offset="0.1"  transforms:decades="5" >
           <data-type:parameter data-type:name="B1-A" />
         </transforms:log>
         <transforms:log transforms:offset="1"  transforms:decades="3" >
           <data-type:parameter data-type:name="B1-H" />
         </transforms:log>
         <transforms:log transforms:offset="1"  transforms:decades="3" >
           <data-type:parameter data-type:name="B1-W" />
         </transforms:log>
       </Transformations>
       <Keywords>
         <Keyword name="FJ_FCS_VERSION"  value="3.1" />
         <Keyword name="$EXP"  value="Mli lab" />
         <Keyword name="$SYS"  value="MACSQuantify,2.11.1907.19925" />
         <Keyword name="$CYT"  value="MACSQuant VYB,2.11.1907.19925" />
         <Keyword name="$CYTSN"  value="3149" />
         <Keyword name="$SRC"  value="primary macrophage alpha " />
         <Keyword name="$DATE"  value="2022-Feb-15" />
         <Keyword name="$BTIM"  value="18:03:17" />
         <Keyword name="$ETIM"  value="18:03:49" />
         <Keyword name="$TIMESTEP"  value="1" />
         <Keyword name="$LAST_MODIFIED"  value="2022-Feb-15 18:03:49" />
         <Keyword name="$LAST_MODIFIER"  value="Mli lab" />
         <Keyword name="$ORIGINALITY"  value="Original" />
         <Keyword name="$PLATENAME"  value="Chill 96 rack" />
         <Keyword name="$WELLID"  value="A3" />
         <Keyword name="$TR"  value="FSC,8.77722" />
         <Keyword name="$FIL"  value="AL2022-02-15.0010.mqd" />
         <Keyword name="$PAR"  value="13" />
         <Keyword name="$TOT"  value="30000" />
         <Keyword name="$ABRT"  value="0" />
         <Keyword name="$LOST"  value="0" />
         <Keyword name="$VOL"  value="3000" />
         <Keyword name="$MODE"  value="L" />
         <Keyword name="$DATATYPE"  value="F" />
         <Keyword name="$BYTEORD"  value="1,2,3,4" />
         <Keyword name="$P1N"  value="HDR-T" />
         <Keyword name="$P1B"  value="32" />
         <Keyword name="$P1E"  value="0.0,0.0" />
         <Keyword name="$P1D"  value="Linear,0,7.50063" />
         <Keyword name="$P1R"  value="7.50063" />
         <Keyword name="$P1G"  value="1" />
         <Keyword name="$P1S"  value="HDR-T" />
         <Keyword name="$P2N"  value="HDR-CE" />
         <Keyword name="$P2B"  value="32" />
         <Keyword name="$P2E"  value="0.0,0.0" />
         <Keyword name="$P2D"  value="Linear,0,1000" />
         <Keyword name="$P2R"  value="1000" />
         <Keyword name="$P2G"  value="1" />
         <Keyword name="$P2S"  value="HDR-CE" />
         <Keyword name="$P3N"  value="HDR-SE" />
         <Keyword name="$P3B"  value="32" />
         <Keyword name="$P3E"  value="0.0,0.0" />
         <Keyword name="$P3D"  value="Linear,0,1000" />
         <Keyword name="$P3R"  value="1000" />
         <Keyword name="$P3G"  value="1" />
         <Keyword name="$P3S"  value="HDR-SE" />
         <Keyword name="$P4N"  value="HDR-V" />
         <Keyword name="$P4B"  value="32" />
         <Keyword name="$P4E"  value="0.0,0.0" />
         <Keyword name="$P4D"  value="Linear,0,20" />
         <Keyword name="$P4R"  value="20" />
         <Keyword name="$P4G"  value="1" />
         <Keyword name="$P4S"  value="HDR-V" />
         <Keyword name="$P5N"  value="FSC-A" />
         <Keyword name="$P5B"  value="32" />
         <Keyword name="$P5E"  value="0.0,0.0" />
         <Keyword name="$P5D"  value="Linear,0,1000" />
         <Keyword name="$P5R"  value="1000" />
         <Keyword name="$P5G"  value="1" />
         <Keyword name="$P5S"  value="FSC-A" />
         <Keyword name="$P5F"  value="561_10 nm" />
         <Keyword name="$P5L"  value="561nm" />
         <Keyword name="$P5O"  value="100mW" />
         <Keyword name="$P5V"  value="293" />
         <Keyword name="$P5T"  value="-00" />
         <Keyword name="$P6N"  value="FSC-H" />
         <Keyword name="$P6B"  value="32" />
         <Keyword name="$P6E"  value="0.0,0.0" />
         <Keyword name="$P6D"  value="Linear,0,1000" />
         <Keyword name="$P6R"  value="1000" />
         <Keyword name="$P6G"  value="1" />
         <Keyword name="$P6S"  value="FSC-H" />
         <Keyword name="$P6F"  value="561_10 nm" />
         <Keyword name="$P6L"  value="561nm" />
         <Keyword name="$P6O"  value="100mW" />
         <Keyword name="$P6V"  value="293" />
         <Keyword name="$P6T"  value="-00" />
         <Keyword name="$P7N"  value="FSC-W" />
         <Keyword name="$P7B"  value="32" />
         <Keyword name="$P7E"  value="0.0,0.0" />
         <Keyword name="$P7D"  value="Linear,0,1000" />
         <Keyword name="$P7R"  value="1000" />
         <Keyword name="$P7G"  value="1" />
         <Keyword name="$P7S"  value="FSC-W" />
         <Keyword name="$P7F"  value="561_10 nm" />
         <Keyword name="$P7L"  value="561nm" />
         <Keyword name="$P7O"  value="100mW" />
         <Keyword name="$P7V"  value="293" />
         <Keyword name="$P7T"  value="-00" />
         <Keyword name="$P8N"  value="SSC-A" />
         <Keyword name="$P8B"  value="32" />
         <Keyword name="$P8E"  value="0.0,0.0" />
         <Keyword name="$P8D"  value="Linear,0,1000" />
         <Keyword name="$P8R"  value="1000" />
         <Keyword name="$P8G"  value="1" />
         <Keyword name="$P8S"  value="SSC-A" />
         <Keyword name="$P8F"  value="561_10 nm" />
         <Keyword name="$P8L"  value="561nm" />
         <Keyword name="$P8O"  value="100mW" />
         <Keyword name="$P8V"  value="335" />
         <Keyword name="$P8T"  value="-00" />
         <Keyword name="$P9N"  value="SSC-H" />
         <Keyword name="$P9B"  value="32" />
         <Keyword name="$P9E"  value="0.0,0.0" />
         <Keyword name="$P9D"  value="Linear,0,1000" />
         <Keyword name="$P9R"  value="1000" />
         <Keyword name="$P9G"  value="1" />
         <Keyword name="$P9S"  value="SSC-H" />
         <Keyword name="$P9F"  value="561_10 nm" />
         <Keyword name="$P9L"  value="561nm" />
         <Keyword name="$P9O"  value="100mW" />
         <Keyword name="$P9V"  value="335" />
         <Keyword name="$P9T"  value="-00" />
         <Keyword name="$P10N"  value="SSC-W" />
         <Keyword name="$P10B"  value="32" />
         <Keyword name="$P10E"  value="0.0,0.0" />
         <Keyword name="$P10D"  value="Linear,0,1000" />
         <Keyword name="$P10R"  value="1000" />
         <Keyword name="$P10G"  value="1" />
         <Keyword name="$P10S"  value="SSC-W" />
         <Keyword name="$P10F"  value="561_10 nm" />
         <Keyword name="$P10L"  value="561nm" />
         <Keyword name="$P10O"  value="100mW" />
         <Keyword name="$P10V"  value="335" />
         <Keyword name="$P10T"  value="-00" />
         <Keyword name="$P11N"  value="B1-A" />
         <Keyword name="$P11B"  value="32" />
         <Keyword name="$P11E"  value="0.0,0.0" />
         <Keyword name="$P11D"  value="Hyperlogarithmic,-1.0,1000" />
         <Keyword name="$P11R"  value="1000" />
         <Keyword name="$P11G"  value="1" />
         <Keyword name="$P11S"  value="GFP_FITC-A" />
         <Keyword name="$P11F"  value="525_50 nm" />
         <Keyword name="$P11L"  value="488nm" />
         <Keyword name="$P11O"  value="30mW" />
         <Keyword name="$P11V"  value="380" />
         <Keyword name="$P11T"  value="-01" />
         <Keyword name="$P12N"  value="B1-H" />
         <Keyword name="$P12B"  value="32" />
         <Keyword name="$P12E"  value="0.0,0.0" />
         <Keyword name="$P12D"  value="Hyperlogarithmic,-1.0,1000" />
         <Keyword name="$P12R"  value="1000" />
         <Keyword name="$P12G"  value="1" />
         <Keyword name="$P12S"  value="GFP_FITC-H" />
         <Keyword name="$P12F"  value="525_50 nm" />
         <Keyword name="$P12L"  value="488nm" />
         <Keyword name="$P12O"  value="30mW" />
         <Keyword name="$P12V"  value="380" />
         <Keyword name="$P12T"  value="-01" />
         <Keyword name="$P13N"  value="B1-W" />
         <Keyword name="$P13B"  value="32" />
         <Keyword name="$P13E"  value="0.0,0.0" />
         <Keyword name="$P13D"  value="Hyperlogarithmic,-1.0,1000" />
         <Keyword name="$P13R"  value="1000" />
         <Keyword name="$P13G"  value="1" />
         <Keyword name="$P13S"  value="GFP_FITC-W" />
         <Keyword name="$P13F"  value="525_50 nm" />
         <Keyword name="$P13L"  value="488nm" />
         <Keyword name="$P13O"  value="30mW" />
         <Keyword name="$P13V"  value="380" />
         <Keyword name="$P13T"  value="-01" />
         <Keyword name="$NEXTDATA"  value="0" />
         <Keyword name="$BEGINANALYSIS"  value="0" />
         <Keyword name="$ENDANALYSIS"  value="0" />
         <Keyword name="$BEGINSTEXT"  value="1686266" />
         <Keyword name="$ENDSTEXT"  value="1828513" />
         <Keyword name="$BEGINDATA"  value="122880" />
         <Keyword name="$ENDDATA"  value="1683456" />
         <Keyword name="FILENAME"  value="" />
       </Keywords>
       <SampleNode name="AL2022-02-15.0010.mqd"  annotation=""  owningGroup=""  expanded="1"  sortPriority="10"  count="30000"  sampleID="5" >
         <Graph smoothing="0"  backColor="#ffffff"  foreColor="#000000"  type="Pseudocolor"  fast="1" >
           <Axis dimension="x"  name="FSC-A"  label=""  auto="auto" />
           <Axis dimension="y"  name="SSC-A"  label=""  auto="auto" />
           <GraphSettings level="5%"  smoothingHighResolution="1"  contourHighResolution="1"  histogramSmoothingCount="0"  graphResolution="256"  showOutliers="0"  drawLargeDots="0"  dotsToDraw="8000"  tint="le.chartfill.tinted.40"  lineWeight="le.lineweight.normal"  lineStyle="le.linestyle.solid" />
           <GraphEnvironment showGrid="0"  showAxes="tnlTNL"  showGates="1"  showFreqOnPlots="1"  showGateNameOnPlots="1"  showMedians="0"  showUncomped="0"  addEventParam="0"  lastYAxisName="" >
             <TextTraits font="SansSerif"  size="11"  name="Labels"  style="plain"  color="#000000"  background="#00ffffff"  just="left" />
             <TextTraits font="SansSerif"  size="11"  name="LayoutGates"  style="plain"  color="#000000"  background="#00ffffff"  just="left" />
             <TextTraits font="SansSerif"  size="9"  name="Numbers"  style="plain"  color="#000000"  background="#00ffffff"  just="left" />
             <TextTraits font="SansSerif"  size="9"  name="Legend"  style="plain"  color="#000000"  background="#00ffffff"  just="left" />
             <WindowPosition x="0"  y="0"  width="0"  height="0"  displayed="0"  panelState="" />
           </GraphEnvironment>
         </Graph>
         <Subpopulations>
           <Population name="macrophages"  annotation=""  owningGroup="All Samples"  expanded="1"  sortPriority="10"  count="26362" >
             <Graph smoothing="0"  backColor="#ffffff"  foreColor="#000000"  heatMapStatParameter="HDR-T"  type="Pseudocolor"  fast="1" >
               <Axis dimension="x"  name="FSC-A"  label=""  auto="auto" />
               <Axis dimension="y"  name="FSC-H"  label=""  auto="auto" />
               <GraphSettings level="5%"  smoothingHighResolution="1"  contourHighResolution="1"  histogramSmoothingCount="0"  graphResolution="256"  showOutliers="0"  drawLargeDots="0"  dotsToDraw="8000"  tint="le.chartfill.tinted.40"  lineWeight="le.lineweight.normal"  lineStyle="le.linestyle.solid" />
               <GraphEnvironment showGrid="0"  showAxes="tnlTNL"  showGates="1"  showFreqOnPlots="1"  showGateNameOnPlots="1"  showMedians="0"  showUncomped="0"  addEventParam="0"  lastYAxisName="" >
                 <TextTraits font="SansSerif"  size="11"  name="Labels"  style="plain"  color="#000000"  background="#00ffffff"  just="left" />
                 <TextTraits font="SansSerif"  size="11"  name="LayoutGates"  style="plain"  color="#000000"  background="#00ffffff"  just="left" />
                 <TextTraits font="SansSerif"  size="9"  name="Numbers"  style="plain"  color="#000000"  background="#00ffffff"  just="left" />
                 <TextTraits font="SansSerif"  size="9"  name="Legend"  style="plain"  color="#000000"  background="#00ffffff"  just="left" />
                 <WindowPosition x="197"  y="161"  width="510"  height="717"  displayed="0"  panelState="---" />
               </GraphEnvironment>
             </Graph>
             <Gate gating:id="ID750610214" >
               <gating:PolygonGate eventsInside="1"  annoOffsetX="64"  annoOffsetY="-68"  tint="#000000"  isTinted="0"  lineWeight="Normal"  userDefined="1"  quadId="-1"  gateResolution="256" >
                 <gating:dimension>
                   <data-type:fcs-dimension data-type:name="FSC-A" />
                 </gating:dimension>
                 <gating:dimension>
                   <data-type:fcs-dimension data-type:name="SSC-A" />
                 </gating:dimension>
                 <gating:vertex>
                   <gating:coordinate data-type:value="7.874015748" />
                   <gating:coordinate data-type:value="188.7550200803" />
                 </gating:vertex>
                 <gating:vertex>
                   <gating:coordinate data-type:value="185.0393700787" />
                   <gating:coordinate data-type:value="8.0321285141" />
                 </gating:vertex>
                 <gating:vertex>
                   <gating:coordinate data-type:value="996.062992126" />
                   <gating:coordinate data-type:value="8.0321285141" />
                 </gating:vertex>
                 <gating:vertex>
                   <gating:coordinate data-type:value="992.125984252" />
                   <gating:coordinate data-type:value="995.983935743" />
                 </gating:vertex>
                 <gating:vertex>
                   <gating:coordinate data-type:value="3.937007874" />
                   <gating:coordinate data-type:value="991.9678714859" />
                 </gating:vertex>
               </gating:PolygonGate>
             </Gate>
             <Subpopulations>
               <Population name="Single Cells"  annotation=""  owningGroup="All Samples"  expanded="1"  sortPriority="10"  count="23698" >
                 <Graph smoothing="0"  backColor="#ffffff"  foreColor="#000000"  heatMapStatParameter="HDR-T"  type="Pseudocolor"  fast="1" >
                   <Axis dimension="x"  name="SSC-W"  label=""  auto="auto" />
                   <Axis dimension="y"  name="SSC-A"  label=""  auto="auto" />
                   <GraphSettings level="5%"  smoothingHighResolution="1"  contourHighResolution="1"  histogramSmoothingCount="0"  graphResolution="256"  showOutliers="0"  drawLargeDots="0"  dotsToDraw="8000"  tint="le.chartfill.tinted.40"  lineWeight="le.lineweight.normal"  lineStyle="le.linestyle.solid" />
                   <GraphEnvironment showGrid="0"  showAxes="tnlTNL"  showGates="1"  showFreqOnPlots="1"  showGateNameOnPlots="1"  showMedians="0"  showUncomped="0"  addEventParam="0"  lastYAxisName="" >
                     <TextTraits font="SansSerif"  size="11"  name="Labels"  style="plain"  color="#000000"  background="#00ffffff"  just="left" />
                     <TextTraits font="SansSerif"  size="11"  name="LayoutGates"  style="plain"  color="#000000"  background="#00ffffff"  just="left" />
                     <TextTraits font="SansSerif"  size="9"  name="Numbers"  style="plain"  color="#000000"  background="#00ffffff"  just="left" />
                     <TextTraits font="SansSerif"  size="9"  name="Legend"  style="plain"  color="#000000"  background="#00ffffff"  just="left" />
                     <WindowPosition x="197"  y="161"  width="510"  height="717"  displayed="0"  panelState="---" />
                   </GraphEnvironment>
                 </Graph>
                 <Gate gating:id="ID301238915"  gating:parent_id="ID750610214" >
                   <gating:PolygonGate eventsInside="1"  annoOffsetX="-27"  annoOffsetY="-28"  tint="#000000"  isTinted="0"  lineWeight="Normal"  userDefined="1"  quadId="-1"  gateResolution="256" >
                     <gating:dimension>
                       <data-type:fcs-dimension data-type:name="FSC-A" />
                     </gating:dimension>
                     <gating:dimension>
                       <data-type:fcs-dimension data-type:name="FSC-H" />
                     </gating:dimension>
                     <gating:vertex>
                       <gating:coordinate data-type:value="112.2994652406" />
                       <gating:coordinate data-type:value="85.7142857143" />
                     </gating:vertex>
                     <gating:vertex>
                       <gating:coordinate data-type:value="139.0374331551" />
                       <gating:coordinate data-type:value="62.3376623377" />
                     </gating:vertex>
                     <gating:vertex>
                       <gating:coordinate data-type:value="478.6096256684" />
                       <gating:coordinate data-type:value="251.9480519481" />
                     </gating:vertex>
                     <gating:vertex>
                       <gating:coordinate data-type:value="433.1550802139" />
                       <gating:coordinate data-type:value="272.7272727273" />
                     </gating:vertex>
                   </gating:PolygonGate>
                 </Gate>
                 <Subpopulations>
                   <Population name="Single Cells"  annotation=""  owningGroup="All Samples"  expanded="1"  sortPriority="10"  count="23100" >
                     <Graph smoothing="0"  backColor="#ffffff"  foreColor="#000000"  heatMapStatParameter="HDR-T"  type="Pseudocolor"  fast="1" >
                       <Axis dimension="x"  name="B1-A"  label=""  auto="auto" />
                       <Axis dimension="y"  name="SSC-A"  label=""  auto="auto" />
                       <GraphSettings level="5%"  smoothingHighResolution="1"  contourHighResolution="1"  histogramSmoothingCount="0"  graphResolution="256"  showOutliers="0"  drawLargeDots="0"  dotsToDraw="8000"  tint="le.chartfill.tinted.40"  lineWeight="le.lineweight.normal"  lineStyle="le.linestyle.solid" />
                       <GraphEnvironment showGrid="0"  showAxes="tnlTNL"  showGates="1"  showFreqOnPlots="1"  showGateNameOnPlots="1"  showMedians="0"  showUncomped="0"  addEventParam="0"  lastYAxisName="" >
                         <TextTraits font="SansSerif"  size="11"  name="Labels"  style="plain"  color="#000000"  background="#00ffffff"  just="left" />
                         <TextTraits font="SansSerif"  size="11"  name="LayoutGates"  style="plain"  color="#000000"  background="#00ffffff"  just="left" />
                         <TextTraits font="SansSerif"  size="9"  name="Numbers"  style="plain"  color="#000000"  background="#00ffffff"  just="left" />
                         <TextTraits font="SansSerif"  size="9"  name="Legend"  style="plain"  color="#000000"  background="#00ffffff"  just="left" />
                         <WindowPosition x="197"  y="161"  width="510"  height="717"  displayed="0"  panelState="---" />
                       </GraphEnvironment>
                     </Graph>
                     <Gate gating:id="ID642059350"  gating:parent_id="ID301238915" >
                       <gating:RectangleGate eventsInside="1"  annoOffsetX="-82"  annoOffsetY="23"  tint="#000000"  isTinted="0"  lineWeight="Normal"  userDefined="1"  percentX="0"  percentY="0" >
                         <gating:dimension gating:min="574.8663101604278"  gating:max="772.7272727272727" >
                           <data-type:fcs-dimension data-type:name="SSC-W" />
                         </gating:dimension>
                         <gating:dimension gating:min="26.041666666666668"  gating:max="684.8958333333334" >
                           <data-type:fcs-dimension data-type:name="SSC-A" />
                         </gating:dimension>
                       </gating:RectangleGate>
                     </Gate>
                     <Subpopulations>
                       <Population name="GFP+"  annotation=""  owningGroup="All Samples"  expanded="1"  sortPriority="10"  count="64" >
                         <Graph smoothing="0"  backColor="#ffffff"  foreColor="#000000"  heatMapStatParameter="HDR-T"  type="Pseudocolor"  fast="1" >
                           <Axis dimension="x"  name="B1-A"  label=""  auto="auto" />
                           <Axis dimension="y"  name="SSC-A"  label=""  auto="auto" />
                           <GraphSettings level="5%"  smoothingHighResolution="1"  contourHighResolution="1"  histogramSmoothingCount="0"  graphResolution="256"  showOutliers="0"  drawLargeDots="0"  dotsToDraw="8000"  tint="le.chartfill.tinted.40"  lineWeight="le.lineweight.normal"  lineStyle="le.linestyle.solid" />
                           <GraphEnvironment showGrid="0"  showAxes="tnlTNL"  showGates="1"  showFreqOnPlots="1"  showGateNameOnPlots="1"  showMedians="0"  showUncomped="0"  addEventParam="0"  lastYAxisName="" >
                             <TextTraits font="SansSerif"  size="11"  name="Labels"  style="plain"  color="#000000"  background="#00ffffff"  just="left" />
                             <TextTraits font="SansSerif"  size="11"  name="LayoutGates"  style="plain"  color="#000000"  background="#00ffffff"  just="left" />
                             <TextTraits font="SansSerif"  size="9"  name="Numbers"  style="plain"  color="#000000"  background="#00ffffff"  just="left" />
                             <TextTraits font="SansSerif"  size="9"  name="Legend"  style="plain"  color="#000000"  background="#00ffffff"  just="left" />
                             <WindowPosition x="197"  y="161"  width="510"  height="717"  displayed="1"  panelState="---" />
                           </GraphEnvironment>
                         </Graph>
                         <Gate gating:id="ID578456769"  gating:parent_id="ID642059350" >
                           <gating:PolygonGate eventsInside="1"  annoOffsetX="0"  annoOffsetY="0"  tint="#000000"  isTinted="0"  lineWeight="Normal"  userDefined="1"  quadId="-1"  gateResolution="256" >
                             <gating:dimension>
                               <data-type:fcs-dimension data-type:name="B1-A" />
                             </gating:dimension>
                             <gating:dimension>
                               <data-type:fcs-dimension data-type:name="SSC-A" />
                             </gating:dimension>
                             <gating:vertex>
                               <gating:coordinate data-type:value="1.5966457016" />
                               <gating:coordinate data-type:value="20.8333333333" />
                             </gating:vertex>
                             <gating:vertex>
                               <gating:coordinate data-type:value="6.7850148441" />
                               <gating:coordinate data-type:value="994.7916666667" />
                             </gating:vertex>
                             <gating:vertex>
                               <gating:coordinate data-type:value="3511.1917342151" />
                               <gating:coordinate data-type:value="994.7916666667" />
                             </gating:vertex>
                             <gating:vertex>
                               <gating:coordinate data-type:value="3620.9583502459" />
                               <gating:coordinate data-type:value="23.4375" />
                             </gating:vertex>
                           </gating:PolygonGate>
                         </Gate>
                       </Population>
                     </Subpopulations>
                   </Population>
                 </Subpopulations>
               </Population>
             </Subpopulations>
           </Population>
         </Subpopulations>
       </SampleNode>
     </Sample>
     <Sample>
       <DataSet uri="file:/Users/jadeyao/Library/CloudStorage/OneDrive-Personal/1-23%20by%20ZY_chikv%20and%20onnv%20infection%20in%20macrophages/raw%20data/Figure%201/FACS-primary%20macrophage%20infection%20with%20GFP-alphaviruses/2-15-22%20primary%20macrophage%20infection%20wiht%20GFP%20alphavirus_sinv%20rrv%20chikv%20onnv/2022-02-15/AL2022-02-15.0011.mqd"  sampleID="6" />
       <Transformations>
         <transforms:linear transforms:minRange="0"  transforms:maxRange="18.9965"  gain="1" >
           <data-type:parameter data-type:name="HDR-T" />
         </transforms:linear>
         <transforms:linear transforms:minRange="0"  transforms:maxRange="1000"  gain="1" >
           <data-type:parameter data-type:name="HDR-CE" />
         </transforms:linear>
         <transforms:linear transforms:minRange="0"  transforms:maxRange="1000"  gain="1" >
           <data-type:parameter data-type:name="HDR-SE" />
         </transforms:linear>
         <transforms:linear transforms:minRange="0"  transforms:maxRange="20"  gain="1" >
           <data-type:parameter data-type:name="HDR-V" />
         </transforms:linear>
         <transforms:linear transforms:minRange="0"  transforms:maxRange="1000"  gain="1" >
           <data-type:parameter data-type:name="FSC-A" />
         </transforms:linear>
         <transforms:linear transforms:minRange="0"  transforms:maxRange="1000"  gain="1" >
           <data-type:parameter data-type:name="FSC-H" />
         </transforms:linear>
         <transforms:linear transforms:minRange="0"  transforms:maxRange="1000"  gain="1" >
           <data-type:parameter data-type:name="FSC-W" />
         </transforms:linear>
         <transforms:linear transforms:minRange="0"  transforms:maxRange="1000"  gain="1" >
           <data-type:parameter data-type:name="SSC-A" />
         </transforms:linear>
         <transforms:linear transforms:minRange="0"  transforms:maxRange="1000"  gain="1" >
           <data-type:parameter data-type:name="SSC-H" />
         </transforms:linear>
         <transforms:linear transforms:minRange="0"  transforms:maxRange="1000"  gain="1" >
           <data-type:parameter data-type:name="SSC-W" />
         </transforms:linear>
         <transforms:log transforms:offset="0.1"  transforms:decades="5" >
           <data-type:parameter data-type:name="B1-A" />
         </transforms:log>
         <transforms:log transforms:offset="1"  transforms:decades="3" >
           <data-type:parameter data-type:name="B1-H" />
         </transforms:log>
         <transforms:log transforms:offset="1"  transforms:decades="3" >
           <data-type:parameter data-type:name="B1-W" />
         </transforms:log>
       </Transformations>
       <Keywords>
         <Keyword name="FJ_FCS_VERSION"  value="3.1" />
         <Keyword name="$EXP"  value="Mli lab" />
         <Keyword name="$SYS"  value="MACSQuantify,2.11.1907.19925" />
         <Keyword name="$CYT"  value="MACSQuant VYB,2.11.1907.19925" />
         <Keyword name="$CYTSN"  value="3149" />
         <Keyword name="$SRC"  value="primary macrophage alpha " />
         <Keyword name="$DATE"  value="2022-Feb-15" />
         <Keyword name="$BTIM"  value="18:04:18" />
         <Keyword name="$ETIM"  value="18:04:51" />
         <Keyword name="$TIMESTEP"  value="1" />
         <Keyword name="$LAST_MODIFIED"  value="2022-Feb-15 18:04:51" />
         <Keyword name="$LAST_MODIFIER"  value="Mli lab" />
         <Keyword name="$ORIGINALITY"  value="Original" />
         <Keyword name="$PLATENAME"  value="Chill 96 rack" />
         <Keyword name="$WELLID"  value="B3" />
         <Keyword name="$TR"  value="FSC,8.77722" />
         <Keyword name="$FIL"  value="AL2022-02-15.0011.mqd" />
         <Keyword name="$PAR"  value="13" />
         <Keyword name="$TOT"  value="30000" />
         <Keyword name="$ABRT"  value="0" />
         <Keyword name="$LOST"  value="0" />
         <Keyword name="$VOL"  value="3000" />
         <Keyword name="$MODE"  value="L" />
         <Keyword name="$DATATYPE"  value="F" />
         <Keyword name="$BYTEORD"  value="1,2,3,4" />
         <Keyword name="$P1N"  value="HDR-T" />
         <Keyword name="$P1B"  value="32" />
         <Keyword name="$P1E"  value="0.0,0.0" />
         <Keyword name="$P1D"  value="Linear,0,8.35968" />
         <Keyword name="$P1R"  value="8.35968" />
         <Keyword name="$P1G"  value="1" />
         <Keyword name="$P1S"  value="HDR-T" />
         <Keyword name="$P2N"  value="HDR-CE" />
         <Keyword name="$P2B"  value="32" />
         <Keyword name="$P2E"  value="0.0,0.0" />
         <Keyword name="$P2D"  value="Linear,0,1000" />
         <Keyword name="$P2R"  value="1000" />
         <Keyword name="$P2G"  value="1" />
         <Keyword name="$P2S"  value="HDR-CE" />
         <Keyword name="$P3N"  value="HDR-SE" />
         <Keyword name="$P3B"  value="32" />
         <Keyword name="$P3E"  value="0.0,0.0" />
         <Keyword name="$P3D"  value="Linear,0,1000" />
         <Keyword name="$P3R"  value="1000" />
         <Keyword name="$P3G"  value="1" />
         <Keyword name="$P3S"  value="HDR-SE" />
         <Keyword name="$P4N"  value="HDR-V" />
         <Keyword name="$P4B"  value="32" />
         <Keyword name="$P4E"  value="0.0,0.0" />
         <Keyword name="$P4D"  value="Linear,0,20" />
         <Keyword name="$P4R"  value="20" />
         <Keyword name="$P4G"  value="1" />
         <Keyword name="$P4S"  value="HDR-V" />
         <Keyword name="$P5N"  value="FSC-A" />
         <Keyword name="$P5B"  value="32" />
         <Keyword name="$P5E"  value="0.0,0.0" />
         <Keyword name="$P5D"  value="Linear,0,1000" />
         <Keyword name="$P5R"  value="1000" />
         <Keyword name="$P5G"  value="1" />
         <Keyword name="$P5S"  value="FSC-A" />
         <Keyword name="$P5F"  value="561_10 nm" />
         <Keyword name="$P5L"  value="561nm" />
         <Keyword name="$P5O"  value="100mW" />
         <Keyword name="$P5V"  value="293" />
         <Keyword name="$P5T"  value="-00" />
         <Keyword name="$P6N"  value="FSC-H" />
         <Keyword name="$P6B"  value="32" />
         <Keyword name="$P6E"  value="0.0,0.0" />
         <Keyword name="$P6D"  value="Linear,0,1000" />
         <Keyword name="$P6R"  value="1000" />
         <Keyword name="$P6G"  value="1" />
         <Keyword name="$P6S"  value="FSC-H" />
         <Keyword name="$P6F"  value="561_10 nm" />
         <Keyword name="$P6L"  value="561nm" />
         <Keyword name="$P6O"  value="100mW" />
         <Keyword name="$P6V"  value="293" />
         <Keyword name="$P6T"  value="-00" />
         <Keyword name="$P7N"  value="FSC-W" />
         <Keyword name="$P7B"  value="32" />
         <Keyword name="$P7E"  value="0.0,0.0" />
         <Keyword name="$P7D"  value="Linear,0,1000" />
         <Keyword name="$P7R"  value="1000" />
         <Keyword name="$P7G"  value="1" />
         <Keyword name="$P7S"  value="FSC-W" />
         <Keyword name="$P7F"  value="561_10 nm" />
         <Keyword name="$P7L"  value="561nm" />
         <Keyword name="$P7O"  value="100mW" />
         <Keyword name="$P7V"  value="293" />
         <Keyword name="$P7T"  value="-00" />
         <Keyword name="$P8N"  value="SSC-A" />
         <Keyword name="$P8B"  value="32" />
         <Keyword name="$P8E"  value="0.0,0.0" />
         <Keyword name="$P8D"  value="Linear,0,1000" />
         <Keyword name="$P8R"  value="1000" />
         <Keyword name="$P8G"  value="1" />
         <Keyword name="$P8S"  value="SSC-A" />
         <Keyword name="$P8F"  value="561_10 nm" />
         <Keyword name="$P8L"  value="561nm" />
         <Keyword name="$P8O"  value="100mW" />
         <Keyword name="$P8V"  value="335" />
         <Keyword name="$P8T"  value="-00" />
         <Keyword name="$P9N"  value="SSC-H" />
         <Keyword name="$P9B"  value="32" />
         <Keyword name="$P9E"  value="0.0,0.0" />
         <Keyword name="$P9D"  value="Linear,0,1000" />
         <Keyword name="$P9R"  value="1000" />
         <Keyword name="$P9G"  value="1" />
         <Keyword name="$P9S"  value="SSC-H" />
         <Keyword name="$P9F"  value="561_10 nm" />
         <Keyword name="$P9L"  value="561nm" />
         <Keyword name="$P9O"  value="100mW" />
         <Keyword name="$P9V"  value="335" />
         <Keyword name="$P9T"  value="-00" />
         <Keyword name="$P10N"  value="SSC-W" />
         <Keyword name="$P10B"  value="32" />
         <Keyword name="$P10E"  value="0.0,0.0" />
         <Keyword name="$P10D"  value="Linear,0,1000" />
         <Keyword name="$P10R"  value="1000" />
         <Keyword name="$P10G"  value="1" />
         <Keyword name="$P10S"  value="SSC-W" />
         <Keyword name="$P10F"  value="561_10 nm" />
         <Keyword name="$P10L"  value="561nm" />
         <Keyword name="$P10O"  value="100mW" />
         <Keyword name="$P10V"  value="335" />
         <Keyword name="$P10T"  value="-00" />
         <Keyword name="$P11N"  value="B1-A" />
         <Keyword name="$P11B"  value="32" />
         <Keyword name="$P11E"  value="0.0,0.0" />
         <Keyword name="$P11D"  value="Hyperlogarithmic,-1.0,1000" />
         <Keyword name="$P11R"  value="1000" />
         <Keyword name="$P11G"  value="1" />
         <Keyword name="$P11S"  value="GFP_FITC-A" />
         <Keyword name="$P11F"  value="525_50 nm" />
         <Keyword name="$P11L"  value="488nm" />
         <Keyword name="$P11O"  value="30mW" />
         <Keyword name="$P11V"  value="380" />
         <Keyword name="$P11T"  value="-01" />
         <Keyword name="$P12N"  value="B1-H" />
         <Keyword name="$P12B"  value="32" />
         <Keyword name="$P12E"  value="0.0,0.0" />
         <Keyword name="$P12D"  value="Hyperlogarithmic,-1.0,1000" />
         <Keyword name="$P12R"  value="1000" />
         <Keyword name="$P12G"  value="1" />
         <Keyword name="$P12S"  value="GFP_FITC-H" />
         <Keyword name="$P12F"  value="525_50 nm" />
         <Keyword name="$P12L"  value="488nm" />
         <Keyword name="$P12O"  value="30mW" />
         <Keyword name="$P12V"  value="380" />
         <Keyword name="$P12T"  value="-01" />
         <Keyword name="$P13N"  value="B1-W" />
         <Keyword name="$P13B"  value="32" />
         <Keyword name="$P13E"  value="0.0,0.0" />
         <Keyword name="$P13D"  value="Hyperlogarithmic,-1.0,1000" />
         <Keyword name="$P13R"  value="1000" />
         <Keyword name="$P13G"  value="1" />
         <Keyword name="$P13S"  value="GFP_FITC-W" />
         <Keyword name="$P13F"  value="525_50 nm" />
         <Keyword name="$P13L"  value="488nm" />
         <Keyword name="$P13O"  value="30mW" />
         <Keyword name="$P13V"  value="380" />
         <Keyword name="$P13T"  value="-01" />
         <Keyword name="$NEXTDATA"  value="0" />
         <Keyword name="$BEGINANALYSIS"  value="0" />
         <Keyword name="$ENDANALYSIS"  value="0" />
         <Keyword name="$BEGINSTEXT"  value="1686266" />
         <Keyword name="$ENDSTEXT"  value="1828513" />
         <Keyword name="$BEGINDATA"  value="122880" />
         <Keyword name="$ENDDATA"  value="1683456" />
         <Keyword name="FILENAME"  value="" />
       </Keywords>
       <SampleNode name="AL2022-02-15.0011.mqd"  annotation=""  owningGroup=""  expanded="1"  sortPriority="10"  count="30000"  sampleID="6" >
         <Graph smoothing="0"  backColor="#ffffff"  foreColor="#000000"  type="Pseudocolor"  fast="1" >
           <Axis dimension="x"  name="FSC-A"  label=""  auto="auto" />
           <Axis dimension="y"  name="SSC-A"  label=""  auto="auto" />
           <GraphSettings level="5%"  smoothingHighResolution="1"  contourHighResolution="1"  histogramSmoothingCount="0"  graphResolution="256"  showOutliers="0"  drawLargeDots="0"  dotsToDraw="8000"  tint="le.chartfill.tinted.40"  lineWeight="le.lineweight.normal"  lineStyle="le.linestyle.solid" />
           <GraphEnvironment showGrid="0"  showAxes="tnlTNL"  showGates="1"  showFreqOnPlots="1"  showGateNameOnPlots="1"  showMedians="0"  showUncomped="0"  addEventParam="0"  lastYAxisName="" >
             <TextTraits font="SansSerif"  size="11"  name="Labels"  style="plain"  color="#000000"  background="#00ffffff"  just="left" />
             <TextTraits font="SansSerif"  size="11"  name="LayoutGates"  style="plain"  color="#000000"  background="#00ffffff"  just="left" />
             <TextTraits font="SansSerif"  size="9"  name="Numbers"  style="plain"  color="#000000"  background="#00ffffff"  just="left" />
             <TextTraits font="SansSerif"  size="9"  name="Legend"  style="plain"  color="#000000"  background="#00ffffff"  just="left" />
             <WindowPosition x="0"  y="0"  width="0"  height="0"  displayed="0"  panelState="" />
           </GraphEnvironment>
         </Graph>
         <Subpopulations>
           <Population name="macrophages"  annotation=""  owningGroup="All Samples"  expanded="1"  sortPriority="10"  count="26416" >
             <Graph smoothing="0"  backColor="#ffffff"  foreColor="#000000"  heatMapStatParameter="HDR-T"  type="Pseudocolor"  fast="1" >
               <Axis dimension="x"  name="FSC-A"  label=""  auto="auto" />
               <Axis dimension="y"  name="FSC-H"  label=""  auto="auto" />
               <GraphSettings level="5%"  smoothingHighResolution="1"  contourHighResolution="1"  histogramSmoothingCount="0"  graphResolution="256"  showOutliers="0"  drawLargeDots="0"  dotsToDraw="8000"  tint="le.chartfill.tinted.40"  lineWeight="le.lineweight.normal"  lineStyle="le.linestyle.solid" />
               <GraphEnvironment showGrid="0"  showAxes="tnlTNL"  showGates="1"  showFreqOnPlots="1"  showGateNameOnPlots="1"  showMedians="0"  showUncomped="0"  addEventParam="0"  lastYAxisName="" >
                 <TextTraits font="SansSerif"  size="11"  name="Labels"  style="plain"  color="#000000"  background="#00ffffff"  just="left" />
                 <TextTraits font="SansSerif"  size="11"  name="LayoutGates"  style="plain"  color="#000000"  background="#00ffffff"  just="left" />
                 <TextTraits font="SansSerif"  size="9"  name="Numbers"  style="plain"  color="#000000"  background="#00ffffff"  just="left" />
                 <TextTraits font="SansSerif"  size="9"  name="Legend"  style="plain"  color="#000000"  background="#00ffffff"  just="left" />
                 <WindowPosition x="197"  y="161"  width="510"  height="717"  displayed="0"  panelState="---" />
               </GraphEnvironment>
             </Graph>
             <Gate gating:id="ID1032996535" >
               <gating:PolygonGate eventsInside="1"  annoOffsetX="64"  annoOffsetY="-68"  tint="#000000"  isTinted="0"  lineWeight="Normal"  userDefined="1"  quadId="-1"  gateResolution="256" >
                 <gating:dimension>
                   <data-type:fcs-dimension data-type:name="FSC-A" />
                 </gating:dimension>
                 <gating:dimension>
                   <data-type:fcs-dimension data-type:name="SSC-A" />
                 </gating:dimension>
                 <gating:vertex>
                   <gating:coordinate data-type:value="7.874015748" />
                   <gating:coordinate data-type:value="188.7550200803" />
                 </gating:vertex>
                 <gating:vertex>
                   <gating:coordinate data-type:value="185.0393700787" />
                   <gating:coordinate data-type:value="8.0321285141" />
                 </gating:vertex>
                 <gating:vertex>
                   <gating:coordinate data-type:value="996.062992126" />
                   <gating:coordinate data-type:value="8.0321285141" />
                 </gating:vertex>
                 <gating:vertex>
                   <gating:coordinate data-type:value="992.125984252" />
                   <gating:coordinate data-type:value="995.983935743" />
                 </gating:vertex>
                 <gating:vertex>
                   <gating:coordinate data-type:value="3.937007874" />
                   <gating:coordinate data-type:value="991.9678714859" />
                 </gating:vertex>
               </gating:PolygonGate>
             </Gate>
             <Subpopulations>
               <Population name="Single Cells"  annotation=""  owningGroup="All Samples"  expanded="1"  sortPriority="10"  count="23795" >
                 <Graph smoothing="0"  backColor="#ffffff"  foreColor="#000000"  heatMapStatParameter="HDR-T"  type="Pseudocolor"  fast="1" >
                   <Axis dimension="x"  name="SSC-W"  label=""  auto="auto" />
                   <Axis dimension="y"  name="SSC-A"  label=""  auto="auto" />
                   <GraphSettings level="5%"  smoothingHighResolution="1"  contourHighResolution="1"  histogramSmoothingCount="0"  graphResolution="256"  showOutliers="0"  drawLargeDots="0"  dotsToDraw="8000"  tint="le.chartfill.tinted.40"  lineWeight="le.lineweight.normal"  lineStyle="le.linestyle.solid" />
                   <GraphEnvironment showGrid="0"  showAxes="tnlTNL"  showGates="1"  showFreqOnPlots="1"  showGateNameOnPlots="1"  showMedians="0"  showUncomped="0"  addEventParam="0"  lastYAxisName="" >
                     <TextTraits font="SansSerif"  size="11"  name="Labels"  style="plain"  color="#000000"  background="#00ffffff"  just="left" />
                     <TextTraits font="SansSerif"  size="11"  name="LayoutGates"  style="plain"  color="#000000"  background="#00ffffff"  just="left" />
                     <TextTraits font="SansSerif"  size="9"  name="Numbers"  style="plain"  color="#000000"  background="#00ffffff"  just="left" />
                     <TextTraits font="SansSerif"  size="9"  name="Legend"  style="plain"  color="#000000"  background="#00ffffff"  just="left" />
                     <WindowPosition x="197"  y="161"  width="510"  height="717"  displayed="0"  panelState="---" />
                   </GraphEnvironment>
                 </Graph>
                 <Gate gating:id="ID1488321664"  gating:parent_id="ID1032996535" >
                   <gating:PolygonGate eventsInside="1"  annoOffsetX="-27"  annoOffsetY="-28"  tint="#000000"  isTinted="0"  lineWeight="Normal"  userDefined="1"  quadId="-1"  gateResolution="256" >
                     <gating:dimension>
                       <data-type:fcs-dimension data-type:name="FSC-A" />
                     </gating:dimension>
                     <gating:dimension>
                       <data-type:fcs-dimension data-type:name="FSC-H" />
                     </gating:dimension>
                     <gating:vertex>
                       <gating:coordinate data-type:value="112.2994652406" />
                       <gating:coordinate data-type:value="85.7142857143" />
                     </gating:vertex>
                     <gating:vertex>
                       <gating:coordinate data-type:value="139.0374331551" />
                       <gating:coordinate data-type:value="62.3376623377" />
                     </gating:vertex>
                     <gating:vertex>
                       <gating:coordinate data-type:value="478.6096256684" />
                       <gating:coordinate data-type:value="251.9480519481" />
                     </gating:vertex>
                     <gating:vertex>
                       <gating:coordinate data-type:value="433.1550802139" />
                       <gating:coordinate data-type:value="272.7272727273" />
                     </gating:vertex>
                   </gating:PolygonGate>
                 </Gate>
                 <Subpopulations>
                   <Population name="Single Cells"  annotation=""  owningGroup="All Samples"  expanded="1"  sortPriority="10"  count="23203" >
                     <Graph smoothing="0"  backColor="#ffffff"  foreColor="#000000"  heatMapStatParameter="HDR-T"  type="Pseudocolor"  fast="1" >
                       <Axis dimension="x"  name="B1-A"  label=""  auto="auto" />
                       <Axis dimension="y"  name="SSC-A"  label=""  auto="auto" />
                       <GraphSettings level="5%"  smoothingHighResolution="1"  contourHighResolution="1"  histogramSmoothingCount="0"  graphResolution="256"  showOutliers="0"  drawLargeDots="0"  dotsToDraw="8000"  tint="le.chartfill.tinted.40"  lineWeight="le.lineweight.normal"  lineStyle="le.linestyle.solid" />
                       <GraphEnvironment showGrid="0"  showAxes="tnlTNL"  showGates="1"  showFreqOnPlots="1"  showGateNameOnPlots="1"  showMedians="0"  showUncomped="0"  addEventParam="0"  lastYAxisName="" >
                         <TextTraits font="SansSerif"  size="11"  name="Labels"  style="plain"  color="#000000"  background="#00ffffff"  just="left" />
                         <TextTraits font="SansSerif"  size="11"  name="LayoutGates"  style="plain"  color="#000000"  background="#00ffffff"  just="left" />
                         <TextTraits font="SansSerif"  size="9"  name="Numbers"  style="plain"  color="#000000"  background="#00ffffff"  just="left" />
                         <TextTraits font="SansSerif"  size="9"  name="Legend"  style="plain"  color="#000000"  background="#00ffffff"  just="left" />
                         <WindowPosition x="197"  y="161"  width="510"  height="717"  displayed="0"  panelState="---" />
                       </GraphEnvironment>
                     </Graph>
                     <Gate gating:id="ID1099888295"  gating:parent_id="ID1488321664" >
                       <gating:RectangleGate eventsInside="1"  annoOffsetX="-82"  annoOffsetY="23"  tint="#000000"  isTinted="0"  lineWeight="Normal"  userDefined="1"  percentX="0"  percentY="0" >
                         <gating:dimension gating:min="574.8663101604278"  gating:max="772.7272727272727" >
                           <data-type:fcs-dimension data-type:name="SSC-W" />
                         </gating:dimension>
                         <gating:dimension gating:min="26.041666666666668"  gating:max="684.8958333333334" >
                           <data-type:fcs-dimension data-type:name="SSC-A" />
                         </gating:dimension>
                       </gating:RectangleGate>
                     </Gate>
                     <Subpopulations>
                       <Population name="GFP+"  annotation=""  owningGroup=""  expanded="1"  sortPriority="10"  count="70" >
                         <Graph smoothing="0"  backColor="#ffffff"  foreColor="#000000"  heatMapStatParameter="HDR-T"  type="Pseudocolor"  fast="1" >
                           <Axis dimension="x"  name="B1-A"  label=""  auto="auto" />
                           <Axis dimension="y"  name="SSC-A"  label=""  auto="auto" />
                           <GraphSettings level="5%"  smoothingHighResolution="1"  contourHighResolution="1"  histogramSmoothingCount="0"  graphResolution="256"  showOutliers="0"  drawLargeDots="0"  dotsToDraw="8000"  tint="le.chartfill.tinted.40"  lineWeight="le.lineweight.normal"  lineStyle="le.linestyle.solid" />
                           <GraphEnvironment showGrid="0"  showAxes="tnlTNL"  showGates="1"  showFreqOnPlots="1"  showGateNameOnPlots="1"  showMedians="0"  showUncomped="0"  addEventParam="0"  lastYAxisName="" >
                             <TextTraits font="SansSerif"  size="11"  name="Labels"  style="plain"  color="#000000"  background="#00ffffff"  just="left" />
                             <TextTraits font="SansSerif"  size="11"  name="LayoutGates"  style="plain"  color="#000000"  background="#00ffffff"  just="left" />
                             <TextTraits font="SansSerif"  size="9"  name="Numbers"  style="plain"  color="#000000"  background="#00ffffff"  just="left" />
                             <TextTraits font="SansSerif"  size="9"  name="Legend"  style="plain"  color="#000000"  background="#00ffffff"  just="left" />
                             <WindowPosition x="197"  y="161"  width="510"  height="717"  displayed="1"  panelState="---" />
                           </GraphEnvironment>
                         </Graph>
                         <Gate gating:id="ID715204865"  gating:parent_id="ID1099888295" >
                           <gating:PolygonGate eventsInside="1"  annoOffsetX="0"  annoOffsetY="0"  tint="#000000"  isTinted="0"  lineWeight="Normal"  userDefined="1"  quadId="-1"  gateResolution="256" >
                             <gating:dimension>
                               <data-type:fcs-dimension data-type:name="B1-A" />
                             </gating:dimension>
                             <gating:dimension>
                               <data-type:fcs-dimension data-type:name="SSC-A" />
                             </gating:dimension>
                             <gating:vertex>
                               <gating:coordinate data-type:value="1.5966457016" />
                               <gating:coordinate data-type:value="26.0416666667" />
                             </gating:vertex>
                             <gating:vertex>
                               <gating:coordinate data-type:value="6.7850148441" />
                               <gating:coordinate data-type:value="994.7916666667" />
                             </gating:vertex>
                             <gating:vertex>
                               <gating:coordinate data-type:value="3511.1917342151" />
                               <gating:coordinate data-type:value="994.7916666667" />
                             </gating:vertex>
                             <gating:vertex>
                               <gating:coordinate data-type:value="3620.9583502459" />
                               <gating:coordinate data-type:value="23.4375" />
                             </gating:vertex>
                           </gating:PolygonGate>
                         </Gate>
                       </Population>
                     </Subpopulations>
                   </Population>
                 </Subpopulations>
               </Population>
             </Subpopulations>
           </Population>
         </Subpopulations>
       </SampleNode>
     </Sample>
     <Sample>
       <DataSet uri="file:/Users/jadeyao/Library/CloudStorage/OneDrive-Personal/1-23%20by%20ZY_chikv%20and%20onnv%20infection%20in%20macrophages/raw%20data/Figure%201/FACS-primary%20macrophage%20infection%20with%20GFP-alphaviruses/2-15-22%20primary%20macrophage%20infection%20wiht%20GFP%20alphavirus_sinv%20rrv%20chikv%20onnv/2022-02-15/AL2022-02-15.0012.mqd"  sampleID="7" />
       <Transformations>
         <transforms:linear transforms:minRange="0"  transforms:maxRange="18.9965"  gain="1" >
           <data-type:parameter data-type:name="HDR-T" />
         </transforms:linear>
         <transforms:linear transforms:minRange="0"  transforms:maxRange="1000"  gain="1" >
           <data-type:parameter data-type:name="HDR-CE" />
         </transforms:linear>
         <transforms:linear transforms:minRange="0"  transforms:maxRange="1000"  gain="1" >
           <data-type:parameter data-type:name="HDR-SE" />
         </transforms:linear>
         <transforms:linear transforms:minRange="0"  transforms:maxRange="20"  gain="1" >
           <data-type:parameter data-type:name="HDR-V" />
         </transforms:linear>
         <transforms:linear transforms:minRange="0"  transforms:maxRange="1000"  gain="1" >
           <data-type:parameter data-type:name="FSC-A" />
         </transforms:linear>
         <transforms:linear transforms:minRange="0"  transforms:maxRange="1000"  gain="1" >
           <data-type:parameter data-type:name="FSC-H" />
         </transforms:linear>
         <transforms:linear transforms:minRange="0"  transforms:maxRange="1000"  gain="1" >
           <data-type:parameter data-type:name="FSC-W" />
         </transforms:linear>
         <transforms:linear transforms:minRange="0"  transforms:maxRange="1000"  gain="1" >
           <data-type:parameter data-type:name="SSC-A" />
         </transforms:linear>
         <transforms:linear transforms:minRange="0"  transforms:maxRange="1000"  gain="1" >
           <data-type:parameter data-type:name="SSC-H" />
         </transforms:linear>
         <transforms:linear transforms:minRange="0"  transforms:maxRange="1000"  gain="1" >
           <data-type:parameter data-type:name="SSC-W" />
         </transforms:linear>
         <transforms:log transforms:offset="0.1"  transforms:decades="5" >
           <data-type:parameter data-type:name="B1-A" />
         </transforms:log>
         <transforms:log transforms:offset="1"  transforms:decades="3" >
           <data-type:parameter data-type:name="B1-H" />
         </transforms:log>
         <transforms:log transforms:offset="1"  transforms:decades="3" >
           <data-type:parameter data-type:name="B1-W" />
         </transforms:log>
       </Transformations>
       <Keywords>
         <Keyword name="FJ_FCS_VERSION"  value="3.1" />
         <Keyword name="$EXP"  value="Mli lab" />
         <Keyword name="$SYS"  value="MACSQuantify,2.11.1907.19925" />
         <Keyword name="$CYT"  value="MACSQuant VYB,2.11.1907.19925" />
         <Keyword name="$CYTSN"  value="3149" />
         <Keyword name="$SRC"  value="primary macrophage alpha " />
         <Keyword name="$DATE"  value="2022-Feb-15" />
         <Keyword name="$BTIM"  value="18:05:20" />
         <Keyword name="$ETIM"  value="18:05:52" />
         <Keyword name="$TIMESTEP"  value="1" />
         <Keyword name="$LAST_MODIFIED"  value="2022-Feb-15 18:05:52" />
         <Keyword name="$LAST_MODIFIER"  value="Mli lab" />
         <Keyword name="$ORIGINALITY"  value="Original" />
         <Keyword name="$PLATENAME"  value="Chill 96 rack" />
         <Keyword name="$WELLID"  value="A4" />
         <Keyword name="$TR"  value="FSC,8.77722" />
         <Keyword name="$FIL"  value="AL2022-02-15.0012.mqd" />
         <Keyword name="$PAR"  value="13" />
         <Keyword name="$TOT"  value="30000" />
         <Keyword name="$ABRT"  value="0" />
         <Keyword name="$LOST"  value="0" />
         <Keyword name="$VOL"  value="3000" />
         <Keyword name="$MODE"  value="L" />
         <Keyword name="$DATATYPE"  value="F" />
         <Keyword name="$BYTEORD"  value="1,2,3,4" />
         <Keyword name="$P1N"  value="HDR-T" />
         <Keyword name="$P1B"  value="32" />
         <Keyword name="$P1E"  value="0.0,0.0" />
         <Keyword name="$P1D"  value="Linear,0,7.20598" />
         <Keyword name="$P1R"  value="7.20598" />
         <Keyword name="$P1G"  value="1" />
         <Keyword name="$P1S"  value="HDR-T" />
         <Keyword name="$P2N"  value="HDR-CE" />
         <Keyword name="$P2B"  value="32" />
         <Keyword name="$P2E"  value="0.0,0.0" />
         <Keyword name="$P2D"  value="Linear,0,1000" />
         <Keyword name="$P2R"  value="1000" />
         <Keyword name="$P2G"  value="1" />
         <Keyword name="$P2S"  value="HDR-CE" />
         <Keyword name="$P3N"  value="HDR-SE" />
         <Keyword name="$P3B"  value="32" />
         <Keyword name="$P3E"  value="0.0,0.0" />
         <Keyword name="$P3D"  value="Linear,0,1000" />
         <Keyword name="$P3R"  value="1000" />
         <Keyword name="$P3G"  value="1" />
         <Keyword name="$P3S"  value="HDR-SE" />
         <Keyword name="$P4N"  value="HDR-V" />
         <Keyword name="$P4B"  value="32" />
         <Keyword name="$P4E"  value="0.0,0.0" />
         <Keyword name="$P4D"  value="Linear,0,20" />
         <Keyword name="$P4R"  value="20" />
         <Keyword name="$P4G"  value="1" />
         <Keyword name="$P4S"  value="HDR-V" />
         <Keyword name="$P5N"  value="FSC-A" />
         <Keyword name="$P5B"  value="32" />
         <Keyword name="$P5E"  value="0.0,0.0" />
         <Keyword name="$P5D"  value="Linear,0,1000" />
         <Keyword name="$P5R"  value="1000" />
         <Keyword name="$P5G"  value="1" />
         <Keyword name="$P5S"  value="FSC-A" />
         <Keyword name="$P5F"  value="561_10 nm" />
         <Keyword name="$P5L"  value="561nm" />
         <Keyword name="$P5O"  value="100mW" />
         <Keyword name="$P5V"  value="293" />
         <Keyword name="$P5T"  value="-00" />
         <Keyword name="$P6N"  value="FSC-H" />
         <Keyword name="$P6B"  value="32" />
         <Keyword name="$P6E"  value="0.0,0.0" />
         <Keyword name="$P6D"  value="Linear,0,1000" />
         <Keyword name="$P6R"  value="1000" />
         <Keyword name="$P6G"  value="1" />
         <Keyword name="$P6S"  value="FSC-H" />
         <Keyword name="$P6F"  value="561_10 nm" />
         <Keyword name="$P6L"  value="561nm" />
         <Keyword name="$P6O"  value="100mW" />
         <Keyword name="$P6V"  value="293" />
         <Keyword name="$P6T"  value="-00" />
         <Keyword name="$P7N"  value="FSC-W" />
         <Keyword name="$P7B"  value="32" />
         <Keyword name="$P7E"  value="0.0,0.0" />
         <Keyword name="$P7D"  value="Linear,0,1000" />
         <Keyword name="$P7R"  value="1000" />
         <Keyword name="$P7G"  value="1" />
         <Keyword name="$P7S"  value="FSC-W" />
         <Keyword name="$P7F"  value="561_10 nm" />
         <Keyword name="$P7L"  value="561nm" />
         <Keyword name="$P7O"  value="100mW" />
         <Keyword name="$P7V"  value="293" />
         <Keyword name="$P7T"  value="-00" />
         <Keyword name="$P8N"  value="SSC-A" />
         <Keyword name="$P8B"  value="32" />
         <Keyword name="$P8E"  value="0.0,0.0" />
         <Keyword name="$P8D"  value="Linear,0,1000" />
         <Keyword name="$P8R"  value="1000" />
         <Keyword name="$P8G"  value="1" />
         <Keyword name="$P8S"  value="SSC-A" />
         <Keyword name="$P8F"  value="561_10 nm" />
         <Keyword name="$P8L"  value="561nm" />
         <Keyword name="$P8O"  value="100mW" />
         <Keyword name="$P8V"  value="335" />
         <Keyword name="$P8T"  value="-00" />
         <Keyword name="$P9N"  value="SSC-H" />
         <Keyword name="$P9B"  value="32" />
         <Keyword name="$P9E"  value="0.0,0.0" />
         <Keyword name="$P9D"  value="Linear,0,1000" />
         <Keyword name="$P9R"  value="1000" />
         <Keyword name="$P9G"  value="1" />
         <Keyword name="$P9S"  value="SSC-H" />
         <Keyword name="$P9F"  value="561_10 nm" />
         <Keyword name="$P9L"  value="561nm" />
         <Keyword name="$P9O"  value="100mW" />
         <Keyword name="$P9V"  value="335" />
         <Keyword name="$P9T"  value="-00" />
         <Keyword name="$P10N"  value="SSC-W" />
         <Keyword name="$P10B"  value="32" />
         <Keyword name="$P10E"  value="0.0,0.0" />
         <Keyword name="$P10D"  value="Linear,0,1000" />
         <Keyword name="$P10R"  value="1000" />
         <Keyword name="$P10G"  value="1" />
         <Keyword name="$P10S"  value="SSC-W" />
         <Keyword name="$P10F"  value="561_10 nm" />
         <Keyword name="$P10L"  value="561nm" />
         <Keyword name="$P10O"  value="100mW" />
         <Keyword name="$P10V"  value="335" />
         <Keyword name="$P10T"  value="-00" />
         <Keyword name="$P11N"  value="B1-A" />
         <Keyword name="$P11B"  value="32" />
         <Keyword name="$P11E"  value="0.0,0.0" />
         <Keyword name="$P11D"  value="Hyperlogarithmic,-1.0,1000" />
         <Keyword name="$P11R"  value="1000" />
         <Keyword name="$P11G"  value="1" />
         <Keyword name="$P11S"  value="GFP_FITC-A" />
         <Keyword name="$P11F"  value="525_50 nm" />
         <Keyword name="$P11L"  value="488nm" />
         <Keyword name="$P11O"  value="30mW" />
         <Keyword name="$P11V"  value="380" />
         <Keyword name="$P11T"  value="-01" />
         <Keyword name="$P12N"  value="B1-H" />
         <Keyword name="$P12B"  value="32" />
         <Keyword name="$P12E"  value="0.0,0.0" />
         <Keyword name="$P12D"  value="Hyperlogarithmic,-1.0,1000" />
         <Keyword name="$P12R"  value="1000" />
         <Keyword name="$P12G"  value="1" />
         <Keyword name="$P12S"  value="GFP_FITC-H" />
         <Keyword name="$P12F"  value="525_50 nm" />
         <Keyword name="$P12L"  value="488nm" />
         <Keyword name="$P12O"  value="30mW" />
         <Keyword name="$P12V"  value="380" />
         <Keyword name="$P12T"  value="-01" />
         <Keyword name="$P13N"  value="B1-W" />
         <Keyword name="$P13B"  value="32" />
         <Keyword name="$P13E"  value="0.0,0.0" />
         <Keyword name="$P13D"  value="Hyperlogarithmic,-1.0,1000" />
         <Keyword name="$P13R"  value="1000" />
         <Keyword name="$P13G"  value="1" />
         <Keyword name="$P13S"  value="GFP_FITC-W" />
         <Keyword name="$P13F"  value="525_50 nm" />
         <Keyword name="$P13L"  value="488nm" />
         <Keyword name="$P13O"  value="30mW" />
         <Keyword name="$P13V"  value="380" />
         <Keyword name="$P13T"  value="-01" />
         <Keyword name="$NEXTDATA"  value="0" />
         <Keyword name="$BEGINANALYSIS"  value="0" />
         <Keyword name="$ENDANALYSIS"  value="0" />
         <Keyword name="$BEGINSTEXT"  value="1686266" />
         <Keyword name="$ENDSTEXT"  value="1828513" />
         <Keyword name="$BEGINDATA"  value="122880" />
         <Keyword name="$ENDDATA"  value="1683456" />
         <Keyword name="FILENAME"  value="" />
       </Keywords>
       <SampleNode name="AL2022-02-15.0012.mqd"  annotation=""  owningGroup=""  expanded="1"  sortPriority="10"  count="30000"  sampleID="7" >
         <Graph smoothing="0"  backColor="#ffffff"  foreColor="#000000"  type="Pseudocolor"  fast="1" >
           <Axis dimension="x"  name="FSC-A"  label=""  auto="auto" />
           <Axis dimension="y"  name="SSC-A"  label=""  auto="auto" />
           <GraphSettings level="5%"  smoothingHighResolution="1"  contourHighResolution="1"  histogramSmoothingCount="0"  graphResolution="256"  showOutliers="0"  drawLargeDots="0"  dotsToDraw="8000"  tint="le.chartfill.tinted.40"  lineWeight="le.lineweight.normal"  lineStyle="le.linestyle.solid" />
           <GraphEnvironment showGrid="0"  showAxes="tnlTNL"  showGates="1"  showFreqOnPlots="1"  showGateNameOnPlots="1"  showMedians="0"  showUncomped="0"  addEventParam="0"  lastYAxisName="" >
             <TextTraits font="SansSerif"  size="11"  name="Labels"  style="plain"  color="#000000"  background="#00ffffff"  just="left" />
             <TextTraits font="SansSerif"  size="11"  name="LayoutGates"  style="plain"  color="#000000"  background="#00ffffff"  just="left" />
             <TextTraits font="SansSerif"  size="9"  name="Numbers"  style="plain"  color="#000000"  background="#00ffffff"  just="left" />
             <TextTraits font="SansSerif"  size="9"  name="Legend"  style="plain"  color="#000000"  background="#00ffffff"  just="left" />
             <WindowPosition x="0"  y="0"  width="0"  height="0"  displayed="0"  panelState="" />
           </GraphEnvironment>
         </Graph>
         <Subpopulations>
           <Population name="macrophages"  annotation=""  owningGroup="All Samples"  expanded="1"  sortPriority="10"  count="26470" >
             <Graph smoothing="0"  backColor="#ffffff"  foreColor="#000000"  heatMapStatParameter="HDR-T"  type="Pseudocolor"  fast="1" >
               <Axis dimension="x"  name="FSC-A"  label=""  auto="auto" />
               <Axis dimension="y"  name="FSC-H"  label=""  auto="auto" />
               <GraphSettings level="5%"  smoothingHighResolution="1"  contourHighResolution="1"  histogramSmoothingCount="0"  graphResolution="256"  showOutliers="0"  drawLargeDots="0"  dotsToDraw="8000"  tint="le.chartfill.tinted.40"  lineWeight="le.lineweight.normal"  lineStyle="le.linestyle.solid" />
               <GraphEnvironment showGrid="0"  showAxes="tnlTNL"  showGates="1"  showFreqOnPlots="1"  showGateNameOnPlots="1"  showMedians="0"  showUncomped="0"  addEventParam="0"  lastYAxisName="" >
                 <TextTraits font="SansSerif"  size="11"  name="Labels"  style="plain"  color="#000000"  background="#00ffffff"  just="left" />
                 <TextTraits font="SansSerif"  size="11"  name="LayoutGates"  style="plain"  color="#000000"  background="#00ffffff"  just="left" />
                 <TextTraits font="SansSerif"  size="9"  name="Numbers"  style="plain"  color="#000000"  background="#00ffffff"  just="left" />
                 <TextTraits font="SansSerif"  size="9"  name="Legend"  style="plain"  color="#000000"  background="#00ffffff"  just="left" />
                 <WindowPosition x="197"  y="161"  width="510"  height="717"  displayed="0"  panelState="---" />
               </GraphEnvironment>
             </Graph>
             <Gate gating:id="ID391058397" >
               <gating:PolygonGate eventsInside="1"  annoOffsetX="64"  annoOffsetY="-68"  tint="#000000"  isTinted="0"  lineWeight="Normal"  userDefined="1"  quadId="-1"  gateResolution="256" >
                 <gating:dimension>
                   <data-type:fcs-dimension data-type:name="FSC-A" />
                 </gating:dimension>
                 <gating:dimension>
                   <data-type:fcs-dimension data-type:name="SSC-A" />
                 </gating:dimension>
                 <gating:vertex>
                   <gating:coordinate data-type:value="7.874015748" />
                   <gating:coordinate data-type:value="188.7550200803" />
                 </gating:vertex>
                 <gating:vertex>
                   <gating:coordinate data-type:value="185.0393700787" />
                   <gating:coordinate data-type:value="8.0321285141" />
                 </gating:vertex>
                 <gating:vertex>
                   <gating:coordinate data-type:value="996.062992126" />
                   <gating:coordinate data-type:value="8.0321285141" />
                 </gating:vertex>
                 <gating:vertex>
                   <gating:coordinate data-type:value="992.125984252" />
                   <gating:coordinate data-type:value="995.983935743" />
                 </gating:vertex>
                 <gating:vertex>
                   <gating:coordinate data-type:value="3.937007874" />
                   <gating:coordinate data-type:value="991.9678714859" />
                 </gating:vertex>
               </gating:PolygonGate>
             </Gate>
             <Subpopulations>
               <Population name="Single Cells"  annotation=""  owningGroup="All Samples"  expanded="1"  sortPriority="10"  count="23569" >
                 <Graph smoothing="0"  backColor="#ffffff"  foreColor="#000000"  heatMapStatParameter="HDR-T"  type="Pseudocolor"  fast="1" >
                   <Axis dimension="x"  name="SSC-W"  label=""  auto="auto" />
                   <Axis dimension="y"  name="SSC-A"  label=""  auto="auto" />
                   <GraphSettings level="5%"  smoothingHighResolution="1"  contourHighResolution="1"  histogramSmoothingCount="0"  graphResolution="256"  showOutliers="0"  drawLargeDots="0"  dotsToDraw="8000"  tint="le.chartfill.tinted.40"  lineWeight="le.lineweight.normal"  lineStyle="le.linestyle.solid" />
                   <GraphEnvironment showGrid="0"  showAxes="tnlTNL"  showGates="1"  showFreqOnPlots="1"  showGateNameOnPlots="1"  showMedians="0"  showUncomped="0"  addEventParam="0"  lastYAxisName="" >
                     <TextTraits font="SansSerif"  size="11"  name="Labels"  style="plain"  color="#000000"  background="#00ffffff"  just="left" />
                     <TextTraits font="SansSerif"  size="11"  name="LayoutGates"  style="plain"  color="#000000"  background="#00ffffff"  just="left" />
                     <TextTraits font="SansSerif"  size="9"  name="Numbers"  style="plain"  color="#000000"  background="#00ffffff"  just="left" />
                     <TextTraits font="SansSerif"  size="9"  name="Legend"  style="plain"  color="#000000"  background="#00ffffff"  just="left" />
                     <WindowPosition x="197"  y="161"  width="510"  height="717"  displayed="0"  panelState="---" />
                   </GraphEnvironment>
                 </Graph>
                 <Gate gating:id="ID1654946112"  gating:parent_id="ID391058397" >
                   <gating:PolygonGate eventsInside="1"  annoOffsetX="-27"  annoOffsetY="-28"  tint="#000000"  isTinted="0"  lineWeight="Normal"  userDefined="1"  quadId="-1"  gateResolution="256" >
                     <gating:dimension>
                       <data-type:fcs-dimension data-type:name="FSC-A" />
                     </gating:dimension>
                     <gating:dimension>
                       <data-type:fcs-dimension data-type:name="FSC-H" />
                     </gating:dimension>
                     <gating:vertex>
                       <gating:coordinate data-type:value="112.2994652406" />
                       <gating:coordinate data-type:value="85.7142857143" />
                     </gating:vertex>
                     <gating:vertex>
                       <gating:coordinate data-type:value="139.0374331551" />
                       <gating:coordinate data-type:value="62.3376623377" />
                     </gating:vertex>
                     <gating:vertex>
                       <gating:coordinate data-type:value="478.6096256684" />
                       <gating:coordinate data-type:value="251.9480519481" />
                     </gating:vertex>
                     <gating:vertex>
                       <gating:coordinate data-type:value="433.1550802139" />
                       <gating:coordinate data-type:value="272.7272727273" />
                     </gating:vertex>
                   </gating:PolygonGate>
                 </Gate>
                 <Subpopulations>
                   <Population name="Single Cells"  annotation=""  owningGroup="All Samples"  expanded="1"  sortPriority="10"  count="23025" >
                     <Graph smoothing="0"  backColor="#ffffff"  foreColor="#000000"  heatMapStatParameter="HDR-T"  type="Pseudocolor"  fast="1" >
                       <Axis dimension="x"  name="B1-A"  label=""  auto="auto" />
                       <Axis dimension="y"  name="SSC-A"  label=""  auto="auto" />
                       <GraphSettings level="5%"  smoothingHighResolution="1"  contourHighResolution="1"  histogramSmoothingCount="0"  graphResolution="256"  showOutliers="0"  drawLargeDots="0"  dotsToDraw="8000"  tint="le.chartfill.tinted.40"  lineWeight="le.lineweight.normal"  lineStyle="le.linestyle.solid" />
                       <GraphEnvironment showGrid="0"  showAxes="tnlTNL"  showGates="1"  showFreqOnPlots="1"  showGateNameOnPlots="1"  showMedians="0"  showUncomped="0"  addEventParam="0"  lastYAxisName="" >
                         <TextTraits font="SansSerif"  size="11"  name="Labels"  style="plain"  color="#000000"  background="#00ffffff"  just="left" />
                         <TextTraits font="SansSerif"  size="11"  name="LayoutGates"  style="plain"  color="#000000"  background="#00ffffff"  just="left" />
                         <TextTraits font="SansSerif"  size="9"  name="Numbers"  style="plain"  color="#000000"  background="#00ffffff"  just="left" />
                         <TextTraits font="SansSerif"  size="9"  name="Legend"  style="plain"  color="#000000"  background="#00ffffff"  just="left" />
                         <WindowPosition x="197"  y="109"  width="510"  height="717"  displayed="0"  panelState="---" />
                       </GraphEnvironment>
                     </Graph>
                     <Gate gating:id="ID1894763891"  gating:parent_id="ID1654946112" >
                       <gating:RectangleGate eventsInside="1"  annoOffsetX="-82"  annoOffsetY="23"  tint="#000000"  isTinted="0"  lineWeight="Normal"  userDefined="1"  percentX="0"  percentY="0" >
                         <gating:dimension gating:min="574.8663101604278"  gating:max="772.7272727272727" >
                           <data-type:fcs-dimension data-type:name="SSC-W" />
                         </gating:dimension>
                         <gating:dimension gating:min="26.041666666666668"  gating:max="684.8958333333334" >
                           <data-type:fcs-dimension data-type:name="SSC-A" />
                         </gating:dimension>
                       </gating:RectangleGate>
                     </Gate>
                     <Subpopulations>
                       <Population name="GFP+"  annotation=""  owningGroup="All Samples"  expanded="1"  sortPriority="10"  count="102" >
                         <Graph smoothing="0"  backColor="#ffffff"  foreColor="#000000"  heatMapStatParameter="HDR-T"  type="Pseudocolor"  fast="1" >
                           <Axis dimension="x"  name="B1-A"  label=""  auto="auto" />
                           <Axis dimension="y"  name="SSC-A"  label=""  auto="auto" />
                           <GraphSettings level="5%"  smoothingHighResolution="1"  contourHighResolution="1"  histogramSmoothingCount="0"  graphResolution="256"  showOutliers="0"  drawLargeDots="0"  dotsToDraw="8000"  tint="le.chartfill.tinted.40"  lineWeight="le.lineweight.normal"  lineStyle="le.linestyle.solid" />
                           <GraphEnvironment showGrid="0"  showAxes="tnlTNL"  showGates="1"  showFreqOnPlots="1"  showGateNameOnPlots="1"  showMedians="0"  showUncomped="0"  addEventParam="0"  lastYAxisName="" >
                             <TextTraits font="SansSerif"  size="11"  name="Labels"  style="plain"  color="#000000"  background="#00ffffff"  just="left" />
                             <TextTraits font="SansSerif"  size="11"  name="LayoutGates"  style="plain"  color="#000000"  background="#00ffffff"  just="left" />
                             <TextTraits font="SansSerif"  size="9"  name="Numbers"  style="plain"  color="#000000"  background="#00ffffff"  just="left" />
                             <TextTraits font="SansSerif"  size="9"  name="Legend"  style="plain"  color="#000000"  background="#00ffffff"  just="left" />
                             <WindowPosition x="197"  y="161"  width="510"  height="717"  displayed="1"  panelState="---" />
                           </GraphEnvironment>
                         </Graph>
                         <Gate gating:id="ID1862679245"  gating:parent_id="ID1894763891" >
                           <gating:PolygonGate eventsInside="1"  annoOffsetX="0"  annoOffsetY="0"  tint="#000000"  isTinted="0"  lineWeight="Normal"  userDefined="1"  quadId="-1"  gateResolution="256" >
                             <gating:dimension>
                               <data-type:fcs-dimension data-type:name="B1-A" />
                             </gating:dimension>
                             <gating:dimension>
                               <data-type:fcs-dimension data-type:name="SSC-A" />
                             </gating:dimension>
                             <gating:vertex>
                               <gating:coordinate data-type:value="1.5966457016" />
                               <gating:coordinate data-type:value="20.8333333333" />
                             </gating:vertex>
                             <gating:vertex>
                               <gating:coordinate data-type:value="6.7850148441" />
                               <gating:coordinate data-type:value="994.7916666667" />
                             </gating:vertex>
                             <gating:vertex>
                               <gating:coordinate data-type:value="3511.1917342151" />
                               <gating:coordinate data-type:value="994.7916666667" />
                             </gating:vertex>
                             <gating:vertex>
                               <gating:coordinate data-type:value="3620.9583502459" />
                               <gating:coordinate data-type:value="23.4375" />
                             </gating:vertex>
                           </gating:PolygonGate>
                         </Gate>
                       </Population>
                     </Subpopulations>
                   </Population>
                 </Subpopulations>
               </Population>
             </Subpopulations>
           </Population>
         </Subpopulations>
       </SampleNode>
     </Sample>
     <Sample>
       <DataSet uri="file:/Users/jadeyao/Library/CloudStorage/OneDrive-Personal/1-23%20by%20ZY_chikv%20and%20onnv%20infection%20in%20macrophages/raw%20data/Figure%201/FACS-primary%20macrophage%20infection%20with%20GFP-alphaviruses/2-15-22%20primary%20macrophage%20infection%20wiht%20GFP%20alphavirus_sinv%20rrv%20chikv%20onnv/2022-02-15/AL2022-02-15.0013.mqd"  sampleID="8" />
       <Transformations>
         <transforms:linear transforms:minRange="0"  transforms:maxRange="18.9965"  gain="1" >
           <data-type:parameter data-type:name="HDR-T" />
         </transforms:linear>
         <transforms:linear transforms:minRange="0"  transforms:maxRange="1000"  gain="1" >
           <data-type:parameter data-type:name="HDR-CE" />
         </transforms:linear>
         <transforms:linear transforms:minRange="0"  transforms:maxRange="1000"  gain="1" >
           <data-type:parameter data-type:name="HDR-SE" />
         </transforms:linear>
         <transforms:linear transforms:minRange="0"  transforms:maxRange="20"  gain="1" >
           <data-type:parameter data-type:name="HDR-V" />
         </transforms:linear>
         <transforms:linear transforms:minRange="0"  transforms:maxRange="1000"  gain="1" >
           <data-type:parameter data-type:name="FSC-A" />
         </transforms:linear>
         <transforms:linear transforms:minRange="0"  transforms:maxRange="1000"  gain="1" >
           <data-type:parameter data-type:name="FSC-H" />
         </transforms:linear>
         <transforms:linear transforms:minRange="0"  transforms:maxRange="1000"  gain="1" >
           <data-type:parameter data-type:name="FSC-W" />
         </transforms:linear>
         <transforms:linear transforms:minRange="0"  transforms:maxRange="1000"  gain="1" >
           <data-type:parameter data-type:name="SSC-A" />
         </transforms:linear>
         <transforms:linear transforms:minRange="0"  transforms:maxRange="1000"  gain="1" >
           <data-type:parameter data-type:name="SSC-H" />
         </transforms:linear>
         <transforms:linear transforms:minRange="0"  transforms:maxRange="1000"  gain="1" >
           <data-type:parameter data-type:name="SSC-W" />
         </transforms:linear>
         <transforms:log transforms:offset="0.1"  transforms:decades="5" >
           <data-type:parameter data-type:name="B1-A" />
         </transforms:log>
         <transforms:log transforms:offset="1"  transforms:decades="3" >
           <data-type:parameter data-type:name="B1-H" />
         </transforms:log>
         <transforms:log transforms:offset="1"  transforms:decades="3" >
           <data-type:parameter data-type:name="B1-W" />
         </transforms:log>
       </Transformations>
       <Keywords>
         <Keyword name="FJ_FCS_VERSION"  value="3.1" />
         <Keyword name="$EXP"  value="Mli lab" />
         <Keyword name="$SYS"  value="MACSQuantify,2.11.1907.19925" />
         <Keyword name="$CYT"  value="MACSQuant VYB,2.11.1907.19925" />
         <Keyword name="$CYTSN"  value="3149" />
         <Keyword name="$SRC"  value="primary macrophage alpha " />
         <Keyword name="$DATE"  value="2022-Feb-15" />
         <Keyword name="$BTIM"  value="18:06:21" />
         <Keyword name="$ETIM"  value="18:06:54" />
         <Keyword name="$TIMESTEP"  value="1" />
         <Keyword name="$LAST_MODIFIED"  value="2022-Feb-15 18:06:54" />
         <Keyword name="$LAST_MODIFIER"  value="Mli lab" />
         <Keyword name="$ORIGINALITY"  value="Original" />
         <Keyword name="$PLATENAME"  value="Chill 96 rack" />
         <Keyword name="$WELLID"  value="B4" />
         <Keyword name="$TR"  value="FSC,8.77722" />
         <Keyword name="$FIL"  value="AL2022-02-15.0013.mqd" />
         <Keyword name="$PAR"  value="13" />
         <Keyword name="$TOT"  value="30000" />
         <Keyword name="$ABRT"  value="0" />
         <Keyword name="$LOST"  value="0" />
         <Keyword name="$VOL"  value="3000" />
         <Keyword name="$MODE"  value="L" />
         <Keyword name="$DATATYPE"  value="F" />
         <Keyword name="$BYTEORD"  value="1,2,3,4" />
         <Keyword name="$P1N"  value="HDR-T" />
         <Keyword name="$P1B"  value="32" />
         <Keyword name="$P1E"  value="0.0,0.0" />
         <Keyword name="$P1D"  value="Linear,0,7.37988" />
         <Keyword name="$P1R"  value="7.37988" />
         <Keyword name="$P1G"  value="1" />
         <Keyword name="$P1S"  value="HDR-T" />
         <Keyword name="$P2N"  value="HDR-CE" />
         <Keyword name="$P2B"  value="32" />
         <Keyword name="$P2E"  value="0.0,0.0" />
         <Keyword name="$P2D"  value="Linear,0,1000" />
         <Keyword name="$P2R"  value="1000" />
         <Keyword name="$P2G"  value="1" />
         <Keyword name="$P2S"  value="HDR-CE" />
         <Keyword name="$P3N"  value="HDR-SE" />
         <Keyword name="$P3B"  value="32" />
         <Keyword name="$P3E"  value="0.0,0.0" />
         <Keyword name="$P3D"  value="Linear,0,1000" />
         <Keyword name="$P3R"  value="1000" />
         <Keyword name="$P3G"  value="1" />
         <Keyword name="$P3S"  value="HDR-SE" />
         <Keyword name="$P4N"  value="HDR-V" />
         <Keyword name="$P4B"  value="32" />
         <Keyword name="$P4E"  value="0.0,0.0" />
         <Keyword name="$P4D"  value="Linear,0,20" />
         <Keyword name="$P4R"  value="20" />
         <Keyword name="$P4G"  value="1" />
         <Keyword name="$P4S"  value="HDR-V" />
         <Keyword name="$P5N"  value="FSC-A" />
         <Keyword name="$P5B"  value="32" />
         <Keyword name="$P5E"  value="0.0,0.0" />
         <Keyword name="$P5D"  value="Linear,0,1000" />
         <Keyword name="$P5R"  value="1000" />
         <Keyword name="$P5G"  value="1" />
         <Keyword name="$P5S"  value="FSC-A" />
         <Keyword name="$P5F"  value="561_10 nm" />
         <Keyword name="$P5L"  value="561nm" />
         <Keyword name="$P5O"  value="100mW" />
         <Keyword name="$P5V"  value="293" />
         <Keyword name="$P5T"  value="-00" />
         <Keyword name="$P6N"  value="FSC-H" />
         <Keyword name="$P6B"  value="32" />
         <Keyword name="$P6E"  value="0.0,0.0" />
         <Keyword name="$P6D"  value="Linear,0,1000" />
         <Keyword name="$P6R"  value="1000" />
         <Keyword name="$P6G"  value="1" />
         <Keyword name="$P6S"  value="FSC-H" />
         <Keyword name="$P6F"  value="561_10 nm" />
         <Keyword name="$P6L"  value="561nm" />
         <Keyword name="$P6O"  value="100mW" />
         <Keyword name="$P6V"  value="293" />
         <Keyword name="$P6T"  value="-00" />
         <Keyword name="$P7N"  value="FSC-W" />
         <Keyword name="$P7B"  value="32" />
         <Keyword name="$P7E"  value="0.0,0.0" />
         <Keyword name="$P7D"  value="Linear,0,1000" />
         <Keyword name="$P7R"  value="1000" />
         <Keyword name="$P7G"  value="1" />
         <Keyword name="$P7S"  value="FSC-W" />
         <Keyword name="$P7F"  value="561_10 nm" />
         <Keyword name="$P7L"  value="561nm" />
         <Keyword name="$P7O"  value="100mW" />
         <Keyword name="$P7V"  value="293" />
         <Keyword name="$P7T"  value="-00" />
         <Keyword name="$P8N"  value="SSC-A" />
         <Keyword name="$P8B"  value="32" />
         <Keyword name="$P8E"  value="0.0,0.0" />
         <Keyword name="$P8D"  value="Linear,0,1000" />
         <Keyword name="$P8R"  value="1000" />
         <Keyword name="$P8G"  value="1" />
         <Keyword name="$P8S"  value="SSC-A" />
         <Keyword name="$P8F"  value="561_10 nm" />
         <Keyword name="$P8L"  value="561nm" />
         <Keyword name="$P8O"  value="100mW" />
         <Keyword name="$P8V"  value="335" />
         <Keyword name="$P8T"  value="-00" />
         <Keyword name="$P9N"  value="SSC-H" />
         <Keyword name="$P9B"  value="32" />
         <Keyword name="$P9E"  value="0.0,0.0" />
         <Keyword name="$P9D"  value="Linear,0,1000" />
         <Keyword name="$P9R"  value="1000" />
         <Keyword name="$P9G"  value="1" />
         <Keyword name="$P9S"  value="SSC-H" />
         <Keyword name="$P9F"  value="561_10 nm" />
         <Keyword name="$P9L"  value="561nm" />
         <Keyword name="$P9O"  value="100mW" />
         <Keyword name="$P9V"  value="335" />
         <Keyword name="$P9T"  value="-00" />
         <Keyword name="$P10N"  value="SSC-W" />
         <Keyword name="$P10B"  value="32" />
         <Keyword name="$P10E"  value="0.0,0.0" />
         <Keyword name="$P10D"  value="Linear,0,1000" />
         <Keyword name="$P10R"  value="1000" />
         <Keyword name="$P10G"  value="1" />
         <Keyword name="$P10S"  value="SSC-W" />
         <Keyword name="$P10F"  value="561_10 nm" />
         <Keyword name="$P10L"  value="561nm" />
         <Keyword name="$P10O"  value="100mW" />
         <Keyword name="$P10V"  value="335" />
         <Keyword name="$P10T"  value="-00" />
         <Keyword name="$P11N"  value="B1-A" />
         <Keyword name="$P11B"  value="32" />
         <Keyword name="$P11E"  value="0.0,0.0" />
         <Keyword name="$P11D"  value="Hyperlogarithmic,-1.0,1000" />
         <Keyword name="$P11R"  value="1000" />
         <Keyword name="$P11G"  value="1" />
         <Keyword name="$P11S"  value="GFP_FITC-A" />
         <Keyword name="$P11F"  value="525_50 nm" />
         <Keyword name="$P11L"  value="488nm" />
         <Keyword name="$P11O"  value="30mW" />
         <Keyword name="$P11V"  value="380" />
         <Keyword name="$P11T"  value="-01" />
         <Keyword name="$P12N"  value="B1-H" />
         <Keyword name="$P12B"  value="32" />
         <Keyword name="$P12E"  value="0.0,0.0" />
         <Keyword name="$P12D"  value="Hyperlogarithmic,-1.0,1000" />
         <Keyword name="$P12R"  value="1000" />
         <Keyword name="$P12G"  value="1" />
         <Keyword name="$P12S"  value="GFP_FITC-H" />
         <Keyword name="$P12F"  value="525_50 nm" />
         <Keyword name="$P12L"  value="488nm" />
         <Keyword name="$P12O"  value="30mW" />
         <Keyword name="$P12V"  value="380" />
         <Keyword name="$P12T"  value="-01" />
         <Keyword name="$P13N"  value="B1-W" />
         <Keyword name="$P13B"  value="32" />
         <Keyword name="$P13E"  value="0.0,0.0" />
         <Keyword name="$P13D"  value="Hyperlogarithmic,-1.0,1000" />
         <Keyword name="$P13R"  value="1000" />
         <Keyword name="$P13G"  value="1" />
         <Keyword name="$P13S"  value="GFP_FITC-W" />
         <Keyword name="$P13F"  value="525_50 nm" />
         <Keyword name="$P13L"  value="488nm" />
         <Keyword name="$P13O"  value="30mW" />
         <Keyword name="$P13V"  value="380" />
         <Keyword name="$P13T"  value="-01" />
         <Keyword name="$NEXTDATA"  value="0" />
         <Keyword name="$BEGINANALYSIS"  value="0" />
         <Keyword name="$ENDANALYSIS"  value="0" />
         <Keyword name="$BEGINSTEXT"  value="1686266" />
         <Keyword name="$ENDSTEXT"  value="1828517" />
         <Keyword name="$BEGINDATA"  value="122880" />
         <Keyword name="$ENDDATA"  value="1683456" />
         <Keyword name="FILENAME"  value="" />
       </Keywords>
       <SampleNode name="AL2022-02-15.0013.mqd"  annotation=""  owningGroup=""  expanded="1"  sortPriority="10"  count="30000"  sampleID="8" >
         <Graph smoothing="0"  backColor="#ffffff"  foreColor="#000000"  type="Pseudocolor"  fast="1" >
           <Axis dimension="x"  name="FSC-A"  label=""  auto="auto" />
           <Axis dimension="y"  name="SSC-A"  label=""  auto="auto" />
           <GraphSettings level="5%"  smoothingHighResolution="1"  contourHighResolution="1"  histogramSmoothingCount="0"  graphResolution="256"  showOutliers="0"  drawLargeDots="0"  dotsToDraw="8000"  tint="le.chartfill.tinted.40"  lineWeight="le.lineweight.normal"  lineStyle="le.linestyle.solid" />
           <GraphEnvironment showGrid="0"  showAxes="tnlTNL"  showGates="1"  showFreqOnPlots="1"  showGateNameOnPlots="1"  showMedians="0"  showUncomped="0"  addEventParam="0"  lastYAxisName="" >
             <TextTraits font="SansSerif"  size="11"  name="Labels"  style="plain"  color="#000000"  background="#00ffffff"  just="left" />
             <TextTraits font="SansSerif"  size="11"  name="LayoutGates"  style="plain"  color="#000000"  background="#00ffffff"  just="left" />
             <TextTraits font="SansSerif"  size="9"  name="Numbers"  style="plain"  color="#000000"  background="#00ffffff"  just="left" />
             <TextTraits font="SansSerif"  size="9"  name="Legend"  style="plain"  color="#000000"  background="#00ffffff"  just="left" />
             <WindowPosition x="0"  y="0"  width="0"  height="0"  displayed="0"  panelState="" />
           </GraphEnvironment>
         </Graph>
         <Subpopulations>
           <Population name="macrophages"  annotation=""  owningGroup="All Samples"  expanded="1"  sortPriority="10"  count="25549" >
             <Graph smoothing="0"  backColor="#ffffff"  foreColor="#000000"  heatMapStatParameter="HDR-T"  type="Pseudocolor"  fast="1" >
               <Axis dimension="x"  name="FSC-A"  label=""  auto="auto" />
               <Axis dimension="y"  name="FSC-H"  label=""  auto="auto" />
               <GraphSettings level="5%"  smoothingHighResolution="1"  contourHighResolution="1"  histogramSmoothingCount="0"  graphResolution="256"  showOutliers="0"  drawLargeDots="0"  dotsToDraw="8000"  tint="le.chartfill.tinted.40"  lineWeight="le.lineweight.normal"  lineStyle="le.linestyle.solid" />
               <GraphEnvironment showGrid="0"  showAxes="tnlTNL"  showGates="1"  showFreqOnPlots="1"  showGateNameOnPlots="1"  showMedians="0"  showUncomped="0"  addEventParam="0"  lastYAxisName="" >
                 <TextTraits font="SansSerif"  size="11"  name="Labels"  style="plain"  color="#000000"  background="#00ffffff"  just="left" />
                 <TextTraits font="SansSerif"  size="11"  name="LayoutGates"  style="plain"  color="#000000"  background="#00ffffff"  just="left" />
                 <TextTraits font="SansSerif"  size="9"  name="Numbers"  style="plain"  color="#000000"  background="#00ffffff"  just="left" />
                 <TextTraits font="SansSerif"  size="9"  name="Legend"  style="plain"  color="#000000"  background="#00ffffff"  just="left" />
                 <WindowPosition x="197"  y="161"  width="510"  height="717"  displayed="0"  panelState="---" />
               </GraphEnvironment>
             </Graph>
             <Gate gating:id="ID1169254990" >
               <gating:PolygonGate eventsInside="1"  annoOffsetX="64"  annoOffsetY="-68"  tint="#000000"  isTinted="0"  lineWeight="Normal"  userDefined="1"  quadId="-1"  gateResolution="256" >
                 <gating:dimension>
                   <data-type:fcs-dimension data-type:name="FSC-A" />
                 </gating:dimension>
                 <gating:dimension>
                   <data-type:fcs-dimension data-type:name="SSC-A" />
                 </gating:dimension>
                 <gating:vertex>
                   <gating:coordinate data-type:value="7.874015748" />
                   <gating:coordinate data-type:value="188.7550200803" />
                 </gating:vertex>
                 <gating:vertex>
                   <gating:coordinate data-type:value="185.0393700787" />
                   <gating:coordinate data-type:value="8.0321285141" />
                 </gating:vertex>
                 <gating:vertex>
                   <gating:coordinate data-type:value="996.062992126" />
                   <gating:coordinate data-type:value="8.0321285141" />
                 </gating:vertex>
                 <gating:vertex>
                   <gating:coordinate data-type:value="992.125984252" />
                   <gating:coordinate data-type:value="995.983935743" />
                 </gating:vertex>
                 <gating:vertex>
                   <gating:coordinate data-type:value="3.937007874" />
                   <gating:coordinate data-type:value="991.9678714859" />
                 </gating:vertex>
               </gating:PolygonGate>
             </Gate>
             <Subpopulations>
               <Population name="Single Cells"  annotation=""  owningGroup="All Samples"  expanded="1"  sortPriority="10"  count="22694" >
                 <Graph smoothing="0"  backColor="#ffffff"  foreColor="#000000"  heatMapStatParameter="HDR-T"  type="Pseudocolor"  fast="1" >
                   <Axis dimension="x"  name="SSC-W"  label=""  auto="auto" />
                   <Axis dimension="y"  name="SSC-A"  label=""  auto="auto" />
                   <GraphSettings level="5%"  smoothingHighResolution="1"  contourHighResolution="1"  histogramSmoothingCount="0"  graphResolution="256"  showOutliers="0"  drawLargeDots="0"  dotsToDraw="8000"  tint="le.chartfill.tinted.40"  lineWeight="le.lineweight.normal"  lineStyle="le.linestyle.solid" />
                   <GraphEnvironment showGrid="0"  showAxes="tnlTNL"  showGates="1"  showFreqOnPlots="1"  showGateNameOnPlots="1"  showMedians="0"  showUncomped="0"  addEventParam="0"  lastYAxisName="" >
                     <TextTraits font="SansSerif"  size="11"  name="Labels"  style="plain"  color="#000000"  background="#00ffffff"  just="left" />
                     <TextTraits font="SansSerif"  size="11"  name="LayoutGates"  style="plain"  color="#000000"  background="#00ffffff"  just="left" />
                     <TextTraits font="SansSerif"  size="9"  name="Numbers"  style="plain"  color="#000000"  background="#00ffffff"  just="left" />
                     <TextTraits font="SansSerif"  size="9"  name="Legend"  style="plain"  color="#000000"  background="#00ffffff"  just="left" />
                     <WindowPosition x="197"  y="161"  width="510"  height="717"  displayed="0"  panelState="---" />
                   </GraphEnvironment>
                 </Graph>
                 <Gate gating:id="ID1939862147"  gating:parent_id="ID1169254990" >
                   <gating:PolygonGate eventsInside="1"  annoOffsetX="-27"  annoOffsetY="-28"  tint="#000000"  isTinted="0"  lineWeight="Normal"  userDefined="1"  quadId="-1"  gateResolution="256" >
                     <gating:dimension>
                       <data-type:fcs-dimension data-type:name="FSC-A" />
                     </gating:dimension>
                     <gating:dimension>
                       <data-type:fcs-dimension data-type:name="FSC-H" />
                     </gating:dimension>
                     <gating:vertex>
                       <gating:coordinate data-type:value="112.2994652406" />
                       <gating:coordinate data-type:value="85.7142857143" />
                     </gating:vertex>
                     <gating:vertex>
                       <gating:coordinate data-type:value="139.0374331551" />
                       <gating:coordinate data-type:value="62.3376623377" />
                     </gating:vertex>
                     <gating:vertex>
                       <gating:coordinate data-type:value="478.6096256684" />
                       <gating:coordinate data-type:value="251.9480519481" />
                     </gating:vertex>
                     <gating:vertex>
                       <gating:coordinate data-type:value="433.1550802139" />
                       <gating:coordinate data-type:value="272.7272727273" />
                     </gating:vertex>
                   </gating:PolygonGate>
                 </Gate>
                 <Subpopulations>
                   <Population name="Single Cells"  annotation=""  owningGroup="All Samples"  expanded="1"  sortPriority="10"  count="22119" >
                     <Graph smoothing="0"  backColor="#ffffff"  foreColor="#000000"  heatMapStatParameter="HDR-T"  type="Pseudocolor"  fast="1" >
                       <Axis dimension="x"  name="B1-A"  label=""  auto="auto" />
                       <Axis dimension="y"  name="SSC-A"  label=""  auto="auto" />
                       <GraphSettings level="5%"  smoothingHighResolution="1"  contourHighResolution="1"  histogramSmoothingCount="0"  graphResolution="256"  showOutliers="0"  drawLargeDots="0"  dotsToDraw="8000"  tint="le.chartfill.tinted.40"  lineWeight="le.lineweight.normal"  lineStyle="le.linestyle.solid" />
                       <GraphEnvironment showGrid="0"  showAxes="tnlTNL"  showGates="1"  showFreqOnPlots="1"  showGateNameOnPlots="1"  showMedians="0"  showUncomped="0"  addEventParam="0"  lastYAxisName="" >
                         <TextTraits font="SansSerif"  size="11"  name="Labels"  style="plain"  color="#000000"  background="#00ffffff"  just="left" />
                         <TextTraits font="SansSerif"  size="11"  name="LayoutGates"  style="plain"  color="#000000"  background="#00ffffff"  just="left" />
                         <TextTraits font="SansSerif"  size="9"  name="Numbers"  style="plain"  color="#000000"  background="#00ffffff"  just="left" />
                         <TextTraits font="SansSerif"  size="9"  name="Legend"  style="plain"  color="#000000"  background="#00ffffff"  just="left" />
                         <WindowPosition x="197"  y="161"  width="510"  height="717"  displayed="0"  panelState="---" />
                       </GraphEnvironment>
                     </Graph>
                     <Gate gating:id="ID1575023178"  gating:parent_id="ID1939862147" >
                       <gating:RectangleGate eventsInside="1"  annoOffsetX="-82"  annoOffsetY="23"  tint="#000000"  isTinted="0"  lineWeight="Normal"  userDefined="1"  percentX="0"  percentY="0" >
                         <gating:dimension gating:min="574.8663101604278"  gating:max="772.7272727272727" >
                           <data-type:fcs-dimension data-type:name="SSC-W" />
                         </gating:dimension>
                         <gating:dimension gating:min="26.041666666666668"  gating:max="684.8958333333334" >
                           <data-type:fcs-dimension data-type:name="SSC-A" />
                         </gating:dimension>
                       </gating:RectangleGate>
                     </Gate>
                     <Subpopulations>
                       <Population name="GFP+"  annotation=""  owningGroup="All Samples"  expanded="1"  sortPriority="10"  count="104" >
                         <Graph smoothing="0"  backColor="#ffffff"  foreColor="#000000"  heatMapStatParameter="HDR-T"  type="Pseudocolor"  fast="1" >
                           <Axis dimension="x"  name="B1-A"  label=""  auto="auto" />
                           <Axis dimension="y"  name="SSC-A"  label=""  auto="auto" />
                           <GraphSettings level="5%"  smoothingHighResolution="1"  contourHighResolution="1"  histogramSmoothingCount="0"  graphResolution="256"  showOutliers="0"  drawLargeDots="0"  dotsToDraw="8000"  tint="le.chartfill.tinted.40"  lineWeight="le.lineweight.normal"  lineStyle="le.linestyle.solid" />
                           <GraphEnvironment showGrid="0"  showAxes="tnlTNL"  showGates="1"  showFreqOnPlots="1"  showGateNameOnPlots="1"  showMedians="0"  showUncomped="0"  addEventParam="0"  lastYAxisName="" >
                             <TextTraits font="SansSerif"  size="11"  name="Labels"  style="plain"  color="#000000"  background="#00ffffff"  just="left" />
                             <TextTraits font="SansSerif"  size="11"  name="LayoutGates"  style="plain"  color="#000000"  background="#00ffffff"  just="left" />
                             <TextTraits font="SansSerif"  size="9"  name="Numbers"  style="plain"  color="#000000"  background="#00ffffff"  just="left" />
                             <TextTraits font="SansSerif"  size="9"  name="Legend"  style="plain"  color="#000000"  background="#00ffffff"  just="left" />
                             <WindowPosition x="197"  y="161"  width="510"  height="717"  displayed="1"  panelState="---" />
                           </GraphEnvironment>
                         </Graph>
                         <Gate gating:id="ID665254768"  gating:parent_id="ID1575023178" >
                           <gating:PolygonGate eventsInside="1"  annoOffsetX="0"  annoOffsetY="0"  tint="#000000"  isTinted="0"  lineWeight="Normal"  userDefined="1"  quadId="-1"  gateResolution="256" >
                             <gating:dimension>
                               <data-type:fcs-dimension data-type:name="B1-A" />
                             </gating:dimension>
                             <gating:dimension>
                               <data-type:fcs-dimension data-type:name="SSC-A" />
                             </gating:dimension>
                             <gating:vertex>
                               <gating:coordinate data-type:value="1.5966457016" />
                               <gating:coordinate data-type:value="20.8333333333" />
                             </gating:vertex>
                             <gating:vertex>
                               <gating:coordinate data-type:value="6.7850148441" />
                               <gating:coordinate data-type:value="994.7916666667" />
                             </gating:vertex>
                             <gating:vertex>
                               <gating:coordinate data-type:value="3511.1917342151" />
                               <gating:coordinate data-type:value="994.7916666667" />
                             </gating:vertex>
                             <gating:vertex>
                               <gating:coordinate data-type:value="3620.9583502459" />
                               <gating:coordinate data-type:value="23.4375" />
                             </gating:vertex>
                           </gating:PolygonGate>
                         </Gate>
                       </Population>
                     </Subpopulations>
                   </Population>
                 </Subpopulations>
               </Population>
             </Subpopulations>
           </Population>
         </Subpopulations>
       </SampleNode>
     </Sample>
     <Sample>
       <DataSet uri="file:/Users/jadeyao/Library/CloudStorage/OneDrive-Personal/1-23%20by%20ZY_chikv%20and%20onnv%20infection%20in%20macrophages/raw%20data/Figure%201/FACS-primary%20macrophage%20infection%20with%20GFP-alphaviruses/2-15-22%20primary%20macrophage%20infection%20wiht%20GFP%20alphavirus_sinv%20rrv%20chikv%20onnv/2022-02-15/AL2022-02-15.0014.mqd"  sampleID="9" />
       <Transformations>
         <transforms:linear transforms:minRange="0"  transforms:maxRange="18.9965"  gain="1" >
           <data-type:parameter data-type:name="HDR-T" />
         </transforms:linear>
         <transforms:linear transforms:minRange="0"  transforms:maxRange="1000"  gain="1" >
           <data-type:parameter data-type:name="HDR-CE" />
         </transforms:linear>
         <transforms:linear transforms:minRange="0"  transforms:maxRange="1000"  gain="1" >
           <data-type:parameter data-type:name="HDR-SE" />
         </transforms:linear>
         <transforms:linear transforms:minRange="0"  transforms:maxRange="20"  gain="1" >
           <data-type:parameter data-type:name="HDR-V" />
         </transforms:linear>
         <transforms:linear transforms:minRange="0"  transforms:maxRange="1000"  gain="1" >
           <data-type:parameter data-type:name="FSC-A" />
         </transforms:linear>
         <transforms:linear transforms:minRange="0"  transforms:maxRange="1000"  gain="1" >
           <data-type:parameter data-type:name="FSC-H" />
         </transforms:linear>
         <transforms:linear transforms:minRange="0"  transforms:maxRange="1000"  gain="1" >
           <data-type:parameter data-type:name="FSC-W" />
         </transforms:linear>
         <transforms:linear transforms:minRange="0"  transforms:maxRange="1000"  gain="1" >
           <data-type:parameter data-type:name="SSC-A" />
         </transforms:linear>
         <transforms:linear transforms:minRange="0"  transforms:maxRange="1000"  gain="1" >
           <data-type:parameter data-type:name="SSC-H" />
         </transforms:linear>
         <transforms:linear transforms:minRange="0"  transforms:maxRange="1000"  gain="1" >
           <data-type:parameter data-type:name="SSC-W" />
         </transforms:linear>
         <transforms:log transforms:offset="0.1"  transforms:decades="5" >
           <data-type:parameter data-type:name="B1-A" />
         </transforms:log>
         <transforms:log transforms:offset="1"  transforms:decades="3" >
           <data-type:parameter data-type:name="B1-H" />
         </transforms:log>
         <transforms:log transforms:offset="1"  transforms:decades="3" >
           <data-type:parameter data-type:name="B1-W" />
         </transforms:log>
       </Transformations>
       <Keywords>
         <Keyword name="FJ_FCS_VERSION"  value="3.1" />
         <Keyword name="$EXP"  value="Mli lab" />
         <Keyword name="$SYS"  value="MACSQuantify,2.11.1907.19925" />
         <Keyword name="$CYT"  value="MACSQuant VYB,2.11.1907.19925" />
         <Keyword name="$CYTSN"  value="3149" />
         <Keyword name="$SRC"  value="primary macrophage alpha " />
         <Keyword name="$DATE"  value="2022-Feb-15" />
         <Keyword name="$BTIM"  value="18:07:23" />
         <Keyword name="$ETIM"  value="18:08:02" />
         <Keyword name="$TIMESTEP"  value="1" />
         <Keyword name="$LAST_MODIFIED"  value="2022-Feb-15 18:08:02" />
         <Keyword name="$LAST_MODIFIER"  value="Mli lab" />
         <Keyword name="$ORIGINALITY"  value="Original" />
         <Keyword name="$PLATENAME"  value="Chill 96 rack" />
         <Keyword name="$WELLID"  value="A5" />
         <Keyword name="$TR"  value="FSC,8.77722" />
         <Keyword name="$FIL"  value="AL2022-02-15.0014.mqd" />
         <Keyword name="$PAR"  value="13" />
         <Keyword name="$TOT"  value="30000" />
         <Keyword name="$ABRT"  value="0" />
         <Keyword name="$LOST"  value="0" />
         <Keyword name="$VOL"  value="6000" />
         <Keyword name="$MODE"  value="L" />
         <Keyword name="$DATATYPE"  value="F" />
         <Keyword name="$BYTEORD"  value="1,2,3,4" />
         <Keyword name="$P1N"  value="HDR-T" />
         <Keyword name="$P1B"  value="32" />
         <Keyword name="$P1E"  value="0.0,0.0" />
         <Keyword name="$P1D"  value="Linear,0,14.3553" />
         <Keyword name="$P1R"  value="14.3553" />
         <Keyword name="$P1G"  value="1" />
         <Keyword name="$P1S"  value="HDR-T" />
         <Keyword name="$P2N"  value="HDR-CE" />
         <Keyword name="$P2B"  value="32" />
         <Keyword name="$P2E"  value="0.0,0.0" />
         <Keyword name="$P2D"  value="Linear,0,1000" />
         <Keyword name="$P2R"  value="1000" />
         <Keyword name="$P2G"  value="1" />
         <Keyword name="$P2S"  value="HDR-CE" />
         <Keyword name="$P3N"  value="HDR-SE" />
         <Keyword name="$P3B"  value="32" />
         <Keyword name="$P3E"  value="0.0,0.0" />
         <Keyword name="$P3D"  value="Linear,0,1000" />
         <Keyword name="$P3R"  value="1000" />
         <Keyword name="$P3G"  value="1" />
         <Keyword name="$P3S"  value="HDR-SE" />
         <Keyword name="$P4N"  value="HDR-V" />
         <Keyword name="$P4B"  value="32" />
         <Keyword name="$P4E"  value="0.0,0.0" />
         <Keyword name="$P4D"  value="Linear,0,20" />
         <Keyword name="$P4R"  value="20" />
         <Keyword name="$P4G"  value="1" />
         <Keyword name="$P4S"  value="HDR-V" />
         <Keyword name="$P5N"  value="FSC-A" />
         <Keyword name="$P5B"  value="32" />
         <Keyword name="$P5E"  value="0.0,0.0" />
         <Keyword name="$P5D"  value="Linear,0,1000" />
         <Keyword name="$P5R"  value="1000" />
         <Keyword name="$P5G"  value="1" />
         <Keyword name="$P5S"  value="FSC-A" />
         <Keyword name="$P5F"  value="561_10 nm" />
         <Keyword name="$P5L"  value="561nm" />
         <Keyword name="$P5O"  value="100mW" />
         <Keyword name="$P5V"  value="293" />
         <Keyword name="$P5T"  value="-00" />
         <Keyword name="$P6N"  value="FSC-H" />
         <Keyword name="$P6B"  value="32" />
         <Keyword name="$P6E"  value="0.0,0.0" />
         <Keyword name="$P6D"  value="Linear,0,1000" />
         <Keyword name="$P6R"  value="1000" />
         <Keyword name="$P6G"  value="1" />
         <Keyword name="$P6S"  value="FSC-H" />
         <Keyword name="$P6F"  value="561_10 nm" />
         <Keyword name="$P6L"  value="561nm" />
         <Keyword name="$P6O"  value="100mW" />
         <Keyword name="$P6V"  value="293" />
         <Keyword name="$P6T"  value="-00" />
         <Keyword name="$P7N"  value="FSC-W" />
         <Keyword name="$P7B"  value="32" />
         <Keyword name="$P7E"  value="0.0,0.0" />
         <Keyword name="$P7D"  value="Linear,0,1000" />
         <Keyword name="$P7R"  value="1000" />
         <Keyword name="$P7G"  value="1" />
         <Keyword name="$P7S"  value="FSC-W" />
         <Keyword name="$P7F"  value="561_10 nm" />
         <Keyword name="$P7L"  value="561nm" />
         <Keyword name="$P7O"  value="100mW" />
         <Keyword name="$P7V"  value="293" />
         <Keyword name="$P7T"  value="-00" />
         <Keyword name="$P8N"  value="SSC-A" />
         <Keyword name="$P8B"  value="32" />
         <Keyword name="$P8E"  value="0.0,0.0" />
         <Keyword name="$P8D"  value="Linear,0,1000" />
         <Keyword name="$P8R"  value="1000" />
         <Keyword name="$P8G"  value="1" />
         <Keyword name="$P8S"  value="SSC-A" />
         <Keyword name="$P8F"  value="561_10 nm" />
         <Keyword name="$P8L"  value="561nm" />
         <Keyword name="$P8O"  value="100mW" />
         <Keyword name="$P8V"  value="335" />
         <Keyword name="$P8T"  value="-00" />
         <Keyword name="$P9N"  value="SSC-H" />
         <Keyword name="$P9B"  value="32" />
         <Keyword name="$P9E"  value="0.0,0.0" />
         <Keyword name="$P9D"  value="Linear,0,1000" />
         <Keyword name="$P9R"  value="1000" />
         <Keyword name="$P9G"  value="1" />
         <Keyword name="$P9S"  value="SSC-H" />
         <Keyword name="$P9F"  value="561_10 nm" />
         <Keyword name="$P9L"  value="561nm" />
         <Keyword name="$P9O"  value="100mW" />
         <Keyword name="$P9V"  value="335" />
         <Keyword name="$P9T"  value="-00" />
         <Keyword name="$P10N"  value="SSC-W" />
         <Keyword name="$P10B"  value="32" />
         <Keyword name="$P10E"  value="0.0,0.0" />
         <Keyword name="$P10D"  value="Linear,0,1000" />
         <Keyword name="$P10R"  value="1000" />
         <Keyword name="$P10G"  value="1" />
         <Keyword name="$P10S"  value="SSC-W" />
         <Keyword name="$P10F"  value="561_10 nm" />
         <Keyword name="$P10L"  value="561nm" />
         <Keyword name="$P10O"  value="100mW" />
         <Keyword name="$P10V"  value="335" />
         <Keyword name="$P10T"  value="-00" />
         <Keyword name="$P11N"  value="B1-A" />
         <Keyword name="$P11B"  value="32" />
         <Keyword name="$P11E"  value="0.0,0.0" />
         <Keyword name="$P11D"  value="Hyperlogarithmic,-1.0,1000" />
         <Keyword name="$P11R"  value="1000" />
         <Keyword name="$P11G"  value="1" />
         <Keyword name="$P11S"  value="GFP_FITC-A" />
         <Keyword name="$P11F"  value="525_50 nm" />
         <Keyword name="$P11L"  value="488nm" />
         <Keyword name="$P11O"  value="30mW" />
         <Keyword name="$P11V"  value="380" />
         <Keyword name="$P11T"  value="-01" />
         <Keyword name="$P12N"  value="B1-H" />
         <Keyword name="$P12B"  value="32" />
         <Keyword name="$P12E"  value="0.0,0.0" />
         <Keyword name="$P12D"  value="Hyperlogarithmic,-1.0,1000" />
         <Keyword name="$P12R"  value="1000" />
         <Keyword name="$P12G"  value="1" />
         <Keyword name="$P12S"  value="GFP_FITC-H" />
         <Keyword name="$P12F"  value="525_50 nm" />
         <Keyword name="$P12L"  value="488nm" />
         <Keyword name="$P12O"  value="30mW" />
         <Keyword name="$P12V"  value="380" />
         <Keyword name="$P12T"  value="-01" />
         <Keyword name="$P13N"  value="B1-W" />
         <Keyword name="$P13B"  value="32" />
         <Keyword name="$P13E"  value="0.0,0.0" />
         <Keyword name="$P13D"  value="Hyperlogarithmic,-1.0,1000" />
         <Keyword name="$P13R"  value="1000" />
         <Keyword name="$P13G"  value="1" />
         <Keyword name="$P13S"  value="GFP_FITC-W" />
         <Keyword name="$P13F"  value="525_50 nm" />
         <Keyword name="$P13L"  value="488nm" />
         <Keyword name="$P13O"  value="30mW" />
         <Keyword name="$P13V"  value="380" />
         <Keyword name="$P13T"  value="-01" />
         <Keyword name="$NEXTDATA"  value="0" />
         <Keyword name="$BEGINANALYSIS"  value="0" />
         <Keyword name="$ENDANALYSIS"  value="0" />
         <Keyword name="$BEGINSTEXT"  value="1686266" />
         <Keyword name="$ENDSTEXT"  value="1828525" />
         <Keyword name="$BEGINDATA"  value="122880" />
         <Keyword name="$ENDDATA"  value="1683456" />
         <Keyword name="FILENAME"  value="" />
       </Keywords>
       <SampleNode name="AL2022-02-15.0014.mqd"  annotation=""  owningGroup=""  expanded="1"  sortPriority="10"  count="30000"  sampleID="9" >
         <Graph smoothing="0"  backColor="#ffffff"  foreColor="#000000"  type="Pseudocolor"  fast="1" >
           <Axis dimension="x"  name="FSC-A"  label=""  auto="auto" />
           <Axis dimension="y"  name="SSC-A"  label=""  auto="auto" />
           <GraphSettings level="5%"  smoothingHighResolution="1"  contourHighResolution="1"  histogramSmoothingCount="0"  graphResolution="256"  showOutliers="0"  drawLargeDots="0"  dotsToDraw="8000"  tint="le.chartfill.tinted.40"  lineWeight="le.lineweight.normal"  lineStyle="le.linestyle.solid" />
           <GraphEnvironment showGrid="0"  showAxes="tnlTNL"  showGates="1"  showFreqOnPlots="1"  showGateNameOnPlots="1"  showMedians="0"  showUncomped="0"  addEventParam="0"  lastYAxisName="" >
             <TextTraits font="SansSerif"  size="11"  name="Labels"  style="plain"  color="#000000"  background="#00ffffff"  just="left" />
             <TextTraits font="SansSerif"  size="11"  name="LayoutGates"  style="plain"  color="#000000"  background="#00ffffff"  just="left" />
             <TextTraits font="SansSerif"  size="9"  name="Numbers"  style="plain"  color="#000000"  background="#00ffffff"  just="left" />
             <TextTraits font="SansSerif"  size="9"  name="Legend"  style="plain"  color="#000000"  background="#00ffffff"  just="left" />
             <WindowPosition x="0"  y="0"  width="0"  height="0"  displayed="0"  panelState="" />
           </GraphEnvironment>
         </Graph>
         <Subpopulations>
           <Population name="macrophages"  annotation=""  owningGroup="All Samples"  expanded="1"  sortPriority="10"  count="25201" >
             <Graph smoothing="0"  backColor="#ffffff"  foreColor="#000000"  heatMapStatParameter="HDR-T"  type="Pseudocolor"  fast="1" >
               <Axis dimension="x"  name="FSC-A"  label=""  auto="auto" />
               <Axis dimension="y"  name="FSC-H"  label=""  auto="auto" />
               <GraphSettings level="5%"  smoothingHighResolution="1"  contourHighResolution="1"  histogramSmoothingCount="0"  graphResolution="256"  showOutliers="0"  drawLargeDots="0"  dotsToDraw="8000"  tint="le.chartfill.tinted.40"  lineWeight="le.lineweight.normal"  lineStyle="le.linestyle.solid" />
               <GraphEnvironment showGrid="0"  showAxes="tnlTNL"  showGates="1"  showFreqOnPlots="1"  showGateNameOnPlots="1"  showMedians="0"  showUncomped="0"  addEventParam="0"  lastYAxisName="" >
                 <TextTraits font="SansSerif"  size="11"  name="Labels"  style="plain"  color="#000000"  background="#00ffffff"  just="left" />
                 <TextTraits font="SansSerif"  size="11"  name="LayoutGates"  style="plain"  color="#000000"  background="#00ffffff"  just="left" />
                 <TextTraits font="SansSerif"  size="9"  name="Numbers"  style="plain"  color="#000000"  background="#00ffffff"  just="left" />
                 <TextTraits font="SansSerif"  size="9"  name="Legend"  style="plain"  color="#000000"  background="#00ffffff"  just="left" />
                 <WindowPosition x="197"  y="161"  width="510"  height="717"  displayed="0"  panelState="---" />
               </GraphEnvironment>
             </Graph>
             <Gate gating:id="ID638723210" >
               <gating:PolygonGate eventsInside="1"  annoOffsetX="64"  annoOffsetY="-68"  tint="#000000"  isTinted="0"  lineWeight="Normal"  userDefined="1"  quadId="-1"  gateResolution="256" >
                 <gating:dimension>
                   <data-type:fcs-dimension data-type:name="FSC-A" />
                 </gating:dimension>
                 <gating:dimension>
                   <data-type:fcs-dimension data-type:name="SSC-A" />
                 </gating:dimension>
                 <gating:vertex>
                   <gating:coordinate data-type:value="7.874015748" />
                   <gating:coordinate data-type:value="188.7550200803" />
                 </gating:vertex>
                 <gating:vertex>
                   <gating:coordinate data-type:value="185.0393700787" />
                   <gating:coordinate data-type:value="8.0321285141" />
                 </gating:vertex>
                 <gating:vertex>
                   <gating:coordinate data-type:value="996.062992126" />
                   <gating:coordinate data-type:value="8.0321285141" />
                 </gating:vertex>
                 <gating:vertex>
                   <gating:coordinate data-type:value="992.125984252" />
                   <gating:coordinate data-type:value="995.983935743" />
                 </gating:vertex>
                 <gating:vertex>
                   <gating:coordinate data-type:value="3.937007874" />
                   <gating:coordinate data-type:value="991.9678714859" />
                 </gating:vertex>
               </gating:PolygonGate>
             </Gate>
             <Subpopulations>
               <Population name="Single Cells"  annotation=""  owningGroup="All Samples"  expanded="1"  sortPriority="10"  count="22664" >
                 <Graph smoothing="0"  backColor="#ffffff"  foreColor="#000000"  heatMapStatParameter="HDR-T"  type="Pseudocolor"  fast="1" >
                   <Axis dimension="x"  name="SSC-W"  label=""  auto="auto" />
                   <Axis dimension="y"  name="SSC-A"  label=""  auto="auto" />
                   <GraphSettings level="5%"  smoothingHighResolution="1"  contourHighResolution="1"  histogramSmoothingCount="0"  graphResolution="256"  showOutliers="0"  drawLargeDots="0"  dotsToDraw="8000"  tint="le.chartfill.tinted.40"  lineWeight="le.lineweight.normal"  lineStyle="le.linestyle.solid" />
                   <GraphEnvironment showGrid="0"  showAxes="tnlTNL"  showGates="1"  showFreqOnPlots="1"  showGateNameOnPlots="1"  showMedians="0"  showUncomped="0"  addEventParam="0"  lastYAxisName="" >
                     <TextTraits font="SansSerif"  size="11"  name="Labels"  style="plain"  color="#000000"  background="#00ffffff"  just="left" />
                     <TextTraits font="SansSerif"  size="11"  name="LayoutGates"  style="plain"  color="#000000"  background="#00ffffff"  just="left" />
                     <TextTraits font="SansSerif"  size="9"  name="Numbers"  style="plain"  color="#000000"  background="#00ffffff"  just="left" />
                     <TextTraits font="SansSerif"  size="9"  name="Legend"  style="plain"  color="#000000"  background="#00ffffff"  just="left" />
                     <WindowPosition x="197"  y="161"  width="510"  height="717"  displayed="0"  panelState="---" />
                   </GraphEnvironment>
                 </Graph>
                 <Gate gating:id="ID1617542216"  gating:parent_id="ID638723210" >
                   <gating:PolygonGate eventsInside="1"  annoOffsetX="-27"  annoOffsetY="-28"  tint="#000000"  isTinted="0"  lineWeight="Normal"  userDefined="1"  quadId="-1"  gateResolution="256" >
                     <gating:dimension>
                       <data-type:fcs-dimension data-type:name="FSC-A" />
                     </gating:dimension>
                     <gating:dimension>
                       <data-type:fcs-dimension data-type:name="FSC-H" />
                     </gating:dimension>
                     <gating:vertex>
                       <gating:coordinate data-type:value="112.2994652406" />
                       <gating:coordinate data-type:value="85.7142857143" />
                     </gating:vertex>
                     <gating:vertex>
                       <gating:coordinate data-type:value="139.0374331551" />
                       <gating:coordinate data-type:value="62.3376623377" />
                     </gating:vertex>
                     <gating:vertex>
                       <gating:coordinate data-type:value="478.6096256684" />
                       <gating:coordinate data-type:value="251.9480519481" />
                     </gating:vertex>
                     <gating:vertex>
                       <gating:coordinate data-type:value="433.1550802139" />
                       <gating:coordinate data-type:value="272.7272727273" />
                     </gating:vertex>
                   </gating:PolygonGate>
                 </Gate>
                 <Subpopulations>
                   <Population name="Single Cells"  annotation=""  owningGroup="All Samples"  expanded="1"  sortPriority="10"  count="22171" >
                     <Graph smoothing="0"  backColor="#ffffff"  foreColor="#000000"  heatMapStatParameter="HDR-T"  type="Pseudocolor"  fast="1" >
                       <Axis dimension="x"  name="B1-A"  label=""  auto="auto" />
                       <Axis dimension="y"  name="SSC-A"  label=""  auto="auto" />
                       <GraphSettings level="5%"  smoothingHighResolution="1"  contourHighResolution="1"  histogramSmoothingCount="0"  graphResolution="256"  showOutliers="0"  drawLargeDots="0"  dotsToDraw="8000"  tint="le.chartfill.tinted.40"  lineWeight="le.lineweight.normal"  lineStyle="le.linestyle.solid" />
                       <GraphEnvironment showGrid="0"  showAxes="tnlTNL"  showGates="1"  showFreqOnPlots="1"  showGateNameOnPlots="1"  showMedians="0"  showUncomped="0"  addEventParam="0"  lastYAxisName="" >
                         <TextTraits font="SansSerif"  size="11"  name="Labels"  style="plain"  color="#000000"  background="#00ffffff"  just="left" />
                         <TextTraits font="SansSerif"  size="11"  name="LayoutGates"  style="plain"  color="#000000"  background="#00ffffff"  just="left" />
                         <TextTraits font="SansSerif"  size="9"  name="Numbers"  style="plain"  color="#000000"  background="#00ffffff"  just="left" />
                         <TextTraits font="SansSerif"  size="9"  name="Legend"  style="plain"  color="#000000"  background="#00ffffff"  just="left" />
                         <WindowPosition x="197"  y="161"  width="510"  height="717"  displayed="0"  panelState="---" />
                       </GraphEnvironment>
                     </Graph>
                     <Gate gating:id="ID612653539"  gating:parent_id="ID1617542216" >
                       <gating:RectangleGate eventsInside="1"  annoOffsetX="-82"  annoOffsetY="23"  tint="#000000"  isTinted="0"  lineWeight="Normal"  userDefined="1"  percentX="0"  percentY="0" >
                         <gating:dimension gating:min="574.8663101604278"  gating:max="772.7272727272727" >
                           <data-type:fcs-dimension data-type:name="SSC-W" />
                         </gating:dimension>
                         <gating:dimension gating:min="26.041666666666668"  gating:max="684.8958333333334" >
                           <data-type:fcs-dimension data-type:name="SSC-A" />
                         </gating:dimension>
                       </gating:RectangleGate>
                     </Gate>
                     <Subpopulations>
                       <Population name="GFP+"  annotation=""  owningGroup="All Samples"  expanded="1"  sortPriority="10"  count="144" >
                         <Graph smoothing="0"  backColor="#ffffff"  foreColor="#000000"  heatMapStatParameter="HDR-T"  type="Pseudocolor"  fast="1" >
                           <Axis dimension="x"  name="B1-A"  label=""  auto="auto" />
                           <Axis dimension="y"  name="SSC-A"  label=""  auto="auto" />
                           <GraphSettings level="5%"  smoothingHighResolution="1"  contourHighResolution="1"  histogramSmoothingCount="0"  graphResolution="256"  showOutliers="0"  drawLargeDots="0"  dotsToDraw="8000"  tint="le.chartfill.tinted.40"  lineWeight="le.lineweight.normal"  lineStyle="le.linestyle.solid" />
                           <GraphEnvironment showGrid="0"  showAxes="tnlTNL"  showGates="1"  showFreqOnPlots="1"  showGateNameOnPlots="1"  showMedians="0"  showUncomped="0"  addEventParam="0"  lastYAxisName="" >
                             <TextTraits font="SansSerif"  size="11"  name="Labels"  style="plain"  color="#000000"  background="#00ffffff"  just="left" />
                             <TextTraits font="SansSerif"  size="11"  name="LayoutGates"  style="plain"  color="#000000"  background="#00ffffff"  just="left" />
                             <TextTraits font="SansSerif"  size="9"  name="Numbers"  style="plain"  color="#000000"  background="#00ffffff"  just="left" />
                             <TextTraits font="SansSerif"  size="9"  name="Legend"  style="plain"  color="#000000"  background="#00ffffff"  just="left" />
                             <WindowPosition x="197"  y="161"  width="510"  height="717"  displayed="1"  panelState="---" />
                           </GraphEnvironment>
                         </Graph>
                         <Gate gating:id="ID1495334823"  gating:parent_id="ID612653539" >
                           <gating:PolygonGate eventsInside="1"  annoOffsetX="0"  annoOffsetY="0"  tint="#000000"  isTinted="0"  lineWeight="Normal"  userDefined="1"  quadId="-1"  gateResolution="256" >
                             <gating:dimension>
                               <data-type:fcs-dimension data-type:name="B1-A" />
                             </gating:dimension>
                             <gating:dimension>
                               <data-type:fcs-dimension data-type:name="SSC-A" />
                             </gating:dimension>
                             <gating:vertex>
                               <gating:coordinate data-type:value="1.5966457016" />
                               <gating:coordinate data-type:value="20.8333333333" />
                             </gating:vertex>
                             <gating:vertex>
                               <gating:coordinate data-type:value="6.7850148441" />
                               <gating:coordinate data-type:value="994.7916666667" />
                             </gating:vertex>
                             <gating:vertex>
                               <gating:coordinate data-type:value="3511.1917342151" />
                               <gating:coordinate data-type:value="994.7916666667" />
                             </gating:vertex>
                             <gating:vertex>
                               <gating:coordinate data-type:value="3620.9583502459" />
                               <gating:coordinate data-type:value="23.4375" />
                             </gating:vertex>
                           </gating:PolygonGate>
                         </Gate>
                       </Population>
                     </Subpopulations>
                   </Population>
                 </Subpopulations>
               </Population>
             </Subpopulations>
           </Population>
         </Subpopulations>
       </SampleNode>
     </Sample>
     <Sample>
       <DataSet uri="file:/Users/jadeyao/Library/CloudStorage/OneDrive-Personal/1-23%20by%20ZY_chikv%20and%20onnv%20infection%20in%20macrophages/raw%20data/Figure%201/FACS-primary%20macrophage%20infection%20with%20GFP-alphaviruses/2-15-22%20primary%20macrophage%20infection%20wiht%20GFP%20alphavirus_sinv%20rrv%20chikv%20onnv/2022-02-15/AL2022-02-15.0015.mqd"  sampleID="10" />
       <Transformations>
         <transforms:linear transforms:minRange="0"  transforms:maxRange="18.9965"  gain="1" >
           <data-type:parameter data-type:name="HDR-T" />
         </transforms:linear>
         <transforms:linear transforms:minRange="0"  transforms:maxRange="1000"  gain="1" >
           <data-type:parameter data-type:name="HDR-CE" />
         </transforms:linear>
         <transforms:linear transforms:minRange="0"  transforms:maxRange="1000"  gain="1" >
           <data-type:parameter data-type:name="HDR-SE" />
         </transforms:linear>
         <transforms:linear transforms:minRange="0"  transforms:maxRange="20"  gain="1" >
           <data-type:parameter data-type:name="HDR-V" />
         </transforms:linear>
         <transforms:linear transforms:minRange="0"  transforms:maxRange="1000"  gain="1" >
           <data-type:parameter data-type:name="FSC-A" />
         </transforms:linear>
         <transforms:linear transforms:minRange="0"  transforms:maxRange="1000"  gain="1" >
           <data-type:parameter data-type:name="FSC-H" />
         </transforms:linear>
         <transforms:linear transforms:minRange="0"  transforms:maxRange="1000"  gain="1" >
           <data-type:parameter data-type:name="FSC-W" />
         </transforms:linear>
         <transforms:linear transforms:minRange="0"  transforms:maxRange="1000"  gain="1" >
           <data-type:parameter data-type:name="SSC-A" />
         </transforms:linear>
         <transforms:linear transforms:minRange="0"  transforms:maxRange="1000"  gain="1" >
           <data-type:parameter data-type:name="SSC-H" />
         </transforms:linear>
         <transforms:linear transforms:minRange="0"  transforms:maxRange="1000"  gain="1" >
           <data-type:parameter data-type:name="SSC-W" />
         </transforms:linear>
         <transforms:log transforms:offset="0.1"  transforms:decades="5" >
           <data-type:parameter data-type:name="B1-A" />
         </transforms:log>
         <transforms:log transforms:offset="1"  transforms:decades="3" >
           <data-type:parameter data-type:name="B1-H" />
         </transforms:log>
         <transforms:log transforms:offset="1"  transforms:decades="3" >
           <data-type:parameter data-type:name="B1-W" />
         </transforms:log>
       </Transformations>
       <Keywords>
         <Keyword name="FJ_FCS_VERSION"  value="3.1" />
         <Keyword name="$EXP"  value="Mli lab" />
         <Keyword name="$SYS"  value="MACSQuantify,2.11.1907.19925" />
         <Keyword name="$CYT"  value="MACSQuant VYB,2.11.1907.19925" />
         <Keyword name="$CYTSN"  value="3149" />
         <Keyword name="$SRC"  value="primary macrophage alpha " />
         <Keyword name="$DATE"  value="2022-Feb-15" />
         <Keyword name="$BTIM"  value="18:08:31" />
         <Keyword name="$ETIM"  value="18:09:05" />
         <Keyword name="$TIMESTEP"  value="1" />
         <Keyword name="$LAST_MODIFIED"  value="2022-Feb-15 18:09:05" />
         <Keyword name="$LAST_MODIFIER"  value="Mli lab" />
         <Keyword name="$ORIGINALITY"  value="Original" />
         <Keyword name="$PLATENAME"  value="Chill 96 rack" />
         <Keyword name="$WELLID"  value="B5" />
         <Keyword name="$TR"  value="FSC,8.77722" />
         <Keyword name="$FIL"  value="AL2022-02-15.0015.mqd" />
         <Keyword name="$PAR"  value="13" />
         <Keyword name="$TOT"  value="30000" />
         <Keyword name="$ABRT"  value="0" />
         <Keyword name="$LOST"  value="0" />
         <Keyword name="$VOL"  value="4000" />
         <Keyword name="$MODE"  value="L" />
         <Keyword name="$DATATYPE"  value="F" />
         <Keyword name="$BYTEORD"  value="1,2,3,4" />
         <Keyword name="$P1N"  value="HDR-T" />
         <Keyword name="$P1B"  value="32" />
         <Keyword name="$P1E"  value="0.0,0.0" />
         <Keyword name="$P1D"  value="Linear,0,9.37974" />
         <Keyword name="$P1R"  value="9.37974" />
         <Keyword name="$P1G"  value="1" />
         <Keyword name="$P1S"  value="HDR-T" />
         <Keyword name="$P2N"  value="HDR-CE" />
         <Keyword name="$P2B"  value="32" />
         <Keyword name="$P2E"  value="0.0,0.0" />
         <Keyword name="$P2D"  value="Linear,0,1000" />
         <Keyword name="$P2R"  value="1000" />
         <Keyword name="$P2G"  value="1" />
         <Keyword name="$P2S"  value="HDR-CE" />
         <Keyword name="$P3N"  value="HDR-SE" />
         <Keyword name="$P3B"  value="32" />
         <Keyword name="$P3E"  value="0.0,0.0" />
         <Keyword name="$P3D"  value="Linear,0,1000" />
         <Keyword name="$P3R"  value="1000" />
         <Keyword name="$P3G"  value="1" />
         <Keyword name="$P3S"  value="HDR-SE" />
         <Keyword name="$P4N"  value="HDR-V" />
         <Keyword name="$P4B"  value="32" />
         <Keyword name="$P4E"  value="0.0,0.0" />
         <Keyword name="$P4D"  value="Linear,0,20" />
         <Keyword name="$P4R"  value="20" />
         <Keyword name="$P4G"  value="1" />
         <Keyword name="$P4S"  value="HDR-V" />
         <Keyword name="$P5N"  value="FSC-A" />
         <Keyword name="$P5B"  value="32" />
         <Keyword name="$P5E"  value="0.0,0.0" />
         <Keyword name="$P5D"  value="Linear,0,1000" />
         <Keyword name="$P5R"  value="1000" />
         <Keyword name="$P5G"  value="1" />
         <Keyword name="$P5S"  value="FSC-A" />
         <Keyword name="$P5F"  value="561_10 nm" />
         <Keyword name="$P5L"  value="561nm" />
         <Keyword name="$P5O"  value="100mW" />
         <Keyword name="$P5V"  value="293" />
         <Keyword name="$P5T"  value="-00" />
         <Keyword name="$P6N"  value="FSC-H" />
         <Keyword name="$P6B"  value="32" />
         <Keyword name="$P6E"  value="0.0,0.0" />
         <Keyword name="$P6D"  value="Linear,0,1000" />
         <Keyword name="$P6R"  value="1000" />
         <Keyword name="$P6G"  value="1" />
         <Keyword name="$P6S"  value="FSC-H" />
         <Keyword name="$P6F"  value="561_10 nm" />
         <Keyword name="$P6L"  value="561nm" />
         <Keyword name="$P6O"  value="100mW" />
         <Keyword name="$P6V"  value="293" />
         <Keyword name="$P6T"  value="-00" />
         <Keyword name="$P7N"  value="FSC-W" />
         <Keyword name="$P7B"  value="32" />
         <Keyword name="$P7E"  value="0.0,0.0" />
         <Keyword name="$P7D"  value="Linear,0,1000" />
         <Keyword name="$P7R"  value="1000" />
         <Keyword name="$P7G"  value="1" />
         <Keyword name="$P7S"  value="FSC-W" />
         <Keyword name="$P7F"  value="561_10 nm" />
         <Keyword name="$P7L"  value="561nm" />
         <Keyword name="$P7O"  value="100mW" />
         <Keyword name="$P7V"  value="293" />
         <Keyword name="$P7T"  value="-00" />
         <Keyword name="$P8N"  value="SSC-A" />
         <Keyword name="$P8B"  value="32" />
         <Keyword name="$P8E"  value="0.0,0.0" />
         <Keyword name="$P8D"  value="Linear,0,1000" />
         <Keyword name="$P8R"  value="1000" />
         <Keyword name="$P8G"  value="1" />
         <Keyword name="$P8S"  value="SSC-A" />
         <Keyword name="$P8F"  value="561_10 nm" />
         <Keyword name="$P8L"  value="561nm" />
         <Keyword name="$P8O"  value="100mW" />
         <Keyword name="$P8V"  value="335" />
         <Keyword name="$P8T"  value="-00" />
         <Keyword name="$P9N"  value="SSC-H" />
         <Keyword name="$P9B"  value="32" />
         <Keyword name="$P9E"  value="0.0,0.0" />
         <Keyword name="$P9D"  value="Linear,0,1000" />
         <Keyword name="$P9R"  value="1000" />
         <Keyword name="$P9G"  value="1" />
         <Keyword name="$P9S"  value="SSC-H" />
         <Keyword name="$P9F"  value="561_10 nm" />
         <Keyword name="$P9L"  value="561nm" />
         <Keyword name="$P9O"  value="100mW" />
         <Keyword name="$P9V"  value="335" />
         <Keyword name="$P9T"  value="-00" />
         <Keyword name="$P10N"  value="SSC-W" />
         <Keyword name="$P10B"  value="32" />
         <Keyword name="$P10E"  value="0.0,0.0" />
         <Keyword name="$P10D"  value="Linear,0,1000" />
         <Keyword name="$P10R"  value="1000" />
         <Keyword name="$P10G"  value="1" />
         <Keyword name="$P10S"  value="SSC-W" />
         <Keyword name="$P10F"  value="561_10 nm" />
         <Keyword name="$P10L"  value="561nm" />
         <Keyword name="$P10O"  value="100mW" />
         <Keyword name="$P10V"  value="335" />
         <Keyword name="$P10T"  value="-00" />
         <Keyword name="$P11N"  value="B1-A" />
         <Keyword name="$P11B"  value="32" />
         <Keyword name="$P11E"  value="0.0,0.0" />
         <Keyword name="$P11D"  value="Hyperlogarithmic,-1.0,1000" />
         <Keyword name="$P11R"  value="1000" />
         <Keyword name="$P11G"  value="1" />
         <Keyword name="$P11S"  value="GFP_FITC-A" />
         <Keyword name="$P11F"  value="525_50 nm" />
         <Keyword name="$P11L"  value="488nm" />
         <Keyword name="$P11O"  value="30mW" />
         <Keyword name="$P11V"  value="380" />
         <Keyword name="$P11T"  value="-01" />
         <Keyword name="$P12N"  value="B1-H" />
         <Keyword name="$P12B"  value="32" />
         <Keyword name="$P12E"  value="0.0,0.0" />
         <Keyword name="$P12D"  value="Hyperlogarithmic,-1.0,1000" />
         <Keyword name="$P12R"  value="1000" />
         <Keyword name="$P12G"  value="1" />
         <Keyword name="$P12S"  value="GFP_FITC-H" />
         <Keyword name="$P12F"  value="525_50 nm" />
         <Keyword name="$P12L"  value="488nm" />
         <Keyword name="$P12O"  value="30mW" />
         <Keyword name="$P12V"  value="380" />
         <Keyword name="$P12T"  value="-01" />
         <Keyword name="$P13N"  value="B1-W" />
         <Keyword name="$P13B"  value="32" />
         <Keyword name="$P13E"  value="0.0,0.0" />
         <Keyword name="$P13D"  value="Hyperlogarithmic,-1.0,1000" />
         <Keyword name="$P13R"  value="1000" />
         <Keyword name="$P13G"  value="1" />
         <Keyword name="$P13S"  value="GFP_FITC-W" />
         <Keyword name="$P13F"  value="525_50 nm" />
         <Keyword name="$P13L"  value="488nm" />
         <Keyword name="$P13O"  value="30mW" />
         <Keyword name="$P13V"  value="380" />
         <Keyword name="$P13T"  value="-01" />
         <Keyword name="$NEXTDATA"  value="0" />
         <Keyword name="$BEGINANALYSIS"  value="0" />
         <Keyword name="$ENDANALYSIS"  value="0" />
         <Keyword name="$BEGINSTEXT"  value="1686266" />
         <Keyword name="$ENDSTEXT"  value="1828525" />
         <Keyword name="$BEGINDATA"  value="122880" />
         <Keyword name="$ENDDATA"  value="1683456" />
         <Keyword name="FILENAME"  value="" />
       </Keywords>
       <SampleNode name="AL2022-02-15.0015.mqd"  annotation=""  owningGroup=""  expanded="1"  sortPriority="10"  count="30000"  sampleID="10" >
         <Graph smoothing="0"  backColor="#ffffff"  foreColor="#000000"  type="Pseudocolor"  fast="1" >
           <Axis dimension="x"  name="FSC-A"  label=""  auto="auto" />
           <Axis dimension="y"  name="SSC-A"  label=""  auto="auto" />
           <GraphSettings level="5%"  smoothingHighResolution="1"  contourHighResolution="1"  histogramSmoothingCount="0"  graphResolution="256"  showOutliers="0"  drawLargeDots="0"  dotsToDraw="8000"  tint="le.chartfill.tinted.40"  lineWeight="le.lineweight.normal"  lineStyle="le.linestyle.solid" />
           <GraphEnvironment showGrid="0"  showAxes="tnlTNL"  showGates="1"  showFreqOnPlots="1"  showGateNameOnPlots="1"  showMedians="0"  showUncomped="0"  addEventParam="0"  lastYAxisName="" >
             <TextTraits font="SansSerif"  size="11"  name="Labels"  style="plain"  color="#000000"  background="#00ffffff"  just="left" />
             <TextTraits font="SansSerif"  size="11"  name="LayoutGates"  style="plain"  color="#000000"  background="#00ffffff"  just="left" />
             <TextTraits font="SansSerif"  size="9"  name="Numbers"  style="plain"  color="#000000"  background="#00ffffff"  just="left" />
             <TextTraits font="SansSerif"  size="9"  name="Legend"  style="plain"  color="#000000"  background="#00ffffff"  just="left" />
             <WindowPosition x="0"  y="0"  width="0"  height="0"  displayed="0"  panelState="" />
           </GraphEnvironment>
         </Graph>
         <Subpopulations>
           <Population name="macrophages"  annotation=""  owningGroup="All Samples"  expanded="1"  sortPriority="10"  count="26104" >
             <Graph smoothing="0"  backColor="#ffffff"  foreColor="#000000"  heatMapStatParameter="HDR-T"  type="Pseudocolor"  fast="1" >
               <Axis dimension="x"  name="FSC-A"  label=""  auto="auto" />
               <Axis dimension="y"  name="FSC-H"  label=""  auto="auto" />
               <GraphSettings level="5%"  smoothingHighResolution="1"  contourHighResolution="1"  histogramSmoothingCount="0"  graphResolution="256"  showOutliers="0"  drawLargeDots="0"  dotsToDraw="8000"  tint="le.chartfill.tinted.40"  lineWeight="le.lineweight.normal"  lineStyle="le.linestyle.solid" />
               <GraphEnvironment showGrid="0"  showAxes="tnlTNL"  showGates="1"  showFreqOnPlots="1"  showGateNameOnPlots="1"  showMedians="0"  showUncomped="0"  addEventParam="0"  lastYAxisName="" >
                 <TextTraits font="SansSerif"  size="11"  name="Labels"  style="plain"  color="#000000"  background="#00ffffff"  just="left" />
                 <TextTraits font="SansSerif"  size="11"  name="LayoutGates"  style="plain"  color="#000000"  background="#00ffffff"  just="left" />
                 <TextTraits font="SansSerif"  size="9"  name="Numbers"  style="plain"  color="#000000"  background="#00ffffff"  just="left" />
                 <TextTraits font="SansSerif"  size="9"  name="Legend"  style="plain"  color="#000000"  background="#00ffffff"  just="left" />
                 <WindowPosition x="197"  y="161"  width="510"  height="717"  displayed="0"  panelState="---" />
               </GraphEnvironment>
             </Graph>
             <Gate gating:id="ID1919460686" >
               <gating:PolygonGate eventsInside="1"  annoOffsetX="64"  annoOffsetY="-68"  tint="#000000"  isTinted="0"  lineWeight="Normal"  userDefined="1"  quadId="-1"  gateResolution="256" >
                 <gating:dimension>
                   <data-type:fcs-dimension data-type:name="FSC-A" />
                 </gating:dimension>
                 <gating:dimension>
                   <data-type:fcs-dimension data-type:name="SSC-A" />
                 </gating:dimension>
                 <gating:vertex>
                   <gating:coordinate data-type:value="7.874015748" />
                   <gating:coordinate data-type:value="188.7550200803" />
                 </gating:vertex>
                 <gating:vertex>
                   <gating:coordinate data-type:value="185.0393700787" />
                   <gating:coordinate data-type:value="8.0321285141" />
                 </gating:vertex>
                 <gating:vertex>
                   <gating:coordinate data-type:value="996.062992126" />
                   <gating:coordinate data-type:value="8.0321285141" />
                 </gating:vertex>
                 <gating:vertex>
                   <gating:coordinate data-type:value="992.125984252" />
                   <gating:coordinate data-type:value="995.983935743" />
                 </gating:vertex>
                 <gating:vertex>
                   <gating:coordinate data-type:value="3.937007874" />
                   <gating:coordinate data-type:value="991.9678714859" />
                 </gating:vertex>
               </gating:PolygonGate>
             </Gate>
             <Subpopulations>
               <Population name="Single Cells"  annotation=""  owningGroup="All Samples"  expanded="1"  sortPriority="10"  count="23182" >
                 <Graph smoothing="0"  backColor="#ffffff"  foreColor="#000000"  heatMapStatParameter="HDR-T"  type="Pseudocolor"  fast="1" >
                   <Axis dimension="x"  name="SSC-W"  label=""  auto="auto" />
                   <Axis dimension="y"  name="SSC-A"  label=""  auto="auto" />
                   <GraphSettings level="5%"  smoothingHighResolution="1"  contourHighResolution="1"  histogramSmoothingCount="0"  graphResolution="256"  showOutliers="0"  drawLargeDots="0"  dotsToDraw="8000"  tint="le.chartfill.tinted.40"  lineWeight="le.lineweight.normal"  lineStyle="le.linestyle.solid" />
                   <GraphEnvironment showGrid="0"  showAxes="tnlTNL"  showGates="1"  showFreqOnPlots="1"  showGateNameOnPlots="1"  showMedians="0"  showUncomped="0"  addEventParam="0"  lastYAxisName="" >
                     <TextTraits font="SansSerif"  size="11"  name="Labels"  style="plain"  color="#000000"  background="#00ffffff"  just="left" />
                     <TextTraits font="SansSerif"  size="11"  name="LayoutGates"  style="plain"  color="#000000"  background="#00ffffff"  just="left" />
                     <TextTraits font="SansSerif"  size="9"  name="Numbers"  style="plain"  color="#000000"  background="#00ffffff"  just="left" />
                     <TextTraits font="SansSerif"  size="9"  name="Legend"  style="plain"  color="#000000"  background="#00ffffff"  just="left" />
                     <WindowPosition x="197"  y="161"  width="510"  height="717"  displayed="0"  panelState="---" />
                   </GraphEnvironment>
                 </Graph>
                 <Gate gating:id="ID1665631994"  gating:parent_id="ID1919460686" >
                   <gating:PolygonGate eventsInside="1"  annoOffsetX="-27"  annoOffsetY="-28"  tint="#000000"  isTinted="0"  lineWeight="Normal"  userDefined="1"  quadId="-1"  gateResolution="256" >
                     <gating:dimension>
                       <data-type:fcs-dimension data-type:name="FSC-A" />
                     </gating:dimension>
                     <gating:dimension>
                       <data-type:fcs-dimension data-type:name="FSC-H" />
                     </gating:dimension>
                     <gating:vertex>
                       <gating:coordinate data-type:value="112.2994652406" />
                       <gating:coordinate data-type:value="85.7142857143" />
                     </gating:vertex>
                     <gating:vertex>
                       <gating:coordinate data-type:value="139.0374331551" />
                       <gating:coordinate data-type:value="62.3376623377" />
                     </gating:vertex>
                     <gating:vertex>
                       <gating:coordinate data-type:value="478.6096256684" />
                       <gating:coordinate data-type:value="251.9480519481" />
                     </gating:vertex>
                     <gating:vertex>
                       <gating:coordinate data-type:value="433.1550802139" />
                       <gating:coordinate data-type:value="272.7272727273" />
                     </gating:vertex>
                   </gating:PolygonGate>
                 </Gate>
                 <Subpopulations>
                   <Population name="Single Cells"  annotation=""  owningGroup="All Samples"  expanded="1"  sortPriority="10"  count="22549" >
                     <Graph smoothing="0"  backColor="#ffffff"  foreColor="#000000"  heatMapStatParameter="HDR-T"  type="Pseudocolor"  fast="1" >
                       <Axis dimension="x"  name="B1-A"  label=""  auto="auto" />
                       <Axis dimension="y"  name="SSC-A"  label=""  auto="auto" />
                       <GraphSettings level="5%"  smoothingHighResolution="1"  contourHighResolution="1"  histogramSmoothingCount="0"  graphResolution="256"  showOutliers="0"  drawLargeDots="0"  dotsToDraw="8000"  tint="le.chartfill.tinted.40"  lineWeight="le.lineweight.normal"  lineStyle="le.linestyle.solid" />
                       <GraphEnvironment showGrid="0"  showAxes="tnlTNL"  showGates="1"  showFreqOnPlots="1"  showGateNameOnPlots="1"  showMedians="0"  showUncomped="0"  addEventParam="0"  lastYAxisName="" >
                         <TextTraits font="SansSerif"  size="11"  name="Labels"  style="plain"  color="#000000"  background="#00ffffff"  just="left" />
                         <TextTraits font="SansSerif"  size="11"  name="LayoutGates"  style="plain"  color="#000000"  background="#00ffffff"  just="left" />
                         <TextTraits font="SansSerif"  size="9"  name="Numbers"  style="plain"  color="#000000"  background="#00ffffff"  just="left" />
                         <TextTraits font="SansSerif"  size="9"  name="Legend"  style="plain"  color="#000000"  background="#00ffffff"  just="left" />
                         <WindowPosition x="0"  y="155"  width="510"  height="717"  displayed="0"  panelState="---" />
                       </GraphEnvironment>
                     </Graph>
                     <Gate gating:id="ID417256879"  gating:parent_id="ID1665631994" >
                       <gating:RectangleGate eventsInside="1"  annoOffsetX="-82"  annoOffsetY="23"  tint="#000000"  isTinted="0"  lineWeight="Normal"  userDefined="1"  percentX="0"  percentY="0" >
                         <gating:dimension gating:min="574.8663101604278"  gating:max="772.7272727272727" >
                           <data-type:fcs-dimension data-type:name="SSC-W" />
                         </gating:dimension>
                         <gating:dimension gating:min="26.041666666666668"  gating:max="684.8958333333334" >
                           <data-type:fcs-dimension data-type:name="SSC-A" />
                         </gating:dimension>
                       </gating:RectangleGate>
                     </Gate>
                     <Subpopulations>
                       <Population name="GFP+"  annotation=""  owningGroup="All Samples"  expanded="1"  sortPriority="10"  count="172" >
                         <Graph smoothing="0"  backColor="#ffffff"  foreColor="#000000"  heatMapStatParameter="HDR-T"  type="Pseudocolor"  fast="1" >
                           <Axis dimension="x"  name="B1-A"  label=""  auto="auto" />
                           <Axis dimension="y"  name="SSC-A"  label=""  auto="auto" />
                           <GraphSettings level="5%"  smoothingHighResolution="1"  contourHighResolution="1"  histogramSmoothingCount="0"  graphResolution="256"  showOutliers="0"  drawLargeDots="0"  dotsToDraw="8000"  tint="le.chartfill.tinted.40"  lineWeight="le.lineweight.normal"  lineStyle="le.linestyle.solid" />
                           <GraphEnvironment showGrid="0"  showAxes="tnlTNL"  showGates="1"  showFreqOnPlots="1"  showGateNameOnPlots="1"  showMedians="0"  showUncomped="0"  addEventParam="0"  lastYAxisName="" >
                             <TextTraits font="SansSerif"  size="11"  name="Labels"  style="plain"  color="#000000"  background="#00ffffff"  just="left" />
                             <TextTraits font="SansSerif"  size="11"  name="LayoutGates"  style="plain"  color="#000000"  background="#00ffffff"  just="left" />
                             <TextTraits font="SansSerif"  size="9"  name="Numbers"  style="plain"  color="#000000"  background="#00ffffff"  just="left" />
                             <TextTraits font="SansSerif"  size="9"  name="Legend"  style="plain"  color="#000000"  background="#00ffffff"  just="left" />
                             <WindowPosition x="197"  y="161"  width="510"  height="717"  displayed="1"  panelState="---" />
                           </GraphEnvironment>
                         </Graph>
                         <Gate gating:id="ID11795612"  gating:parent_id="ID417256879" >
                           <gating:PolygonGate eventsInside="1"  annoOffsetX="0"  annoOffsetY="0"  tint="#000000"  isTinted="0"  lineWeight="Normal"  userDefined="1"  quadId="-1"  gateResolution="256" >
                             <gating:dimension>
                               <data-type:fcs-dimension data-type:name="B1-A" />
                             </gating:dimension>
                             <gating:dimension>
                               <data-type:fcs-dimension data-type:name="SSC-A" />
                             </gating:dimension>
                             <gating:vertex>
                               <gating:coordinate data-type:value="1.5966457016" />
                               <gating:coordinate data-type:value="20.8333333333" />
                             </gating:vertex>
                             <gating:vertex>
                               <gating:coordinate data-type:value="6.7850148441" />
                               <gating:coordinate data-type:value="994.7916666667" />
                             </gating:vertex>
                             <gating:vertex>
                               <gating:coordinate data-type:value="3511.1917342151" />
                               <gating:coordinate data-type:value="994.7916666667" />
                             </gating:vertex>
                             <gating:vertex>
                               <gating:coordinate data-type:value="3620.9583502459" />
                               <gating:coordinate data-type:value="23.4375" />
                             </gating:vertex>
                           </gating:PolygonGate>
                         </Gate>
                       </Population>
                     </Subpopulations>
                   </Population>
                 </Subpopulations>
               </Population>
             </Subpopulations>
           </Population>
         </Subpopulations>
       </SampleNode>
     </Sample>
   </SampleList>
   <TableEditor title="FlowJo Tables: all biological duplicates and gating layout.wsp"  current="Table" >
     <Table name="Table"  outputFile="file:/Users/jadeyao/Table"  color="#00ffffff"  isBatch="0"  quickclose="0"  destination="toDisplay"  outputFormat="fj.document.type.table"  autoColumnName="" >
       <PrintLayout flipPattern0="0"  rows="1"  columns="1"  padding="36"  header=""  footer=""  headerActive="0"  footerActive="0"  scalingMode="fj.print.scale.none"  scaling="1"  orientation="1"  width="612"  height="792"  imageableX="72"  imageableY="72"  imageableWidth="468"  imageableHeight="648" />
       <PageSection sectionName="header" >&lt;table width=&quot;100%&quot;&gt;&lt;tr&gt;&lt;td align=&quot;left&quot; valign=&quot;top&quot;&gt;&amp;NBSP&amp;NBSP&amp;NBSP&amp;NBSP&lt;IMG SRC=&quot;file:/Applications/FlowJo.app/Contents/Resources/Java/images/fj_icon.png&quot;&gt;&lt;/IMG&gt;&lt;br/&gt;FlowJo, LLC&lt;/td&gt;&lt;td align=&quot;right&quot; valign=&quot;top&quot;&gt;Page &lt;PageNumber/&gt;&lt;/td&gt;&lt;/tr&gt;&lt;/table&gt;</PageSection>
       <PageSection sectionName="footer" >&lt;table width=&quot;100%&quot;&gt;&lt;tr&gt;&lt;td align=&quot;left&quot;  valign=&quot;bottom&quot;&gt;&lt;LongDate/&gt;&lt;/td&gt;&lt;td align=&quot;right&quot; valign=&quot;bottom&quot;&gt;&lt;Version/&gt;&lt;/td&gt;&lt;/tr&gt;&lt;/table&gt;</PageSection>
       <Iteration iterationType="SAMPLE"  iterationValue="1"  iterationKeyword=""  discriminator=""  panelSize="1"  groupName="workspaceSelection" />
     </Table>
   </TableEditor>
   <LayoutEditor title="FlowJo Layouts: all biological duplicates and gating layout.wsp"  current="Layout"  showGrid="0"  showPageBreaks="0"  showGuides="0"  showDebugOutput="0" >
     <Layout name="Layout"  outputFile="file:/Users/jadeyao/Layout"  color="#00ffffff"  isBatch="0"  showGrid="1"  showRulers="1"  showDebugOutput="0"  showGuides="0"  showPageBreaks="1"  scale="0.5" >
       <PrintLayout flipPattern0="0"  rows="1"  columns="1"  padding="36"  header=""  footer=""  headerActive="0"  footerActive="0"  scalingMode="fj.print.scale.none"  scaling="2.0555555556"  orientation="0"  width="612"  height="792"  imageableX="72"  imageableY="72"  imageableWidth="468"  imageableHeight="648" />
       <PageSection sectionName="header" >&lt;table width=&quot;100%&quot;&gt;&lt;tr&gt;&lt;td align=&quot;left&quot; valign=&quot;top&quot;&gt;&amp;NBSP&amp;NBSP&amp;NBSP&amp;NBSP&lt;IMG SRC=&quot;file:/Applications/FlowJo.app/Contents/Resources/Java/images/fj_icon.png&quot;&gt;&lt;/IMG&gt;&lt;br/&gt;FlowJo, LLC&lt;/td&gt;&lt;td align=&quot;right&quot; valign=&quot;top&quot;&gt;Page &lt;PageNumber/&gt;&lt;/td&gt;&lt;/tr&gt;&lt;/table&gt;</PageSection>
       <PageSection sectionName="footer" >&lt;table width=&quot;100%&quot;&gt;&lt;tr&gt;&lt;td align=&quot;left&quot;  valign=&quot;bottom&quot;&gt;&lt;LongDate/&gt;&lt;/td&gt;&lt;td align=&quot;right&quot; valign=&quot;bottom&quot;&gt;&lt;Version/&gt;&lt;/td&gt;&lt;/tr&gt;&lt;/table&gt;</PageSection>
       <Iteration iterationType="OFF"  iterationValue="1"  iterationKeyword=""  discriminator=""  panelSize="1"  groupName="All Samples" />
       <BatchSettings useCurrentGroup="1"  length="3"  name=""  order="ACROSS"  direction="COLUMNS"  append="0"  destination="toLayout"  separatePages="0"  launchApp="1"  header="0"  footer="0"  commandLineBatch="0" />
       <FigList>
         <ChartData x="61"  y="67"  width="256"  height="256"  lineWeight="Hairline"  fill="#ffffff"  stroke="#000000"  lineStyle="Solid"  gradientColor="#808080"  gradientStyle="le.gradientstyle.none"  enabled="1"  xScale="0.01"  yScale="0.01"  aspectRatioLock="0"  alpha="1"  figID="com.treestar.flowjo.charting.FigChartBox@129eec0e#1674289321334"  rotation="0"  lock="0"  sizeLock="0"  contentLock="0"  wantsDrops="0"  dependents="1"  showSampleName="1"  showFullPath="1"  showFreq="0"  showCount="1"  showPopulationName="1"  showGraphTitle="0"  showMedians="0"  useShortName="1"  showKeyword="0"  keyword=""  showStatistic="0"  statistic=""  offsetHistograms="0"  offsetX="0"  offsetY="0"  flipH="0"  flipV="0"  showAdjunctHistograms="0"  scaleH="1"  scaleV="1"  panelIndex="-1"  z="0" >
           <Graph smoothing="0"  backColor="#ffffff"  foreColor="#000000"  heatMapStatistic="Median"  heatMapStatParameter="HDR-T"  type="Pseudocolor"  fast="1" >
             <Axis dimension="x"  name="B1-A"  label=""  auto="auto" />
             <Axis dimension="y"  name="SSC-A"  label=""  auto="auto" />
             <GraphSettings level="5%"  smoothingHighResolution="1"  contourHighResolution="1"  histogramSmoothingCount="0"  graphResolution="256"  showOutliers="0"  drawLargeDots="1"  dotsToDraw="8000"  tint="le.chartfill.tinted.40"  lineWeight="le.lineweight.normal"  lineStyle="le.linestyle.solid" />
             <GraphEnvironment showGrid="0"  showAxes="tnlTNL"  showGates="1"  showFreqOnPlots="1"  showGateNameOnPlots="0"  showMedians="0"  showUncomped="0"  addEventParam="0"  lastYAxisName="" >
               <TextTraits font="Arial"  size="11"  name="Labels"  style="plain"  color="#000000"  background="#00ffffff"  just="left" />
               <TextTraits font="SansSerif"  size="11"  name="LayoutGates"  style="plain"  color="#000000"  background="#00ffffff"  just="left" />
               <TextTraits font="Arial"  size="12"  name="Numbers"  style="plain"  color="#000000"  background="#00ffffff"  just="left" />
               <TextTraits font="SansSerif"  size="9"  name="Legend"  style="plain"  color="#000000"  background="#00ffffff"  just="left" />
               <WindowPosition x="197"  y="161"  width="510"  height="717"  displayed="0"  panelState="---" />
             </GraphEnvironment>
           </Graph>
           <Annotation lineWeight="NoLine"  fill="#ffffff"  stroke="#808080"  lineStyle="Solid"  gradientColor="#808080"  gradientStyle="le.gradientstyle.none"  enabled="1"  xScale="1"  yScale="1"  aspectRatioLock="0"  alpha="1"  figID="com.treestar.flowjo.charting.FigChartAnnotation@73b2fe9d#1674289321335"  rotation="0"  lock="0"  sizeLock="0"  contentLock="0"  wantsDrops="0"  autoFitContents="0"  autoMinimumSize="1"  padding="5,5,5,5" >
             <Content>&amp;#xA;&amp;#xA;    &amp;lt;p style=&amp;quot;margin-top:0; text-align:left;&amp;quot;&amp;gt;&amp;#xA;      &amp;lt;font face=&amp;quot;SansSerif&amp;quot; color=&amp;quot;#000000&amp;quot; style=&amp;quot;font-size:11pt;&amp;quot;&amp;gt;&amp;lt;input type=&amp;quot;fjml&amp;quot; value=&amp;quot;%3CAnno+name%3D%22fj.anno.samplename%22+%2F%3E&amp;quot; style=&amp;quot;font-family:SansSerif; color:#000000; font-weight:normal;&amp;quot;&amp;gt;&amp;#xA;      &amp;lt;/font&amp;gt;&amp;#xA;    &amp;lt;/p&amp;gt;&amp;#xA;    &amp;lt;p style=&amp;quot;margin-top:0; text-align:left;&amp;quot;&amp;gt;&amp;#xA;      &amp;lt;font face=&amp;quot;SansSerif&amp;quot; color=&amp;quot;#000000&amp;quot; style=&amp;quot;font-size:11pt;&amp;quot;&amp;gt;&amp;lt;input type=&amp;quot;fjml&amp;quot; value=&amp;quot;%3CAnno+name%3D%22fj.anno.popname%22+%2F%3E&amp;quot; style=&amp;quot;font-family:SansSerif; color:#000000; font-weight:normal;&amp;quot;&amp;gt;&amp;#xA;      &amp;lt;/font&amp;gt;&amp;#xA;    &amp;lt;/p&amp;gt;&amp;#xA;    &amp;lt;p style=&amp;quot;margin-top:0; text-align:left;&amp;quot;&amp;gt;&amp;#xA;      &amp;lt;font face=&amp;quot;SansSerif&amp;quot; color=&amp;quot;#000000&amp;quot; style=&amp;quot;font-size:11pt;&amp;quot;&amp;gt;&amp;lt;input type=&amp;quot;fjml&amp;quot; value=&amp;quot;%3CStatistic+name%3D%22Count%22++id%3D%22%22++ancestor%3D%22%22+%2F%3E&amp;quot; style=&amp;quot;font-family:SansSerif; color:#000000; font-weight:normal;&amp;quot;&amp;gt;&amp;#xA;&amp;lt;/font&amp;gt;    &amp;lt;/p&amp;gt;&amp;#xA;</Content>
             <WindowPosition x="0"  y="340"  width="151"  height="52"  displayed="0"  panelState="" />
           </Annotation>
           <Legend lineWeight="Hairline"  fill="#ffffff"  stroke="#000000"  lineStyle="Solid"  gradientColor="#808080"  gradientStyle="le.gradientstyle.none"  enabled="1"  xScale="1"  yScale="1"  aspectRatioLock="0"  alpha="1"  figID="com.treestar.flowjo.charting.legend.FigLegend@3651608c#1674289321335"  rotation="0"  lock="0"  sizeLock="0"  contentLock="0"  wantsDrops="0"  rows="2"  columns="4"  drawGrid="1"  autoFitContents="0"  showHeader="1" >
             <RowSizes>
               <Size index="0"  value="15" />
               <Size index="1"  value="15" />
             </RowSizes>
             <ColSizes>
               <Size index="0"  value="15" />
               <Size index="1"  value="126" />
               <Size index="2"  value="69" />
               <Size index="3"  value="40" />
             </ColSizes>
             <WindowPosition x="-10"  y="308"  width="250"  height="30"  displayed="1"  panelState="" />
             <Columns>
               <Anno name="fj.anno.samplename" />
               <Anno name="fj.anno.popname" />
               <Statistic name="Count"  ancestor=""  correlate="" />
             </Columns>
           </Legend>
           <Ancestry lineWeight="Hairline"  fill="#ffffff"  stroke="#000000"  lineStyle="Solid"  gradientColor="#808080"  gradientStyle="le.gradientstyle.none"  enabled="1"  xScale="1"  yScale="1"  aspectRatioLock="0"  alpha="1"  figID="com.treestar.flowjo.charting.FigChartRow@5056caf5#1674289321334"  rotation="0"  lock="0"  sizeLock="0"  contentLock="0"  wantsDrops="0"  backgating="0"  horizontal="0"  backgatingLargeDots="0"  backgatingContours="0" >
             <WindowPosition x="0"  y="0"  width="0"  height="1"  displayed="0"  panelState="" />
           </Ancestry>
           <Multigraph lineWeight="NoLine"  fill="#00ffffff"  stroke="#000000"  lineStyle="Solid"  gradientColor="#808080"  gradientStyle="le.gradientstyle.none"  enabled="1"  xScale="1"  yScale="1"  aspectRatioLock="1"  alpha="1"  figID="com.treestar.flowjo.charting.FigChartGrid@438a7ddc#1674289321334"  rotation="0"  lock="0"  sizeLock="0"  contentLock="0"  wantsDrops="0"  annoOffsetX="0"  annoOffsetY="0"  type="NONE"  displayType="DotPlot"  rows="0"  columns="0" >
             <WindowPosition x="0"  y="0"  width="0"  height="1"  displayed="0"  panelState="" />
             <Parameters/>
           </Multigraph>
           <PopModelList>
             <DataLayer path="macrophages/Single Cells/Single Cells"  panelValue="1"  discriminatorValue=""  sampleGMID="1"  sampleID="3" >
               <LegendSpec color="#000000"  text=""  chartFill="le.chartfill.tinted.40"  lineWeight="Normal"  lineStyle="Solid"  control="0" />
             </DataLayer>
           </PopModelList>
           <WindowPosition x="61"  y="67"  width="256"  height="256"  displayed="1"  panelState="" />
         </ChartData>
         <FigColorLegend x="0"  y="361"  width="70"  height="12"  lineWeight="Hairline"  fill="#ffffff"  stroke="#000000"  lineStyle="Solid"  gradientColor="#808080"  gradientStyle="le.gradientstyle.none"  enabled="1"  xScale="1"  yScale="1"  aspectRatioLock="0"  alpha="1"  figID="com.treestar.layout.presentation.FigHeatmapStatAxis@26afbb12#1721096485322"  rotation="0"  lock="0"  sizeLock="0"  contentLock="0"  wantsDrops="0"  colorMapName="Default (blue,green,yellow,red)"  z="5" />
         <ChartData x="378"  y="67"  width="256"  height="256"  lineWeight="Hairline"  fill="#ffffff"  stroke="#000000"  lineStyle="Solid"  gradientColor="#808080"  gradientStyle="le.gradientstyle.none"  enabled="1"  xScale="0.01"  yScale="0.01"  aspectRatioLock="0"  alpha="1"  figID="com.treestar.flowjo.charting.FigChartBox@2421572a#1674289727953"  rotation="0"  lock="0"  sizeLock="0"  contentLock="0"  wantsDrops="0"  dependents="1"  showSampleName="1"  showFullPath="1"  showFreq="0"  showCount="1"  showPopulationName="1"  showGraphTitle="0"  showMedians="0"  useShortName="1"  showKeyword="0"  keyword=""  showStatistic="0"  statistic=""  offsetHistograms="0"  offsetX="0"  offsetY="0"  flipH="0"  flipV="0"  showAdjunctHistograms="0"  scaleH="1"  scaleV="1"  panelIndex="-1"  z="10" >
           <Graph smoothing="0"  backColor="#ffffff"  foreColor="#000000"  heatMapStatistic="Median"  heatMapStatParameter="HDR-T"  type="Pseudocolor"  fast="1" >
             <Axis dimension="x"  name="B1-A"  label=""  auto="auto" />
             <Axis dimension="y"  name="SSC-A"  label=""  auto="auto" />
             <GraphSettings level="5%"  smoothingHighResolution="1"  contourHighResolution="1"  histogramSmoothingCount="0"  graphResolution="256"  showOutliers="0"  drawLargeDots="1"  dotsToDraw="8000"  tint="le.chartfill.tinted.40"  lineWeight="le.lineweight.normal"  lineStyle="le.linestyle.solid" />
             <GraphEnvironment showGrid="0"  showAxes="tnlTNL"  showGates="1"  showFreqOnPlots="1"  showGateNameOnPlots="0"  showMedians="0"  showUncomped="0"  addEventParam="0"  lastYAxisName="" >
               <TextTraits font="Arial"  size="11"  name="Labels"  style="plain"  color="#000000"  background="#00ffffff"  just="left" />
               <TextTraits font="SansSerif"  size="11"  name="LayoutGates"  style="plain"  color="#000000"  background="#00ffffff"  just="left" />
               <TextTraits font="Arial"  size="12"  name="Numbers"  style="plain"  color="#000000"  background="#00ffffff"  just="left" />
               <TextTraits font="SansSerif"  size="9"  name="Legend"  style="plain"  color="#000000"  background="#00ffffff"  just="left" />
               <WindowPosition x="197"  y="161"  width="510"  height="717"  displayed="0"  panelState="---" />
             </GraphEnvironment>
           </Graph>
           <Annotation lineWeight="NoLine"  fill="#ffffff"  stroke="#808080"  lineStyle="Solid"  gradientColor="#808080"  gradientStyle="le.gradientstyle.none"  enabled="1"  xScale="1"  yScale="1"  aspectRatioLock="0"  alpha="1"  figID="com.treestar.flowjo.charting.FigChartAnnotation@a2fc9ea#1674289727953"  rotation="0"  lock="0"  sizeLock="0"  contentLock="0"  wantsDrops="0"  autoFitContents="0"  autoMinimumSize="1"  padding="5,5,5,5" >
             <Content>&amp;#xA;&amp;#xA;    &amp;lt;p style=&amp;quot;margin-top:0; text-align:left;&amp;quot;&amp;gt;&amp;#xA;      &amp;lt;font face=&amp;quot;SansSerif&amp;quot; color=&amp;quot;#000000&amp;quot; style=&amp;quot;font-size:11pt;&amp;quot;&amp;gt;&amp;lt;input type=&amp;quot;fjml&amp;quot; value=&amp;quot;%3CAnno+name%3D%22fj.anno.samplename%22+%2F%3E&amp;quot; style=&amp;quot;font-family:SansSerif; color:#000000; font-weight:normal;&amp;quot;&amp;gt;&amp;#xA;      &amp;lt;/font&amp;gt;&amp;#xA;    &amp;lt;/p&amp;gt;&amp;#xA;    &amp;lt;p style=&amp;quot;margin-top:0; text-align:left;&amp;quot;&amp;gt;&amp;#xA;      &amp;lt;font face=&amp;quot;SansSerif&amp;quot; color=&amp;quot;#000000&amp;quot; style=&amp;quot;font-size:11pt;&amp;quot;&amp;gt;&amp;lt;input type=&amp;quot;fjml&amp;quot; value=&amp;quot;%3CAnno+name%3D%22fj.anno.popname%22+%2F%3E&amp;quot; style=&amp;quot;font-family:SansSerif; color:#000000; font-weight:normal;&amp;quot;&amp;gt;&amp;#xA;      &amp;lt;/font&amp;gt;&amp;#xA;    &amp;lt;/p&amp;gt;&amp;#xA;    &amp;lt;p style=&amp;quot;margin-top:0; text-align:left;&amp;quot;&amp;gt;&amp;#xA;      &amp;lt;font face=&amp;quot;SansSerif&amp;quot; color=&amp;quot;#000000&amp;quot; style=&amp;quot;font-size:11pt;&amp;quot;&amp;gt;&amp;lt;input type=&amp;quot;fjml&amp;quot; value=&amp;quot;%3CStatistic+name%3D%22Count%22++id%3D%22%22++ancestor%3D%22%22+%2F%3E&amp;quot; style=&amp;quot;font-family:SansSerif; color:#000000; font-weight:normal;&amp;quot;&amp;gt;&amp;#xA;&amp;lt;/font&amp;gt;    &amp;lt;/p&amp;gt;&amp;#xA;</Content>
             <WindowPosition x="0"  y="340"  width="151"  height="52"  displayed="0"  panelState="" />
           </Annotation>
           <Legend lineWeight="Hairline"  fill="#ffffff"  stroke="#000000"  lineStyle="Solid"  gradientColor="#808080"  gradientStyle="le.gradientstyle.none"  enabled="1"  xScale="1"  yScale="1"  aspectRatioLock="0"  alpha="1"  figID="com.treestar.flowjo.charting.legend.FigLegend@273865f5#1674289727953"  rotation="0"  lock="0"  sizeLock="0"  contentLock="0"  wantsDrops="0"  rows="2"  columns="4"  drawGrid="1"  autoFitContents="0"  showHeader="1" >
             <RowSizes>
               <Size index="0"  value="15" />
               <Size index="1"  value="15" />
             </RowSizes>
             <ColSizes>
               <Size index="0"  value="15" />
               <Size index="1"  value="126" />
               <Size index="2"  value="69" />
               <Size index="3"  value="40" />
             </ColSizes>
             <WindowPosition x="-16"  y="309"  width="250"  height="30"  displayed="1"  panelState="" />
             <Columns>
               <Anno name="fj.anno.samplename" />
               <Anno name="fj.anno.popname" />
               <Statistic name="Count"  ancestor=""  correlate="" />
             </Columns>
           </Legend>
           <Ancestry lineWeight="Hairline"  fill="#ffffff"  stroke="#000000"  lineStyle="Solid"  gradientColor="#808080"  gradientStyle="le.gradientstyle.none"  enabled="1"  xScale="1"  yScale="1"  aspectRatioLock="0"  alpha="1"  figID="com.treestar.flowjo.charting.FigChartRow@60ad2ff1#1674289727953"  rotation="0"  lock="0"  sizeLock="0"  contentLock="0"  wantsDrops="0"  backgating="0"  horizontal="0"  backgatingLargeDots="0"  backgatingContours="0" >
             <WindowPosition x="0"  y="0"  width="0"  height="1"  displayed="0"  panelState="" />
           </Ancestry>
           <Multigraph lineWeight="NoLine"  fill="#00ffffff"  stroke="#000000"  lineStyle="Solid"  gradientColor="#808080"  gradientStyle="le.gradientstyle.none"  enabled="1"  xScale="1"  yScale="1"  aspectRatioLock="1"  alpha="1"  figID="com.treestar.flowjo.charting.FigChartGrid@58fc5e2e#1674289727953"  rotation="0"  lock="0"  sizeLock="0"  contentLock="0"  wantsDrops="0"  annoOffsetX="0"  annoOffsetY="0"  type="NONE"  displayType="DotPlot"  rows="0"  columns="0" >
             <WindowPosition x="0"  y="0"  width="0"  height="1"  displayed="0"  panelState="" />
             <Parameters/>
           </Multigraph>
           <PopModelList>
             <DataLayer path="macrophages/Single Cells/Single Cells"  panelValue="1"  discriminatorValue=""  sampleGMID="3"  sampleID="5" >
               <LegendSpec color="#000000"  text=""  chartFill="le.chartfill.tinted.40"  lineWeight="Normal"  lineStyle="Solid"  control="0" />
             </DataLayer>
           </PopModelList>
           <WindowPosition x="378"  y="67"  width="256"  height="256"  displayed="1"  panelState="" />
         </ChartData>
         <FigColorLegend x="317"  y="361"  width="70"  height="12"  lineWeight="Hairline"  fill="#ffffff"  stroke="#000000"  lineStyle="Solid"  gradientColor="#808080"  gradientStyle="le.gradientstyle.none"  enabled="1"  xScale="1"  yScale="1"  aspectRatioLock="0"  alpha="1"  figID="com.treestar.layout.presentation.FigHeatmapStatAxis@77265849#1721096485322"  rotation="0"  lock="0"  sizeLock="0"  contentLock="0"  wantsDrops="0"  colorMapName="Default (blue,green,yellow,red)"  z="15" />
         <ChartData x="696"  y="67"  width="256"  height="256"  lineWeight="Hairline"  fill="#ffffff"  stroke="#000000"  lineStyle="Solid"  gradientColor="#808080"  gradientStyle="le.gradientstyle.none"  enabled="1"  xScale="0.01"  yScale="0.01"  aspectRatioLock="0"  alpha="1"  figID="com.treestar.flowjo.charting.FigChartBox@2890226f#1674289759156"  rotation="0"  lock="0"  sizeLock="0"  contentLock="0"  wantsDrops="0"  dependents="1"  showSampleName="1"  showFullPath="1"  showFreq="0"  showCount="1"  showPopulationName="1"  showGraphTitle="0"  showMedians="0"  useShortName="1"  showKeyword="0"  keyword=""  showStatistic="0"  statistic=""  offsetHistograms="0"  offsetX="0"  offsetY="0"  flipH="0"  flipV="0"  showAdjunctHistograms="0"  scaleH="1"  scaleV="1"  panelIndex="-1"  z="20" >
           <Graph smoothing="0"  backColor="#ffffff"  foreColor="#000000"  heatMapStatistic="Median"  heatMapStatParameter="HDR-T"  type="Pseudocolor"  fast="1" >
             <Axis dimension="x"  name="B1-A"  label=""  auto="auto" />
             <Axis dimension="y"  name="SSC-A"  label=""  auto="auto" />
             <GraphSettings level="5%"  smoothingHighResolution="1"  contourHighResolution="1"  histogramSmoothingCount="0"  graphResolution="256"  showOutliers="0"  drawLargeDots="1"  dotsToDraw="8000"  tint="le.chartfill.tinted.40"  lineWeight="le.lineweight.normal"  lineStyle="le.linestyle.solid" />
             <GraphEnvironment showGrid="0"  showAxes="tnlTNL"  showGates="1"  showFreqOnPlots="1"  showGateNameOnPlots="0"  showMedians="0"  showUncomped="0"  addEventParam="0"  lastYAxisName="" >
               <TextTraits font="Arial"  size="11"  name="Labels"  style="plain"  color="#000000"  background="#00ffffff"  just="left" />
               <TextTraits font="SansSerif"  size="11"  name="LayoutGates"  style="plain"  color="#000000"  background="#00ffffff"  just="left" />
               <TextTraits font="Arial"  size="12"  name="Numbers"  style="plain"  color="#000000"  background="#00ffffff"  just="left" />
               <TextTraits font="SansSerif"  size="9"  name="Legend"  style="plain"  color="#000000"  background="#00ffffff"  just="left" />
               <WindowPosition x="197"  y="161"  width="510"  height="717"  displayed="0"  panelState="---" />
             </GraphEnvironment>
           </Graph>
           <Annotation lineWeight="NoLine"  fill="#ffffff"  stroke="#808080"  lineStyle="Solid"  gradientColor="#808080"  gradientStyle="le.gradientstyle.none"  enabled="1"  xScale="1"  yScale="1"  aspectRatioLock="0"  alpha="1"  figID="com.treestar.flowjo.charting.FigChartAnnotation@6973b4fe#1674289759156"  rotation="0"  lock="0"  sizeLock="0"  contentLock="0"  wantsDrops="0"  autoFitContents="0"  autoMinimumSize="1"  padding="5,5,5,5" >
             <Content>&amp;#xA;&amp;#xA;    &amp;lt;p style=&amp;quot;margin-top:0; text-align:left;&amp;quot;&amp;gt;&amp;#xA;      &amp;lt;font face=&amp;quot;SansSerif&amp;quot; color=&amp;quot;#000000&amp;quot; style=&amp;quot;font-size:11pt;&amp;quot;&amp;gt;&amp;lt;input type=&amp;quot;fjml&amp;quot; value=&amp;quot;%3CAnno+name%3D%22fj.anno.samplename%22+%2F%3E&amp;quot; style=&amp;quot;font-family:SansSerif; color:#000000; font-weight:normal;&amp;quot;&amp;gt;&amp;#xA;      &amp;lt;/font&amp;gt;&amp;#xA;    &amp;lt;/p&amp;gt;&amp;#xA;    &amp;lt;p style=&amp;quot;margin-top:0; text-align:left;&amp;quot;&amp;gt;&amp;#xA;      &amp;lt;font face=&amp;quot;SansSerif&amp;quot; color=&amp;quot;#000000&amp;quot; style=&amp;quot;font-size:11pt;&amp;quot;&amp;gt;&amp;lt;input type=&amp;quot;fjml&amp;quot; value=&amp;quot;%3CAnno+name%3D%22fj.anno.popname%22+%2F%3E&amp;quot; style=&amp;quot;font-family:SansSerif; color:#000000; font-weight:normal;&amp;quot;&amp;gt;&amp;#xA;      &amp;lt;/font&amp;gt;&amp;#xA;    &amp;lt;/p&amp;gt;&amp;#xA;    &amp;lt;p style=&amp;quot;margin-top:0; text-align:left;&amp;quot;&amp;gt;&amp;#xA;      &amp;lt;font face=&amp;quot;SansSerif&amp;quot; color=&amp;quot;#000000&amp;quot; style=&amp;quot;font-size:11pt;&amp;quot;&amp;gt;&amp;lt;input type=&amp;quot;fjml&amp;quot; value=&amp;quot;%3CStatistic+name%3D%22Count%22++id%3D%22%22++ancestor%3D%22%22+%2F%3E&amp;quot; style=&amp;quot;font-family:SansSerif; color:#000000; font-weight:normal;&amp;quot;&amp;gt;&amp;#xA;&amp;lt;/font&amp;gt;    &amp;lt;/p&amp;gt;&amp;#xA;</Content>
             <WindowPosition x="0"  y="340"  width="151"  height="52"  displayed="0"  panelState="" />
           </Annotation>
           <Legend lineWeight="Hairline"  fill="#ffffff"  stroke="#000000"  lineStyle="Solid"  gradientColor="#808080"  gradientStyle="le.gradientstyle.none"  enabled="1"  xScale="1"  yScale="1"  aspectRatioLock="0"  alpha="1"  figID="com.treestar.flowjo.charting.legend.FigLegend@37cb37c8#1674289759156"  rotation="0"  lock="0"  sizeLock="0"  contentLock="0"  wantsDrops="0"  rows="2"  columns="4"  drawGrid="1"  autoFitContents="0"  showHeader="1" >
             <RowSizes>
               <Size index="0"  value="15" />
               <Size index="1"  value="15" />
             </RowSizes>
             <ColSizes>
               <Size index="0"  value="15" />
               <Size index="1"  value="126" />
               <Size index="2"  value="69" />
               <Size index="3"  value="40" />
             </ColSizes>
             <WindowPosition x="-4"  y="308"  width="250"  height="30"  displayed="1"  panelState="" />
             <Columns>
               <Anno name="fj.anno.samplename" />
               <Anno name="fj.anno.popname" />
               <Statistic name="Count"  ancestor=""  correlate="" />
             </Columns>
           </Legend>
           <Ancestry lineWeight="Hairline"  fill="#ffffff"  stroke="#000000"  lineStyle="Solid"  gradientColor="#808080"  gradientStyle="le.gradientstyle.none"  enabled="1"  xScale="1"  yScale="1"  aspectRatioLock="0"  alpha="1"  figID="com.treestar.flowjo.charting.FigChartRow@17fe19ab#1674289759156"  rotation="0"  lock="0"  sizeLock="0"  contentLock="0"  wantsDrops="0"  backgating="0"  horizontal="0"  backgatingLargeDots="0"  backgatingContours="0" >
             <WindowPosition x="0"  y="0"  width="0"  height="1"  displayed="0"  panelState="" />
           </Ancestry>
           <Multigraph lineWeight="NoLine"  fill="#00ffffff"  stroke="#000000"  lineStyle="Solid"  gradientColor="#808080"  gradientStyle="le.gradientstyle.none"  enabled="1"  xScale="1"  yScale="1"  aspectRatioLock="1"  alpha="1"  figID="com.treestar.flowjo.charting.FigChartGrid@1c0eb4b9#1674289759156"  rotation="0"  lock="0"  sizeLock="0"  contentLock="0"  wantsDrops="0"  annoOffsetX="0"  annoOffsetY="0"  type="NONE"  displayType="DotPlot"  rows="0"  columns="0" >
             <WindowPosition x="0"  y="0"  width="0"  height="1"  displayed="0"  panelState="" />
             <Parameters/>
           </Multigraph>
           <PopModelList>
             <DataLayer path="macrophages/Single Cells/Single Cells"  panelValue="1"  discriminatorValue=""  sampleGMID="5"  sampleID="7" >
               <LegendSpec color="#000000"  text=""  chartFill="le.chartfill.tinted.40"  lineWeight="Normal"  lineStyle="Solid"  control="0" />
             </DataLayer>
           </PopModelList>
           <WindowPosition x="696"  y="67"  width="256"  height="256"  displayed="1"  panelState="" />
         </ChartData>
         <FigColorLegend x="635"  y="361"  width="70"  height="12"  lineWeight="Hairline"  fill="#ffffff"  stroke="#000000"  lineStyle="Solid"  gradientColor="#808080"  gradientStyle="le.gradientstyle.none"  enabled="1"  xScale="1"  yScale="1"  aspectRatioLock="0"  alpha="1"  figID="com.treestar.layout.presentation.FigHeatmapStatAxis@20d958e0#1721096485322"  rotation="0"  lock="0"  sizeLock="0"  contentLock="0"  wantsDrops="0"  colorMapName="Default (blue,green,yellow,red)"  z="25" />
         <ChartData x="1013"  y="67"  width="256"  height="256"  lineWeight="Hairline"  fill="#ffffff"  stroke="#000000"  lineStyle="Solid"  gradientColor="#808080"  gradientStyle="le.gradientstyle.none"  enabled="1"  xScale="0.01"  yScale="0.01"  aspectRatioLock="0"  alpha="1"  figID="com.treestar.flowjo.charting.FigChartBox@53626c41#1674289784815"  rotation="0"  lock="0"  sizeLock="0"  contentLock="0"  wantsDrops="0"  dependents="1"  showSampleName="1"  showFullPath="1"  showFreq="0"  showCount="1"  showPopulationName="1"  showGraphTitle="0"  showMedians="0"  useShortName="1"  showKeyword="0"  keyword=""  showStatistic="0"  statistic=""  offsetHistograms="0"  offsetX="0"  offsetY="0"  flipH="0"  flipV="0"  showAdjunctHistograms="0"  scaleH="1"  scaleV="1"  panelIndex="-1"  z="30" >
           <Graph smoothing="0"  backColor="#ffffff"  foreColor="#000000"  heatMapStatistic="Median"  heatMapStatParameter="HDR-T"  type="Pseudocolor"  fast="1" >
             <Axis dimension="x"  name="B1-A"  label=""  auto="auto" />
             <Axis dimension="y"  name="SSC-A"  label=""  auto="auto" />
             <GraphSettings level="5%"  smoothingHighResolution="1"  contourHighResolution="1"  histogramSmoothingCount="0"  graphResolution="256"  showOutliers="0"  drawLargeDots="1"  dotsToDraw="8000"  tint="le.chartfill.tinted.40"  lineWeight="le.lineweight.normal"  lineStyle="le.linestyle.solid" />
             <GraphEnvironment showGrid="0"  showAxes="tnlTNL"  showGates="1"  showFreqOnPlots="1"  showGateNameOnPlots="0"  showMedians="0"  showUncomped="0"  addEventParam="0"  lastYAxisName="" >
               <TextTraits font="Arial"  size="11"  name="Labels"  style="plain"  color="#000000"  background="#00ffffff"  just="left" />
               <TextTraits font="SansSerif"  size="11"  name="LayoutGates"  style="plain"  color="#000000"  background="#00ffffff"  just="left" />
               <TextTraits font="Arial"  size="12"  name="Numbers"  style="plain"  color="#000000"  background="#00ffffff"  just="left" />
               <TextTraits font="SansSerif"  size="9"  name="Legend"  style="plain"  color="#000000"  background="#00ffffff"  just="left" />
               <WindowPosition x="197"  y="161"  width="510"  height="717"  displayed="0"  panelState="---" />
             </GraphEnvironment>
           </Graph>
           <Annotation lineWeight="NoLine"  fill="#ffffff"  stroke="#808080"  lineStyle="Solid"  gradientColor="#808080"  gradientStyle="le.gradientstyle.none"  enabled="1"  xScale="1"  yScale="1"  aspectRatioLock="0"  alpha="1"  figID="com.treestar.flowjo.charting.FigChartAnnotation@764d2d5#1674289784815"  rotation="0"  lock="0"  sizeLock="0"  contentLock="0"  wantsDrops="0"  autoFitContents="0"  autoMinimumSize="1"  padding="5,5,5,5" >
             <Content>&amp;#xA;&amp;#xA;    &amp;lt;p style=&amp;quot;margin-top:0; text-align:left;&amp;quot;&amp;gt;&amp;#xA;      &amp;lt;font face=&amp;quot;SansSerif&amp;quot; color=&amp;quot;#000000&amp;quot; style=&amp;quot;font-size:11pt;&amp;quot;&amp;gt;&amp;lt;input type=&amp;quot;fjml&amp;quot; value=&amp;quot;%3CAnno+name%3D%22fj.anno.samplename%22+%2F%3E&amp;quot; style=&amp;quot;font-family:SansSerif; color:#000000; font-weight:normal;&amp;quot;&amp;gt;&amp;#xA;      &amp;lt;/font&amp;gt;&amp;#xA;    &amp;lt;/p&amp;gt;&amp;#xA;    &amp;lt;p style=&amp;quot;margin-top:0; text-align:left;&amp;quot;&amp;gt;&amp;#xA;      &amp;lt;font face=&amp;quot;SansSerif&amp;quot; color=&amp;quot;#000000&amp;quot; style=&amp;quot;font-size:11pt;&amp;quot;&amp;gt;&amp;lt;input type=&amp;quot;fjml&amp;quot; value=&amp;quot;%3CAnno+name%3D%22fj.anno.popname%22+%2F%3E&amp;quot; style=&amp;quot;font-family:SansSerif; color:#000000; font-weight:normal;&amp;quot;&amp;gt;&amp;#xA;      &amp;lt;/font&amp;gt;&amp;#xA;    &amp;lt;/p&amp;gt;&amp;#xA;    &amp;lt;p style=&amp;quot;margin-top:0; text-align:left;&amp;quot;&amp;gt;&amp;#xA;      &amp;lt;font face=&amp;quot;SansSerif&amp;quot; color=&amp;quot;#000000&amp;quot; style=&amp;quot;font-size:11pt;&amp;quot;&amp;gt;&amp;lt;input type=&amp;quot;fjml&amp;quot; value=&amp;quot;%3CStatistic+name%3D%22Count%22++id%3D%22%22++ancestor%3D%22%22+%2F%3E&amp;quot; style=&amp;quot;font-family:SansSerif; color:#000000; font-weight:normal;&amp;quot;&amp;gt;&amp;#xA;&amp;lt;/font&amp;gt;    &amp;lt;/p&amp;gt;&amp;#xA;</Content>
             <WindowPosition x="0"  y="340"  width="151"  height="52"  displayed="0"  panelState="" />
           </Annotation>
           <Legend lineWeight="Hairline"  fill="#ffffff"  stroke="#000000"  lineStyle="Solid"  gradientColor="#808080"  gradientStyle="le.gradientstyle.none"  enabled="1"  xScale="1"  yScale="1"  aspectRatioLock="0"  alpha="1"  figID="com.treestar.flowjo.charting.legend.FigLegend@4adf0843#1674289784815"  rotation="0"  lock="0"  sizeLock="0"  contentLock="0"  wantsDrops="0"  rows="2"  columns="4"  drawGrid="1"  autoFitContents="0"  showHeader="1" >
             <RowSizes>
               <Size index="0"  value="15" />
               <Size index="1"  value="15" />
             </RowSizes>
             <ColSizes>
               <Size index="0"  value="15" />
               <Size index="1"  value="126" />
               <Size index="2"  value="69" />
               <Size index="3"  value="40" />
             </ColSizes>
             <WindowPosition x="-8"  y="308"  width="250"  height="30"  displayed="1"  panelState="" />
             <Columns>
               <Anno name="fj.anno.samplename" />
               <Anno name="fj.anno.popname" />
               <Statistic name="Count"  ancestor=""  correlate="" />
             </Columns>
           </Legend>
           <Ancestry lineWeight="Hairline"  fill="#ffffff"  stroke="#000000"  lineStyle="Solid"  gradientColor="#808080"  gradientStyle="le.gradientstyle.none"  enabled="1"  xScale="1"  yScale="1"  aspectRatioLock="0"  alpha="1"  figID="com.treestar.flowjo.charting.FigChartRow@44306f90#1674289784815"  rotation="0"  lock="0"  sizeLock="0"  contentLock="0"  wantsDrops="0"  backgating="0"  horizontal="0"  backgatingLargeDots="0"  backgatingContours="0" >
             <WindowPosition x="0"  y="0"  width="0"  height="1"  displayed="0"  panelState="" />
           </Ancestry>
           <Multigraph lineWeight="NoLine"  fill="#00ffffff"  stroke="#000000"  lineStyle="Solid"  gradientColor="#808080"  gradientStyle="le.gradientstyle.none"  enabled="1"  xScale="1"  yScale="1"  aspectRatioLock="1"  alpha="1"  figID="com.treestar.flowjo.charting.FigChartGrid@33467257#1674289784815"  rotation="0"  lock="0"  sizeLock="0"  contentLock="0"  wantsDrops="0"  annoOffsetX="0"  annoOffsetY="0"  type="NONE"  displayType="DotPlot"  rows="0"  columns="0" >
             <WindowPosition x="0"  y="0"  width="0"  height="1"  displayed="0"  panelState="" />
             <Parameters/>
           </Multigraph>
           <PopModelList>
             <DataLayer path="macrophages/Single Cells/Single Cells"  panelValue="1"  discriminatorValue=""  sampleGMID="8"  sampleID="10" >
               <LegendSpec color="#000000"  text=""  chartFill="le.chartfill.tinted.40"  lineWeight="Normal"  lineStyle="Solid"  control="0" />
             </DataLayer>
           </PopModelList>
           <WindowPosition x="1013"  y="67"  width="256"  height="256"  displayed="1"  panelState="" />
         </ChartData>
         <FigColorLegend x="952"  y="361"  width="70"  height="12"  lineWeight="Hairline"  fill="#ffffff"  stroke="#000000"  lineStyle="Solid"  gradientColor="#808080"  gradientStyle="le.gradientstyle.none"  enabled="1"  xScale="1"  yScale="1"  aspectRatioLock="0"  alpha="1"  figID="com.treestar.layout.presentation.FigHeatmapStatAxis@17032b44#1721096485322"  rotation="0"  lock="0"  sizeLock="0"  contentLock="0"  wantsDrops="0"  colorMapName="Default (blue,green,yellow,red)"  z="35" />
         <StyledText x="92"  y="528"  width="1237"  height="353"  lineWeight="Normal"  fill="#ffffff"  stroke="#000000"  lineStyle="Solid"  gradientColor="#808080"  gradientStyle="le.gradientstyle.none"  enabled="1"  xScale="1"  yScale="1"  aspectRatioLock="0"  alpha="1"  figID="com.treestar.layout.presentation.FigStyledText@4c5afeb8#1721095613283"  rotation="0"  lock="0"  sizeLock="0"  contentLock="0"  wantsDrops="0"  autoFitContents="0"  autoMinimumSize="1"  padding="5,5,5,5"  z="40" >
           <Content>&amp;#xA;&amp;#xA;    &amp;lt;p style=&amp;quot;margin-top:0;&amp;quot;&amp;gt;&amp;#xA;      &amp;lt;font style=&amp;quot;font-size:36pt;&amp;quot;&amp;gt;Data description: &amp;lt;/font&amp;gt;&amp;#xA;    &amp;lt;/p&amp;gt;&amp;#xA;    &amp;lt;p style=&amp;quot;margin-top:0;&amp;quot;&amp;gt;&amp;#xA;      &amp;lt;font style=&amp;quot;font-size:36pt;&amp;quot;&amp;gt;1. Mock for gating control: &amp;#xA;      AL2022-02-15.006 &amp;lt;/font&amp;gt;&amp;#xA;    &amp;lt;/p&amp;gt;&amp;#xA;    &amp;lt;p style=&amp;quot;margin-top:0;&amp;quot;&amp;gt;&amp;#xA;      &amp;lt;font style=&amp;quot;font-size:36pt;&amp;quot;&amp;gt;2. SINV infection biological duplicates: &amp;#xA;      AL2022-02-15.008, AL2022-02-15.009 &amp;lt;/font&amp;gt;&amp;#xA;    &amp;lt;/p&amp;gt;&amp;#xA;    &amp;lt;p style=&amp;quot;margin-top:0;&amp;quot;&amp;gt;&amp;#xA;      &amp;lt;font style=&amp;quot;font-size:36pt;&amp;quot;&amp;gt;3. RRV infection biological duplicates: &amp;#xA;      AL2022-02-15.0010, AL2022-02-15.0011 &amp;lt;/font&amp;gt;&amp;#xA;    &amp;lt;/p&amp;gt;&amp;#xA;    &amp;lt;p style=&amp;quot;margin-top:0;&amp;quot;&amp;gt;&amp;#xA;      &amp;lt;font style=&amp;quot;font-size:36pt;&amp;quot;&amp;gt;4. ONNV infection biological duplicates: &amp;#xA;      AL2022-02-15.0012, AL2022-02-15.0013 &amp;lt;/font&amp;gt;&amp;#xA;    &amp;lt;/p&amp;gt;&amp;#xA;    &amp;lt;p style=&amp;quot;margin-top:0;&amp;quot;&amp;gt;&amp;#xA;      &amp;lt;font style=&amp;quot;font-size:36pt;&amp;quot;&amp;gt;5. CHIKV infection biological duplicates: &amp;#xA;      AL2022-02-15.0014, AL2022-02-15.0015&amp;lt;/font&amp;gt;&amp;#xA;    &amp;lt;/p&amp;gt;&amp;#xA;    &amp;lt;p style=&amp;quot;margin-top:0;&amp;quot;&amp;gt;&amp;#xA;      &amp;#xA;    &amp;lt;/p&amp;gt;&amp;#xA;    &amp;lt;p style=&amp;quot;margin-top:0;&amp;quot;&amp;gt;&amp;#xA;      &amp;#xA;    &amp;lt;/p&amp;gt;&amp;#xA;    &amp;lt;p style=&amp;quot;margin-top:0;&amp;quot;&amp;gt;&amp;#xA;      &amp;#xA;    &amp;lt;/p&amp;gt;&amp;#xA;</Content>
         </StyledText>
         <StyledText x="38"  y="5"  width="802"  height="53"  lineWeight="Normal"  fill="#ffffff"  stroke="#000000"  lineStyle="Solid"  gradientColor="#808080"  gradientStyle="le.gradientstyle.none"  enabled="1"  xScale="1"  yScale="1"  aspectRatioLock="0"  alpha="1"  figID="com.treestar.layout.presentation.FigStyledText@9dbf8ed#1721096115774"  rotation="0"  lock="0"  sizeLock="0"  contentLock="0"  wantsDrops="0"  autoFitContents="0"  autoMinimumSize="1"  padding="5,5,5,5"  z="41" >
           <Content>&amp;#xA;&amp;#xA;    &amp;lt;p style=&amp;quot;margin-top:0;&amp;quot;&amp;gt;&amp;#xA;      &amp;lt;font color=&amp;quot;#000000&amp;quot; face=&amp;quot;SansSerif&amp;quot; style=&amp;quot;font-size:36pt;&amp;quot;&amp;gt;Representative &amp;#xA;      replicate used in formal figure&amp;lt;/font&amp;gt;&amp;#xA;    &amp;lt;/p&amp;gt;&amp;#xA;</Content>
         </StyledText>
       </FigList>
     </Layout>
     <WindowPosition x="443"  y="25"  width="866"  height="801" />
   </LayoutEditor>
   <Scripts>
     <Script lang="text/javascript"  name="New Script    " />
   </Scripts>
   <Experiment>
     <PlateModel name="Plate"  color="#00ffffff"  rows="8"  columns="12"  plateID="00000"  expID="000-00000"  format="Plate"  showNEntries="1"  peHeatmap="1"  peShowEnums="1"  peThickBorders="1" >
       <PrintLayout flipPattern0="0"  rows="1"  columns="1"  padding="36"  header=""  footer=""  headerActive="0"  footerActive="0"  scalingMode="fj.print.scale.none"  scaling="1"  orientation="1"  width="612"  height="792"  imageableX="72"  imageableY="72"  imageableWidth="468"  imageableHeight="648" />
     </PlateModel>
     <PlateEditorState>
       <KeywordList>
         <Keyword attribute="Assay"  value="GFP Reporter" />
         <Keyword attribute="Time point"  value="24hr" />
         <Keyword attribute="Treatment &quot;Drug A&quot;"  value="10ug/L" />
       </KeywordList>
       <StagingArea>
         <StagingWell/>
         <StagingWell/>
         <StagingWell/>
         <StagingWell/>
       </StagingArea>
     </PlateEditorState>
   </Experiment>
   <Exports/>
   <SOPS/>
   <experiment/>
   <weights/>
 </Workspace>
