# Supplementary material for: Interaction of chikungunya virus glycoproteins with macrophage factors controls virion production
Source: EMBO J. 2024 Sep 11;43(20):4625–55. doi: 10.1038/s44318-024-00193-3 (PMC11480453; doi:10.1038/s44318-024-00193-3)
Supplement: Supplementary file 5 — Source data Fig. 1 [file 44318_2024_193_MOESM5_ESM.zip › Figure 1/1A/CHIKV.mqd]

MQD3.1    1683712 1685892 122880 1683456 1686266 1828525 0 0                                                                                                                                                                                                                                                                                                                                                                                                                                                                                                                                                                                                                                                                                                                                                                                                                                                                                                                                                                                                                                                                                                                                                                                                                                                                                                                                                                                                                                                                                                                                                                                                                                                                                                                                                                                                                                                                                                                                                                                                                                                                                                                                                                                                                                                                                                                                                                                                                                                                                                                                                                                                                                                                                                                                                                                                                                                                                                                                                                                                                                                                                                                                                                                                                                                                                                                                                                                                                                                                                                                                                                                                                                                                                                                                                                                                                                                                                                                                                                                                                                                                                                                                                                                                                                                                                                                                                                                                                                                                    /$EXP/Mli lab/$SYS/MACSQuantify,2.11.1907.19925/$CYT/MACSQuant VYB,2.11.1907.19925/$CYTSN/3149/$SRC/primary macrophage alpha /$DATE/2022-Feb-15/$BTIM/18:08:31/$ETIM/18:08:31/$TIMESTEP/1/$PLATENAME/Chill 96 rack/$WELLID/B5/$TR/FSC,8.77722/$FIL/AL2022-02-15.0015.mqd/$PAR/13/$TOT/0/$ABRT/0/$LOST/0/$MODE/L/$DATATYPE/F/$BYTEORD/1,2,3,4/$P1N/HDR-T/$P1B/32/$P1E/0.0,0.0/$P1D/Linear,0,80/$P1R/80/$P1G/1/$P1S/HDR-T/$P2N/HDR-CE/$P2B/32/$P2E/0.0,0.0/$P2D/Linear,0,1000/$P2R/1000/$P2G/1/$P2S/HDR-CE/$P3N/HDR-SE/$P3B/32/$P3E/0.0,0.0/$P3D/Linear,0,1000/$P3R/1000/$P3G/1/$P3S/HDR-SE/$P4N/HDR-V/$P4B/32/$P4E/0.0,0.0/$P4D/Linear,0,20/$P4R/20/$P4G/1/$P4S/HDR-V/$P5N/FSC-A/$P5B/32/$P5E/0.0,0.0/$P5D/Linear,0,1000/$P5R/1000/$P5G/1/$P5S/FSC-A/$P5F/561//10 nm/$P5L/561nm/$P5O/100mW/$P5V/293/$P5T/-00/$P6N/FSC-H/$P6B/32/$P6E/0.0,0.0/$P6D/Linear,0,1000/$P6R/1000/$P6G/1/$P6S/FSC-H/$P6F/561//10 nm/$P6L/561nm/$P6O/100mW/$P6V/293/$P6T/-00/$P7N/FSC-W/$P7B/32/$P7E/0.0,0.0/$P7D/Linear,0,1000/$P7R/1000/$P7G/1/$P7S/FSC-W/$P7F/561//10 nm/$P7L/561nm/$P7O/100mW/$P7V/293/$P7T/-00/$P8N/SSC-A/$P8B/32/$P8E/0.0,0.0/$P8D/Linear,0,1000/$P8R/1000/$P8G/1/$P8S/SSC-A/$P8F/561//10 nm/$P8L/561nm/$P8O/100mW/$P8V/335/$P8T/-00/$P9N/SSC-H/$P9B/32/$P9E/0.0,0.0/$P9D/Linear,0,1000/$P9R/1000/$P9G/1/$P9S/SSC-H/$P9F/561//10 nm/$P9L/561nm/$P9O/100mW/$P9V/335/$P9T/-00/$P10N/SSC-W/$P10B/32/$P10E/0.0,0.0/$P10D/Linear,0,1000/$P10R/1000/$P10G/1/$P10S/SSC-W/$P10F/561//10 nm/$P10L/561nm/$P10O/100mW/$P10V/335/$P10T/-00/$P11N/B1-A/$P11B/32/$P11E/0.0,0.0/$P11D/Hyperlogarithmic,-1.0,1000/$P11R/1000/$P11G/1/$P11S/GFP//FITC-A/$P11F/525//50 nm/$P11L/488nm/$P11O/30mW/$P11V/380/$P11T/-01/$P12N/B1-H/$P12B/32/$P12E/0.0,0.0/$P12D/Hyperlogarithmic,-1.0,1000/$P12R/1000/$P12G/1/$P12S/GFP//FITC-H/$P12F/525//50 nm/$P12L/488nm/$P12O/30mW/$P12V/380/$P12T/-01/$P13N/B1-W/$P13B/32/$P13E/0.0,0.0/$P13D/Hyperlogarithmic,-1.0,1000/$P13R/1000/$P13G/1/$P13S/GFP//FITC-W/$P13F/525//50 nm/$P13L/488nm/$P13O/30mW/$P13V/380/$P13T/-01/$NEXTDATA/0/$BEGINANALYSIS/0/$ENDANALYSIS/0/$BEGINSTEXT/6801/$ENDSTEXT/119550/$BEGINDATA/4096/$ENDDATA/4096/                                                                                                                                                                                                                                                                                                                                                                                              /@MB_P1_BASE/HDR-T
HDR-T
0
4/@MB_P2_BASE/HDR-CE
HDR-CE
0
4/@MB_P3_BASE/HDR-SE
HDR-SE
0
4/@MB_P4_BASE/HDR-V
HDR-V
0
4/@MB_P5_BASE/FSC-A
FSC-A
1
4/@MB_P6_BASE/FSC-H
FSC-H
1
4/@MB_P7_BASE/FSC-W
FSC-W
1
4/@MB_P8_BASE/SSC-A
SSC-A
2
4/@MB_P9_BASE/SSC-H
SSC-H
2
4/@MB_P10_BASE/SSC-W
SSC-W
2
4/@MB_P11_BASE/B1-A
FL1-A
6
4/@MB_P12_BASE/B1-H
FL1-H
6
4/@MB_P13_BASE/B1-W
FL1-W
6
4/@MB_INSSET/PEJhc2ljRW50cnk+CiA8bmFtZT5Tb2Z0d2FyZTwvbmFtZT4KIDxmbGFncz4xMzEwNzQ8L2ZsYWdzPgogPEJhc2ljRW50cnk+CiAgPG5hbWU+RGV2aWNlPC9uYW1lPgogIDxmbGFncz4xMzEyMDI8L2ZsYWdzPgogIDxCYXNpY0VudHJ5PgogICA8bmFtZT5EZXRlY3RvcjwvbmFtZT4KICAgPGZsYWdzPjEzMTk3MDwvZmxhZ3M+CiAgIDx2YWx1ZSB0eXBlPSIzIj5WeWI8L3ZhbHVlPgogICA8QmFzaWNFbnRyeT4KICAgIDxuYW1lPlBtdHM8L25hbWU+CiAgICA8ZmxhZ3M+MTMxMjAyPC9mbGFncz4KICAgIDxCYXNpY0VudHJ5PgogICAgIDxuYW1lPjE8L25hbWU+CiAgICAgPGZsYWdzPjEzMTIwMjwvZmxhZ3M+CiAgICAgPEJhc2ljRW50cnk+CiAgICAgIDxuYW1lPkdhaW48L25hbWU+CiAgICAgIDxmbGFncz4xMzE3MTQ8L2ZsYWdzPgogICAgICA8dmFsdWUgdHlwZT0iMiI+MjkzPC92YWx1ZT4KICAgICA8L0Jhc2ljRW50cnk+CiAgICA8L0Jhc2ljRW50cnk+CiAgICA8QmFzaWNFbnRyeT4KICAgICA8bmFtZT43PC9uYW1lPgogICAgIDxmbGFncz4xMzEyMDI8L2ZsYWdzPgogICAgIDxCYXNpY0VudHJ5PgogICAgICA8bmFtZT5HYWluPC9uYW1lPgogICAgICA8ZmxhZ3M+MTMxNzE0PC9mbGFncz4KICAgICAgPHZhbHVlIHR5cGU9IjIiPjMzNTwvdmFsdWU+CiAgICAgPC9CYXNpY0VudHJ5PgogICAgPC9CYXNpY0VudHJ5PgogICAgPEJhc2ljRW50cnk+CiAgICAgPG5hbWU+MzwvbmFtZT4KICAgICA8ZmxhZ3M+MTMxMjAyPC9mbGFncz4KICAgICA8QmFzaWNFbnRyeT4KICAgICAgPG5hbWU+R2FpbjwvbmFtZT4KICAgICAgPGZsYWdzPjEzMTcxNDwvZmxhZ3M+CiAgICAgIDx2YWx1ZSB0eXBlPSIyIj40MjQ8L3ZhbHVlPgogICAgIDwvQmFzaWNFbnRyeT4KICAgIDwvQmFzaWNFbnRyeT4KICAgIDxCYXNpY0VudHJ5PgogICAgIDxuYW1lPjU8L25hbWU+CiAgICAgPGZsYWdzPjEzMTIwMjwvZmxhZ3M+CiAgICAgPEJhc2ljRW50cnk+CiAgICAgIDxuYW1lPkdhaW48L25hbWU+CiAgICAgIDxmbGFncz4xMzE3MTQ8L2ZsYWdzPgogICAgICA8dmFsdWUgdHlwZT0iMiI+NTQ4PC92YWx1ZT4KICAgICA8L0Jhc2ljRW50cnk+CiAgICA8L0Jhc2ljRW50cnk+CiAgICA8QmFzaWNFbnRyeT4KICAgICA8bmFtZT4xMDwvbmFtZT4KICAgICA8ZmxhZ3M+MTMxMjAyPC9mbGFncz4KICAgICA8QmFzaWNFbnRyeT4KICAgICAgPG5hbWU+R2FpbjwvbmFtZT4KICAgICAgPGZsYWdzPjEzMTcxNDwvZmxhZ3M+CiAgICAgIDx2YWx1ZSB0eXBlPSIyIj41MzA8L3ZhbHVlPgogICAgIDwvQmFzaWNFbnRyeT4KICAgIDwvQmFzaWNFbnRyeT4KICAgIDxCYXNpY0VudHJ5PgogICAgIDxuYW1lPjY8L25hbWU+CiAgICAgPGZsYWdzPjEzMTIwMjwvZmxhZ3M+CiAgICAgPEJhc2ljRW50cnk+CiAgICAgIDxuYW1lPkdhaW48L25hbWU+CiAgICAgIDxmbGFncz4xMzE3MTQ8L2ZsYWdzPgogICAgICA8dmFsdWUgdHlwZT0iMiI+NTEwPC92YWx1ZT4KICAgICA8L0Jhc2ljRW50cnk+CiAgICA8L0Jhc2ljRW50cnk+CiAgICA8QmFzaWNFbnRyeT4KICAgICA8bmFtZT4yPC9uYW1lPgogICAgIDxmbGFncz4xMzEyMDI8L2ZsYWdzPgogICAgIDxCYXNpY0VudHJ5PgogICAgICA8bmFtZT5HYWluPC9uYW1lPgogICAgICA8ZmxhZ3M+MTMxNzE0PC9mbGFncz4KICAgICAgPHZhbHVlIHR5cGU9IjIiPjYxODwvdmFsdWU+CiAgICAgPC9CYXNpY0VudHJ5PgogICAgPC9CYXNpY0VudHJ5PgogICAgPEJhc2ljRW50cnk+CiAgICAgPG5hbWU+NDwvbmFtZT4KICAgICA8ZmxhZ3M+MTMxMjAyPC9mbGFncz4KICAgICA8QmFzaWNFbnRyeT4KICAgICAgPG5hbWU+R2FpbjwvbmFtZT4KICAgICAgPGZsYWdzPjEzMTcxNDwvZmxhZ3M+CiAgICAgIDx2YWx1ZSB0eXBlPSIyIj41Nzg8L3ZhbHVlPgogICAgIDwvQmFzaWNFbnRyeT4KICAgIDwvQmFzaWNFbnRyeT4KICAgIDxCYXNpY0VudHJ5PgogICAgIDxuYW1lPjk8L25hbWU+CiAgICAgPGZsYWdzPjEzMTIwMjwvZmxhZ3M+CiAgICAgPEJhc2ljRW50cnk+CiAgICAgIDxuYW1lPkdhaW48L25hbWU+CiAgICAgIDxmbGFncz4xMzE3MTQ8L2ZsYWdzPgogICAgICA8dmFsdWUgdHlwZT0iMiI+MzgwPC92YWx1ZT4KICAgICA8L0Jhc2ljRW50cnk+CiAgICA8L0Jhc2ljRW50cnk+CiAgICA8QmFzaWNFbnRyeT4KICAgICA8bmFtZT44PC9uYW1lPgogICAgIDxmbGFncz4xMzEyMDI8L2ZsYWdzPgogICAgIDxCYXNpY0VudHJ5PgogICAgICA8bmFtZT5HYWluPC9uYW1lPgogICAgICA8ZmxhZ3M+MTMxNzE0PC9mbGFncz4KICAgICAgPHZhbHVlIHR5cGU9IjIiPjYzNjwvdmFsdWU+CiAgICAgPC9CYXNpY0VudHJ5PgogICAgPC9CYXNpY0VudHJ5PgogICA8L0Jhc2ljRW50cnk+CiAgIDxCYXNpY0VudHJ5PgogICAgPG5hbWU+Q2hhbm5lbHM8L25hbWU+CiAgICA8ZmxhZ3M+MTMxMjAyPC9mbGFncz4KICAgIDxCYXNpY0VudHJ5PgogICAgIDxuYW1lPkZTQzwvbmFtZT4KICAgICA8ZmxhZ3M+MTMxNzE0PC9mbGFncz4KICAgICA8dmFsdWUgdHlwZT0iMiI+MTwvdmFsdWU+CiAgICAgPEJhc2ljRW50cnk+CiAgICAgIDxuYW1lPkFjdGl2ZTwvbmFtZT4KICAgICAgPGZsYWdzPjEzMTQ1ODwvZmxhZ3M+CiAgICAgIDx2YWx1ZSB0eXBlPSIxIj4xPC92YWx1ZT4KICAgICA8L0Jhc2ljRW50cnk+CiAgICAgPEJhc2ljRW50cnk+CiAgICAgIDxuYW1lPk1vZGU8L25hbWU+CiAgICAgIDxmbGFncz4xMzE5NzA8L2ZsYWdzPgogICAgICA8dmFsdWUgdHlwZT0iMyI+bGluPC92YWx1ZT4KICAgICA8L0Jhc2ljRW50cnk+CiAgICAgPEJhc2ljRW50cnk+CiAgICAgIDxuYW1lPlRyaWdnZXJMZXZlbDwvbmFtZT4KICAgICAgPGZsYWdzPjEzMjk5NDwvZmxhZ3M+CiAgICAgIDx2YWx1ZSB0eXBlPSI3Ij44Ljc3NzIxNzg2NTwvdmFsdWU+CiAgICAgPC9CYXNpY0VudHJ5PgogICAgIDxCYXNpY0VudHJ5PgogICAgICA8bmFtZT5Vc2VyTmFtZTwvbmFtZT4KICAgICAgPGZsYWdzPjEzMTk3MDwvZmxhZ3M+CiAgICAgIDx2YWx1ZSB0eXBlPSIzIj5GU0M8L3ZhbHVlPgogICAgIDwvQmFzaWNFbnRyeT4KICAgIDwvQmFzaWNFbnRyeT4KICAgIDxCYXNpY0VudHJ5PgogICAgIDxuYW1lPlNTQzwvbmFtZT4KICAgICA8ZmxhZ3M+MTMxNzE0PC9mbGFncz4KICAgICA8dmFsdWUgdHlwZT0iMiI+NzwvdmFsdWU+CiAgICAgPEJhc2ljRW50cnk+CiAgICAgIDxuYW1lPkFjdGl2ZTwvbmFtZT4KICAgICAgPGZsYWdzPjEzMTQ1ODwvZmxhZ3M+CiAgICAgIDx2YWx1ZSB0eXBlPSIxIj4xPC92YWx1ZT4KICAgICA8L0Jhc2ljRW50cnk+CiAgICAgPEJhc2ljRW50cnk+CiAgICAgIDxuYW1lPk1vZGU8L25hbWU+CiAgICAgIDxmbGFncz4xMzE5NzA8L2ZsYWdzPgogICAgICA8dmFsdWUgdHlwZT0iMyI+bGluPC92YWx1ZT4KICAgICA8L0Jhc2ljRW50cnk+CiAgICAgPEJhc2ljRW50cnk+CiAgICAgIDxuYW1lPlRyaWdnZXJMZXZlbDwvbmFtZT4KICAgICAgPGZsYWdzPjEzMjk5NDwvZmxhZ3M+CiAgICAgIDx2YWx1ZSB0eXBlPSI3Ij4wPC92YWx1ZT4KICAgICA8L0Jhc2ljRW50cnk+CiAgICAgPEJhc2ljRW50cnk+CiAgICAgIDxuYW1lPlVzZXJOYW1lPC9uYW1lPgogICAgICA8ZmxhZ3M+MTMxOTcwPC9mbGFncz4KICAgICAgPHZhbHVlIHR5cGU9IjMiPlNTQzwvdmFsdWU+CiAgICAgPC9CYXNpY0VudHJ5PgogICAgPC9CYXNpY0VudHJ5PgogICAgPEJhc2ljRW50cnk+CiAgICAgPG5hbWU+VjE8L25hbWU+CiAgICAgPGZsYWdzPjEzMTcxNDwvZmxhZ3M+CiAgICAgPHZhbHVlIHR5cGU9IjIiPjM8L3ZhbHVlPgogICAgIDxCYXNpY0VudHJ5PgogICAgICA8bmFtZT5BY3RpdmU8L25hbWU+CiAgICAgIDxmbGFncz4xMzE0NTg8L2ZsYWdzPgogICAgICA8dmFsdWUgdHlwZT0iMSI+MDwvdmFsdWU+CiAgICAgPC9CYXNpY0VudHJ5PgogICAgIDxCYXNpY0VudHJ5PgogICAgICA8bmFtZT5Nb2RlPC9uYW1lPgogICAgICA8ZmxhZ3M+MTMxOTcwPC9mbGFncz4KICAgICAgPHZhbHVlIHR5cGU9IjMiPmhsb2c8L3ZhbHVlPgogICAgIDwvQmFzaWNFbnRyeT4KICAgICA8QmFzaWNFbnRyeT4KICAgICAgPG5hbWU+VHJpZ2dlckxldmVsPC9uYW1lPgogICAgICA8ZmxhZ3M+MTMyOTk0PC9mbGFncz4KICAgICAgPHZhbHVlIHR5cGU9IjciPjA8L3ZhbHVlPgogICAgIDwvQmFzaWNFbnRyeT4KICAgICA8QmFzaWNFbnRyeT4KICAgICAgPG5hbWU+VXNlck5hbWU8L25hbWU+CiAgICAgIDxmbGFncz4xMzE5NzA8L2ZsYWdzPgogICAgICA8dmFsdWUgdHlwZT0iMyI+Q0ZQL1Zpb0JsdWU8L3ZhbHVlPgogICAgIDwvQmFzaWNFbnRyeT4KICAgIDwvQmFzaWNFbnRyeT4KICAgIDxCYXNpY0VudHJ5PgogICAgIDxuYW1lPlYyPC9uYW1lPgogICAgIDxmbGFncz4xMzE3MTQ8L2ZsYWdzPgogICAgIDx2YWx1ZSB0eXBlPSIyIj41PC92YWx1ZT4KICAgICA8QmFzaWNFbnRyeT4KICAgICAgPG5hbWU+QWN0aXZlPC9uYW1lPgogICAgICA8ZmxhZ3M+MTMxNDU4PC9mbGFncz4KICAgICAgPHZhbHVlIHR5cGU9IjEiPjA8L3ZhbHVlPgogICAgIDwvQmFzaWNFbnRyeT4KICAgICA8QmFzaWNFbnRyeT4KICAgICAgPG5hbWU+TW9kZTwvbmFtZT4KICAgICAgPGZsYWdzPjEzMTk3MDwvZmxhZ3M+CiAgICAgIDx2YWx1ZSB0eXBlPSIzIj5obG9nPC92YWx1ZT4KICAgICA8L0Jhc2ljRW50cnk+CiAgICAgPEJhc2ljRW50cnk+CiAgICAgIDxuYW1lPlRyaWdnZXJMZXZlbDwvbmFtZT4KICAgICAgPGZsYWdzPjEzMjk5NDwvZmxhZ3M+CiAgICAgIDx2YWx1ZSB0eXBlPSI3Ij4wPC92YWx1ZT4KICAgICA8L0Jhc2ljRW50cnk+CiAgICAgPEJhc2ljRW50cnk+CiAgICAgIDxuYW1lPlVzZXJOYW1lPC9uYW1lPgogICAgICA8ZmxhZ3M+MTMxOTcwPC9mbGFncz4KICAgICAgPHZhbHVlIHR5cGU9IjMiPlZpb0dyZWVuPC92YWx1ZT4KICAgICA8L0Jhc2ljRW50cnk+CiAgICA8L0Jhc2ljRW50cnk+CiAgICA8QmFzaWNFbnRyeT4KICAgICA8bmFtZT5ZMTwvbmFtZT4KICAgICA8ZmxhZ3M+MTMxNzE0PC9mbGFncz4KICAgICA8dmFsdWUgdHlwZT0iMiI+MTA8L3ZhbHVlPgogICAgIDxCYXNpY0VudHJ5PgogICAgICA8bmFtZT5BY3RpdmU8L25hbWU+CiAgICAgIDxmbGFncz4xMzE0NTg8L2ZsYWdzPgogICAgICA8dmFsdWUgdHlwZT0iMSI+MDwvdmFsdWU+CiAgICAgPC9CYXNpY0VudHJ5PgogICAgIDxCYXNpY0VudHJ5PgogICAgICA8bmFtZT5Nb2RlPC9uYW1lPgogICAgICA8ZmxhZ3M+MTMxOTcwPC9mbGFncz4KICAgICAgPHZhbHVlIHR5cGU9IjMiPmhsb2c8L3ZhbHVlPgogICAgIDwvQmFzaWNFbnRyeT4KICAgICA8QmFzaWNFbnRyeT4KICAgICAgPG5hbWU+VHJpZ2dlckxldmVsPC9uYW1lPgogICAgICA8ZmxhZ3M+MTMyOTk0PC9mbGFncz4KICAgICAgPHZhbHVlIHR5cGU9IjciPjEwPC92YWx1ZT4KICAgICA8L0Jhc2ljRW50cnk+CiAgICAgPEJhc2ljRW50cnk+CiAgICAgIDxuYW1lPlVzZXJOYW1lPC9uYW1lPgogICAgICA8ZmxhZ3M+MTMxOTcwPC9mbGFncz4KICAgICAgPHZhbHVlIHR5cGU9IjMiPlBFPC92YWx1ZT4KICAgICA8L0Jhc2ljRW50cnk+CiAgICA8L0Jhc2ljRW50cnk+CiAgICA8QmFzaWNFbnRyeT4KICAgICA8bmFtZT5ZMjwvbmFtZT4KICAgICA8ZmxhZ3M+MTMxNzE0PC9mbGFncz4KICAgICA8dmFsdWUgdHlwZT0iMiI+NjwvdmFsdWU+CiAgICAgPEJhc2ljRW50cnk+CiAgICAgIDxuYW1lPkFjdGl2ZTwvbmFtZT4KICAgICAgPGZsYWdzPjEzMTQ1ODwvZmxhZ3M+CiAgICAgIDx2YWx1ZSB0eXBlPSIxIj4wPC92YWx1ZT4KICAgICA8L0Jhc2ljRW50cnk+CiAgICAgPEJhc2ljRW50cnk+CiAgICAgIDxuYW1lPk1vZGU8L25hbWU+CiAgICAgIDxmbGFncz4xMzE5NzA8L2ZsYWdzPgogICAgICA8dmFsdWUgdHlwZT0iMyI+aGxvZzwvdmFsdWU+CiAgICAgPC9CYXNpY0VudHJ5PgogICAgIDxCYXNpY0VudHJ5PgogICAgICA8bmFtZT5UcmlnZ2VyTGV2ZWw8L25hbWU+CiAgICAgIDxmbGFncz4xMzI5OTQ8L2ZsYWdzPgogICAgICA8dmFsdWUgdHlwZT0iNyI+MDwvdmFsdWU+CiAgICAgPC9CYXNpY0VudHJ5PgogICAgIDxCYXNpY0VudHJ5PgogICAgICA8bmFtZT5Vc2VyTmFtZTwvbmFtZT4KICAgICAgPGZsYWdzPjEzMTk3MDwvZmxhZ3M+CiAgICAgIDx2YWx1ZSB0eXBlPSIzIj5kc1JlZC90eFJlZDwvdmFsdWU+CiAgICAgPC9CYXNpY0VudHJ5PgogICAgPC9CYXNpY0VudHJ5PgogICAgPEJhc2ljRW50cnk+CiAgICAgPG5hbWU+WTM8L25hbWU+CiAgICAgPGZsYWdzPjEzMTcxNDwvZmxhZ3M+CiAgICAgPHZhbHVlIHR5cGU9IjIiPjI8L3ZhbHVlPgogICAgIDxCYXNpY0VudHJ5PgogICAgICA8bmFtZT5BY3RpdmU8L25hbWU+CiAgICAgIDxmbGFncz4xMzE0NTg8L2ZsYWdzPgogICAgICA8dmFsdWUgdHlwZT0iMSI+MDwvdmFsdWU+CiAgICAgPC9CYXNpY0VudHJ5PgogICAgIDxCYXNpY0VudHJ5PgogICAgICA8bmFtZT5Nb2RlPC9uYW1lPgogICAgICA8ZmxhZ3M+MTMxOTcwPC9mbGFncz4KICAgICAgPHZhbHVlIHR5cGU9IjMiPmhsb2c8L3ZhbHVlPgogICAgIDwvQmFzaWNFbnRyeT4KICAgICA8QmFzaWNFbnRyeT4KICAgICAgPG5hbWU+VHJpZ2dlckxldmVsPC9uYW1lPgogICAgICA8ZmxhZ3M+MTMyOTk0PC9mbGFncz4KICAgICAgPHZhbHVlIHR5cGU9IjciPjA8L3ZhbHVlPgogICAgIDwvQmFzaWNFbnRyeT4KICAgICA8QmFzaWNFbnRyeT4KICAgICAgPG5hbWU+VXNlck5hbWU8L25hbWU+CiAgICAgIDxmbGFncz4xMzE5NzA8L2ZsYWdzPgogICAgICA8dmFsdWUgdHlwZT0iMyI+bUthdGUvQVBDPC92YWx1ZT4KICAgICA8L0Jhc2ljRW50cnk+CiAgICA8L0Jhc2ljRW50cnk+CiAgICA8QmFzaWNFbnRyeT4KICAgICA8bmFtZT5ZNDwvbmFtZT4KICAgICA8ZmxhZ3M+MTMxNzE0PC9mbGFncz4KICAgICA8dmFsdWUgdHlwZT0iMiI+NDwvdmFsdWU+CiAgICAgPEJhc2ljRW50cnk+CiAgICAgIDxuYW1lPkFjdGl2ZTwvbmFtZT4KICAgICAgPGZsYWdzPjEzMTQ1ODwvZmxhZ3M+CiAgICAgIDx2YWx1ZSB0eXBlPSIxIj4wPC92YWx1ZT4KICAgICA8L0Jhc2ljRW50cnk+CiAgICAgPEJhc2ljRW50cnk+CiAgICAgIDxuYW1lPk1vZGU8L25hbWU+CiAgICAgIDxmbGFncz4xMzE5NzA8L2ZsYWdzPgogICAgICA8dmFsdWUgdHlwZT0iMyI+aGxvZzwvdmFsdWU+CiAgICAgPC9CYXNpY0VudHJ5PgogICAgIDxCYXNpY0VudHJ5PgogICAgICA8bmFtZT5UcmlnZ2VyTGV2ZWw8L25hbWU+CiAgICAgIDxmbGFncz4xMzI5OTQ8L2ZsYWdzPgogICAgICA8dmFsdWUgdHlwZT0iNyI+MDwvdmFsdWU+CiAgICAgPC9CYXNpY0VudHJ5PgogICAgIDxCYXNpY0VudHJ5PgogICAgICA8bmFtZT5Vc2VyTmFtZTwvbmFtZT4KICAgICAgPGZsYWdzPjEzMTk3MDwvZmxhZ3M+CiAgICAgIDx2YWx1ZSB0eXBlPSIzIj5QRS1WaW83NzA8L3ZhbHVlPgogICAgIDwvQmFzaWNFbnRyeT4KICAgIDwvQmFzaWNFbnRyeT4KICAgIDxCYXNpY0VudHJ5PgogICAgIDxuYW1lPkIxPC9uYW1lPgogICAgIDxmbGFncz4xMzE3MTQ8L2ZsYWdzPgogICAgIDx2YWx1ZSB0eXBlPSIyIj45PC92YWx1ZT4KICAgICA8QmFzaWNFbnRyeT4KICAgICAgPG5hbWU+QWN0aXZlPC9uYW1lPgogICAgICA8ZmxhZ3M+MTMxNDU4PC9mbGFncz4KICAgICAgPHZhbHVlIHR5cGU9IjEiPjE8L3ZhbHVlPgogICAgIDwvQmFzaWNFbnRyeT4KICAgICA8QmFzaWNFbnRyeT4KICAgICAgPG5hbWU+TW9kZTwvbmFtZT4KICAgICAgPGZsYWdzPjEzMTk3MDwvZmxhZ3M+CiAgICAgIDx2YWx1ZSB0eXBlPSIzIj5obG9nPC92YWx1ZT4KICAgICA8L0Jhc2ljRW50cnk+CiAgICAgPEJhc2ljRW50cnk+CiAgICAgIDxuYW1lPlRyaWdnZXJMZXZlbDwvbmFtZT4KICAgICAgPGZsYWdzPjEzMjk5NDwvZmxhZ3M+CiAgICAgIDx2YWx1ZSB0eXBlPSI3Ij4wPC92YWx1ZT4KICAgICA8L0Jhc2ljRW50cnk+CiAgICAgPEJhc2ljRW50cnk+CiAgICAgIDxuYW1lPlVzZXJOYW1lPC9uYW1lPgogICAgICA8ZmxhZ3M+MTMxOTcwPC9mbGFncz4KICAgICAgPHZhbHVlIHR5cGU9IjMiPkdGUC9GSVRDPC92YWx1ZT4KICAgICA8L0Jhc2ljRW50cnk+CiAgICA8L0Jhc2ljRW50cnk+CiAgICA8QmFzaWNFbnRyeT4KICAgICA8bmFtZT5CMjwvbmFtZT4KICAgICA8ZmxhZ3M+MTMxNzE0PC9mbGFncz4KICAgICA8dmFsdWUgdHlwZT0iMiI+ODwvdmFsdWU+CiAgICAgPEJhc2ljRW50cnk+CiAgICAgIDxuYW1lPkFjdGl2ZTwvbmFtZT4KICAgICAgPGZsYWdzPjEzMTQ1ODwvZmxhZ3M+CiAgICAgIDx2YWx1ZSB0eXBlPSIxIj4wPC92YWx1ZT4KICAgICA8L0Jhc2ljRW50cnk+CiAgICAgPEJhc2ljRW50cnk+CiAgICAgIDxuYW1lPk1vZGU8L25hbWU+CiAgICAgIDxmbGFncz4xMzE5NzA8L2ZsYWdzPgogICAgICA8dmFsdWUgdHlwZT0iMyI+aGxvZzwvdmFsdWU+CiAgICAgPC9CYXNpY0VudHJ5PgogICAgIDxCYXNpY0VudHJ5PgogICAgICA8bmFtZT5UcmlnZ2VyTGV2ZWw8L25hbWU+CiAgICAgIDxmbGFncz4xMzI5OTQ8L2ZsYWdzPgogICAgICA8dmFsdWUgdHlwZT0iNyI+MDwvdmFsdWU+CiAgICAgPC9CYXNpY0VudHJ5PgogICAgIDxCYXNpY0VudHJ5PgogICAgICA8bmFtZT5Vc2VyTmFtZTwvbmFtZT4KICAgICAgPGZsYWdzPjEzMTk3MDwvZmxhZ3M+CiAgICAgIDx2YWx1ZSB0eXBlPSIzIj5QSS9MU1MtbUthdGU8L3ZhbHVlPgogICAgIDwvQmFzaWNFbnRyeT4KICAgIDwvQmFzaWNFbnRyeT4KICAgPC9CYXNpY0VudHJ5PgogICA8QmFzaWNFbnRyeT4KICAgIDxuYW1lPlBhcmFtZXRlcnM8L25hbWU+CiAgICA8ZmxhZ3M+MTMxMjAyPC9mbGFncz4KICAgIDxCYXNpY0VudHJ5PgogICAgIDxuYW1lPkhEUjwvbmFtZT4KICAgICA8ZmxhZ3M+MTMxNzE0PC9mbGFncz4KICAgICA8dmFsdWUgdHlwZT0iMiI+MDwvdmFsdWU+CiAgICAgPEJhc2ljRW50cnk+CiAgICAgIDxuYW1lPlRpbWU8L25hbWU+CiAgICAgIDxmbGFncz4xMzE0NTg8L2ZsYWdzPgogICAgICA8dmFsdWUgdHlwZT0iMSI+MTwvdmFsdWU+CiAgICAgIDxCYXNpY0VudHJ5PgogICAgICAgPG5hbWU+VXNlcmRlZk5hbWU8L25hbWU+CiAgICAgICA8ZmxhZ3M+MTMxOTcwPC9mbGFncz4KICAgICAgIDx2YWx1ZSB0eXBlPSIzIj5UaW1lPC92YWx1ZT4KICAgICAgPC9CYXNpY0VudHJ5PgogICAgIDwvQmFzaWNFbnRyeT4KICAgICA8QmFzaWNFbnRyeT4KICAgICAgPG5hbWU+Q3JFdkNvdW50PC9uYW1lPgogICAgICA8ZmxhZ3M+MTMxNDU4PC9mbGFncz4KICAgICAgPHZhbHVlIHR5cGU9IjEiPjE8L3ZhbHVlPgogICAgICA8QmFzaWNFbnRyeT4KICAgICAgIDxuYW1lPlVzZXJkZWZOYW1lPC9uYW1lPgogICAgICAgPGZsYWdzPjEzMTk3MDwvZmxhZ3M+CiAgICAgICA8dmFsdWUgdHlwZT0iMyI+PC92YWx1ZT4KICAgICAgPC9CYXNpY0VudHJ5PgogICAgIDwvQmFzaWNFbnRyeT4KICAgICA8QmFzaWNFbnRyeT4KICAgICAgPG5hbWU+U25kRXZDb3VudDwvbmFtZT4KICAgICAgPGZsYWdzPjEzMTQ1ODwvZmxhZ3M+CiAgICAgIDx2YWx1ZSB0eXBlPSIxIj4xPC92YWx1ZT4KICAgICAgPEJhc2ljRW50cnk+CiAgICAgICA8bmFtZT5Vc2VyZGVmTmFtZTwvbmFtZT4KICAgICAgIDxmbGFncz4xMzE5NzA8L2ZsYWdzPgogICAgICAgPHZhbHVlIHR5cGU9IjMiPjwvdmFsdWU+CiAgICAgIDwvQmFzaWNFbnRyeT4KICAgICA8L0Jhc2ljRW50cnk+CiAgICAgPEJhc2ljRW50cnk+CiAgICAgIDxuYW1lPkdyb3VwPC9uYW1lPgogICAgICA8ZmxhZ3M+MTMxNDU4PC9mbGFncz4KICAgICAgPHZhbHVlIHR5cGU9IjEiPjA8L3ZhbHVlPgogICAgICA8QmFzaWNFbnRyeT4KICAgICAgIDxuYW1lPlVzZXJkZWZOYW1lPC9uYW1lPgogICAgICAgPGZsYWdzPjEzMTk3MDwvZmxhZ3M+CiAgICAgICA8dmFsdWUgdHlwZT0iMyI+R3JvdXA8L3ZhbHVlPgogICAgICA8L0Jhc2ljRW50cnk+CiAgICAgPC9CYXNpY0VudHJ5PgogICAgIDxCYXNpY0VudHJ5PgogICAgICA8bmFtZT5Wb2x1bWU8L25hbWU+CiAgICAgIDxmbGFncz4xMzE0NTg8L2ZsYWdzPgogICAgICA8dmFsdWUgdHlwZT0iMSI+MTwvdmFsdWU+CiAgICAgIDxCYXNpY0VudHJ5PgogICAgICAgPG5hbWU+VXNlcmRlZk5hbWU8L25hbWU+CiAgICAgICA8ZmxhZ3M+MTMxOTcwPC9mbGFncz4KICAgICAgIDx2YWx1ZSB0eXBlPSIzIj5Wb2x1bWU8L3ZhbHVlPgogICAgICA8L0Jhc2ljRW50cnk+CiAgICAgPC9CYXNpY0VudHJ5PgogICAgPC9CYXNpY0VudHJ5PgogICAgPEJhc2ljRW50cnk+CiAgICAgPG5hbWU+RlNDPC9uYW1lPgogICAgIDxmbGFncz4xMzEyMDI8L2ZsYWdzPgogICAgIDxCYXNpY0VudHJ5PgogICAgICA8bmFtZT5BcmVhPC9uYW1lPgogICAgICA8ZmxhZ3M+MTMxNDU4PC9mbGFncz4KICAgICAgPHZhbHVlIHR5cGU9IjEiPjE8L3ZhbHVlPgogICAgICA8QmFzaWNFbnRyeT4KICAgICAgIDxuYW1lPlVzZXJkZWZOYW1lPC9uYW1lPgogICAgICAgPGZsYWdzPjEzMTk3MDwvZmxhZ3M+CiAgICAgICA8dmFsdWUgdHlwZT0iMyI+PC92YWx1ZT4KICAgICAgPC9CYXNpY0VudHJ5PgogICAgIDwvQmFzaWNFbnRyeT4KICAgICA8QmFzaWNFbnRyeT4KICAgICAgPG5hbWU+SGVpZ2h0PC9uYW1lPgogICAgICA8ZmxhZ3M+MTMxNDU4PC9mbGFncz4KICAgICAgPHZhbHVlIHR5cGU9IjEiPjE8L3ZhbHVlPgogICAgICA8QmFzaWNFbnRyeT4KICAgICAgIDxuYW1lPlVzZXJkZWZOYW1lPC9uYW1lPgogICAgICAgPGZsYWdzPjEzMTk3MDwvZmxhZ3M+CiAgICAgICA8dmFsdWUgdHlwZT0iMyI+PC92YWx1ZT4KICAgICAgPC9CYXNpY0VudHJ5PgogICAgIDwvQmFzaWNFbnRyeT4KICAgICA8QmFzaWNFbnRyeT4KICAgICAgPG5hbWU+V2lkdGg8L25hbWU+CiAgICAgIDxmbGFncz4xMzE0NTg8L2ZsYWdzPgogICAgICA8dmFsdWUgdHlwZT0iMSI+MTwvdmFsdWU+CiAgICAgIDxCYXNpY0VudHJ5PgogICAgICAgPG5hbWU+VXNlcmRlZk5hbWU8L25hbWU+CiAgICAgICA8ZmxhZ3M+MTMxOTcwPC9mbGFncz4KICAgICAgIDx2YWx1ZSB0eXBlPSIzIj48L3ZhbHVlPgogICAgICA8L0Jhc2ljRW50cnk+CiAgICAgPC9CYXNpY0VudHJ5PgogICAgPC9CYXNpY0VudHJ5PgogICAgPEJhc2ljRW50cnk+CiAgICAgPG5hbWU+U1NDPC9uYW1lPgogICAgIDxmbGFncz4xMzEyMDI8L2ZsYWdzPgogICAgIDxCYXNpY0VudHJ5PgogICAgICA8bmFtZT5BcmVhPC9uYW1lPgogICAgICA8ZmxhZ3M+MTMxNDU4PC9mbGFncz4KICAgICAgPHZhbHVlIHR5cGU9IjEiPjE8L3ZhbHVlPgogICAgICA8QmFzaWNFbnRyeT4KICAgICAgIDxuYW1lPlVzZXJkZWZOYW1lPC9uYW1lPgogICAgICAgPGZsYWdzPjEzMTk3MDwvZmxhZ3M+CiAgICAgICA8dmFsdWUgdHlwZT0iMyI+PC92YWx1ZT4KICAgICAgPC9CYXNpY0VudHJ5PgogICAgIDwvQmFzaWNFbnRyeT4KICAgICA8QmFzaWNFbnRyeT4KICAgICAgPG5hbWU+SGVpZ2h0PC9uYW1lPgogICAgICA8ZmxhZ3M+MTMxNDU4PC9mbGFncz4KICAgICAgPHZhbHVlIHR5cGU9IjEiPjE8L3ZhbHVlPgogICAgICA8QmFzaWNFbnRyeT4KICAgICAgIDxuYW1lPlVzZXJkZWZOYW1lPC9uYW1lPgogICAgICAgPGZsYWdzPjEzMTk3MDwvZmxhZ3M+CiAgICAgICA8dmFsdWUgdHlwZT0iMyI+PC92YWx1ZT4KICAgICAgPC9CYXNpY0VudHJ5PgogICAgIDwvQmFzaWNFbnRyeT4KICAgICA8QmFzaWNFbnRyeT4KICAgICAgPG5hbWU+V2lkdGg8L25hbWU+CiAgICAgIDxmbGFncz4xMzE0NTg8L2ZsYWdzPgogICAgICA8dmFsdWUgdHlwZT0iMSI+MTwvdmFsdWU+CiAgICAgIDxCYXNpY0VudHJ5PgogICAgICAgPG5hbWU+VXNlcmRlZk5hbWU8L25hbWU+CiAgICAgICA8ZmxhZ3M+MTMxOTcwPC9mbGFncz4KICAgICAgIDx2YWx1ZSB0eXBlPSIzIj48L3ZhbHVlPgogICAgICA8L0Jhc2ljRW50cnk+CiAgICAgPC9CYXNpY0VudHJ5PgogICAgPC9CYXNpY0VudHJ5PgogICAgPEJhc2ljRW50cnk+CiAgICAgPG5hbWU+VjE8L25hbWU+CiAgICAgPGZsYWdzPjEzMTIwMjwvZmxhZ3M+CiAgICAgPEJhc2ljRW50cnk+CiAgICAgIDxuYW1lPkFyZWE8L25hbWU+CiAgICAgIDxmbGFncz4xMzE0NTg8L2ZsYWdzPgogICAgICA8dmFsdWUgdHlwZT0iMSI+MTwvdmFsdWU+CiAgICAgIDxCYXNpY0VudHJ5PgogICAgICAgPG5hbWU+VXNlcmRlZk5hbWU8L25hbWU+CiAgICAgICA8ZmxhZ3M+MTMxOTcwPC9mbGFncz4KICAgICAgIDx2YWx1ZSB0eXBlPSIzIj48L3ZhbHVlPgogICAgICA8L0Jhc2ljRW50cnk+CiAgICAgPC9CYXNpY0VudHJ5PgogICAgIDxCYXNpY0VudHJ5PgogICAgICA8bmFtZT5IZWlnaHQ8L25hbWU+CiAgICAgIDxmbGFncz4xMzE0NTg8L2ZsYWdzPgogICAgICA8dmFsdWUgdHlwZT0iMSI+MTwvdmFsdWU+CiAgICAgIDxCYXNpY0VudHJ5PgogICAgICAgPG5hbWU+VXNlcmRlZk5hbWU8L25hbWU+CiAgICAgICA8ZmxhZ3M+MTMxOTcwPC9mbGFncz4KICAgICAgIDx2YWx1ZSB0eXBlPSIzIj48L3ZhbHVlPgogICAgICA8L0Jhc2ljRW50cnk+CiAgICAgPC9CYXNpY0VudHJ5PgogICAgIDxCYXNpY0VudHJ5PgogICAgICA8bmFtZT5XaWR0aDwvbmFtZT4KICAgICAgPGZsYWdzPjEzMTQ1ODwvZmxhZ3M+CiAgICAgIDx2YWx1ZSB0eXBlPSIxIj4xPC92YWx1ZT4KICAgICAgPEJhc2ljRW50cnk+CiAgICAgICA8bmFtZT5Vc2VyZGVmTmFtZTwvbmFtZT4KICAgICAgIDxmbGFncz4xMzE5NzA8L2ZsYWdzPgogICAgICAgPHZhbHVlIHR5cGU9IjMiPjwvdmFsdWU+CiAgICAgIDwvQmFzaWNFbnRyeT4KICAgICA8L0Jhc2ljRW50cnk+CiAgICA8L0Jhc2ljRW50cnk+CiAgICA8QmFzaWNFbnRyeT4KICAgICA8bmFtZT5WMjwvbmFtZT4KICAgICA8ZmxhZ3M+MTMxMjAyPC9mbGFncz4KICAgICA8QmFzaWNFbnRyeT4KICAgICAgPG5hbWU+QXJlYTwvbmFtZT4KICAgICAgPGZsYWdzPjEzMTQ1ODwvZmxhZ3M+CiAgICAgIDx2YWx1ZSB0eXBlPSIxIj4xPC92YWx1ZT4KICAgICAgPEJhc2ljRW50cnk+CiAgICAgICA8bmFtZT5Vc2VyZGVmTmFtZTwvbmFtZT4KICAgICAgIDxmbGFncz4xMzE5NzA8L2ZsYWdzPgogICAgICAgPHZhbHVlIHR5cGU9IjMiPjwvdmFsdWU+CiAgICAgIDwvQmFzaWNFbnRyeT4KICAgICA8L0Jhc2ljRW50cnk+CiAgICAgPEJhc2ljRW50cnk+CiAgICAgIDxuYW1lPkhlaWdodDwvbmFtZT4KICAgICAgPGZsYWdzPjEzMTQ1ODwvZmxhZ3M+CiAgICAgIDx2YWx1ZSB0eXBlPSIxIj4xPC92YWx1ZT4KICAgICAgPEJhc2ljRW50cnk+CiAgICAgICA8bmFtZT5Vc2VyZGVmTmFtZTwvbmFtZT4KICAgICAgIDxmbGFncz4xMzE5NzA8L2ZsYWdzPgogICAgICAgPHZhbHVlIHR5cGU9IjMiPjwvdmFsdWU+CiAgICAgIDwvQmFzaWNFbnRyeT4KICAgICA8L0Jhc2ljRW50cnk+CiAgICAgPEJhc2ljRW50cnk+CiAgICAgIDxuYW1lPldpZHRoPC9uYW1lPgogICAgICA8ZmxhZ3M+MTMxNDU4PC9mbGFncz4KICAgICAgPHZhbHVlIHR5cGU9IjEiPjE8L3ZhbHVlPgogICAgICA8QmFzaWNFbnRyeT4KICAgICAgIDxuYW1lPlVzZXJkZWZOYW1lPC9uYW1lPgogICAgICAgPGZsYWdzPjEzMTk3MDwvZmxhZ3M+CiAgICAgICA8dmFsdWUgdHlwZT0iMyI+PC92YWx1ZT4KICAgICAgPC9CYXNpY0VudHJ5PgogICAgIDwvQmFzaWNFbnRyeT4KICAgIDwvQmFzaWNFbnRyeT4KICAgIDxCYXNpY0VudHJ5PgogICAgIDxuYW1lPlkxPC9uYW1lPgogICAgIDxmbGFncz4xMzEyMDI8L2ZsYWdzPgogICAgIDxCYXNpY0VudHJ5PgogICAgICA8bmFtZT5BcmVhPC9uYW1lPgogICAgICA8ZmxhZ3M+MTMxNDU4PC9mbGFncz4KICAgICAgPHZhbHVlIHR5cGU9IjEiPjE8L3ZhbHVlPgogICAgICA8QmFzaWNFbnRyeT4KICAgICAgIDxuYW1lPlVzZXJkZWZOYW1lPC9uYW1lPgogICAgICAgPGZsYWdzPjEzMTk3MDwvZmxhZ3M+CiAgICAgICA8dmFsdWUgdHlwZT0iMyI+PC92YWx1ZT4KICAgICAgPC9CYXNpY0VudHJ5PgogICAgIDwvQmFzaWNFbnRyeT4KICAgICA8QmFzaWNFbnRyeT4KICAgICAgPG5hbWU+SGVpZ2h0PC9uYW1lPgogICAgICA8ZmxhZ3M+MTMxNDU4PC9mbGFncz4KICAgICAgPHZhbHVlIHR5cGU9IjEiPjE8L3ZhbHVlPgogICAgICA8QmFzaWNFbnRyeT4KICAgICAgIDxuYW1lPlVzZXJkZWZOYW1lPC9uYW1lPgogICAgICAgPGZsYWdzPjEzMTk3MDwvZmxhZ3M+CiAgICAgICA8dmFsdWUgdHlwZT0iMyI+PC92YWx1ZT4KICAgICAgPC9CYXNpY0VudHJ5PgogICAgIDwvQmFzaWNFbnRyeT4KICAgICA8QmFzaWNFbnRyeT4KICAgICAgPG5hbWU+V2lkdGg8L25hbWU+CiAgICAgIDxmbGFncz4xMzE0NTg8L2ZsYWdzPgogICAgICA8dmFsdWUgdHlwZT0iMSI+MTwvdmFsdWU+CiAgICAgIDxCYXNpY0VudHJ5PgogICAgICAgPG5hbWU+VXNlcmRlZk5hbWU8L25hbWU+CiAgICAgICA8ZmxhZ3M+MTMxOTcwPC9mbGFncz4KICAgICAgIDx2YWx1ZSB0eXBlPSIzIj48L3ZhbHVlPgogICAgICA8L0Jhc2ljRW50cnk+CiAgICAgPC9CYXNpY0VudHJ5PgogICAgPC9CYXNpY0VudHJ5PgogICAgPEJhc2ljRW50cnk+CiAgICAgPG5hbWU+WTI8L25hbWU+CiAgICAgPGZsYWdzPjEzMTIwMjwvZmxhZ3M+CiAgICAgPEJhc2ljRW50cnk+CiAgICAgIDxuYW1lPkFyZWE8L25hbWU+CiAgICAgIDxmbGFncz4xMzE0NTg8L2ZsYWdzPgogICAgICA8dmFsdWUgdHlwZT0iMSI+MTwvdmFsdWU+CiAgICAgIDxCYXNpY0VudHJ5PgogICAgICAgPG5hbWU+VXNlcmRlZk5hbWU8L25hbWU+CiAgICAgICA8ZmxhZ3M+MTMxOTcwPC9mbGFncz4KICAgICAgIDx2YWx1ZSB0eXBlPSIzIj48L3ZhbHVlPgogICAgICA8L0Jhc2ljRW50cnk+CiAgICAgPC9CYXNpY0VudHJ5PgogICAgIDxCYXNpY0VudHJ5PgogICAgICA8bmFtZT5IZWlnaHQ8L25hbWU+CiAgICAgIDxmbGFncz4xMzE0NTg8L2ZsYWdzPgogICAgICA8dmFsdWUgdHlwZT0iMSI+MTwvdmFsdWU+CiAgICAgIDxCYXNpY0VudHJ5PgogICAgICAgPG5hbWU+VXNlcmRlZk5hbWU8L25hbWU+CiAgICAgICA8ZmxhZ3M+MTMxOTcwPC9mbGFncz4KICAgICAgIDx2YWx1ZSB0eXBlPSIzIj48L3ZhbHVlPgogICAgICA8L0Jhc2ljRW50cnk+CiAgICAgPC9CYXNpY0VudHJ5PgogICAgIDxCYXNpY0VudHJ5PgogICAgICA8bmFtZT5XaWR0aDwvbmFtZT4KICAgICAgPGZsYWdzPjEzMTQ1ODwvZmxhZ3M+CiAgICAgIDx2YWx1ZSB0eXBlPSIxIj4xPC92YWx1ZT4KICAgICAgPEJhc2ljRW50cnk+CiAgICAgICA8bmFtZT5Vc2VyZGVmTmFtZTwvbmFtZT4KICAgICAgIDxmbGFncz4xMzE5NzA8L2ZsYWdzPgogICAgICAgPHZhbHVlIHR5cGU9IjMiPjwvdmFsdWU+CiAgICAgIDwvQmFzaWNFbnRyeT4KICAgICA8L0Jhc2ljRW50cnk+CiAgICA8L0Jhc2ljRW50cnk+CiAgICA8QmFzaWNFbnRyeT4KICAgICA8bmFtZT5ZMzwvbmFtZT4KICAgICA8ZmxhZ3M+MTMxMjAyPC9mbGFncz4KICAgICA8QmFzaWNFbnRyeT4KICAgICAgPG5hbWU+QXJlYTwvbmFtZT4KICAgICAgPGZsYWdzPjEzMTQ1ODwvZmxhZ3M+CiAgICAgIDx2YWx1ZSB0eXBlPSIxIj4xPC92YWx1ZT4KICAgICAgPEJhc2ljRW50cnk+CiAgICAgICA8bmFtZT5Vc2VyZGVmTmFtZTwvbmFtZT4KICAgICAgIDxmbGFncz4xMzE5NzA8L2ZsYWdzPgogICAgICAgPHZhbHVlIHR5cGU9IjMiPjwvdmFsdWU+CiAgICAgIDwvQmFzaWNFbnRyeT4KICAgICA8L0Jhc2ljRW50cnk+CiAgICAgPEJhc2ljRW50cnk+CiAgICAgIDxuYW1lPkhlaWdodDwvbmFtZT4KICAgICAgPGZsYWdzPjEzMTQ1ODwvZmxhZ3M+CiAgICAgIDx2YWx1ZSB0eXBlPSIxIj4xPC92YWx1ZT4KICAgICAgPEJhc2ljRW50cnk+CiAgICAgICA8bmFtZT5Vc2VyZGVmTmFtZTwvbmFtZT4KICAgICAgIDxmbGFncz4xMzE5NzA8L2ZsYWdzPgogICAgICAgPHZhbHVlIHR5cGU9IjMiPjwvdmFsdWU+CiAgICAgIDwvQmFzaWNFbnRyeT4KICAgICA8L0Jhc2ljRW50cnk+CiAgICAgPEJhc2ljRW50cnk+CiAgICAgIDxuYW1lPldpZHRoPC9uYW1lPgogICAgICA8ZmxhZ3M+MTMxNDU4PC9mbGFncz4KICAgICAgPHZhbHVlIHR5cGU9IjEiPjE8L3ZhbHVlPgogICAgICA8QmFzaWNFbnRyeT4KICAgICAgIDxuYW1lPlVzZXJkZWZOYW1lPC9uYW1lPgogICAgICAgPGZsYWdzPjEzMTk3MDwvZmxhZ3M+CiAgICAgICA8dmFsdWUgdHlwZT0iMyI+PC92YWx1ZT4KICAgICAgPC9CYXNpY0VudHJ5PgogICAgIDwvQmFzaWNFbnRyeT4KICAgIDwvQmFzaWNFbnRyeT4KICAgIDxCYXNpY0VudHJ5PgogICAgIDxuYW1lPlk0PC9uYW1lPgogICAgIDxmbGFncz4xMzEyMDI8L2ZsYWdzPgogICAgIDxCYXNpY0VudHJ5PgogICAgICA8bmFtZT5BcmVhPC9uYW1lPgogICAgICA8ZmxhZ3M+MTMxNDU4PC9mbGFncz4KICAgICAgPHZhbHVlIHR5cGU9IjEiPjE8L3ZhbHVlPgogICAgICA8QmFzaWNFbnRyeT4KICAgICAgIDxuYW1lPlVzZXJkZWZOYW1lPC9uYW1lPgogICAgICAgPGZsYWdzPjEzMTk3MDwvZmxhZ3M+CiAgICAgICA8dmFsdWUgdHlwZT0iMyI+PC92YWx1ZT4KICAgICAgPC9CYXNpY0VudHJ5PgogICAgIDwvQmFzaWNFbnRyeT4KICAgICA8QmFzaWNFbnRyeT4KICAgICAgPG5hbWU+SGVpZ2h0PC9uYW1lPgogICAgICA8ZmxhZ3M+MTMxNDU4PC9mbGFncz4KICAgICAgPHZhbHVlIHR5cGU9IjEiPjE8L3ZhbHVlPgogICAgICA8QmFzaWNFbnRyeT4KICAgICAgIDxuYW1lPlVzZXJkZWZOYW1lPC9uYW1lPgogICAgICAgPGZsYWdzPjEzMTk3MDwvZmxhZ3M+CiAgICAgICA8dmFsdWUgdHlwZT0iMyI+PC92YWx1ZT4KICAgICAgPC9CYXNpY0VudHJ5PgogICAgIDwvQmFzaWNFbnRyeT4KICAgICA8QmFzaWNFbnRyeT4KICAgICAgPG5hbWU+V2lkdGg8L25hbWU+CiAgICAgIDxmbGFncz4xMzE0NTg8L2ZsYWdzPgogICAgICA8dmFsdWUgdHlwZT0iMSI+MTwvdmFsdWU+CiAgICAgIDxCYXNpY0VudHJ5PgogICAgICAgPG5hbWU+VXNlcmRlZk5hbWU8L25hbWU+CiAgICAgICA8ZmxhZ3M+MTMxOTcwPC9mbGFncz4KICAgICAgIDx2YWx1ZSB0eXBlPSIzIj48L3ZhbHVlPgogICAgICA8L0Jhc2ljRW50cnk+CiAgICAgPC9CYXNpY0VudHJ5PgogICAgPC9CYXNpY0VudHJ5PgogICAgPEJhc2ljRW50cnk+CiAgICAgPG5hbWU+QjE8L25hbWU+CiAgICAgPGZsYWdzPjEzMTIwMjwvZmxhZ3M+CiAgICAgPEJhc2ljRW50cnk+CiAgICAgIDxuYW1lPkFyZWE8L25hbWU+CiAgICAgIDxmbGFncz4xMzE0NTg8L2ZsYWdzPgogICAgICA8dmFsdWUgdHlwZT0iMSI+MTwvdmFsdWU+CiAgICAgIDxCYXNpY0VudHJ5PgogICAgICAgPG5hbWU+VXNlcmRlZk5hbWU8L25hbWU+CiAgICAgICA8ZmxhZ3M+MTMxOTcwPC9mbGFncz4KICAgICAgIDx2YWx1ZSB0eXBlPSIzIj48L3ZhbHVlPgogICAgICA8L0Jhc2ljRW50cnk+CiAgICAgPC9CYXNpY0VudHJ5PgogICAgIDxCYXNpY0VudHJ5PgogICAgICA8bmFtZT5IZWlnaHQ8L25hbWU+CiAgICAgIDxmbGFncz4xMzE0NTg8L2ZsYWdzPgogICAgICA8dmFsdWUgdHlwZT0iMSI+MTwvdmFsdWU+CiAgICAgIDxCYXNpY0VudHJ5PgogICAgICAgPG5hbWU+VXNlcmRlZk5hbWU8L25hbWU+CiAgICAgICA8ZmxhZ3M+MTMxOTcwPC9mbGFncz4KICAgICAgIDx2YWx1ZSB0eXBlPSIzIj48L3ZhbHVlPgogICAgICA8L0Jhc2ljRW50cnk+CiAgICAgPC9CYXNpY0VudHJ5PgogICAgIDxCYXNpY0VudHJ5PgogICAgICA8bmFtZT5XaWR0aDwvbmFtZT4KICAgICAgPGZsYWdzPjEzMTQ1ODwvZmxhZ3M+CiAgICAgIDx2YWx1ZSB0eXBlPSIxIj4xPC92YWx1ZT4KICAgICAgPEJhc2ljRW50cnk+CiAgICAgICA8bmFtZT5Vc2VyZGVmTmFtZTwvbmFtZT4KICAgICAgIDxmbGFncz4xMzE5NzA8L2ZsYWdzPgogICAgICAgPHZhbHVlIHR5cGU9IjMiPjwvdmFsdWU+CiAgICAgIDwvQmFzaWNFbnRyeT4KICAgICA8L0Jhc2ljRW50cnk+CiAgICA8L0Jhc2ljRW50cnk+CiAgICA8QmFzaWNFbnRyeT4KICAgICA8bmFtZT5CMjwvbmFtZT4KICAgICA8ZmxhZ3M+MTMxMjAyPC9mbGFncz4KICAgICA8QmFzaWNFbnRyeT4KICAgICAgPG5hbWU+QXJlYTwvbmFtZT4KICAgICAgPGZsYWdzPjEzMTQ1ODwvZmxhZ3M+CiAgICAgIDx2YWx1ZSB0eXBlPSIxIj4xPC92YWx1ZT4KICAgICAgPEJhc2ljRW50cnk+CiAgICAgICA8bmFtZT5Vc2VyZGVmTmFtZTwvbmFtZT4KICAgICAgIDxmbGFncz4xMzE5NzA8L2ZsYWdzPgogICAgICAgPHZhbHVlIHR5cGU9IjMiPjwvdmFsdWU+CiAgICAgIDwvQmFzaWNFbnRyeT4KICAgICA8L0Jhc2ljRW50cnk+CiAgICAgPEJhc2ljRW50cnk+CiAgICAgIDxuYW1lPkhlaWdodDwvbmFtZT4KICAgICAgPGZsYWdzPjEzMTQ1ODwvZmxhZ3M+CiAgICAgIDx2YWx1ZSB0eXBlPSIxIj4xPC92YWx1ZT4KICAgICAgPEJhc2ljRW50cnk+CiAgICAgICA8bmFtZT5Vc2VyZGVmTmFtZTwvbmFtZT4KICAgICAgIDxmbGFncz4xMzE5NzA8L2ZsYWdzPgogICAgICAgPHZhbHVlIHR5cGU9IjMiPjwvdmFsdWU+CiAgICAgIDwvQmFzaWNFbnRyeT4KICAgICA8L0Jhc2ljRW50cnk+CiAgICAgPEJhc2ljRW50cnk+CiAgICAgIDxuYW1lPldpZHRoPC9uYW1lPgogICAgICA8ZmxhZ3M+MTMxNDU4PC9mbGFncz4KICAgICAgPHZhbHVlIHR5cGU9IjEiPjE8L3ZhbHVlPgogICAgICA8QmFzaWNFbnRyeT4KICAgICAgIDxuYW1lPlVzZXJkZWZOYW1lPC9uYW1lPgogICAgICAgPGZsYWdzPjEzMTk3MDwvZmxhZ3M+CiAgICAgICA8dmFsdWUgdHlwZT0iMyI+PC92YWx1ZT4KICAgICAgPC9CYXNpY0VudHJ5PgogICAgIDwvQmFzaWNFbnRyeT4KICAgIDwvQmFzaWNFbnRyeT4KICAgPC9CYXNpY0VudHJ5PgogICA8QmFzaWNFbnRyeT4KICAgIDxuYW1lPkxhc2VyczwvbmFtZT4KICAgIDxmbGFncz4xMzEyMDI8L2ZsYWdzPgogICAgPEJhc2ljRW50cnk+CiAgICAgPG5hbWU+WWVsbG93PC9uYW1lPgogICAgIDxmbGFncz4xMzE0NTg8L2ZsYWdzPgogICAgIDx2YWx1ZSB0eXBlPSIxIj4xPC92YWx1ZT4KICAgIDwvQmFzaWNFbnRyeT4KICAgIDxCYXNpY0VudHJ5PgogICAgIDxuYW1lPlV2PC9uYW1lPgogICAgIDxmbGFncz4xMzE0NTg8L2ZsYWdzPgogICAgIDx2YWx1ZSB0eXBlPSIxIj4xPC92YWx1ZT4KICAgIDwvQmFzaWNFbnRyeT4KICAgIDxCYXNpY0VudHJ5PgogICAgIDxuYW1lPkJsdWU8L25hbWU+CiAgICAgPGZsYWdzPjEzMTQ1ODwvZmxhZ3M+CiAgICAgPHZhbHVlIHR5cGU9IjEiPjE8L3ZhbHVlPgogICAgPC9CYXNpY0VudHJ5PgogICA8L0Jhc2ljRW50cnk+CiAgIDxCYXNpY0VudHJ5PgogICAgPG5hbWU+R2FpbjwvbmFtZT4KICAgIDxmbGFncz4xMzEyMDI8L2ZsYWdzPgogICAgPEJhc2ljRW50cnk+CiAgICAgPG5hbWU+TWluPC9uYW1lPgogICAgIDxmbGFncz4xMzE3MTQ8L2ZsYWdzPgogICAgIDx2YWx1ZSB0eXBlPSIyIj4xMDA8L3ZhbHVlPgogICAgPC9CYXNpY0VudHJ5PgogICAgPEJhc2ljRW50cnk+CiAgICAgPG5hbWU+TWF4PC9uYW1lPgogICAgIDxmbGFncz4xMzE3MTQ8L2ZsYWdzPgogICAgIDx2YWx1ZSB0eXBlPSIyIj45OTk8L3ZhbHVlPgogICAgPC9CYXNpY0VudHJ5PgogICAgPEJhc2ljRW50cnk+CiAgICAgPG5hbWU+UHJlY2lzaW9uPC9uYW1lPgogICAgIDxmbGFncz4xMzE3MTQ8L2ZsYWdzPgogICAgIDx2YWx1ZSB0eXBlPSIyIj4yPC92YWx1ZT4KICAgIDwvQmFzaWNFbnRyeT4KICAgPC9CYXNpY0VudHJ5PgogICA8QmFzaWNFbnRyeT4KICAgIDxuYW1lPlRyaWdnZXI8L25hbWU+CiAgICA8ZmxhZ3M+MTMxOTcwPC9mbGFncz4KICAgIDx2YWx1ZSB0eXBlPSIzIj5GU0M8L3ZhbHVlPgogICA8L0Jhc2ljRW50cnk+CiAgIDxCYXNpY0VudHJ5PgogICAgPG5hbWU+QXJlYVRyaWdnZXI8L25hbWU+CiAgICA8ZmxhZ3M+MTMxNDU4PC9mbGFncz4KICAgIDx2YWx1ZSB0eXBlPSIxIj4wPC92YWx1ZT4KICAgPC9CYXNpY0VudHJ5PgogICA8QmFzaWNFbnRyeT4KICAgIDxuYW1lPlNlY29uZGFyeVRyaWdnZXI8L25hbWU+CiAgICA8ZmxhZ3M+MTMxNDU4PC9mbGFncz4KICAgIDx2YWx1ZSB0eXBlPSIxIj4xPC92YWx1ZT4KICAgIDxCYXNpY0VudHJ5PgogICAgIDxuYW1lPkNoYW5uZWw8L25hbWU+CiAgICAgPGZsYWdzPjEzMTk3MDwvZmxhZ3M+CiAgICAgPHZhbHVlIHR5cGU9IjMiPkZTQzwvdmFsdWU+CiAgICA8L0Jhc2ljRW50cnk+CiAgICA8QmFzaWNFbnRyeT4KICAgICA8bmFtZT5WYWx1ZTwvbmFtZT4KICAgICA8ZmxhZ3M+MTMxNzE0PC9mbGFncz4KICAgICA8dmFsdWUgdHlwZT0iMiI+MTI1ODI8L3ZhbHVlPgogICAgPC9CYXNpY0VudHJ5PgogICA8L0Jhc2ljRW50cnk+CiAgIDxCYXNpY0VudHJ5PgogICAgPG5hbWU+QkxDPC9uYW1lPgogICAgPGZsYWdzPjEzMTQ1ODwvZmxhZ3M+CiAgICA8dmFsdWUgdHlwZT0iMSI+MTwvdmFsdWU+CiAgIDwvQmFzaWNFbnRyeT4KICAgPEJhc2ljRW50cnk+CiAgICA8bmFtZT5TY29wZU1vZGU8L25hbWU+CiAgICA8ZmxhZ3M+MTMxNzE0PC9mbGFncz4KICAgIDx2YWx1ZSB0eXBlPSIyIj4wPC92YWx1ZT4KICAgIDxCYXNpY0VudHJ5PgogICAgIDxuYW1lPkxlbmd0aDwvbmFtZT4KICAgICA8ZmxhZ3M+MTMxNzE0PC9mbGFncz4KICAgICA8dmFsdWUgdHlwZT0iMiI+NjQ8L3ZhbHVlPgogICAgPC9CYXNpY0VudHJ5PgogICAgPEJhc2ljRW50cnk+CiAgICAgPG5hbWU+U2FtcGxlVHlwZUlkMTwvbmFtZT4KICAgICA8ZmxhZ3M+MTMxNzE0PC9mbGFncz4KICAgICA8dmFsdWUgdHlwZT0iMiI+MDwvdmFsdWU+CiAgICA8L0Jhc2ljRW50cnk+CiAgICA8QmFzaWNFbnRyeT4KICAgICA8bmFtZT5TYW1wbGVUeXBlSWQyPC9uYW1lPgogICAgIDxmbGFncz4xMzE3MTQ8L2ZsYWdzPgogICAgIDx2YWx1ZSB0eXBlPSIyIj4yPC92YWx1ZT4KICAgIDwvQmFzaWNFbnRyeT4KICAgPC9CYXNpY0VudHJ5PgogICA8QmFzaWNFbnRyeT4KICAgIDxuYW1lPkZwZ2FDdHJsU2V0PC9uYW1lPgogICAgPGZsYWdzPjEzMTcxNDwvZmxhZ3M+CiAgICA8dmFsdWUgdHlwZT0iMiI+MTwvdmFsdWU+CiAgIDwvQmFzaWNFbnRyeT4KICAgPEJhc2ljRW50cnk+CiAgICA8bmFtZT5Db25maWd1cmF0aW9uPC9uYW1lPgogICAgPGZsYWdzPjEzMTk3MDwvZmxhZ3M+CiAgICA8dmFsdWUgdHlwZT0iMyI+VnliPC92YWx1ZT4KICAgPC9CYXNpY0VudHJ5PgogIDwvQmFzaWNFbnRyeT4KICA8QmFzaWNFbnRyeT4KICAgPG5hbWU+Q29tcGVuc2F0aW9uPC9uYW1lPgogICA8ZmxhZ3M+MTMxMjAyPC9mbGFncz4KICAgPEJhc2ljRW50cnk+CiAgICA8bmFtZT5NYXRyaXg8L25hbWU+CiAgICA8ZmxhZ3M+MTMxOTcwPC9mbGFncz4KICAgIDx2YWx1ZSB0eXBlPSIzIj4xCjAKMAowCjAKMAowCjAKMAoxCjAKMAowCjAKMAowCjAKMAoxCjAKMAowCjAKMAowCjAKMAoxCjAKMAowCjAKMAowCjAKMAoxCjAKMAowCjAKMAowCjAKMAoxCjAKMAowCjAKMAowCjAKMAoxCjAKMAowCjAKMAowCjAKMAoxPC92YWx1ZT4KICAgPC9CYXNpY0VudHJ5PgogICA8QmFzaWNFbnRyeT4KICAgIDxuYW1lPkFjdGl2ZTwvbmFtZT4KICAgIDxmbGFncz4xMzE3MTQ8L2ZsYWdzPgogICAgPHZhbHVlIHR5cGU9IjIiPjA8L3ZhbHVlPgogICA8L0Jhc2ljRW50cnk+CiAgPC9CYXNpY0VudHJ5PgogPC9CYXNpY0VudHJ5PgogPEJhc2ljRW50cnk+CiAgPG5hbWU+VmFsaWRpdHlLZXk8L25hbWU+CiAgPGZsYWdzPjEzMjczODwvZmxhZ3M+CiAgPHZhbHVlIHR5cGU9IjYiIHNpemU9IjExMCI+ClpnQTJBR01BTUFCaEFHSUFNd0F6QURBQVl3QTJBR1VBT0FBMUFHRUFNZ0JmQURBQU1BQXdBREFBWHdBeUFDNEEKT0FBdUFERUFOZ0F4QURnQUxnQXhBRFlBTXdBNEFEQUFYd0JOQUdFQVl3QnpBRkVBZFFCaEFHNEFkQUJmQURJQQpNQUF4QURZQU1RQXhBREVBTUFBPTwvdmFsdWU+CiA8L0Jhc2ljRW50cnk+CiA8QmFzaWNFbnRyeT4KICA8bmFtZT5Db25maWdWZXJzaW9uPC9uYW1lPgogIDxmbGFncz4xMzE5NzA8L2ZsYWdzPgogIDx2YWx1ZSB0eXBlPSIzIj4wLjQuMjU8L3ZhbHVlPgogPC9CYXNpY0VudHJ5PgogPEJhc2ljRW50cnk+CiAgPG5hbWU+RmlsZVR5cGU8L25hbWU+CiAgPGZsYWdzPjEzMTk3MDwvZmxhZ3M+CiAgPHZhbHVlIHR5cGU9IjMiPkRldmljZTwvdmFsdWU+CiA8L0Jhc2ljRW50cnk+CiA8QmFzaWNFbnRyeT4KICA8bmFtZT5DaGVja3N1bTwvbmFtZT4KICA8ZmxhZ3M+MTMxODQyPC9mbGFncz4KICA8dmFsdWUgdHlwZT0iMyI+Nzc4N2ViYzlhYTAwNzI3MzY3ZTZhYzZkZGFmZGU4Mjg8L3ZhbHVlPgogPC9CYXNpY0VudHJ5Pgo8L0Jhc2ljRW50cnk+Cg==/@MB_ANALYSIS/PEJhc2ljRW50cnk+CiA8bmFtZT5Tb2Z0d2FyZTwvbmFtZT4KIDxmbGFncz42NTY2NjwvZmxhZ3M+CiA8QmFzaWNFbnRyeT4KICA8bmFtZT5WYWxpZGl0eUtleTwvbmFtZT4KICA8ZmxhZ3M+NjcyMDI8L2ZsYWdzPgogIDx2YWx1ZSB0eXBlPSI2IiBzaXplPSIxMTAiPgpaZ0EyQUdNQU1BQmhBR0lBTXdBekFEQUFZd0EyQUdVQU9BQTFBR0VBTWdCZkFEQUFNQUF3QURBQVh3QXlBQzRBCk9BQXVBREVBTmdBeEFEZ0FMZ0F4QURZQU13QTRBREFBWHdCTkFHRUFZd0J6QUZFQWRRQmhBRzRBZEFCZkFESUEKTUFBeEFEWUFNUUF4QURFQU1BQT08L3ZhbHVlPgogPC9CYXNpY0VudHJ5PgogPEJhc2ljRW50cnk+CiAgPG5hbWU+Q29uZmlnVmVyc2lvbjwvbmFtZT4KICA8ZmxhZ3M+NjY0MzQ8L2ZsYWdzPgogIDx2YWx1ZSB0eXBlPSIzIj4wLjQuMjU8L3ZhbHVlPgogPC9CYXNpY0VudHJ5PgogPEJhc2ljRW50cnk+CiAgPG5hbWU+QW5hbHlzaXM8L25hbWU+CiAgPGZsYWdzPjY1NjY2PC9mbGFncz4KICA8QmFzaWNFbnRyeT4KICAgPG5hbWU+VmFyczwvbmFtZT4KICAgPGZsYWdzPjY1NjY2PC9mbGFncz4KICAgPEJhc2ljRW50cnk+CiAgICA8bmFtZT4xPC9uYW1lPgogICAgPGZsYWdzPjY1NjY2PC9mbGFncz4KICAgIDxCYXNpY0VudHJ5PgogICAgIDxuYW1lPlNhbXBsZXM8L25hbWU+CiAgICAgPGZsYWdzPjY1NjY2PC9mbGFncz4KICAgICA8QmFzaWNFbnRyeT4KICAgICAgPG5hbWU+UDE8L25hbWU+CiAgICAgIDxmbGFncz42NjE3ODwvZmxhZ3M+CiAgICAgIDx2YWx1ZSB0eXBlPSIyIj4xMTM8L3ZhbHVlPgogICAgICA8QmFzaWNFbnRyeT4KICAgICAgIDxuYW1lPlNhbXBsZXM8L25hbWU+CiAgICAgICA8ZmxhZ3M+NjU2NjY8L2ZsYWdzPgogICAgICAgPEJhc2ljRW50cnk+CiAgICAgICAgPG5hbWU+UDI8L25hbWU+CiAgICAgICAgPGZsYWdzPjY2MTc4PC9mbGFncz4KICAgICAgICA8dmFsdWUgdHlwZT0iMiI+MTE0PC92YWx1ZT4KICAgICAgICA8QmFzaWNFbnRyeT4KICAgICAgICAgPG5hbWU+U2FtcGxlczwvbmFtZT4KICAgICAgICAgPGZsYWdzPjY1NjY2PC9mbGFncz4KICAgICAgICAgPEJhc2ljRW50cnk+CiAgICAgICAgICA8bmFtZT5QMzwvbmFtZT4KICAgICAgICAgIDxmbGFncz42NjE3ODwvZmxhZ3M+CiAgICAgICAgICA8dmFsdWUgdHlwZT0iMiI+MTE1PC92YWx1ZT4KICAgICAgICAgIDxCYXNpY0VudHJ5PgogICAgICAgICAgIDxuYW1lPlNhbXBsZXM8L25hbWU+CiAgICAgICAgICAgPGZsYWdzPjY1NjY2PC9mbGFncz4KICAgICAgICAgICA8QmFzaWNFbnRyeT4KICAgICAgICAgICAgPG5hbWU+UDQ8L25hbWU+CiAgICAgICAgICAgIDxmbGFncz42NjE3ODwvZmxhZ3M+CiAgICAgICAgICAgIDx2YWx1ZSB0eXBlPSIyIj4xMTY8L3ZhbHVlPgogICAgICAgICAgIDwvQmFzaWNFbnRyeT4KICAgICAgICAgIDwvQmFzaWNFbnRyeT4KICAgICAgICAgPC9CYXNpY0VudHJ5PgogICAgICAgIDwvQmFzaWNFbnRyeT4KICAgICAgIDwvQmFzaWNFbnRyeT4KICAgICAgPC9CYXNpY0VudHJ5PgogICAgIDwvQmFzaWNFbnRyeT4KICAgIDwvQmFzaWNFbnRyeT4KICAgPC9CYXNpY0VudHJ5PgogIDwvQmFzaWNFbnRyeT4KIDwvQmFzaWNFbnRyeT4KIDxCYXNpY0VudHJ5PgogIDxuYW1lPldpbmRvd3M8L25hbWU+CiAgPGZsYWdzPjY1NjY2PC9mbGFncz4KICA8QmFzaWNFbnRyeT4KICAgPG5hbWU+dmlldzQgMTwvbmFtZT4KICAgPGZsYWdzPjY2NDM0PC9mbGFncz4KICAgPHZhbHVlIHR5cGU9IjMiPldpbmRvdzwvdmFsdWU+CiAgIDxCYXNpY0VudHJ5PgogICAgPG5hbWU+UGFnZXM8L25hbWU+CiAgICA8ZmxhZ3M+NjY0MzQ8L2ZsYWdzPgogICAgPHZhbHVlIHR5cGU9IjMiPlBhZ2UxPC92YWx1ZT4KICAgIDxCYXNpY0VudHJ5PgogICAgIDxuYW1lPlBhZ2UxPC9uYW1lPgogICAgIDxmbGFncz42NTY2NjwvZmxhZ3M+CiAgICAgPEJhc2ljRW50cnk+CiAgICAgIDxuYW1lPldpZGdldHM8L25hbWU+CiAgICAgIDxmbGFncz42NjQzNDwvZmxhZ3M+CiAgICAgIDx2YWx1ZSB0eXBlPSIzIj5wbG90MzwvdmFsdWU+CiAgICAgIDxCYXNpY0VudHJ5PgogICAgICAgPG5hbWU+UGFnZU5vPC9uYW1lPgogICAgICAgPGZsYWdzPjY2NDM0PC9mbGFncz4KICAgICAgIDx2YWx1ZSB0eXBlPSIzIj5UZXh0PC92YWx1ZT4KICAgICAgIDxCYXNpY0VudHJ5PgogICAgICAgIDxuYW1lPldpZGdldFNpemU8L25hbWU+CiAgICAgICAgPGZsYWdzPjY1NjY2PC9mbGFncz4KICAgICAgICA8QmFzaWNFbnRyeT4KICAgICAgICAgPG5hbWU+V2lkdGg8L25hbWU+CiAgICAgICAgIDxmbGFncz42NjE3ODwvZmxhZ3M+CiAgICAgICAgIDx2YWx1ZSB0eXBlPSIyIj4xMDI0PC92YWx1ZT4KICAgICAgICA8L0Jhc2ljRW50cnk+CiAgICAgICAgPEJhc2ljRW50cnk+CiAgICAgICAgIDxuYW1lPkhlaWdodDwvbmFtZT4KICAgICAgICAgPGZsYWdzPjY2MTc4PC9mbGFncz4KICAgICAgICAgPHZhbHVlIHR5cGU9IjIiPjE1PC92YWx1ZT4KICAgICAgICA8L0Jhc2ljRW50cnk+CiAgICAgICA8L0Jhc2ljRW50cnk+CiAgICAgICA8QmFzaWNFbnRyeT4KICAgICAgICA8bmFtZT5XaWRnZXRQb3M8L25hbWU+CiAgICAgICAgPGZsYWdzPjY1NjY2PC9mbGFncz4KICAgICAgICA8QmFzaWNFbnRyeT4KICAgICAgICAgPG5hbWU+WDwvbmFtZT4KICAgICAgICAgPGZsYWdzPjY2MTc4PC9mbGFncz4KICAgICAgICAgPHZhbHVlIHR5cGU9IjIiPjM8L3ZhbHVlPgogICAgICAgIDwvQmFzaWNFbnRyeT4KICAgICAgICA8QmFzaWNFbnRyeT4KICAgICAgICAgPG5hbWU+WTwvbmFtZT4KICAgICAgICAgPGZsYWdzPjY2MTc4PC9mbGFncz4KICAgICAgICAgPHZhbHVlIHR5cGU9IjIiPjM8L3ZhbHVlPgogICAgICAgIDwvQmFzaWNFbnRyeT4KICAgICAgIDwvQmFzaWNFbnRyeT4KICAgICAgIDxCYXNpY0VudHJ5PgogICAgICAgIDxuYW1lPlRleHRWYWx1ZTwvbmFtZT4KICAgICAgICA8ZmxhZ3M+NjY0MzQ8L2ZsYWdzPgogICAgICAgIDx2YWx1ZSB0eXBlPSIzIj4mbHQ7YiZndDsxLzEmbHQ7L2ImZ3Q7PC92YWx1ZT4KICAgICAgIDwvQmFzaWNFbnRyeT4KICAgICAgPC9CYXNpY0VudHJ5PgogICAgICA8QmFzaWNFbnRyeT4KICAgICAgIDxuYW1lPnBsb3QwPC9uYW1lPgogICAgICAgPGZsYWdzPjY2NDM0PC9mbGFncz4KICAgICAgIDx2YWx1ZSB0eXBlPSIzIj5QbG90PC92YWx1ZT4KICAgICAgIDxCYXNpY0VudHJ5PgogICAgICAgIDxuYW1lPlZpZXdGZWF0dXJlczwvbmFtZT4KICAgICAgICA8ZmxhZ3M+NjY0MzQ8L2ZsYWdzPgogICAgICAgIDx2YWx1ZSB0eXBlPSIzIj5GU0MtQQpTU0MtQTwvdmFsdWU+CiAgICAgICA8L0Jhc2ljRW50cnk+CiAgICAgICA8QmFzaWNFbnRyeT4KICAgICAgICA8bmFtZT5WaWV3TXVsdGlMYXllcjwvbmFtZT4KICAgICAgICA8ZmxhZ3M+NjU5MjI8L2ZsYWdzPgogICAgICAgIDx2YWx1ZSB0eXBlPSIxIj4wPC92YWx1ZT4KICAgICAgIDwvQmFzaWNFbnRyeT4KICAgICAgIDxCYXNpY0VudHJ5PgogICAgICAgIDxuYW1lPlZpZXdTb3VyY2U8L25hbWU+CiAgICAgICAgPGZsYWdzPjY2NDM0PC9mbGFncz4KICAgICAgICA8dmFsdWUgdHlwZT0iMyI+MTpsaXZlPC92YWx1ZT4KICAgICAgIDwvQmFzaWNFbnRyeT4KICAgICAgIDxCYXNpY0VudHJ5PgogICAgICAgIDxuYW1lPlZpZXdQb3B1bGF0aW9uczwvbmFtZT4KICAgICAgICA8ZmxhZ3M+NjY0MzQ8L2ZsYWdzPgogICAgICAgIDx2YWx1ZSB0eXBlPSIzIj4xOmxpdmU8L3ZhbHVlPgogICAgICAgPC9CYXNpY0VudHJ5PgogICAgICAgPEJhc2ljRW50cnk+CiAgICAgICAgPG5hbWU+Vmlld01vZGU8L25hbWU+CiAgICAgICAgPGZsYWdzPjY2MTc4PC9mbGFncz4KICAgICAgICA8dmFsdWUgdHlwZT0iMiI+MDwvdmFsdWU+CiAgICAgICA8L0Jhc2ljRW50cnk+CiAgICAgICA8QmFzaWNFbnRyeT4KICAgICAgICA8bmFtZT5WaWV3QXhlczwvbmFtZT4KICAgICAgICA8ZmxhZ3M+NjY0MzQ8L2ZsYWdzPgogICAgICAgIDx2YWx1ZSB0eXBlPSIzIj5BcyBhY3F1aXJlZApBcyBhY3F1aXJlZDwvdmFsdWU+CiAgICAgICA8L0Jhc2ljRW50cnk+CiAgICAgICA8QmFzaWNFbnRyeT4KICAgICAgICA8bmFtZT5WaWV3Wm9vbTwvbmFtZT4KICAgICAgICA8ZmxhZ3M+NjY0MzQ8L2ZsYWdzPgogICAgICAgIDx2YWx1ZSB0eXBlPSIzIj4wLjAsMS4wCjAuMCwxLjA8L3ZhbHVlPgogICAgICAgPC9CYXNpY0VudHJ5PgogICAgICAgPEJhc2ljRW50cnk+CiAgICAgICAgPG5hbWU+Vmlld0hpZGVSZWdpb25zPC9uYW1lPgogICAgICAgIDxmbGFncz42NjE3ODwvZmxhZ3M+CiAgICAgICAgPHZhbHVlIHR5cGU9IjIiPjA8L3ZhbHVlPgogICAgICAgPC9CYXNpY0VudHJ5PgogICAgICAgPEJhc2ljRW50cnk+CiAgICAgICAgPG5hbWU+SGlzdG9ncmFtVXNlT3ZlcmxheTwvbmFtZT4KICAgICAgICA8ZmxhZ3M+NjYxNzg8L2ZsYWdzPgogICAgICAgIDx2YWx1ZSB0eXBlPSIyIj4wPC92YWx1ZT4KICAgICAgIDwvQmFzaWNFbnRyeT4KICAgICAgIDxCYXNpY0VudHJ5PgogICAgICAgIDxuYW1lPkhpc3RvZ3JhbU92ZXJsYXk8L25hbWU+CiAgICAgICAgPGZsYWdzPjY2NDM0PC9mbGFncz4KICAgICAgICA8dmFsdWUgdHlwZT0iMyI+CgoKCgoKCgoKPC92YWx1ZT4KICAgICAgIDwvQmFzaWNFbnRyeT4KICAgICAgIDxCYXNpY0VudHJ5PgogICAgICAgIDxuYW1lPkhpc3RvZ3JhbU92ZXJsYXlDb2xvcnM8L25hbWU+CiAgICAgICAgPGZsYWdzPjY2NDM0PC9mbGFncz4KICAgICAgICA8dmFsdWUgdHlwZT0iMyI+I2ZmYWE3ZgojZmZhYWZmCiNhYWZmN2YKIzk2ZDhlMQojYWFhYTdmCiNmZjg2NGEKI2ZjNTdmZgojNmJmZjQyCiM0MGJjZmYKI2EyYWEzNDwvdmFsdWU+CiAgICAgICA8L0Jhc2ljRW50cnk+CiAgICAgICA8QmFzaWNFbnRyeT4KICAgICAgICA8bmFtZT5WaWV3RGF0YUVuZDwvbmFtZT4KICAgICAgICA8ZmxhZ3M+NjYxNzg8L2ZsYWdzPgogICAgICAgIDx2YWx1ZSB0eXBlPSIyIj4yMTQ3NDgzNjQ3PC92YWx1ZT4KICAgICAgIDwvQmFzaWNFbnRyeT4KICAgICAgIDxCYXNpY0VudHJ5PgogICAgICAgIDxuYW1lPlZpZXdEYXRhU2tpcDwvbmFtZT4KICAgICAgICA8ZmxhZ3M+NjYxNzg8L2ZsYWdzPgogICAgICAgIDx2YWx1ZSB0eXBlPSIyIj4wPC92YWx1ZT4KICAgICAgIDwvQmFzaWNFbnRyeT4KICAgICAgIDxCYXNpY0VudHJ5PgogICAgICAgIDxuYW1lPlZpZXdEYXRhU3RhcnQ8L25hbWU+CiAgICAgICAgPGZsYWdzPjY2MTc4PC9mbGFncz4KICAgICAgICA8dmFsdWUgdHlwZT0iMiI+MDwvdmFsdWU+CiAgICAgICA8L0Jhc2ljRW50cnk+CiAgICAgICA8QmFzaWNFbnRyeT4KICAgICAgICA8bmFtZT5TY3JpcHRUZXh0PC9uYW1lPgogICAgICAgIDxmbGFncz42NjQzNDwvZmxhZ3M+CiAgICAgICAgPHZhbHVlIHR5cGU9IjMiPkVkaXQgdGV4dCB2aWEgUHJvcGVydGllczwvdmFsdWU+CiAgICAgICAgPEJhc2ljRW50cnk+CiAgICAgICAgIDxuYW1lPlByZWRlZmluZWRTY3JpcHRUZXh0PC9uYW1lPgogICAgICAgICA8ZmxhZ3M+NjY0MzQ8L2ZsYWdzPgogICAgICAgICA8dmFsdWUgdHlwZT0iMyI+PC92YWx1ZT4KICAgICAgICA8L0Jhc2ljRW50cnk+CiAgICAgICA8L0Jhc2ljRW50cnk+CiAgICAgICA8QmFzaWNFbnRyeT4KICAgICAgICA8bmFtZT5TY3JpcHRUZXh0QWxpZ25tZW50PC9uYW1lPgogICAgICAgIDxmbGFncz42NjE3ODwvZmxhZ3M+CiAgICAgICAgPHZhbHVlIHR5cGU9IjIiPjA8L3ZhbHVlPgogICAgICAgPC9CYXNpY0VudHJ5PgogICAgICAgPEJhc2ljRW50cnk+CiAgICAgICAgPG5hbWU+SGlzdG9ncmFtTm9ybWFsaXphdGlvbjwvbmFtZT4KICAgICAgICA8ZmxhZ3M+NjYxNzg8L2ZsYWdzPgogICAgICAgIDx2YWx1ZSB0eXBlPSIyIj4wPC92YWx1ZT4KICAgICAgIDwvQmFzaWNFbnRyeT4KICAgICAgIDxCYXNpY0VudHJ5PgogICAgICAgIDxuYW1lPkhpc3RvZ3JhbVBsb3RNb2RlPC9uYW1lPgogICAgICAgIDxmbGFncz42NjE3ODwvZmxhZ3M+CiAgICAgICAgPHZhbHVlIHR5cGU9IjIiPjA8L3ZhbHVlPgogICAgICAgPC9CYXNpY0VudHJ5PgogICAgICAgPEJhc2ljRW50cnk+CiAgICAgICAgPG5hbWU+SGlzdG9ncmFtU21vb3RoaW5nPC9uYW1lPgogICAgICAgIDxmbGFncz42NjE3ODwvZmxhZ3M+CiAgICAgICAgPHZhbHVlIHR5cGU9IjIiPjA8L3ZhbHVlPgogICAgICAgPC9CYXNpY0VudHJ5PgogICAgICAgPEJhc2ljRW50cnk+CiAgICAgICAgPG5hbWU+U3RhdGlzdGljRmVhdHVyZXM8L25hbWU+CiAgICAgICAgPGZsYWdzPjY2NDM0PC9mbGFncz4KICAgICAgICA8dmFsdWUgdHlwZT0iMyI+RlNDLUEKU1NDLUE8L3ZhbHVlPgogICAgICAgPC9CYXNpY0VudHJ5PgogICAgICAgPEJhc2ljRW50cnk+CiAgICAgICAgPG5hbWU+U3RhdGlzdGljUmVnaW9uRnVuY3M8L25hbWU+CiAgICAgICAgPGZsYWdzPjY2NDM0PC9mbGFncz4KICAgICAgICA8dmFsdWUgdHlwZT0iMyI+UGF0aAolLVQ8L3ZhbHVlPgogICAgICAgPC9CYXNpY0VudHJ5PgogICAgICAgPEJhc2ljRW50cnk+CiAgICAgICAgPG5hbWU+U3RhdGlzdGljRmVhdHVyZUZ1bmNzPC9uYW1lPgogICAgICAgIDxmbGFncz42NjQzNDwvZmxhZ3M+CiAgICAgICAgPHZhbHVlIHR5cGU9IjMiPjwvdmFsdWU+CiAgICAgICA8L0Jhc2ljRW50cnk+CiAgICAgICA8QmFzaWNFbnRyeT4KICAgICAgICA8bmFtZT5TdGF0aXN0aWNTb3VyY2VJbmZvPC9uYW1lPgogICAgICAgIDxmbGFncz42NTkyMjwvZmxhZ3M+CiAgICAgICAgPHZhbHVlIHR5cGU9IjEiPjE8L3ZhbHVlPgogICAgICAgPC9CYXNpY0VudHJ5PgogICAgICAgPEJhc2ljRW50cnk+CiAgICAgICAgPG5hbWU+U3RhdGlzdGljVGFibGU8L25hbWU+CiAgICAgICAgPGZsYWdzPjY1OTIyPC9mbGFncz4KICAgICAgICA8dmFsdWUgdHlwZT0iMSI+MTwvdmFsdWU+CiAgICAgICA8L0Jhc2ljRW50cnk+CiAgICAgICA8QmFzaWNFbnRyeT4KICAgICAgICA8bmFtZT5TdGF0aXN0aWNGZWF0dXJlTmFtZTwvbmFtZT4KICAgICAgICA8ZmxhZ3M+NjYxNzg8L2ZsYWdzPgogICAgICAgIDx2YWx1ZSB0eXBlPSIyIj4wPC92YWx1ZT4KICAgICAgIDwvQmFzaWNFbnRyeT4KICAgICAgIDxCYXNpY0VudHJ5PgogICAgICAgIDxuYW1lPkhlYXRtYXA8L25hbWU+CiAgICAgICAgPGZsYWdzPjY1NjY2PC9mbGFncz4KICAgICAgICA8QmFzaWNFbnRyeT4KICAgICAgICAgPG5hbWU+Q29sb3IxPC9uYW1lPgogICAgICAgICA8ZmxhZ3M+NjY0MzQ8L2ZsYWdzPgogICAgICAgICA8dmFsdWUgdHlwZT0iMyI+I2ZmMDAwMDwvdmFsdWU+CiAgICAgICAgPC9CYXNpY0VudHJ5PgogICAgICAgIDxCYXNpY0VudHJ5PgogICAgICAgICA8bmFtZT5Db2xvcjI8L25hbWU+CiAgICAgICAgIDxmbGFncz42NjQzNDwvZmxhZ3M+CiAgICAgICAgIDx2YWx1ZSB0eXBlPSIzIj4jMDBhYTAwPC92YWx1ZT4KICAgICAgICA8L0Jhc2ljRW50cnk+CiAgICAgICAgPEJhc2ljRW50cnk+CiAgICAgICAgIDxuYW1lPkNvbG9yMzwvbmFtZT4KICAgICAgICAgPGZsYWdzPjY2NDM0PC9mbGFncz4KICAgICAgICAgPHZhbHVlIHR5cGU9IjMiPiNmZmZmMDA8L3ZhbHVlPgogICAgICAgIDwvQmFzaWNFbnRyeT4KICAgICAgICA8QmFzaWNFbnRyeT4KICAgICAgICAgPG5hbWU+Q29sb3I0PC9uYW1lPgogICAgICAgICA8ZmxhZ3M+NjY0MzQ8L2ZsYWdzPgogICAgICAgICA8dmFsdWUgdHlwZT0iMyI+IzMzMzNmZjwvdmFsdWU+CiAgICAgICAgPC9CYXNpY0VudHJ5PgogICAgICAgIDxCYXNpY0VudHJ5PgogICAgICAgICA8bmFtZT5UaHJlc2hvbGQxPC9uYW1lPgogICAgICAgICA8ZmxhZ3M+Njc0NTg8L2ZsYWdzPgogICAgICAgICA8dmFsdWUgdHlwZT0iNyI+MTwvdmFsdWU+CiAgICAgICAgPC9CYXNpY0VudHJ5PgogICAgICAgIDxCYXNpY0VudHJ5PgogICAgICAgICA8bmFtZT5UaHJlc2hvbGQyPC9uYW1lPgogICAgICAgICA8ZmxhZ3M+Njc0NTg8L2ZsYWdzPgogICAgICAgICA8dmFsdWUgdHlwZT0iNyI+MTAwPC92YWx1ZT4KICAgICAgICA8L0Jhc2ljRW50cnk+CiAgICAgICAgPEJhc2ljRW50cnk+CiAgICAgICAgIDxuYW1lPlJlZ2lvbjwvbmFtZT4KICAgICAgICAgPGZsYWdzPjY2NDM0PC9mbGFncz4KICAgICAgICAgPHZhbHVlIHR5cGU9IjMiPmxpdmU8L3ZhbHVlPgogICAgICAgIDwvQmFzaWNFbnRyeT4KICAgICAgICA8QmFzaWNFbnRyeT4KICAgICAgICAgPG5hbWU+UmVnaW9uRnVuY3Rpb248L25hbWU+CiAgICAgICAgIDxmbGFncz42NjQzNDwvZmxhZ3M+CiAgICAgICAgIDx2YWx1ZSB0eXBlPSIzIj5Db3VudDwvdmFsdWU+CiAgICAgICAgPC9CYXNpY0VudHJ5PgogICAgICAgIDxCYXNpY0VudHJ5PgogICAgICAgICA8bmFtZT5GZWF0dXJlPC9uYW1lPgogICAgICAgICA8ZmxhZ3M+NjY0MzQ8L2ZsYWdzPgogICAgICAgICA8dmFsdWUgdHlwZT0iMyI+RlNDLUE8L3ZhbHVlPgogICAgICAgIDwvQmFzaWNFbnRyeT4KICAgICAgICA8QmFzaWNFbnRyeT4KICAgICAgICAgPG5hbWU+RmVhdHVyZUZ1bmN0aW9uPC9uYW1lPgogICAgICAgICA8ZmxhZ3M+NjY0MzQ8L2ZsYWdzPgogICAgICAgICA8dmFsdWUgdHlwZT0iMyI+TWVhbjwvdmFsdWU+CiAgICAgICAgPC9CYXNpY0VudHJ5PgogICAgICAgIDxCYXNpY0VudHJ5PgogICAgICAgICA8bmFtZT5Nb2RlPC9uYW1lPgogICAgICAgICA8ZmxhZ3M+NjYxNzg8L2ZsYWdzPgogICAgICAgICA8dmFsdWUgdHlwZT0iMiI+MDwvdmFsdWU+CiAgICAgICAgPC9CYXNpY0VudHJ5PgogICAgICAgIDxCYXNpY0VudHJ5PgogICAgICAgICA8bmFtZT5GdW5jdGlvbjwvbmFtZT4KICAgICAgICAgPGZsYWdzPjY2MTc4PC9mbGFncz4KICAgICAgICAgPHZhbHVlIHR5cGU9IjIiPjE8L3ZhbHVlPgogICAgICAgIDwvQmFzaWNFbnRyeT4KICAgICAgICA8QmFzaWNFbnRyeT4KICAgICAgICAgPG5hbWU+RGlzYWJsZWRHcm91cHM8L25hbWU+CiAgICAgICAgIDxmbGFncz42NjQzNDwvZmxhZ3M+CiAgICAgICAgIDx2YWx1ZSB0eXBlPSIzIj48L3ZhbHVlPgogICAgICAgIDwvQmFzaWNFbnRyeT4KICAgICAgIDwvQmFzaWNFbnRyeT4KICAgICAgIDxCYXNpY0VudHJ5PgogICAgICAgIDxuYW1lPlZpZXdIZWlnaHQ8L25hbWU+CiAgICAgICAgPGZsYWdzPjY2MTc4PC9mbGFncz4KICAgICAgICA8dmFsdWUgdHlwZT0iMiI+MjUyPC92YWx1ZT4KICAgICAgIDwvQmFzaWNFbnRyeT4KICAgICAgIDxCYXNpY0VudHJ5PgogICAgICAgIDxuYW1lPlZpZXdXaWR0aDwvbmFtZT4KICAgICAgICA8ZmxhZ3M+NjYxNzg8L2ZsYWdzPgogICAgICAgIDx2YWx1ZSB0eXBlPSIyIj4yNTI8L3ZhbHVlPgogICAgICAgPC9CYXNpY0VudHJ5PgogICAgICAgPEJhc2ljRW50cnk+CiAgICAgICAgPG5hbWU+V2lkZ2V0UG9zPC9uYW1lPgogICAgICAgIDxmbGFncz42NTY2NjwvZmxhZ3M+CiAgICAgICAgPEJhc2ljRW50cnk+CiAgICAgICAgIDxuYW1lPlg8L25hbWU+CiAgICAgICAgIDxmbGFncz42NjE3ODwvZmxhZ3M+CiAgICAgICAgIDx2YWx1ZSB0eXBlPSIyIj4xMzwvdmFsdWU+CiAgICAgICAgPC9CYXNpY0VudHJ5PgogICAgICAgIDxCYXNpY0VudHJ5PgogICAgICAgICA8bmFtZT5ZPC9uYW1lPgogICAgICAgICA8ZmxhZ3M+NjYxNzg8L2ZsYWdzPgogICAgICAgICA8dmFsdWUgdHlwZT0iMiI+MTU8L3ZhbHVlPgogICAgICAgIDwvQmFzaWNFbnRyeT4KICAgICAgIDwvQmFzaWNFbnRyeT4KICAgICAgIDxCYXNpY0VudHJ5PgogICAgICAgIDxuYW1lPldpZGdldFNpemU8L25hbWU+CiAgICAgICAgPGZsYWdzPjY1NjY2PC9mbGFncz4KICAgICAgICA8QmFzaWNFbnRyeT4KICAgICAgICAgPG5hbWU+V2lkdGg8L25hbWU+CiAgICAgICAgIDxmbGFncz42NjE3ODwvZmxhZ3M+CiAgICAgICAgIDx2YWx1ZSB0eXBlPSIyIj4zNjQ8L3ZhbHVlPgogICAgICAgIDwvQmFzaWNFbnRyeT4KICAgICAgICA8QmFzaWNFbnRyeT4KICAgICAgICAgPG5hbWU+SGVpZ2h0PC9uYW1lPgogICAgICAgICA8ZmxhZ3M+NjYxNzg8L2ZsYWdzPgogICAgICAgICA8dmFsdWUgdHlwZT0iMiI+MzE0PC92YWx1ZT4KICAgICAgICA8L0Jhc2ljRW50cnk+CiAgICAgICA8L0Jhc2ljRW50cnk+CiAgICAgIDwvQmFzaWNFbnRyeT4KICAgICAgPEJhc2ljRW50cnk+CiAgICAgICA8bmFtZT5wbG90MTwvbmFtZT4KICAgICAgIDxmbGFncz42NjQzNDwvZmxhZ3M+CiAgICAgICA8dmFsdWUgdHlwZT0iMyI+UGxvdDwvdmFsdWU+CiAgICAgICA8QmFzaWNFbnRyeT4KICAgICAgICA8bmFtZT5WaWV3RmVhdHVyZXM8L25hbWU+CiAgICAgICAgPGZsYWdzPjY2NDM0PC9mbGFncz4KICAgICAgICA8dmFsdWUgdHlwZT0iMyI+RlNDLUEKRlNDLUg8L3ZhbHVlPgogICAgICAgPC9CYXNpY0VudHJ5PgogICAgICAgPEJhc2ljRW50cnk+CiAgICAgICAgPG5hbWU+Vmlld011bHRpTGF5ZXI8L25hbWU+CiAgICAgICAgPGZsYWdzPjY1OTIyPC9mbGFncz4KICAgICAgICA8dmFsdWUgdHlwZT0iMSI+MDwvdmFsdWU+CiAgICAgICA8L0Jhc2ljRW50cnk+CiAgICAgICA8QmFzaWNFbnRyeT4KICAgICAgICA8bmFtZT5WaWV3U291cmNlPC9uYW1lPgogICAgICAgIDxmbGFncz42NjQzNDwvZmxhZ3M+CiAgICAgICAgPHZhbHVlIHR5cGU9IjMiPjE6bGl2ZVxQMTwvdmFsdWU+CiAgICAgICA8L0Jhc2ljRW50cnk+CiAgICAgICA8QmFzaWNFbnRyeT4KICAgICAgICA8bmFtZT5WaWV3UG9wdWxhdGlvbnM8L25hbWU+CiAgICAgICAgPGZsYWdzPjY2NDM0PC9mbGFncz4KICAgICAgICA8dmFsdWUgdHlwZT0iMyI+MTpsaXZlXFAxPC92YWx1ZT4KICAgICAgIDwvQmFzaWNFbnRyeT4KICAgICAgIDxCYXNpY0VudHJ5PgogICAgICAgIDxuYW1lPlZpZXdNb2RlPC9uYW1lPgogICAgICAgIDxmbGFncz42NjE3ODwvZmxhZ3M+CiAgICAgICAgPHZhbHVlIHR5cGU9IjIiPjA8L3ZhbHVlPgogICAgICAgPC9CYXNpY0VudHJ5PgogICAgICAgPEJhc2ljRW50cnk+CiAgICAgICAgPG5hbWU+Vmlld0F4ZXM8L25hbWU+CiAgICAgICAgPGZsYWdzPjY2NDM0PC9mbGFncz4KICAgICAgICA8dmFsdWUgdHlwZT0iMyI+QXMgYWNxdWlyZWQKQXMgYWNxdWlyZWQ8L3ZhbHVlPgogICAgICAgPC9CYXNpY0VudHJ5PgogICAgICAgPEJhc2ljRW50cnk+CiAgICAgICAgPG5hbWU+Vmlld1pvb208L25hbWU+CiAgICAgICAgPGZsYWdzPjY2NDM0PC9mbGFncz4KICAgICAgICA8dmFsdWUgdHlwZT0iMyI+MC4wLDEuMAowLjAsMS4wPC92YWx1ZT4KICAgICAgIDwvQmFzaWNFbnRyeT4KICAgICAgIDxCYXNpY0VudHJ5PgogICAgICAgIDxuYW1lPlZpZXdIaWRlUmVnaW9uczwvbmFtZT4KICAgICAgICA8ZmxhZ3M+NjYxNzg8L2ZsYWdzPgogICAgICAgIDx2YWx1ZSB0eXBlPSIyIj4wPC92YWx1ZT4KICAgICAgIDwvQmFzaWNFbnRyeT4KICAgICAgIDxCYXNpY0VudHJ5PgogICAgICAgIDxuYW1lPkhpc3RvZ3JhbVVzZU92ZXJsYXk8L25hbWU+CiAgICAgICAgPGZsYWdzPjY2MTc4PC9mbGFncz4KICAgICAgICA8dmFsdWUgdHlwZT0iMiI+MDwvdmFsdWU+CiAgICAgICA8L0Jhc2ljRW50cnk+CiAgICAgICA8QmFzaWNFbnRyeT4KICAgICAgICA8bmFtZT5IaXN0b2dyYW1PdmVybGF5PC9uYW1lPgogICAgICAgIDxmbGFncz42NjQzNDwvZmxhZ3M+CiAgICAgICAgPHZhbHVlIHR5cGU9IjMiPgoKCgoKCgoKCjwvdmFsdWU+CiAgICAgICA8L0Jhc2ljRW50cnk+CiAgICAgICA8QmFzaWNFbnRyeT4KICAgICAgICA8bmFtZT5IaXN0b2dyYW1PdmVybGF5Q29sb3JzPC9uYW1lPgogICAgICAgIDxmbGFncz42NjQzNDwvZmxhZ3M+CiAgICAgICAgPHZhbHVlIHR5cGU9IjMiPiNmZmFhN2YKI2ZmYWFmZgojYWFmZjdmCiM5NmQ4ZTEKI2FhYWE3ZgojZmY4NjRhCiNmYzU3ZmYKIzZiZmY0MgojNDBiY2ZmCiNhMmFhMzQ8L3ZhbHVlPgogICAgICAgPC9CYXNpY0VudHJ5PgogICAgICAgPEJhc2ljRW50cnk+CiAgICAgICAgPG5hbWU+Vmlld0RhdGFFbmQ8L25hbWU+CiAgICAgICAgPGZsYWdzPjY2MTc4PC9mbGFncz4KICAgICAgICA8dmFsdWUgdHlwZT0iMiI+MjE0NzQ4MzY0NzwvdmFsdWU+CiAgICAgICA8L0Jhc2ljRW50cnk+CiAgICAgICA8QmFzaWNFbnRyeT4KICAgICAgICA8bmFtZT5WaWV3RGF0YVNraXA8L25hbWU+CiAgICAgICAgPGZsYWdzPjY2MTc4PC9mbGFncz4KICAgICAgICA8dmFsdWUgdHlwZT0iMiI+MDwvdmFsdWU+CiAgICAgICA8L0Jhc2ljRW50cnk+CiAgICAgICA8QmFzaWNFbnRyeT4KICAgICAgICA8bmFtZT5WaWV3RGF0YVN0YXJ0PC9uYW1lPgogICAgICAgIDxmbGFncz42NjE3ODwvZmxhZ3M+CiAgICAgICAgPHZhbHVlIHR5cGU9IjIiPjA8L3ZhbHVlPgogICAgICAgPC9CYXNpY0VudHJ5PgogICAgICAgPEJhc2ljRW50cnk+CiAgICAgICAgPG5hbWU+U2NyaXB0VGV4dDwvbmFtZT4KICAgICAgICA8ZmxhZ3M+NjY0MzQ8L2ZsYWdzPgogICAgICAgIDx2YWx1ZSB0eXBlPSIzIj5FZGl0IHRleHQgdmlhIFByb3BlcnRpZXM8L3ZhbHVlPgogICAgICAgIDxCYXNpY0VudHJ5PgogICAgICAgICA8bmFtZT5QcmVkZWZpbmVkU2NyaXB0VGV4dDwvbmFtZT4KICAgICAgICAgPGZsYWdzPjY2NDM0PC9mbGFncz4KICAgICAgICAgPHZhbHVlIHR5cGU9IjMiPjwvdmFsdWU+CiAgICAgICAgPC9CYXNpY0VudHJ5PgogICAgICAgPC9CYXNpY0VudHJ5PgogICAgICAgPEJhc2ljRW50cnk+CiAgICAgICAgPG5hbWU+U2NyaXB0VGV4dEFsaWdubWVudDwvbmFtZT4KICAgICAgICA8ZmxhZ3M+NjYxNzg8L2ZsYWdzPgogICAgICAgIDx2YWx1ZSB0eXBlPSIyIj4wPC92YWx1ZT4KICAgICAgIDwvQmFzaWNFbnRyeT4KICAgICAgIDxCYXNpY0VudHJ5PgogICAgICAgIDxuYW1lPkhpc3RvZ3JhbU5vcm1hbGl6YXRpb248L25hbWU+CiAgICAgICAgPGZsYWdzPjY2MTc4PC9mbGFncz4KICAgICAgICA8dmFsdWUgdHlwZT0iMiI+MDwvdmFsdWU+CiAgICAgICA8L0Jhc2ljRW50cnk+CiAgICAgICA8QmFzaWNFbnRyeT4KICAgICAgICA8bmFtZT5IaXN0b2dyYW1QbG90TW9kZTwvbmFtZT4KICAgICAgICA8ZmxhZ3M+NjYxNzg8L2ZsYWdzPgogICAgICAgIDx2YWx1ZSB0eXBlPSIyIj4wPC92YWx1ZT4KICAgICAgIDwvQmFzaWNFbnRyeT4KICAgICAgIDxCYXNpY0VudHJ5PgogICAgICAgIDxuYW1lPkhpc3RvZ3JhbVNtb290aGluZzwvbmFtZT4KICAgICAgICA8ZmxhZ3M+NjYxNzg8L2ZsYWdzPgogICAgICAgIDx2YWx1ZSB0eXBlPSIyIj4wPC92YWx1ZT4KICAgICAgIDwvQmFzaWNFbnRyeT4KICAgICAgIDxCYXNpY0VudHJ5PgogICAgICAgIDxuYW1lPlN0YXRpc3RpY0ZlYXR1cmVzPC9uYW1lPgogICAgICAgIDxmbGFncz42NjQzNDwvZmxhZ3M+CiAgICAgICAgPHZhbHVlIHR5cGU9IjMiPkZTQy1BCkZTQy1IPC92YWx1ZT4KICAgICAgIDwvQmFzaWNFbnRyeT4KICAgICAgIDxCYXNpY0VudHJ5PgogICAgICAgIDxuYW1lPlN0YXRpc3RpY1JlZ2lvbkZ1bmNzPC9uYW1lPgogICAgICAgIDxmbGFncz42NjQzNDwvZmxhZ3M+CiAgICAgICAgPHZhbHVlIHR5cGU9IjMiPlBhdGgKJS1UPC92YWx1ZT4KICAgICAgIDwvQmFzaWNFbnRyeT4KICAgICAgIDxCYXNpY0VudHJ5PgogICAgICAgIDxuYW1lPlN0YXRpc3RpY0ZlYXR1cmVGdW5jczwvbmFtZT4KICAgICAgICA8ZmxhZ3M+NjY0MzQ8L2ZsYWdzPgogICAgICAgIDx2YWx1ZSB0eXBlPSIzIj48L3ZhbHVlPgogICAgICAgPC9CYXNpY0VudHJ5PgogICAgICAgPEJhc2ljRW50cnk+CiAgICAgICAgPG5hbWU+U3RhdGlzdGljU291cmNlSW5mbzwvbmFtZT4KICAgICAgICA8ZmxhZ3M+NjU5MjI8L2ZsYWdzPgogICAgICAgIDx2YWx1ZSB0eXBlPSIxIj4xPC92YWx1ZT4KICAgICAgIDwvQmFzaWNFbnRyeT4KICAgICAgIDxCYXNpY0VudHJ5PgogICAgICAgIDxuYW1lPlN0YXRpc3RpY1RhYmxlPC9uYW1lPgogICAgICAgIDxmbGFncz42NTkyMjwvZmxhZ3M+CiAgICAgICAgPHZhbHVlIHR5cGU9IjEiPjE8L3ZhbHVlPgogICAgICAgPC9CYXNpY0VudHJ5PgogICAgICAgPEJhc2ljRW50cnk+CiAgICAgICAgPG5hbWU+U3RhdGlzdGljRmVhdHVyZU5hbWU8L25hbWU+CiAgICAgICAgPGZsYWdzPjY2MTc4PC9mbGFncz4KICAgICAgICA8dmFsdWUgdHlwZT0iMiI+MDwvdmFsdWU+CiAgICAgICA8L0Jhc2ljRW50cnk+CiAgICAgICA8QmFzaWNFbnRyeT4KICAgICAgICA8bmFtZT5IZWF0bWFwPC9uYW1lPgogICAgICAgIDxmbGFncz42NTY2NjwvZmxhZ3M+CiAgICAgICAgPEJhc2ljRW50cnk+CiAgICAgICAgIDxuYW1lPkNvbG9yMTwvbmFtZT4KICAgICAgICAgPGZsYWdzPjY2NDM0PC9mbGFncz4KICAgICAgICAgPHZhbHVlIHR5cGU9IjMiPiNmZjAwMDA8L3ZhbHVlPgogICAgICAgIDwvQmFzaWNFbnRyeT4KICAgICAgICA8QmFzaWNFbnRyeT4KICAgICAgICAgPG5hbWU+Q29sb3IyPC9uYW1lPgogICAgICAgICA8ZmxhZ3M+NjY0MzQ8L2ZsYWdzPgogICAgICAgICA8dmFsdWUgdHlwZT0iMyI+IzAwYWEwMDwvdmFsdWU+CiAgICAgICAgPC9CYXNpY0VudHJ5PgogICAgICAgIDxCYXNpY0VudHJ5PgogICAgICAgICA8bmFtZT5Db2xvcjM8L25hbWU+CiAgICAgICAgIDxmbGFncz42NjQzNDwvZmxhZ3M+CiAgICAgICAgIDx2YWx1ZSB0eXBlPSIzIj4jZmZmZjAwPC92YWx1ZT4KICAgICAgICA8L0Jhc2ljRW50cnk+CiAgICAgICAgPEJhc2ljRW50cnk+CiAgICAgICAgIDxuYW1lPkNvbG9yNDwvbmFtZT4KICAgICAgICAgPGZsYWdzPjY2NDM0PC9mbGFncz4KICAgICAgICAgPHZhbHVlIHR5cGU9IjMiPiMzMzMzZmY8L3ZhbHVlPgogICAgICAgIDwvQmFzaWNFbnRyeT4KICAgICAgICA8QmFzaWNFbnRyeT4KICAgICAgICAgPG5hbWU+VGhyZXNob2xkMTwvbmFtZT4KICAgICAgICAgPGZsYWdzPjY3NDU4PC9mbGFncz4KICAgICAgICAgPHZhbHVlIHR5cGU9IjciPjE8L3ZhbHVlPgogICAgICAgIDwvQmFzaWNFbnRyeT4KICAgICAgICA8QmFzaWNFbnRyeT4KICAgICAgICAgPG5hbWU+VGhyZXNob2xkMjwvbmFtZT4KICAgICAgICAgPGZsYWdzPjY3NDU4PC9mbGFncz4KICAgICAgICAgPHZhbHVlIHR5cGU9IjciPjEwMDwvdmFsdWU+CiAgICAgICAgPC9CYXNpY0VudHJ5PgogICAgICAgIDxCYXNpY0VudHJ5PgogICAgICAgICA8bmFtZT5SZWdpb248L25hbWU+CiAgICAgICAgIDxmbGFncz42NjQzNDwvZmxhZ3M+CiAgICAgICAgIDx2YWx1ZSB0eXBlPSIzIj5saXZlXFAxPC92YWx1ZT4KICAgICAgICA8L0Jhc2ljRW50cnk+CiAgICAgICAgPEJhc2ljRW50cnk+CiAgICAgICAgIDxuYW1lPlJlZ2lvbkZ1bmN0aW9uPC9uYW1lPgogICAgICAgICA8ZmxhZ3M+NjY0MzQ8L2ZsYWdzPgogICAgICAgICA8dmFsdWUgdHlwZT0iMyI+Q291bnQ8L3ZhbHVlPgogICAgICAgIDwvQmFzaWNFbnRyeT4KICAgICAgICA8QmFzaWNFbnRyeT4KICAgICAgICAgPG5hbWU+RmVhdHVyZTwvbmFtZT4KICAgICAgICAgPGZsYWdzPjY2NDM0PC9mbGFncz4KICAgICAgICAgPHZhbHVlIHR5cGU9IjMiPkZTQy1BPC92YWx1ZT4KICAgICAgICA8L0Jhc2ljRW50cnk+CiAgICAgICAgPEJhc2ljRW50cnk+CiAgICAgICAgIDxuYW1lPkZlYXR1cmVGdW5jdGlvbjwvbmFtZT4KICAgICAgICAgPGZsYWdzPjY2NDM0PC9mbGFncz4KICAgICAgICAgPHZhbHVlIHR5cGU9IjMiPk1lYW48L3ZhbHVlPgogICAgICAgIDwvQmFzaWNFbnRyeT4KICAgICAgICA8QmFzaWNFbnRyeT4KICAgICAgICAgPG5hbWU+TW9kZTwvbmFtZT4KICAgICAgICAgPGZsYWdzPjY2MTc4PC9mbGFncz4KICAgICAgICAgPHZhbHVlIHR5cGU9IjIiPjA8L3ZhbHVlPgogICAgICAgIDwvQmFzaWNFbnRyeT4KICAgICAgICA8QmFzaWNFbnRyeT4KICAgICAgICAgPG5hbWU+RnVuY3Rpb248L25hbWU+CiAgICAgICAgIDxmbGFncz42NjE3ODwvZmxhZ3M+CiAgICAgICAgIDx2YWx1ZSB0eXBlPSIyIj4xPC92YWx1ZT4KICAgICAgICA8L0Jhc2ljRW50cnk+CiAgICAgICAgPEJhc2ljRW50cnk+CiAgICAgICAgIDxuYW1lPkRpc2FibGVkR3JvdXBzPC9uYW1lPgogICAgICAgICA8ZmxhZ3M+NjY0MzQ8L2ZsYWdzPgogICAgICAgICA8dmFsdWUgdHlwZT0iMyI+PC92YWx1ZT4KICAgICAgICA8L0Jhc2ljRW50cnk+CiAgICAgICA8L0Jhc2ljRW50cnk+CiAgICAgICA8QmFzaWNFbnRyeT4KICAgICAgICA8bmFtZT5WaWV3SGVpZ2h0PC9uYW1lPgogICAgICAgIDxmbGFncz42NjE3ODwvZmxhZ3M+CiAgICAgICAgPHZhbHVlIHR5cGU9IjIiPjI1MjwvdmFsdWU+CiAgICAgICA8L0Jhc2ljRW50cnk+CiAgICAgICA8QmFzaWNFbnRyeT4KICAgICAgICA8bmFtZT5WaWV3V2lkdGg8L25hbWU+CiAgICAgICAgPGZsYWdzPjY2MTc4PC9mbGFncz4KICAgICAgICA8dmFsdWUgdHlwZT0iMiI+MjUyPC92YWx1ZT4KICAgICAgIDwvQmFzaWNFbnRyeT4KICAgICAgIDxCYXNpY0VudHJ5PgogICAgICAgIDxuYW1lPldpZGdldFBvczwvbmFtZT4KICAgICAgICA8ZmxhZ3M+NjU2NjY8L2ZsYWdzPgogICAgICAgIDxCYXNpY0VudHJ5PgogICAgICAgICA8bmFtZT5YPC9uYW1lPgogICAgICAgICA8ZmxhZ3M+NjYxNzg8L2ZsYWdzPgogICAgICAgICA8dmFsdWUgdHlwZT0iMiI+Mzc3PC92YWx1ZT4KICAgICAgICA8L0Jhc2ljRW50cnk+CiAgICAgICAgPEJhc2ljRW50cnk+CiAgICAgICAgIDxuYW1lPlk8L25hbWU+CiAgICAgICAgIDxmbGFncz42NjE3ODwvZmxhZ3M+CiAgICAgICAgIDx2YWx1ZSB0eXBlPSIyIj4xNTwvdmFsdWU+CiAgICAgICAgPC9CYXNpY0VudHJ5PgogICAgICAgPC9CYXNpY0VudHJ5PgogICAgICAgPEJhc2ljRW50cnk+CiAgICAgICAgPG5hbWU+V2lkZ2V0U2l6ZTwvbmFtZT4KICAgICAgICA8ZmxhZ3M+NjU2NjY8L2ZsYWdzPgogICAgICAgIDxCYXNpY0VudHJ5PgogICAgICAgICA8bmFtZT5XaWR0aDwvbmFtZT4KICAgICAgICAgPGZsYWdzPjY2MTc4PC9mbGFncz4KICAgICAgICAgPHZhbHVlIHR5cGU9IjIiPjM2NDwvdmFsdWU+CiAgICAgICAgPC9CYXNpY0VudHJ5PgogICAgICAgIDxCYXNpY0VudHJ5PgogICAgICAgICA8bmFtZT5IZWlnaHQ8L25hbWU+CiAgICAgICAgIDxmbGFncz42NjE3ODwvZmxhZ3M+CiAgICAgICAgIDx2YWx1ZSB0eXBlPSIyIj4zMTQ8L3ZhbHVlPgogICAgICAgIDwvQmFzaWNFbnRyeT4KICAgICAgIDwvQmFzaWNFbnRyeT4KICAgICAgPC9CYXNpY0VudHJ5PgogICAgICA8QmFzaWNFbnRyeT4KICAgICAgIDxuYW1lPnBsb3QyPC9uYW1lPgogICAgICAgPGZsYWdzPjY2NDM0PC9mbGFncz4KICAgICAgIDx2YWx1ZSB0eXBlPSIzIj5QbG90PC92YWx1ZT4KICAgICAgIDxCYXNpY0VudHJ5PgogICAgICAgIDxuYW1lPlZpZXdGZWF0dXJlczwvbmFtZT4KICAgICAgICA8ZmxhZ3M+NjY0MzQ8L2ZsYWdzPgogICAgICAgIDx2YWx1ZSB0eXBlPSIzIj5TU0MtVwpTU0MtQTwvdmFsdWU+CiAgICAgICA8L0Jhc2ljRW50cnk+CiAgICAgICA8QmFzaWNFbnRyeT4KICAgICAgICA8bmFtZT5WaWV3TXVsdGlMYXllcjwvbmFtZT4KICAgICAgICA8ZmxhZ3M+NjU5MjI8L2ZsYWdzPgogICAgICAgIDx2YWx1ZSB0eXBlPSIxIj4wPC92YWx1ZT4KICAgICAgIDwvQmFzaWNFbnRyeT4KICAgICAgIDxCYXNpY0VudHJ5PgogICAgICAgIDxuYW1lPlZpZXdTb3VyY2U8L25hbWU+CiAgICAgICAgPGZsYWdzPjY2NDM0PC9mbGFncz4KICAgICAgICA8dmFsdWUgdHlwZT0iMyI+MTpsaXZlXFAxXFAyPC92YWx1ZT4KICAgICAgIDwvQmFzaWNFbnRyeT4KICAgICAgIDxCYXNpY0VudHJ5PgogICAgICAgIDxuYW1lPlZpZXdQb3B1bGF0aW9uczwvbmFtZT4KICAgICAgICA8ZmxhZ3M+NjY0MzQ8L2ZsYWdzPgogICAgICAgIDx2YWx1ZSB0eXBlPSIzIj4xOmxpdmVcUDFcUDI8L3ZhbHVlPgogICAgICAgPC9CYXNpY0VudHJ5PgogICAgICAgPEJhc2ljRW50cnk+CiAgICAgICAgPG5hbWU+Vmlld01vZGU8L25hbWU+CiAgICAgICAgPGZsYWdzPjY2MTc4PC9mbGFncz4KICAgICAgICA8dmFsdWUgdHlwZT0iMiI+MDwvdmFsdWU+CiAgICAgICA8L0Jhc2ljRW50cnk+CiAgICAgICA8QmFzaWNFbnRyeT4KICAgICAgICA8bmFtZT5WaWV3QXhlczwvbmFtZT4KICAgICAgICA8ZmxhZ3M+NjY0MzQ8L2ZsYWdzPgogICAgICAgIDx2YWx1ZSB0eXBlPSIzIj5BcyBhY3F1aXJlZApBcyBhY3F1aXJlZDwvdmFsdWU+CiAgICAgICA8L0Jhc2ljRW50cnk+CiAgICAgICA8QmFzaWNFbnRyeT4KICAgICAgICA8bmFtZT5WaWV3Wm9vbTwvbmFtZT4KICAgICAgICA8ZmxhZ3M+NjY0MzQ8L2ZsYWdzPgogICAgICAgIDx2YWx1ZSB0eXBlPSIzIj4wLjAsMS4wCjAuMCwxLjA8L3ZhbHVlPgogICAgICAgPC9CYXNpY0VudHJ5PgogICAgICAgPEJhc2ljRW50cnk+CiAgICAgICAgPG5hbWU+Vmlld0hpZGVSZWdpb25zPC9uYW1lPgogICAgICAgIDxmbGFncz42NjE3ODwvZmxhZ3M+CiAgICAgICAgPHZhbHVlIHR5cGU9IjIiPjA8L3ZhbHVlPgogICAgICAgPC9CYXNpY0VudHJ5PgogICAgICAgPEJhc2ljRW50cnk+CiAgICAgICAgPG5hbWU+SGlzdG9ncmFtVXNlT3ZlcmxheTwvbmFtZT4KICAgICAgICA8ZmxhZ3M+NjYxNzg8L2ZsYWdzPgogICAgICAgIDx2YWx1ZSB0eXBlPSIyIj4wPC92YWx1ZT4KICAgICAgIDwvQmFzaWNFbnRyeT4KICAgICAgIDxCYXNpY0VudHJ5PgogICAgICAgIDxuYW1lPkhpc3RvZ3JhbU92ZXJsYXk8L25hbWU+CiAgICAgICAgPGZsYWdzPjY2NDM0PC9mbGFncz4KICAgICAgICA8dmFsdWUgdHlwZT0iMyI+CgoKCgoKCgoKPC92YWx1ZT4KICAgICAgIDwvQmFzaWNFbnRyeT4KICAgICAgIDxCYXNpY0VudHJ5PgogICAgICAgIDxuYW1lPkhpc3RvZ3JhbU92ZXJsYXlDb2xvcnM8L25hbWU+CiAgICAgICAgPGZsYWdzPjY2NDM0PC9mbGFncz4KICAgICAgICA8dmFsdWUgdHlwZT0iMyI+I2ZmYWE3ZgojZmZhYWZmCiNhYWZmN2YKIzk2ZDhlMQojYWFhYTdmCiNmZjg2NGEKI2ZjNTdmZgojNmJmZjQyCiM0MGJjZmYKI2EyYWEzNDwvdmFsdWU+CiAgICAgICA8L0Jhc2ljRW50cnk+CiAgICAgICA8QmFzaWNFbnRyeT4KICAgICAgICA8bmFtZT5WaWV3RGF0YUVuZDwvbmFtZT4KICAgICAgICA8ZmxhZ3M+NjYxNzg8L2ZsYWdzPgogICAgICAgIDx2YWx1ZSB0eXBlPSIyIj4yMTQ3NDgzNjQ3PC92YWx1ZT4KICAgICAgIDwvQmFzaWNFbnRyeT4KICAgICAgIDxCYXNpY0VudHJ5PgogICAgICAgIDxuYW1lPlZpZXdEYXRhU2tpcDwvbmFtZT4KICAgICAgICA8ZmxhZ3M+NjYxNzg8L2ZsYWdzPgogICAgICAgIDx2YWx1ZSB0eXBlPSIyIj4wPC92YWx1ZT4KICAgICAgIDwvQmFzaWNFbnRyeT4KICAgICAgIDxCYXNpY0VudHJ5PgogICAgICAgIDxuYW1lPlZpZXdEYXRhU3RhcnQ8L25hbWU+CiAgICAgICAgPGZsYWdzPjY2MTc4PC9mbGFncz4KICAgICAgICA8dmFsdWUgdHlwZT0iMiI+MDwvdmFsdWU+CiAgICAgICA8L0Jhc2ljRW50cnk+CiAgICAgICA8QmFzaWNFbnRyeT4KICAgICAgICA8bmFtZT5TY3JpcHRUZXh0PC9uYW1lPgogICAgICAgIDxmbGFncz42NjQzNDwvZmxhZ3M+CiAgICAgICAgPHZhbHVlIHR5cGU9IjMiPkVkaXQgdGV4dCB2aWEgUHJvcGVydGllczwvdmFsdWU+CiAgICAgICAgPEJhc2ljRW50cnk+CiAgICAgICAgIDxuYW1lPlByZWRlZmluZWRTY3JpcHRUZXh0PC9uYW1lPgogICAgICAgICA8ZmxhZ3M+NjY0MzQ8L2ZsYWdzPgogICAgICAgICA8dmFsdWUgdHlwZT0iMyI+PC92YWx1ZT4KICAgICAgICA8L0Jhc2ljRW50cnk+CiAgICAgICA8L0Jhc2ljRW50cnk+CiAgICAgICA8QmFzaWNFbnRyeT4KICAgICAgICA8bmFtZT5TY3JpcHRUZXh0QWxpZ25tZW50PC9uYW1lPgogICAgICAgIDxmbGFncz42NjE3ODwvZmxhZ3M+CiAgICAgICAgPHZhbHVlIHR5cGU9IjIiPjA8L3ZhbHVlPgogICAgICAgPC9CYXNpY0VudHJ5PgogICAgICAgPEJhc2ljRW50cnk+CiAgICAgICAgPG5hbWU+SGlzdG9ncmFtTm9ybWFsaXphdGlvbjwvbmFtZT4KICAgICAgICA8ZmxhZ3M+NjYxNzg8L2ZsYWdzPgogICAgICAgIDx2YWx1ZSB0eXBlPSIyIj4wPC92YWx1ZT4KICAgICAgIDwvQmFzaWNFbnRyeT4KICAgICAgIDxCYXNpY0VudHJ5PgogICAgICAgIDxuYW1lPkhpc3RvZ3JhbVBsb3RNb2RlPC9uYW1lPgogICAgICAgIDxmbGFncz42NjE3ODwvZmxhZ3M+CiAgICAgICAgPHZhbHVlIHR5cGU9IjIiPjA8L3ZhbHVlPgogICAgICAgPC9CYXNpY0VudHJ5PgogICAgICAgPEJhc2ljRW50cnk+CiAgICAgICAgPG5hbWU+SGlzdG9ncmFtU21vb3RoaW5nPC9uYW1lPgogICAgICAgIDxmbGFncz42NjE3ODwvZmxhZ3M+CiAgICAgICAgPHZhbHVlIHR5cGU9IjIiPjA8L3ZhbHVlPgogICAgICAgPC9CYXNpY0VudHJ5PgogICAgICAgPEJhc2ljRW50cnk+CiAgICAgICAgPG5hbWU+U3RhdGlzdGljRmVhdHVyZXM8L25hbWU+CiAgICAgICAgPGZsYWdzPjY2NDM0PC9mbGFncz4KICAgICAgICA8dmFsdWUgdHlwZT0iMyI+U1NDLVcKU1NDLUE8L3ZhbHVlPgogICAgICAgPC9CYXNpY0VudHJ5PgogICAgICAgPEJhc2ljRW50cnk+CiAgICAgICAgPG5hbWU+U3RhdGlzdGljUmVnaW9uRnVuY3M8L25hbWU+CiAgICAgICAgPGZsYWdzPjY2NDM0PC9mbGFncz4KICAgICAgICA8dmFsdWUgdHlwZT0iMyI+UGF0aAolLVQ8L3ZhbHVlPgogICAgICAgPC9CYXNpY0VudHJ5PgogICAgICAgPEJhc2ljRW50cnk+CiAgICAgICAgPG5hbWU+U3RhdGlzdGljRmVhdHVyZUZ1bmNzPC9uYW1lPgogICAgICAgIDxmbGFncz42NjQzNDwvZmxhZ3M+CiAgICAgICAgPHZhbHVlIHR5cGU9IjMiPjwvdmFsdWU+CiAgICAgICA8L0Jhc2ljRW50cnk+CiAgICAgICA8QmFzaWNFbnRyeT4KICAgICAgICA8bmFtZT5TdGF0aXN0aWNTb3VyY2VJbmZvPC9uYW1lPgogICAgICAgIDxmbGFncz42NTkyMjwvZmxhZ3M+CiAgICAgICAgPHZhbHVlIHR5cGU9IjEiPjE8L3ZhbHVlPgogICAgICAgPC9CYXNpY0VudHJ5PgogICAgICAgPEJhc2ljRW50cnk+CiAgICAgICAgPG5hbWU+U3RhdGlzdGljVGFibGU8L25hbWU+CiAgICAgICAgPGZsYWdzPjY1OTIyPC9mbGFncz4KICAgICAgICA8dmFsdWUgdHlwZT0iMSI+MTwvdmFsdWU+CiAgICAgICA8L0Jhc2ljRW50cnk+CiAgICAgICA8QmFzaWNFbnRyeT4KICAgICAgICA8bmFtZT5TdGF0aXN0aWNGZWF0dXJlTmFtZTwvbmFtZT4KICAgICAgICA8ZmxhZ3M+NjYxNzg8L2ZsYWdzPgogICAgICAgIDx2YWx1ZSB0eXBlPSIyIj4wPC92YWx1ZT4KICAgICAgIDwvQmFzaWNFbnRyeT4KICAgICAgIDxCYXNpY0VudHJ5PgogICAgICAgIDxuYW1lPkhlYXRtYXA8L25hbWU+CiAgICAgICAgPGZsYWdzPjY1NjY2PC9mbGFncz4KICAgICAgICA8QmFzaWNFbnRyeT4KICAgICAgICAgPG5hbWU+Q29sb3IxPC9uYW1lPgogICAgICAgICA8ZmxhZ3M+NjY0MzQ8L2ZsYWdzPgogICAgICAgICA8dmFsdWUgdHlwZT0iMyI+I2ZmMDAwMDwvdmFsdWU+CiAgICAgICAgPC9CYXNpY0VudHJ5PgogICAgICAgIDxCYXNpY0VudHJ5PgogICAgICAgICA8bmFtZT5Db2xvcjI8L25hbWU+CiAgICAgICAgIDxmbGFncz42NjQzNDwvZmxhZ3M+CiAgICAgICAgIDx2YWx1ZSB0eXBlPSIzIj4jMDBhYTAwPC92YWx1ZT4KICAgICAgICA8L0Jhc2ljRW50cnk+CiAgICAgICAgPEJhc2ljRW50cnk+CiAgICAgICAgIDxuYW1lPkNvbG9yMzwvbmFtZT4KICAgICAgICAgPGZsYWdzPjY2NDM0PC9mbGFncz4KICAgICAgICAgPHZhbHVlIHR5cGU9IjMiPiNmZmZmMDA8L3ZhbHVlPgogICAgICAgIDwvQmFzaWNFbnRyeT4KICAgICAgICA8QmFzaWNFbnRyeT4KICAgICAgICAgPG5hbWU+Q29sb3I0PC9uYW1lPgogICAgICAgICA8ZmxhZ3M+NjY0MzQ8L2ZsYWdzPgogICAgICAgICA8dmFsdWUgdHlwZT0iMyI+IzMzMzNmZjwvdmFsdWU+CiAgICAgICAgPC9CYXNpY0VudHJ5PgogICAgICAgIDxCYXNpY0VudHJ5PgogICAgICAgICA8bmFtZT5UaHJlc2hvbGQxPC9uYW1lPgogICAgICAgICA8ZmxhZ3M+Njc0NTg8L2ZsYWdzPgogICAgICAgICA8dmFsdWUgdHlwZT0iNyI+MTwvdmFsdWU+CiAgICAgICAgPC9CYXNpY0VudHJ5PgogICAgICAgIDxCYXNpY0VudHJ5PgogICAgICAgICA8bmFtZT5UaHJlc2hvbGQyPC9uYW1lPgogICAgICAgICA8ZmxhZ3M+Njc0NTg8L2ZsYWdzPgogICAgICAgICA8dmFsdWUgdHlwZT0iNyI+MTAwPC92YWx1ZT4KICAgICAgICA8L0Jhc2ljRW50cnk+CiAgICAgICAgPEJhc2ljRW50cnk+CiAgICAgICAgIDxuYW1lPlJlZ2lvbjwvbmFtZT4KICAgICAgICAgPGZsYWdzPjY2NDM0PC9mbGFncz4KICAgICAgICAgPHZhbHVlIHR5cGU9IjMiPmxpdmVcUDFcUDI8L3ZhbHVlPgogICAgICAgIDwvQmFzaWNFbnRyeT4KICAgICAgICA8QmFzaWNFbnRyeT4KICAgICAgICAgPG5hbWU+UmVnaW9uRnVuY3Rpb248L25hbWU+CiAgICAgICAgIDxmbGFncz42NjQzNDwvZmxhZ3M+CiAgICAgICAgIDx2YWx1ZSB0eXBlPSIzIj5Db3VudDwvdmFsdWU+CiAgICAgICAgPC9CYXNpY0VudHJ5PgogICAgICAgIDxCYXNpY0VudHJ5PgogICAgICAgICA8bmFtZT5GZWF0dXJlPC9uYW1lPgogICAgICAgICA8ZmxhZ3M+NjY0MzQ8L2ZsYWdzPgogICAgICAgICA8dmFsdWUgdHlwZT0iMyI+RlNDLUE8L3ZhbHVlPgogICAgICAgIDwvQmFzaWNFbnRyeT4KICAgICAgICA8QmFzaWNFbnRyeT4KICAgICAgICAgPG5hbWU+RmVhdHVyZUZ1bmN0aW9uPC9uYW1lPgogICAgICAgICA8ZmxhZ3M+NjY0MzQ8L2ZsYWdzPgogICAgICAgICA8dmFsdWUgdHlwZT0iMyI+TWVhbjwvdmFsdWU+CiAgICAgICAgPC9CYXNpY0VudHJ5PgogICAgICAgIDxCYXNpY0VudHJ5PgogICAgICAgICA8bmFtZT5Nb2RlPC9uYW1lPgogICAgICAgICA8ZmxhZ3M+NjYxNzg8L2ZsYWdzPgogICAgICAgICA8dmFsdWUgdHlwZT0iMiI+MDwvdmFsdWU+CiAgICAgICAgPC9CYXNpY0VudHJ5PgogICAgICAgIDxCYXNpY0VudHJ5PgogICAgICAgICA8bmFtZT5GdW5jdGlvbjwvbmFtZT4KICAgICAgICAgPGZsYWdzPjY2MTc4PC9mbGFncz4KICAgICAgICAgPHZhbHVlIHR5cGU9IjIiPjE8L3ZhbHVlPgogICAgICAgIDwvQmFzaWNFbnRyeT4KICAgICAgICA8QmFzaWNFbnRyeT4KICAgICAgICAgPG5hbWU+RGlzYWJsZWRHcm91cHM8L25hbWU+CiAgICAgICAgIDxmbGFncz42NjQzNDwvZmxhZ3M+CiAgICAgICAgIDx2YWx1ZSB0eXBlPSIzIj48L3ZhbHVlPgogICAgICAgIDwvQmFzaWNFbnRyeT4KICAgICAgIDwvQmFzaWNFbnRyeT4KICAgICAgIDxCYXNpY0VudHJ5PgogICAgICAgIDxuYW1lPlZpZXdIZWlnaHQ8L25hbWU+CiAgICAgICAgPGZsYWdzPjY2MTc4PC9mbGFncz4KICAgICAgICA8dmFsdWUgdHlwZT0iMiI+MjUyPC92YWx1ZT4KICAgICAgIDwvQmFzaWNFbnRyeT4KICAgICAgIDxCYXNpY0VudHJ5PgogICAgICAgIDxuYW1lPlZpZXdXaWR0aDwvbmFtZT4KICAgICAgICA8ZmxhZ3M+NjYxNzg8L2ZsYWdzPgogICAgICAgIDx2YWx1ZSB0eXBlPSIyIj4yNTI8L3ZhbHVlPgogICAgICAgPC9CYXNpY0VudHJ5PgogICAgICAgPEJhc2ljRW50cnk+CiAgICAgICAgPG5hbWU+V2lkZ2V0UG9zPC9uYW1lPgogICAgICAgIDxmbGFncz42NTY2NjwvZmxhZ3M+CiAgICAgICAgPEJhc2ljRW50cnk+CiAgICAgICAgIDxuYW1lPlg8L25hbWU+CiAgICAgICAgIDxmbGFncz42NjE3ODwvZmxhZ3M+CiAgICAgICAgIDx2YWx1ZSB0eXBlPSIyIj4xMzwvdmFsdWU+CiAgICAgICAgPC9CYXNpY0VudHJ5PgogICAgICAgIDxCYXNpY0VudHJ5PgogICAgICAgICA8bmFtZT5ZPC9uYW1lPgogICAgICAgICA8ZmxhZ3M+NjYxNzg8L2ZsYWdzPgogICAgICAgICA8dmFsdWUgdHlwZT0iMiI+MzI5PC92YWx1ZT4KICAgICAgICA8L0Jhc2ljRW50cnk+CiAgICAgICA8L0Jhc2ljRW50cnk+CiAgICAgICA8QmFzaWNFbnRyeT4KICAgICAgICA8bmFtZT5XaWRnZXRTaXplPC9uYW1lPgogICAgICAgIDxmbGFncz42NTY2NjwvZmxhZ3M+CiAgICAgICAgPEJhc2ljRW50cnk+CiAgICAgICAgIDxuYW1lPldpZHRoPC9uYW1lPgogICAgICAgICA8ZmxhZ3M+NjYxNzg8L2ZsYWdzPgogICAgICAgICA8dmFsdWUgdHlwZT0iMiI+MzY0PC92YWx1ZT4KICAgICAgICA8L0Jhc2ljRW50cnk+CiAgICAgICAgPEJhc2ljRW50cnk+CiAgICAgICAgIDxuYW1lPkhlaWdodDwvbmFtZT4KICAgICAgICAgPGZsYWdzPjY2MTc4PC9mbGFncz4KICAgICAgICAgPHZhbHVlIHR5cGU9IjIiPjMxNDwvdmFsdWU+CiAgICAgICAgPC9CYXNpY0VudHJ5PgogICAgICAgPC9CYXNpY0VudHJ5PgogICAgICA8L0Jhc2ljRW50cnk+CiAgICAgIDxCYXNpY0VudHJ5PgogICAgICAgPG5hbWU+cGxvdDM8L25hbWU+CiAgICAgICA8ZmxhZ3M+NjY0MzQ8L2ZsYWdzPgogICAgICAgPHZhbHVlIHR5cGU9IjMiPlBsb3Q8L3ZhbHVlPgogICAgICAgPEJhc2ljRW50cnk+CiAgICAgICAgPG5hbWU+Vmlld0ZlYXR1cmVzPC9uYW1lPgogICAgICAgIDxmbGFncz42NjQzNDwvZmxhZ3M+CiAgICAgICAgPHZhbHVlIHR5cGU9IjMiPkIxLUEKU1NDLUE8L3ZhbHVlPgogICAgICAgPC9CYXNpY0VudHJ5PgogICAgICAgPEJhc2ljRW50cnk+CiAgICAgICAgPG5hbWU+Vmlld011bHRpTGF5ZXI8L25hbWU+CiAgICAgICAgPGZsYWdzPjY1OTIyPC9mbGFncz4KICAgICAgICA8dmFsdWUgdHlwZT0iMSI+MDwvdmFsdWU+CiAgICAgICA8L0Jhc2ljRW50cnk+CiAgICAgICA8QmFzaWNFbnRyeT4KICAgICAgICA8bmFtZT5WaWV3U291cmNlPC9uYW1lPgogICAgICAgIDxmbGFncz42NjQzNDwvZmxhZ3M+CiAgICAgICAgPHZhbHVlIHR5cGU9IjMiPjE6bGl2ZVxQMVxQMlxQMzwvdmFsdWU+CiAgICAgICA8L0Jhc2ljRW50cnk+CiAgICAgICA8QmFzaWNFbnRyeT4KICAgICAgICA8bmFtZT5WaWV3UG9wdWxhdGlvbnM8L25hbWU+CiAgICAgICAgPGZsYWdzPjY2NDM0PC9mbGFncz4KICAgICAgICA8dmFsdWUgdHlwZT0iMyI+MTpsaXZlXFAxXFAyXFAzPC92YWx1ZT4KICAgICAgIDwvQmFzaWNFbnRyeT4KICAgICAgIDxCYXNpY0VudHJ5PgogICAgICAgIDxuYW1lPlZpZXdNb2RlPC9uYW1lPgogICAgICAgIDxmbGFncz42NjE3ODwvZmxhZ3M+CiAgICAgICAgPHZhbHVlIHR5cGU9IjIiPjA8L3ZhbHVlPgogICAgICAgPC9CYXNpY0VudHJ5PgogICAgICAgPEJhc2ljRW50cnk+CiAgICAgICAgPG5hbWU+Vmlld0F4ZXM8L25hbWU+CiAgICAgICAgPGZsYWdzPjY2NDM0PC9mbGFncz4KICAgICAgICA8dmFsdWUgdHlwZT0iMyI+QXMgYWNxdWlyZWQKQXMgYWNxdWlyZWQ8L3ZhbHVlPgogICAgICAgPC9CYXNpY0VudHJ5PgogICAgICAgPEJhc2ljRW50cnk+CiAgICAgICAgPG5hbWU+Vmlld1pvb208L25hbWU+CiAgICAgICAgPGZsYWdzPjY2NDM0PC9mbGFncz4KICAgICAgICA8dmFsdWUgdHlwZT0iMyI+MC4wLDEuMAowLjAsMS4wPC92YWx1ZT4KICAgICAgIDwvQmFzaWNFbnRyeT4KICAgICAgIDxCYXNpY0VudHJ5PgogICAgICAgIDxuYW1lPlZpZXdIaWRlUmVnaW9uczwvbmFtZT4KICAgICAgICA8ZmxhZ3M+NjYxNzg8L2ZsYWdzPgogICAgICAgIDx2YWx1ZSB0eXBlPSIyIj4wPC92YWx1ZT4KICAgICAgIDwvQmFzaWNFbnRyeT4KICAgICAgIDxCYXNpY0VudHJ5PgogICAgICAgIDxuYW1lPkhpc3RvZ3JhbVVzZU92ZXJsYXk8L25hbWU+CiAgICAgICAgPGZsYWdzPjY2MTc4PC9mbGFncz4KICAgICAgICA8dmFsdWUgdHlwZT0iMiI+MDwvdmFsdWU+CiAgICAgICA8L0Jhc2ljRW50cnk+CiAgICAgICA8QmFzaWNFbnRyeT4KICAgICAgICA8bmFtZT5IaXN0b2dyYW1PdmVybGF5PC9uYW1lPgogICAgICAgIDxmbGFncz42NjQzNDwvZmxhZ3M+CiAgICAgICAgPHZhbHVlIHR5cGU9IjMiPgoKCgoKCgoKCjwvdmFsdWU+CiAgICAgICA8L0Jhc2ljRW50cnk+CiAgICAgICA8QmFzaWNFbnRyeT4KICAgICAgICA8bmFtZT5IaXN0b2dyYW1PdmVybGF5Q29sb3JzPC9uYW1lPgogICAgICAgIDxmbGFncz42NjQzNDwvZmxhZ3M+CiAgICAgICAgPHZhbHVlIHR5cGU9IjMiPiNmZmFhN2YKI2ZmYWFmZgojYWFmZjdmCiM5NmQ4ZTEKI2FhYWE3ZgojZmY4NjRhCiNmYzU3ZmYKIzZiZmY0MgojNDBiY2ZmCiNhMmFhMzQ8L3ZhbHVlPgogICAgICAgPC9CYXNpY0VudHJ5PgogICAgICAgPEJhc2ljRW50cnk+CiAgICAgICAgPG5hbWU+Vmlld0RhdGFFbmQ8L25hbWU+CiAgICAgICAgPGZsYWdzPjY2MTc4PC9mbGFncz4KICAgICAgICA8dmFsdWUgdHlwZT0iMiI+MjE0NzQ4MzY0NzwvdmFsdWU+CiAgICAgICA8L0Jhc2ljRW50cnk+CiAgICAgICA8QmFzaWNFbnRyeT4KICAgICAgICA8bmFtZT5WaWV3RGF0YVNraXA8L25hbWU+CiAgICAgICAgPGZsYWdzPjY2MTc4PC9mbGFncz4KICAgICAgICA8dmFsdWUgdHlwZT0iMiI+MDwvdmFsdWU+CiAgICAgICA8L0Jhc2ljRW50cnk+CiAgICAgICA8QmFzaWNFbnRyeT4KICAgICAgICA8bmFtZT5WaWV3RGF0YVN0YXJ0PC9uYW1lPgogICAgICAgIDxmbGFncz42NjE3ODwvZmxhZ3M+CiAgICAgICAgPHZhbHVlIHR5cGU9IjIiPjA8L3ZhbHVlPgogICAgICAgPC9CYXNpY0VudHJ5PgogICAgICAgPEJhc2ljRW50cnk+CiAgICAgICAgPG5hbWU+U2NyaXB0VGV4dDwvbmFtZT4KICAgICAgICA8ZmxhZ3M+NjY0MzQ8L2ZsYWdzPgogICAgICAgIDx2YWx1ZSB0eXBlPSIzIj5FZGl0IHRleHQgdmlhIFByb3BlcnRpZXM8L3ZhbHVlPgogICAgICAgIDxCYXNpY0VudHJ5PgogICAgICAgICA8bmFtZT5QcmVkZWZpbmVkU2NyaXB0VGV4dDwvbmFtZT4KICAgICAgICAgPGZsYWdzPjY2NDM0PC9mbGFncz4KICAgICAgICAgPHZhbHVlIHR5cGU9IjMiPjwvdmFsdWU+CiAgICAgICAgPC9CYXNpY0VudHJ5PgogICAgICAgPC9CYXNpY0VudHJ5PgogICAgICAgPEJhc2ljRW50cnk+CiAgICAgICAgPG5hbWU+U2NyaXB0VGV4dEFsaWdubWVudDwvbmFtZT4KICAgICAgICA8ZmxhZ3M+NjYxNzg8L2ZsYWdzPgogICAgICAgIDx2YWx1ZSB0eXBlPSIyIj4wPC92YWx1ZT4KICAgICAgIDwvQmFzaWNFbnRyeT4KICAgICAgIDxCYXNpY0VudHJ5PgogICAgICAgIDxuYW1lPkhpc3RvZ3JhbU5vcm1hbGl6YXRpb248L25hbWU+CiAgICAgICAgPGZsYWdzPjY2MTc4PC9mbGFncz4KICAgICAgICA8dmFsdWUgdHlwZT0iMiI+MDwvdmFsdWU+CiAgICAgICA8L0Jhc2ljRW50cnk+CiAgICAgICA8QmFzaWNFbnRyeT4KICAgICAgICA8bmFtZT5IaXN0b2dyYW1QbG90TW9kZTwvbmFtZT4KICAgICAgICA8ZmxhZ3M+NjYxNzg8L2ZsYWdzPgogICAgICAgIDx2YWx1ZSB0eXBlPSIyIj4wPC92YWx1ZT4KICAgICAgIDwvQmFzaWNFbnRyeT4KICAgICAgIDxCYXNpY0VudHJ5PgogICAgICAgIDxuYW1lPkhpc3RvZ3JhbVNtb290aGluZzwvbmFtZT4KICAgICAgICA8ZmxhZ3M+NjYxNzg8L2ZsYWdzPgogICAgICAgIDx2YWx1ZSB0eXBlPSIyIj4wPC92YWx1ZT4KICAgICAgIDwvQmFzaWNFbnRyeT4KICAgICAgIDxCYXNpY0VudHJ5PgogICAgICAgIDxuYW1lPlN0YXRpc3RpY0ZlYXR1cmVzPC9uYW1lPgogICAgICAgIDxmbGFncz42NjQzNDwvZmxhZ3M+CiAgICAgICAgPHZhbHVlIHR5cGU9IjMiPkIxLUEKU1NDLUE8L3ZhbHVlPgogICAgICAgPC9CYXNpY0VudHJ5PgogICAgICAgPEJhc2ljRW50cnk+CiAgICAgICAgPG5hbWU+U3RhdGlzdGljUmVnaW9uRnVuY3M8L25hbWU+CiAgICAgICAgPGZsYWdzPjY2NDM0PC9mbGFncz4KICAgICAgICA8dmFsdWUgdHlwZT0iMyI+UGF0aAolLVQ8L3ZhbHVlPgogICAgICAgPC9CYXNpY0VudHJ5PgogICAgICAgPEJhc2ljRW50cnk+CiAgICAgICAgPG5hbWU+U3RhdGlzdGljRmVhdHVyZUZ1bmNzPC9uYW1lPgogICAgICAgIDxmbGFncz42NjQzNDwvZmxhZ3M+CiAgICAgICAgPHZhbHVlIHR5cGU9IjMiPjwvdmFsdWU+CiAgICAgICA8L0Jhc2ljRW50cnk+CiAgICAgICA8QmFzaWNFbnRyeT4KICAgICAgICA8bmFtZT5TdGF0aXN0aWNTb3VyY2VJbmZvPC9uYW1lPgogICAgICAgIDxmbGFncz42NTkyMjwvZmxhZ3M+CiAgICAgICAgPHZhbHVlIHR5cGU9IjEiPjE8L3ZhbHVlPgogICAgICAgPC9CYXNpY0VudHJ5PgogICAgICAgPEJhc2ljRW50cnk+CiAgICAgICAgPG5hbWU+U3RhdGlzdGljVGFibGU8L25hbWU+CiAgICAgICAgPGZsYWdzPjY1OTIyPC9mbGFncz4KICAgICAgICA8dmFsdWUgdHlwZT0iMSI+MTwvdmFsdWU+CiAgICAgICA8L0Jhc2ljRW50cnk+CiAgICAgICA8QmFzaWNFbnRyeT4KICAgICAgICA8bmFtZT5TdGF0aXN0aWNGZWF0dXJlTmFtZTwvbmFtZT4KICAgICAgICA8ZmxhZ3M+NjYxNzg8L2ZsYWdzPgogICAgICAgIDx2YWx1ZSB0eXBlPSIyIj4wPC92YWx1ZT4KICAgICAgIDwvQmFzaWNFbnRyeT4KICAgICAgIDxCYXNpY0VudHJ5PgogICAgICAgIDxuYW1lPkhlYXRtYXA8L25hbWU+CiAgICAgICAgPGZsYWdzPjY1NjY2PC9mbGFncz4KICAgICAgICA8QmFzaWNFbnRyeT4KICAgICAgICAgPG5hbWU+Q29sb3IxPC9uYW1lPgogICAgICAgICA8ZmxhZ3M+NjY0MzQ8L2ZsYWdzPgogICAgICAgICA8dmFsdWUgdHlwZT0iMyI+I2ZmMDAwMDwvdmFsdWU+CiAgICAgICAgPC9CYXNpY0VudHJ5PgogICAgICAgIDxCYXNpY0VudHJ5PgogICAgICAgICA8bmFtZT5Db2xvcjI8L25hbWU+CiAgICAgICAgIDxmbGFncz42NjQzNDwvZmxhZ3M+CiAgICAgICAgIDx2YWx1ZSB0eXBlPSIzIj4jMDBhYTAwPC92YWx1ZT4KICAgICAgICA8L0Jhc2ljRW50cnk+CiAgICAgICAgPEJhc2ljRW50cnk+CiAgICAgICAgIDxuYW1lPkNvbG9yMzwvbmFtZT4KICAgICAgICAgPGZsYWdzPjY2NDM0PC9mbGFncz4KICAgICAgICAgPHZhbHVlIHR5cGU9IjMiPiNmZmZmMDA8L3ZhbHVlPgogICAgICAgIDwvQmFzaWNFbnRyeT4KICAgICAgICA8QmFzaWNFbnRyeT4KICAgICAgICAgPG5hbWU+Q29sb3I0PC9uYW1lPgogICAgICAgICA8ZmxhZ3M+NjY0MzQ8L2ZsYWdzPgogICAgICAgICA8dmFsdWUgdHlwZT0iMyI+IzMzMzNmZjwvdmFsdWU+CiAgICAgICAgPC9CYXNpY0VudHJ5PgogICAgICAgIDxCYXNpY0VudHJ5PgogICAgICAgICA8bmFtZT5UaHJlc2hvbGQxPC9uYW1lPgogICAgICAgICA8ZmxhZ3M+Njc0NTg8L2ZsYWdzPgogICAgICAgICA8dmFsdWUgdHlwZT0iNyI+MTwvdmFsdWU+CiAgICAgICAgPC9CYXNpY0VudHJ5PgogICAgICAgIDxCYXNpY0VudHJ5PgogICAgICAgICA8bmFtZT5UaHJlc2hvbGQyPC9uYW1lPgogICAgICAgICA8ZmxhZ3M+Njc0NTg8L2ZsYWdzPgogICAgICAgICA8dmFsdWUgdHlwZT0iNyI+MTAwPC92YWx1ZT4KICAgICAgICA8L0Jhc2ljRW50cnk+CiAgICAgICAgPEJhc2ljRW50cnk+CiAgICAgICAgIDxuYW1lPlJlZ2lvbjwvbmFtZT4KICAgICAgICAgPGZsYWdzPjY2NDM0PC9mbGFncz4KICAgICAgICAgPHZhbHVlIHR5cGU9IjMiPmxpdmVcUDFcUDJcUDM8L3ZhbHVlPgogICAgICAgIDwvQmFzaWNFbnRyeT4KICAgICAgICA8QmFzaWNFbnRyeT4KICAgICAgICAgPG5hbWU+UmVnaW9uRnVuY3Rpb248L25hbWU+CiAgICAgICAgIDxmbGFncz42NjQzNDwvZmxhZ3M+CiAgICAgICAgIDx2YWx1ZSB0eXBlPSIzIj5Db3VudDwvdmFsdWU+CiAgICAgICAgPC9CYXNpY0VudHJ5PgogICAgICAgIDxCYXNpY0VudHJ5PgogICAgICAgICA8bmFtZT5GZWF0dXJlPC9uYW1lPgogICAgICAgICA8ZmxhZ3M+NjY0MzQ8L2ZsYWdzPgogICAgICAgICA8dmFsdWUgdHlwZT0iMyI+RlNDLUE8L3ZhbHVlPgogICAgICAgIDwvQmFzaWNFbnRyeT4KICAgICAgICA8QmFzaWNFbnRyeT4KICAgICAgICAgPG5hbWU+RmVhdHVyZUZ1bmN0aW9uPC9uYW1lPgogICAgICAgICA8ZmxhZ3M+NjY0MzQ8L2ZsYWdzPgogICAgICAgICA8dmFsdWUgdHlwZT0iMyI+TWVhbjwvdmFsdWU+CiAgICAgICAgPC9CYXNpY0VudHJ5PgogICAgICAgIDxCYXNpY0VudHJ5PgogICAgICAgICA8bmFtZT5Nb2RlPC9uYW1lPgogICAgICAgICA8ZmxhZ3M+NjYxNzg8L2ZsYWdzPgogICAgICAgICA8dmFsdWUgdHlwZT0iMiI+MDwvdmFsdWU+CiAgICAgICAgPC9CYXNpY0VudHJ5PgogICAgICAgIDxCYXNpY0VudHJ5PgogICAgICAgICA8bmFtZT5GdW5jdGlvbjwvbmFtZT4KICAgICAgICAgPGZsYWdzPjY2MTc4PC9mbGFncz4KICAgICAgICAgPHZhbHVlIHR5cGU9IjIiPjE8L3ZhbHVlPgogICAgICAgIDwvQmFzaWNFbnRyeT4KICAgICAgICA8QmFzaWNFbnRyeT4KICAgICAgICAgPG5hbWU+RGlzYWJsZWRHcm91cHM8L25hbWU+CiAgICAgICAgIDxmbGFncz42NjQzNDwvZmxhZ3M+CiAgICAgICAgIDx2YWx1ZSB0eXBlPSIzIj48L3ZhbHVlPgogICAgICAgIDwvQmFzaWNFbnRyeT4KICAgICAgIDwvQmFzaWNFbnRyeT4KICAgICAgIDxCYXNpY0VudHJ5PgogICAgICAgIDxuYW1lPlZpZXdIZWlnaHQ8L25hbWU+CiAgICAgICAgPGZsYWdzPjY2MTc4PC9mbGFncz4KICAgICAgICA8dmFsdWUgdHlwZT0iMiI+MjUyPC92YWx1ZT4KICAgICAgIDwvQmFzaWNFbnRyeT4KICAgICAgIDxCYXNpY0VudHJ5PgogICAgICAgIDxuYW1lPlZpZXdXaWR0aDwvbmFtZT4KICAgICAgICA8ZmxhZ3M+NjYxNzg8L2ZsYWdzPgogICAgICAgIDx2YWx1ZSB0eXBlPSIyIj4yNTI8L3ZhbHVlPgogICAgICAgPC9CYXNpY0VudHJ5PgogICAgICAgPEJhc2ljRW50cnk+CiAgICAgICAgPG5hbWU+V2lkZ2V0UG9zPC9uYW1lPgogICAgICAgIDxmbGFncz42NTY2NjwvZmxhZ3M+CiAgICAgICAgPEJhc2ljRW50cnk+CiAgICAgICAgIDxuYW1lPlg8L25hbWU+CiAgICAgICAgIDxmbGFncz42NjE3ODwvZmxhZ3M+CiAgICAgICAgIDx2YWx1ZSB0eXBlPSIyIj4zNzc8L3ZhbHVlPgogICAgICAgIDwvQmFzaWNFbnRyeT4KICAgICAgICA8QmFzaWNFbnRyeT4KICAgICAgICAgPG5hbWU+WTwvbmFtZT4KICAgICAgICAgPGZsYWdzPjY2MTc4PC9mbGFncz4KICAgICAgICAgPHZhbHVlIHR5cGU9IjIiPjMyOTwvdmFsdWU+CiAgICAgICAgPC9CYXNpY0VudHJ5PgogICAgICAgPC9CYXNpY0VudHJ5PgogICAgICAgPEJhc2ljRW50cnk+CiAgICAgICAgPG5hbWU+V2lkZ2V0U2l6ZTwvbmFtZT4KICAgICAgICA8ZmxhZ3M+NjU2NjY8L2ZsYWdzPgogICAgICAgIDxCYXNpY0VudHJ5PgogICAgICAgICA8bmFtZT5XaWR0aDwvbmFtZT4KICAgICAgICAgPGZsYWdzPjY2MTc4PC9mbGFncz4KICAgICAgICAgPHZhbHVlIHR5cGU9IjIiPjM2NDwvdmFsdWU+CiAgICAgICAgPC9CYXNpY0VudHJ5PgogICAgICAgIDxCYXNpY0VudHJ5PgogICAgICAgICA8bmFtZT5IZWlnaHQ8L25hbWU+CiAgICAgICAgIDxmbGFncz42NjE3ODwvZmxhZ3M+CiAgICAgICAgIDx2YWx1ZSB0eXBlPSIyIj4zMTQ8L3ZhbHVlPgogICAgICAgIDwvQmFzaWNFbnRyeT4KICAgICAgIDwvQmFzaWNFbnRyeT4KICAgICAgPC9CYXNpY0VudHJ5PgogICAgIDwvQmFzaWNFbnRyeT4KICAgIDwvQmFzaWNFbnRyeT4KICAgPC9CYXNpY0VudHJ5PgogIDwvQmFzaWNFbnRyeT4KIDwvQmFzaWNFbnRyeT4KIDxCYXNpY0VudHJ5PgogIDxuYW1lPlJlZ2lvbnM8L25hbWU+CiAgPGZsYWdzPjY1NjY2PC9mbGFncz4KICA8QmFzaWNFbnRyeT4KICAgPG5hbWU+MTEzPC9uYW1lPgogICA8ZmxhZ3M+NjU2NjY8L2ZsYWdzPgogICA8QmFzaWNFbnRyeT4KICAgIDxuYW1lPlVzZXJkZWZOYW1lPC9uYW1lPgogICAgPGZsYWdzPjY2NDM0PC9mbGFncz4KICAgIDx2YWx1ZSB0eXBlPSIzIj48L3ZhbHVlPgogICA8L0Jhc2ljRW50cnk+CiAgIDxCYXNpY0VudHJ5PgogICAgPG5hbWU+VHlwZTwvbmFtZT4KICAgIDxmbGFncz42NjE3ODwvZmxhZ3M+CiAgICA8dmFsdWUgdHlwZT0iMiI+MjwvdmFsdWU+CiAgIDwvQmFzaWNFbnRyeT4KICAgPEJhc2ljRW50cnk+CiAgICA8bmFtZT5GZWF0dXJlczwvbmFtZT4KICAgIDxmbGFncz42NjQzNDwvZmxhZ3M+CiAgICA8dmFsdWUgdHlwZT0iMyI+RlNDLUEKU1NDLUE8L3ZhbHVlPgogICA8L0Jhc2ljRW50cnk+CiAgIDxCYXNpY0VudHJ5PgogICAgPG5hbWU+R3JvdXA8L25hbWU+CiAgICA8ZmxhZ3M+NjYxNzg8L2ZsYWdzPgogICAgPHZhbHVlIHR5cGU9IjIiPjA8L3ZhbHVlPgogICA8L0Jhc2ljRW50cnk+CiAgIDxCYXNpY0VudHJ5PgogICAgPG5hbWU+Q29sb3I8L25hbWU+CiAgICA8ZmxhZ3M+NjY0MzQ8L2ZsYWdzPgogICAgPHZhbHVlIHR5cGU9IjMiPiMwMDgwMDA8L3ZhbHVlPgogICA8L0Jhc2ljRW50cnk+CiAgIDxCYXNpY0VudHJ5PgogICAgPG5hbWU+SXNOb3Q8L25hbWU+CiAgICA8ZmxhZ3M+NjU5MjI8L2ZsYWdzPgogICAgPHZhbHVlIHR5cGU9IjEiPjA8L3ZhbHVlPgogICA8L0Jhc2ljRW50cnk+CiAgIDxCYXNpY0VudHJ5PgogICAgPG5hbWU+UG9pbnRzPC9uYW1lPgogICAgPGZsYWdzPjY1NjY2PC9mbGFncz4KICAgIDxCYXNpY0VudHJ5PgogICAgIDxuYW1lPlBvaW50MDwvbmFtZT4KICAgICA8ZmxhZ3M+NjU2NjY8L2ZsYWdzPgogICAgIDxCYXNpY0VudHJ5PgogICAgICA8bmFtZT5YPC9uYW1lPgogICAgICA8ZmxhZ3M+NjYxNzg8L2ZsYWdzPgogICAgICA8dmFsdWUgdHlwZT0iMiI+MDwvdmFsdWU+CiAgICAgPC9CYXNpY0VudHJ5PgogICAgIDxCYXNpY0VudHJ5PgogICAgICA8bmFtZT5ZPC9uYW1lPgogICAgICA8ZmxhZ3M+NjYxNzg8L2ZsYWdzPgogICAgICA8dmFsdWUgdHlwZT0iMiI+MzYyPC92YWx1ZT4KICAgICA8L0Jhc2ljRW50cnk+CiAgICA8L0Jhc2ljRW50cnk+CiAgICA8QmFzaWNFbnRyeT4KICAgICA8bmFtZT5Qb2ludDE8L25hbWU+CiAgICAgPGZsYWdzPjY1NjY2PC9mbGFncz4KICAgICA8QmFzaWNFbnRyeT4KICAgICAgPG5hbWU+WDwvbmFtZT4KICAgICAgPGZsYWdzPjY2MTc4PC9mbGFncz4KICAgICAgPHZhbHVlIHR5cGU9IjIiPjg5PC92YWx1ZT4KICAgICA8L0Jhc2ljRW50cnk+CiAgICAgPEJhc2ljRW50cnk+CiAgICAgIDxuYW1lPlk8L25hbWU+CiAgICAgIDxmbGFncz42NjE3ODwvZmxhZ3M+CiAgICAgIDx2YWx1ZSB0eXBlPSIyIj41MDQ8L3ZhbHVlPgogICAgIDwvQmFzaWNFbnRyeT4KICAgIDwvQmFzaWNFbnRyeT4KICAgIDxCYXNpY0VudHJ5PgogICAgIDxuYW1lPlBvaW50MjwvbmFtZT4KICAgICA8ZmxhZ3M+NjU2NjY8L2ZsYWdzPgogICAgIDxCYXNpY0VudHJ5PgogICAgICA8bmFtZT5YPC9uYW1lPgogICAgICA8ZmxhZ3M+NjYxNzg8L2ZsYWdzPgogICAgICA8dmFsdWUgdHlwZT0iMiI+NTA2PC92YWx1ZT4KICAgICA8L0Jhc2ljRW50cnk+CiAgICAgPEJhc2ljRW50cnk+CiAgICAgIDxuYW1lPlk8L25hbWU+CiAgICAgIDxmbGFncz42NjE3ODwvZmxhZ3M+CiAgICAgIDx2YWx1ZSB0eXBlPSIyIj41MDQ8L3ZhbHVlPgogICAgIDwvQmFzaWNFbnRyeT4KICAgIDwvQmFzaWNFbnRyeT4KICAgIDxCYXNpY0VudHJ5PgogICAgIDxuYW1lPlBvaW50MzwvbmFtZT4KICAgICA8ZmxhZ3M+NjU2NjY8L2ZsYWdzPgogICAgIDxCYXNpY0VudHJ5PgogICAgICA8bmFtZT5YPC9uYW1lPgogICAgICA8ZmxhZ3M+NjYxNzg8L2ZsYWdzPgogICAgICA8dmFsdWUgdHlwZT0iMiI+NTA4PC92YWx1ZT4KICAgICA8L0Jhc2ljRW50cnk+CiAgICAgPEJhc2ljRW50cnk+CiAgICAgIDxuYW1lPlk8L25hbWU+CiAgICAgIDxmbGFncz42NjE3ODwvZmxhZ3M+CiAgICAgIDx2YWx1ZSB0eXBlPSIyIj4yPC92YWx1ZT4KICAgICA8L0Jhc2ljRW50cnk+CiAgICA8L0Jhc2ljRW50cnk+CiAgICA8QmFzaWNFbnRyeT4KICAgICA8bmFtZT5Qb2ludDQ8L25hbWU+CiAgICAgPGZsYWdzPjY1NjY2PC9mbGFncz4KICAgICA8QmFzaWNFbnRyeT4KICAgICAgPG5hbWU+WDwvbmFtZT4KICAgICAgPGZsYWdzPjY2MTc4PC9mbGFncz4KICAgICAgPHZhbHVlIHR5cGU9IjIiPjA8L3ZhbHVlPgogICAgIDwvQmFzaWNFbnRyeT4KICAgICA8QmFzaWNFbnRyeT4KICAgICAgPG5hbWU+WTwvbmFtZT4KICAgICAgPGZsYWdzPjY2MTc4PC9mbGFncz4KICAgICAgPHZhbHVlIHR5cGU9IjIiPjI8L3ZhbHVlPgogICAgIDwvQmFzaWNFbnRyeT4KICAgIDwvQmFzaWNFbnRyeT4KICAgPC9CYXNpY0VudHJ5PgogICA8QmFzaWNFbnRyeT4KICAgIDxuYW1lPlRleHRQb2ludHM8L25hbWU+CiAgICA8ZmxhZ3M+NjU2NjY8L2ZsYWdzPgogICAgPEJhc2ljRW50cnk+CiAgICAgPG5hbWU+UG9pbnQwPC9uYW1lPgogICAgIDxmbGFncz42NTY2NjwvZmxhZ3M+CiAgICAgPEJhc2ljRW50cnk+CiAgICAgIDxuYW1lPlg8L25hbWU+CiAgICAgIDxmbGFncz42NjE3ODwvZmxhZ3M+CiAgICAgIDx2YWx1ZSB0eXBlPSIyIj4wPC92YWx1ZT4KICAgICA8L0Jhc2ljRW50cnk+CiAgICAgPEJhc2ljRW50cnk+CiAgICAgIDxuYW1lPlk8L25hbWU+CiAgICAgIDxmbGFncz42NjE3ODwvZmxhZ3M+CiAgICAgIDx2YWx1ZSB0eXBlPSIyIj4zNjI8L3ZhbHVlPgogICAgIDwvQmFzaWNFbnRyeT4KICAgICA8QmFzaWNFbnRyeT4KICAgICAgPG5hbWU+VGV4dDwvbmFtZT4KICAgICAgPGZsYWdzPjY2NDM0PC9mbGFncz4KICAgICAgPHZhbHVlIHR5cGU9IjMiPjwvdmFsdWU+CiAgICAgPC9CYXNpY0VudHJ5PgogICAgPC9CYXNpY0VudHJ5PgogICA8L0Jhc2ljRW50cnk+CiAgPC9CYXNpY0VudHJ5PgogIDxCYXNpY0VudHJ5PgogICA8bmFtZT4xMTQ8L25hbWU+CiAgIDxmbGFncz42NTY2NjwvZmxhZ3M+CiAgIDxCYXNpY0VudHJ5PgogICAgPG5hbWU+VXNlcmRlZk5hbWU8L25hbWU+CiAgICA8ZmxhZ3M+NjY0MzQ8L2ZsYWdzPgogICAgPHZhbHVlIHR5cGU9IjMiPjwvdmFsdWU+CiAgIDwvQmFzaWNFbnRyeT4KICAgPEJhc2ljRW50cnk+CiAgICA8bmFtZT5UeXBlPC9uYW1lPgogICAgPGZsYWdzPjY2MTc4PC9mbGFncz4KICAgIDx2YWx1ZSB0eXBlPSIyIj4yPC92YWx1ZT4KICAgPC9CYXNpY0VudHJ5PgogICA8QmFzaWNFbnRyeT4KICAgIDxuYW1lPkZlYXR1cmVzPC9uYW1lPgogICAgPGZsYWdzPjY2NDM0PC9mbGFncz4KICAgIDx2YWx1ZSB0eXBlPSIzIj5GU0MtQQpGU0MtSDwvdmFsdWU+CiAgIDwvQmFzaWNFbnRyeT4KICAgPEJhc2ljRW50cnk+CiAgICA8bmFtZT5Hcm91cDwvbmFtZT4KICAgIDxmbGFncz42NjE3ODwvZmxhZ3M+CiAgICA8dmFsdWUgdHlwZT0iMiI+MDwvdmFsdWU+CiAgIDwvQmFzaWNFbnRyeT4KICAgPEJhc2ljRW50cnk+CiAgICA8bmFtZT5Db2xvcjwvbmFtZT4KICAgIDxmbGFncz42NjQzNDwvZmxhZ3M+CiAgICA8dmFsdWUgdHlwZT0iMyI+I2ZmMDAwMDwvdmFsdWU+CiAgIDwvQmFzaWNFbnRyeT4KICAgPEJhc2ljRW50cnk+CiAgICA8bmFtZT5Jc05vdDwvbmFtZT4KICAgIDxmbGFncz42NTkyMjwvZmxhZ3M+CiAgICA8dmFsdWUgdHlwZT0iMSI+MDwvdmFsdWU+CiAgIDwvQmFzaWNFbnRyeT4KICAgPEJhc2ljRW50cnk+CiAgICA8bmFtZT5Qb2ludHM8L25hbWU+CiAgICA8ZmxhZ3M+NjU2NjY8L2ZsYWdzPgogICAgPEJhc2ljRW50cnk+CiAgICAgPG5hbWU+UG9pbnQwPC9uYW1lPgogICAgIDxmbGFncz42NTY2NjwvZmxhZ3M+CiAgICAgPEJhc2ljRW50cnk+CiAgICAgIDxuYW1lPlg8L25hbWU+CiAgICAgIDxmbGFncz42NjE3ODwvZmxhZ3M+CiAgICAgIDx2YWx1ZSB0eXBlPSIyIj4xODwvdmFsdWU+CiAgICAgPC9CYXNpY0VudHJ5PgogICAgIDxCYXNpY0VudHJ5PgogICAgICA8bmFtZT5ZPC9uYW1lPgogICAgICA8ZmxhZ3M+NjYxNzg8L2ZsYWdzPgogICAgICA8dmFsdWUgdHlwZT0iMiI+NDgyPC92YWx1ZT4KICAgICA8L0Jhc2ljRW50cnk+CiAgICA8L0Jhc2ljRW50cnk+CiAgICA8QmFzaWNFbnRyeT4KICAgICA8bmFtZT5Qb2ludDE8L25hbWU+CiAgICAgPGZsYWdzPjY1NjY2PC9mbGFncz4KICAgICA8QmFzaWNFbnRyeT4KICAgICAgPG5hbWU+WDwvbmFtZT4KICAgICAgPGZsYWdzPjY2MTc4PC9mbGFncz4KICAgICAgPHZhbHVlIHR5cGU9IjIiPjY5PC92YWx1ZT4KICAgICA8L0Jhc2ljRW50cnk+CiAgICAgPEJhc2ljRW50cnk+CiAgICAgIDxuYW1lPlk8L25hbWU+CiAgICAgIDxmbGFncz42NjE3ODwvZmxhZ3M+CiAgICAgIDx2YWx1ZSB0eXBlPSIyIj40ODQ8L3ZhbHVlPgogICAgIDwvQmFzaWNFbnRyeT4KICAgIDwvQmFzaWNFbnRyeT4KICAgIDxCYXNpY0VudHJ5PgogICAgIDxuYW1lPlBvaW50MjwvbmFtZT4KICAgICA8ZmxhZ3M+NjU2NjY8L2ZsYWdzPgogICAgIDxCYXNpY0VudHJ5PgogICAgICA8bmFtZT5YPC9uYW1lPgogICAgICA8ZmxhZ3M+NjYxNzg8L2ZsYWdzPgogICAgICA8dmFsdWUgdHlwZT0iMiI+MzEzPC92YWx1ZT4KICAgICA8L0Jhc2ljRW50cnk+CiAgICAgPEJhc2ljRW50cnk+CiAgICAgIDxuYW1lPlk8L25hbWU+CiAgICAgIDxmbGFncz42NjE3ODwvZmxhZ3M+CiAgICAgIDx2YWx1ZSB0eXBlPSIyIj4zNjY8L3ZhbHVlPgogICAgIDwvQmFzaWNFbnRyeT4KICAgIDwvQmFzaWNFbnRyeT4KICAgIDxCYXNpY0VudHJ5PgogICAgIDxuYW1lPlBvaW50MzwvbmFtZT4KICAgICA8ZmxhZ3M+NjU2NjY8L2ZsYWdzPgogICAgIDxCYXNpY0VudHJ5PgogICAgICA8bmFtZT5YPC9uYW1lPgogICAgICA8ZmxhZ3M+NjYxNzg8L2ZsYWdzPgogICAgICA8dmFsdWUgdHlwZT0iMiI+MjQyPC92YWx1ZT4KICAgICA8L0Jhc2ljRW50cnk+CiAgICAgPEJhc2ljRW50cnk+CiAgICAgIDxuYW1lPlk8L25hbWU+CiAgICAgIDxmbGFncz42NjE3ODwvZmxhZ3M+CiAgICAgIDx2YWx1ZSB0eXBlPSIyIj4zNTg8L3ZhbHVlPgogICAgIDwvQmFzaWNFbnRyeT4KICAgIDwvQmFzaWNFbnRyeT4KICAgPC9CYXNpY0VudHJ5PgogICA8QmFzaWNFbnRyeT4KICAgIDxuYW1lPlRleHRQb2ludHM8L25hbWU+CiAgICA8ZmxhZ3M+NjU2NjY8L2ZsYWdzPgogICAgPEJhc2ljRW50cnk+CiAgICAgPG5hbWU+UG9pbnQwPC9uYW1lPgogICAgIDxmbGFncz42NTY2NjwvZmxhZ3M+CiAgICAgPEJhc2ljRW50cnk+CiAgICAgIDxuYW1lPlg8L25hbWU+CiAgICAgIDxmbGFncz42NjE3ODwvZmxhZ3M+CiAgICAgIDx2YWx1ZSB0eXBlPSIyIj44OTwvdmFsdWU+CiAgICAgPC9CYXNpY0VudHJ5PgogICAgIDxCYXNpY0VudHJ5PgogICAgICA8bmFtZT5ZPC9uYW1lPgogICAgICA8ZmxhZ3M+NjYxNzg8L2ZsYWdzPgogICAgICA8dmFsdWUgdHlwZT0iMiI+MjQ4PC92YWx1ZT4KICAgICA8L0Jhc2ljRW50cnk+CiAgICAgPEJhc2ljRW50cnk+CiAgICAgIDxuYW1lPlRleHQ8L25hbWU+CiAgICAgIDxmbGFncz42NjQzNDwvZmxhZ3M+CiAgICAgIDx2YWx1ZSB0eXBlPSIzIj48L3ZhbHVlPgogICAgIDwvQmFzaWNFbnRyeT4KICAgIDwvQmFzaWNFbnRyeT4KICAgPC9CYXNpY0VudHJ5PgogIDwvQmFzaWNFbnRyeT4KICA8QmFzaWNFbnRyeT4KICAgPG5hbWU+MTE1PC9uYW1lPgogICA8ZmxhZ3M+NjU2NjY8L2ZsYWdzPgogICA8QmFzaWNFbnRyeT4KICAgIDxuYW1lPlVzZXJkZWZOYW1lPC9uYW1lPgogICAgPGZsYWdzPjY2NDM0PC9mbGFncz4KICAgIDx2YWx1ZSB0eXBlPSIzIj48L3ZhbHVlPgogICA8L0Jhc2ljRW50cnk+CiAgIDxCYXNpY0VudHJ5PgogICAgPG5hbWU+VHlwZTwvbmFtZT4KICAgIDxmbGFncz42NjE3ODwvZmxhZ3M+CiAgICA8dmFsdWUgdHlwZT0iMiI+MzwvdmFsdWU+CiAgIDwvQmFzaWNFbnRyeT4KICAgPEJhc2ljRW50cnk+CiAgICA8bmFtZT5GZWF0dXJlczwvbmFtZT4KICAgIDxmbGFncz42NjQzNDwvZmxhZ3M+CiAgICA8dmFsdWUgdHlwZT0iMyI+U1NDLVcKU1NDLUE8L3ZhbHVlPgogICA8L0Jhc2ljRW50cnk+CiAgIDxCYXNpY0VudHJ5PgogICAgPG5hbWU+R3JvdXA8L25hbWU+CiAgICA8ZmxhZ3M+NjYxNzg8L2ZsYWdzPgogICAgPHZhbHVlIHR5cGU9IjIiPjA8L3ZhbHVlPgogICA8L0Jhc2ljRW50cnk+CiAgIDxCYXNpY0VudHJ5PgogICAgPG5hbWU+Q29sb3I8L25hbWU+CiAgICA8ZmxhZ3M+NjY0MzQ8L2ZsYWdzPgogICAgPHZhbHVlIHR5cGU9IjMiPiMwMDAwZmY8L3ZhbHVlPgogICA8L0Jhc2ljRW50cnk+CiAgIDxCYXNpY0VudHJ5PgogICAgPG5hbWU+SXNOb3Q8L25hbWU+CiAgICA8ZmxhZ3M+NjU5MjI8L2ZsYWdzPgogICAgPHZhbHVlIHR5cGU9IjEiPjA8L3ZhbHVlPgogICA8L0Jhc2ljRW50cnk+CiAgIDxCYXNpY0VudHJ5PgogICAgPG5hbWU+UG9pbnRzPC9uYW1lPgogICAgPGZsYWdzPjY1NjY2PC9mbGFncz4KICAgIDxCYXNpY0VudHJ5PgogICAgIDxuYW1lPlBvaW50MDwvbmFtZT4KICAgICA8ZmxhZ3M+NjU2NjY8L2ZsYWdzPgogICAgIDxCYXNpY0VudHJ5PgogICAgICA8bmFtZT5YPC9uYW1lPgogICAgICA8ZmxhZ3M+NjYxNzg8L2ZsYWdzPgogICAgICA8dmFsdWUgdHlwZT0iMiI+MjMyPC92YWx1ZT4KICAgICA8L0Jhc2ljRW50cnk+CiAgICAgPEJhc2ljRW50cnk+CiAgICAgIDxuYW1lPlk8L25hbWU+CiAgICAgIDxmbGFncz42NjE3ODwvZmxhZ3M+CiAgICAgIDx2YWx1ZSB0eXBlPSIyIj4zMDwvdmFsdWU+CiAgICAgPC9CYXNpY0VudHJ5PgogICAgPC9CYXNpY0VudHJ5PgogICAgPEJhc2ljRW50cnk+CiAgICAgPG5hbWU+UG9pbnQxPC9uYW1lPgogICAgIDxmbGFncz42NTY2NjwvZmxhZ3M+CiAgICAgPEJhc2ljRW50cnk+CiAgICAgIDxuYW1lPlg8L25hbWU+CiAgICAgIDxmbGFncz42NjE3ODwvZmxhZ3M+CiAgICAgIDx2YWx1ZSB0eXBlPSIyIj4yMzI8L3ZhbHVlPgogICAgIDwvQmFzaWNFbnRyeT4KICAgICA8QmFzaWNFbnRyeT4KICAgICAgPG5hbWU+WTwvbmFtZT4KICAgICAgPGZsYWdzPjY2MTc4PC9mbGFncz4KICAgICAgPHZhbHVlIHR5cGU9IjIiPjMwPC92YWx1ZT4KICAgICA8L0Jhc2ljRW50cnk+CiAgICA8L0Jhc2ljRW50cnk+CiAgICA8QmFzaWNFbnRyeT4KICAgICA8bmFtZT5Qb2ludDI8L25hbWU+CiAgICAgPGZsYWdzPjY1NjY2PC9mbGFncz4KICAgICA8QmFzaWNFbnRyeT4KICAgICAgPG5hbWU+WDwvbmFtZT4KICAgICAgPGZsYWdzPjY2MTc4PC9mbGFncz4KICAgICAgPHZhbHVlIHR5cGU9IjIiPjQ5NjwvdmFsdWU+CiAgICAgPC9CYXNpY0VudHJ5PgogICAgIDxCYXNpY0VudHJ5PgogICAgICA8bmFtZT5ZPC9uYW1lPgogICAgICA8ZmxhZ3M+NjYxNzg8L2ZsYWdzPgogICAgICA8dmFsdWUgdHlwZT0iMiI+NDk2PC92YWx1ZT4KICAgICA8L0Jhc2ljRW50cnk+CiAgICA8L0Jhc2ljRW50cnk+CiAgICA8QmFzaWNFbnRyeT4KICAgICA8bmFtZT5Qb2ludDM8L25hbWU+CiAgICAgPGZsYWdzPjY1NjY2PC9mbGFncz4KICAgICA8QmFzaWNFbnRyeT4KICAgICAgPG5hbWU+WDwvbmFtZT4KICAgICAgPGZsYWdzPjY2MTc4PC9mbGFncz4KICAgICAgPHZhbHVlIHR5cGU9IjIiPjQ5NjwvdmFsdWU+CiAgICAgPC9CYXNpY0VudHJ5PgogICAgIDxCYXNpY0VudHJ5PgogICAgICA8bmFtZT5ZPC9uYW1lPgogICAgICA8ZmxhZ3M+NjYxNzg8L2ZsYWdzPgogICAgICA8dmFsdWUgdHlwZT0iMiI+NDk2PC92YWx1ZT4KICAgICA8L0Jhc2ljRW50cnk+CiAgICA8L0Jhc2ljRW50cnk+CiAgIDwvQmFzaWNFbnRyeT4KICAgPEJhc2ljRW50cnk+CiAgICA8bmFtZT5UZXh0UG9pbnRzPC9uYW1lPgogICAgPGZsYWdzPjY1NjY2PC9mbGFncz4KICAgIDxCYXNpY0VudHJ5PgogICAgIDxuYW1lPlBvaW50MDwvbmFtZT4KICAgICA8ZmxhZ3M+NjU2NjY8L2ZsYWdzPgogICAgIDxCYXNpY0VudHJ5PgogICAgICA8bmFtZT5YPC9uYW1lPgogICAgICA8ZmxhZ3M+NjYxNzg8L2ZsYWdzPgogICAgICA8dmFsdWUgdHlwZT0iMiI+MjMyPC92YWx1ZT4KICAgICA8L0Jhc2ljRW50cnk+CiAgICAgPEJhc2ljRW50cnk+CiAgICAgIDxuYW1lPlk8L25hbWU+CiAgICAgIDxmbGFncz42NjE3ODwvZmxhZ3M+CiAgICAgIDx2YWx1ZSB0eXBlPSIyIj4zMDwvdmFsdWU+CiAgICAgPC9CYXNpY0VudHJ5PgogICAgIDxCYXNpY0VudHJ5PgogICAgICA8bmFtZT5UZXh0PC9uYW1lPgogICAgICA8ZmxhZ3M+NjY0MzQ8L2ZsYWdzPgogICAgICA8dmFsdWUgdHlwZT0iMyI+PC92YWx1ZT4KICAgICA8L0Jhc2ljRW50cnk+CiAgICA8L0Jhc2ljRW50cnk+CiAgIDwvQmFzaWNFbnRyeT4KICA8L0Jhc2ljRW50cnk+CiAgPEJhc2ljRW50cnk+CiAgIDxuYW1lPjExNjwvbmFtZT4KICAgPGZsYWdzPjY1NjY2PC9mbGFncz4KICAgPEJhc2ljRW50cnk+CiAgICA8bmFtZT5Vc2VyZGVmTmFtZTwvbmFtZT4KICAgIDxmbGFncz42NjQzNDwvZmxhZ3M+CiAgICA8dmFsdWUgdHlwZT0iMyI+PC92YWx1ZT4KICAgPC9CYXNpY0VudHJ5PgogICA8QmFzaWNFbnRyeT4KICAgIDxuYW1lPlR5cGU8L25hbWU+CiAgICA8ZmxhZ3M+NjYxNzg8L2ZsYWdzPgogICAgPHZhbHVlIHR5cGU9IjIiPjM8L3ZhbHVlPgogICA8L0Jhc2ljRW50cnk+CiAgIDxCYXNpY0VudHJ5PgogICAgPG5hbWU+RmVhdHVyZXM8L25hbWU+CiAgICA8ZmxhZ3M+NjY0MzQ8L2ZsYWdzPgogICAgPHZhbHVlIHR5cGU9IjMiPkIxLUEKU1NDLUE8L3ZhbHVlPgogICA8L0Jhc2ljRW50cnk+CiAgIDxCYXNpY0VudHJ5PgogICAgPG5hbWU+R3JvdXA8L25hbWU+CiAgICA8ZmxhZ3M+NjYxNzg8L2ZsYWdzPgogICAgPHZhbHVlIHR5cGU9IjIiPjA8L3ZhbHVlPgogICA8L0Jhc2ljRW50cnk+CiAgIDxCYXNpY0VudHJ5PgogICAgPG5hbWU+Q29sb3I8L25hbWU+CiAgICA8ZmxhZ3M+NjY0MzQ8L2ZsYWdzPgogICAgPHZhbHVlIHR5cGU9IjMiPiMwMGZmZmY8L3ZhbHVlPgogICA8L0Jhc2ljRW50cnk+CiAgIDxCYXNpY0VudHJ5PgogICAgPG5hbWU+SXNOb3Q8L25hbWU+CiAgICA8ZmxhZ3M+NjU5MjI8L2ZsYWdzPgogICAgPHZhbHVlIHR5cGU9IjEiPjA8L3ZhbHVlPgogICA8L0Jhc2ljRW50cnk+CiAgIDxCYXNpY0VudHJ5PgogICAgPG5hbWU+UG9pbnRzPC9uYW1lPgogICAgPGZsYWdzPjY1NjY2PC9mbGFncz4KICAgIDxCYXNpY0VudHJ5PgogICAgIDxuYW1lPlBvaW50MDwvbmFtZT4KICAgICA8ZmxhZ3M+NjU2NjY8L2ZsYWdzPgogICAgIDxCYXNpY0VudHJ5PgogICAgICA8bmFtZT5YPC9uYW1lPgogICAgICA8ZmxhZ3M+NjYxNzg8L2ZsYWdzPgogICAgICA8dmFsdWUgdHlwZT0iMiI+MTQ2PC92YWx1ZT4KICAgICA8L0Jhc2ljRW50cnk+CiAgICAgPEJhc2ljRW50cnk+CiAgICAgIDxuYW1lPlk8L25hbWU+CiAgICAgIDxmbGFncz42NjE3ODwvZmxhZ3M+CiAgICAgIDx2YWx1ZSB0eXBlPSIyIj4yPC92YWx1ZT4KICAgICA8L0Jhc2ljRW50cnk+CiAgICA8L0Jhc2ljRW50cnk+CiAgICA8QmFzaWNFbnRyeT4KICAgICA8bmFtZT5Qb2ludDE8L25hbWU+CiAgICAgPGZsYWdzPjY1NjY2PC9mbGFncz4KICAgICA8QmFzaWNFbnRyeT4KICAgICAgPG5hbWU+WDwvbmFtZT4KICAgICAgPGZsYWdzPjY2MTc4PC9mbGFncz4KICAgICAgPHZhbHVlIHR5cGU9IjIiPjE0NjwvdmFsdWU+CiAgICAgPC9CYXNpY0VudHJ5PgogICAgIDxCYXNpY0VudHJ5PgogICAgICA8bmFtZT5ZPC9uYW1lPgogICAgICA8ZmxhZ3M+NjYxNzg8L2ZsYWdzPgogICAgICA8dmFsdWUgdHlwZT0iMiI+MjwvdmFsdWU+CiAgICAgPC9CYXNpY0VudHJ5PgogICAgPC9CYXNpY0VudHJ5PgogICAgPEJhc2ljRW50cnk+CiAgICAgPG5hbWU+UG9pbnQyPC9uYW1lPgogICAgIDxmbGFncz42NTY2NjwvZmxhZ3M+CiAgICAgPEJhc2ljRW50cnk+CiAgICAgIDxuYW1lPlg8L25hbWU+CiAgICAgIDxmbGFncz42NjE3ODwvZmxhZ3M+CiAgICAgIDx2YWx1ZSB0eXBlPSIyIj41MTI8L3ZhbHVlPgogICAgIDwvQmFzaWNFbnRyeT4KICAgICA8QmFzaWNFbnRyeT4KICAgICAgPG5hbWU+WTwvbmFtZT4KICAgICAgPGZsYWdzPjY2MTc4PC9mbGFncz4KICAgICAgPHZhbHVlIHR5cGU9IjIiPjQ5NjwvdmFsdWU+CiAgICAgPC9CYXNpY0VudHJ5PgogICAgPC9CYXNpY0VudHJ5PgogICAgPEJhc2ljRW50cnk+CiAgICAgPG5hbWU+UG9pbnQzPC9uYW1lPgogICAgIDxmbGFncz42NTY2NjwvZmxhZ3M+CiAgICAgPEJhc2ljRW50cnk+CiAgICAgIDxuYW1lPlg8L25hbWU+CiAgICAgIDxmbGFncz42NjE3ODwvZmxhZ3M+CiAgICAgIDx2YWx1ZSB0eXBlPSIyIj41MTI8L3ZhbHVlPgogICAgIDwvQmFzaWNFbnRyeT4KICAgICA8QmFzaWNFbnRyeT4KICAgICAgPG5hbWU+WTwvbmFtZT4KICAgICAgPGZsYWdzPjY2MTc4PC9mbGFncz4KICAgICAgPHZhbHVlIHR5cGU9IjIiPjQ5NjwvdmFsdWU+CiAgICAgPC9CYXNpY0VudHJ5PgogICAgPC9CYXNpY0VudHJ5PgogICA8L0Jhc2ljRW50cnk+CiAgIDxCYXNpY0VudHJ5PgogICAgPG5hbWU+VGV4dFBvaW50czwvbmFtZT4KICAgIDxmbGFncz42NTY2NjwvZmxhZ3M+CiAgICA8QmFzaWNFbnRyeT4KICAgICA8bmFtZT5Qb2ludDA8L25hbWU+CiAgICAgPGZsYWdzPjY1NjY2PC9mbGFncz4KICAgICA8QmFzaWNFbnRyeT4KICAgICAgPG5hbWU+WDwvbmFtZT4KICAgICAgPGZsYWdzPjY2MTc4PC9mbGFncz4KICAgICAgPHZhbHVlIHR5cGU9IjIiPjE5OTwvdmFsdWU+CiAgICAgPC9CYXNpY0VudHJ5PgogICAgIDxCYXNpY0VudHJ5PgogICAgICA8bmFtZT5ZPC9uYW1lPgogICAgICA8ZmxhZ3M+NjYxNzg8L2ZsYWdzPgogICAgICA8dmFsdWUgdHlwZT0iMiI+MTQ8L3ZhbHVlPgogICAgIDwvQmFzaWNFbnRyeT4KICAgICA8QmFzaWNFbnRyeT4KICAgICAgPG5hbWU+VGV4dDwvbmFtZT4KICAgICAgPGZsYWdzPjY2NDM0PC9mbGFncz4KICAgICAgPHZhbHVlIHR5cGU9IjMiPjwvdmFsdWU+CiAgICAgPC9CYXNpY0VudHJ5PgogICAgPC9CYXNpY0VudHJ5PgogICA8L0Jhc2ljRW50cnk+CiAgPC9CYXNpY0VudHJ5PgogPC9CYXNpY0VudHJ5PgogPEJhc2ljRW50cnk+CiAgPG5hbWU+RmlsZVR5cGU8L25hbWU+CiAgPGZsYWdzPjY2NDM0PC9mbGFncz4KICA8dmFsdWUgdHlwZT0iMyI+QW5hbHlzaXM8L3ZhbHVlPgogPC9CYXNpY0VudHJ5PgogPEJhc2ljRW50cnk+CiAgPG5hbWU+Q2hlY2tzdW08L25hbWU+CiAgPGZsYWdzPjY2NDM0PC9mbGFncz4KICA8dmFsdWUgdHlwZT0iMyI+MzM3NDllNGZkYjk5N2ZmNGVkMTMyZDI3ZWNlMzNlOGI8L3ZhbHVlPgogPC9CYXNpY0VudHJ5Pgo8L0Jhc2ljRW50cnk+Cg==/@MB_EXPERIMENT/33
PEJhc2ljRW50cnk+CiA8bmFtZT5Tb2Z0d2FyZTwvbmFtZT4KIDxmbGFncz4yNjIxNDY8L2ZsYWdzPgogPEJhc2ljRW50cnk+CiAgPG5hbWU+Q29uZmlnVmVyc2lvbjwvbmFtZT4KICA8ZmxhZ3M+MjYzMDQyPC9mbGFncz4KICA8dmFsdWUgdHlwZT0iMyI+MC40LjI1PC92YWx1ZT4KIDwvQmFzaWNFbnRyeT4KIDxCYXNpY0VudHJ5PgogIDxuYW1lPlZhbGlkaXR5S2V5PC9uYW1lPgogIDxmbGFncz4yNjM4MTA8L2ZsYWdzPgogIDx2YWx1ZSB0eXBlPSI2IiBzaXplPSIxMTAiPgpaZ0EyQUdNQU1BQmhBR0lBTXdBekFEQUFZd0EyQUdVQU9BQTFBR0VBTWdCZkFEQUFNQUF3QURBQVh3QXlBQzRBCk9BQXVBREVBTmdBeEFEZ0FMZ0F4QURZQU13QTRBREFBWHdCTkFHRUFZd0J6QUZFQWRRQmhBRzRBZEFCZkFESUEKTUFBeEFEWUFNUUF4QURFQU1BQT08L3ZhbHVlPgogPC9CYXNpY0VudHJ5PgogPEJhc2ljRW50cnk+CiAgPG5hbWU+RXhwZXJpbWVudDwvbmFtZT4KICA8ZmxhZ3M+MjYyMjc0PC9mbGFncz4KICA8QmFzaWNFbnRyeT4KICAgPG5hbWU+UmFjazwvbmFtZT4KICAgPGZsYWdzPjI2MzA0MjwvZmxhZ3M+CiAgIDx2YWx1ZSB0eXBlPSIzIj5DaGlsbCA5NiByYWNrPC92YWx1ZT4KICA8L0Jhc2ljRW50cnk+CiAgPEJhc2ljRW50cnk+CiAgIDxuYW1lPlJhY2tJc1NlbGVjdGFibGU8L25hbWU+CiAgIDxmbGFncz4yNjI1MzA8L2ZsYWdzPgogICA8dmFsdWUgdHlwZT0iMSI+MTwvdmFsdWU+CiAgPC9CYXNpY0VudHJ5PgogIDxCYXNpY0VudHJ5PgogICA8bmFtZT5DdXJyZW50PC9uYW1lPgogICA8ZmxhZ3M+MjYyNzg2PC9mbGFncz4KICAgPHZhbHVlIHR5cGU9IjIiPjMzPC92YWx1ZT4KICA8L0Jhc2ljRW50cnk+CiAgPEJhc2ljRW50cnk+CiAgIDxuYW1lPkZpbGVJZDwvbmFtZT4KICAgPGZsYWdzPjI2Mjc4NjwvZmxhZ3M+CiAgIDx2YWx1ZSB0eXBlPSIyIj4xNTwvdmFsdWU+CiAgPC9CYXNpY0VudHJ5PgogIDxCYXNpY0VudHJ5PgogICA8bmFtZT5GaWxlQmFzZTwvbmFtZT4KICAgPGZsYWdzPjI2MzA0MjwvZmxhZ3M+CiAgIDx2YWx1ZSB0eXBlPSIzIj5BTDIwMjItMDItMTU8L3ZhbHVlPgogIDwvQmFzaWNFbnRyeT4KICA8QmFzaWNFbnRyeT4KICAgPG5hbWU+RmlsZUlzQ3VzdG9tPC9uYW1lPgogICA8ZmxhZ3M+MjYyNTMwPC9mbGFncz4KICAgPHZhbHVlIHR5cGU9IjEiPjA8L3ZhbHVlPgogIDwvQmFzaWNFbnRyeT4KICA8QmFzaWNFbnRyeT4KICAgPG5hbWU+UHJvamVjdDwvbmFtZT4KICAgPGZsYWdzPjI2MzA0MjwvZmxhZ3M+CiAgIDx2YWx1ZSB0eXBlPSIzIj48L3ZhbHVlPgogIDwvQmFzaWNFbnRyeT4KICA8QmFzaWNFbnRyeT4KICAgPG5hbWU+UmFja1Byb2Nlc3NpbmdPcmRlcjwvbmFtZT4KICAgPGZsYWdzPjI2Mjc4NjwvZmxhZ3M+CiAgIDx2YWx1ZSB0eXBlPSIyIj4wPC92YWx1ZT4KICA8L0Jhc2ljRW50cnk+CiAgPEJhc2ljRW50cnk+CiAgIDxuYW1lPlJlYWdlbnRzPC9uYW1lPgogICA8ZmxhZ3M+MjYyMjc0PC9mbGFncz4KICAgPEJhc2ljRW50cnk+CiAgICA8bmFtZT5SMTwvbmFtZT4KICAgIDxmbGFncz4yNjIyNzQ8L2ZsYWdzPgogICAgPEJhc2ljRW50cnk+CiAgICAgPG5hbWU+RXhwaXJhdGlvbkRhdGU8L25hbWU+CiAgICAgPGZsYWdzPjI2MzA0MjwvZmxhZ3M+CiAgICAgPHZhbHVlIHR5cGU9IjMiPjwvdmFsdWU+CiAgICA8L0Jhc2ljRW50cnk+CiAgICA8QmFzaWNFbnRyeT4KICAgICA8bmFtZT5Mb3ROdW1iZXI8L25hbWU+CiAgICAgPGZsYWdzPjI2MzA0MjwvZmxhZ3M+CiAgICAgPHZhbHVlIHR5cGU9IjMiPjwvdmFsdWU+CiAgICA8L0Jhc2ljRW50cnk+CiAgICA8QmFzaWNFbnRyeT4KICAgICA8bmFtZT5SZWFnZW50PC9uYW1lPgogICAgIDxmbGFncz4yNjMwNDI8L2ZsYWdzPgogICAgIDx2YWx1ZSB0eXBlPSIzIj48L3ZhbHVlPgogICAgPC9CYXNpY0VudHJ5PgogICAgPEJhc2ljRW50cnk+CiAgICAgPG5hbWU+Q2F0ZWdvcnk8L25hbWU+CiAgICAgPGZsYWdzPjI2MzA0MjwvZmxhZ3M+CiAgICAgPHZhbHVlIHR5cGU9IjMiPjwvdmFsdWU+CiAgICA8L0Jhc2ljRW50cnk+CiAgICA8QmFzaWNFbnRyeT4KICAgICA8bmFtZT5BY3RpdmU8L25hbWU+CiAgICAgPGZsYWdzPjI2MjUzMDwvZmxhZ3M+CiAgICAgPHZhbHVlIHR5cGU9IjEiPjA8L3ZhbHVlPgogICAgPC9CYXNpY0VudHJ5PgogICAgPEJhc2ljRW50cnk+CiAgICAgPG5hbWU+VGltZTwvbmFtZT4KICAgICA8ZmxhZ3M+MjYyNzg2PC9mbGFncz4KICAgICA8dmFsdWUgdHlwZT0iMiI+MDwvdmFsdWU+CiAgICA8L0Jhc2ljRW50cnk+CiAgICA8QmFzaWNFbnRyeT4KICAgICA8bmFtZT5UaXRlcjwvbmFtZT4KICAgICA8ZmxhZ3M+MjYyNzg2PC9mbGFncz4KICAgICA8dmFsdWUgdHlwZT0iMiI+MDwvdmFsdWU+CiAgICA8L0Jhc2ljRW50cnk+CiAgICA8QmFzaWNFbnRyeT4KICAgICA8bmFtZT5QYXJhbGxlbDwvbmFtZT4KICAgICA8ZmxhZ3M+MjYyNzg2PC9mbGFncz4KICAgICA8dmFsdWUgdHlwZT0iMiI+MDwvdmFsdWU+CiAgICA8L0Jhc2ljRW50cnk+CiAgICA8QmFzaWNFbnRyeT4KICAgICA8bmFtZT5Qcmlvcml0eTwvbmFtZT4KICAgICA8ZmxhZ3M+MjYyNzg2PC9mbGFncz4KICAgICA8dmFsdWUgdHlwZT0iMiI+MDwvdmFsdWU+CiAgICA8L0Jhc2ljRW50cnk+CiAgICA8QmFzaWNFbnRyeT4KICAgICA8bmFtZT5NaW5Wb2x1bWU8L25hbWU+CiAgICAgPGZsYWdzPjI2Mjc4NjwvZmxhZ3M+CiAgICAgPHZhbHVlIHR5cGU9IjIiPjA8L3ZhbHVlPgogICAgPC9CYXNpY0VudHJ5PgogICAgPEJhc2ljRW50cnk+CiAgICAgPG5hbWU+VmlzaWJsZTwvbmFtZT4KICAgICA8ZmxhZ3M+MjYyNzg2PC9mbGFncz4KICAgICA8dmFsdWUgdHlwZT0iMiI+MzwvdmFsdWU+CiAgICA8L0Jhc2ljRW50cnk+CiAgIDwvQmFzaWNFbnRyeT4KICAgPEJhc2ljRW50cnk+CiAgICA8bmFtZT5SMjwvbmFtZT4KICAgIDxmbGFncz4yNjIyNzQ8L2ZsYWdzPgogICAgPEJhc2ljRW50cnk+CiAgICAgPG5hbWU+RXhwaXJhdGlvbkRhdGU8L25hbWU+CiAgICAgPGZsYWdzPjI2MzA0MjwvZmxhZ3M+CiAgICAgPHZhbHVlIHR5cGU9IjMiPjwvdmFsdWU+CiAgICA8L0Jhc2ljRW50cnk+CiAgICA8QmFzaWNFbnRyeT4KICAgICA8bmFtZT5Mb3ROdW1iZXI8L25hbWU+CiAgICAgPGZsYWdzPjI2MzA0MjwvZmxhZ3M+CiAgICAgPHZhbHVlIHR5cGU9IjMiPjwvdmFsdWU+CiAgICA8L0Jhc2ljRW50cnk+CiAgICA8QmFzaWNFbnRyeT4KICAgICA8bmFtZT5SZWFnZW50PC9uYW1lPgogICAgIDxmbGFncz4yNjMwNDI8L2ZsYWdzPgogICAgIDx2YWx1ZSB0eXBlPSIzIj48L3ZhbHVlPgogICAgPC9CYXNpY0VudHJ5PgogICAgPEJhc2ljRW50cnk+CiAgICAgPG5hbWU+Q2F0ZWdvcnk8L25hbWU+CiAgICAgPGZsYWdzPjI2MzA0MjwvZmxhZ3M+CiAgICAgPHZhbHVlIHR5cGU9IjMiPjwvdmFsdWU+CiAgICA8L0Jhc2ljRW50cnk+CiAgICA8QmFzaWNFbnRyeT4KICAgICA8bmFtZT5BY3RpdmU8L25hbWU+CiAgICAgPGZsYWdzPjI2MjUzMDwvZmxhZ3M+CiAgICAgPHZhbHVlIHR5cGU9IjEiPjA8L3ZhbHVlPgogICAgPC9CYXNpY0VudHJ5PgogICAgPEJhc2ljRW50cnk+CiAgICAgPG5hbWU+VGltZTwvbmFtZT4KICAgICA8ZmxhZ3M+MjYyNzg2PC9mbGFncz4KICAgICA8dmFsdWUgdHlwZT0iMiI+MDwvdmFsdWU+CiAgICA8L0Jhc2ljRW50cnk+CiAgICA8QmFzaWNFbnRyeT4KICAgICA8bmFtZT5UaXRlcjwvbmFtZT4KICAgICA8ZmxhZ3M+MjYyNzg2PC9mbGFncz4KICAgICA8dmFsdWUgdHlwZT0iMiI+MDwvdmFsdWU+CiAgICA8L0Jhc2ljRW50cnk+CiAgICA8QmFzaWNFbnRyeT4KICAgICA8bmFtZT5QYXJhbGxlbDwvbmFtZT4KICAgICA8ZmxhZ3M+MjYyNzg2PC9mbGFncz4KICAgICA8dmFsdWUgdHlwZT0iMiI+MDwvdmFsdWU+CiAgICA8L0Jhc2ljRW50cnk+CiAgICA8QmFzaWNFbnRyeT4KICAgICA8bmFtZT5Qcmlvcml0eTwvbmFtZT4KICAgICA8ZmxhZ3M+MjYyNzg2PC9mbGFncz4KICAgICA8dmFsdWUgdHlwZT0iMiI+MDwvdmFsdWU+CiAgICA8L0Jhc2ljRW50cnk+CiAgICA8QmFzaWNFbnRyeT4KICAgICA8bmFtZT5NaW5Wb2x1bWU8L25hbWU+CiAgICAgPGZsYWdzPjI2Mjc4NjwvZmxhZ3M+CiAgICAgPHZhbHVlIHR5cGU9IjIiPjA8L3ZhbHVlPgogICAgPC9CYXNpY0VudHJ5PgogICAgPEJhc2ljRW50cnk+CiAgICAgPG5hbWU+VmlzaWJsZTwvbmFtZT4KICAgICA8ZmxhZ3M+MjYyNzg2PC9mbGFncz4KICAgICA8dmFsdWUgdHlwZT0iMiI+MzwvdmFsdWU+CiAgICA8L0Jhc2ljRW50cnk+CiAgIDwvQmFzaWNFbnRyeT4KICAgPEJhc2ljRW50cnk+CiAgICA8bmFtZT5SMzwvbmFtZT4KICAgIDxmbGFncz4yNjIyNzQ8L2ZsYWdzPgogICAgPEJhc2ljRW50cnk+CiAgICAgPG5hbWU+RXhwaXJhdGlvbkRhdGU8L25hbWU+CiAgICAgPGZsYWdzPjI2MzA0MjwvZmxhZ3M+CiAgICAgPHZhbHVlIHR5cGU9IjMiPjwvdmFsdWU+CiAgICA8L0Jhc2ljRW50cnk+CiAgICA8QmFzaWNFbnRyeT4KICAgICA8bmFtZT5Mb3ROdW1iZXI8L25hbWU+CiAgICAgPGZsYWdzPjI2MzA0MjwvZmxhZ3M+CiAgICAgPHZhbHVlIHR5cGU9IjMiPjwvdmFsdWU+CiAgICA8L0Jhc2ljRW50cnk+CiAgICA8QmFzaWNFbnRyeT4KICAgICA8bmFtZT5SZWFnZW50PC9uYW1lPgogICAgIDxmbGFncz4yNjMwNDI8L2ZsYWdzPgogICAgIDx2YWx1ZSB0eXBlPSIzIj48L3ZhbHVlPgogICAgPC9CYXNpY0VudHJ5PgogICAgPEJhc2ljRW50cnk+CiAgICAgPG5hbWU+Q2F0ZWdvcnk8L25hbWU+CiAgICAgPGZsYWdzPjI2MzA0MjwvZmxhZ3M+CiAgICAgPHZhbHVlIHR5cGU9IjMiPjwvdmFsdWU+CiAgICA8L0Jhc2ljRW50cnk+CiAgICA8QmFzaWNFbnRyeT4KICAgICA8bmFtZT5BY3RpdmU8L25hbWU+CiAgICAgPGZsYWdzPjI2MjUzMDwvZmxhZ3M+CiAgICAgPHZhbHVlIHR5cGU9IjEiPjA8L3ZhbHVlPgogICAgPC9CYXNpY0VudHJ5PgogICAgPEJhc2ljRW50cnk+CiAgICAgPG5hbWU+VGltZTwvbmFtZT4KICAgICA8ZmxhZ3M+MjYyNzg2PC9mbGFncz4KICAgICA8dmFsdWUgdHlwZT0iMiI+MDwvdmFsdWU+CiAgICA8L0Jhc2ljRW50cnk+CiAgICA8QmFzaWNFbnRyeT4KICAgICA8bmFtZT5UaXRlcjwvbmFtZT4KICAgICA8ZmxhZ3M+MjYyNzg2PC9mbGFncz4KICAgICA8dmFsdWUgdHlwZT0iMiI+MDwvdmFsdWU+CiAgICA8L0Jhc2ljRW50cnk+CiAgICA8QmFzaWNFbnRyeT4KICAgICA8bmFtZT5QYXJhbGxlbDwvbmFtZT4KICAgICA8ZmxhZ3M+MjYyNzg2PC9mbGFncz4KICAgICA8dmFsdWUgdHlwZT0iMiI+MDwvdmFsdWU+CiAgICA8L0Jhc2ljRW50cnk+CiAgICA8QmFzaWNFbnRyeT4KICAgICA8bmFtZT5Qcmlvcml0eTwvbmFtZT4KICAgICA8ZmxhZ3M+MjYyNzg2PC9mbGFncz4KICAgICA8dmFsdWUgdHlwZT0iMiI+MDwvdmFsdWU+CiAgICA8L0Jhc2ljRW50cnk+CiAgICA8QmFzaWNFbnRyeT4KICAgICA8bmFtZT5NaW5Wb2x1bWU8L25hbWU+CiAgICAgPGZsYWdzPjI2Mjc4NjwvZmxhZ3M+CiAgICAgPHZhbHVlIHR5cGU9IjIiPjA8L3ZhbHVlPgogICAgPC9CYXNpY0VudHJ5PgogICAgPEJhc2ljRW50cnk+CiAgICAgPG5hbWU+VmlzaWJsZTwvbmFtZT4KICAgICA8ZmxhZ3M+MjYyNzg2PC9mbGFncz4KICAgICA8dmFsdWUgdHlwZT0iMiI+MzwvdmFsdWU+CiAgICA8L0Jhc2ljRW50cnk+CiAgIDwvQmFzaWNFbnRyeT4KICAgPEJhc2ljRW50cnk+CiAgICA8bmFtZT5SNDwvbmFtZT4KICAgIDxmbGFncz4yNjIyNzQ8L2ZsYWdzPgogICAgPEJhc2ljRW50cnk+CiAgICAgPG5hbWU+RXhwaXJhdGlvbkRhdGU8L25hbWU+CiAgICAgPGZsYWdzPjI2MzA0MjwvZmxhZ3M+CiAgICAgPHZhbHVlIHR5cGU9IjMiPjwvdmFsdWU+CiAgICA8L0Jhc2ljRW50cnk+CiAgICA8QmFzaWNFbnRyeT4KICAgICA8bmFtZT5Mb3ROdW1iZXI8L25hbWU+CiAgICAgPGZsYWdzPjI2MzA0MjwvZmxhZ3M+CiAgICAgPHZhbHVlIHR5cGU9IjMiPjwvdmFsdWU+CiAgICA8L0Jhc2ljRW50cnk+CiAgICA8QmFzaWNFbnRyeT4KICAgICA8bmFtZT5SZWFnZW50PC9uYW1lPgogICAgIDxmbGFncz4yNjMwNDI8L2ZsYWdzPgogICAgIDx2YWx1ZSB0eXBlPSIzIj48L3ZhbHVlPgogICAgPC9CYXNpY0VudHJ5PgogICAgPEJhc2ljRW50cnk+CiAgICAgPG5hbWU+Q2F0ZWdvcnk8L25hbWU+CiAgICAgPGZsYWdzPjI2MzA0MjwvZmxhZ3M+CiAgICAgPHZhbHVlIHR5cGU9IjMiPjwvdmFsdWU+CiAgICA8L0Jhc2ljRW50cnk+CiAgICA8QmFzaWNFbnRyeT4KICAgICA8bmFtZT5BY3RpdmU8L25hbWU+CiAgICAgPGZsYWdzPjI2MjUzMDwvZmxhZ3M+CiAgICAgPHZhbHVlIHR5cGU9IjEiPjA8L3ZhbHVlPgogICAgPC9CYXNpY0VudHJ5PgogICAgPEJhc2ljRW50cnk+CiAgICAgPG5hbWU+VGltZTwvbmFtZT4KICAgICA8ZmxhZ3M+MjYyNzg2PC9mbGFncz4KICAgICA8dmFsdWUgdHlwZT0iMiI+MDwvdmFsdWU+CiAgICA8L0Jhc2ljRW50cnk+CiAgICA8QmFzaWNFbnRyeT4KICAgICA8bmFtZT5UaXRlcjwvbmFtZT4KICAgICA8ZmxhZ3M+MjYyNzg2PC9mbGFncz4KICAgICA8dmFsdWUgdHlwZT0iMiI+MDwvdmFsdWU+CiAgICA8L0Jhc2ljRW50cnk+CiAgICA8QmFzaWNFbnRyeT4KICAgICA8bmFtZT5QYXJhbGxlbDwvbmFtZT4KICAgICA8ZmxhZ3M+MjYyNzg2PC9mbGFncz4KICAgICA8dmFsdWUgdHlwZT0iMiI+MDwvdmFsdWU+CiAgICA8L0Jhc2ljRW50cnk+CiAgICA8QmFzaWNFbnRyeT4KICAgICA8bmFtZT5Qcmlvcml0eTwvbmFtZT4KICAgICA8ZmxhZ3M+MjYyNzg2PC9mbGFncz4KICAgICA8dmFsdWUgdHlwZT0iMiI+MDwvdmFsdWU+CiAgICA8L0Jhc2ljRW50cnk+CiAgICA8QmFzaWNFbnRyeT4KICAgICA8bmFtZT5NaW5Wb2x1bWU8L25hbWU+CiAgICAgPGZsYWdzPjI2Mjc4NjwvZmxhZ3M+CiAgICAgPHZhbHVlIHR5cGU9IjIiPjA8L3ZhbHVlPgogICAgPC9CYXNpY0VudHJ5PgogICAgPEJhc2ljRW50cnk+CiAgICAgPG5hbWU+VmlzaWJsZTwvbmFtZT4KICAgICA8ZmxhZ3M+MjYyNzg2PC9mbGFncz4KICAgICA8dmFsdWUgdHlwZT0iMiI+MzwvdmFsdWU+CiAgICA8L0Jhc2ljRW50cnk+CiAgIDwvQmFzaWNFbnRyeT4KICAgPEJhc2ljRW50cnk+CiAgICA8bmFtZT5SNTwvbmFtZT4KICAgIDxmbGFncz4yNjIyNzQ8L2ZsYWdzPgogICAgPEJhc2ljRW50cnk+CiAgICAgPG5hbWU+RXhwaXJhdGlvbkRhdGU8L25hbWU+CiAgICAgPGZsYWdzPjI2MzA0MjwvZmxhZ3M+CiAgICAgPHZhbHVlIHR5cGU9IjMiPjwvdmFsdWU+CiAgICA8L0Jhc2ljRW50cnk+CiAgICA8QmFzaWNFbnRyeT4KICAgICA8bmFtZT5Mb3ROdW1iZXI8L25hbWU+CiAgICAgPGZsYWdzPjI2MzA0MjwvZmxhZ3M+CiAgICAgPHZhbHVlIHR5cGU9IjMiPjwvdmFsdWU+CiAgICA8L0Jhc2ljRW50cnk+CiAgICA8QmFzaWNFbnRyeT4KICAgICA8bmFtZT5SZWFnZW50PC9uYW1lPgogICAgIDxmbGFncz4yNjMwNDI8L2ZsYWdzPgogICAgIDx2YWx1ZSB0eXBlPSIzIj48L3ZhbHVlPgogICAgPC9CYXNpY0VudHJ5PgogICAgPEJhc2ljRW50cnk+CiAgICAgPG5hbWU+Q2F0ZWdvcnk8L25hbWU+CiAgICAgPGZsYWdzPjI2MzA0MjwvZmxhZ3M+CiAgICAgPHZhbHVlIHR5cGU9IjMiPjwvdmFsdWU+CiAgICA8L0Jhc2ljRW50cnk+CiAgICA8QmFzaWNFbnRyeT4KICAgICA8bmFtZT5BY3RpdmU8L25hbWU+CiAgICAgPGZsYWdzPjI2MjUzMDwvZmxhZ3M+CiAgICAgPHZhbHVlIHR5cGU9IjEiPjA8L3ZhbHVlPgogICAgPC9CYXNpY0VudHJ5PgogICAgPEJhc2ljRW50cnk+CiAgICAgPG5hbWU+VGltZTwvbmFtZT4KICAgICA8ZmxhZ3M+MjYyNzg2PC9mbGFncz4KICAgICA8dmFsdWUgdHlwZT0iMiI+MDwvdmFsdWU+CiAgICA8L0Jhc2ljRW50cnk+CiAgICA8QmFzaWNFbnRyeT4KICAgICA8bmFtZT5UaXRlcjwvbmFtZT4KICAgICA8ZmxhZ3M+MjYyNzg2PC9mbGFncz4KICAgICA8dmFsdWUgdHlwZT0iMiI+MDwvdmFsdWU+CiAgICA8L0Jhc2ljRW50cnk+CiAgICA8QmFzaWNFbnRyeT4KICAgICA8bmFtZT5QYXJhbGxlbDwvbmFtZT4KICAgICA8ZmxhZ3M+MjYyNzg2PC9mbGFncz4KICAgICA8dmFsdWUgdHlwZT0iMiI+MDwvdmFsdWU+CiAgICA8L0Jhc2ljRW50cnk+CiAgICA8QmFzaWNFbnRyeT4KICAgICA8bmFtZT5Qcmlvcml0eTwvbmFtZT4KICAgICA8ZmxhZ3M+MjYyNzg2PC9mbGFncz4KICAgICA8dmFsdWUgdHlwZT0iMiI+MDwvdmFsdWU+CiAgICA8L0Jhc2ljRW50cnk+CiAgICA8QmFzaWNFbnRyeT4KICAgICA8bmFtZT5NaW5Wb2x1bWU8L25hbWU+CiAgICAgPGZsYWdzPjI2Mjc4NjwvZmxhZ3M+CiAgICAgPHZhbHVlIHR5cGU9IjIiPjA8L3ZhbHVlPgogICAgPC9CYXNpY0VudHJ5PgogICAgPEJhc2ljRW50cnk+CiAgICAgPG5hbWU+VmlzaWJsZTwvbmFtZT4KICAgICA8ZmxhZ3M+MjYyNzg2PC9mbGFncz4KICAgICA8dmFsdWUgdHlwZT0iMiI+MjwvdmFsdWU+CiAgICA8L0Jhc2ljRW50cnk+CiAgIDwvQmFzaWNFbnRyeT4KICAgPEJhc2ljRW50cnk+CiAgICA8bmFtZT5SNjwvbmFtZT4KICAgIDxmbGFncz4yNjIyNzQ8L2ZsYWdzPgogICAgPEJhc2ljRW50cnk+CiAgICAgPG5hbWU+RXhwaXJhdGlvbkRhdGU8L25hbWU+CiAgICAgPGZsYWdzPjI2MzA0MjwvZmxhZ3M+CiAgICAgPHZhbHVlIHR5cGU9IjMiPjwvdmFsdWU+CiAgICA8L0Jhc2ljRW50cnk+CiAgICA8QmFzaWNFbnRyeT4KICAgICA8bmFtZT5Mb3ROdW1iZXI8L25hbWU+CiAgICAgPGZsYWdzPjI2MzA0MjwvZmxhZ3M+CiAgICAgPHZhbHVlIHR5cGU9IjMiPjwvdmFsdWU+CiAgICA8L0Jhc2ljRW50cnk+CiAgICA8QmFzaWNFbnRyeT4KICAgICA8bmFtZT5SZWFnZW50PC9uYW1lPgogICAgIDxmbGFncz4yNjMwNDI8L2ZsYWdzPgogICAgIDx2YWx1ZSB0eXBlPSIzIj48L3ZhbHVlPgogICAgPC9CYXNpY0VudHJ5PgogICAgPEJhc2ljRW50cnk+CiAgICAgPG5hbWU+Q2F0ZWdvcnk8L25hbWU+CiAgICAgPGZsYWdzPjI2MzA0MjwvZmxhZ3M+CiAgICAgPHZhbHVlIHR5cGU9IjMiPjwvdmFsdWU+CiAgICA8L0Jhc2ljRW50cnk+CiAgICA8QmFzaWNFbnRyeT4KICAgICA8bmFtZT5BY3RpdmU8L25hbWU+CiAgICAgPGZsYWdzPjI2MjUzMDwvZmxhZ3M+CiAgICAgPHZhbHVlIHR5cGU9IjEiPjA8L3ZhbHVlPgogICAgPC9CYXNpY0VudHJ5PgogICAgPEJhc2ljRW50cnk+CiAgICAgPG5hbWU+VGltZTwvbmFtZT4KICAgICA8ZmxhZ3M+MjYyNzg2PC9mbGFncz4KICAgICA8dmFsdWUgdHlwZT0iMiI+MDwvdmFsdWU+CiAgICA8L0Jhc2ljRW50cnk+CiAgICA8QmFzaWNFbnRyeT4KICAgICA8bmFtZT5UaXRlcjwvbmFtZT4KICAgICA8ZmxhZ3M+MjYyNzg2PC9mbGFncz4KICAgICA8dmFsdWUgdHlwZT0iMiI+MDwvdmFsdWU+CiAgICA8L0Jhc2ljRW50cnk+CiAgICA8QmFzaWNFbnRyeT4KICAgICA8bmFtZT5QYXJhbGxlbDwvbmFtZT4KICAgICA8ZmxhZ3M+MjYyNzg2PC9mbGFncz4KICAgICA8dmFsdWUgdHlwZT0iMiI+MDwvdmFsdWU+CiAgICA8L0Jhc2ljRW50cnk+CiAgICA8QmFzaWNFbnRyeT4KICAgICA8bmFtZT5Qcmlvcml0eTwvbmFtZT4KICAgICA8ZmxhZ3M+MjYyNzg2PC9mbGFncz4KICAgICA8dmFsdWUgdHlwZT0iMiI+MDwvdmFsdWU+CiAgICA8L0Jhc2ljRW50cnk+CiAgICA8QmFzaWNFbnRyeT4KICAgICA8bmFtZT5NaW5Wb2x1bWU8L25hbWU+CiAgICAgPGZsYWdzPjI2Mjc4NjwvZmxhZ3M+CiAgICAgPHZhbHVlIHR5cGU9IjIiPjA8L3ZhbHVlPgogICAgPC9CYXNpY0VudHJ5PgogICAgPEJhc2ljRW50cnk+CiAgICAgPG5hbWU+VmlzaWJsZTwvbmFtZT4KICAgICA8ZmxhZ3M+MjYyNzg2PC9mbGFncz4KICAgICA8dmFsdWUgdHlwZT0iMiI+MjwvdmFsdWU+CiAgICA8L0Jhc2ljRW50cnk+CiAgIDwvQmFzaWNFbnRyeT4KICAgPEJhc2ljRW50cnk+CiAgICA8bmFtZT5SNzwvbmFtZT4KICAgIDxmbGFncz4yNjIyNzQ8L2ZsYWdzPgogICAgPEJhc2ljRW50cnk+CiAgICAgPG5hbWU+RXhwaXJhdGlvbkRhdGU8L25hbWU+CiAgICAgPGZsYWdzPjI2MzA0MjwvZmxhZ3M+CiAgICAgPHZhbHVlIHR5cGU9IjMiPjwvdmFsdWU+CiAgICA8L0Jhc2ljRW50cnk+CiAgICA8QmFzaWNFbnRyeT4KICAgICA8bmFtZT5Mb3ROdW1iZXI8L25hbWU+CiAgICAgPGZsYWdzPjI2MzA0MjwvZmxhZ3M+CiAgICAgPHZhbHVlIHR5cGU9IjMiPjwvdmFsdWU+CiAgICA8L0Jhc2ljRW50cnk+CiAgICA8QmFzaWNFbnRyeT4KICAgICA8bmFtZT5SZWFnZW50PC9uYW1lPgogICAgIDxmbGFncz4yNjMwNDI8L2ZsYWdzPgogICAgIDx2YWx1ZSB0eXBlPSIzIj48L3ZhbHVlPgogICAgPC9CYXNpY0VudHJ5PgogICAgPEJhc2ljRW50cnk+CiAgICAgPG5hbWU+Q2F0ZWdvcnk8L25hbWU+CiAgICAgPGZsYWdzPjI2MzA0MjwvZmxhZ3M+CiAgICAgPHZhbHVlIHR5cGU9IjMiPjwvdmFsdWU+CiAgICA8L0Jhc2ljRW50cnk+CiAgICA8QmFzaWNFbnRyeT4KICAgICA8bmFtZT5BY3RpdmU8L25hbWU+CiAgICAgPGZsYWdzPjI2MjUzMDwvZmxhZ3M+CiAgICAgPHZhbHVlIHR5cGU9IjEiPjA8L3ZhbHVlPgogICAgPC9CYXNpY0VudHJ5PgogICAgPEJhc2ljRW50cnk+CiAgICAgPG5hbWU+VGltZTwvbmFtZT4KICAgICA8ZmxhZ3M+MjYyNzg2PC9mbGFncz4KICAgICA8dmFsdWUgdHlwZT0iMiI+MDwvdmFsdWU+CiAgICA8L0Jhc2ljRW50cnk+CiAgICA8QmFzaWNFbnRyeT4KICAgICA8bmFtZT5UaXRlcjwvbmFtZT4KICAgICA8ZmxhZ3M+MjYyNzg2PC9mbGFncz4KICAgICA8dmFsdWUgdHlwZT0iMiI+MDwvdmFsdWU+CiAgICA8L0Jhc2ljRW50cnk+CiAgICA8QmFzaWNFbnRyeT4KICAgICA8bmFtZT5QYXJhbGxlbDwvbmFtZT4KICAgICA8ZmxhZ3M+MjYyNzg2PC9mbGFncz4KICAgICA8dmFsdWUgdHlwZT0iMiI+MDwvdmFsdWU+CiAgICA8L0Jhc2ljRW50cnk+CiAgICA8QmFzaWNFbnRyeT4KICAgICA8bmFtZT5Qcmlvcml0eTwvbmFtZT4KICAgICA8ZmxhZ3M+MjYyNzg2PC9mbGFncz4KICAgICA8dmFsdWUgdHlwZT0iMiI+MDwvdmFsdWU+CiAgICA8L0Jhc2ljRW50cnk+CiAgICA8QmFzaWNFbnRyeT4KICAgICA8bmFtZT5NaW5Wb2x1bWU8L25hbWU+CiAgICAgPGZsYWdzPjI2Mjc4NjwvZmxhZ3M+CiAgICAgPHZhbHVlIHR5cGU9IjIiPjA8L3ZhbHVlPgogICAgPC9CYXNpY0VudHJ5PgogICAgPEJhc2ljRW50cnk+CiAgICAgPG5hbWU+VmlzaWJsZTwvbmFtZT4KICAgICA8ZmxhZ3M+MjYyNzg2PC9mbGFncz4KICAgICA8dmFsdWUgdHlwZT0iMiI+MjwvdmFsdWU+CiAgICA8L0Jhc2ljRW50cnk+CiAgIDwvQmFzaWNFbnRyeT4KICAgPEJhc2ljRW50cnk+CiAgICA8bmFtZT5SODwvbmFtZT4KICAgIDxmbGFncz4yNjIyNzQ8L2ZsYWdzPgogICAgPEJhc2ljRW50cnk+CiAgICAgPG5hbWU+RXhwaXJhdGlvbkRhdGU8L25hbWU+CiAgICAgPGZsYWdzPjI2MzA0MjwvZmxhZ3M+CiAgICAgPHZhbHVlIHR5cGU9IjMiPjwvdmFsdWU+CiAgICA8L0Jhc2ljRW50cnk+CiAgICA8QmFzaWNFbnRyeT4KICAgICA8bmFtZT5Mb3ROdW1iZXI8L25hbWU+CiAgICAgPGZsYWdzPjI2MzA0MjwvZmxhZ3M+CiAgICAgPHZhbHVlIHR5cGU9IjMiPjwvdmFsdWU+CiAgICA8L0Jhc2ljRW50cnk+CiAgICA8QmFzaWNFbnRyeT4KICAgICA8bmFtZT5SZWFnZW50PC9uYW1lPgogICAgIDxmbGFncz4yNjMwNDI8L2ZsYWdzPgogICAgIDx2YWx1ZSB0eXBlPSIzIj48L3ZhbHVlPgogICAgPC9CYXNpY0VudHJ5PgogICAgPEJhc2ljRW50cnk+CiAgICAgPG5hbWU+Q2F0ZWdvcnk8L25hbWU+CiAgICAgPGZsYWdzPjI2MzA0MjwvZmxhZ3M+CiAgICAgPHZhbHVlIHR5cGU9IjMiPjwvdmFsdWU+CiAgICA8L0Jhc2ljRW50cnk+CiAgICA8QmFzaWNFbnRyeT4KICAgICA8bmFtZT5BY3RpdmU8L25hbWU+CiAgICAgPGZsYWdzPjI2MjUzMDwvZmxhZ3M+CiAgICAgPHZhbHVlIHR5cGU9IjEiPjA8L3ZhbHVlPgogICAgPC9CYXNpY0VudHJ5PgogICAgPEJhc2ljRW50cnk+CiAgICAgPG5hbWU+VGltZTwvbmFtZT4KICAgICA8ZmxhZ3M+MjYyNzg2PC9mbGFncz4KICAgICA8dmFsdWUgdHlwZT0iMiI+MDwvdmFsdWU+CiAgICA8L0Jhc2ljRW50cnk+CiAgICA8QmFzaWNFbnRyeT4KICAgICA8bmFtZT5UaXRlcjwvbmFtZT4KICAgICA8ZmxhZ3M+MjYyNzg2PC9mbGFncz4KICAgICA8dmFsdWUgdHlwZT0iMiI+MDwvdmFsdWU+CiAgICA8L0Jhc2ljRW50cnk+CiAgICA8QmFzaWNFbnRyeT4KICAgICA8bmFtZT5QYXJhbGxlbDwvbmFtZT4KICAgICA8ZmxhZ3M+MjYyNzg2PC9mbGFncz4KICAgICA8dmFsdWUgdHlwZT0iMiI+MDwvdmFsdWU+CiAgICA8L0Jhc2ljRW50cnk+CiAgICA8QmFzaWNFbnRyeT4KICAgICA8bmFtZT5Qcmlvcml0eTwvbmFtZT4KICAgICA8ZmxhZ3M+MjYyNzg2PC9mbGFncz4KICAgICA8dmFsdWUgdHlwZT0iMiI+MDwvdmFsdWU+CiAgICA8L0Jhc2ljRW50cnk+CiAgICA8QmFzaWNFbnRyeT4KICAgICA8bmFtZT5NaW5Wb2x1bWU8L25hbWU+CiAgICAgPGZsYWdzPjI2Mjc4NjwvZmxhZ3M+CiAgICAgPHZhbHVlIHR5cGU9IjIiPjA8L3ZhbHVlPgogICAgPC9CYXNpY0VudHJ5PgogICAgPEJhc2ljRW50cnk+CiAgICAgPG5hbWU+VmlzaWJsZTwvbmFtZT4KICAgICA8ZmxhZ3M+MjYyNzg2PC9mbGFncz4KICAgICA8dmFsdWUgdHlwZT0iMiI+MjwvdmFsdWU+CiAgICA8L0Jhc2ljRW50cnk+CiAgIDwvQmFzaWNFbnRyeT4KICAgPEJhc2ljRW50cnk+CiAgICA8bmFtZT5TMTwvbmFtZT4KICAgIDxmbGFncz4yNjIyNzQ8L2ZsYWdzPgogICAgPEJhc2ljRW50cnk+CiAgICAgPG5hbWU+RXhwaXJhdGlvbkRhdGU8L25hbWU+CiAgICAgPGZsYWdzPjI2MzA0MjwvZmxhZ3M+CiAgICAgPHZhbHVlIHR5cGU9IjMiPjwvdmFsdWU+CiAgICA8L0Jhc2ljRW50cnk+CiAgICA8QmFzaWNFbnRyeT4KICAgICA8bmFtZT5Mb3ROdW1iZXI8L25hbWU+CiAgICAgPGZsYWdzPjI2MzA0MjwvZmxhZ3M+CiAgICAgPHZhbHVlIHR5cGU9IjMiPjwvdmFsdWU+CiAgICA8L0Jhc2ljRW50cnk+CiAgICA8QmFzaWNFbnRyeT4KICAgICA8bmFtZT5SZWFnZW50PC9uYW1lPgogICAgIDxmbGFncz4yNjMwNDI8L2ZsYWdzPgogICAgIDx2YWx1ZSB0eXBlPSIzIj48L3ZhbHVlPgogICAgPC9CYXNpY0VudHJ5PgogICAgPEJhc2ljRW50cnk+CiAgICAgPG5hbWU+Q2F0ZWdvcnk8L25hbWU+CiAgICAgPGZsYWdzPjI2MzA0MjwvZmxhZ3M+CiAgICAgPHZhbHVlIHR5cGU9IjMiPjwvdmFsdWU+CiAgICA8L0Jhc2ljRW50cnk+CiAgICA8QmFzaWNFbnRyeT4KICAgICA8bmFtZT5BY3RpdmU8L25hbWU+CiAgICAgPGZsYWdzPjI2MjUzMDwvZmxhZ3M+CiAgICAgPHZhbHVlIHR5cGU9IjEiPjA8L3ZhbHVlPgogICAgPC9CYXNpY0VudHJ5PgogICAgPEJhc2ljRW50cnk+CiAgICAgPG5hbWU+VGltZTwvbmFtZT4KICAgICA8ZmxhZ3M+MjYyNzg2PC9mbGFncz4KICAgICA8dmFsdWUgdHlwZT0iMiI+MDwvdmFsdWU+CiAgICA8L0Jhc2ljRW50cnk+CiAgICA8QmFzaWNFbnRyeT4KICAgICA8bmFtZT5UaXRlcjwvbmFtZT4KICAgICA8ZmxhZ3M+MjYyNzg2PC9mbGFncz4KICAgICA8dmFsdWUgdHlwZT0iMiI+MDwvdmFsdWU+CiAgICA8L0Jhc2ljRW50cnk+CiAgICA8QmFzaWNFbnRyeT4KICAgICA8bmFtZT5QYXJhbGxlbDwvbmFtZT4KICAgICA8ZmxhZ3M+MjYyNzg2PC9mbGFncz4KICAgICA8dmFsdWUgdHlwZT0iMiI+MDwvdmFsdWU+CiAgICA8L0Jhc2ljRW50cnk+CiAgICA8QmFzaWNFbnRyeT4KICAgICA8bmFtZT5Qcmlvcml0eTwvbmFtZT4KICAgICA8ZmxhZ3M+MjYyNzg2PC9mbGFncz4KICAgICA8dmFsdWUgdHlwZT0iMiI+MDwvdmFsdWU+CiAgICA8L0Jhc2ljRW50cnk+CiAgICA8QmFzaWNFbnRyeT4KICAgICA8bmFtZT5NaW5Wb2x1bWU8L25hbWU+CiAgICAgPGZsYWdzPjI2Mjc4NjwvZmxhZ3M+CiAgICAgPHZhbHVlIHR5cGU9IjIiPjA8L3ZhbHVlPgogICAgPC9CYXNpY0VudHJ5PgogICAgPEJhc2ljRW50cnk+CiAgICAgPG5hbWU+VmlzaWJsZTwvbmFtZT4KICAgICA8ZmxhZ3M+MjYyNzg2PC9mbGFncz4KICAgICA8dmFsdWUgdHlwZT0iMiI+NzwvdmFsdWU+CiAgICA8L0Jhc2ljRW50cnk+CiAgIDwvQmFzaWNFbnRyeT4KICAgPEJhc2ljRW50cnk+CiAgICA8bmFtZT5TMjwvbmFtZT4KICAgIDxmbGFncz4yNjIyNzQ8L2ZsYWdzPgogICAgPEJhc2ljRW50cnk+CiAgICAgPG5hbWU+RXhwaXJhdGlvbkRhdGU8L25hbWU+CiAgICAgPGZsYWdzPjI2MzA0MjwvZmxhZ3M+CiAgICAgPHZhbHVlIHR5cGU9IjMiPjwvdmFsdWU+CiAgICA8L0Jhc2ljRW50cnk+CiAgICA8QmFzaWNFbnRyeT4KICAgICA8bmFtZT5Mb3ROdW1iZXI8L25hbWU+CiAgICAgPGZsYWdzPjI2MzA0MjwvZmxhZ3M+CiAgICAgPHZhbHVlIHR5cGU9IjMiPjwvdmFsdWU+CiAgICA8L0Jhc2ljRW50cnk+CiAgICA8QmFzaWNFbnRyeT4KICAgICA8bmFtZT5SZWFnZW50PC9uYW1lPgogICAgIDxmbGFncz4yNjMwNDI8L2ZsYWdzPgogICAgIDx2YWx1ZSB0eXBlPSIzIj48L3ZhbHVlPgogICAgPC9CYXNpY0VudHJ5PgogICAgPEJhc2ljRW50cnk+CiAgICAgPG5hbWU+Q2F0ZWdvcnk8L25hbWU+CiAgICAgPGZsYWdzPjI2MzA0MjwvZmxhZ3M+CiAgICAgPHZhbHVlIHR5cGU9IjMiPjwvdmFsdWU+CiAgICA8L0Jhc2ljRW50cnk+CiAgICA8QmFzaWNFbnRyeT4KICAgICA8bmFtZT5BY3RpdmU8L25hbWU+CiAgICAgPGZsYWdzPjI2MjUzMDwvZmxhZ3M+CiAgICAgPHZhbHVlIHR5cGU9IjEiPjA8L3ZhbHVlPgogICAgPC9CYXNpY0VudHJ5PgogICAgPEJhc2ljRW50cnk+CiAgICAgPG5hbWU+VGltZTwvbmFtZT4KICAgICA8ZmxhZ3M+MjYyNzg2PC9mbGFncz4KICAgICA8dmFsdWUgdHlwZT0iMiI+MDwvdmFsdWU+CiAgICA8L0Jhc2ljRW50cnk+CiAgICA8QmFzaWNFbnRyeT4KICAgICA8bmFtZT5UaXRlcjwvbmFtZT4KICAgICA8ZmxhZ3M+MjYyNzg2PC9mbGFncz4KICAgICA8dmFsdWUgdHlwZT0iMiI+MDwvdmFsdWU+CiAgICA8L0Jhc2ljRW50cnk+CiAgICA8QmFzaWNFbnRyeT4KICAgICA8bmFtZT5QYXJhbGxlbDwvbmFtZT4KICAgICA8ZmxhZ3M+MjYyNzg2PC9mbGFncz4KICAgICA8dmFsdWUgdHlwZT0iMiI+MDwvdmFsdWU+CiAgICA8L0Jhc2ljRW50cnk+CiAgICA8QmFzaWNFbnRyeT4KICAgICA8bmFtZT5Qcmlvcml0eTwvbmFtZT4KICAgICA8ZmxhZ3M+MjYyNzg2PC9mbGFncz4KICAgICA8dmFsdWUgdHlwZT0iMiI+MDwvdmFsdWU+CiAgICA8L0Jhc2ljRW50cnk+CiAgICA8QmFzaWNFbnRyeT4KICAgICA8bmFtZT5NaW5Wb2x1bWU8L25hbWU+CiAgICAgPGZsYWdzPjI2Mjc4NjwvZmxhZ3M+CiAgICAgPHZhbHVlIHR5cGU9IjIiPjA8L3ZhbHVlPgogICAgPC9CYXNpY0VudHJ5PgogICAgPEJhc2ljRW50cnk+CiAgICAgPG5hbWU+VmlzaWJsZTwvbmFtZT4KICAgICA8ZmxhZ3M+MjYyNzg2PC9mbGFncz4KICAgICA8dmFsdWUgdHlwZT0iMiI+NzwvdmFsdWU+CiAgICA8L0Jhc2ljRW50cnk+CiAgIDwvQmFzaWNFbnRyeT4KICA8L0Jhc2ljRW50cnk+CiAgPEJhc2ljRW50cnk+CiAgIDxuYW1lPlNhbXBsZXM8L25hbWU+CiAgIDxmbGFncz4yNjIyNzQ8L2ZsYWdzPgogICA8QmFzaWNFbnRyeT4KICAgIDxuYW1lPjMzPC9uYW1lPgogICAgPGZsYWdzPjI2MjI3NDwvZmxhZ3M+CiAgICA8QmFzaWNFbnRyeT4KICAgICA8bmFtZT5Bbm5vdGF0aW9uPC9uYW1lPgogICAgIDxmbGFncz4yNjMwNDI8L2ZsYWdzPgogICAgIDx2YWx1ZSB0eXBlPSIzIj5DRlAvVmlvQmx1ZQpWaW9HcmVlbgpQRQpkc1JlZC90eFJlZAptS2F0ZS9BUEMKUEUtVmlvNzcwCkdGUC9GSVRDClBJL0xTUy1tS2F0ZTwvdmFsdWU+CiAgICA8L0Jhc2ljRW50cnk+CiAgICA8QmFzaWNFbnRyeT4KICAgICA8bmFtZT5SZWFnZW50czwvbmFtZT4KICAgICA8ZmxhZ3M+MjYzNTU0PC9mbGFncz4KICAgICA8dmFsdWUgdHlwZT0iNSI+MHgwPC92YWx1ZT4KICAgIDwvQmFzaWNFbnRyeT4KICAgIDxCYXNpY0VudHJ5PgogICAgIDxuYW1lPkZsb3dSYXRlPC9uYW1lPgogICAgIDxmbGFncz4yNjMwNDI8L2ZsYWdzPgogICAgIDx2YWx1ZSB0eXBlPSIzIj5Mb3c8L3ZhbHVlPgogICAgPC9CYXNpY0VudHJ5PgogICAgPEJhc2ljRW50cnk+CiAgICAgPG5hbWU+QXV0b0Zsb3dSYXRlPC9uYW1lPgogICAgIDxmbGFncz4yNjI1MzA8L2ZsYWdzPgogICAgIDx2YWx1ZSB0eXBlPSIxIj4wPC92YWx1ZT4KICAgIDwvQmFzaWNFbnRyeT4KICAgIDxCYXNpY0VudHJ5PgogICAgIDxuYW1lPkV2ZW50TGltaXQ8L25hbWU+CiAgICAgPGZsYWdzPjI2Mjc4NjwvZmxhZ3M+CiAgICAgPHZhbHVlIHR5cGU9IjIiPjMwMDAwPC92YWx1ZT4KICAgIDwvQmFzaWNFbnRyeT4KICAgIDxCYXNpY0VudHJ5PgogICAgIDxuYW1lPkV2ZW50TGltaXRlZDwvbmFtZT4KICAgICA8ZmxhZ3M+MjYyNTMwPC9mbGFncz4KICAgICA8dmFsdWUgdHlwZT0iMSI+MTwvdmFsdWU+CiAgICA8L0Jhc2ljRW50cnk+CiAgICA8QmFzaWNFbnRyeT4KICAgICA8bmFtZT5HYXRlPC9uYW1lPgogICAgIDxmbGFncz4yNjMwNDI8L2ZsYWdzPgogICAgIDx2YWx1ZSB0eXBlPSIzIj5saXZlPC92YWx1ZT4KICAgIDwvQmFzaWNFbnRyeT4KICAgIDxCYXNpY0VudHJ5PgogICAgIDxuYW1lPkdhdGVGbGFnczwvbmFtZT4KICAgICA8ZmxhZ3M+MjYyNzg2PC9mbGFncz4KICAgICA8dmFsdWUgdHlwZT0iMiI+MDwvdmFsdWU+CiAgICA8L0Jhc2ljRW50cnk+CiAgICA8QmFzaWNFbnRyeT4KICAgICA8bmFtZT5Nb2RlPC9uYW1lPgogICAgIDxmbGFncz4yNjMwNDI8L2ZsYWdzPgogICAgIDx2YWx1ZSB0eXBlPSIzIj5TdGFuZGFyZDwvdmFsdWU+CiAgICA8L0Jhc2ljRW50cnk+CiAgICA8QmFzaWNFbnRyeT4KICAgICA8bmFtZT5TZXBhcmF0aW9uVm9sdW1lPC9uYW1lPgogICAgIDxmbGFncz4yNjI3ODY8L2ZsYWdzPgogICAgIDx2YWx1ZSB0eXBlPSIyIj4xMDA8L3ZhbHVlPgogICAgPC9CYXNpY0VudHJ5PgogICAgPEJhc2ljRW50cnk+CiAgICAgPG5hbWU+U2FtcGxlVm9sdW1lPC9uYW1lPgogICAgIDxmbGFncz4yNjI3ODY8L2ZsYWdzPgogICAgIDx2YWx1ZSB0eXBlPSIyIj4yMDwvdmFsdWU+CiAgICA8L0Jhc2ljRW50cnk+CiAgICA8QmFzaWNFbnRyeT4KICAgICA8bmFtZT5QZXJmb3JtQXV0b0xhYmVsaW5nPC9uYW1lPgogICAgIDxmbGFncz4yNjI1MzA8L2ZsYWdzPgogICAgIDx2YWx1ZSB0eXBlPSIxIj4wPC92YWx1ZT4KICAgIDwvQmFzaWNFbnRyeT4KICAgIDxCYXNpY0VudHJ5PgogICAgIDxuYW1lPk1peGluZ1BhcmFtZXRlcnM8L25hbWU+CiAgICAgPGZsYWdzPjI2MjI3NDwvZmxhZ3M+CiAgICA8L0Jhc2ljRW50cnk+CiAgICA8QmFzaWNFbnRyeT4KICAgICA8bmFtZT5NaXhpbmdGcmVxdWVuY3k8L25hbWU+CiAgICAgPGZsYWdzPjI2Mjc4NjwvZmxhZ3M+CiAgICAgPHZhbHVlIHR5cGU9IjIiPjYwMDwvdmFsdWU+CiAgICA8L0Jhc2ljRW50cnk+CiAgICA8QmFzaWNFbnRyeT4KICAgICA8bmFtZT5NaXhpbmdEdXJhdGlvbjwvbmFtZT4KICAgICA8ZmxhZ3M+MjYyNzg2PC9mbGFncz4KICAgICA8dmFsdWUgdHlwZT0iMiI+NDwvdmFsdWU+CiAgICA8L0Jhc2ljRW50cnk+CiAgICA8QmFzaWNFbnRyeT4KICAgICA8bmFtZT5NaXhpbmdBbGdvcml0aG08L25hbWU+CiAgICAgPGZsYWdzPjI2Mjc4NjwvZmxhZ3M+CiAgICAgPHZhbHVlIHR5cGU9IjIiPjA8L3ZhbHVlPgogICAgPC9CYXNpY0VudHJ5PgogICAgPEJhc2ljRW50cnk+CiAgICAgPG5hbWU+TWl4aW5nRGV2aWNlPC9uYW1lPgogICAgIDxmbGFncz4yNjMwNDI8L2ZsYWdzPgogICAgIDx2YWx1ZSB0eXBlPSIzIj5NUU5lZWRsZUFybU1peGVyPC92YWx1ZT4KICAgIDwvQmFzaWNFbnRyeT4KICAgIDxCYXNpY0VudHJ5PgogICAgIDxuYW1lPk1peGluZ0tleTwvbmFtZT4KICAgICA8ZmxhZ3M+MjYzMDQyPC9mbGFncz4KICAgICA8dmFsdWUgdHlwZT0iMyI+TVFNaXgyPC92YWx1ZT4KICAgIDwvQmFzaWNFbnRyeT4KICAgIDxCYXNpY0VudHJ5PgogICAgIDxuYW1lPk1peGluZ05hbWU8L25hbWU+CiAgICAgPGZsYWdzPjI2MzA0MjwvZmxhZ3M+CiAgICAgPHZhbHVlIHR5cGU9IjMiPk1peCBtZWRpdW08L3ZhbHVlPgogICAgPC9CYXNpY0VudHJ5PgogICAgPEJhc2ljRW50cnk+CiAgICAgPG5hbWU+VXNlTGlxdWlkRGV0ZWN0aW9uPC9uYW1lPgogICAgIDxmbGFncz4yNjI1MzA8L2ZsYWdzPgogICAgIDx2YWx1ZSB0eXBlPSIxIj4wPC92YWx1ZT4KICAgIDwvQmFzaWNFbnRyeT4KICAgIDxCYXNpY0VudHJ5PgogICAgIDxuYW1lPlNhbXBsZUlkPC9uYW1lPgogICAgIDxmbGFncz4yNjMwNDI8L2ZsYWdzPgogICAgIDx2YWx1ZSB0eXBlPSIzIj48L3ZhbHVlPgogICAgPC9CYXNpY0VudHJ5PgogICAgPEJhc2ljRW50cnk+CiAgICAgPG5hbWU+UGF0aWVudElkPC9uYW1lPgogICAgIDxmbGFncz4yNjMwNDI8L2ZsYWdzPgogICAgIDx2YWx1ZSB0eXBlPSIzIj5wcmltYXJ5IG1hY3JvcGhhZ2UgYWxwaGEgPC92YWx1ZT4KICAgIDwvQmFzaWNFbnRyeT4KICAgIDxCYXNpY0VudHJ5PgogICAgIDxuYW1lPkdyb3VwPC9uYW1lPgogICAgIDxmbGFncz4yNjI3ODY8L2ZsYWdzPgogICAgIDx2YWx1ZSB0eXBlPSIyIj4wPC92YWx1ZT4KICAgIDwvQmFzaWNFbnRyeT4KICAgIDxCYXNpY0VudHJ5PgogICAgIDxuYW1lPlN0YXRlPC9uYW1lPgogICAgIDxmbGFncz4yNjI3ODY8L2ZsYWdzPgogICAgIDx2YWx1ZSB0eXBlPSIyIj4yPC92YWx1ZT4KICAgIDwvQmFzaWNFbnRyeT4KICAgIDxCYXNpY0VudHJ5PgogICAgIDxuYW1lPkFkdmFuY2VkPC9uYW1lPgogICAgIDxmbGFncz4yNjI3ODY8L2ZsYWdzPgogICAgIDx2YWx1ZSB0eXBlPSIyIj4xPC92YWx1ZT4KICAgIDwvQmFzaWNFbnRyeT4KICAgIDxCYXNpY0VudHJ5PgogICAgIDxuYW1lPkFuYWx5c2lzVGVtcGxhdGU8L25hbWU+CiAgICAgPGZsYWdzPjI2MzA0MjwvZmxhZ3M+CiAgICAgPHZhbHVlIHR5cGU9IjMiPjwvdmFsdWU+CiAgICA8L0Jhc2ljRW50cnk+CiAgICA8QmFzaWNFbnRyeT4KICAgICA8bmFtZT5JbnN0cnVtZW50U2V0dGluZzwvbmFtZT4KICAgICA8ZmxhZ3M+MjYzMDQyPC9mbGFncz4KICAgICA8dmFsdWUgdHlwZT0iMyI+PC92YWx1ZT4KICAgIDwvQmFzaWNFbnRyeT4KICAgIDxCYXNpY0VudHJ5PgogICAgIDxuYW1lPkFkdmFuY2VkTW9kZTwvbmFtZT4KICAgICA8ZmxhZ3M+MjYzMDQyPC9mbGFncz4KICAgICA8dmFsdWUgdHlwZT0iMyI+PC92YWx1ZT4KICAgIDwvQmFzaWNFbnRyeT4KICAgIDxCYXNpY0VudHJ5PgogICAgIDxuYW1lPkFkdmFuY2VkU3ViTW9kZTwvbmFtZT4KICAgICA8ZmxhZ3M+MjYzMDQyPC9mbGFncz4KICAgICA8dmFsdWUgdHlwZT0iMyI+PC92YWx1ZT4KICAgIDwvQmFzaWNFbnRyeT4KICAgPC9CYXNpY0VudHJ5PgogIDwvQmFzaWNFbnRyeT4KIDwvQmFzaWNFbnRyeT4KIDxCYXNpY0VudHJ5PgogIDxuYW1lPkNvbmZpZ3VyYXRpb248L25hbWU+CiAgPGZsYWdzPjI2MzA0MjwvZmxhZ3M+CiAgPHZhbHVlIHR5cGU9IjMiPlZ5YjwvdmFsdWU+CiA8L0Jhc2ljRW50cnk+CiA8QmFzaWNFbnRyeT4KICA8bmFtZT5GaWxlVHlwZTwvbmFtZT4KICA8ZmxhZ3M+MjYzMDQyPC9mbGFncz4KICA8dmFsdWUgdHlwZT0iMyI+RXhwZXJpbWVudDwvdmFsdWU+CiA8L0Jhc2ljRW50cnk+CiA8QmFzaWNFbnRyeT4KICA8bmFtZT5DaGVja3N1bTwvbmFtZT4KICA8ZmxhZ3M+MjYyOTE0PC9mbGFncz4KICA8dmFsdWUgdHlwZT0iMyI+OTlhZjA5ZTRkN2I5NGZmNzA1ZGYwMzA1NWIyZDkzNGI8L3ZhbHVlPgogPC9CYXNpY0VudHJ5Pgo8L0Jhc2ljRW50cnk+Cg==/@MB_WELLINFOS/d2lzIDEgMSAxMyBDaGlsbCA5NiByYWNrIDAgMzMgMCAyNSBwcmltYXJ5IG1hY3JvcGhhZ2UgYWxwaGEgIDExIDIwMjItRmViLTE1IDggMTg6MDg6MzEg/@MB_SESSIONID/84dd4710-057e-467f-bb40-4b70d6477f88/   56067                                                                                                                                                                                                                                                                                                                                                                                                                                                                                                                                                                                                                                                                                                                                                                                                                                                                                                                                                                                                                                                                                                                                                                                                                                                                                                                                                                                                                                                                                                                                                                                                                                                                                                                                                                                                                                                                                                                                                                                                                                                                                                                                                                                                                                                                                                                                                                                                                                                                                                                                                                                                                                                                                                                                                                                                                                                                                                                                                                                                                                                                                                                                                                                                                                                                                                                                                                                                                                                          Æiú5wÌ+2wÌ+2UÁ¨;zl>?>?R?Ö
>þSÊ=#í/?P:L³L:?D8wÌ«2wÌ«2UÁ¨;¦<ê>åk|>Âm?:Hß>' >t2?<øÐ:Ä£:YT#?]	8YÙ3YÙ3UÁ¨;-½>g.>£Z?Lzô=¸À=)`"?EX:Ôß:VÐ>ndÌ8wÌ+3wÌ+3UÁ¨;ã>ÑU:>yW?¡·.>~>Ø#?î»9vÒ9~ä>ù¡á8¿V3¿V3UÁ¨;ýU>ïP>¥½b?b ¡>7e>Ñ74?ÄÛ:®:ö!?ý9YÙ3YÙ3UÁ¨;¡¼g<¾B<^mI?çªÝ;vÀ­;{L#? ÅM¸¨Å9a±.¾:9èR3èR3UÁ¨;M¶>8e>¾ö?&Ó=µ=vg9?X:Ã@ :],?ü39wÌ«3wÌ«3UÁ¨;tÁ>ÉZ>Öc?Ä»><=»=Q4?=::¸j?¿Q:9FÁ3FÁ3UÁ¨;7lÑ>äCf>Ôh?-ñ^>mû>£=?d5§:Ä:r#%?L°9¿Ö3¿Ö3UÁ¨;>=Î¨<TN?w\<u7<Ä"?ÕJL8û¸8¾	>ü³9$9ì3$9ì3UÁ¨;^>®2>ê[?¼>Q>í-?3P:jÄi:ôä'?èIµ9YÙ4YÙ4UÁ¨;ÕÀ£>pA>X4Y?#>czÒ=W;)?¤Úþ9¨1:oL¸>0÷¶9!4!4UÁ¨;ü£g>0B>é÷N?Y	>bÕÜ=È?É:¦!:
Í>e.Ë9èR4èR4UÁ¨;·]>µÖ8>¤Q?k¦>»×=Ö,?*N:Osc:º
è>AYÎ9°!4°!4UÁ¨;L³=Çb=LfJ?Ýt.=¢=h>?	x8àt8þÔ?àã9wÌ+4wÌ+4UÁ¨;Øµ:>@;ê=ýL?S}I=¶A=©ñ!??þ·9{9×:;?÷ù9>64>64UÁ¨;Í»>Â\>ñY?J>kÌ]>Á¼%?Ë2:¿.s:E
?²ü9FA4FA4UÁ¨;[c>à7>Y|]?JôN>">è#?]u>:3æ/:8
?áè:ÍL4ÍL4UÁ¨;ßâz>Ð¶>´«S?É#=zo=£"?õèX:w;:Ü?§:¿V4¿V4UÁ¨;Ej>§'>d)Z?Ðå?NÛ>Kû5?å@:À6':è¨?üÉ
:\|a4\|a4UÁ¨;;y·>ã¡F>vl?_§>Ðá\>(¯A?Â!:øp:¸o
?e:$9l4$9l4UÁ¨;àÂ²>¼OB>Tk?|->wÿé=LV=?ò¸:;½:i)??Ü:ëõv4ëõv4UÁ¨;I>Ðõ=zR?¹=>Í=Æ ?«t?:ìÌ*:´z?:YÙ4YÙ4UÁ¨;×Ã>ÞW5>rY?N@>e®>(Ð'?2S:w{8:ß?cª(:½74½74UÁ¨;CôÝ>){>·:b? Ðm>,$>2j9?M­g:xq\:Ù?à):!4!4UÁ¨;}ây><R>¦W?¯>bO>^»&?úõN:µÇ":¯½"?mã1:ô4ô4UÁ¨;òLa<ÃQ<Þ7I?f§¨;Òî;E?d¶²28¬#½SÌ3:èR4èR4UÁ¨;¶|T>©>)P?´b=¼l=¶"?n³Ô9HzÛ9vø>¿;:L±4L±4UÁ¨;Q>ÿ7>N"[?Ú4ê=6/²=k>(?z4:õ#':7
?-bF:°¡4°¡4UÁ¨;f<v1<êÜN?Ü.<q<=Î?ÁC19¶@9zë>ÕÓG:n¦4n¦4UÁ¨;,>/>ÕBP?^=o9[=)«$?¦û%:¿:SÕ?+RK:wÌ«4wÌ«4UÁ¨;tA>
â°=îU?<i«>kÑ>,3?Ëè]:üÿA:j?_:Û*±4Û*±4UÁ¨;<°k.<è«J?"è;4å½;Ïx?zå©·Ó6ÕÀ8f:>¶4>¶4UÁ¨;c>ÒO>>ÒøU?äÒ=`Ì=L)?¶VS:Ñc:F{í>Hýf:¢ç»4¢ç»4UÁ¨;¢v3>æþÔ=²W?çN>nMX>ßµ0?Æ^J:Ð¯::ÒÀ
?Sýv:FÁ4FÁ4UÁ¨;I>,C8>ZâS?çqß=§=í¿*?×V:hg:Ç«í>:j¤Æ4j¤Æ4UÁ¨;¼G£>¶ç1>ôj?&1ç=Eé£=O4?Ú^:5
E:5?Oº:ÍÌ4ÍÌ4UÁ¨;«B>Â/Þ=Ý4`?ýËþ=y#¬=¯v=?¯:Æ:Ú]?ÖC:1aÑ41aÑ4UÁ¨;XI>9æ>4ST?BO>`>ke?´k|:³§H:!?ès:¿Ö4¿Ö4UÁ¨;(o>4>@Q?@ìo=X>=	W!?r£:ìË9<A%?dÚ:øÜ4øÜ4UÁ¨;7+=øM=pÔE?§ßP<64<V?¦G¸ôºN9¼;÷½Y:\|á4\|á4UÁ¨;÷²¿>FW>¥c?dO>DB>êå8?{:Ë¼r:ô?Áh:ÀÚæ4ÀÚæ4UÁ¨;kY>[;>1X?³!>8{ë=Á¥/?ç¹:#:ôn?ÁB:$9ì4$9ì4UÁ¨;¡>rK#>áV?ã=NÝk=t,?E¦$:è!:´*?ùÒ:ñ4ñ4UÁ¨;±>\_*>º1S?l'É=Ú.=Æ¿!?ÖY:ÎG+:§"?Ì):ëõö4ëõö4UÁ¨;'9>õp*>öU?S¸=ea=>-?¡Æ4:=y:JÅ? ¦:OTü4OTü4UÁ¨;*>%«<>iR?Î>Hñ=_¾ ?2Ã-:²H:¤¤Ý>=è¦:YÙ5YÙ5UÁ¨;/ä=7=PG?{`S<É¤<¡+?^Çª7@LÑ8ÉâÐ=<¨:55UÁ¨;õÒ =öÐ<{dE?¼¨k<\ID<×¬?.I4ºÎ8ëG;r¡¨:½75½75UÁ¨;ú8J>qú=òµN?^L=1!=H"?â¥è9øÝ(:pX°>ãI­:ïæ5ïæ5UÁ¨;N-q>®>>¾§Q?iÔ="  =7D)?,@:Ù:Ó9?4¯:!5!5UÁ¨;äË>áQ>«Áw?ºU>¾>VÚ<?·wÐ:::[WK?õñ°:SE5SE5UÁ¨;>È>7>4\?ÇßM>o>¿ß(?µ: l:¥æ?@Ø³:ô5ô5UÁ¨;Rh,>V¯×="¢L?´ñ<RÉ<ìo?/:17:¿v×>¯p½:¶£5¶£5UÁ¨;Þ>³ß5>BX?ðï=²=¶o,?wg:åx:×î>éê½:èR5èR5UÁ¨;ÑX>p,>`AR?G©>Må=¼#?fa:ôán:9ñ> ¾:55UÁ¨;®>G6!>)³]?¹Ò>äÔ=S-?C:X¶/:ª"A?Ç¾:L±5L±5UÁ¨;¢H=W:+=·GD?WN<hü.<l±?äIñ7[O9ÏÇ= Ä:~`5~`5UÁ¨;ñd>þ¢>6
X?Î>|Ç=/Â3?ØÐ?:b®:_ñ"?$,Å:°!5°!5UÁ¨;"ÈÉ>Êgb>](d?wÝT>X>l®1?±5 :¼:ë«?£¥Ë:á¾#5á¾#5UÁ¨;#o>gÎ>O?^¨²=<=â!?þ":kò9n ,?HÞË:n&5n&5UÁ¨;ã&>@Ï=[èM?ëdi=æ,=1-?0®9ëj9ËÑ=?;Í:E)5E)5UÁ¨;º>õþ>NþU?F>àä=%?,pU:þ37:å?:êÓ:wÌ+5wÌ+5UÁ¨;Y?û>x?cÖ>+>ÃL?<;	öº:å0S?õ)×:©{.5©{.5UÁ¨;]§>hyJ>8S?x>	>®÷Ï=.ñ(?l:9P«96-@?ýÙ:Û*15Û*15UÁ¨;vy=Ì.=z»H?»t<¿B<ËÇ ?<Ü·2µ9·Ù½òà:
Ú35
Ú35UÁ¨;ü%®>WÀS>R?,>ÁÂ»=D{1?^+ :Ë5:á>åéâ:>65>65UÁ¨;=Qè¬<:E?ÚAô;\DÓ;Ûü?×7ú·Go9/õ½\ñæ:p895p895UÁ¨;=<¶<R¤I? m|<²¡H<£!?Út¹ü¢8'Qw¿ÿÇç:¢ç;5¢ç;5UÁ¨;Gkò<æ<ºÿI?²<,ûá;ì?
Ë·E8XÙ6¾Ðpí:Ô>5Ô>5UÁ¨;(zg>hê
>ÇP?`y¥==|g#?Áû9¶â	:f´é>p¬í:FA5FA5UÁ¨; >Û¾'>B¬_?6t>y½=E©5?éH>:°.4:;-?õ%ü:8õC58õC5UÁ¨;ï==êI?
<	©b<Lì?=­8JWÇ8ÙM>=N;j¤F5j¤F5UÁ¨;òù>>Yl?ÎÇÄ>j>¡_(?a9é:º·:ë{"?ùw;SI5SI5UÁ¨;ÌBa<{1<ªöG?0Û;^¾;Ë`?ñæ¹¼q-8ÔÇ¿F;ÍL5ÍL5UÁ¨;»q>;O>ÚX?M@¥=u=Õ%?·=¸9ªÿ :z>W{;ÿ±N5ÿ±N5UÁ¨;ª5L>þ6ú=_îP?jI¡=¯Ä|=OY#?²:yÿO:Û!?[ð;1aQ51aQ5UÁ¨;3y]>u<>ê`V?°»d>©&<>´?::)j:£.?óW;cT5cT5UÁ¨;¥>imF>U?Wåà=nE«=(?Ê(W:BB;:??-Ò;¿V5¿V5UÁ¨;~µ>Þ >^V?Âq>X²Æ=Ú¨3?Ñ:Ïhf:e?Y;ÇnY5ÇnY5UÁ¨;3"=7¾%=ôèE?¸èn<T<>?¸{99°9Åø.?#
;ø\5ø\5UÁ¨;#S>ør>ËV?KS¼=£=²÷?û(:öÓ9nL?EN
;*Í^5*Í^5UÁ¨;G+> Ö=IiL?ÿ!#=ÚE=µ­?Gf:ÈùÙ9Ý?üg;\|a5\|a5UÁ¨;»h>ÛÞ>±T?mô=ÔªÂ=Í· ?ÑÚù9^jÌ9õs?È;+d5+d5UÁ¨;Ã%<¾!<îéN?ä	Ë;º±;T?«L¹Pðu8ô¿8¼;ÀÚf5ÀÚf5UÁ¨;Wp£>Ñ@>8Y?Û/>ãXï=ôû%?~s::¸R?Ã;òi5òi5UÁ¨;¡º=2Ç'=ñE?Þ<­ä;íË ?C¨8ÞK8ÛL?ã@;$9l5$9l5UÁ¨;¨>yI>¹U??y>[Ó=½ë2?¬Àk:Hå0:*?}Y;Uèn5Uèn5UÁ¨;wÍ>Ö!$>z"O?=¥Ñ=¯Z¦=cO!?ÄC:ÆÄh:ÙM×>ñ#;q5q5UÁ¨;íó0>¯èÒ=ÈÈV?Ø>¥ ¥>+q'?ZDÛ96
£9$,?K(;¹Ft5¹Ft5UÁ¨;{>^>Ù¹V?_°»=«=~õ*?Ìt1:néÿ9s1?6*;ëõv5ëõv5UÁ¨;õßj>Ñ
>×ýS?ÌG">5`÷= ð'?iò:êm:$?ðV0;¥y5¥y5UÁ¨;M10>û§Õ=S?°óm=þ?==ð ?Ú¹9oÓ9 á>]4;OT|5OT|5UÁ¨;9W·>\<>-y?ü»f>0$>à3?E±:Ý:÷É%?tó4;55UÁ¨;pä<<¹êJ?À9=ªÑì<?¾F 8JgÔ8q,Á>5;YÙ5YÙ5UÁ¨;ÛJ>`ß">¨Q?Ü+=5BK=D+?8V:¢H:ß?ÿc7;ò05ò05UÁ¨;²8N>_ù=
´S?Ø=!óZ=H´&?-Ýp9Só9Öh}>%×8;55UÁ¨;`Íz>kX>¹R?M=Ö=ýß¨=eb"?³7:Ýk7:ÿ>:;$à5$à5UÁ¨;e
i>Y>P?8È
>
Ö=c$)?Ú÷7:ñ
:"$?lü<;½75½75UÁ¨;b¢>T¸7>­Db?^d>«;Â=
G?h¹Y:':dÁ&? ?;V5V5UÁ¨;=y¨.=æF?¸e7<ë<È#?¥)8¨r8+%>R!@;ïæ5ïæ5UÁ¨;8µ>ÚR>N\?×²>~jË=ÿÆ*?|Ð5:
n?:'$ó>Rp@;>5>5UÁ¨;,æ<ß<ÃW?YÍ<}B<Á.???9ô<*9Üpã>x§@;!5!5UÁ¨;r>T­=Ó=N?>Úã=!?Kæ	:ª¢:bí>>iA;ºí5ºí5UÁ¨;Áì>Þÿ >ä-P?jòu=;C=b!?bð:½#:2ÿ>}J;SE5SE5UÁ¨;ýc>[ª>¿O?k¯=
=àé(?{´#:=/-:Éüñ>/L;ë5ë5UÁ¨;J§>YîF>EêV?à=ã¤=¹.?O:ß±_:þ?!ãL;ô5ô5UÁ¨;ýÎ£>Þ½->1]q?ïø¡>3:>S?^?¡£=!¿ª=¢uô>cM;L5L5UÁ¨;À&w>lÎ>wZ?P1>7>Øi+?AÇÒ:µ&E:ïØ?©P;¶£5¶£5UÁ¨;*ö=Ç9=öI?,
c<É4<^!?2Z7m.9Os =(/Q;Oû5Oû5UÁ¨;bÕ>±E7>«?½\>*V>ï4?*o:õM:ßò?>Q;èR5èR5UÁ¨;û!Ï>k>ÚYÂ?	~>Ð>>õY?sÓ:hÿX:`ty?ãER;ª5ª5UÁ¨;<6=$5==FH??O<0¡)<7<?¤¹¨`õ8rW	¿©iR;55UÁ¨;m>Ãæ¦=_?³y>
ãF>¯<?¼£:Ü4:;T:?1´R;³Y5³Y5UÁ¨;y=>ø8>ÃÚV?·ç>*µç=@,?+i:Ô5[:ù"?ñÚR;L±5L±5UÁ¨;IÁ?Á=>)¾?·ÿ>´>bW?FQÕ:=oT:2?æãV;å5å5UÁ¨;LN>q¶ý=¶(P?¹â=¹)W=­!?&éÙ9(¢°9é?þ#W;~`5~`5UÁ¨;ü³>ÕÑ>\¤? ×*>Î=Õ£?|
s:É¡T:P?ê/W;¸5¸5UÁ¨;æ9¬>cmÉ=-ãÚ?¯ >)>ßh?v;T:Ó[?ûX;°¡5°¡5UÁ¨;Áû¶>ÓX>¯ÚX?·[>Ð
 >/?òG:¯â:K"?HY;Hg¢5Hg¢5UÁ¨;}±>ÇÝ0>¨s?
þ=¹Þ°=Ð98?F5â9ù
A9ý?ÞÃ\;á¾£5á¾£5UÁ¨;â¸>m¹0>GÈ[?Cu>âÜ=ªq-?Ëy:ízF:ôú ?n^;z¥5z¥5UÁ¨;nl>¾:+>Qç]?Ö¶Ô=~÷=G+?ß?:bê	:äÌ1?É`;n¦5n¦5UÁ¨;å>xú)>L@^?½> ½3>nUA?³±:Í¤:R"?pc;¬Å§5¬Å§5UÁ¨;á(H=¨=g#G?NU9<ÁD<@Ç?
Ê·¦c9á6c½Ã:d;E©5E©5UÁ¨;ÖÛÖ>6Ùu>»_?=Õ=z3=9V4?bÜg:ªZI:d?bÅd;Þtª5Þtª5UÁ¨;"Á>Û">@R?Ð=¡=K]%?øµÌ9,W9'?Úe;wÌ«5wÌ«5UÁ¨;ÒXÍ<ÕÕ<ëïB?F|<L<Çã?cG¸²8ª8Òî¾¸|e;$­5$­5UÁ¨;¯Ü>N1@>S?r¨d>ï@%>d1?#º:÷·:¡À?ÁPg;©{®5©{®5UÁ¨;ub\>	>©¾M?ÅØ=ÊÀ®=ñÆ?×¬9c	:à¡>¶l;BÓ¯5BÓ¯5UÁ¨;Ü:l>á>=µP?9*g=ë_4=á
$?:]:¯-:ì>÷§m;Û*±5Û*±5UÁ¨;a>fj>--S?¢Ü>'bÔ=¼?¯:ic:	¶?bn;t²5t²5UÁ¨;ÔÒæ=H=ÓH?«<Kø^<ß?V¡5obx9lH&;(o;
Ú³5
Ú³5UÁ¨;û>ì¾=TÝN?°Ë=Ý¢=	?&L:)(:Õ?²Ôq;¦1µ5¦1µ5UÁ¨;í>§í->T¯T?(..>ês><'?û]:I':Û>^»u;>¶5>¶5UÁ¨;¥Ó¶>ÆX> #X?Ìñ>FØã=7/?àxË:Åþ»:¬
?vèv;×à·5×à·5UÁ¨;Õv>âÛ>B*Q?6Oª=
=võ*?*å:::¸?gw;p8¹5p8¹5UÁ¨;"Üw>VJ>. M?Ö=Kg=qL)?>
:ØÐ: Ù>Âw;	º5	º5UÁ¨;(ôy>Ôµ>¬ãR?®s=ÙÀJ=s<'?½ª
:ìë9Ñw?Öz;¢ç»5¢ç»5UÁ¨;4Ò§>ÜÈ<>c?ÂmB>+n>èÍ(?ïZ:ã_:6?|;;?½5;?½5UÁ¨;ÐÕg>wÐ
>,ÆU?¹â=°ÿ«= (?Ì9ÉGÀ9Ò(?p;Ô¾5Ô¾5UÁ¨;,S>>gìO?*Æ=v=ÇÙ*?4B:½¢9ÂI?7 ;mî¿5mî¿5UÁ¨;3xÝ>]ß;>Ýã?JÍk>Ð[>éJ?Ø2:ä:	Ö?)©;FÁ5FÁ5UÁ¨;~ªõ>yL>kÉ?Y·×>¹íK>f?í»;LF:âgs?ùÆ;Â5Â5UÁ¨;P^>iù>R?Ìâ=ñ¯=Px$?u:+,,:{è>\;8õÃ58õÃ5UÁ¨;¯2v>C>
÷N?Ù¹=D¬=Ðá?HJ::ì¸0:î?Eq;ÑLÅ5ÑLÅ5UÁ¨;Ã¢>4q$>
P?D»=Õ)=lá"?
cì9¸ï9ý>6É;j¤Æ5j¤Æ5UÁ¨;qf>®û>ÄßP?è=ïÄ]=m·)?áè:Ñ­/:7"Ã>bL;üÇ5üÇ5UÁ¨;ºp>»m/>t^?gý>·á=Ç
2?Ò:È:l?B;SÉ5SÉ5UÁ¨;ãÑ>o­1>bR?Ç>½«â=j+?q.:^@F:ÙÁà>;4«Ê54«Ê5UÁ¨;gí>6%>R?¤=n=`$?>7::Ð: ?;ÍÌ5ÍÌ5UÁ¨;\G>ô=ï_Q?]ÔÉ=<=?%?29£¥È9cñ©>¤;fZÍ5fZÍ5UÁ¨;±¡¨>ÃÒ?>a?iH>Ø>¨7?$@`:3$:ïÏ.?+;ÿ±Î5ÿ±Î5UÁ¨;>´>
N>5__?³û§>O@k>Ì6?ö±Ï:é¼:vÎ+?(;	Ð5	Ð5UÁ¨;ò«>
H>d	\?ðä=F¬ª=×h+?¡ì:h¢/:£F?¤Ã;1aÑ51aÑ5UÁ¨;-D@>`Ìè=ªmS?æcg>Åâ0>ép'?Á®:v:é?+;Ê¸Ò5Ê¸Ò5UÁ¨;È>L3>[S?h©=A=`Ã'?lô':!:z? Æ;cÔ5cÔ5UÁ¨;ì¾>2$7> U?*Ï=L£=b"?þ¡=:sJ+:Ó´
?'`;ügÕ5ügÕ5UÁ¨;Ï´>ZjR>Âú[?.>Ýkõ=6?gäX:smJ:x%	?¾;¿Ö5¿Ö5UÁ¨;õf^>$Aí=hùo??ã Y?²³.?á*4:k,:ê³%?!î;.Ø5.Ø5UÁ¨;U¹k>@>U~W?ÍôÂ>Ò> ?¦N:®9:_?A;ÇnÙ5ÇnÙ5UÁ¨;Wm>\>)R?$+W=¾=s1?ÁÉ9¹oÓ9oô>EN;`ÆÚ5`ÆÚ5UÁ¨;Ûm>Ó>f¯R?ðZc=p(=s,?bü9	Ò9£v?;;øÜ5øÜ5UÁ¨;ÚZ>`d>uS?AÄ\>!¦3>ßK?¹Ê:æ±:Xl?Á;uÝ5uÝ5UÁ¨;1+>¤>ÄU?¹>ÖªÐ=ÃÔ"?±ß:¿e:Ë?Øô;*ÍÞ5*ÍÞ5UÁ¨;·>i¦$>
ÁO?µD>DÏ>Æ?¥r°:³C¹:/Ñó>vY;Ã$à5Ã$à5UÁ¨;.E=è9=þíH?2"D<t<ËE.?y%±8/9#>T[;\|á5\|á5UÁ¨;3>ø_2>ÒèP?½=³)={â-?§:J):eË>#;õÓâ5õÓâ5UÁ¨;u)>òÐÒ=â<M?Bç=yu=Õ"?qì9Âá:¼å>34;+ä5+ä5UÁ¨;b¦>­H>mAT?XÇq="Æ6=vR)?û9îä9gëè>¸X;'å5'å5UÁ¨;N[>¨#>z e?4´0>î=¢=?a:µ&:îýô>ó;ÀÚæ5ÀÚæ5UÁ¨;´>ÖDN>¡`?õ6>}ðÿ=°7?5z:ÔØW:ËL?Ú0;Y2è5Y2è5UÁ¨;£U>ù>NÝO?G='ÄS=`}?÷á9þÖÖ9h¹ >or;òé5òé5UÁ¨;¬v<cÄ%<Ge>?]<^O<§?À!¹{å^9Eó¸¾#ñ;áê5áê5UÁ¨;1£>ôBE>÷=T?>Ü=¹=Ç0?UÚ:§ì:9Wü>éP;$9ì5$9ì5UÁ¨;>øÝ >[T?zL=×6v=Æ"?³c:,è:Bñ>c{;½í5½í5UÁ¨;p >ZH?>0¸V?ÕtÖ=t =+?bÈ{:¼çw:?eð;Uèî5Uèî5UÁ¨;ÔÇ>GÏ[>)»h?6>s*ù=(;?1ü:¤åÞ:Ò?ô¬;î?ð5î?ð5UÁ¨;Ð]>ó,>eR?Õ6>,éÊ=Â!?Tød:ELx:ì>};ñ5ñ5UÁ¨; Á>\>°`?}>á
¿=30?·ÏA:Þ½:É|#?; ïò5 ïò5UÁ¨;-tÉ>àÆ$>¯}?>#,é=·F?\¶:h:@SI?S;¹Fô5¹Fô5UÁ¨;Î/ï>Bã>×"h?újM>E>¡q6?%Òá: ¦:ªx-?`k;Rõ5Rõ5UÁ¨;Áô?>sà=áïZ?}>¥Â=çëC?î:lgç9ÅÝ%?=;ëõö5ëõö5UÁ¨;ÙH>J«ó=õ²R?7´=ùô=D= ?)¡ô9«ñí9¯?ã;Mø5Mø5UÁ¨;C>.î=A"R?¯Ø=ùm¦=&&?(}99CÎ>M³;¥ù5¥ù5UÁ¨;
¯=ÍÖ?=ê¾G?°1<Dî<t.?U8
C9ÞU
>­Æ;¶üú5¶üú5UÁ¨;´f>T>[ÌR?Ìº>Ê=B$(?_:{x=:Eè¶>}Ñ;OTü5OTü5UÁ¨;Û>ug¿=Ò!S?äJ)>>T?ñ=:û]:Y%?H ;è«ý5è«ý5UÁ¨;û=¿Ç,=>F?Z{<h<ÈV
?¸
9Çòa¾dÍ ;ÿ5ÿ5UÁ¨;K+­>Y¨P>¢uT?H>¤òî=eÀ?¾£:Þ¥:Ñü>å¡;-6-6UÁ¨;»p>Á±ð=J?ã¿=#=MÍ%?ÎX5:7:àý>Nï¡;YÙ6YÙ6UÁ¨;5n>ub>}?Úm>¬g>OX?7ì:¬:Õj?Y£;&6&6UÁ¨;³PS>>«cN?|=9ëa=ü ?<í9Ï:¦À>V¥;ò06ò06UÁ¨;pV°>õ->û¿?
ø^>×>3jF?§I:V`:fJ(?¢Z¦;¿Ü6¿Ü6UÁ¨;Ã@>é=#CS?¤
>p¸Õ=ú&?n":¢\:?E¼¦;66UÁ¨;Mjx>B">¤O?*kà=HÒ²=m£ ?FbK:¶¦I:?q´§;X46X46UÁ¨;º>¶ô@>bww?u5>Hö=S<?ÁIf:YJ:;¬?:¨;$à6$à6UÁ¨;÷Þ>U@>ë¶S?m3&>)ÿ=6Ø&?«:1:Qn?Õ¨;ñ6ñ6UÁ¨;'¯n=9=ªdG?z<îúý;Y¨?§	k8BO9µ	>>H©;½76½76UÁ¨;b¤=üT=ºE?<2²<XZ<s¼?M·9'ú8?S«;ã6ã6UÁ¨;´>*¤=z/H?)×<i®<`è?³<9vç«9>½«;V6V6UÁ¨;½K¹>è[>í´W?#X>)y/>ù©?Æ:
s/:%Û:?¥«;";6";6UÁ¨;»$Î>¾¾S>G:y?§P(?#	Ú><E?æyY:@:Ïv4?Ü9¬;ïæ6ïæ6UÁ¨;2lå>Ê½>üd?³:¡>,ÑV>#@?×":4cf:	~?E¿®;»	6»	6UÁ¨;Â->2>ÝS?\*×=ÂF=à®3?u(:­n:ÎÎ?iÐ®;>
6>
6UÁ¨;bð!>æ#Ê=VM?±=ê_=])?;J9dK9d8?ú¯;Tê
6Tê
6UÁ¨;wu¸=°
n=î_F?¡_<%B<T"?TZ8IUÜ8í}>.±;!6!6UÁ¨;¿?&ês>eS?(êÚ>ÒôB>ãº?Ø×::,`S?á±;íA6íA6UÁ¨;¡d=
õ=G?@«L<}r2<Ï?P8Î;K8Ä¾0?þÅ´;ºí6ºí6UÁ¨;ô<<_óP?óÈg<V7<·"?nw¸+}¸8£««¾kù´;
6
6UÁ¨;*IE>uWõ=BÛM?Ó=äÁ=§ú?7Ø½9ðÊ:&þ¶>íµ;SE6SE6UÁ¨;n=;9=sH?«Q<G5<ÏÄ?%×¸¾Ð9ÒÛ¼¾¶;ñ6ñ6UÁ¨;	Êf>oH>\]Z?åç=¦Ñ§=Tß0?2:Ç:ã¡?¤·;ë6ë6UÁ¨;ý+i>Ð>ÈN?þÒ¨=Y=ñ$?8¬°9y¯±9{þ>º;¸H6¸H6UÁ¨;£C>M^;>üY?¾ø=#¢¾=f'?:Îp:æ%?S»;ô6ô6UÁ¨;G	¿>´F`>ëZ?âh5>NÉý=÷ý6?¡é:z_c:F©'?EÅ¼;Q 6Q 6UÁ¨;×¤>WE>?U?r0>ã>-?Æ½:<>:þ½>?VÏ½;L6L6UÁ¨;Þ>@S,>UU?fÇj>Ú¾4>èC&?Ö|s:1Íe:?îç½;ê÷6ê÷6UÁ¨;DÑ>{²l>b?Cî=?µ¡=±<?P¹::¹}$?K¿;¶£6¶£6UÁ¨;ß>2×5>fT?ÒðÞ=Â¡={i0?y+7:OD:Ýî>¥¿;O6O6UÁ¨;Úú®<Å^<DI?F=1<e/<B?j`¶8#á¼Ê¿;Oû6Oû6UÁ¨;ÝË>Él>%½Q?>ÙV>o$?äô:Ék:[|?R!À;§6§6UÁ¨;Gÿ·=öÔk=»G?÷Æ<¿}<É?f~ý8¬t9Á.â>{~À;èR6èR6UÁ¨;vÉw>
>P?@ÇÊ=o¯=Ù"?¸Á:ÏD²:ª
?¢µÀ;µþ6µþ6UÁ¨;3^>®>f¯S?fíß=º¨=Uà)?Â!:Ó¾:!½ù>ñIÁ;ª6ª6UÁ¨;!ë>§=>WvR?>´ü³=W·9?cÔ:F#M:Å ?úÃ;NV6NV6UÁ¨;Æ)>gt>S?m>bæ=t2'?`::©o:D?¿Ã;66UÁ¨;ÉX>è1>FxT?=úÿ=EÆ=é@%?pÙ9ßÙê9´í>·Ã;æ­6æ­6UÁ¨;Äà>mÃ¹=zMQ?@õ=L³Ä=Ã?ïÛF:æ@:¢&?¸ZÄ;³Y6³Y6UÁ¨;iÈª=KØZ=/ÇG?&bp<Z´D<?l?÷s7óÒ8w=-uÅ;66UÁ¨;0>«Ü=mùL?µ2=ðWç<¤?é¹8p219SK>¯Æ;L±6L±6UÁ¨;±>çì'>É1V?Ô¨2>J>Ê'?á×:K):lP?w5È;]6]6UÁ¨;USu>M>Z½S?Ú¹==¯.?]ì:»Á:x?gÉ;å6å6UÁ¨;Z¨>¿6.>#¡Q?ï09>,y	>øm,?·CJ:¨%:HI?~É;±´6±´6UÁ¨;U>þû=uX?F>¬0>-C?'Ã;q[Ù:S5?5ÁÉ;~`6~`6UÁ¨;Ve2>ô¹Þ=üM?ã,5=¼=;Õ?Åt
::*Æ?$/Ë;J6J6UÁ¨;®`À<¦<ÚÜ ?l_O<¨¼;²?Æo8C8,Ñé>=FË;¸6¸6UÁ¨;2ë>3"p>ß¼z?Òzf?<$?	N3?MY:x/:}??OÌ;ãc 6ãc 6UÁ¨;j>²=[V?u^>0ó0>wë ?ÏO:¡:èý?§Ì;°!6°!6UÁ¨;t=>2í=$yL?/=<_=Gë?:À: ø9#?¾Ì;|»!6|»!6UÁ¨;R+\>ój>`N?°OÂ=I=#?÷+#:ú¾!:× ?Î;Hg"6Hg"6UÁ¨;¦>Ç=>(êU?#+>Qû=3å.?":êmJ:ÛÁ%?º]Î;#6#6UÁ¨;ÂE<><C?[&×;¬M;ìö-?ó8Ã9pÏ=ïÚÎ;á¾#6á¾#6UÁ¨;­c>5>(pQ?û¹×=º²=,?Õ.!:h:ð?ÑÑ;®j$6®j$6UÁ¨;º=·æl=pI?tiO<Q&:<Í? ±g·Yª*9+Å-½%öÑ;z%6z%6UÁ¨;u(B>rËñ=M?²=ÛO=?Y?­ÉE9{Û9Â` >5Ó;GÂ%6GÂ%6UÁ¨;×ë>Ê>Òq?|Ê1>Ç#ð==?n:«0_:^Ò?hÓ;n&6n&6UÁ¨;ïÙ/>¡£=Àÿ@l®>mìï=QØ!?¤X:PVV:ø*?ÇÔ;à'6à'6UÁ¨;³>&#*>nµS?öã>%Ñö=Å°!?Ð:c4:ü}<?Õ;¬Å'6¬Å'6UÁ¨;+à>à°)>S?Îö=J¡·=Û+?D:¯ä:B?Ú8Õ;yq(6yq(6UÁ¨;
9>E(>dõT?Ht&>hòþ=L$'?àøP:f>:÷Æ?ØÖ;E)6E)6UÁ¨;Ã}>öh!>c?Ø"?osº>Ðî/?,á9ôTÛ9Òh?E3Ø;É)6É)6UÁ¨;W¹<}«j<ÑI?F¶m<þ;<ëÙ!?GØa·=Ö9½bÊ¼C\Ø;Þt*6Þt*6UÁ¨;Òÿã=y[=0M?ÿ}¨=©ï=Ä§?j9Ò¤²9ËEÙ>¬Ø;« +6« +6UÁ¨;rÒ&?[¦[>ÿmÂ?âò>ç§c>¸?±Å::F9?HÙ;wÌ+6wÌ+6UÁ¨;Ïy=Yo«<KÏH??ï;mP×;q:?-D¸Ýù8i¥¾sÉÙ;Cx,6Cx,6UÁ¨;àý³>,ïY>nS?{å>
¿=ÚÀ4?ÿ:ï*:?éÙ;$-6$-6UÁ¨;x>'.> wR?c¤>ìÌ>V#?]Ì:ÚË::c 4?»Ú;ÜÏ-6ÜÏ-6UÁ¨;0À>±b>íX?pw>ÞîÜ=ó/?gQ®:¢Ü:t?gåÚ;©{.6©{.6UÁ¨;`ÇP=
¦=¶E?üy6<Õ©<B?5.µ·ü9#+½UÜ;u'/6u'/6UÁ¨;Vq>	>¢S?åHø=°Ã=]g"?q*:£ö:?9Ý;BÓ/6BÓ/6UÁ¨;`>[>¹>®fY?±Õº>s>[I+?Q\n:¬ïU:?7Þ;0606UÁ¨;0Ü<X<
]S?6+}<±:<-?±"7Ì59¼<Á¯Þ;Û*16Û*16UÁ¨;¾>ä@>1KQ?üPØ=ï¢=µ[*?Q
:Ee:tö>OÎÞ;§Ö16§Ö16UÁ¨;¤zl>]>I¹P?J¾¸=Î=M#?]K:C]:Áë>zß;t26t26UÁ¨;Õc>h©>_ÏP?*>?>µí?è
:Àk:Ý>xà;@.36@.36UÁ¨;Ð¬>qºG>¯,]?sy2>OØ>@ð/?7O|:È{P:Aè?aà;
Ú36
Ú36UÁ¨;ÿ->Â!Ñ=§eT?¦Ö>Êï=¦Ä)?G/G:äà\:QÛæ>ÄÕà;Ù46Ù46UÁ¨;vD>°$>U?C¸3>Ù>wÝ+?I%:Ça/:Cñ>v£á;¦156¦156UÁ¨;¤9e>xâ>ÀQ?í0§=>=F<?k§9%9~Ç?è"â;rÝ56rÝ56UÁ¨;Y·À=Û3w=G?(I<<Þ§?q¸Â"8E¿Aã;>66>66UÁ¨;§{?N>«$©?Ît>¤ú=Êjz?Þõ:¡N:íä?pã;576576UÁ¨;æq>>þN?Í©¸=ly=(?ïî:B	Ø9´Ñ%?èqä;×à76×à76UÁ¨;ßk>+Î>jW?, >é=÷/?a::Z`|:Ï=?p¼ä;¤86¤86UÁ¨;sÞ>G¼=ÁS?.>ð0÷=¹4?äë9Y:Ä,×>Lúä;p896p896UÁ¨;yä>±E>æüc?Q
(?fhÝ>dKB?ÇGý9%ô9ãÉ?ÉJå;=ä96=ä96UÁ¨;¨'q>sÜ>ñS??ï=¤§¶=l'?{tE:¸=:n´?Æå;	:6	:6UÁ¨;¼W=i5=[F?Â6<"c<Ü?Ï2Y¸"8aµ¾ðæ;Ö;;6Ö;;6UÁ¨;rò=kò=HH?j´®<Ð*<¯ ?xü8]9Íð>àç;¢ç;6¢ç;6UÁ¨;ºll<<¥I?ÿ<ä~g<b'?ý8¡?9()>dè;o<6o<6UÁ¨;C-s<êÆ<ÒM?.n<Õ%1<z,?ô/¸Óm8g½¾¦ê;;?=6;?=6UÁ¨;~³×<Ù0<.@I?Ò`<G><=?½º;¹ð¸À6^yÁñùë;ë=6ë=6UÁ¨;¡]>X/>HûU?|>oPô=7à!?+{:"a:r¸?ï"ì;Ô>6Ô>6UÁ¨;¦y>NÜ>;ºS?ÙY)>ôu>õk"?¤Ýù9rì:óâ><àì; B?6 B?6UÁ¨;±´>ØÉ >ZáT?å=ny°=V&?EÒy:¿j?:'?±«í;mî?6mî?6UÁ¨;µå>î$>.V?ÌÖ=[=þñ1?Uó9Àé9X¦?Pï;9@69@6UÁ¨;~bµ>-W>4êW?ùf>òöÍ=zD-?ýu:¶0*:wV8?pï;FA6FA6UÁ¨;>,P?>dvS?ç">¢?õ=Æ£)?SM:#i5:@³?Túð;ÒñA6ÒñA6UÁ¨;éyÕ>¥r>a9a?ü{>=ö3>t:3?²ë:)F:X?@óñ;B6B6UÁ¨;n>){&>:[?Ù/>>M>X-?W¥1:ÅG5:Þú>ÝWò;kIC6kIC6UÁ¨;]ý=7¯<êP?¾=Xü<hí?ã9Ê¹9c¸[>¸3ó;8õC68õC6UÁ¨;Èt
?Kxo>v?k,>~">9²g?!ä:	:Þý@?ZFó;¡D6¡D6UÁ¨;y¼[>~>:V?;ü=±4¾=Ü)?q)c:¿²Z: ô?	ô;ÑLE6ÑLE6UÁ¨;qR>ï>èNO?H­=B2g=ïÄ?³Ø?:EÈ
:2-?W«ô;øE6øE6UÁ¨;¸>ªÁ!>"ºQ?pÌ=xs©=þm?c³C:÷ÙK:¤Ãõ>4üõ;j¤F6j¤F6UÁ¨;¤¥Ç> õN>õv?>bk>1æ>ýl<?Ö¨:Yµ`:ì÷?3%ø;6PG66PG6UÁ¨;)>îq*>d?m9>7
>È¸+?ÿ¤:h:¸E?U®ø;üG6üG6UÁ¨;Ý÷w>>£ùM?òê¸=,®=@ä%?
::lX?Öø;Ï§H6Ï§H6UÁ¨;^Èp>F8>YQ?Ýc¡=&Ns=Ï)?¸G:l):>Ê&?"õø;SI6SI6UÁ¨;;<©>ÓÊ>>Lc?Õ<>Ôï>ºÚ?ò:J~¥:©KÒ>yù;hÿI6hÿI6UÁ¨;;Új>È¤>"¾R?%ý=_j»=êÕ,?¼ù:L:ç«?7üù;4«J64«J6UÁ¨;r?r>>bO?HH=[KT=ÁÇ,?3±:¥
:ÃI?ú;WK6WK6UÁ¨;ë"+>÷Ð=ÙR?@	>T´Þ=­Å?6È¹:ÆÊ:¬¸ê>àû;ÍL6ÍL6UÁ¨;"->·á(>®V?¸Z>Éf>.Ý1?Â:wÿ¹:A?»«û;®L6®L6UÁ¨;K¶>ýP>¬É_?)ò$>vñú=E(?NÄ:vÆ_:·	!?Âû;fZM6fZM6UÁ¨;åK^>S>
iS?s¨=±=($?Ïm
:¸´ã9£?òÿû;3N63N6UÁ¨;;:¨>BH>3
W?~À:>¢>Ç*?¦:·c:'?;ý;ÿ±N6ÿ±N6UÁ¨;±@>w+ð=eM?é×¸=/=l?+!Ñ9êe9àþ(?Mý;Ì]O6Ì]O6UÁ¨;ãh³>ß*T>yX?*&>Â®ó=Ae.?/:¼\ÿ9?ÁYý;	P6	P6UÁ¨; ¹>Ï$>V?|1>¦¿ø=íÈ6?Å9:o[q:u^?6aý;eµP6eµP6UÁ¨;3¦>Õ=sÈ?ÇÜ[>	Ñø=¿5b?¥4ª:0Ê~:+?þ;1aQ61aQ6UÁ¨;oÈ¾>f> KT?Es'>Ñ>>ÿ¨?ûåv:xH5:[T.?í+þ;ýR6ýR6UÁ¨;C´ª>'H> UZ?p±=}Gp=õ=?.Ï:½:ß´þ>/j<Ê¸R6Ê¸R6UÁ¨;cR1>RÛ=¿»N?ÁI=Sº"= ²?&m¸©ñ98=Ä½£<dS6dS6UÁ¨;¬G±>¯qK>¯_?*0!>>ê=(0?mi:´H:c?»±<cT6cT6UÁ¨;¸(1>=!Ú=êO?v*u=ÍH=Yç?Ä¬9b¶9mìò>Õ</¼T6/¼T6UÁ¨;¦m >Ð>>±X?FÓN>Íõ>L-?:=_:´#?:<ügU6ügU6UÁ¨;èS>­>ÊÞP?ø>ÜXL>BÒ"?3ØW9Lõ9¤°>ÈF<ÈV6ÈV6UÁ¨;;<Ð;&<2
L?ôz<u£O<n?ë ¹K®8Ô©¿jY<¿V6¿V6UÁ¨;×>0/>e0^?×>VlÝ=Þã3?h7d:£,:]P)?ç<akW6akW6UÁ¨;LÂ>q+g>÷rW?o)>GAý=ê*?':Óp:èÞö>Øî<.X6.X6UÁ¨;å\o>Ê¶>ÖjO?
£=L=HÓ?¿:[u>:
­>+<úÂX6úÂX6UÁ¨;>¬9>ËÎU?´S>kÑ=%N#?ÊR:È­[:ÔÚ%?>°<ÇnY6ÇnY6UÁ¨;]8>vç=K8L?7t=¼B=Ã¸ ?i:t:k¿ñ>¸<Z6Z6UÁ¨;¼q«>v
J>b;Y?«¨í>3³>
ñ)?îÖ+:(ý9§Ð-?c<`ÆZ6`ÆZ6UÁ¨;=ÙP>j§ö=ÃX?ùß=¶\=tÎ1?´0=:l¯ç9Q?ð<,r[6,r[6UÁ¨;-²«="]=ÄF?XC<(sY<~?´S8ôBk9p>µ{<ø\6ø\6UÁ¨;ÙÃ>hM(>îQ?A>-éÁ=¨H-?ë
: ·ë9{{)?Ï<ÅÉ\6ÅÉ\6UÁ¨;dn»>\>Y?53Q>">,%?«ê9é :µ?»>âÕ<u]6u]6UÁ¨;6f>Ò>±Tc?=>i>£â5?@i·:jª:Xi#?
÷<^!^6^!^6UÁ¨;AÔç<½<Å8J?#»<"ú;' ?À¸:¿9²÷ ¾z=<*Í^6*Í^6UÁ¨;Æ½>B7>ÏR?Ñ¶>.ê=¦&?Ä6´:É;:~$?s¸<÷x_6÷x_6UÁ¨;":=·í8=EF?ftC<íá<úu?²Äª¸;°9¼¤¾·Ý<Ã$`6Ã$`6UÁ¨;Z=®5=MI?
É<vp<ïÀ?oØ¹öZ 8;|R¿Ò<Ð`6Ð`6UÁ¨;Ä>&1>¶êY?DCþ=áÅ=:3%?¨ :åy:p
?y<\|a6\|a6UÁ¨;ó<-/<.C?/Å;ss¨;2?â?G8(ë8ks2?©<)(b6)(b6UÁ¨;T)w>´
>oB_?s>Æ1>)µD?äh:ÕP:óJ1?8¶<õÓb6õÓb6UÁ¨;L`>
>ÛEM?Õ4¯=,=À?«89[mß9ÄÙ±>¬n<Âc6Âc6UÁ¨;¾W9>éà=·RS?ýáà=^³=qË ?'*:&d:ÌC?,å<+d6+d6UÁ¨;È>
ä;>Ë-Q?~Ò^>R$+>§&?µ°:|e:"??H<[×d6[×d6UÁ¨;)>Ý(>¥~P?+®ï=3,¹=£­%?t:ã+: èó>7A<'e6'e6UÁ¨;S9>iô$>£öT?=±/>Mò>ä'?ä:¶vt:ØY?y<ó.f6ó.f6UÁ¨;éÁ=w=H?Æ.<Içk<K?ª¢Ý8¨å8÷>Ì<ÀÚf6ÀÚf6UÁ¨;k`s>J>;òT?½ûA>©8>ì#?SK:rdv:£?}	<g6g6UÁ¨;BÍÎ>&k>~=a? 3>¬a>ù2?|®Ô:#]³:ÔÆ?gÁ	<Y2h6Y2h6UÁ¨;Ò©>6B>æ^?¿a>¢à=üg3?l[s:¡6:Î+?ÕV
<%Þh6%Þh6UÁ¨;
ZÎ>1p>lî[?L¾>®°ì=s(?Õ:Ec:xË?I<òi6òi6UÁ¨;ÑG>jö=O?åZ=Å,=~"?eÜ9ST:íÉ>í<¾5j6¾5j6UÁ¨;ÑR7=hè<ïI?<=<%e?É¥·yD8¬¸W¾ðm<áj6áj6UÁ¨;§	?n>I?õóG>t¾=H?ý:p
:µr?õ¦
<Wk6Wk6UÁ¨;|o<>Øç=¦P?Ç9k=11=1ì)?ôVÚ9û9/Þ>Î
<$9l6$9l6UÁ¨;±c=!)=´F?Êø=Vw=[?y)¨¸È©"9·S¾<ðäl6ðäl6UÁ¨;ÿýµ> NZ>7jU?!^>»®æ=(3*?kÚx:æN::?MÀ<½m6½m6UÁ¨;êp<ª¥><òJ?Gû±<vË<ô?í
9¼K¨9­ÚÈ>í]<<n6<n6UÁ¨;\Q>qü=OT?ç=.Æ±=
_&?©l:eS:6Ò?¿?<Uèn6Uèn6UÁ¨;ºT>S>+¶L?N;j=Ç7=7M#?Ø9´Â9?G<"o6"o6UÁ¨;ãS><ë=Df?ª?òÅÂ><1?¤à:·:½¾?²n<î?p6î?p6UÁ¨;R>[Å*>~\?½\>ë3>Öç0?Òs¬:¢t{:­/?a<»ëp6»ëp6UÁ¨;|>>Uhì= ON?º*f=¥0=ç&?»°:AÞ:·±ÿ><q6q6UÁ¨;a&²>`.O>Ç \?Ùû=¾=÷7)?ëÅ:Í9l:x#?¾<TCr6TCr6UÁ¨;FÍ°>üÏM>Gê[?H>aY>¥ì:?á:¸:n?¬é< ïr6 ïr6UÁ¨;Tõy="Å!=VÇE?-¬%<_×<Om?fH9J_U9§ð>N<ís6ís6UÁ¨;j¨=pY=F F?Þ<Û}<@Ô?·Ñ¬8ë9-9f><¹Ft6¹Ft6UÁ¨;¾.c<¿<qJ?##L<Ø*<©ñ??În8â¯ì8O%>U½<òt6òt6UÁ¨;=y>à$>nìQ?ø>Õ-ò=ßü?úÛ3:L¹):Ò¤?øâ<Ru6Ru6UÁ¨;½^=#A=:PG?^¢<Lì<¾?lw8D¾8T?æ<Jv6Jv6UÁ¨;fIÄ>ö¢h>äÿW?º8U>ó>H1?½1:R§P:¶;-?$S<ëõv6ëõv6UÁ¨;	õ>ÄÆ<>ëX?-	>øáÕ=,0$?|:ùQl:¾?9m<¸¡w6¸¡w6UÁ¨;ÄiV>¶þ>gS?¨l%>P7ÿ=½î%?Y¹:Â§z:¹?êv<Mx6Mx6UÁ¨;ô0·>ÿÆU>w_[?**>Ið=K5?Ñ:²:ï:Ý3?É<Pùx6Pùx6UÁ¨;>0>ãØ=P?Ò>BÛ=ú?'åx:\N:Øa?p®<¥y6¥y6UÁ¨;\æM=Ï×=AéD?ÞWý;X-Å;v$?¤8ü8Q9Iï>R­<éPz6éPz6UÁ¨;È~>é±>ªN?%£á=0¼=­?îö.:[Ã6:õ>|»<¶üz6¶üz6UÁ¨;Y>)
>óÝR?ÔÆ|=·ßJ=@|?Ðg :*ÝÉ9YlK?xÑ<¨{6¨{6UÁ¨;N>%4>^[?uL>ÿ+#>ôy ?ö@o:´¥H:á ?^	<OT|6OT|6UÁ¨;/¦L>Éïæ=Üb?K?07»>ÚD6?ðº´:_:w(,?>D<}6}6UÁ¨;	½>>ry½?¤/Ú="^=úw{?n.:9:ÑÖ?G<è«}6è«}6UÁ¨;³]Á>±y	>Ø	´?ÏÉ4>îã£=2?;Ã:>K:×6u?·[<´W~6´W~6UÁ¨;a8{>ì>6GR?À©=ég=º*?åÄj:³-2:R§(?b¤<66UÁ¨;M^>â`)>{¤R?îþÕ=«=£?C:KQ":¦0?-<M¯6M¯6UÁ¨;¤Cp>]S>úk?~ò=ÿA=*gB?+H99å«>'f<-6-6UÁ¨;út¿>ÓLe>ÀU?;>2>Ú`*?ZS:XE:D	?<s6s6UÁ¨;Íh>Ìñ->Þ?c?(X>qÀ>e:?ÿÑl:!:©W?Úä<YÙ6YÙ6UÁ¨;Rc¹=bm=úìG?rÕm<nF<«?þ696°:9ëù><?/6?/6UÁ¨;ÓÑ}>>²U?·'>2>¾"?ÓÕQ:|JL:Ly?â¸<&6&6UÁ¨;Ç<d<¯äF?P<!u<£?>ç=9PÖ8Cb?ÊÇ<Û6Û6UÁ¨;J>9>PhT?Ãý=õÆ=5Ô#?:^w:þ?ÌÚ<ò06ò06UÁ¨;ë[>*	>9vP?¹Ù=¢Ñ³=-û?âD*:3=:æ>ùp<Ø6Ø6UÁ¨;
*>ú>ÿrQ?®>¹µÌ=µ¬$?çm:®U:¯â>à<¿Ü6¿Ü6UÁ¨;>3¾/>©qX?§¿æ=®­=#*?s':Åü9Ä)?.<¥26¥26UÁ¨;Ê
>ÌÃ=ë$N?Èf=ÈÚ^=S)?ßu':öê:y
?Ö <66UÁ¨;à?¹é>W?©`°>1eb>qG?tC:çTr:£I?0 <qÞ6qÞ6UÁ¨;À?¹Ã>ÕRç?4ëÐ>Jeb>Þ<l?ÆûÏ:½j:oc?ó <X46X46UÁ¨;Ìm>hQ>¾`~?ªÚ=[å¦=´'?]:7:
?M  <>6>6UÁ¨;è©]>Öì6=^@kõ=ç¦=v7<?($Y:0S:ü¸?» <$à6$à6UÁ¨;J_G>ÒTö=2O?#=ÚYv='- ?O :~T&:kÝ>ÒÄ <
66
66UÁ¨;ï>>'8>¤S?

>"ÑÕ=¦ß(?A):-:ÌE"?!<ñ6ñ6UÁ¨;a]>Ù>Ü&S?3è=Bæ¯=ü5)?9P:£2*:µQ?n)!<×á6×á6UÁ¨;/%>ªÏ=x|K?hr=n¤F=®3?©:þÍ:j,?Kz!<½76½76UÁ¨;câo>²>y~N?b¼´=qà=yR?¤n:Òí9ÿ²?à¨!<£6£6UÁ¨;·¿­>¿Q>T?BBD>Ð>êñ ?ÿi:l÷H:â	?Ëð!<ã6ã6UÁ¨;xi¥>³H>ÀüR?nM>f#>£ ?|ÍB:D:-(?"<p96p96UÁ¨;ã²>.L>Ü_?n-l>Üb3>ê(?~X:Wµ:\ê?²"<V6V6UÁ¨;k2>ëýÞ=óþL?Tk=¢D=*O?À«9é9ñ»>û#<<å6<å6UÁ¨;ÑA>.í=ÌìP?ú Ñ=³¨=
?#Î#:9B:®~×>E#<";6";6UÁ¨;ç^>
>¶øM?æ+u=µûF='¶?):K',:^ê>U°#<	6	6UÁ¨;óX>Û=>TT?ð>ðöÃ=/ô)?k,:i:sÓ?@ø#<ïæ6ïæ6UÁ¨;¿G??N>Ì>¸?7¥> >
¬?IÑc:d0:Ô%?<û#<Õ<6Õ<6UÁ¨;Ðé?xl2>ØÍ?lWê>ìA>µ?ò:Y¼:îÍ?ë@$<»6»6UÁ¨;)S>ï!>ïO?Ou=»>G=º?ã¿	:Ï:F?	%<¢è6¢è6UÁ¨;×kj>Ö
>ßS?±>µDÏ=¥/ ?:·:?r)&<>6>6UÁ¨;Íï>+÷>­ôP?»ë±=ï1=
µ)?WK:E:{?ë'<n6n6UÁ¨;}>l5>|Q?|ö=¦»="(?±F:_ä[:
Æ4?'<Tê6Tê6UÁ¨;ti>ò> ûP?-­¿==+Ù!?úZh:Ce:Ð?;`(<:@6:@6hí;mî>Õ">ÛV?ºë>¡EÔ=Só)?­;4:(;:ðö>2È(<!6!6hí;->F,>Ô9\?¥É>ñSH>ï>,?/@:
Nu:¥×?Î(<ì6ì6hí;í¥>Ù'=>3`?ê{>û>0>Yô6?¯·:xùZ:¾V?ª)<íA6íA6hí;Ü|><%>CRQ?µo=}5=Z)?ÓÌf:iF:Øä?þ*<Ó6Ó6hí;â¥3>L]Þ=vÒN? â=:FQ=3 ?X]S:¯Ê:Õ¼K?F©*<ºí6ºí6hí;¸U>0Î5>+U?âM¾=e=Ù±(?K»L:w37:
?
X+< C6 C6hí;úÃ=-Øw=xI?ëbh<XcK<ñ??+í9áù8T¸?U,<66hí;qU>>­S?¡:>°«>
% ?÷Îd:¯Z:ô½=?	,<lï6lï6hí;_ÿ[>:Á>GøP?l/>pÛ=_N?ÄðH:àr:ØL3?ôy-<SE6SE6hí;À]>_§(>­Y?;>õ=ëC¶=D:,?vH1:VÎ :
?à-<9696hí;§PA>Bä=X?^Ì>[O>Ì0?m¿:nþ:)+?L.<ñ6ñ6hí;à>&¥4>õ¼O?Ë{>5§ê=æ ?Â3:å9uáH?*ä.<G6G6hí;2§=½T=´´I?°d<tg<DÀ?!Ï9á/9ûb>­/<ë6ë6hí;µµ>åL>áGb?Ô>°ôO>c.?zO:÷9:Î?"Á/<Òò6Òò6hí;o¶É>o`>¶f?hb>©{>ñÁ7?çå:¥´¤:Rú1?øî/<¸H6¸H6hí;>«>ÔZ? ©$>sð=zO/?¨¦8:-+1:ãg?}±0<66hí;"Î½>qY>zv_?±Ù>ðAÈ=1ª-?·?:às/:Ý?'I1<ô6ô6hí;°=J»<¾"G?0¦<ú;ù?k¸:¥7l>÷¿th1<kJ6kJ6hí;~>à&>fQ?Ú!ß=Ä¨=l;)?7V:ißÜ9¼?1<Q 6Q 6hí;P/º>p]>&>W?¨f>ê+>ä$,?O:>©E:/?ðC2<7ö67ö6hí;å!=êÌ<NÕI?$£®<Ô±<U?çJ9°x9D?>£s2<L6L6hí;7N¿>t8>Ì?6
>r×=.Þ/?·ÿ9tÜ9ô?x2<¢6¢6hí;iJÆ>þ¤)>4?>#>iZw?râ:.ò:6]?|2<ê÷6ê÷6hí;×q+=¢bÞ<\E?Ø¼_=1=pÂ!?ëÓh9mW
9ÉÙR?æ2<ÐM6ÐM6hí;pÞQ>Ú{ÿ=þJR?HI=¦^=
%7?Á":Ú:U&?Å2<¶£6¶£6hí;Õ>/à>¬VV?é)Î=:\=®0?H°h:Ü'/:6*?_3<ù6ù6hí;â1<°µ,<èÄR?Fi<XàH<Ò¤?8YU9¯>5>3<O6O6hí;ýÿ[>^Þ>»U?>F¥=\l=3?:+:g¾:å\&?Qõ3<i¥6i¥6hí;-[>qH>ÝP?cÉ=Pq=ìæ?xºJ:Áïí9tZ?ë4<Oû6Oû6hí;SU³<ñd<YI?^£;þþ;¾£?QJ89;Ñ8{a?µß4<5Q65Q6hí;,3>àú">â7\?§¥î=U´=Þc)?]M:Ð:Ö1?ù4<§6§6hí;:,>)>ÊX?u
>ï7Ò=?(?:?X:Ó=:)Ñ?þ6<ý6ý6hí;jY>X32>3>R?¼ô4>u±>^¡$?·N:iJz:ñ"?Ú¡6<èR6èR6hí;u>>Ú=ø_?#µ>Ej>bF?¡::t`:¥u%?®ø6<Î¨6Î¨6hí;­Î§>'¤F>=CX?5¸'>Â>5 ?Ð­c:²é-:f'?8<µþ6µþ6hí;¢v§>h²G>³­V?ä~>¹Xî=2(?hp:`0:w.?v~9<T6T6hí;Ñ×>ü&>ê?T?5>Ùï=ñù$?\I:J
v:!?©Õ9<ª6ª6hí;õv>é°:>BÏS?>ÄÅë=99,?·a¬:´¦:Ý?Øó9<g6g6hí;y=îh'=ôG?öóq<©=<¹J#?üëþ8H
9õæ>W:<NV6NV6hí;¿"¦>'¡F>ùV?1>ðsÏ="+3?·©:à4x:m?:<4¬64¬6hí;>ñeÃ=TÌM?)ì<£AÀ<¶)?
zY9#Ó19¸?P:<66hí;4ýt>ÍR> kS?hÂ=_õ=¾Í"?Êu:ÊPÙ9¦v%?}?;<X6X6hí;`IP>¥ú=]ÑT?àÖ=µª§=rË#?éÅh:Y³u:Öò>Cc;<æ­6æ­6hí;ó!v>>uÀZ?èAT>¿>¯5?]cÓ9)q	:»ÝÄ>¤v;<Í6Í6hí;ö¹z>>l­^?V>Ë7>5?¾¸Ì:)2­:L?êÁ;<³Y6³Y6hí;Ý^\>²>&P?;=y¿l=¢((?í¹À9l:é¥>¢=<<¯6¯6hí;º->0?>¤?¾Â=Þ®=3L=?®óø9rzõ9­Ï?[A<<66hí;á >ÄØÖ=[X¿?È>n=µW}?¸|s:G1:0?uE<<f[6f[6hí;Cøü=üÿ=´Oß?O=µ =£î+?®3:°4:Õ,?À<<L±6L±6hí;QÐ~>Â>À½Z?Ñ>'-ã=3Ó!?s&j:·k:ä
ÿ>C<<2626hí;CYq>î>¸4[?%õ=Tú¹=(­(?^h:1:¾Ø'?,#=<]6]6hí;ÉÏ>Ã­>>!
?Ð4?d¼>¤³u?Õa;çê:_v??=<ÿ²6ÿ²6hí;Z>F;>¾¶R?/»ñ=1¼=0$?·®s:Í.:ì¨2?¼ò=<å6å6hí;2U>¦4/>]^? ø >#o>±
,?«Å©:â:´û?£><Ë^6Ë^6hí;¦â©>
)L>¥U?ã)>fû=6-?¦II:&::h
?°?<±´6±´6hí;© >A#>IS?7=>h¡>M$?p:oQ:lÛ>[?<
6
6hí;>Àr3>÷Q?¿a6>Ó¡
>÷d(?SZ:À²?:t?ÕÐ?<~`6~`6hí;7Å¥>=@>¶À\?Nu,>·¶>~+?S}A:8:¶?V@<d¶6d¶6hí;Ax>Å÷)>¡\?¥mß=êå=<5?pÚ::mF:¡î&?|@<J6J6hí;ëSc>0
>ON?½¥=­=è"?vµ:Åj:÷B	?ì@<0b60b6hí;rüM>æqÿ=	oN?P?>>¬#?A¸9:3±8:O¶?YA<¸6¸6hí;<S>Ö£'>¹IV?>ÿÓ=Ïq ?xF&:ÐÙ9TmC?»A<ý
 6ý
 6hí;64×=U=T?2

>²çä=[¿?ªµ::	?½ÌA<ãc 6ãc 6hí;M×=º=ö L?å¬¸<Î<æÚ?=û·®«8Q;¾8B<É¹ 6É¹ 6hí;K¥> >´ÚQ?åyß=ôª=å¨'?ÇiZ:¢c@:rP?\B<°¡6°¡6hí;PÅI>ï=0¤W?Ë*w> C>¹!?4:Ú[::1?üB<e¡6e¡6hí;ºlW>\û>³ZO?­¯=-=«!?K:®:Mô&?ÓæB<|»¡6|»¡6hí;·À>5>qeY?U>òÚ=+?b°i:X:Z 
?§=C<b¢6b¢6hí;Ü>Ø&5>­JS?Kk¯=êð=<÷#?àÕÙ:?íÂ:
?¶D<Hg¢6Hg¢6hí;SjÅ<±às<h:O?qa<6<?iX9L4(97s$?¶åD</½¢6/½¢6hí;0÷<U8<[×f?Sóß;Qä¤;`Ø-?(	6·ìí80D½+E<£6£6hí;4>Ø§>:(Y?³>-yÞ=î10?E
4:¯:<?FE<ûh£6ûh£6hí;$ v>àé>vÁP?ñ]*>â>oÏ?Ô@::¶@:Ûÿ>VG<á¾£6á¾£6hí;´~>:F>£ÕR?@à=>ª=á(?¢ó93:ê>fG<È¤6È¤6hí;}>ö>µÓR?JÅ=hV=Ö×"?¼fg:^:ã?#G<®j¤6®j¤6hí;R·ã>2(]>ÖË?4­Î>òª_>{l?±ÕØ:·Í:áJ?BG<À¤6À¤6hí;£Úr>¢k>³CZ?h>RO><?>ô:tþD:<­0?ÎG<z¥6z¥6hí;Ëc«=ª=X=çJ?ÐL<Ã<ùN(?§8PÈ\9Z7>^H<al¥6al¥6hí;;W>E>yRQ?¢ò=Qcw=%?Ý0:4r0:EÀÏ>æH<GÂ¥6GÂ¥6hí;¡C>}7>FX?ö~>cíÓ=¬#?t:ré::M~'?ÖH<-¦6-¦6hí;´>_!>YO?!*º=Åa=i?¯cÒ9¦Þò9ÃÝ>	+I<n¦6n¦6hí;Ûª>¯I>ßX?(>aÝ>ññ!?àr:µZ:
ø
?í±I<úÃ¦6úÃ¦6hí;Ö²>\º0>5T?>(#Ñ=Ê×"?úË:¡8:fæ
?J<à§6à§6hí;ñ®w>
Þ>'S?	¯Ê=ô=t)?
2:Õ:'¯?ôK<Æo§6Æo§6hí;³¬>­°2>kw?[7>
Í=+Ñ-?£æW:m<:¥©?mK<¬Å§6¬Å§6hí;¼vh>Èn´=@é¤?Ðîn>ñ@ñ=}?cpë:¨Rd:Hý?÷6K<¨6¨6hí;ë2Ò>¢I>»o?XN>ënÊ=Ð}6?à{X:JD:1+
?p;K<yq¨6yq¨6hí;ÏÞ>qÀ>/½?ýçc>_ÞÓ=f°?á	·:óID:¸n?æK<_Ç¨6_Ç¨6hí;¾Ä?3¿t>0¼?Ý«n>û í='Õ?a;8:è:@?çM<E©6E©6hí;ã \=àÄ=X[E?8<'¨Û;ÿ+?ÎÓy98'Ù8xB?åM<+s©6+s©6hí;Sa?[çD>Ç¹?À W>o£å=ap?h:&2:íJ?àM<É©6É©6hí;Ö
?Í&>Õ?Q>¼å=è!?xï:b:ñ_?6M<øª6øª6hí;²aÏ>N6>ÿ?Øö>~%¯=å_?Û:êº1:ä5O?ðM<Þtª6Þtª6hí;L¾>ÑDÞ=3-Û?M%r>
ÖÅ=«?n¥Å:,:¦£?±ÅM<ÄÊª6ÄÊª6hí;4«t>(>6öQ?é&Î==Ö%?iðw:£Z:M'?Ñ;N<« «6« «6hí;;Ú>¡l>LÉW?fÛ=Ä:®=OV!?ùü4:¯Zñ9ø??-eN<v«6v«6hí;'>Æ6¹=u¯S?
N>7¨$>¡ ?;«i:&
&:©"4?QO<wÌ«6wÌ«6hí;U/>C>ÿ²T?Û=ÂZe=r»+?×[:ºÖÓ9ü2?YO<]"¬6]"¬6hí;Ä¡=| L=tJ?âú¢<E<úå?Äî6¸>59@1¾w%P<Cx¬6Cx¬6hí;¹â×=c­=PÛQ?Ù¶=~~[=ÿò)?¸99àÏ9\¤>+hP<*Î¬6*Î¬6hí;Añr>?>))]?f=M>Q>ã/?ìî«:k®·:f ï>º7Q<$­6$­6hí;¦£¶>HT>D@\?Î4>o>MÀ.?ã:µ:O?;rQ<öy­6öy­6hí;aF
>hª==O?ªû=:CÅ=ÚL#?¥9V+9òÊì>¶Q<ÜÏ­6ÜÏ­6hí;cý§>óG>ÞW?r½
>è=Ú=8C&?rKH:À§:.e>?ÉßQ<Ã%®6Ã%®6hí;/»>ZÐ>½¥`?lt
?Ô/É>9-0?É
²:­£:¢»?¬ñQ<©{®6©{®6hí;Óz>ß>fØR?ÎcÞ=Æ0­=\$?põ:o:?1?R<Ñ®6Ñ®6hí;-¸u>=ú>uM?³Â=©=¿d#?ã*:Ç
%:Féè>F0R<u'¯6u'¯6hí;ç>¥£7>FVY?sèH>Ç>Ã*?­A:¦G:w_ø>?«R<\}¯6\}¯6hí;Ë¢>ÊL4>|=a?-D>Ï>ÚQ.?u¾:Ü:I?°R<BÓ¯6BÓ¯6hí;äìò=S7=LÃ?7ï=H²=ë+?â¬:ú9:«?¦lS<()°6()°6hí;z=ÇÕË<¢7G?&r<×ò;±
?n¥¸M"9Òm¾ytS<°6°6hí;ATÀ=Ört=êjI?c²}<uS<HÑ?ÕO¸`O~9ñR½*S<ôÔ°6ôÔ°6hí;Y`>·ï>~gV?rq=,48=
Ç'?H´Ë9e×9|ò>¯¢T<Û*±6Û*±6hí;×3ö<¶'<nL??X<^_<L?¨.¹PL9û¾ÐÜT<Á±6Á±6hí;,Ú>®0µ=ò_Y?ù->Ýï=_R9?¦Ýo:ø3:%q+?M|U<§Ö±6§Ö±6hí;7¥<Þÿ#<TïK?[c-<3¶<WB?å·z9âBb½±ÈU<,²6,²6hí;3»
>íë³=C©I?ftÐ<_É£<è"?@
¸8hô8É¤?)	V<t²6t²6hí;Ò>3>U?Ñe<>Ë!>{%?ALV:sÇï9Ëd?#æV<ZØ²6ZØ²6hí;ãB¶>|T>Ï[?@+>ÉÅ=!4?Ûfr:°C:I?¢X<@.³6@.³6hí;0Kc=§=¿G?K<\<
Ý?Ç¹|iµ8
7U¿æX<&³6&³6hí;;µR>1úþ=S?n¤=ç3=Â#?Ks0:í
:Ý ?aûX<
Ú³6
Ú³6hí;¸Þ?Ä®>2
÷?¸Á?Òþ>±tÂ?eÝ;ýu
;*dÌ?ÌY<ó/´6ó/´6hí;ÊËÑ=y=mR?Ù
=¤-2=ïuC?}Rû9î×Ù9ß«?òY<Ù´6Ù´6hí;üLM>¨£û=ÂÛP?;v=ÜK=d7(?Ñ9:¤Íß9Ë¯"?z;Z<¿Û´6¿Û´6hí;8>ùñ>AP?­=³÷M=ïÑ3?Cå:Ã:{U?BZ<¦1µ6¦1µ6hí;ïv=í	=H?[ç<8´æ;Óæ!?8Ûk9Ø>¸îZ<µ6µ6hí;R¼>Æ(>\cS?õb¿={þ=Nk$?%:x»:#"?[<rÝµ6rÝµ6hí;½ö>®ò>b¿Z?`(5>c.>¼+?E:¶:	?Ä[<X3¶6X3¶6hí;]>Û	>×fN?Pª=#=ý$?q´ñ9²ò9tôþ>1[<>¶6>¶6hí;¦>HC.>5ÃX?µô=ò¯=1?h.:&!:z
?¶y[<%ß¶6%ß¶6hí;»>Ãÿ)>·S?%>óàå=ïÀ"?øQ:ò]Ý9uÎq?Ã¬[<5·65·6hí;¬Ã]>õQ>gTS?iq=Yºd=*?ï:^#:ï>Ém\<ñ·6ñ·6hí;0?+7X>!®?¯£>nî>à?w"Å:,o:IS?®\<×à·6×à·6hí;´£¤>ÁÑ>	Ï?îd>;ù=>Cj?ç|:zY:Ò5?aÕ\<¾6¸6¾6¸6hí;wJ>âü¬=î}X?ýòA=$Ð=n$?£\
7vçj8=]<¤¸6¤¸6hí;øð>µ³,>^U?¯rÆ>7³>â!?ö	:"þ9ÅÇ?^]<â¸6â¸6hí;i>5ë
>&R?Iüë=îJ»=G!?@K:'$:ýá>ýÄ]<p8¹6p8¹6hí;6×i>O
>Õ!T?LÅ=Ì=4!?£Ô#:b*:½y?{Ù]<W¹6W¹6hí;Sj>ÊÏ>I½P?q­=ð=í?Û*:û¡
:fi?^<=ä¹6=ä¹6hí;Í±<ÍÄf<ùñD?¶$Ó< ²<À`?Ìº^¸ °î8Ýán¾CL_<#:º6#:º6hí;Kw=aÃI=ËG?|M<ë ;<Ç.?ßN>¸Ùr9õÈ½ _<	º6	º6hí;Rë>4>ï¬Q?`x+>ô÷÷="1?ÓÈ¸:&:?ÿÄ_<ïåº6ïåº6hí;Ý»>5à¾=2ØL?ë¢=÷w=&2(?àÇý9¿6Î9?@`<Ö;»6Ö;»6hí;Ì´=üº¾<±öL?§m<µäV<Äþ?À8A69å­>>ì`<¼»6¼»6hí;£V>å>çQT?;Í=O¨=|g%?,Î99ê9á>Da<¢ç»6¢ç»6hí;+>¶ùÔ=g:N?	ª=[3=¢?våü9ã1:¿øµ>ïXa<=¼6=¼6hí;êµ>×W>iW?Â%>Úù=q¦)?É¬C:ÜíB:_}?üÚa<o¼6o¼6hí;v¢>fB>V?ç¼>¡Þ=+?N1:ÌÃ:SÉ-?t.b<Ué¼6Ué¼6hí;* <©¢M<÷dG?ùOª;ðù¤;Ý#?8ü7¼qµ·;
½¾6ób<;?½6;?½6hí;m~s>uþ>{U?Sk]>*>¦&?.
;{þ:M?³Cc<!½6!½6hí;?>²í=aEN?¢Ä=X_t=ñ?¢Sá9ü 9lI?öc<ë½6ë½6hí;
>Þ<>eÎP?´f>bÝ=Z"?}°ú9X0«9q;?qd<î@¾6î@¾6hí;"b·>|çX>éoX?ÛÀ>7Ù=45?&T:Ec:@æ>ièd<Ô¾6Ô¾6hí;Ç×>¤D2>xÈ?vÛ=(=¹?? ~:Øto:K?ìd<ºì¾6ºì¾6hí;Bñ>ßÊ@>n- ?TKG>ü£=Z~?ÎÑü:þK:»ý?{e< B¿6 B¿6hí;]¬>|D>ãË`?Ä >ê=µØ/?fGz:ÎÃw:~L?ãe<¿6¿6hí;´§u<<GJ?Ñ³;¢Ñ¡;H¡
??äþ8ÞH>9§u«>+Àf<mî¿6mî¿6hí;Öú=|>=0H?¯\`<°=<#?$¸19åÑI¾cØf<SDÀ6SDÀ6hí;Ï>>%rT?%>UDÌ=m ?3ö:%^:geò>sâf<9À69À6hí;îÿ­>E\E>É²a?&tA>(G
>¤E/?\|:·¶6:_Ê0?RFh< ðÀ6 ðÀ6hí;?Ö>|?µÊG>?$ù=¯JM?¥ ¸:o:Y²E?h<FÁ6FÁ6hí;ú(=vä×<åÕG?tÂ<È<Á?êÁW9|ø 9°+?FÄh<ìÁ6ìÁ6hí;>ª>TY?ý0>|Tá=ô$?SÔC::´"?¢Úh<ÒñÁ6ÒñÁ6hí;I?>¶î=·#M?Æ'¬=
h=ñ?ßWÐ9;ÿ¢9(#?Òi<¹GÂ6¹GÂ6hí;µ2×>úm>£ah?ÞD,>	â=vB?Ëv:Þa:q?»j<Â6Â6hí;y1{>2>VáQ?=Ëw=Û?vè´9üë9(@Ä>@Rj<óÂ6óÂ6hí;ãÍ(=42Ù<höF?S)<ôB
<<?9!·"
9ç½Öâj<kIÃ6kIÃ6hí;Ó¤>÷«,>YiY?nÖ=þ¥ª=ø ?£:&S:?ök<RÃ6RÃ6hí;Öm³>IP>lÀ\?½dî==6ª=ÚE3?¬L:÷W:§lò>Ql<8õÃ68õÃ6hí;yo>Øy5>i6T?
GF>Z
>¿$?JB>:FU9:ëf?yl<KÄ6KÄ6hí;ò>L=>i×U?'±æ=x¤=s3?/~#:ê¹P:È>­®m<¡Ä6¡Ä6hí;Ï>®q=ú@Hd={í¿<Ý"?vgB¸
8*ÒÀ¾g²m<êöÄ6êöÄ6hí;ñE²>#55>ÁÚ{?ED>÷
>È4?áq:Pño:À?DÇm<ÑLÅ6ÑLÅ6hí;KH>îÂ4>ÆªW?Mà>¸Û=;.?!Ê9æÉ9'I?FÚm<·¢Å6·¢Å6hí;Ea>3n>ìO?'>Ç>Ý=? [N:`?j:?á>,%n<øÅ6øÅ6hí;nH>¶è9>ÔX?!L >Wø=úl%?Ú.:Ø¬*:5"?+n<NÆ6NÆ6hí;¸¶>ù>"a?ýV4>tóõ=Eµ;?¼b:p~.:ÉZ<?úkn<j¤Æ6j¤Æ6hí;¤±>×O>1	Z?`ô=Ïï®=h2?!µö9:Ì¾9%?kn<PúÆ6PúÆ6hí;ÎÀ>X(>Q
V?¹=jK=z/?VB4:þ):x?£´n<6PÇ66PÇ6hí;¤Ø>b¼= EJ?ù¼
=Pâ<ð?­ ¶8ø\9ÊÿR>Ûn<¦Ç6¦Ç6hí;çy>Ã÷>yèW?§¹=R¢==&?9ý³¼9#ªÍ>o<üÇ6üÇ6hí;4c>>y Ü=é\?SO>>¥@8?Üóo:~y5:?)?÷o<éQÈ6éQÈ6hí;`ûÇ>¬\>Í®h?~I>V>fï3?q:Âi: $?w©o<Ï§È6Ï§È6hí;µ>:4>ù:Z?]u>oÖ=aÎ&?2J:×@:¬5?!p<µýÈ6µýÈ6hí;Ô¶>heN>VÅb?£>ÔVÎ=8s3?2ÍL:m_:÷¨ê>p<SÉ6SÉ6hí;é 8>ÿdå=Â
N?è5º=C=I4?R+¾9ç:N¡>2p<©É6©É6hí;>rõ >ß´S?on=V=¤+?ò[ÿ9¼H:mÜ>$zp<hÿÉ6hÿÉ6hí;Ã )>þcÒ=ÓÊM?U/=ß_=OM ?üÕ:0Ä3:ëóÓ>±p<NUÊ6NUÊ6hí;IÇÃ=ÿàx=VaI?e¶n=7@=´ö?ïà9[¼9ßÔÀ>à£p<4«Ê64«Ê6hí;Oz>Üú>
T?ÒU+>`ý=T-?tÂ~:ìx:ðx?C,q<Ë6Ë6hí;^±>µ?R>t1X?U+3>:0>~-?_´7:/:~ë?ÒJr<WË6WË6hí;õ§>^=>sc?,Þ
>Ã¿Æ=Ú»6?¢F:ë):y¡?Ãr<ç¬Ë6ç¬Ë6hí;­~>ÿÀ>ÛËP?µ,»=³k=/?V|q:[lJ:_³?ør<ÍÌ6ÍÌ6hí;m_>>;ñR? d=Ç2h=fK ??:W:ú>$s<´XÌ6´XÌ6hí;À¢>,03>öh?þëÖ=F¤=¬/?ùM:¯):K?Øs<®Ì6®Ì6hí;Åû>Êï7>/S?Äà=Om¯=X$?P:):^?Ös<Í6Í6hí;7}>ã9>&~X?)<U>»k)>/!?
):ðo:ç#?æÜs<fZÍ6fZÍ6hí;k M>AÂ÷=#óS?s´=êþT=©ð9?C:LOb:Õ?$t<L°Í6L°Í6hí;xí>ðÒ>A\?^þ/>G3>ãf*?;:
:ú )?-;t<3Î63Î6hí;T> !>ØÓU?ì>ÄN>kî*?<ÌÙ:®º»:s?Àt<\Î6\Î6hí;¯ÿ¿<ÞÅf<»üT?.X;%­:¤?Ëó4Ü8+Æ
;Éît<ÿ±Î6ÿ±Î6hí;+>>GY?=>ÖrÕ=2(?9^}:Å`:-I?"u<åÏ6åÏ6hí;;>êQ'>V?! >ðà=M&?N[:|T
:`m?/ìu<Ì]Ï6Ì]Ï6hí;ìh>¤1>iZU?¼=7cO=|Q'?¿Øâ9Mý9Cå>X
v<²³Ï6²³Ï6hí;(y>>ûP?Dr=Èl=È~ ?«Â:Âwý9éK? v<	Ð6	Ð6hí;¡>ÅY4>ëS?#Ýó=Õ½=¸n$?òÔ:
:Ó?òv<~_Ð6~_Ð6hí;s¹>ØX>4ïZ?m#>ò°ã==¿7?³7J:NC:É?Â¥v<eµÐ6eµÐ6hí;h>x)>öïS?6ð>K2å=(?ÔJ:Æo,:¬\?è+w<KÑ6KÑ6hí;î$>·;>«W?í¼9>ìb
>'(?U±N:é/:®°?
fw<1aÑ61aÑ6hí;1¥<¸±?<ê/M?<¸¦Ø;I?8Ì&7¡@®íw<·Ñ6·Ñ6hí;Mu>|9>¢R?Á÷=¸:½=&w'?d$¦:&	E:~ÜW?ax<ýÒ6ýÒ6hí;õV>aÞ>3ÝS?t-Þ=í­=Ðä#?!:¯-:^î>Ûx<äbÒ6äbÒ6hí;¸A~=²Ù#=  F?Ï9<^È<p"?Ñ8ÿ7è7LÓ?Ò¯x<Ê¸Ò6Ê¸Ò6hí;Yd8>nä=§¥N?A!H=  =z?ìÀ9o7å9e×>¼Ñx<°Ó6°Ó6hí;>m
A>Q?¯o>´ö=7?:I;^:Fo"?ðìx<dÓ6dÓ6hí;fP>9tÿ=EP?NO£=B;=2q?¤Ze:È;;:Ë?Í=y<}ºÓ6}ºÓ6hí;©=B0=Ý«F?ü¬v<Áß@<´#?;¯¦8º®[8=B?z<cÔ6cÔ6hí;ªª>&F>w\?`EÂ=Wb=K5?e:è´.:DîD?z<IfÔ6IfÔ6hí;ñ5¾=civ=¶E?YÊp<ð@<Å ?d|979©=?]{</¼Ô6/¼Ô6hí;J>5>óT?ÿg>¼WÍ=T!?F`
:[ºë9¹?Í*|<Õ6Õ6hí;zù,>fÑ=ËwS?v×Õ=ëñ¥=Ññ$?,p:òì9Q?5a|<ügÕ6ügÕ6hí;«M> ø=¼ S?Ý=âñp=TZ&?æ¢::kÔ7:Fô?|<â½Õ6â½Õ6hí;*U=e
=`E?ObB<ð%<Ôð?ûÀ8õü8ßOÂ>Ì|<ÈÖ6ÈÖ6hí;®7L>üâû=jO?H>ú¡>R)?J:t+:¤?k@}<¯iÖ6¯iÖ6hí;°Ý>ØS>»?VC?>.¨>§_;?¯áB:L±&:S¥?%D}<¿Ö6¿Ö6hí;ë´>ìÛ=bÒ?Ji^>²>?ÒY?D$Á:Z	:Çý³?C~<{×6{×6hí;T?H¥q>>m?mÿ>v>ß.]?¿ÓÃ:¼®L:¤ìt?0ï~<ak×6ak×6hí;#¯>EÕN>E]Y?/Íÿ=Ä=$&?ÚdG:ì:3?_ú<GÁ×6GÁ×6hí;OE=(·<vÄU?>Ch=03=u&?Q¤S9"H9?»D<.Ø6.Ø6hí;F¡>(VB>ìGR?¢û¹=ãÄ=U¾&?÷zV:%f5:ÔW?ð®<mØ6mØ6hí;ë¡>%À=ZO?dÑ=$b=Ow(?jã¾9 ì9öÏ>Ä<úÂØ6úÂØ6hí;ëa>$Ù0>îQ?ã>Ü='?C":Hd:É?·å<àÙ6àÙ6hí;él>ÉÃ=N?qÚ=¼ù<mÏ?ã9T4:ÿÚ>ðý<ÇnÙ6ÇnÙ6hí;·o=g.=UE?tY<ë@<Oæ?ªè88V-8@f]?
<­ÄÙ6­ÄÙ6hí;ÕG>jù=JYM?Ì©1=Ï=v=?ÂÛú9¯1Î9û¹?46<Ú6Ú6hí;Òm¡>@8>'J`?N>å³>]~7?ô :X>^:`:?ùF<ypÚ6ypÚ6hí;¿ç®=Ô^=§I?	¸<Ib^<³å(?_5Í8¤þ8ÍÎ>êO<`ÆÚ6`ÆÚ6hí;D>Tò=x¬O?â|=ûI=½Ê0?K#:ûy:;?d<FÛ6FÛ6hí;¸l>úç>ÜL?Õ;×=·§=«C$?Ü)A:Í@?:PG?<,rÛ6,rÛ6hí;IY>}v>dM?s±À=?.=©U%?kø: rì:?£<ÈÛ6ÈÛ6hí;Æ<RIx<©AL?½âT<R4<7N?Ê'¸b9/v½1ý<øÜ6øÜ6hí;%Ã$>§Æ=éRT?«(>JDK>ªö(?´Ï9´§á9N¢ë>¸<ßsÜ6ßsÜ6hí;³³q>p>O?b¿¦=Éo=ø2?>&':3¹#:­­?S<ÅÉÜ6ÅÉÜ6hí;h£§>d}G>5 W?$Rö=XÉÀ=B#?ùc:)&:ÍÂ/?ÆÉ<«Ý6«Ý6hí;¤>2u&>ÙR?Ã!¶==ø#?W=Ñ9¹'9¿6?Ù<uÝ6uÝ6hí;´= =:=­>L?PÆ6=õý=ÓZ!?Å°8Õö¤9]ö>:<xËÝ6xËÝ6hí; gÀ>'²c>ÜQX?Z>Ò>Ê/?-ä9~®9CD'?Z<^!Þ6^!Þ6hí;gw¯>.S>ZcT?3ð=+ª=f24?íuS:b:jï>Ù<DwÞ6DwÞ6hí;¿7r>þ>ûN?ý`u=Ú>=û$?Ràß9³½:¯HÃ>N<*ÍÞ6*ÍÞ6hí;0>ÿ&>Cu?E±Î=¥>¥= ?ôá:z/²9Çé>?LP<#ß6#ß6hí;³¢a>¢=ÛE@EÑ=.~¥=©!?õ°	:YÅ9z]2? <÷xß6÷xß6hí;æÜ¼>Rd>MÂS?õíÐ=¢=%?CÜ:n@:Ù0*?yÈ<ÝÎß6ÝÎß6hí;×À>ôØ>5?Dá>³Ç=sÚ>?éÙ:EB:R@Ð>Ê<Ã$à6Ã$à6hí;|Íµ>©>Óp?ß >Âî=Ë?îÒ:·S:>~?ÖÓ<©zà6©zà6hí;í{=r"=8ºF?µ<ó@ò;Ê3?sk9<0N9ôä?Þ<Ðà6Ðà6hí;iR)>éFÉ=e[W?J.>úóW>­ý$?¬%^:Æ8:ev?Â<v&á6v&á6hí;[=(H1=F?è<ÈÁÛ;k)?§>$9NsX9_AÂ>.<\|á6\|á6hí;:u³>iFP>a\?àÔ >¡sa>»6?÷UU:&ó2:?.m<BÒá6BÒá6hí;ôÇ>gRh>U\?½>ÈØ=Ü0?}ª2:v×U:¸ãÕ><)(â6)(â6hí;:d>j>õX?©þ'>õ=py/?Gh:-£!:ñ7?ßö<~â6~â6hí;¥[O>Êú=2ªS?B-=ô|=N?1H:Ç~:$Ò><õÓâ6õÓâ6hí;aÙ?¬ >ÞÒ?>Á¦ð=Úã?m:Ç¹B:¤`(?^<Û)ã6Û)ã6hí;Ô?~¿8>Ræ³?ux>`>ô:?¥Ð:(dE:tL?Y?<Âã6Âã6hí;> &>0Òl?HC?çþ??n+?l|:÷2N:/s)?¨S<¨Õã6¨Õã6hí;7Ôé=l=8/L?3=s=}8 ?³.':óó&:-?4<+ä6+ä6hí;ï< h@<XH?¦t<¡D<¯·?CV·­é76»j¾o
<tä6tä6hí;">+Æ">Ü*U?U©>ÜôÝ=k<"?»û,:ôJ:·¥Ú>Í3<[×ä6[×ä6hí;XÄ>f\>­²c?$z>2,>mð9?ÜÁ:7c:P?|<A-å6A-å6hí;k3>Ûö'>ÈQ?
÷Î=J = %??ñÐ9S¢£9q#?º<'å6'å6hí;wü®>Q¹J>	ù\?4©>Àü>£X%?[óh:')P:W>?0Ï<
Ùå6
Ùå6hí;?	>ë´?U°T>pý>'»F?÷¯:Dùe:B@?Ñ<ó.æ6ó.æ6hí;Ýî>[`>Çá?dÉ>lã>®b?#/¢:ú7:z¬a?ÖK<Úæ6Úæ6hí;Äª6>ã=îyM?¦~=ð.H=×|"?X:|:õ?uÖ<ÀÚæ6ÀÚæ6hí;MCI>Öúõ=$vQ?8Ñ;>Õ>¢ü%?\8: :7é><¦0ç6¦0ç6hí;ïg>	"2>÷P?c÷
>kXß=
¹"?Ëa
:Åõ:b®ù>J"<ç6ç6hí;+>Üü2>ÚX?Ó>[¢Ï=e,?ìx:ücy:D$ÿ>Ì<sÜç6sÜç6hí;»=n5=O`F?<gµQ<ï'?P9jÏ;9ÃBÑ>NÛ<Y2è6Y2è6hí;»âr>:>ÌT?ýX>s&Þ=«Ì)?³Úa:£*W:§[?Üù<?è6?è6hí;Ç?å1@> ´?
¯d>ÃU¶=} ?"Î:0:9CL?Õt<%Þè6%Þè6hí;Þ>Ú©¼=ÏI?{åº<(A<º#?Í¸7bÖ8Ä®Ü=<4é64é6hí;óÅ?>C_k?_Ð>¡>>Ï??·Ñ:}ð:RÖ'?±<òé6òé6hí;ÅÅ<üín<£S?<%P<.³3?ué8PÈE9{Û&>Á<Øßé6Øßé6hí;Ñb>Åi8>QS?qdû=(kÇ=6\!?×í9ÙØ9Í?¿©<¾5ê6¾5ê6hí;Ñ>&j´=ÝÏG?% ©<ßr<=?Q9l*9cèØ>Ä<¤ê6¤ê6hí;È®>REM>âªY?$>
á=¼S'?åx:~^9:ãÝ+?Æê<áê6áê6hí;®÷>¼d%>½[?>Ê×=Û)?´ï:3É:°\þ>É#<q7ë6q7ë6hí;æµ>ß!D>íkm?2ü=	Ï=zn?:
-:FH?TX<Wë6Wë6hí;ò¢³<¸Eb<¶<K?s><eõ;L?J+¹¥Ð9Uk¿ª­<=ãë6=ãë6hí;Ö>â:$>LU?2±¥=Ëo=¯ã0?·^ò9æ~/:Æ°>ªÞ<$9ì6$9ì6hí;T1g>x>IàT? º=q=G"?:tº9¯Ñá9¯_Ó>ø<
ì6
ì6hí;n>>²áX?tiH>ß>·O"?¸:ág:g?,J<ðäì6ðäì6hí;­>¯q9>Â«R?zô=°»= º&?ÿt:¤Ãà9-:*?}¢<Ö:í6Ö:í6hí;AÐÒ>ÿ´k>öd?üÜ>!Q9>3e3?I0:µ§:¶Tý>Ô<½í6½í6hí;n}>ô~>ÒP?à>¢Gö=c?O6¾9éí9Ù¬Ì>(þ<£æí6£æí6hí;Ýv>sÕ>ÏS?"Lò=eK¶=´!*?ùâ3:n
:ýÍ"?ÁG<<î6<î6hí;'<Yê8<ÈH?4îÊ;|ß´;?éÑ-¸.A9×òå½.¬<oî6oî6hí;»<m<aI?$÷S<XD<øg
?8|-8ú.f?d¼<Uèî6Uèî6hí;ð¨¦>bH>8U?Á>;ï=@ ?	»V:AQy:u|Ü>­ñ<<>ï6<>ï6hí;!N= 0:=»ÉG?ñ<'<`ù?úQ]8ew8Iå>5<<"ï6"ï6hí;J7~=ûø$=%>E?|1+<
<P?-s>8ìÈ·§r¿H<êï6êï6hí;p±>ãùR>NW?à$>nô=mÂ+?U:æe8:îÍ><î?ð6î?ð6hí;S¯Ì>?l>]?RÞ>2X¿=K3?%íH:.R1:$
?MK<Õð6Õð6hí;:¬Â>ZÚ[>	®b?ÕU>0>=þ<?¶ê:¾ù:hL?a¿<»ëð6»ëð6hí;u¢½>^>Z?\ù>ö,à=Õ/?.[:ÊHe:Ó?ÖÙ<¡Añ6¡Añ6hí;à=T³<ìÆF?ÍD¥<</?¯å	9'9L»Ò>A<ñ6ñ6hí;¸¥>ÏD>ÆW?.û;>ºZ>$¯&?ÅÚ:Î»:§J?z<níñ6níñ6hí;Y¹W>¸Ê>¢bN?+D=0MM=*0!?Ø:zø :\Øõ>ÿ¶<TCò6TCò6hí;|Ú©>®Æ+>z"}?Ë>È>@@?ø;(câ:µé&?ÁÝ<:ò6:ò6hí;26>	y3>ûQ?$²Õ=ã¾=e /?â:&n:T
?1û< ïò6 ïò6hí;Èå>Âm|>¹i?¦J>M>ÞH?>:&:®{?ø<Eó6Eó6hí;I¹>¿xY>[ëY?fN@>4ç
>61?m#L:ÞØ5:Ç°?ÿ<íó6íó6hí;:>8'>@E[?`.ö=Ê´=Éø.?âÀu:V3Q:r]?[<Óðó6Óðó6hí;áçw>õÔ>sþP?NIÅ=S=Îä#?ö:¹á9¸Ë#?s¾<¹Fô6¹Fô6hí;5q>{>ãT?3=·ÄW=@«)?þ':Âæ9á^:?1Ê<ô6ô6hí;¶ád<ãØ<uG?Ø:g¨:d?qî/¸yY¡8f¾Ð#<òô6òô6hí;R¶>µÅ>«Þx?]FÏ=Ø
¤=Õ»!?øÃ2:Bú:5O"?¬%<lHõ6lHõ6hí;ýC>]¨/=Ñ@¢Ï=H¤=[ÿ!?ÅÓy:Þn%:KLA?'½<Rõ6Rõ6hí;2Îs>ÞÉ>Ä½Q?oéÐ= =U'?Ðá:]ö9öÉ?Å<8ôõ68ôõ6hí;±>¤'!>Z?ïý>Ê ¸>×O0?àû§:M~s:³0?.~<Jö6Jö6hí;ìè>Þ'p>Jx?(>@oì=Ö6?ì¦:ëø:»µ?ò< ö6 ö6hí;P>}é!>Ú«Q?ßA>Ø5>]"?ýB:nµ7:F??}<ëõö6ëõö6hí;cø>îßÀ=°M?Þ=ÿ!q=Ð?A{::í/:?¼:<ÑK÷6ÑK÷6hí;À°>*ñ>µ3?bd>Ã±=2
I?æý':Ó­0:¡ió><<¸¡÷6¸¡÷6hí;È>Ó=|B¿?+å>qî=úæ?èÇÁ:wè1:k?
u<÷÷6÷÷6hí;kÝs>Dv>®S?ý#Å=í«=z'?Þ%]:æûU:	I?3{<Mø6Mø6hí;Èq>G>sÄ]?Ù>D_Y>ö
'?è
;"«ä:Þ?EI<j£ø6j£ø6hí;<³2<Í¶M?Ú6Å;	;-x0?ÿn¸;9áÑ¾ZP<Pùø6Pùø6hí;ÌÃ>ªf->6ÅR?Nö>ÚQæ=Ã®&?ñÎi:E%\:ªñ?<7Où67Où6hí;ó³>\M>ÌÌ_?þ¤$>@>ë=	,3?ç:½Io:À?w«<¥ù6¥ù6hí;º7>«½Ú=sMV?Ù°=ad=?p(?`:Hg:VÔ7?µ<ûù6ûù6hí;nÔÅ>9bb>êµ_?lÑ>øó>ºA/?UG::?:R?<éPú6éPú6hí;¤>ò,I>HrQ?áíç=R·=ªð!?xòþ9Ü¡Å9ù%?Fg<Ð¦ú6Ð¦ú6hí;Ü>o4>¥[?7Àc>§Ø(>§,?(b:úB:gx?=<¶üú6¶üú6hí;s»=¾#<:5Ô?eÊ;=;Å&?z¨ù7àÈu9h=	<Rû6Rû6hí;Àî×>ö|u>Í-a?©Ó >å=.`3?Ë:[:îÓ?<¨û6¨û6hí;Íê>
·=(Ý\?YÛ¹=©2=Rs?º¼D:øc:ÞIÝ>K<iþû6iþû6hí;38> Ø=Z?s=ý/=é°_?e:#:OðX?Q¥<OTü6OTü6hí;S£>NÅ:>Ý_?3>c0ã=2?á:kbP:õù?Äè<5ªü65ªü6hí;ÎíI>Àõ÷=÷yP?£Cg=@Ä;=÷¦?ÖG:Î³ä9?<ý6ý6hí;$%c>Ý>îïN?½À=¿ÄM=yê#?­3û9lä:Úì>-2<Vý6Vý6hí;À>Ì&.>àÑS?Ètó=v·=aÎ)?Bñq:'>#:µ=?DA<è«ý6è«ý6hí;´¹{>IÞ>Øã\?w>}6>`-?oê:e':?®N<Îþ6Îþ6hí;-l>.	>G¨S?Ðè=´Äv=ô½!?¯Oö9ý¹Ö9ñÓ?Ô£<´Wþ6´Wþ6hí;øõ>²z4>µtP?dð=ÛÒÀ=X?Õq:ô°L:·9?@õ<­þ6­þ6hí;^D~>I>£T?Æ>HÜ=íÈ"?Ïq#:~Z:¡ò?K<ÿ6ÿ6hí;yÂ¬>lJ>|Z?ö¨>52L>6?{+:`Þ;:³¦.?U<gYÿ6gYÿ6hí;¤b3>â=ÒµJ?ÆÝa=:f7=£?îW:i]!:>_Ð>]2<M¯ÿ6M¯ÿ6hí;+|>¾D>aU?iB¦=b =Ï$?ÓN:©/:I)?Üw<77hí;6>bÈ8>\?§2>ÃÇ
>þ7$?J§}:~9:8éK?²<-7-7hí;B4Z>¤>ÒR?Ñ=è- =ò'?/@	:eð:5Æâ>ù<X7X7hí;aÌ<s~,<L?¡<h9÷;<M?Úù¬99àh ?<s7s7hí;Âu>i&>ìe?y*3?ñUò>±D=?O?¶ÛÎ>j±(?¨g<f®7f®7hí;¨è©>âH>X?´">ó=09+?Æ?:Gh:±IÓ>¹µ<YÙ7YÙ7hí;ã?b>Ùê?QÙ>óÀÎ=éº¥?ô:ÈÔG:Ø:?ö·<L7L7hí;\=D?Ï6|>u/Ç?H
Q?Õ>¬>ÖW?ÛÁl;cÒ­:DX®?ß»<?/7?/7hí;KY³=shT=ø'X?>Q>}õ0?mÑw:"Ð	:,f?ª¾<3Z73Z7hí;iÊJ=3ù<¹RP?3i=tæØ<.?Ï1$:z95¿?Ì<&7&7hí;!K(>	ïÄ=
ÅZ?î=uQ=æ:?0Ä:åîé9!2?áÿ<°7°7hí;AúM>~oþ=|>O?
]=1Q=ßß&?%:Ç·:æ	?]<Û7Û7hí;x>b)>ÉÅT?>Ñ=¥=¡	"?Om::mãG?ÛQ<ÿ7ÿ7hí;+òj>Ë¡>"N?>y=Ë|G=&í?^':ø¡:§	?»<ò07ò07hí;Î=_}-=£5G?"<8íå;Ä!?ú×å8>¤96 º>èÀ<å[7å[7hí;|>?­=©ÏG?¹Ó<ß»¯<7?$â916"9üY??Ú<Ø7Ø7hí;$=ë0=UI?¬¢<e`<.?ÃGó8 h9Ü>$á<Ì±7Ì±7hí;QÎ=ÙW·<øeG?Ó©:<w<O¯?îfU9Ks9Á¿>±ì<¿Ü7¿Ü7hí;¾<>å=~ÆR?M>¿IÇ==/?¥þ¢:
æ:©b?óþ<²7²7hí;tÌ>]g>þV?dyÏ=§¢£=»J"?°u6: 8*:ò3	?´% <¥27¥27hí;z³>,ÒL>]S`?¡9>[°>Ã#?s
x:	K:
_?] <]7]7hí;
kf>J>X?Ø·=;=9z+?i9:G:½?f <77hí;pÌ>5¹'>­`U?¡ô§=[©w=F-?Æùù9yÛ9ÚÉ?­  <~³7~³7hí;*>$5>·#T??pó=»²²=x_.?	:ú:)?© <qÞ7qÞ7hí;E<æ½7<ÄíG?4ñù;´-´;1?gX9XJ69%Å>ëæ <d	7d	7hí;h@õ<Gi<· L?k§<ëN<?¸9=L 9#ÿu?Zñ <X47X47hí;ù®=ê&=oÑH?S<(åè;p#$?eË8ú9Ø×@>]¡<K_7K_7hí;S1>DF >óO?IÂ=5¨=Ð#?,zó9:u5Ê>Ê,¡<>7>7hí;óhd>Y	>ÜT?q¹=DQ]=Û!?rc
:I¡:Åóô>¶8¡<1µ71µ7hí;W>óB>áxM?>µ=×ã_=Ê,#? [C:=êH:Yëø>¡<$à7$à7hí;½kÏ>åën>g?^?Gl4>ë>ÄÖ$?§F:ã:Û%?¤¡<77hí;-è/>®ñÛ=h¾L?=»=¡_=ø'?:í9jÄº9Ó"?Ð¡<
67
67hí;è=¢@"==1I?Â%ë<{ÿÈ<G¿?4L¶î(9S¼óë¡<ý`7ý`7hí;§¤T>Ä'>¬bT?Æ²0=Þ7
=¥¢#?°Ñe:ËJ8:æ?b¢<ñ7ñ7hí;Ô>>[íQ?)-Ø=¢=´<*?X:Ý:ýg?K6¢<ä¶7ä¶7hí;µ¤>TÛ >ßW?Ü>NÿÚ=f)?5¾:9d:Ê(?s¢<×á7×á7hí;}2³>p*S>t>Y?aë^>!,>]Ä%?Jl:x:ó>Ü+£<Ê7Ê7hí;Õ>â6>MY?*þ=Ð¿=)?¨`:ïY:[u4?÷B£<½77½77hí;<éF<6E?
ÿ;²Yà;X?Æv8Û8Ö[º>£<°b7°b7hí;s==³1=
eF?[?K<ç#<ð¹?¼!39.Õ9'?§£<£7£7hí;k>-ð>X­S?¹L·=©=w±/?;¼:l¾4:êªA?7þ£<¸7¸7hí;
¥7>?=Ú=wkW?¥EÚ=²Ã¨=%?ÏXo:OcI:W ?¤<ã7ã7hí;l>´è>ðÚV?àà>´ÈÝ=Ï:'?î¡/:$ô9?8?Ð¥<}7}7hí;ua>£
>Q?km=Eº9=Å#?1g+:à):0/+?]¦<p97p97hí;S­>%<>¿uR?yó=Wj¼=þ&%?ÈFÕ9 \õ9{Þ>º¦<cd7cd7hí;l[¯>´H>`l`?Úè=åª=++.?):i: F?½À¦<V7V7hí;)]t>J>ÇºZ?ê=[Ì¬=&¶-?VS(:â8:Æé>øþ¦<Iº7Iº7hí;-c­>³K>÷Z?6Â8>kQ>OÄ.?ÁÂ::R(?Ç§<<å7<å7hí;g><£>>/Q?Ï(ò=øÍ½=N#?E7:´þ:¶¿O?Â=§</7/7hí;·Þõ>Éû<>¦?.àL>D%À=÷z?Í¥Î:â;:Pb?§<";7";7hí;Û>Är>>(ÇQ?Ò.>>ôa>ç!?ï@:ñ*¼9Ñ8?Y§<f7f7hí;ò¥>Uh2>ñx\?¢>ï!È=i¨)?ñ(:ÿ<
:¤þ>T§<	7	7hí;±=¼¬='¨Z?]¡<4
<ðt?F½Ó9I9Ì²?(°§<ü»7ü»7hí;ðÂ>Ö->3ñ?Í>Ð,>+?C?ûAø:UpÇ:U?²§<ïæ7ïæ7hí;?¾>Ë=|ãÈ?KÿÇ>¦Ö,>ö?ÑD;á>Å:ñ~?Õí§<â	7â	7hí;÷>7g<>xìS?Ï O>ë_>ß(?_î:(¾:C?Óø§<Õ<	7Õ<	7hí;W>¸Ô8>aW?FV>Ô¡!>=)?Q:#:}h?9	¨<Èg	7Èg	7hí;2>^R$>ÊW?È ô=VY¸=¹)?á0:Æq:«Ì?ò¨<»	7»	7hí;{Ì}=zb%=©mD?Ìºn<vmF<lÿ?FE'9ÛS9dÊ>/¨<®½	7®½	7hí;äf>1c>I9S?Væ³=R=HÃ+?À:Y°P:ö*?GO¨<¢è	7¢è	7hí;s÷>ë'>éV?ÖJ>ø=ê?ó<:Q7:±?~T¨<
7
7hí;mêB>¹ï=+LP?Ê"=4e=,Î(?îÏ]:Y:?ÓZ¨<>
7>
7hí;bo>'p1>6W?k>Ê=¼i,?ÙýT:jrU:2tÿ>àú¨<{i
7{i
7hí;U>#1)>h§T?e®R>ïj>))?Å°:jS:#?©<n
7n
7hí;V>o;6>4V?4Ê_>Ñ(>w®)?T:ÍÕ>:r?Á©<a¿
7a¿
7hí;èF=S$$=¯I?­Pl<ÁvK<¸ª?6b9äë8)~u?;Í©<Tê
7Tê
7hí;¥=NP=ý£J?&£<«M<¼ ?ô9E³8J¶?éá©<G7G7hí;¤ í<¥Â<nH?óJ<]<«w?ìµ/9ç×J9ÆÁÝ>ï@ª<:@7:@7hí;ò'?Í0\>¼R?ô%j>ÚÑã=@?Éº:T::a?6nª<.k7.k7hí;óxµ<¡h<Â³G? ´<SÇä;CÚ?IA:wC:Ü%ý>8ãª<!7!7hí;8Í>ç¥=ÖI?$<¾a<ç?Ô99U2?ß£«<Á7Á7hí;ý>é:>G	V?`>éçä=ùX ?úÌ<:Ü9§[?ª«<ì7ì7hí;ê/>4+>©T?îõ=Yhº=çA(?Ú£ :Q:	?4H¬<ú7ú7hí;F¥y>Þ >FÙT?®>U¿=cà0?ýÆ:Òy:}D@?@U¬<íA7íA7hí;_ûc>	Þ>A(O?iÆÚ=¬m®=î ?<Pô9¨9f9?a^¬<àl7àl7hí;°U>Öü=ÊX?=Ì=¶^=óY)?0³&:¯ó,:ú¾ö>ªb¬<Ó7Ó7hí;"¦=xÁÍ<ÓæB?¬¯W<Jn0<Ìz?õ)9ÁHÙ8=H?[¬<ÇÂ7ÇÂ7hí;¾zK>¾Áü="N?²½=Ý=í$?9:L(:]U
?Y¨¬<ºí7ºí7hí;)O>þü==R?ÿÈ=qN¤=?Oá}:òt:ïª?|õ¬<­
7­
7hí;ª¸â>[>#?%Î|>Zî8>§ú.?A+Ë:I:í8?ç÷¬< C
7 C
7hí;\BÂ>&,><p?A">jÐ=úO¡?ªj;ñ½:²?êl­<n
7n
7hí;CJ>þ=ìaK?pÁ= =a$?Ú×D:É·N:gÅó>úv­<
7
7hí;Bf>j¯(>+S?N­>Ïé=é,-?¦:ÿ°U:½@-?Ü¦­<yÄ
7yÄ
7hí;@=ÀZ;=ÖG?;-<=*<2?òô©8$l/9x>Kâ­<lï
7lï
7hí;(B>¥Pê=UT?ë4>cÆ>×?þ /:nî&:$I?nþ­<_7_7hí;8Ô=?B=oH?0<²<´?b¤92)9Î¸x?®<SE7SE7hí;0)²<Í¿_<5×K?96L<ÙÁ8<iz
?	î9@¢9àq?¤?®<Fp7Fp7hí;eÝ>mz>ÂÖb?y#>é0>»B?ZB´:Þãu:¯«;?®<9797hí;¼>SåV>`ö_?Í==ÚéK?}Ü:ápÃ:g?»®<,Æ7,Æ7hí;eU>LÍ>ÌÒP?É&è=<·=P"?ðW:V75:ÛM?Ð®<ñ7ñ7hí;eY>äv>ý~P?¶=3å=|?åò::0:pê?8¯<77hí;/>ÃÁ9>­ÝU?c>Aê=§!?Ta:F:èB?RA¯<G7G7hí;úÒ²<ÀÐi<ÊC?+6<Ç<wÑ?}q
9ò°x9>¹ä¯<øq7øq7hí;[X´>W>±V??Ú>ëN×=ÃÙ)?ªÌ:é9:¡)T?P°<ë7ë7hí;¨>øt2>	U?÷È->:l>rB$?ª¦:`ß:øm%?:°<ßÇ7ßÇ7hí;Lè½>lxä=UÊÔ??àB¿>*<?d´]:G¯O:
¤?¼;°<Òò7Òò7hí;\¢Ð>1)(>«Î?B?7¿>èßS?5ÿÃ:AÆ6:B?
°<Å7Å7hí;\l>ýç>nX?T3>È*Ø=?4?.£d:!/:a'?9ª°<¸H7¸H7hí;;><6>ÓQ?cº>Ë¹È=G)?ðÕ:-m:5u?
ã°<«s7«s7hí;º=ÁO2=+G?_ò<{iù;ü?ì\9³ì9Ï[H?ç°<77hí;ø¡©=ôY=>G?F<'Ä+<?
9(9¯Þ>>ö°<É7É7hí;L>ä>ëW?®?>>ºö*?~º:w:?+±<ô7ô7hí;ú»Ë>|i>«Æ_?2Q>=©>n4?×Y§:Ë«:þ?:=±<x7x7hí;:V=æX=0ÈD?ÍG<Ap5<Qô?òïé8ÃÄ8¨.?æI±<kJ7kJ7hí;ú`>U;	>'ØQ?N=l<^=o(?WV+://:9`ú>Ýb±<^u7^u7hí;zM>mþ=O?¹K	>çtÑ=åÍ'?=°B:åüY:>£ä>zx±<Q 7Q 7hí;Üs>?]>0¿Q?ö=n@P=­$?åì9ìÈ:6ÿÏ>î±<DË7DË7hí;ìÈ>Ôl>°áY?Ó.>°.ú=Åã2?!;â;ú?±±<7ö77ö7hí;¥s>2>RU?ÝÜ=í°= ?j:=­W:Æë
?²<*!7*!7hí;(â>s_#>ÊQ?_ç=º¼¼=Zê?ß:gÍZ:ð# ?är²<L7L7hí;:Å=½Åz=þ1I?m<B¶;<T«!?Zö8ñy19ÇÛ±>Ô²<w7w7hí;R=d¦1=Î¢G?k5<ÀÈ	<'(?zã8Ë¶9[Cb>-³<¢7¢7hí;²C>åí,>¿T?ò3= g=K-?N-:Ó
:+6?®O³<÷Ì7÷Ì7hí;Ì<>æã>PöY?Í`>·Ï*>.u(?¶6:Ø¢K:ÏÏ7?+o³<ê÷7ê÷7hí;W[s>^>\MR?y=¨0?=Ú,?Þ0^:9|%:`Ü+?ª³<Ý"7Ý"7hí;h=âMI=ä G?Õöd<þâC<7?nï8W39úf>ì³<ÐM7ÐM7hí;ã·«<øªY<eõI?.<.<
Ë
?Ø?¼8tºÏ8þç>ÞO´<Ãx7Ãx7hí;ÝÎí>*|>ïlq?>­¥H>²;?æ·:öòM:Ëd?w´<¶£7¶£7hí;Í)¦<®êT<>ÉG?Cc*=
=ª?Á²9ºª9ÄÍ>î¨´<©Î7©Î7hí;ú?^z?>ÃÉ±?¾÷>eò=l?ó*½:üÄ:	<?ª´<ù7ù7hí;4
?íé1>³üÊ?Îíð>Êg>ò(?	;ÇB{:Ö=?Ö´<$7$7hí;^é>`=>òT?¼úÁ=ç=èL,?-;]:-:ú"#?ôé´<O7O7hí;§T>>³ÓL? ~ =ß9=Ô?²):Ï©ó9J2?éú´<vz7vz7hí;Yk>Á>ÅP?Çð¥=u=+Î?ò:
â9Çý?, µ<i¥7i¥7hí;Ë >¦=>EXY?5ÿ>÷®Ô=Ù4?ß:Y`u:};?ã9µ<\Ð7\Ð7hí;?C>¨]ó=tbM?Eª=ûZ=n#?èd$:×GÓ90G?ÁNµ<Oû7Oû7hí;G©>eC>6;^?B>ÏÙ=
'?löB:!@&:(?Qµ<B&7B&7hí;ÎÖC>]é¾=ÁM?K>¦>,q?ÕÃ:Þ9ê°?dVµ<5Q75Q7hí;ñ:b>Ì>=U?È;Ê=â=fÜ%?;B:TC :!?Ckµ<)|7)|7hí;jÉ=àºJ=±~?3¼2<|¬<ß¡"?w ©92Õt9I×0?mµ<§7§7hí;-Ô=Í]=ät?ÚrÊ<C¼~<$tK?,9ùö9^>\µ<Ò7Ò7hí;O÷>>Ìä=OV?úâ=kR¡=ã4?J:Ùk::ÕÂ
?xÊµ<ý7ý7hí;ò$ê>¤5t>çru?*m>ßÈ	>R\?3è:^¢:ÏÆ6?ÿ¶<õ'7õ'7hí;qY>00&>ÎU?ÛòÝ=ü[£=Yè-?:ò9¬?Y¶<èR7èR7hí;~Í´>ó¤S>×±Z?Z>Ã=øø.?¥D:#{:ëÁ?qv¶<Û}7Û}7hí;8Ãv>î·>x÷R?ò_=B*$=>K.?¿<9:¶):úÍ?;¶<Î¨7Î¨7hí;É2P>ñ/>ìäO?;#>Ô½ó=áo?°G:ÕM:¸[ø>ÿ¶<ÁÓ7ÁÓ7hí;W>ÖÛ9>lGX?C}M>c>%?Û}:Ü«R:F=?âÄ¶<µþ7µþ7hí;Åy="=Í­D?
<ÍÝ;éÕ?¢Ó8R8 Z?\
·<¨)7¨)7hí;ªz>ú>^?
}¼=µº=ò3?©Î:J}:Û1?s:·<T7T7hí;#µ>ÌæX>cÊU?%>Êæ=}K(?ÃS:Ç@:Õq?LR·<77hí;Å>>>&S?>5/ç=n%?ÚW:¢r*:"?i·<ª7ª7hí;µ >³É<>¯ìY?¦)Þ=t§=Ò§)?]À:8µ:Ìü(?C¸<tÕ7tÕ7hí;>Æ->[U?`Ø©=%=æ%?é@:-&:'Uõ>t¸<g7g7hí;úÙ=Ud)=àÆH?¡Ó"<þ/û;@ò%?á³U8çÎ49|I>q¹<Z+7Z+7hí;ÞÍ¡>ffA>\-V?ÍK">T{û=E6%?¼
j::úD?¹<NV7NV7hí;Ý¥£>OÐD>JÜT?±³æ=<ô¦=Åß0?}v_::7æA?ì+¹<A7A7hí;`BW>/¼>ñ'Q?:i=òã<=ë?eæÒ9ìÛ :¦Ñ§>/Q¹<4¬74¬7hí;^â¤=ÞôQ=I?ßÉ<Z<­¶?jJÃ8Ð{ÿ7u¯Ã?`¹<'×7'×7hí;òh>6æ
>sXQ?Ø×=¼³ª=ÕÙ!?Ä×:?;:R?ã±¹<77hí;2s>%X6>Ç]?W!>Ùô=ÈÝ(?¾Ã:É:Ô ?÷¸¹<
-7
-7hí;ÎÆb>É
>iAR?ßhé=âÄ=cY?±Õ:È#-:«Ô>¨$º<X7X7hí;¶F°>ÚP>X?xè=©°=Ó(?ês):½-:q¯ù>faº<ó7ó7hí;[H>Óü=[ K?>é=àÁD={{&?\ô£9
	É9òÇÐ>Ý¿º<æ­7æ­7hí;ù>r&>FöU?Ã{U>!í!>LÁ(?à7Æ:õ:U1?¡»<ÚØ7ÚØ7hí;Í+>6@>¬S?ÑÇ.>
wý=Q0?RE:/-3:f-
?Äl»<Í7Í7hí;¬J>I'>_X?>&Z>Â%>t(?û÷:£Ü:?gá»<À.7À.7hí;x¯>Q>ÁÈU?n.>g¬>I'?l:ù&J:Ëô%?å»<³Y7³Y7hí;ÚæQ>}Ï>XdM?%,=Ècû<3µ/?p9^9d?¼<¦7¦7hí;äý>-Å:>ÐU?Ì¬>þã=Ä+?÷]:Ú.	:GÖ?6¼<¯7¯7hí;Ø¹Ï>ûo>é^?g>é >«×7?-Ä:~:Ï4?¹L¼<Ú7Ú7hí;ycÊ>Ò7]>Á5j?`'S>n©>eÕ:?©Ç:¦":²"?n¢¼<77hí;U[>ÊÚ%>QT?@ï=H¶=\(?Èï
:?
:ÿBü>®¼<r07r07hí;µi=]~=ë_I?JªL<G-,<'?éë9?]9]g?>À¼<f[7f[7hí;<B©>äI>¹V?S-->\k>$&?/:¼Ê,:£?ä¼<Y7Y7hí;#U>Þ5>qYU?Ï!>ò=>Å*?!Íd:¿?':/?ñ ½<L±7L±7hí; ËÆ>6)>Ò?Úø=Û$=?ãr?=êÊ:ýÌ}:^¬L?¸W½<?Ü7?Ü7hí;WÝ<¥P?<~ßI?s7<P<¡?ÞI/9¡.9Ko?Ç½<2727hí;ãè>Ø¶5>B`P?Ñ$Å=¾,=¬#?ÀÙx:¹ËG:Zm?¢½<%27%27hí;¦¼L>Ü¨þ=ÐM?Sq=3lA=M?8:WN:°Mä>IÍ½<]7]7hí;ç>[[/>öaY?G
Í=Ô=³1?:Ô^\:90-?.Ô½<77hí;6>Úm%>·ùX?°¢>ê=-*?&:ëhu:Z?öì½<ÿ²7ÿ²7hí;Aï>ß)>*¼T?å'4>']ÿ=È4?¹¬:è:Q?=ü½<òÝ7òÝ7hí;£>â=>ÆÇ[?v7->¹ù=½1?Ùf:°:0èC?H¾<å7å7hí;É>q®5>S?â>ì=My%?ùr:ãë:³ñK?i¾<Ø37Ø37hí;b­>5êH>hë\?~>DXÓ=Ø÷(?{:²@:¦$'?ù¾<Ë^7Ë^7hí;Ä7&>}Ë==üP?lû=Ó¢Æ=O$"?}9t:Nç:Qô>ã©¾<¾7¾7hí;r>5>Â×Y?<ÞB> >ÂÒ'?ÄiÀ::è-$?Ó¾<±´7±´7hí;.O>¼O$>F_T?Ã8ð=ñòÀ=3\?é+:¾9Ôëf?f(¿<¤ß7¤ß7hí;sK8>Æã=!O?ü=õR=`&?{ñ:Ä¶C:0?¯¿<
7
7hí;¬(>fdÕ=T5J?ò×=Jüh=K¨?IG:¸Ä:¦ê2?cï¿<5757hí;¢Ò=N+=ÑL?£ce<JdG<ÆA?®¾9ì^9sèù>[À<~`7~`7hí;ösè<í/<&J?öy<eÛ;Áb3?·ç9Ió8ö¼?L`À<q7q7hí;.Eº>ÇKU>;_?®ÍÏ>³>Üø=?õ»Ü:Ä:ì=?YOÁ<d¶7d¶7hí;óN9>¢sÛ=+X?Í¾Ú=*Ü=[`8?<:&HÑ9c°f?Á<Wá7Wá7hí;ò
ó>çáI>»?s><Á=¤H?ùpy:¿_:ÌÌ?#Á<J7J7hí;àâ>üÇ/>®¨¤?>Rþ={]?;ûk:®?¢Á<=77=77hí;2¥z>zô>èT?[
>AÓ=bK+?¾£::ä*?ÜÁ<0b70b7hí;<©×>#v> ö_?®G>} >[é.?ê@¹:æ^:ÅU?©'Â<$7$7hí;Í?±>bS>Y©V?tº<>á>%Æ#?1G~:(úf:¡é?Â<¸7¸7hí;Q>ßÞ)>9sP?£ó¿==9"?\íC:
ô:ÑÅ?¤ÈÂ<
ã7
ã7hí;á>É8>ÕhU?Ï=H>z>Q,?4I:r:Ö'?ÌÂ<ý
 7ý
 7hí;ãí=}7=b3J?Ü¤¢<¨<ì?Ö(9Pæ>9:?ßÕÂ<ð8 7ð8 7hí;¸Y>Â!>ZHa?øÂí>½õ£>9?ù:eb:gÈo?¤æÂ<ãc 7ãc 7hí;¸z=\=Ù/I?Ìî<¹¦ö;;ë#?L9ª9©¯>môÂ<Ö 7Ö 7hí;Âµ`>ð=Èo?>v>Ø>xJ?2:ù#D:óG?9YÃ<É¹ 7É¹ 7hí;Á.V>Ó>®×N?¬¯=âW=bø?PÀÒ9k9OJ?HnÃ<¼ä 7¼ä 7hí;?X>)(>ï2P?<m=y<=Y!?3__:²:Gw6?äÃ<°!7°!7hí;Ý\>}>Ý¡j?>¾Ü=2?
:¥1:4Ù7?°Ã<£:!7£:!7hí;ßâ>mQn>`bs?¨G>ì3>cpJ?±âB;Û^í:?.R?$ÝÃ<e!7e!7hí;Á3>Ú=ï¹Q?J=aÿr=× ?s3:ë:B-?ãÃ<!7!7hí;F>½äï=@bS?°%|>¡¶H>÷Ì ?.'>:B	:Ôà0?t"Ä<|»!7|»!7hí;öý>4M>íQ?ÔÞb>6>ø?â¥I:0:JZI?÷3Ä<oæ!7oæ!7hí;Â?&b8>5Æ?§ª>öÙá=IoÁ?M¿:§(:8ã?+bÄ<b"7b"7hí;0Jl=ív=å_F?»h;<Ë<Dù?Kí7.sÒ8¨S>Ä<U<"7U<"7hí;[Yq=¨=1I?ù*<7
<¨Ã?KaH9´OQ9õ>óçÄ<Hg"7Hg"7hí;pL>1Ú¦='Q?RÔù=gº= e+?ÝÍÝ9Ð9_=?ó6Å<<"7<"7hí;ÛÕ©<äå;<dg?uÍ0<8§<S)?ä´½·Þvu8]ÙE¾ìuÅ</½"7/½"7hí;±
Æ>\>\>1f?x>$«<>£¡:?_0»::@ ;?Ù²Å<"è"7"è"7hí;gÎ>3u>zÒW?ð]>ì(>®ù(?xÊ×:J:oÊ.?ÈäÅ<#7#7hí;="¢¤<C3G?£7Ä<¥<ã»?®H8ßë8Vm>Ò-Æ<>#7>#7hí;d»>b¦W>"^?¼>ñ1Û=CÜ/?U;«:;:!'?9QÆ<ûh#7ûh#7hí;)rX>Mú>!ìQ?£´=T="?ºè:Âê9"?ÔqÆ<î#7î#7hí;-s>G>ëQ?õ=´ÒÉ=l?+» :n:Zü	?áÆ<á¾#7á¾#7hí;wf>á
>U?c°,>¥#>ì&?Qp:Óßu:wwú>Î°Æ<Õé#7Õé#7hí;4s>¬+>¤LO?z=,,=<Ù?ð£W:¤%?:Úf?8¾Æ<È$7È$7hí;C6>ëiÕ=l¢Z?£¤	>ÅoÀ=7?ßÔ<:ª :cp?9ÑÆ<»?$7»?$7hí;µHo>7>úîY?"æ¥=3=4#?80:J:O(?åÝÆ<®j$7®j$7hí;@=gÅ<À½I?ÕP<Þæ8<a?]æ8å!9ÓJ¶>ä,Ç<¡$7¡$7hí;(UR>
Ôþ=»LS?%Í>zÞ=ô(!?*yN:C~5:?¹xÇ<À$7À$7hí;áÕ>üGY>îý{?NÛU>I	>+=5?¹?¬:|k:i¡;?özÇ<ë$7ë$7hí;õ>ÄÞÎ=§¨¬?	ßU>`Lð=Øc?Xã:áÓ]:&J?Ç<z%7z%7hí;dòJ=ÿ<±QK?Ot=})è<_I?biÛ9zÅ9¶$?`¹Ç<mA%7mA%7hí;9Ü<¸ä<ìêM?#)r<yF<ß,?A§96V$9~x?5ÔÇ<al%7al%7hí;ý¡=Æ<W`G?X,=(Iç<??Ün9Z9Î?,ÚÇ<T%7T%7hí;¥÷Ý>ß§J>2?R¥>'éJ>-P?3ëZ:°Æ:4CD?È<GÂ%7GÂ%7hí;ÃDO>µåþ=O*P?AO=éªh=È?Ýö9¼¥9¨>?È<:í%7:í%7hí;@O>ø00>aÅN?b>3^Ö=Ó-?³â;:±l:>!#?e£È<-&7-&7hí;¬~<¾3<cE?Îy;o½o;e9)?ãO9X9~°>ÁêÈ< C&7 C&7hí;ZÝX>ê>MP?Igª=/u=Ûë%?b¥9´9,«?6rÉ<n&7n&7hí;©>_>>³V?É>ðÉÎ=;$?Ú¯K:Tè&:°4?¶{É<&7&7hí;
«>'1>>ü8T?³ª¸=£I=«L'? î:î:ü>£É<úÃ&7úÃ&7hí;u¤`>G
>2P?¢jÁ=h³=,!"?Ô8A:7£K:þçò>pÊ<íî&7íî&7hí;Íµ>Æj_>QP?±ÃÕ=Ù£=Uþ&?áBh:S:ÒÛ?6AÊ<à'7à'7hí;j!¢>¸üB>¾ÜT?,Åç=§ï®=Ò)?¹h::¸Ì[?µÊ<ÓD'7ÓD'7hí;8g8=Ë²á<)Q?¡&<QV<ä6?lS
9Y:9
Ò½>-Ë<Æo'7Æo'7hí;Ñá>ë¶=íºI?X¾<hw< ë?°`9ª9ñpR?ÜË<¹'7¹'7hí;OW=»<Å}?L­=!=u*?(*;M§/;´ý÷>³¯Ë<¬Å'7¬Å'7hí;Øç==¤S?!³=Ðl=²*?Á1:Tÿë97@?tÖË<ð'7ð'7hí;î¡>ÍB>jsT?Êü>)yè=äÜ!?°D|:i¯O:4z?
úË<(7(7hí;o¦?AS?>­*´?|b>(Ð=ÝN?¯ :u[:O;?XûË<F(7F(7hí;µ?9ê>?Õ?ø>læá=´â ?ð·ÿ:o=:ç­?7Ì<yq(7yq(7hí;ûÆ=Ö=p;F?3~<´òf<L?¦!:9ävx9ÌÆ¿>Í<l(7l(7hí;¶c>$3>nåO?Bi=Í*=¡[/?¾Å
:ü¥9!V?
oÍ<_Ç(7_Ç(7hí;}Þ><­>[?2uU>Ë>ã:7?÷å:p_¡:Þ6?`¼Í<Rò(7Rò(7hí;W H>N.û=»yL?"=®j=Ð'?5:.^!:xxñ>ËÍ<E)7E)7hí;bZÆ>]]>ýe?Ö?>ËK>Ð->?Ó(ú:îÜÀ:×&?ÓáÍ<8H)78H)7hí;Í¬£>³B>ÛåW?éç=ym³=q%?n¤:æ8Z:V'?+Î<+s)7+s)7hí;;©s>e¥>Ç#V?#>réí=0?HQ:º:î.N?ÇAÎ<)7)7hí;Ë¿z>å|>¨´V?X(>öö=Úë.?Da:®¬:¸89?óWÎ<É)7É)7hí;uì²>ÿ5>ò¬{?ý>>à}í=\ßM?ø6:}î):i¬E?ÜyÎ<ô)7ô)7hí;+Î}>¬>µgS?Èò½=U=Ñ*?:,V:Ö#?cÎ<ø*7ø*7hí;¼ç>ð¯	>íq?p·ô=Ì%Ç=÷I?'{T:Bþ9%V?ÿÎ<ëI*7ëI*7hí;Ûº§>Z½9>z-g?
³>àx¡=@h?PÁ:o=:æv?ÖÎ<Þt*7Þt*7hí;§=Yq¤<ÊÕL?Ðª9<U=<,?²x99òÀ86v?¸ÕÏ<Ñ*7Ñ*7hí;Ä½>BU>Dc?3´>Wh>BF?¬:ä:¬,M?¿Ð<ÄÊ*7ÄÊ*7hí;õX>Lô=ÿb?_¯>­åC>í3?3/;
;u~%?Ä&Ð<·õ*7·õ*7hí;íËÂ>iQT>®ßj?ä¢U>i>8­L?Oªi:UJ/:X *?UkÐ<« +7« +7hí;dV=z==C÷F?RÊ%<a<<më?¨$9ÛaJ9E1?ÂÐ<K+7K+7hí;Y>o8">ÜP?¸>WÍ=³M)?®K:íÊ:NJú>§Ð<v+7v+7hí;>zX>[bW?¿Zv>ÑÎ->6m5?0¬:l:¦?¼Ð<¡+7¡+7hí;Hc=t1=aÁD?ï:<2Þ<üô?ï}b9¼89ªBÛ>lgÑ<wÌ+7wÌ+7hí;ä´>¨'U>=@Y?ÿ?Wú¹>@Q4?ænÒ:¨æ²:?Ò¨Ñ<j÷+7j÷+7hí;ºN·>odJ>7Üg?>úyÏ=Ö4?û;24í:C'?n«Ñ<]",7]",7hí; >;Ö >¿°~?òè&>¹¡ =¹? ;o±:3m[?ÎÑ<PM,7PM,7hí;MÌ<GÁ6<nI?>U<4:ú;ð?ñT9Msö8B?ÄÒ<Cx,7Cx,7hí;¸cÀ<ú i<CS?`â<(<sÈ?úW9ºÂo9íæ>¹Ò<7£,77£,7hí;¡â>">üC¶?¤>=<bl?ãk:­:KK?gÒ<*Î,7*Î,7hí;®¼ç>Q°'>¨ã°?ì×c>U	Ö=ÊA?ÛÎö:Ê;~:Üx?±=Ò<ù,7ù,7hí;Xæ>ÐZ:>zW?®¬=92=KJ"?ã¸H:vª':i<?IVÒ<$-7$-7hí;¾à>G@¯=N³c?²*>Òñ=4?FúÀ:K:È#?Ò<O-7O-7hí;ün¡>¹6>«ùb?äÉ>£fX>gw,?úÇ:ÂÐ:Ð96?|üÒ<öy-7öy-7hí;?;>Û8>ÔQ?z>vñ=>æ(?,ÍÐ:×¯´:¦ê?
Ó<é¤-7é¤-7hí;Që>wÆ0>.6V?ìç=C®=,Ô)?¼®:DN:)Å)?x°Ó<ÜÏ-7ÜÏ-7hí;1µ>ÏT>ÛÞY?ÁÛ=Ô=_4?:þe:\?ðÓ<Ðú-7Ðú-7hí;Ícë=pR=mL?±¬¥<g<õ­#?V1Ë9æÕ[9l?	9Ô<Ã%.7Ã%.7hí;1ê¡>Á!?>ôÝX?©s&>2¡ô=>0.?O~:6I:À$?Ü­Ô<¶P.7¶P.7hí;ÄV=Ü4=ÔI?§Z<"ß`<?f(9$>9Pª%?¼Ô<©{.7©{.7hí;iÃ>0M>èP?yFë=®=k
-?" [:B :[¢.?¿¿Ô<¦.7¦.7hí;4By>P>®U?ê>{I¿=´<?c:Â6:OØ?ÂÇÔ<Ñ.7Ñ.7hí;\ço>0¨>ÈÁU?ÌK4>{j>uê ?õØ:°:V?·	Õ<ü.7ü.7hí;v>DM+>}P?òñ=è#·=ö)?w,::|?Õ<u'/7u'/7hí;Ùp<Ùh<K?Ús;¶;d;?¼u9Hêà7xÙ@Ã©Õ<hR/7hR/7hí;æH>mUó=©[S?qæ¨=Fä=ìí?Ä@K:¬æ
:2M;?7±Õ<\}/7\}/7hí;>{Ú'>r³Q?÷©ñ=c»=çç$?Â|":ýÎ	:ì?OÖ<O¨/7O¨/7hí;Ê>7â.>ÒR?K=îx='9?¤=1:z9:+¡ô>-sÖ<BÓ/7BÓ/7hí;âêá<:<ñPK?'ÖS<³¯-<~?öªä7Â0 9}·¶=²×<5þ/75þ/7hí;ì#>hýÃ=®V?Þ}>CZ>Öí-?´:ù:/?X×<()07()07hí;T5M>àä=µÏe?8R>Åöô=&\?$w^:
:*G?]×<T07T07hí;çpÀ>ù]>öÞ^?Û´>àT>Dè1?Xf":Ñó9{*?h×<0707hí;hà>-5#>KDX?Bâ=%Â¯=ÿÿ$?À,:?g
:Õ ?»~×<ª07ª07hí;[ñ{=Ú®"=ë:F? <2Ðé;ç½?³·¸&$y8;{¿&½×<ôÔ07ôÔ07hí;r·=&i=BI?¡¢<d<2?¶92X9ÜÆ!?Ø<èÿ07èÿ07hí;eþ8>¦à=ÂâR?[Û¸=×!=ð*?zÇV:5:°¨E?Ø<Û*17Û*17hí;¶ÿ©=íÜ[=­ðE?Ðüv<­O<d£?tç9b9»¼|>]Ø<ÎU17ÎU17hí;¯7>©Áä=kxM?¤P=è'=

?)6:¿~:B?VØ<Á17Á17hí;¢ð¸>_Q>fb?ä>«8>hj7?:è;yå½:L4?0·Ø<´«17´«17hí;¬»>D>3}t?_rz>¼ò
>UÖa?rå:VùJ:D?JlÙ<§Ö17§Ö17hí;Ûä>]X>]_?·Ë\>~>ÒÁ5?(8¬:õ_:¤E?IÙ<2727hí;Uw>(%'>=T?í=¾¼º="?ª§":Ãx:C:?ýÙ<,27,27hí;Ø>Þ®z>H©\?¹Æ8>ä

>xU+?pô=:dø3:ï?Ù<W27W27hí;DÆW>×þ>XvT?Ì½=f±=u+?
BF:ö:þD?ÌÚ<t27t27hí;íò^>¯	>âCO?Bºã=k©=ð
,?(\:ÂFR:ö?ÊbÚ<g­27g­27hí;â~>/¾>èÕR?\ªÊ=ò=¢I%?;jù9¸B:Õì>ØÛ<ZØ27ZØ27hí;õxo>8æ>@O?}+¼=Ê=x$?T»%:ð:pi?3JÛ<M37M37hí;ñQg=Ó=ÏE?÷<·Gj<X<?'ùt9 /a9W??þjÛ<@.37@.37hí;y¸=ø2=UII?uê9<êö<AÀ?-Ò8~Ye9jí->*Û<3Y373Y37hí;²ym>Ì®>¡¦P?¥¢=k¾v=£¤(?Þ_:ß*:b(?ïÂÛ<&37&37hí;kCA>Ùfæ=E¼V?Ó=#¡=·'?iIG:U:Òoï>ìÛ<¯37¯37hí;ðb>Æ>­È\?3¥>>[>Áz@?é:.o:ÇÂ(?Ü<
Ú37
Ú37hí;zo>B*>Ü¨T?2É=Ê=Ê_&?Ù5):Ê0:"ýõ>¤gÜ<4747hí;Iþu>¾>:O?©=ýô=ÆÜ'?ÉC:ãH:§ù>µñÝ<ó/47ó/47hí;ô«>7>4äT?Uè=Z1´=ä	%?¾$:xH&:Å ý>ÊÞ<æZ47æZ47hí;P?>Ía?ÆÜ>Ûi>r?3;ðÉ:c?¯Þ<Ù47Ù47hí;÷Á}>¶>ÎðV?ºU'>Wÿ=n£'?à::ó{):À"
?Î&Þ<Ì°47Ì°47hí;ûU«>QG>øÈ[?[Ô>K(ö=e8&?¶Ö:÷´l:é?`/Þ<¿Û47¿Û47hí;>U¸=MµM?ðAv=cVF=í?Vþ:`O:
yï>GÞ<²57²57hí;~u~=Ûr$=nF?_ä^<å{B<e²?Q,8ð[8å
>ß<¦157¦157hí;ìÖ^>Ê	>$OO?É¬=Ñr=É"?ÞZ:¿:}8?Çß<\57\57hí;û_d>è	
>CO?¢&=ÈÆn=Å
"?k_:ðUZ:3¿?=Oß<5757hí;Ëq>tÒ>è=T?ûÑ=}¢=Hi%?¿=Z: K:	?pß<²57²57hí;­> L>ÝY?`Â3>Ñ8>Ùè(?Ç×A:´:>?pß<rÝ57rÝ57hí;­>Z1>½
X?b¾ÿ=2±Æ=ÙÀ$?Æ8F:a :Ú#*?lÚß<e67e67hí;²é>ÆÓ.>ÏVN?ÛØ=}é¨=×$?ÇÕa:QI+:tÃ(?Ïõß<X367X367hí;`>öØ=õ^?ª/É=n=D"?,}:/\½9<?øß<K^67K^67hí;u³w>OQ>`8W?r>ÙÁÍ=ö4?U:ßÃõ9ü]?S8à<>67>67hí;]ò>êT>>qÔ¢?/q>á´>×y?7?;ö:Lz?Ì<à<2´672´67hí;'Ùº>¤²0>]Z?YV> ó=0a?­~±:F3*:d|?9Rà<%ß67%ß67hí;Þ·Ô>4nh>ñIj?®>W¿=xFL?ÚmÕ:(÷:xo1?·à<
77
77hí;Æü¬>JÔM>('W?Å>óË=­+?d:]|Ö9a?C9á<577577hí;ÄÒP>m°ý=¸¹R?uÌ=4~¥=s#?sV:¢Î¯9E?\ná<þ_77þ_77hí;öA#>ÅËÍ=K?J!=ëÂ=Ë ?Õ¯9tD9øßÊ>g{á<ñ77ñ77hí;>ì°=_T÷?"=sD=GO?ú9í9ý¾
?}á<äµ77äµ77hí;ç>h³
>s??>X¥=ßc?TÐ`:ìb:ý>Íá<×à77×à77hí;sq6>"5Ó=¤"]?Q~û=ãÎ=×@?ÊÀ::0è?jÒá<Ê87Ê87hí;Òî>!W>RãR?1±=I=Æ«-?ß49Vø¥9¯ç>¥ßá<¾687¾687hí;.#> Å=yS?¡b>3<]>bc)?8N>õ,>]í?Æèá<±a87±a87hí;Ï>>WW?3Ô=ú¿o=Å(?^Ë:ñÍ9Ú1?¨â<¤87¤87hí;È>ÅÛ;>À½Y?Å >Mç=,Ð0?L|5:"x%:¶c?9â<·87·87hí;ÚÜ>´
'>iÐT?1Æé=´7²=ìæ'?ËÊk:H½b:K?¼=â<â87â87hí;­¾I>Õ÷=$Q?WRÆ=Ê©=Ä!$?Zl:*¢1:¥|*?OÆâ<}
97}
97hí;ü\d>Q
>tÅS?F=Ó¥w=Qd$?Ëùù9¾t:CÓ>Sáâ<p897p897hí;0N>d7þ=EP?ÞÃ=¡Ì=ÏÊ?¦<:,æ8:ä?1ã<cc97cc97hí;.>
!>VZ?½Ã¼=X="È#?N:,Ê!:ål#?ú¡ã<W97W97hí;1n>ºd>Â²Q?Åøg>R§E>p9?[â:Òà:¹ß?F®ã<J¹97J¹97hí;/²±>åOU>¨AU?á§K>ì>X/?xG:M:@æ9?iÊã<=ä97=ä97hí;ÀÆ>Rd>¢^?M$>¢0î=;ë0?`':B:Ð?Ýã<0:70:7hí;~>b>Å\Y?øù=)3Á=i%?m:­D:­=4?ºä<#::7#::7hí;Ñê> >)\?ö=¨=ï*;?®O%:}©:51#?+¢ä<e:7e:7hí;²>Oä(>¼ËR?Àý=?¸Ç=*"?_,:`:/ý?³ä<	:7	:7hí;Âµ>i>>þtS?zéÔ=¹¢¤=%?cÅ*:::ýÿ"?Eå<üº:7üº:7hí;ïô>þ¸$>PKS?ìMÃ=è0=*0#?õñ:#²9~N9?Ácå<ïå:7ïå:7hí;Z±>ÄR>W?B*>ÆÑ>¤&?/ú:ô[:%3?¬å<ã;7ã;7hí;w>\">COP?óî=iþµ=Ó'?
$,:ï;ú9t0?»µå<Ö;;7Ö;;7hí;c­>ÿà+>N?Ø
Ú=Úé®=±?aÙ:~N:9©¼>QÆå<Éf;7Éf;7hí;¸Ï>u6 >DR?ù>>_>§h(?î¯:Þ9Ç2?ëÓå<¼;7¼;7hí;îWz=DN =äG?è<¿¬<nÍ?ÖÞØ8«+8´³¡?@Úå<¯¼;7¯¼;7hí;¶Y>©>ëQ?(J>-D>À©)?8r:ð¨z:^?ýæ<¢ç;7¢ç;7hí;Õ«>xÒ >m¨l?Ó{?@É>FI?Wï±:Þßq:S<?v9æ<<7<7hí;¯q>íÍ>âV?¥¦=X|=ò(?w\:¿¦:úGü>@ç<=<7=<7hí;ñÿ£> B>n¼W?ò¡=¿íd=4?x¥9:Ë÷9hù??/ç<|h<7|h<7hí;$Á>çb>F­Z?"íl>À8>ÈS$?¨y®:fS~:±/?Tç<o<7o<7hí;W>>	_?{S>v>0.?°:§9:Í?gÍç<b¾<7b¾<7hí;á|>Ú>{vR?B¾=Üb]=?ýüç9¨ú9óí>Ýç<Ué<7Ué<7hí;^yÞ>ºc>Éz?1¾>7Hr>|JI?I©â:ËÉ³:_!?Üçç<H=7H=7hí;(Âý>>C~>~??'?ZÍs?]»É:¨:Së3?Ø.è<;?=7;?=7hí;«4>3ß>ùÎQ?º%[=Ô/=?b¢9Åï¾9d·Ù>_Hè<.j=7.j=7hí;b´m>¬¨>úâP?+a=¸åf=ª%?!&
:¤]:À°?Àè<!=7!=7hí;WiE>-ûò=ýO?
 q=
O7=¸(?W 9b@ñ9v$ª>qåè<À=7À=7hí;}°>ÉQ>@W?ÔËe>þ1*>Ó,?÷:ÜD:ÂO*?
é<ë=7ë=7hí;ä#<W)7<fªF?ûê³;ï%¨;¢õ?^H9|U8BEð?1ªé<û>7û>7hí;fl¹>e>>{­y?­r>ÌU	>a?\e:n4F:±jG?`Èé<î@>7î@>7hí;Eé>Ü)>S^T?é­=þ/=û©$?B9ä'96N
?½ñé<ák>7ák>7hí;;=>9ß/>ÌÝT?ÑÑ=ØÕª=º«?¥¡h::Hu<?P+ê<Ô>7Ô>7hí;Í¬>\I>\?Ôëe>ôð >{Ü6?Ö7:O:K#?xWê<ÇÁ>7ÇÁ>7hí;¾W=
={TG?¥Ö<X§</ê#?!	9Ó¡9ÚFb>Î,ë<ºì>7ºì>7hí;ô<N<N?S£;;:?¥ë8nr9~8Ø>Ô<ë<­?7­?7hí;G=Hi.=ÙH?j/<Þb<¿ý'?úI5ÕÃ8;bHë< B?7 B?7hí;t¶>xÜ]>9R?,>l>ø-$?C::þÇ?¸Îë<m?7m?7hí;ÛrÓ=T¿=KÜH?ÃÊ<7É¢<Xo?N^T9{
¡9ÅÈ¨>víë<?7?7hí;ö~5>Ô5à=»:O?ç="h=5ï?¶#&9d9'º>Ï]ì<zÃ?7zÃ?7hí;-4>Ø=§U?£Ñ0>"Æ>bk?V÷:Üd:½»?±Üì<mî?7mî?7hí;nt=z½C=4J?».f<0N<¸ñ?Q	·¨µ7:ó}¾<¯í<`@7`@7hí;w>áË>S?ÞA=T=·à"?	D9çÎÓ9µ>+Ãí<SD@7SD@7hí;¶£>ÇG> ÈQ?¬Çò=^P´=ÌW,?h\:l¬e:Kõ>²Üí<Fo@7Fo@7hí;i%v>æ>^S?Â=9J=ýh$?EÇ­9ÎE:>*¨>î<9@79@7hí;Ö><V1>¾MX?'áç=×¯²=&?#nG:~ÙN:UÑö>|¹î<-Å@7-Å@7hí;v&¿>C[>-_?û&>¿Iû=*?\:,]d:ýµ ?Åï< ð@7 ð@7hí;þ>¬/>pS?ï}>Ï=Zs#?;:eL:>é>B,ï<A7A7hí;&z >#_>>¼ÌW?¨T>!Ü>4d4?ëNa:ì¤B:=*?Oï<FA7FA7hí;-Ì>}&>¿kU?ý
L>$Z>§,?":Ët:|u?-Vï<ùpA7ùpA7hí;ùø_>ã>a^?&(>4é=8?F:­:ø5?ï<ìA7ìA7hí;}r~>³>PR?)VÀ=Î=¬.?¼Vl:¦;:Ø<!?¿Ëï<ßÆA7ßÆA7hí;¥Ø=g"=¡³K?ÄÛµ<N<À? Z_9ý95iØ>©ð<ÒñA7ÒñA7hí;Mè}>·5>eQ?|ØË=Á¤=?j;:´¼î9mb%?@ð<ÅB7ÅB7hí;>n¦>l9S?³¦=-= 7'?T$ý9È9!?À^ð<¹GB7¹GB7hí;R®<P`6<»}L?Û;L;w3?ÂÆ·Æe8øÓ5¾ð<¬rB7¬rB7hí;±Ô¡>ÖA>þV?ÁÏà=âÉ«=ê'?$:Î¡g:ï%?Ê§ð<B7B7hí;{>s%->RcV?w÷=
3«=ó9?Ìv:T$:=@?º»ð<ÈB7ÈB7hí;ë>ò)>;T?¬¢>¢Ä=5®,?ÇDQ:Â~<:E?éð<óB7óB7hí;>Èã1>ÞV\?èúÁ=\=]Ä.?^:a9\:W?Añ<xC7xC7hí;á:?Ù«>oÁs?ín>Î²">rø;?"Ó:¹å:K5?b^ñ<kIC7kIC7hí;;¬«=ÐY=cJ?µ]b<è@<e?NtD9¯81I?ymñ<^tC7^tC7hí;î¾=çKr=[ÈH?ÑL2<i<ï#?À-/9ãå-9Tñ?gñ<RC7RC7hí;w O>Ô¸ø=Ë³U?]PÞ>w¥>
f,?ÚX:ª3:æ{Ë>Ññ<EÊC7EÊC7hí;Æo¥>¶)D>¨æW?N0>§
>nÑ"?ú:C°H:°2?,ñ<8õC78õC7hí;|9> ¿>ÕX?[<
>h¾=µÀ=?#üo:R
-:1?E¿ñ<+ D7+ D7hí; 5Æ>u.>F`¬?þq>«w=Þ?¸:sî:¥äS?xøñ<KD7KD7hí;P=¦>#|:>35d?£A>~Ç>,;?Q*;Yý:	,?ñ|ò<vD7vD7hí;k6!>?1¾=7þX?¢Û0><> ©.?s¶:UÑ¤:Ij
?Óûò<¡D7¡D7hí;ÅEh>²£>léT?ÁHö=[½=`¼&?):00i:Q*?Å5ó<÷ËD7÷ËD7hí;Ê>>yÖZ?£ßË=ì¼=#5?ôl":/Ð9SÑG?o~ó<êöD7êöD7hí;øÅ?	Þ>9el?%N?£³Ï>pâA?×Ãî9È¾9v1 ?´ó<Þ!E7Þ!E7hí;ÆI>øPø=zHO?«¸=	|=þï-?ÓiÚ9&Jÿ9hÛ>áó<ÑLE7ÑLE7hí;çj >;>Ð[?@´>¬ÍK>Fì"?
Y:p>:æ3?ó<ÄwE7ÄwE7hí;ä@¦>û<>ü¹a?ÿ\>~ö">/-?Kþ
;þ2É:«4?µ«ó<·¢E7·¢E7hí;m=eG&=J?þMH<D<û_A?§8'¥µ8Õ×`>!ô<ªÍE7ªÍE7hí;O>w!>6U?Cpí=Mé³=«í(?¨#Z:Îw:áB?Ä@ô<øE7øE7hí;!ö>÷?>}QU?¯¯=c¢=é(?ÑÿL:i :ð#?¼ô<#F7#F7hí;¢>´ÇD>ÄS?öN>t >Ó%?Þé:y×:â
?Lô<NF7NF7hí; û>8á6>:óQ?Åæ=9±=cR&?åÞ:ú¨U:C?Ö¿ô<vyF7vyF7hí;ôZ>àµ>=jV?PñÃ=Íã=?ê+? µ:sÚ9ãþ7?_Îô<j¤F7j¤F7hí;Y]='ã&=þpF?1£<yI<¾þ?.·8ÿ8Àã·>äô<]ÏF7]ÏF7hí;s×Ç<"ñz<£ÞK?S	'=d­=¬?ª`9º|9¸:À>õô<PúF7PúF7hí;PAª=àµR=mÙN?Tü=LKÀ=jÌ'?û9Æ:¸AØ:ý§ê>àõ<C%G7C%G7hí;©ç<ã<Á¨L?Ô;Rò¶;k_?#$­¸Nè8aÖ¿ý'õ<6PG76PG7hí;ü>b>ëíq?(->mÔC>ÛJ?Î;i¶:øD?ÀÃõ<){G7){G7hí;T>K6(>a
R?0{=5r=g#?¼-=:
Dï9èhJ?Ëõ<¦G7¦G7hí;D>	`/>`UR?æÈ=[ù=¤'?}ö:®ê9ð?Y\ö<ÑG7ÑG7hí;[f>>z¶b? c>II>5?4÷r:%Ü:ÊL?S_ö<üG7üG7hí;¨>ÿE>YY?Øt=>¾Lá=ÂEW?P:Y³]:ø¸.?ö<ö&H7ö&H7hí;e§>PD>'JZ?¬áç=ìc¯=2:)?ÓlÑ::*?Æ¢ö<éQH7éQH7hí;ki>Óê
>*R?ÑÊ=º¢=òó?gü-:Êw¬9j ?(«ö<Ü|H7Ü|H7hí;{WD>ó=¥ËN?õ½>Ìä=_?¶
U:£F:éG	?]÷<Ï§H7Ï§H7hí;R?£Þv>:S?#eQ>U)±=øI?UFª:ÁE:\?û÷<ÂÒH7ÂÒH7hí;Ê¸M>hm>	M?¨=!ZQ=Ðâ%?fÞø9Èv': 8¾>OO÷<µýH7µýH7hí;µçþ=e=,L?z#=b=eQ?WÜ :8@,:hï>¨p÷<¨(I7¨(I7hí;(J>× >mDQ?+¨=Eñs={0?¿be:¬ÌB:ã¹?x÷<SI7SI7hí;ô>ô#>4ER?ðn>sÓ=Þ¦-?%ýG:g6:LW?Ý÷<~I7~I7hí;²Ap>>Q?yF¼=&C=#R?5E:¿=:(l	?Cø<©I7©I7hí;¥Ã>´é]>³a?>j>ð/>MÌ*?e¨:¢4:^W ?Îcø<uÔI7uÔI7hí;vmË>¹Ú]>´¼j?mv>9ÏA>J«N?OpÊ:·¨:Ø"?Éfø<hÿI7hÿI7hí;W>yzó=`b?N·>§=p;b?bÐ:ãp:S?¾wø<[*J7[*J7hí;³m>»V%>¸<S?>®Óä=¼ò'?j:R]:ú®?iµø<NUJ7NUJ7hí;~>ë>.b?®ª>V`>LC?3ûh:[_:ÏýH?Ñ:ù<AJ7AJ7hí;E¦>9E> W?ó%>ü	ñ=ÉO/?¹i:)ëZ:,?Pù<4«J74«J7hí;« >=¸?>WZV?ibv>¨8>hÉ*?ä©~:fx?:Õ>*?Tjù<'ÖJ7'ÖJ7hí;P¸h=ck=®F?Û<)<Ñ'?z
9\u 9EÜ>9qù<K7K7hí;>$°>ÔUI>H÷_?@³Ä=«==x.?ëÈ:&°*:ß¥i?Z«ù<,K7,K7hí;ëL$?·u>ëA«?Ð·å>¹B;>s?Xà:<$l:íår?öù<WK7WK7hí;¬n£>E>*@T?ð8>ÿë
>FÌ&?$P:¾6:gOó>þú<ôK7ôK7hí;JX>×>Z?ì=ëBµ=Ð½&?$o:$":²=?ú<ç¬K7ç¬K7hí;ys¬=±Ø\=¶æG?NYN<,-<c?dL9F$9£Í±>Øú<Ú×K7Ú×K7hí;Ú[¿>->*õ ?|=E=Û7O?=`j:Ô:$N?äú<ÍL7ÍL7hí;+>À>¿">5Ì?>;>0ûÄ=Xs?¹:Õ¢\:eÊV??ú<À-L7À-L7hí;Y²=WJ(=-ÐF?«'<L<z?>¤^9ªba8+âü?DMú<´XL7´XL7hí;µ>^)>³÷R?9Y>È® >Ië,?Ól:;ñL:j%?^dú<§L7§L7hí;8n=>tä=üT?"TT>>î0?mÛV:¾;:Ðú?zú<®L7®L7hí;cj>jõ>ÜQ?¤¢=Î\~=¼#?VW:¢4/:k?òú<ÙL7ÙL7hí;Hös>ò>xS?¦ò='½=h$?M:Ôà:?=û<M7M7hí;à@]>§
>kL?%}c=¿è/=(%?·}:Iõ9hh?åLû<s/M7s/M7hí;@©i> ö>QN?#=v=âC?S	: ì­9bJ?wû<fZM7fZM7hí;¿Ò?Ëºz>÷ø?aþ>z)>¹e?Ê¼â:½2¬:g(?ãû<YM7YM7hí;D¹>lZ>J#Y?YüÝ=Ø1§=Uò)?8p:<:#?j@ü<L°M7L°M7hí;þ¬¤<æN<}L?P<bÕ!<Ïú$??«86090è=äWü<@ÛM7@ÛM7hí;Ò1>%>u-S?èG£=±=³?þ}:JÖ4:v3?cü<3N73N7hí;N¼>*þS>»ec?>÷"R>\!-?$ñ³:l¢p:n??oü<&1N7&1N7hí;Ê)>²!7>¾]? º">ä=Æ±6?]e:oQ:..?Þý<\N7\N7hí;>rJ+>¿X?Z>kð=?Øèe:æ2:õ~$?Y#ý<N7N7hí;,ðc>
>G-N?ûQ	>Læ=y?Ùâr:>C=:D$?.+ý<ÿ±N7ÿ±N7hí;c´¥>Ñ@E>6W?ñ?å=ÚR«=+G+?/:Èþÿ9Z/?íoý<òÜN7òÜN7hí;|:>õ3>úY?Î¯¿=X=,?õ§F:J:?û>mµý<åO7åO7hí;Wh>--*>¶¶Q?ëµÿ=³¡Á=	)?go:±¨=:ì¬!?Hóý<Ù2O7Ù2O7hí;2Ü¢>³38>ðVb?ôd>¢%>U90?×~<:]8:ûâ#?Döý<Ì]O7Ì]O7hí;/g=[Å=¥È{?2hñ<kE<UÑÑ?)
:ÉÔ¡8¼	g@l@þ<¿O7¿O7hí;¡>ß>>Y?ù>PK>>U9?,r:#F:úu?Yþ<²³O7²³O7hí;8YF>Å~ô=®O?þGM=¯"=S00?·Àô9]ï94Ë?úþ<¥ÞO7¥ÞO7hí;¼µ>Î!B>|Ën?H`>X>Ø>8?¬´Ö:%×£:½'?_¾þ<	P7	P7hí;e¶H>Nù=DN?nnÅ=ig¡=<?bM:¶:<³'?JÕþ<4P74P7hí;D`>a3>Ûå^?8õX>>¹ã7?ÝF¢:Flx:ò9'?ìþ<~_P7~_P7hí;³>ÍÇ=[J?üa=h6=ñ?oSÉ9ÂÈ9r?öÿ<qP7qP7hí;Ù¹>°üT>Fa_?°3>P>«.?í :Ø]K:ëJ?|,ÿ<eµP7eµP7hí;üg>ôÿ	>-W?ñí>>4Í=íV#?÷ÌO:¤(:
¹?\6ÿ<XàP7XàP7hí;¢=y«Å<ÒÔJ?ît=égú<gÑ?D9«9!óz?Ñ=ÿ<KQ7KQ7hí;aE>Vb+>ùS?Ïê=w¸=)A"?L·:®Ûa:ÅK&?Lÿ<>6Q7>6Q7hí;Og>õ+>§}U?Â
ç=ºc´=7ó#?§h]:7Ê9k>?ùÿ<1aQ71aQ7hí;MX[>!¥>ûN?±AF=9j=&?hÉK:ºÒL:c´þ>Å
=$Q7$Q7hí;ÆL=cK=ÉG?y<[<´Û?[öU9¼9ZO3?^*=·Q7·Q7hí;3=^Þ/=°F?}Îa<©M<ó?8äJ9¼t{9ÒÎ>Sl=
âQ7
âQ7hí;v>·.>4R?½mÒ=N¢=Òó%?/:":ã?"=ýR7ýR7hí;Nx>K/
>Ja?]>êß">.?2Â:[µ:Ñ£?6=ñ7R7ñ7R7hí;Áa>(N7>:fZ?,£>]7e>¸=6?ò:
l:p«?Î=äbR7äbR7hí;o>G"Å=ä'O?À]=ÌA=2{?àÚ:S*:÷Ê>©=×R7×R7hí;¦éÉ>C>Ü ?Û¼>Áøu>FID?Ò¿:Ág`:áÓZ?°=Ê¸R7Ê¸R7hí;Ó>Ú>ëZ?¶&V>">j¯(?
Ô/:0	:ø$?³=½ãR7½ãR7hí;hö§>|<>>¾b?µ_>Ô>Ñn:?K|x:Pø":k*C?iÕ=°S7°S7hí;_>(®>äP?Ï.`>ê).>ÖÂ$?þÑh:ñ\6:oj#?ò=£9S7£9S7hí;
U>M
7>ÉoV?àÕù=Ü-Ã=Ø#?6U:¬2-:`?V=dS7dS7hí;òû>¥Â(>tPQ?K`Å=\[=½"?Ï%ß9ð:®Ì>r^=S7S7hí;ªÌT= F=áG?;7<ÿ<Öø?ç9Ê9àç>üa=}ºS7}ºS7hí;ÿ¶>¬è­=¥S?¯^~=oÆJ= ?¶Vx:±:c8ó>Îe=påS7påS7_<À>
¦>ÿLY?¡Nø=ÍÍº=$*?ÊX:R«e:¿¤ñ>ã{=cT7cT7_<cÓ=Ç-=hQ?Þ)=àt=~(?%µ§Q¾8^»Ò=V;T7V;T7_<^z¢> x>>ß`Z?p>^>>;¸,?ju:z:Pö>&=IfT7IfT7_<rü>:><ÃX?çÿ\>JM$>ª+,?*:d :`?ý=<T7<T7_<¥>)î0>Y?Ý¸/>ÔU>Ú,?vy9:í%L:Wè>h³=/¼T7/¼T7_<:6>RS>½W?G&Ç=s=×#?=¤ì9¦Ë9÷Ç?×½="çT7"çT7_<Â½±>q=>Y¬p?z¤>^½O>p°J?¿:^×J:Ç@?Ö=U7U7_<ß>óþ1>´ÄZ?÷W=_=]¨/?uå+:Ðµ:?0=	=U7	=U7_<%2­>dL>¨íX?HÃw>)a?>òµ%?K8®:C2:N?ú(=ügU7ügU7_<±3>¼hÜ=véO?EU=¾Q=¸?´à+:æA:,íâ>û;=ïU7ïU7_<«=>~`>:3Q?q­Å=Þ=2Z2?¤Z):éM
:¼?ÃE=â½U7â½U7_<+/°=´äT=§ÛS?/ÞH=ñ<=+A2?r:}î9E,?N=ÕèU7ÕèU7_<s2O>+->oéN?t¯=®i=",&?Cw:ú,:K¤á>ý°=ÈV7ÈV7_<1H>Î>ðnQ?ªò=¼=gÁ$?-ñf:ëq:bô>°Ñ=»>V7»>V7_<@Ì>,>xHT?Ou=å6`=Ä^ ?É):E:Åq?2î=¯iV7¯iV7_<àÞ¬>eçQ>ÕR?2.>V>v»%?Uè:ð@:Ì%5?6ú=¢V7¢V7_</a`>(	>§ÕP?w2¹=w|=_^&?ÐÝ9µÎ9Z	?¤=¿V7¿V7_<f¢=Q=ÐF?hñ<O]z<2W?Dê¸¶ú39V¢;¾û
=êV7êV7_<ê¥ò=¹=Û]H?<{-=ôr=^«?¹8	9P6>7={W7{W7_<;	=áë®<ÁÖH?Ú2$<$û<án?h·¸C¶¡=pAN=n@W7n@W7_<§³>tê#>Íi?wâ²>æX>0pS?¦p:ù :¶Z??¾u=akW7akW7_<>j4>"F[?ñú>¬ü=ÿ"?ß²:z:WÏ?Ý=TW7TW7_<*¦>¼F>üÎV?ú>öÀ=a¥0?E`:ÖÇ9Ð4?q=GÁW7GÁW7_<¹D>z*>$Y?H5+>ù>!?º¤:ÃÇ:M??ªß=;ìW7;ìW7_<ÚÂ£>A<F>ízS?;U>^6>º$2?¢x:G+i:_-?`ê=.X7.X7_<÷º}="µ= [K?Ñ=£f@=¹-?4R9áª¢9¯?¥>zî=!BX7!BX7_<,×>¬Å >ò]?g³>ûyî= 7(?'ª':IJ:Ú
?@=mX7mX7_<ÓJ>AÄõ=ES?jç=ù¹=G?5I:tL:(û>v=X7X7_<ZW¢>ãPA>BûV?Ò>uïÚ=_-?Y5":â¯:®?!~=úÂX7úÂX7_<f¦>E>¢oX?w¦Ý=äî«=]%?\:].:±Þ!?½=ííX7ííX7_<	Ê>YÂ`>á4f?Ïd>iõ&>3/?\Ë:×F:@?lÆ=àY7àY7_<	Ö>++>ð1W?é'à=
ª=+¼(?ä5:ýÄ:,n?%(=ÓCY7ÓCY7_<x¦>r°9>^ÔS?Ó~=ÍR=i-?Ã':`ËÆ9	X?`5=ÇnY7ÇnY7_<¤ >yµ;>®ÊN?ì¶=e=&"?¬×9Fë9ê>Â[=ºY7ºY7_<Åü>K:>ÓÙ[? xU>d>©ú0?i,:uS:Ïà0?¼m=­ÄY7­ÄY7_<	|>T->°§R?:¤=+=
Å!?¡W3:ÇÕ:-· ?å= ïY7 ïY7_<­D°>õJ>zU^?Æ>îà=N$?§¶g:Y:ZM?ú=Z7Z7_<h
>¼Ü$>ÑT?¡¸ë=/s»=Eö ?­:Ü8:ÞmÓ>Ò=EZ7EZ7_<Ç
ý>~Â8>FP¯?¬> ³ý=³ñ?r:»:gZ?ì=ypZ7ypZ7_<è>ïí~>i?Áÿ=ò\¨=¤pB?I©ã:uÞ¼:NJ?¿õ=lZ7lZ7_<\¸>Ç->ãIk?C«>Þ=/)?-&_:û¨g:Fö>Þö=`ÆZ7`ÆZ7_<Þã>¾L=m*Ä?ëÍÊ=°=ÐY7??z:üÁF:±b!?¤=SñZ7SñZ7_<äyº>ÚíV>%^?ªL>#.>¯2?c8 :1+X:¾=?f#=F[7F[7_<Î<Pþt<ÅäW?Ç8=Á==70?j9Aû8{ô?E|=9G[79G[7_<W¨>¸_H>ÃHW?Z>L@Ä=XA/?IV:e:ú>i«=,r[7,r[7_<7;>¨Ö=F_?^ÄÄ>å>+¤*?R«:~
:½_"?A°=[7[7_<,>¥½= yM?B$==~q=Ýì ?ävT9ðÄ×95|>R¾=È[7È[7_<\Ýð=k=×zI?aS<®k1<'?éu9ÌB9&ò!?»Ç=ó[7ó[7_<D>c+>.f?Ì=¼=pú=0ç/?-NY:\Ô^:M§ù>z×=ø\7ø\7_<?s>¼>!0T?ãÒ­=\í=ß& ?":L
:Iw?þÙ=ìH\7ìH\7_<R>cý >ç.U?M[ö=£Ë»=5ê'?n6ú9IE :ÕÇ>Hâ=ßs\7ßs\7_<=D=ô¹D?ã%°<¶<MU?Z094b9¢>qð=Ò\7Ò\7_<egy>àd>\DT?Ñ¾=N=7Ï%?<&7:µîp:nÂ>õ=ÅÉ\7ÅÉ\7_<}N>þ=îP?H6~=×A=:(?!Õ:EL:tý>)=¸ô\7¸ô\7_<å­=m&=ìI?¶#<<g1"<z?ë¸8Xè8ÅË>Q:=«]7«]7_<>a8>V?Ã> >M;ý=:ÿ!?:ªÊè9çÚ#?J=J]7J]7_<8E>íó=R²O?C=üzX=ÚQ"?:fÔ:7<è>4[=u]7u]7_<#C¡>ô7>l`?yéw>Ó)>Ú:?Eáµ:è:êç"?ù\= ]7 ]7_<3 ^>Ú>~PS?#ä2>>ê$?òû:ÚØY:ÈÌ?S =xË]7xË]7_<
>õ+>­.U?Yö±=Õ±=±ç!?*:A:Æ­á>&¤=kö]7kö]7_<ÂB?f>t`¢?o >]ï>Râ?chÀ:a:p<?#Í=^!^7^!^7_<Ñ¤°>¯ìJ>qØ^?ÊT>Fh>C/?:s_!:½­L?=QL^7QL^7_< <~«#< I?¾©;³2;£?Gùà¸COI9è¾x1=Dw^7Dw^7_<9g>Ñ¶5>ãS?Ýªû=B¼=Ú*?þÎ9Õwá9ýé>®A=7¢^77¢^7_<ø>B!>ÃQ?;¬=ça=É)?qÁ9Ü8ø9·Ç>iI=*Í^7*Í^7_<J=Á7=óG?&§Ý<¢¾<Ô?Tl¶à°±8`ª¼HO=ø^7ø^7_<Z1ï>1y>ë¹u?=>ªã×=c0`?Ó¬:¨_:_E?àg=#_7#_7_<¦uL>>
pL?*K=ýk=F?¡Y:»':õ°â>=N_7N_7_<ÆÂ="hr=¯²M?±r<6 a<3?6Ü80xÝ8þ>\=÷x_7÷x_7_<¦«d=¹o=PAI?ü`H<ÿ:0<?>-8Å|)9¥Ç=À=ê£_7ê£_7_<#>Í)>Ô]?ª>øeÈ=qÍ8?'WÐ:O¸:%°?.Ú=ÝÎ_7ÝÎ_7_<ÿê>¶ö>³Q^?/_=ð =^h1?W¼Ó9Øú9
ÀØ>\ô=Ðù_7Ðù_7_<p6®<'Â^<¼5H?ØÚ;Ç¸¸;h?YLC8a9ò$>ô	=Ã$`7Ã$`7_<µ¯=¦`=*H?ùå<?xY<Âd)?dæÄ¸0æ19Ö«¾ÃH	=¶O`7¶O`7_<q½>·I>~"q?Ai>ë!>¢9?´ÈÙ:ùf¼:?ö?¢]	=©z`7©z`7_<Åýl>¨>åN?¬£==9{?ó9Ñì9§?ß£	=¥`7¥`7_<úF>î
ú=ôÕJ?O=¶ë^=Í ?ÓØ9H:Ã>¿­	=Ð`7Ð`7_<Ñ=±=ì·L?®3°=u=M ? ,#9Dæp9g­>º	=û`7û`7_<$ª>R>M>(T?Á©>Ç¹À=îß2?A:Ý*#:4Ò?Ë	=v&a7v&a7_<)¾a>G3ù=çg?¬yÈ=¿=Úæ&?á;: &:¸9ë>6Ì	=iQa7iQa7_<û!
>º_5=3Ç?R²=Áé= !?@Q4:c:9$?^
=\|a7\|a7_<æ>(>>]?í;?>Ke>B4'?
$q:2ïA:6(?N
=O§a7O§a7_<õm«>,§J>¡X?Ö>î¿ç=õ®*?©×:1m:L?Ò]
=BÒa7BÒa7_<Í×µ>ÇX>ÇpW?±Ï>vF>&/?¸.:×)m:SY%?
~
=6ýa76ýa7_<Û6a>ù
>nO?àq>íÊ=ÂÒ%?Ôìy:IÆM:¢v?
=)(b7)(b7_<µ>Ê4>ªjU?Î×= (?=¡9/?c:¿9DKå9!Õ>tá
=Sb7Sb7_<<³=vD=I?(`2<ÿá
<ïe$?àª¿6ô79^<iò
=~b7~b7_<óx>ÒËº=¢TR?¼>Ýï=bñ!?w$t:Ófw:¥ ü>®*=©b7©b7_<ü>lØ´=üP?1=êÆï<KÐ!?dò"9 9>ì?ê,=õÓb7õÓb7_<ÔMr>>þN?ü¯=ù== ?5e:y+:qß>z@=èþb7èþb7_<t¡Ø==[þM?Gø±<ì<áb?ôê{8Ô`_9Z>þ=Û)c7Û)c7_<MÍ>Þa>ªåi?«>Ë=D·>?âÔq:ïg:²¥? =ÎTc7ÎTc7_<MoU>äÃ>1ÆM?Ñ=¥:£=sú#?#:` :®ý?®ª=Âc7Âc7_<w>ãà9>m¼T?4Y>ÃsÖ='?vÌ4:`::ø>Xä=µªc7µªc7_<x×>À9>"V?É`>ÑDß=Z!*?ñÖQ:nó=:õf
?ä+=¨Õc7¨Õc7_<z|i>ö 
>	ÄS?C;>½M
>¢)?1:°:¥3?[=d7d7_<½\o>ÚÝ>a~S?n¶=|=$S,?Èl:L:T?¿¸=+d7+d7_<c¦<nÉS<ÝI?ýb<À¾¾;ôN,?¼â8¨X9`ß>Å=Vd7Vd7_<ÑàÌ>©s>íÇW?"L>¯f>¯*?¼J§:ó:ÎÂ?iß=td7td7_<$ =Á:=G?(ï<k(ß;1¥?iè½·òá8ý×½Øé=g¬d7g¬d7_<ÞÆ=ÜÒB=¢oG?e<Ïç;©?¿i7Õñ¬8,­=K
=[×d7[×d7_<×Ü >­8B>ÉT?a¾>wm>X.(?úõF:ÿíD:úQ?{
=Ne7Ne7_<
í®=÷a=;õF?óñ<)$<µÎ?´Zí7Å9ÖZ¿==I
=A-e7A-e7_<n¶¤>A.C>¶	X?Ãl=xf=À-?1¶T:Z;:Û'?U
=4Xe74Xe7_<Õ:>Å¶è=M?oP=-=)5?xP9¸®¾9C¿>3­
='e7'e7_<í«=¤Y=ÄUJ?$A<h©<bÆ?è
¶
²8®ú¼@ï
=®e7®e7_<)NÕ>Úêy>1Z?'3>¦>ê$?Çª#:
#:Õ}?ü
=
Ùe7
Ùe7_<fgÒ>©	m>M<c?[>ªÝO>a2?DçC:*ãL:ZÆô>æ+=f7f7_<üt>I7>»3_?¡èð=dåÊ=û?j#:¢*:XKö>-=ó.f7ó.f7_<ÿÝ/>sµ¯=?$º=V=Ù^?h ::g°-:s*	?I=çYf7çYf7_<»U¾>Ûµ^>ÉZ?Ýdõ=a°=ûç1?Y:7@:Á¨?N=Úf7Úf7_<¸A×>ì©\>#ºy?ÑÖ>þ.E>Ô7N?§æ:=:uF?_=Í¯f7Í¯f7_<W>äa>älN?ÿ0=]>_=èÉ(?íã:Þ3:ÌZú>Òh=ÀÚf7ÀÚf7_<­Å>l>KêU?8{J>Ó>>40?Xg:7Èz:ßë>êw=³g7³g7_<\ø>Õ>X?G>ª·¿=øI+?å9¥:â¥Å>=¦0g7¦0g7_<á»H>
»ø=ºN?@Ø=Q¨=<<$?®½3:i :Wl?Q=[g7[g7_< )>g9>ªJU?ÆÄÍ=L=W¹-?ê³Q:øÊ:éJ,?È=g7g7_<	j>>|O?fÂ=}^W=×(?V÷9ó":pt>ùî=±g7±g7_<s?Í>4F?'¯:?sãÔ>9}`?W¬U;)û
;ê¡@?Gð=sÜg7sÜg7_<
á¤>äè>£?ÓâÏ>}G>¢?ýW;Ç
;ýD?Àô=fh7fh7_<âQ>øA>3Q?à9×=^°=73?ßÀ9:Üì>3=Y2h7Y2h7_<Êö>×!>](O?$$Ç=Bx=¹×?2:¨:)?
==L]h7L]h7_<©>M/>£,V?¶¬>ñ,>¹#+?^:ó!A:ø}?Y=?h7?h7_< 
Ò>Ì:h>»g?jùs>,>i5?X[:üy :¯.?¢=2³h72³h7_<1>«>Õ³a?Åg>É¤Ø=]<?Ö³:U¯¯:L?Ö=%Þh7%Þh7_<2Ã¢<xgU<	@C?'.Q<s8<d?°x¹¬bk8)À=	i7	i7_<h>]>`'|?$+®=$Ap=?9?¶9x
´9FÞ>´Ô=4i74i7_<?~>i+>aO?æ>xoú=¸h!?Åjf:¥g:"¤þ>æë=ÿ^i7ÿ^i7_<°>\@>¦T?QeC>>øG"?þã:ÔÝ:¤?ñ=òi7òi7_<r¯>­L>¥[?=iu>¤]1>>1?\ :`Xú94º#?×!=å´i7å´i7_<xi>óü>O?Ñ¯v=ÚC=A9!?Xß9çò
:eÉ>ø*=Øßi7Øßi7_<lº>,@>åT?M>9Ý>ÞÄ(?ÈC:)ù7:97?2=Ë
j7Ë
j7_<%Ã^>³3
>sQN?]+¡=ôðz=k$?£]¯9äÖ
:¸¬¡>{Z=¾5j7¾5j7_<'Ã>ê#a>zç]?¼o>¨à(>³´5?:Ë:ú«?h=±`j7±`j7_<ßq>³/->-O?©>§Ö=q#?N×Ã9áP:ùs½>i=¤j7¤j7_<bùd>t>÷ÉV?n'>Òpþ=D(?5q:LaZ:?S
?¥=¶j7¶j7_<	E^<HÍ<zD?éþx<`&L</?xø¶¨¾³9©ð0¼Ü=áj7áj7_<_Ù>t~>cÙZ?Í¤I>ú®>²Ä.?é¥x:':6>?yá=~k7~k7_<êäl>1­>éºN?å*q=6H=@/?}W:o¼v:¢#ß>Zï=q7k7q7k7_<¤¹f>OÚ>ì«Q?£íÖ=Ë¤=ð&?t):§+:q¸ü>Æñ=dbk7dbk7_< >">²%Y?7°>½=Ö6.?uü9:RÑ9Qvc?\ó=Wk7Wk7_<ÍöB>vð=uñO?zá=õ¬=0D'?(vs:¤ô:J¨ñ>=J¸k7J¸k7_<6uh=Ù=SªB?ÿ?<µÆ<nê?,¼¸Ws9¹
¾@==ãk7=ãk7_<ª2^>ü=	><O?§à=Ð¬=Ä'?-?:C:¯uû>* =1l71l7_<ÏÈ¤>kt>>Ã~]?C%>åDú=Y)?7.:sÝ]:´p??'=$9l7$9l7_<Ãd>â¨>;g^?é>T>f%?ú
g:Ò¡W:¤'	?8=dl7dl7_<}Ñ>mAr>¥{]?ðëZ>Þ">X,?3J:ñ:Z?´=
l7
l7_<
>ß*">ã,U?8ñ>ë´Î=¥$?õ¼:g§e:cO?ù=ý¹l7ý¹l7_<1ç¾>¸sc>ÝV?¬K>ÞØ=DU*?Uµ:	:Aä>í=ðäl7ðäl7_<
Ã>Õ0>éU?Û8>Â=`Ç+?U":C):SÛ>|Z=ãm7ãm7_<k=¯3=K1H?v}!<Àþ;÷G"?\½L7:oA9{==Ö:m7Ö:m7_<«g>ý>_SR?LÚ>°¿R>£á)?ÍÝ«:öî:u¹?t=Éem7Éem7_<<þ=2±<¯¦Q?FD=Öá<ëf"?nwî¸ð¦8?7¿ô=½m7½m7_<ý>%8.>ëS?ä¥=tJ|=íT(?&«9Q)»9Åê>í·=°»m7°»m7_<Åu>¢Ô>yU?D>}À=x¢1?KÁ:ÓE:é½>¼=£æm7£æm7_<Hì[>øí>ÈM?M=júe=-?ep9+¬Ì9·j>sÍ=n7n7_<R=\<PKº?Ý<"Âê;æµ?t{¼8Pú99E¹>ØÎ=<n7<n7_<Ïä´>{%S>#R[?¦oû=%·=¦º/?U:6L^:7\õ>mß=|gn7|gn7_<Cy<Ï,<¹N?YNÊ;;WO#?íâ8·ÛW9eEÛ¼äî=on7on7_<òH>M->©S?2>ha>×Ê.?^:í6*:tß>Ôó=b½n7b½n7_<ÄEÃ>ÇÄY>ñe?Û<d>%>.ú0?«q:ôuC::?+=Uèn7Uèn7_<|ld>x¹
>«MN?Ä5=´\=¾Ê#?ØTþ9â7Ì9ñh?F=Io7Io7_<&h>n>½M?ieç=jµ=ùC#?c:NA?:ÁDÁ>òa=<>o7<>o7_<@dÌ=ðÜ=uI?øB¢=ò=Ø"?áª¸9¶ýÖ9näÛ>=/io7/io7_<ËQW>Ô>@ñM?@$=%Q=G?¬9Ç¹9æÿ>¥="o7"o7_<·Ó©>\´E>ç[?%Æ|=Î4/= «8?i:uÉ9ò2??ç§=¿o7¿o7_</¦>Ot(>jªO?Òhô=#Z´=v-?¾A:¹±/:&
?é«=êo7êo7_<­Ú¸>)M>Ô¨f?N/>ïPé=ÉY@?¯:¨_:8?è¶=ûp7ûp7_<ëO>¹$>U?Ayg>ÎQ(>¬0?¬a:fi:Ô÷>
=î?p7î?p7_<^µ>­h/>FP?Û«=j==ôX&?Ä#:b×,:½Nò>*=âjp7âjp7_<¹ªd>[ö
>M-N?¼¥o=	°;=o#?Èk9µÎ9µ¾>;=Õp7Õp7_<dîr>u>×ÙO?®E>>¯Ò#?¡$:¸N;:õá>(E=ÈÀp7ÈÀp7_<«è=+H=VªC?^7<âF<ÕE?bÐ¸ô9&ÀÉ¾!O=»ëp7»ëp7_<Ñã^>C
>ñWN?¶>.æ=ÐX'?89`:Å^:£%Ü>ðl=®q7®q7_<Ùä[>8>f N?rí=æÉÂ=-?B¥9WCð9°>>}=¡Aq7¡Aq7_<sb¦>µB>cÂZ?Ö«>«Æ{>l.?©<:+)u:2?±=lq7lq7_<@m>Mg>É<N?*s>ÃaÍ=°"??jR:Xo3:?9=q7q7_<3î>f>°?'>4'0>Áïb?6æà:HÅ:4ÏB?¥=zÂq7zÂq7_<Ó?Þ>,?¬¬>/F>^?YÃ:0:Îu1?¬´=níq7níq7_<Ûd>ï>ÏÚO?Ó=§ÊO=(?ÉÃ9:0O¤>'=ar7ar7_<)ë1>åß=Â;L?K>9Lå=¼r$?H_b9²L9R?8=TCr7TCr7_<-æ=L8=mâG?öÔX<F¶:<¦?ñ7]»µP´ÓÀçT=Gnr7Gnr7_<G³ì>ö?>Ô?ô¬)>ó×=]$I?1uP:`C>:=?ÖU=:r7:r7_<ÛÍã>ðt>8Ý¶?Ð|>¸»â==á ?(»Ü:óO:ÅÝ?Þi=-Är7-Är7_<x6k>»¯
>ó}T?;Æð=¹=&?ám:lÖA:o?½= ïr7 ïr7_<º¸1>2Ü=N?Eµ+>Ãv>Ð?{A:£K:¤¶ò>iÏ=s7s7_<_Ié=M=ZI?.Ã=ºè=?¸¬Á9¸Ê9ÓÄô>Ù=Es7Es7_<sj>=¥>KO?=·ïo=)L"?Lì9¸kè9Æ"?Zç=úos7úos7_<KÆÉ>Hg>«_?úÿT>G¿>[<?P:2:}¬?Lð=ís7ís7_<xÔA>Ä	í=ÛUQ?®=ú%=Â
&?5*:Â=:å·>=àÅs7àÅs7_<´ºä>"£[>vL?.¹ª>vYf>÷»=?§à:¯¿:6i?y(=Óðs7Óðs7_<Xï>'>:_P?>Î=l= Ú+?;:Ý_W:GëÞ>¸=Æt7Æt7_<ü>l3>igW?~>Ì=N#?ò$;:%#J:
í>ÿ_=¹Ft7¹Ft7_<LK®>Ò¥S>ÑR?ÒC>ä¸È= ÷)?¸Ð<:Ç%:9É?k=¬qt7¬qt7_<3f²>cfQ>°Z?¿G>¡v_>+?8ú5:É:ñ¡&?8x=t7t7_<]Y>æ«=åzU?Çõ=ª%­=G±5?ÛÂ¶9Æó:+ò>-z=Çt7Çt7_<ÅÝ>G¨)>*,h?#Ï>>úL>¯Ù9?e¿:Î:äþ?¸ý=òt7òt7_<àQ>Öú!>Y´R?"¼=Dº=ÜÃ?	Ò
:ZËø9í?	=yu7yu7_<Þz>-:>1KR?'×Ù=S©=o¬$?¦¶~:+"Y:D'?¢#=lHu7lHu7_<k5=+/=H?^¬p<(lI<pñ?¡%9w»8Õ-b?o9=_su7_su7_<HX>Î#>6ÅS?¿=D=¤!?N#<:ÿU2:	?ì:=Ru7Ru7_<H=HØ=NR?Û/<ÖÍO<Ni@?Pî8|Nã8?==EÉu7EÉu7_<hæ>kV;>Z?Cl«>
¬y>Ä/?yÎ:¡:L%?bF=8ôu78ôu7_<7=îë)=.D?hG<°L!<Ò=?D
p8tD9üÁ>`=+v7+v7_<ïî¡>rúA>µU?Ù>x·K>ûW*?¼|:hY:´U?=Jv7Jv7_<ýÞ<A
<·ÌK?`*4=ïÀ=ù?«288+?9Ò
ï==uv7uv7_</f>Æ>3©V?kÎâ=º½¥=ô(/?¸Á9#Â9éâÌ>é= v7 v7_<õ¸>uðV>ùJ\?÷ >éàó=÷(?ÑI:,:V*?Û;=øÊv7øÊv7_<Ák6>c!á=)oO?/¶Y=a+=Ø"?æ9¾%¾94*Ö>1Q=ëõv7ëõv7_<qF>ÛÌë=¾÷V?W->Ò¨ñ=ë 7?ÛÉ9t	:·©»>´S=Þ w7Þ w7_<àâ>u6>Í^V?&õ¢>¤{~>Õí#?]:½	e:!?úm=ÑKw7ÑKw7_<ÍÙ>F®~>lîZ?è>ùå<>@0?L¨:s®:v9?;|=Ävw7Ävw7_<îÔP>Cnú=×yU?¨E=õ`=Þ-$?[À):	,:.Úû>~=¸¡w7¸¡w7_<>E,>½^X?K>¾FÄ=à)2?Y":«äÌ9-K? =«Ìw7«Ìw7_<ùRS>ò>÷O?Ý×=Ü½]=ÉÖ+?>:98:¡½Å>z·=÷w7÷w7_<èÍ>Ì°q>»Y?Ï>¿ä=-? ¶y:ñqd:¶ê?SË="x7"x7_<7gL>%	ú=jGQ?Ô=
>Û=!?<YS:>nd:6Ûì>i=Mx7Mx7_<3>á²µ=K½K?ì=§Qb=P[?¼ï9È¨Ì9QÜ?Õ=wxx7wxx7_<«w>>áT?Ø
ì=ß·=wQ$?7Õ1:^³ô9e:?a =j£x7j£x7_<Mu}>´¸>YS?¬=^=³ô)?§1(:)
:<?	%=]Îx7]Îx7_<ÙÙb<kà<0??d´À;è;úC ?Ë©Ë¸Xqä89;ä¾T-=Pùx7Pùx7_<¾^=QË
=BI?n$<zóø;ù)?¬íP6l¤7!®=Õv=D$y7D$y7_<W¸>ÉÄ6>OP?ªR>w·Ð=´â*?#i_:iù:0­>?¨~=7Oy77Oy7_<¡n>D>sàN?ÏJk=ø1=*?ÉÖ9ö·:ægÀ>}û=*zy7*zy7_<QÀ>Fi>]ÈR?Æ¶>ãW>ÊÛ,?¡:Óx:¾&?=¥y7¥y7_<øÝè<D<¶Y?ä°<YÎv<~{7?°Q¸¿9ÀrÁ½E=Ðy7Ðy7_<>¡A>S]R?0Ý>ú\Ô=ZF8?Þ@:½::Å3?T=ûy7ûy7_<{¡>IB>ÁÒT?U"©=0{t=X1?Þä9_Ô9ø¹	?[=ö%z7ö%z7_<È´}=±F#=wäF?°F<4X.<Zg?
ò7XÞ±8Ò.>5w=éPz7éPz7_<K/>úÜ=kK?ª=n=hÿ?ZÎ9ÿ:&QË>z=Ý{z7Ý{z7_<¦í¾<Aòv<¡íE?¡¼;¬¡;W?Ó­­¸ª»8£!í¾°=Ð¦z7Ð¦z7_<S6i<<H<F?¹DE<+)<¥B?"yÏ8YP9-ì~>Ö=ÃÑz7ÃÑz7_<Oü=mK=FoE??E8<þ<¥?h.Þ6ZE9{S<c³=¶üz7¶üz7_<1t<,¢<ÕH?Â"<¤<øæ?û;8Ð­¾7IÙ.?B¹=©'{7©'{7_<6¿±>¶N>!\?'¾:>0¼>.Ø)?åM:X8B:Gv?(×=R{7R{7_<9½=Û4=p9E?:Ð_<§5<ð´?ï¹6rU8ã_=Dß=}{7}{7_<H=q;=ME?|ÑY<FÉ;<|x?gÅ·²Wó8,¬Ï½\ò=¨{7¨{7_<§Eå>/>uc?Ò«`>(>¦i9?-Ø{:tçi:JÑ	?>=uÓ{7uÓ{7_<Oa>6J
>ÁP?c¾=ÅW=10?Iô9J¼9&?Ý;=iþ{7iþ{7_<:·{>©þ>üN?§!º=zË=¾$?=õ9ã6:dÕ>J=\)|7\)|7_<Éµ÷>&ë+>n¸?\>rþ=+Ø?½N¢::Ù^:ìs:?{=OT|7OT|7_<rÉ>5>ïøP?ãF>íkæ=mõ&?g:ÑFt:ø?C}=B|7B|7_<Æ9>()&>kS?a3Â=Oí=Þµ,?± 9Ã@Ë9_£¢>=5ª|75ª|7_<
"Ã<æ|< i??õä;Í;Å?úÜ8NP8Øø¥>n=(Õ|7(Õ|7_<{>ÑD>ò
N?)>L"ã=h#?õ:}z:õé?È=}7}7_<´>1)U>²ÊX?>6RÛ=ø*/?³:þû:4R%?Ý=+}7+}7_<é@>²þé=E&R?lE>B>Õ=4#?kÀ:[7*:å>ê>¨ú=V}7V}7_<û¡>É/>­U?ï>´ï=3x%?B:09:Q?Vü=õ}7õ}7_<M¡R>Ë>âP?¡n=>Û9=LX$?,¦:Vx±9d¬C?þ=è«}7è«}7_<ø=b*=#p[?X7<Ú]<{?ù7·
·*?÷ÿ=ÛÖ}7ÛÖ}7_<zK>°=aW?[Ýb>8>1X?íß::4?	=Î~7Î~7_<~p>K>lR?Vª=3=zñ#?SÜ9"X©9{[&?[=Á,~7Á,~7_<³½>R"N>äk?2w>É=
??Xð°:¥Pa:	I?=´W~7´W~7_<0Ø=­ø/=2G?M:<,¡<³S?´ö§¸Ù9RÉ¾Ú =§~7§~7_<¹|="=úýF?Ië8<~ <C"?®C78ÛT9Ø1ë<6=­~7­~7_<ð³=Åd=ÝH?¿<Ù0£<,Ü?¹é8`ó³8þ?&?M=Ø~7Ø~7_<Ìq>µá/>°²S?¿A>Y±>õè(?T::ÚB?FÔ=77_<Á»Í>Tv>ÝU?C÷>Ú¼=³Ñ.?mÿx:tL:×â?ù=t.7t.7_<ÔÂ>B^>ýÔ_?	
>©lÊ=]2?³º:
:À¥?æ=gY7gY7_<[®>h´M>Ï4Y?*>0ùü=Æ,?èM:ÊG:8Ý?R=Z7Z7_<ZDÀ>Ö«c>Ã0X?B>P>&,?ÕÂA:hÖZ:Eªâ>U)=M¯7M¯7_<=Õ%Ç<ÑK?Qb<$w÷;á?@&9Tñ
8vë@W@=@Ú7@Ú7_<-DU>³ù=»¥Z?CY5>Õo>by&?3{B:z*:
?Q=77_<|q>GK>n|P?ß~p=t\=="?nñ9Û::ýóØ>ÅU=77_<=Ï>ì.>äU?*Ï=Jø=Y-?Ló9·Ûü9zRö>·=-7-7_<MÊ>Jk>æ[?{'>U6ö=#.?Oy:ðGv:s?¶¼=C7C7_<×±<>îOí=ÏK?Hw=¿YA= #?S&h9
d9M»>=X7X7_<Í>´²B>E!O?û{Ý=w!°=¿õ ?=%:\3":¸Ó>í=ùm7ùm7_<EÈ>?k>­ðY?h>ÇO> .?"¼:Ö	 :v?C=s7s7_<æ>Í8>«Q?·»Æ=R}=9#?P:!z!:ßZ%?¢&=í7í7_<ú?¥>³¾G>>ÊS?	ß=.%ª=Ê'?Ôa:,aJ:²Ô?)1=f®7f®7_<çÖ>)>3g?¿9T>q>;22?Q¬n:U:k?·O=àÃ7àÃ7_<l>­!>¶_O?ì~Ã=¿ð=¢#?¨%:·1:KÓî>Íx=YÙ7YÙ7_<,ý>D&!>qV?.>z)>_)?Vh¥:õ:ê"?Ã=Óî7Óî7_<¸&=	©K=ÑE?ö³p<àE<Ô³?²47+9*"=v®=L7L7_<·à>UA>Ù(R?;Á=c³=du'?áý9×÷:ÉÜ>µ=Æ7Æ7_<æu>Í<>ÃJ?ùå¼= =Çd?Ö.:ìã :~
?Ò=?/7?/7_<{>ß]>vM?}S©=R=¿ý?"ª:d:%læ>aö=¹D7¹D7_<Eý·>Ð=`>R? °^>\*>²'?(
:p:øW	??ü=3Z73Z7_<>z>ZV,>V?M?OÓÆ>t\3?6©:I7:w`ó>Ñ =¬o7¬o7_<ÍÖ>è¿r>Û»a?0ÇÏ>ò©>þl>?Ó¬´:3:'
+?ë =&7&7_<"Ú>4^3>6[?Ç->6_>tP$?¥Í:¡:YØ?· =77_<Ä_>Í[	>±PP?ùoÐ=ª=Ög?ZD:'ô1:PÍà>k =°7°7_<þ=Ù=pL?=Òd=À?7¦9çï9ß±>¥. =Å7Å7_<ïÐ±>GÑQ>uôX?%s>îT2>c}.?,û:
ã:¸
?÷Y =Û7Û7_<Ò>Ø#>[R?X¤>Jlç=kõ)?Ç*:eb:z+À>ªg =ð7ð7_<<µ>[	[>£ÑS?" >òµw>Þ}%?§ÜK:-5:Á?(m =ÿ7ÿ7_<`He>y>½à[?"d9>yG>Ú .?¡Æs:Z:4²é>¦½ =y7y7_<òÄ>[B=>÷XQ?e>ýÜØ=¹"!?ùð:O':5ß>Â =ò07ò07_<ýq>®=]óR?7>
û=ë?Aë:÷:n:6?ø =lF7lF7_<áçq>ñi>q<O?_«=¼&=åµ?¶ci:ÝX:M:
?±û =å[7å[7_<¿8R>ÙÍ>÷J?-?}ç>^?Z:»B:è/.?Ê,!=_q7_q7_<ØPh>ìi>JéM?9_=Üs=ÏX$?½	³97)Ø9	Ô>ÌR!=Ø7Ø7_<P:=z6=MSC?L<Þ{l<uÃ?ú/¹<n 9Ug¿j{!=R7R7_<Yx¢>0ìA>§zV?|å&>¼ó=2K/?6?:°3:l5?3¶!=Ì±7Ì±7_<î4;>½7=j@HIã<<y<Ã(i?ø9®+8_Ç?9·!=EÇ7EÇ7_<`	>®+>n\l?«¯>B¼=×©8?ô9)ä:DºÌ>Õ!=¿Ü7¿Ü7_<ä½>S>0×d?¿r¦>Þp>tç0?ÔÃ=à5==Ú;?¯Q"=8ò78ò7_<Å+d>$è	>¦ÇS?ÍÊ=D=°e+?\ª:î2:9F;?ém"=²7²7_<MË7=!?ñ<·C?9®==?K	9>h9Ç­>«z"=+7+7_<¸>Y?>ZUP?¤d(>â>iþ ?,m:Jµa:!?R¨"=¥27¥27_<¯j>(J>W
^?é>ÿP>iÚ8?¹Æ(:ç¦:|[?a²"=H7H7_<¥¾>] 5>¬ÑP?½iÒ=¤=y$?ÛxD:¾:à7*?ã"=]7]7_<¦
Z>p>2Q?iÃê=,]®=ÇV,?2o.:5¸=:ð_ë>û"=s7s7_<b¸>ï(?>P?G&>0ñ> Õ"?Ï9:g3:çD?J#=77_<¦úr>rï>y³L?Â>ÄïØ=´&?ãí^:&Ó,:í%?À#=77_</ä¢>(PC>U?-9a>×)>×¼)?¯:MJJ:º$?ì#=~³7~³7_<ÚA>$ôí==P?Dî>°£Ý=ä(?4º:>ºB:AÎ/?C#=øÈ7øÈ7_<5wÎ>|²1>¹?Àk£=éc=7?y¡:´Ý9:µØÐ>D#=qÞ7qÞ7_<~Í>©1>¿?`Ú>E=?>5¬:ò£[:-·H?»b#=ëó7ëó7_<â·>'/>ÞZ?åtF>#é>æ½+?p=:nûW:.?g#=d	7d	7_<*5>×XÙ=qbU?Jå=ô¯=ËÌ&?j0:y:4.?Ô#=Þ7Þ7_<>¡>F>ÍP?h3/>5ö>«¼#?Z:®j1:áK?Ù²#=X47X47_<zúÌ>Ù¢p>ÏZ?«¿>£É=Ì'?«q:R:À?Â#=ÑI7ÑI7_<¨Ù¥<ÛJ<Ë-R?é+<z$<Ék?ââ¹ps,8NLÂ¿¶Ã#=K_7K_7_<Aw>ö6>JtX?ßÒ>ELà=¥/?ó¦:\:¥A?Ö#=Ät7Ät7_<!>l½=Aé?}t³<=<å/?üK8
Kæ8+õ>G×#=>7>7_<¨ô>#>í¥\?>£{¦=PK?Ä:~w:B%?@%$=·7·7_<­>æ6>Ú®R?uâ==³=z!?Æv:JE:Ë?þ4$=1µ71µ7_<m>z§=>3W?ÛßÓ=­!¡=*O(?!\`:þ½8:s?´J$=ªÊ7ªÊ7_<ù¥>¹D>-ÂX?ð':>É
>_,?kW;o;eó?TY$=$à7$à7_<ª÷>Ag>Þ`S?¶q©=À=H['?îzã9ò´
:ÂëÑ>Âc$=õ7õ7_<>÷#>`_Y?i>P,>¾-? y:6:Ö???$=77_< f>A)>/V?m50>Ê¹	>òÃ#?ÌKn:L+:CÛ1?$= 7 7_<È >ñyË=kúI?Hn=ûÀD=&?Ç>á9ì(æ9ú>9³$=
67
67_<­âª>iM>ÛøT?l4>òõ>[^-?ý×_:å7U:ð`?b%=K7K7_<ÔÒh>8·>FîM?S=ä©s=Ë?		9í®{9Á±?
3%=ý`7ý`7_<û¼>)>òO?«Ê=^¦=,¹?öÀ1:,:Õ?°>%=wv7wv7_<	û[=LÖ=ÂC?[É?<l++<Òj?ïU8E
/9.Ë>XR%=ñ7ñ7_<TÕª>ØI>
ûX?¦Â!>âð=hé+?©:r:Z2?pe%=j¡7j¡7_<ú²>b·W>æfT?Õ7>f>cP,?:6N:`¿&?%=ä¶7ä¶7_<~=Òo?=×?I?gÕ=!>ü<?;óñ879^R>P«%=]Ì7]Ì7_<
?©>½%i?NÊ>;°Y>\b8? ¯ë:¢þ¥:÷¼5?Þº%=×á7×á7_<i>¹<>þU?àM>ó±>&64?*::9«J:	ë>Kß%=P÷7P÷7_<£~>í½+>0lQ?ÑIW>ª¨*>By!?þT?:ý$:Ñ?;&=Ê7Ê7_<Ê>m:>)§T?¼!>å|è=Ò*?':ñVØ9ãÃ+?H&=C"7C"7_<©Ê>ÖÀ=uyQ?qP>¹dÅ==M*?ó:|tP:v+?"&=½77½77_<¡Ý<³< I?%=SØå<þþ ?¤à8;<9Â>i/&=7M77M7_<èT²>õxS>áW?Î=æÜ=ñë,?&,:*:?¢G&=°b7°b7_<.S>¥l>D L?(y=L=Õ?gg	:ìòà9á^?º&=*x7*x7_<¤>jÛC>ù~V?æ=®¸V=×*?WT:Xo:éâ>%&=£7£7_<{=qu==îE?5O<}-<ó&?TÏë8Ø¢Ø81T?Ó­&=£7£7_<éí>}`->çQ?L½>O¥Ô=8?L~e:MËa:×?äÙ&=¸7¸7_<âKN>ß8>bðM?4>¾Ôÿ=ªM?<hÍ9vö98¨Õ>é%'=Î7Î7_<s=Ï%=ïÝC?.n<dÕ<óR?Ö$3R9º¤8
7'=ã7ã7_<¥¤>ïA>â¸Y?Í0">Yñ=	,?Z?::1:q(?´'=ù7ù7_<¤}=¤%=»D?¡?<ýå<l ?ù²7ñ9Pø=Ö±'=}7}7_<Y>b5->ÛU?ªÁ>ÀÍ=
&?ºp;:Îó>:§Jû>~¶'=ö#7ö#7_<xV>j÷=Îè]?5sF>wË>Mr<?ÛN:pi:Áá>¹'=p97p97_<#«£=*Ù?=±eZ?eª??Àk?C0$?j§f:ü*z:øì>¨Ä'=éN7éN7_<b«>{?>
ÉN?ú­Û=jÈ³=Àg?¢¶::b#:£F?È'=cd7cd7_<ß>Lé±=`½H?ÿ,=îò=4P%? O¢¸t²ø7C§¿Ðð'=Üy7Üy7_<¼=q¿1=Y~C?åD0<ÆC<Ê5?áÚ7<ïë8q~í=rô'=V7V7_<@)=Sß8=)ÛD?ª
a<Ù¼?<§;?þ¸&V7ùj¹¿X(=Ï¤7Ï¤7_<Ú4>½#>àÓQ?åcÙ=B9£=7z*?N:"ëþ9o¤?¶;(=Iº7Iº7_<<>ÊÓ)>&ãQ?Äz=£Ò@=kI&?:ï1:^£Ä>(N(=ÃÏ7ÃÏ7_<å¨Õ=µW=¶¯E?ß¥<Ì<w?ªÐ8#ä9¡	>h(=<å7<å7_<=â>æ<>±?uP>³Ì=OiE?íU:=6&:Mµí>ýh(=¶ú7¶ú7_<x{Û>Aª#>b§«?Éók>P8Ì=ã?jÔv:ô:îùp?[t(=/7/7_<l>ò§+>k
S?Olç=þ×´=¼Ì#?Ô,:yÑ:--ã>!º(=©%7©%7_<§³>4>\´~?M¢Ê>.>prA?ú;ÚÔ:j-3?@Î(=";7";7_<ð7:>·é=mL?]¯=ú¬c=ÁO?°:T:êé?ã(=P7P7_<)«>NXK>ÒX?ó|I>aá>éî*?å]:=Ý,:N$?Áæ(=f7f7_<F6?V>UT ?ãO?J|ý>óQ?CM;iÑ:x@{??)={7{7_<5È>{+>¦R?UÃó=æ¿=Å"?R±1:×ó
:Ä¯#?#)=	7	7_<.ç<Ä¬<ÊcD?<½î;th
?cL¹l8Ó*ÀW;)=¦7¦7_<4D¦>ÓC>X[Y?ñ0>´!>.?Ý¢s:ÁC:O?)?)=ü»7ü»7_<î¦=ÉI=òD?Õq<µìh<Ä?À*8zD9ë[É=	X)=uÑ7uÑ7_<#>ÃÅ0>¬]Q?Ì»>
p>Ïþ$?9A½É9ç¢®>{)=ïæ7ïæ7_<ý÷Í<õ<5IF?¡8<º(|<z?)Ç9V=:Æ>
«)=hü7hü7_<>S.>ÎVP?ÿ2N>69>BA,?:):Ñ<:4æ>%Â)=â7â7_<~>o§>Ð!L?ªÿ=}ÙÒ=4?Áu+:.8%:¯Õ?Õ)=\'7\'7_<-Ù>i'>ºN?õ\>@72>º²?[:èq§:=Iá>¸Ý)=Õ<7Õ<7_<5G/=Qdæ<¨ÂB?2<öÉ<½t?9àý·jô{9Úù½
*=OR7OR7_<Ç>£ö)>P?@R¶= £=ãX!?¯IÇ9t:'yÃ>°*=Èg7Èg7_<X}s>ûý>ëÉO?Ö=
Ül=E&?fÜ9zB:WÛ>E)*=B}7B}7_<ªJ>v-/>ÄM?ýþÎ=2 =d%?Ð!:oîV:P»À>Ã9*=»7»7_<}a£<Õ7U<¶)D?¨ÞÑ;ëª;;?9¸qþ8/¾_<*=5¨75¨7_<YN~>2_>¨<T?HJÒ=¨ =m4(?üIþ9ëí9ëC	?K*=®½7®½7_<eôU>Ü>L?µ?¾=n=?¾?jP:½:ïû>U*=(Ó7(Ó7_<ú'¸>ìM>jÛe?b >æ(æ=2d2?v*®:íî:¦²?**=¢è7¢è7_<ß>iº=ðGI?x\=Èæ8=©¬?Ö¸Æ9
èö9}
Î>µ*=þ7þ7_<¬>>Õí=çèM?¡}=[ÍS=.&?DÕ9KQ·9Lé?µ¤*=77_<ùò|>á>µO?+ù>sûï=Õ!?/@:[:F1?Ð»*=)7)7_<>Ac>;ÛO?Zó¨=Z
=$Ä#?L§/:gÀ6:ö>*Î*=>7>7_<r>Ú¥=ðåO?!>k©Y>Ä9?:j:a7ë>{×*=T7T7_<ò>è!>A­V?ù5>bx>Î.?È:¾?$:×AÓ> ì*={i7{i7_< !=ÁnÒ<¼D?S¤'<).<´Í?¡Ã~8¤Bª8w¿>W+=ô~7ô~7_<°>u»=^G?¨=ò=?_:T:rÌõ>+=n7n7_<ñÄ<²2<£ÌF?ÉÉ<nvf<>d?²8¶Ó*9bWZ>2+=è©7è©7_<NG>®óA>
êP?Ò6>ò]î=­?ÈU9:²&:es?!+=a¿7a¿7_<N£>ò1>úôR?Îªß=mÉ¯=EÝ"?º,:±)):¹²?-%+=ÛÔ7ÛÔ7_<E>]Ä=0ºM?½Ê=ÇMz=ZV?I-:[:b
Ê>e+=Tê7Tê7_<I?[>FÓ>¡N?jnµ=:=K¼?­Ç8XvÃ9^Â>+=Îÿ7Îÿ7_<lp>Ì´>Êõk?J>Ýëd>±M*?foí:Ùó´:9ô'?«+=G7G7_<q>sç=¡?I =a=
6?srÃ9ä¸9N?+=Á*7Á*7_<2>>tj?ê>u]b=º?þÞ5:þ´
:	Õ'?x+=:@7:@7_<°*¶>´A>Iêp?-O5>êú==9?ª7Â:¶¦:¸8?cµ+=´U7´U7_<¦<$W<ç<F?=k÷;¿;N]%?¿mù7S0e8ÈM>VÂ+=.k7.k7_<¿>³a?>>¬Q?Ð>5'ã=Ö(?k;;T¨ø:êW?)
,=§7§7_<`ou>¦>µN?>=èy=?âM]:ú9:ú ?^,=!7!7_<4_==_=
0C?ºQ<%Y:<¯ö?¯u8Ä&È8É°>À,=«7«7_< rï<o[<ÆB?Z=	<HÎß;?û?ëQ&9Ø*D7Ù@Pr,=Á7Á7_<á=²ã/=£9G?6¨u<[c.<¢O4?6ð8B8¢¦ã?ûz,=Ö7Ö7_<j>¦(>!QT?Æ¬¹=±Â=4\0?ð°×9¿?á9'#õ>£,=ì7ì7_< =²Ä<I.F?iI<9nñ;5?kTá¸$w8Ägi¿c,=77_<Sjz>	w>ÈO?^ðý=LlÉ=k_!?T:>8m:³?´,=ú7ú7_<",>{GÒ=R?Æ>²=D§={¹?ºM:qõ9%?ºÎ,=t,7t,7_<¾=§±+=pnD?;D1<N²<?À'¶¸=T9á[¾Èò,=íA7íA7)<M¡>!ç:>.¡\?çbw>Y;>)?fË:æ2:Ôb?j6-=gW7gW7)<Ú>[³#>}Xj?{>Ä¬Ó=1c?¼0:ïe#:ïr
?¹7-=àl7àl7)<áF¬>5>Iôr?ø©7>FÆ=1hm?`Rë:÷:Êe?¬-=Z7Z7)<Q>59>Ã,X?Íæ3>à2
> &?Å:Ê:':ãíì>áÔ-=Ó7Ó7)<Hü¸>½Á
>¥ª?ÍÔ>Ü>ZÍ9?xd;~^â:f?çÕ-=M­7M­7)<\LÅ>\s#>¨?®>ü>ò¬>ª \?ÐK;¼Ï:ÊÙz?©í-=ÇÂ7ÇÂ7)<Ág=Ò%=+F?!¬<jì<r|?PB6z¦ç8/òV<Eð-=@Ø7@Ø7)<âú>x\%>­ÞM?ð=»3¿=¾ ?E(P:ÅÊ:o?-?^.=ºí7ºí7)<Û	ª<;n^<k³C?©e(<¸Ó<Â$?Ì!:¶Vd8¥¨¼û	.=3737)<þoM>}>%§L?L|°==I$?¿,:^5?:èç>Ö4.=­7­7)<ãH>¨õ>B;Q?µ7â=ÊV­=*'?JêZ:WFV:£Å?Ù<.=&.7&.7)<'D>Cwø=EJ?{¹U=¨>$=&?ç×92=:÷>Jm.= C7 C7)<U=eÀA=VßD?´öL<£Ú3<ÇÞ?s¸xM9¼t¾ÿ.=Y7Y7)<r¹>÷#>Ø|?¸Â=Þk==C5?:&c:,"?î.=n7n7)<D±>vûø=*C¶?->h=X@v?ÕÖ:J` :Âx?H.=
7
7)<ñÖ?>4ð=¢tL?BÒ=~ÒN=í!?,|·	K9B(½¸.=77)<á>e>jêz?T.>Ð:ú=3Y2?»[:°º=:=?×.=¯7¯7)</£º>/>2a¢?C|>"Ræ=1?îâÑ:Û0:ç?.=yÄ7yÄ7)<:>ë >füN?uZÁ==1º"?ôI:á+:îÿ*?ÀÇ.=óÙ7óÙ7)<%ªq=lÌ=gD?ò5<¯<©ú? 0¹í]9ÿõË¾kÔ.=lï7lï7)<á>Õ#>
LV?±âÜ=P¥=ú+?¡ý/:g¾:·?}õ.=æ7æ7)<Û
ö>*á>ù]?ã>>º=¼è3?÷p:¸Øi:A[,?À/=_7_7)<Ö&ø>&ë2>±±?~Ò>²ó={rj? 0S:÷6:(?/=Ù/7Ù/7)<xÇê>0Â'>#³?£áN>Mê¤= ?ÔÕÈ:M°T:»q?é/=SE7SE7)<nf?>¾#ì=jO?¼³=Í
i=ÿò?÷:sm+:vYÜ>/=ÌZ7ÌZ7)<sgt>Û>ÉO?V~>Z>0?:ûä
:?Â/=Fp7Fp7)<öG>×Âú=#L?Ãê\=;`4=éÄ?Üî:z°9ÙªS?¡F/=¿7¿7)<s>7->cR?×K>KöÓ=´2"?Ãl:Þ5W:qÑ?ÈP/=9797)<¡6>íã=tL?hª=>=µ¥?.A!:K=&:ÚRø>S/=²°7²°7)<5´§>ö§N>C¿O?eÖ=çt=e6?¢V:ÓCp:2¢ä>ÊÁ/=,Æ7,Æ7)<×ND>Ñ¨ø=dJ?Q]=e©W=Ê#?_Ë9z|Ò9pêö>ÔÝ/=¥Û7¥Û7)<­Íe>>¹$O?R=Pe=&?S²E:ÓC:Ä?¸à/=ñ7ñ7)<)=¬×<ÁI?Ô7ý<Á<áf'?ÛXM¸¢éæ8+¨c¾Kü/=77)<LÎ®>¿ùT>R?
>>!s>&?w3:	Jk:í¿?ÿ/=77)<­T¥>ÊÛ%>t/?3?¢Ï>?,?\¹@;Ø ;4õ,?Þf0=1717)<Z±=]a=ÆI?'ó<ZÓ><ì²3??ö7 -ó8§>z0=G7G7)<®2q>äE>ÓN?r=5o=W[&?É²9+º9'Ôô>0=\7\7)<â=\­D=5¤D?4¡=E^Ö<þÍ?©f7åòÿ8ß´f=X¯0=øq7øq7)<×Ï>lõY>t?>{ðº=ÜM?^©:%Sv:0?I1=r7r7)<2%>.,>³ýN?¡¬=8T=P0,?&:k=F:1öÆ>æI1=ë7ë7)<<0°>-QS>qU?ó}>µ·;>¸ß,?îçØ:{£:}Ã)?
y1=e²7e²7)<>'6>S?¸=>]h_>HC?3:FâB:$ë>û1=ßÇ7ßÇ7)<ì¹>=R>Tga?
@>Þ>èU6?ãy:`:÷
?{©1=XÝ7XÝ7)<Å'?øe>P»?I²>ÕD>9/?hKf:ÕC:¼±?!ª1=Òò7Òò7)<Vò)?í\>È5Å?bñ¸>0>?!Ò:R:ý=K?ñÇ1=K7K7)<M¥>nå%>ò}W?Ðr>£À0>Ù®/?O:³P:Z#?+2=Å7Å7)<ýï>ís6>ÜÇS?.üØ=d1¦='?2À?:Å» :Z³?h52=>37>37)<ÿ×>û
5>¹
Q?+)ò=L½=wz#?÷T:Za:{ñð>ÁV2=¸H7¸H7)<®4y>LÎ>¿dO?Ë¡Ä=×=ûì#?¯:n8:Ê>uY2=1^71^7)<ïÉÌ>Q.r>hyX?æ=k>cr0>Õ¦*?¶:.Ã:Õ-?2=«s7«s7)<2o>ä6>a+Q?¯=Òcx=ø$?: A:Q&:?½¨2=%7%7)<>:[.>ÆÈO?åd«=®N=Ëû*?E:úB:jC?¯Ä2=77)<$e>±6%>qþW?	*>M>y$?Z :PR,:Èðç>#Ì2=´7´7)<Ó[>	>w¥I?zÛ¾=Uë =JÐ?Êð6:¹:?3=É7É7)<p;>î=jI?Ì`Q=-*=|?Åûï9nÝ:Å>%P3=ß7ß7)<{;·><ôV>8Z?UÞ=dÕ=mÍ7?¥ün:xT:I?Vc3=ô7ô7)<R3r>>(1T? |Ú=á¦={[(?%R9Ià:î>÷f3=þ	7þ	7)<½ó=ØY=¡O?á>Chô=x$?»¥'::R:àÀ?n3=x7x7)<:qA>·ã=áwY?QÂ7>©¸>å/?zÞ':®(:6Äþ>¢o3=ñ47ñ47)<	Fò>C¤9>9§?¤ø!?¿ÎÆ>P?¤°¦:Í:æJ ?ä3=kJ7kJ7)<ê>>6ð=w)K?³"²=e=ñ?9µ:è­:IÒ>ß3=ä_7ä_7)<Èj>?->1qR?*º%>³øý=
'?õ:N2: ó>³3=^u7^u7)<	Ë>Èc,>ÎW?~Ó==ææ+?&:d:e?}Ú3=×7×7)<N>Shé=Ò?JÍ>Yñ=ZÇ?-þh:Í&:3?Û3=Q 7Q 7)<>~d>ü?êú'>=«E?iÖÄ:GA:P2?nã3=Êµ7Êµ7)<O¶­=ªÍa=PñD?3C<teq<è?Ê¶7p±:9Ì¯y=ñ4=DË7DË7)<EÈÉ>Qg>xP_?Û¨5>­>vÑ2?~:û@g:?è4=¾à7¾à7)<³>¼¦O>ü·\?É%>Amí=,Á2?4:¢í{:ë?Ä84=7ö77ö7)<~·>GÅ`>ËP?BK>zY>Æ*?DMY:à~:»BÚ>õK4=±7±7)</WE>ä è=t¢Y?ÒA>
Ã>½4?Âú9×/:¶>»Q4=*!7*!7)<4ó=ò5=C?¹*<W<?eAÖ¸Øö9ðgÑ¾z°4=¤67¤67)<èªÄ>¯ì]>oÝb?W>Ù>Ç=Éª9?:,¦:QÌ:$%?CÍ4=L7L7)<yï==ÇH?÷8¯=JQ=YW?ã9°àò9ëÄ>tÑ4=a7a7)<UêF>·ù=¿L?äKÑ=ª=v?Qö:»Ç,:Ã>j55=w7w7)<æûØ>b+>#á¡?R«>#o>P?fÛ:»W:Êó? ^5=77)<Yô<>×Dí=ßK?T×m=îG=n?9t=Â8yT3?Zz5=¢7¢7)<BYÏ>Öjc>¶hi?MÇQ>c >;?KÛÊ:j:Ú84?Ê5=}·7}·7)<>ËÔ#>z*V?Ù6Ë=àk =õ$"?§î9á×:ú#ç>õ©5=÷Ì7÷Ì7)<ç¨>V;>Tae?tZ>5#>Dò1?;m:@A:Â]Q?e¸5=pâ7pâ7)<¶>×>Ï
Q?¨;Ï=¿Ð¥=×ø?9â9/¦> ü5=ê÷7ê÷7)<Åô>á" >¿W?¸=>ÈÃ>¨!?Ébä9¸üø9Ñê>h6=c
7c
7)<o
B>É¿î=áP?ÕÂ>¥Ö>è&?a:5N:Ü½?´j6=Ý"7Ý"7)<PgW>¥,>IW?xL?>ig
>G*-?¬íù9Ç¸:	Ú>6=V87V87)<NÉ³>nY>&T?Ã²>ù`¿=î*0?_M4:î:?ë¾6=ÐM7ÐM7)<éª>@[N>mT?Ø«ñ=vÓ¸='^'?îP4:½B:Å	í>JÝ6=Jc7Jc7)<-õ>10>ªT?²Ë;>®
>¾Y*?¾g::¨æç>Íê6=Ãx7Ãx7)<ä:¨>J>
£T?Q>Vê=m?ûXA:ü?:Nè?7==7=7)<ü²Q>=B>°FQ?¡ý=çØ=b¬?àñ1:ßÕ.:ÅF?7=¶£7¶£7)<4$>ÀÏ=WNJ?Nç>³ZÝ=´?:Iç::Ó>"7=0¹70¹7)<z=û>îj>?
)q>öÜ>QUh?^R:º:wW-?_$7=©Î7©Î7)<JxÎ=Ä=8~M?ü=V¨à<èF-?ê 9Ù
£9ü>Î}7=#ä7#ä7)<H>^>T?ÎÎ=ÍM£= !?ºÙ:^x:	?ô8=ù7ù7)<9q=n7=¢fE?w(<Ø<ê?HÖi9'6@9E¸?. 8=77)<³K>­F>ZL?5Ñ¬=Y=»?Q8::'? )8=$7$7)<Ô¬>o]M>qW?ý0>MW>¯0?ßã#:j):þ÷>f8=	:7	:7)<cT>*>ÞU?ÊN>hÒ=°.?È:Iz>:%5?úq8=O7O7)<¿:>ãrØ=¼Þ\?¹úò>¸¨>V8?Ózo:ÀsC:UÕ?´8=üd7üd7)<å>Â>Gw@>/?ú­'>j>»í&?;AY:#K:å?Ó8=vz7vz7)<He±>>ÿ7?rpX>$Ü=AÔ{?ìY¯:vK:4]?%¦8=ï7ï7)<9VH>Óºü=ØíJ?mO=è j=£?U:pv:ñëó>Ã¿8=i¥7i¥7)<E~Ò>éÿ>±ÜP?ÊÞ>I_>ÀÓ+?@5:+º:?¼ë8=ãº7ãº7)<c>þF%>ª´Q?7A>Òä=W'?ÿ@r:¾_M:Kü?Éí8=\Ð7\Ð7)<Å>ößæ=2º©?©z>Z¼=	7?ëF:ôX:=?î8=Öå7Öå7)<-a> Hë=<«?tæB>sÄ»=ÇÜ?´ì:í(:¢Ïo?Ãÿ8=Oû7Oû7)<¶ð=°¯=+²N?&Õ=M=a{+?Oá$:r$:9V?Å9=É7É7)<¼¿p>óD>&M?;7¸=Ð=y)?¡:î*Î98
;?"-9=B&7B&7)<Mé>£Ú0>"ÃQ?5ë=Qâ´=îp&?nùt:Î-:À=5?ðF9=¼;7¼;7)<æi`>>¿	M?LÐ >»8>% ?
¤¦:vr:¤G0?JY9=5Q75Q7)<~!¯>ÍO>RX?î¨'>hwí=É¾4?|:eü^:4;?9=¯f7¯f7)<h'?F+z>_úª?C½Ñ>x>@÷W?ÿ¯:û`X:À9P?9=)|7)|7)<@ %?¸Æ.>nÝñ?N?3¤x>B?~û(;X|:ÓN«?º9=¢7¢7)<gS%>ú2Î=HAM?¢ëL>> Ý$?ô[¤:8i:÷i4?Gà9=§7§7)<Íj<KL'< J?Â:ët:V?4á?·¶¾8½È½´â9=¼7¼7)< >ìZ.>n»k?Û·d>D->©ö(?¡±h:2O=:U?ä9=Ò7Ò7)<ýÃ>´¾M>óÜs?WoØ>@×j>ïk?T`Ö:pD3:?tI:=ç7ç7)<Å2|>ÙÁ>KóQ?Î¾>Û0÷=¯K!?òa:gT:)?^:=ý7ý7)<ÿy³>$x[>·YQ?í>ÏÌ=ÇÂ.?bª:<ö:O ?åf:={7{7)<ê0å>&>°?«F:>@ªì=~I?p:l}:È?Ôg:=õ'7õ'7)<Bë>Úù<>v?>>ÓÞì=?§M;ã~:wà?y:=o=7o=7)<¤·h=y=ïB?¡>7<¥<½º?·£ü8H$]9;;><¢:=èR7èR7)<r«8>Þdâ=¿ÑP?íÇ±==¢?¤@:­8:A?ªÆ:=bh7bh7)<GÉ >A>­§T?/lù=²º=?+?|^:xÖ9:ÚK?ªÙ:=Û}7Û}7)<l">¥ß3>Z@T?Ô&>*R>{a!?¶¥:r:e$?í:=U7U7)<ÛA6>ÔU×=ç¬X?S*(>È.>- &?ôûI:Oö-:P?Çô:=Î¨7Î¨7)<N,8>Á&ã=9O?ßÝ =.§=X9?UF:±S:ß}ð>;=H¾7H¾7)<ÁÛ=y!=!¶E?e{Ò<ËÍ´<¸?±8_9¸9ì(5?Ô;=ÁÓ7ÁÓ7)<·+k=¶¢=Á6E?-'<,k<¶]?,â
9¸_9ÕZ¢>ï ;=;é7;é7)<L¥>ô½F>cëT?bE>3>Ô'?bðz:0ry:Ä?ÂU;=µþ7µþ7)<31c>Ó>éùO?Ð¢G>s>ò\%? 
}:Î$p:¦ß?0`;=.7.7)<ÐS>ÜÅ®=Î8F?!=zP=Ð¾?ó$w9L¾9Å<¦>Û;=¨)7¨)7)</ä>ç!>KP?>µñ=â¢µ=5U*?oça:å +:ø(?2¤;=!?7!?7)< R>ôÙ>>Ê´U?nê>ßÀ=Ðo,?9(:à¶Ô9tJ?[ß;=T7T7)<ÐxÄ>9-j>ÈV?©=Â>{Æ>º#.?Ò:HMu:.Â?ï;=j7j7)<RH>Àcá=»Ac?|t>>ù9>Ù](?WèW:H1:?ð;=77)<
>§'>TøX?É- >ÿÒ­=^çk?«Ð:ÒVñ9s??Xù;=77)<¯Ú]>²
>ýÕS?0ó=óÊÀ=´u!?/ë9iëÜ9D?½X<=ª7ª7)<2f>ôÙ>¨L?%	e=Æë-=(?Ì":¹×9~*2?Ub<=û¿7û¿7)<k-f=7=3G?8O7<	ý<¤?¦@8$Ü9w6>zó<=tÕ7tÕ7)<!B?>BèÁ?JÇ?çñý>^Ú?Äu;ß{ë:8?==îê7îê7)<f3<>8Öé=à	N?Õ½g=bÍ==H?Zi!:Y3
:LR?öN==g7g7)<'r>ÓÎ>ïDO?»¡Ó=Ã¤=}i$?Ö?Z:nI@:TH?#V==á7á7)<¦.v>U>M?+¼=}Ui=öÜ*?2U+:.°V:FMÌ>ðo==Z+7Z+7)<Ì:>æ=%^O?=7J=#r(?|:HØF:¶K½>/==Ô@7Ô@7)<{Æ½>Svf>÷ÍR?>ò,ò=×&?vç>:c:í§?x==NV7NV7)<A=Dö(=tH?÷<ý	<m?¸u9(/ 9)±Ó>R¥==Çk7Çk7)<Y·>Õ¸->-OR?ÂÀ=Z=»$?Í3v:Iì:zm?Í==A7A7)<_8Ù>d w>a?m¬5>'mû=rú8?eþn:»ãG:]
?ïØ==º7º7)<¦}>q >ÜéJ?ÏÁ=ì= #?;(ß9Åðï9ãî>5÷==4¬74¬7)<Ãr>#>ªPN?v0>>`¯ ?¯:öb+:\ä>Ö>=­Á7­Á7)<Õ-
?D)>q%Õ?XK>Á>¨Ta?Í²:7ê8:,ÉB?>='×7'×7)<&/?êIW>åÓ­?§·>¨>ÿI¡?»ß:ÂQ:É?Ñy>= ì7 ì7)<¤¡>F>õEP?fX>.Ë=|ø"?-S:n:úòG?oÓ>=77)<4¡²>}'Q>£Z?rañ=/¹=x×&?«¾z:·BK:ç?JÜ>=77)<É§z>@ç>ÌÔQ?>1WÑ=ìn?¯g:Â8Ò9R(7?K?=
-7
-7)<Å@>!£ë=Ä¶P?ïoø=QË=h?d:V¥`:C?Y?=B7B7)<?/V=fµ
=)¦E?F<DXm<?UXS9é9Í>ª?=X7X7)<¹~>«>CQ?ò>¶ê=.?)EY:PO:¿?!?=zm7zm7)<Ä¶>ïS>ÞÃ\?o;>øjY>q.?à:RD:r?õ(?=ó7ó7)<«<ä9-<®J?WF<$<?=û88Û+9TÆ	>«3?=m7m7)<l<°<Ç4G?£6é;Ã;u¬?¬»a8$"9'32>èD?=æ­7æ­7)<)p>:>Ö2W?ôóý=mÀ=ðì(?q:µS:¢¿?þ?=`Ã7`Ã7)<­~>)>Q?¯*W>3Ç$>Y$'?¢Ùc:ÅiF:ý??=ÚØ7ÚØ7)<ëð>ä'>ÐaU?ê>ä¡U>ß"?´ø:<:s??=Sî7Sî7)<ÑNZ>{>ØS?Fý=[¸=.0?¢M::²&:Pæ?ª¯?=Í7Í7)<»>r6>ªÏS?@@N=h9=u.?=ÃÔ9aó9Æ$à>óÂ?=F7F7)<Ä >Iø@>°GU?ïÞ=·U=m 3?Á:3ÁÓ9a5?#C@=À.7À.7)<kþ>Ü>?Õ©>A©p>®a4?Nµ;{Ø:¨b?ÏO@=9D79D7)<»áu=;ù=¹ùE?åE<¹&<AP?[LS9bìý8»U?Sô@=³Y7³Y7)<ªµ5>.æ=«J?Cµ=æe=TÜ?îy:4õ:Ç_?A=,o7,o7)<^T>­¦>9ªQ?Ç×/>?>2%?k¢K:B:ù­)?A=¦7¦7)<r°>qáK>¯!]?ñÁK><ô> z1?<Ì::ë/?À6A= 7 7)<¦hN>>ë³L?@É©=ð;=@?¢¸
:Ç9ÞA6?n<A=¯7¯7)<¨Ý_>Uq>Ð~M?Ì¹¢=P==?¸w
:¢¦Ð9$-?~FA=Å7Å7)<=¥-=]}C?&f<Kvv<?b&8¥¸8åf>ëWA=Ú7Ú7)<f;>ãñæ=ÙO?=\´{=<4 ?	>:©:2z-?eA=ð7ð7)<¬>¹,>­X?é=k³=¡&?h:-_:Év?çmA=77)<Ç'=Û<?C?ÁiE<ò*<?|®ì8ô_9û>ËtA=ù7ù7)<#ö>p->þYT?ià=7©¢=Å©0?0:à:q:H?2ºA=r07r07)<Ý3~>É>æK?ÔqÈ=E}§=t/?!:D:Obø9j>J?o¼A=ìE7ìE7)<¨=5f)=nB?Áns<$ú1<@/?c6|9+	t9ìI?·KB=f[7f[7)<~<ãá<<ËF?ä
r<"ùW<Ps?W9x½9××>YB=ßp7ßp7)<Ã¤< T<BðE?äÖ;û.Ê;MÔ?$v9Ôô9Âx?¾_B=Y7Y7)<¹µÁ=æv{='4E?¿öf=Ë¥C=î?YÖ9&§9h®#?'B=Ò7Ò7)<Ãp<ùÇ<nÓE?ý\ê;&Ù¼;Ù?_Ø`9Ö9}©]??B=L±7L±7)<»Ëk>×Àü=!Ón?zDÕ=5µ=^?Ï):à:.Ì?B=ÅÆ7ÅÆ7)<¡¤>6>­g?9>=N?®ÙÂ:â÷D:L?}?&¥B=?Ü7?Ü7)<íU>Þ)>{jN?#G>&Rä=Èã"?Vø:vU:A)*?³B=¹ñ7¹ñ7)<¶ea>è>n6N?±Dò=õ¾=d"?³[p:7:/'?·B=2727)<ÇÒz=<$=¾C?ìQ<)B<þm
?Õ
9Ï29I£?môB=¬7¬7)<î}Ø>ûAm>i?s­Ü>2C>åÏ??EZ';Ï¦;8%?h÷B=%27%27)<½¿`>.y>×ÊL?uÂ=Q=?g	:»:iBç>,C=G7G7)<[j½=ôw=ùC?â]Å<Ê;ª<Óf?ÄD9]3ò8í1O?d:C=]7]7)<úÉå>Ü¤Z>J?¸EC>RÎ=
r?QV­:¥z9:Û=o?f`C=r7r7)<î	=ó$=eDH?J<þk<¡u??ï 9^%'9}v?Í¥C=77)<°>2->P?
	>§×=0¹"?}ª:ÙO:©?u×C=77)<å»>/T>}=b?=>P>ñ>¥-?Ü®:Ò£:S+?ôC=ÿ²7ÿ²7)<ñl}<!ø <	I?õ¼<CQq<¨\?ýÜ9gb9r³x?±
D=xÈ7xÈ7)<Q8>òÅ6>½fK?à >ÿ	ì=ø-?¶M:Ú
*:-³?D=òÝ7òÝ7)<
D~>~>sNQ?ñ=Zâm=ÑÆ+?;:¥Ï:/Ö?MD=kó7kó7)<ë>Ò?>ðÀN?T²¹>Ì>*?>4:l:SB!?§D=å7å7)<®?a>¥j>´ÍN?Û©Ø=3¶¡=+?ïe):D,:ÆZ?5kD=^7^7)<
H	?d©m>Îß?c>or%>¢M?(ï:Ì¿¨:Îg5?`nD=Ø37Ø37)<é½ <ËÛT<RA?V.Â<a[£<
'?V9nz9åj>SD=QI7QI7)<Za>i
>ûL?V¦r=ºM=«ø?ý^I:$:gª1?¾D=Ë^7Ë^7)<c>C*>ïV?é×}>ÌJ>%Î ?Üºª:4¶:áï>D=Et7Et7)<ÖO>éM&>ÉÔQ?RÞ>uñ=o"#?µeJ:7
:Ip;?ÙD=¾7¾7)<ôª>ßE>M-]?­>´àØ=284?_c:FûO:8ï?£E=8787)<aJÕ>¼Íy>ÉZ?¼,>uõø=Ç1?©æs:E\#:h??wjE=±´7±´7)<iÕ>vÌ=>>þ?×PY>è\>_`5?»DT:+ûF:&?}kE=+Ê7+Ê7)<­Õ
?{(>CôÒ?úÔ>`e2>=Ð?#
;ýc¢:)_?TlE=¤ß7¤ß7)<Î®Ä>dí=ÊÔ?¿¡>aq2>³¹g?^ù:ª:¢«;?¬E=õ7õ7)<ß^>Â
>þM?D=Ù`t=E¦"?\¹8::ä§?©E=
7
7)<>ë¥">îBs?kä=:ª£=|Z2?Ú:É_:bìú>®þE= 7 7)<´Ü^>ûÔ>)L?Ë^=nm=i?Ñ,:Ú<÷9À6?ÖWF=5757)<]n>¤f>dM?D«>ãÑï=Õ ?Z!
:Çé":pÙ>ÑÚF=K7K7)<H>¿º(>l\?¨:>þ»=ú/?[FÅ:6®:õ£?*øF=~`7~`7)<U®>á1R>|RT?Àýý=°B»=ô-?ì:èö*:×Ó>a=G=÷u7÷u7)<û@z>Ý>`9M?k2=°m=ï?É:Ù¼:Þ£î>MEG=q7q7)<xz>»a>;W?>-êò=ñz%?Âuö9mo:3©É>5cG=ê 7ê 7)<ñÞm>pÎ>fO?m~	>cqà=cÓ?Tj:Wvh:\è?¯ºG=d¶7d¶7)<úé>Þï2>SO?Çº >ò´>ÐØ?GW4:&+:çß?_æG=ÝË7ÝË7)<w>0ò>7P?íAí=C¼=O!?À\:!:ð 2?*4H=Wá7Wá7)<¡t?¤æ@>Mµ?ÉS>±êñ=# ?ÉÂÅ:ÞGH:tÇ|?>;H=Ñö7Ñö7)<æ>ÜN>±?k{?Ô{Å>gÙJ?U×=Ix=¶!?¥OH=J7J7)<U%­>ì°Q>JbS?Ã~Â>L>ü·2?ÓUµ:äÌ¤:µ×?TH=Ä!7Ä!7)<²VÕ>
c>~p?ê>î:.>íT?;Îÿ:¢£:5ÑH?èH==77=77)<I)¿>¿Ñ>.Ù¶?ÏOò=Ä=X]?ì¾¦9´÷:R>ÖH=·L7·L7)<C£Ò>=.>æ?¦%>²
>3Zq?ZÇ:?:Ó?,?¼H=0b70b7)<Ur¾>xPg>ZÅR?üÝa>b*>-õ)?7¡t:M: 'é>ºÇH=ªw7ªw7)<dÿ£>0ÁI>aP?ãö=·MÄ=Æ ?Ór:o:ôú>LÐH=$7$7)<RÅl=s=YnC?\6<ÇQ<_?öz¸ß×9yÃÞ½ÑôH=¢7¢7)<¿t>ã2>ªìQ?R¼>PëÉ=ª[-?Çj:uR:(
?üûH=¸7¸7)<b>c >	á\?G%d>]I2>ËË#?F/¤:Û:¡Ý?
I=Í7Í7)<%7=;=î<Ô6E?ÙÓ&<6_
<@?×Ï1·äû8s¶4½ +I=
ã7
ã7)<=y7=ïnE?/¿<ZÊ<|ö?¬¬±8 %56·{ACGI=ø7ø7)<ÚD?jg>û_?&sá>±Ie>þ¶{?¯dá:JÈX:?ÕOI=ý
 7ý
 7)<	!.>¾ôÎ=ÍdW?Î!_>S">ó/?Ì:÷Br:êë?ùoI=v# 7v# 7)<:$>äï$>ÖËp?vÕ>KóÀ=VB,?op:ÌV:îF?GqI=ð8 7ð8 7)<É6>l¡>ÊÓx?">By=^|?îY¿:±ñ-:5Ï?#sI=jN 7jN 7)<JZ>	>¾ìK?>Ýö=BÒ"?`:°I:Ëx?{}I=ãc 7ãc 7)<Fzd=Ë=«<C?g
<e¬í;n÷?M8Ð7þ6ÈQ@²I=]y 7]y 7)<.¾?í q>Å)¢?B>¹à>È?U|Ó:[:sT,?DxJ=Ö 7Ö 7)<ír>¨G>  S?ù=DbR=Î!?nÉÉ9@;þ9É0Ë>`J=P¤ 7P¤ 7)<Å±>æ)6>uÔx?Î>Þ=,©=¸Ì'?$Ä:Ä=:¥z?J=É¹ 7É¹ 7)<¯¸>>=e°?Þ>6q>'j?ÇÉ:\:cûi?µJ=CÏ 7CÏ 7)<x¯ >Á>½C?G~>Êè=¯ý?äuá:_R:.?ÒÖJ=¼ä 7¼ä 7)<È>¡<>rYO?ºü>)OÖ=Ø¢#?Taâ9qÂ:<»>ïâJ=6ú 76ú 7)<ks>¦;>ÚÈP?l=ª]=AÅ%?qô9È¿
:"á>9ëJ=°¡7°¡7)<<n<Åf<G:D?ü2Í;Sµ;yÚ?óX»8Ü^8Mx?Q	K=)%¡7)%¡7)<ÍÁ>ö5>ÃS?<>oä¢=er?àWQ:":Rk1?ÌK=£:¡7£:¡7)<M¨¦=j&X=þaE?{<ª]<¶5!?(9¸Õì-9¾½K=P¡7P¡7)<ÂA\>±>®Q?ñÁé=jº=»\ ?ÞË:HÍ2:D»>Ö-K=e¡7e¡7)<Ò¾<Ir<¼I?NP<PÅ&<¶¦?çÞ·	Û9bÃ½¡0K={¡7{¡7)<MºÖ==D'G?mÕ<¾°<Ã?ôT7[=8)B4>tVK=¡7¡7)<ki>Ö>ÞL?\|=¾D=ó¹$?þ,:ÒG:Ý>5®K=¦¡7¦¡7)<¬_>È>Ç?Q?Õn­=.=ÄP?;õ:î!:y?ñK=|»¡7|»¡7)<®Gº>'¹C>¦s?¸>î>×=(6?s¿6:éH:7£?ÆòK=öÐ¡7öÐ¡7)<iñ¤>
*>i|?;MD>:kµ=&?Éç:éo:ô-x?
L=oæ¡7oæ¡7)<ì¾>¶ý!>vK? ß>Ñöô=uf?¤:àÜ:ê>àL=éû¡7éû¡7)<i>Ép8>VK?+>ßW> +?´@:Â~:bÜ>³/L=b¢7b¢7)<t>P>¤Q?sÏÚ=.6ª=æ$?£':SlO:ûåÎ>ò9L=Ü&¢7Ü&¢7)<á>ÕÁ$>'Q??+é=»¦µ=?M$?dmr:;ê:ê´ð>í<L=U<¢7U<¢7)<R³>ºT\>¸YP? ú'>íK>æJ&?|¡^::QÝG?¥GL=ÏQ¢7ÏQ¢7)<ç½a>HP>eîM?/¬=;=Hß?¨*#:Ó H:/¸Ð>ñSL=Hg¢7Hg¢7)<låï=^þ=	gG?ÇHË<q<'E%?>n9à9Î¼g>MÛL=Â|¢7Â|¢7)<´ë¬>`vV>iN??%>©>¹ #?Û":yg&:?ú>
öL=<¢7<¢7)<Eè>Tù5>«N?<ñ>Z6Í=¶$?j©:®:ý?)
M=µ§¢7µ§¢7)<|=|=:<Q?´Õ8<îf<A8?Jw¸b-29:{1¾!M=/½¢7/½¢7)<µNz=-§$=KB?½<ë<à#?â)¹ÈJ'8sûÀoFM=¨Ò¢7¨Ò¢7)<Ä>Ñ+>gEL?·õ=¯=Ä=jE ?4?:S&{:È?<\M="è¢7"è¢7)<Yø¤=ÜàR=ÎDH?<ìD=GÊ.=85?èä®7àÝ7¤Ê>ÇM=ý¢7ý¢7)<ýo}>¸>®M?þ9±=*=_!?`:Q:*8:ãx?¤¡M=£7£7)<^­>¦N>C÷V?Ï!>Uþ÷=i'?üÀ:T?³:KÏ	?÷²M=(£7(£7)<Ý¼=ý½(=åJ?[HS<£ð<»:?"n×·¢Û8ïû½oäM=>£7>£7)<	>¨á§=aÛQ?9u¤=×þv=t*?Sq
:8É9³3?È#N=S£7S£7)<ìqº>jB`>aÕT?rD]>Û#>²Ø,?Ý:L6j:ó'?Õ4N=ûh£7ûh£7)<ñ²=±5=´ÔD?·±;<á<àç?ÑÌ8Ñ·8v¦Ó>B;N=u~£7u~£7)<ÿxÎ>ö£k>âO`?Br>$>U<?ãá`:0:®#?QN=î£7î£7)<î6>¨0>cJP?gdé=Fä±=Mï'?çl:î1:ük*?nN=h©£7h©£7)<¢u[>µû>8¬H?íY×=Õ©=(N"?î:TO:ÚÂ>N=á¾£7á¾£7)<]4>0N4>:lR?E_>2>t ?nëd:©E:Ñ¶?CN=[Ô£7[Ô£7)<Eûd>x>?Z?7aM>7 >]°$?Ñ:±e:³A?ÀN=Õé£7Õé£7)<êÎ>E®=ö«H?o´b=ÜãF=æ?§Ù(8`Õ¶HCÀÖN=Nÿ£7Nÿ£7)<cÁo>DÒ>-6N?[Â==wê#?$Ó1:VR:±mØ>±òN=È¤7È¤7)<ûåP>ðü>´M? _=hè&=/+?x9ç:Ý9U2>F4O=A*¤7A*¤7)<T>`X¼=L?k8È<ôf£<`×?5x9¢Î·89¸¬?rJO=»?¤7»?¤7)<Gð>Uõ,>UP?üä>6Ö=_g"?l¹<:µ
::*?«bO=4U¤74U¤7)<âw÷=¯=UáH?±©2=ô=:a?Ã[­9Ð\9lûH?Ð¤O=®j¤7®j¤7)<8¡½<Ù:r<ãhH?ÄÎ<q¬K<C/(?ï ¹£(9Eß¾Ü¦O='¤7'¤7)<NRÍ>[ol>×O^?ÎJ>Â=
_/?]09:î:¥?Ô°O=¡¤7¡¤7)<y­>x(>èIW?">¿=ÜÔ-?x):Tà9áÊ?^´O=«¤7«¤7)<ý<².<ó=?0©;²;÷3
?ùN¸fÙ8Ö*s¾þÂO=À¤7À¤7)<?D>ê8>^(Z?L`>8 >À	3?gÜ:^¦µ:õN?ÛO=Ö¤7Ö¤7)<Tx¹<}:m<`%H?¬ÇÚ<º<§?ÃóÜ8h¥9Û*>Õ!P=ë¤7ë¤7)<Øæ>;®>CÇY?Ñf>N#/>k±(?Â}¨:8h¥:üb?=:P=¥7¥7)<hç>cOB>+p?=¥>Hæ(>Btz?¯*£:¨:È:?¯=P=z¥7z¥7)<"Þ¹<O|<t»<?=ç;R
È;x!?ë 8ÇL9H>óSP=ô+¥7ô+¥7)<¢Ç>'
i>Ö»Z?ºù>>¤J>H>.?éÏ:ù×µ:Y?rP=mA¥7mA¥7)<-k>N>àP?4N>C^">ñ"?®:tv:G? P=çV¥7çV¥7)<õ¤>D>>d\?Ù> È¨>}ö$?ç*§:Ô´:òí?J­P=al¥7al¥7)<÷­>¶ÌM>afX?<î>e0¹>fè$?;:Q+:$2ì>ÈP=Ú¥7Ú¥7)<R<W@<ÄdD?î<³7ú;¡F?*¼·87¢è¾Q=T¥7T¥7)<E}>ò!>ÖG`?»>¡G¸=ß2?ÎE¢:nM:¬1
?°.Q=Í¬¥7Í¬¥7)<Û==F?z«<Ùð<¢j?ã
M¶é»8«¼VQ=GÂ¥7GÂ¥7)<º.>µ-">­¦P?£ø=¼==p(?ßC9Ò:ÏÌ>Q=À×¥7À×¥7)<bß>A{8>eùO?µ>êoÖ=Ñ ?P:Ò5:Ï¤3?%Q=:í¥7:í¥7)<Ìô>TW5>±S?`é=,èº=Ó?m{:â[P:u?EÎQ=³¦7³¦7)<Æ>eM2>>ýL?ì´ô=FxÂ=à!?
:6ä:pó>ÚQ=-¦7-¦7)<ü(>po8>	O?"&ä=o²=Ô©#?¹+:ÖÏ>:8$æ>>úQ=§-¦7§-¦7)<§YL>*´ý=#3N?ùl=£×f=)b"?}_©9¾Õ9&Ë>þQ= C¦7 C¦7)<Èé>­J¯=óG?Ô=6yq=uM?cz9ë9-p>5R=X¦7X¦7)<%>®+>.X?Ýd~>í#H>°²"?P(:O«D:mÛ>µIR=n¦7n¦7)<Çå>«¦.>[N?Æ*t>8	@>^¿"?üº9@ðÕ9;Lß>bR=¦7¦7)<X@±<²Ze<	ØE?W<òë[<W?ç(¸LE9ÉRI¾¾R=¦7¦7)<ö=ý+=³×J?qKÞ<®M±<ùz ?¢.¸^)9ÝÎ¾¼R=®¦7®¦7)<~[¤>R_D>CV?m¿Ò=éâ=*.?iö9|9®-ú>éR=úÃ¦7úÃ¦7)<dñ§>¤-O>ÑO?]>,|Ï=4
!?ÕÚ:äúW:Ôo°>
îR=sÙ¦7sÙ¦7)<å½¬>'O>/U?"/>nO>*-?6p:<t@:Ã?µS=íî¦7íî¦7)<¼&ñ>K>ü³c?'<Õ>q>n:4?3:3ÔS:×Q?<S=f§7f§7)<Rª<oO8<ÄD?Í»@<(#<u<?ôçp8ñS9Ë>¼S=à§7à§7)<??[|>V^?±>66>y?=Þ·:@·:·S?#½S=Y/§7Y/§7)</>úþ(=ÀI@aÐ>¬0>J?ÿÓ:¯<T:;¶?FÙS=ÓD§7ÓD§7)<\>/D>/»J?¸å=·=d ?`*:©.:ïú>BT=LZ§7LZ§7)<>è<>ôºå=?R?ú
=ÏÓ<¨ù'?0ÿu7ÁO9U´è<T=Æo§7Æo§7)<¨ ~>¤a >¶7K?ØsÙ=¾Ã«="?p2@:{K:§{ ?%T=@§7@§7)<4·>"[>V?þ]h>h/>})?Õd:jgp:ñ­ó>ù*T=¹§7¹§7)<às>T>ì×I?ÉÀÚ=ó°=»?øÁô9yßû9¦Äø>Õ,T=3°§73°§7)<'>M&->ÓR?¥[÷=1^»=iû(?>â9î':4¢­>?gT=¬Å§7¬Å§7)<Ãºá>òq<>@S?ÃÔ>®²=1ïP?^j:b:D:?hT=&Û§7&Û§7)<Ð>rí=5á?;'H>²=Bw?M-Á:¹K:l¿r?T=ð§7ð§7)<7*>YX1>°ýR?I$>Äã=ë)+?®ì:È}:
?P×T=¨7¨7)<ø*3>ÈÕà=²L?!x=Ê{=å,?Ïû:ÇÞû9K?¯âT=¨7¨7)<Û<áiA<ÚI?8<>¿Ï;f·1?å¹Ið7õ#ÀýT=1¨71¨7)<M>¸72>ëþN?"z>¤ï=vâ"?#7¦:öÓ}:@£'?AIU=F¨7F¨7)<0~I>öØ>ç*H?F=ñÃ&=·þ?Cq:-9:(¿Ò>ÓUU=ÿ[¨7ÿ[¨7)<Ód>HÈ
>$N?¥Ò=R§=é$!?ÝU:y):¾M!?ØaU=yq¨7yq¨7)<Q>Bü>>]ßR?`#à=I­=¯%?R&:Ø:½ý?WV=ò¨7ò¨7)<`>Ç.>N[?;å>Ó&Ç=B(?Nùj:J^*:ü0?¼V=l¨7l¨7)<X1><}>zW?vG×=.Þ=´TI?Ë´q:ç:K.Q?ünV=å±¨7å±¨7)<Ò>Ã#>_çS?Û+°=z¹=ÿ?Óì:;µ:S}à><}V=_Ç¨7_Ç¨7)<ÒÇ>zs>ÈR?o´>i©ã=*?5ë:
;:EZ?Z
W=ØÜ¨7ØÜ¨7)<¨ýÜ>Ô-j><q?UÊ>XlM>É!G?­g
;ôÈÕ:0¼%?W=Rò¨7Rò¨7)<'áA>ð=_N?{½=bõ=.?®çë9¸æþ9ìì>91W=Ì©7Ì©7)<@>6*>çK?JÈí=öÀ=i»?pa:ó:¼¦?£W=E©7E©7)<¦¤}>Ri >ädJ?E0=à\=
?rÉ9âä9ZPá>jX=¿2©7¿2©7)<b=Ö:Q=ÁC?¢5,<­G<Ø'$?J0R¹j·¦8l`¡¿6GX=8H©78H©7)<òÊ4>cûÜ=2qQ?²Ñ=Ñ1¨=¦?¤ñ :
:¢à ?YgX=²]©7²]©7ûK<©Å=×x=´J?~MÉ=V@ =$Ê ?:û9À§9±??ÚY=+s©7+s©7ûK<!K>Î >Y?U!>U-â=ÄA6?æ:ò:[`?VÌY=¥©7¥©7ûK<»Æ>+>
¨L?>}á=Fò?%Â2:è>ê9
\C?"ÏY=©7©7ûK<k@>±5>ßUY?û=T¦½=vÉ)?	:¼:i$?aÙY=³©7³©7ûK<ãM¼>.Y>Ú^?ì/>Úç=JÇA?7¿a:ç	:ÈçR?tÜY=É©7É©7ûK<?ð>Î=2>8ÉX?M>Þ>Ê»'? ::WÉ,:(=
?ÚZ=Þ©7Þ©7ûK<ïÂ>¬é;>xyQ?ûÝ=Dì²=ðÍ?b+Ù9ÚÉ:a;Î>rZ=ô©7ô©7ûK<£>è3>vQ?k>ipà=þ.?ª:@ì:t6?"Z=~	ª7~	ª7ûK<
Ø>öU$>GH¨?£#>¢>Dl?ÀÈà::MÚY?e4Z=øª7øª7ûK<;
n>c§>Ì/Z?ø{>Ó8>þÁ.?n®:Ð=:!C?{lZ=q4ª7q4ª7ûK<=A¨>I>ÿ,V?ÈO>®ÄÚ=Ù4?5Ìa:kY:"Û?myZ=ëIª7ëIª7ûK<mº>C§">5ÅX?jGE>Ìk>³«%?XT:ÐÞ*:ûÑ?¼Z=e_ª7e_ª7ûK<Ë?S>øçw?\þG>}%á=xfc?6ß:io>:[ÈF?'ÌZ=Þtª7Þtª7ûK<×)°>®S>µU?ó7(>%÷=>.?kÂ:E_:n?ÛZ=Xª7Xª7ûK<±>wm0>Ú»L?	¬=ÈD=úË%? c*:Öý,:&ü>ÿ[=Ñª7Ñª7ûK<úWZ>±>ªR?ðôb>7ò*>vð)?R¥:ä~:ÌN&?[g[=Kµª7Kµª7ûK<dµ>(>¬|I?Y~=)O=ÙÓ?¯¯':i¼Ô9ÞÉI?Ï}[=ÄÊª7ÄÊª7ûK<õP=~K=¦D?å·Q<g3<j{?dÌl9|t9jø>©[=>àª7>àª7ûK<¼F >½=>¿?X?óJ>­>/Î4?+s:q:Ì?Òö[=·õª7·õª7ûK<nu>À>ªM?×æÅ=h¬=Æ#?õ":DJ::ïß>.ú[=1«71«7ûK<_ë2>ÁÐØ=OAS?(d>ª,>#)?<©:_ãy:ÒÎ?þ\=« «7« «7ûK<§X>¬>FÒM?@>:CØ=[!?§9\:F¦û9N`?b\=$6«7$6«7ûK<*£>Bo=>­S?î">Óö=.¡(?øª:U:÷ ?~\=K«7K«7ûK<>Ìd.>°-b?ìò>ÇÉ¿>é!?êD¶:%E:þ'?Q¸\=a«7a«7ûK<ý.D>öoó=ÂNN?ÿ² =åw=RG?·{!:Åì":¼ý>Å]=v«7v«7ûK<AhK><þø=!Q?»Ï²=¨=¤H?Éu^:-:Ô$?W]=
«7
«7ûK<u]>~U$>IK?Áµ=Ù=* ?MðZ:â4:n¥?ù]=¡«7¡«7ûK<ò>¿G<>öX?W > ,ë=#G.?ê:Ë:¸
?+]=ý¶«7ý¶«7ûK<wG=tà<=èD?x,<*í<p
?¾íP9ò0&9ê ?ê]=wÌ«7wÌ«7ûK<Dß=rÀ/=¤A?n<Ib<ÁÁ?T,9'²9®?\]=ñá«7ñá«7ûK<.7ú>ª5>l°?,>I$>H9x?ÛtÂ:âÐ:9A?]=j÷«7j÷«7ûK<Õö>g>¿ÍÑ?<æ¿>?¿$>?+c;¯:Zy?¤Å]=ä¬7ä¬7ûK<eG>|»ö=fâN?½Ê>-ä=·ù&?7ô:Îh:Yl?,^=]"¬7]"¬7ûK<3Þ¥>6L>ÕîO?Ù«=ý¨v=ª1?Êó:³ÑV:©1?ó^=×7¬7×7¬7ûK<VSc>;}>­5L?¶Ú.>²H
>ÇÙ!?[1n:ÐE:
W?},^=PM¬7PM¬7ûK<çÞg>nF>ÎæJ?¨Í=!V=e"?zËû9Ñú9?N;^=Êb¬7Êb¬7ûK<(>­q*>êM?©=¿=ö
!?G:Ç(:ë>
V^=Cx¬7Cx¬7ûK<¯÷R>ôÆ>¦ëL?êqk=à°#=â8?¦´B:mÌ&:mj?P^=½¬7½¬7ûK<)ÉÌ>ê!n>¸&\?sQ>ÙÅ>Ò44?{:#TQ:Ú÷6?O¡^=7£¬77£¬7ûK<ß× >Ì÷=>mÀX?$ÿË=<V=,?Û±0:õ:)"?m±^=°¸¬7°¸¬7ûK<ÖJ>ïÉ#>¹åQ?N=â_=Z)?5ü9éx±9þ$6?>À^=*Î¬7*Î¬7ûK<1¨/>-YÚ=pòM?<{;=h="?°9»¬9Ï?Å^=£ã¬7£ã¬7ûK<&@>ü">Ñ¾N?(Z>íË=Íï.?7Û®:#È:J¡#?Ú^=ù¬7ù¬7ûK<~«µ>ô#Z>$3U?}ÎÕ=^@=jï,?u:ü¹]:`U?Ýì^=­7­7ûK<hk,>É¨Ð=ÄS?cÙ
>Âêâ=¥?§Cº:tk:©²2?È_=$­7$­7ûK<jÍ}>¨|>¡O?cQå=¶=æ.!?R:4:øá7?W_=9­79­7ûK<×Å>ðtW>ßÏj?>8=>±à>'9?¡Ç::Õ¥ú>C®_=O­7O­7ûK<ÙÆ¨>zI>tsV?,û=x®=J28?l:¦_:åBW?°_=}d­7}d­7ûK<¨·>[À>¶?Bê=½b=¿}?È¸:ÌÂ9Gñ3?n±_=öy­7öy­7ûK<EÏÄ>#>"?À>«G8>u/\?´x:ïb:á?"´_=p­7p­7ûK<Ù>9ß2>¬Q?ò=í½±=T.?ËgM:lå.:T?#Ç_=é¤­7é¤­7ûK<¸äi>ðn>/U?B.Ý=J©=2<'?:nb:Ø±W:ú^?/ö_=cº­7cº­7ûK< _>¶V>NøL?èû>â=2î!?CN:e^:Ç¶*?5`=ÜÏ­7ÜÏ­7ûK<ôó^>
>êM?N2>T0>è?l£):;û9vÛ,?Á`=Vå­7Vå­7ûK<¼<¯>/7>åt?¢½/>}­ü=-
2?÷.®:hA:6?vÅ`=Ðú­7Ðú­7ûK<¶J=¨=ýõB?cÒÕ<¥rµ<{Ö? *Ì¶¤P8L¡7½ÒÌ`=I®7I®7ûK<IU>è>3÷N?ÑtÄ=@Ò=¯U?¢§6:Õn:øt?Ó`=Ã%®7Ã%®7ûK<jQ=
=ÌtA?kA<ïiô;Íª
?á´ý8¬á9£ø{>÷ÿ`=<;®7<;®7ûK<Yµ><>ÚjW?æ©>Ò¿>R'?<õ9N?Î9\?[a=¶P®7¶P®7ûK<¾Ã<¯,<"ÒD?í	Z<3<Pn?¼;9ýÁ8$ÐP? Sa=/f®7/f®7ûK<>Ö½">vÙN?
ð=¿B¸=º&?zY:9/:Bë?kÃa=©{®7©{®7ûK<bY>}¦>öÜN?N>M*>áL?F'ö9ç:òê>
b="®7"®7ûK</®>QV>®ÛO?*¢Ü=L×§=ÌB(?ë|:^ËV:ª+?ÛBb=¦®7¦®7ûK<®\>þ0>J²S?à5#>Éî=E/?tx:7¢]:Fã5?`b=¼®7¼®7ûK<;c=¸Q=§ÉB?qW<Fç1<V?m³
968æþ?sb=Ñ®7Ñ®7ûK<Û§>äL>ÀR?Í±=6,=Lé%?:x¡(:TéÆ>ó b=	ç®7	ç®7ûK<ÒLF>ç`ñ=åOR?þ?>>x'?5Q:a4:Mü?À¶b=ü®7ü®7ûK<>Çw)>¤­V?WÜÛ=Ìr¥=©*?¡nª:FÇ:§¥?ü¸b=ü¯7ü¯7ûK<rº|>Ô>«S?B>Wå=Ø¹'?ç^,:ìª&:Ba?æb=u'¯7u'¯7ûK<ÀÌj=¯
=÷F?ó[<v<k?0¿ç8^Ì9B0T>jc=ï<¯7ï<¯7ûK<F	>\!6>ãR?9ÞØ=ù&ª=$#?y~K:°
5:iÝ?c=hR¯7hR¯7ûK<{I>i(>Q?&·ª=n£=Ò(?É·9¥%ï9©¼Ä>X-c=âg¯7âg¯7ûK<Ð(V>Ñ>ÙL?_­=Z=#)&?n6P:ýQ:ýòD?J:c=\}¯7\}¯7ûK<0<.<FÁA?Í½*<.ç<?«8J«n8jý¨>SRc=Õ¯7Õ¯7ûK<R%W>5>.J?Ry=&#E=ßá!?óÚ9Ü9[Âþ>ygc=O¨¯7O¨¯7ûK<aÒ¦>~ËI>ó¡S?&lò=Ò¶=-û)?gd:[":`d?AÀc=È½¯7È½¯7ûK<(h>2>L?ô_É=÷¤=Ñ??Ù7:ò=:0O÷>êd=BÓ¯7BÓ¯7ûK<>ÿy/>·FO?ÅH>/@>&?Kx:©x:Zÿ>
d=»è¯7»è¯7ûK<5s]>@/	>´N?*ò=],º=@&?qf:ú0:ì'?$d=5þ¯75þ¯7ûK<F>iN6>W?X]]>¾Ü>(\2?Uf£:kc:h ?}/d=®°7®°7ûK<×$>
Æ>AáU?Sv>]ã.>î4?Í^:Í²d:?2ù>d=()°7()°7ûK<BÜ>«y6>¥S?·&>õ2û=,!?ÒZ:íBC:q?²d=¢>°7¢>°7ûK<m<æ<@?½<mËç;E<?µ¸7þ%z8=>ä´d=T°7T°7ûK<Û<>#>ÞãK?Mn¹=¦=?n¬i:mß):0?¥Ìd=i°7i°7ûK<k1>°Ý=~«M?Îw=i`=^õ?Ç³9X±9Á?9e=°7°7ûK<Éw>Û\>þT?Éú=xèÄ='#? .H:î 9ç&Ä?~`e=°7°7ûK<Èl>8Ë>~®Q?É=[=¿¼(?	¼1:4@:ô¹ì>re=ª°7ª°7ûK<«ø>J(>f½S?µc>
Õá='?.A:ÂF:Ê;ù>3¶e={¿°7{¿°7ûK<¦9>÷8â=`R?ÝÒ=9u¤=©$?]¬Z:I:Eæ
?ùÙe=ôÔ°7ôÔ°7ûK<ÝÃ>|zD>ÜN?'>lÀØ=Ô3$?.;:/_:È÷?[âe=nê°7nê°7ûK<L=%>ÕYÒ=EI?ãGô=;ÐÄ=úÞ?Ì:þ:»nÿ>êe=èÿ°7èÿ°7ûK<3>~à8>ÅO?õxB>£â>/· ?ÁW:ÙT:Ø?"
f=a±7a±7ûK<`[>B >1<P?(H÷=
Ã=·H"?À
_:òM:GÚ
?t"f=Û*±7Û*±7ûK<A·R>>\aO?Á¡=×}=|e"?BÙ9ßóÊ9[ß?*<f=T@±7T@±7ûK<z]>Ã->¨DP?ñP²=QQ='?ªu¤:A6:?¯f=ÎU±7ÎU±7ûK<yü±>ÔS>_hW?fJK>µÌ>k+?`:5:çN?©Ðf=Gk±7Gk±7ûK<>v>>ohR?),>ÖÚÏ=ÿR ?p%P:3i.: Â?ö/g=Á±7Á±7ûK<ÛåÕ>½Lu>t:_?÷K>±a>k2?Gæ:§@ :î7?'tg=;±7;±7ûK<ñÚ=ué=Ã¸C?ìøi<FeN<+?â°8$-G9\Yc>ug=´«±7´«±7ûK<Ø
?g[>WF?q¸>*Xa>ðQ?@öö:Vû:«[?³g=.Á±7.Á±7ûK<=^Ä¿<$OB?áæ;óÄ;¿?bý?9lsk8î¾Ð?R¤g=§Ö±7§Ö±7ûK<A¸>ÏW>Z?l>¤>´={qG?¤:Ü$_:É2?ªÁg=!ì±7!ì±7ûK<«e>
/>cSM?Ûî=¼=/"?þvv:¬R:B#?ÉÆg=²7²7ûK<>ÍÇ=8§J?ãÓ=fO=üp?4ûH:X:L>?AÖg=²7²7ûK<]Ê>½->uõY?h>4$Ë=è[&?3:ïjü95?*h=,²7,²7ûK<Ú%e>`P
>|T?ëñ>ëèö=ù?û:ÜE:£´9?Y8h=B²7B²7ûK<",>3(>¯WU?9­@>p²>¯Û%?H:Ê´@:ój*?>h=W²7W²7ûK<e>*L>;N?ì¥=.%=hÎ"?>Ð3:Ù:Yl)?Ch=úl²7úl²7ûK<´]Ê<`7<ç??°£%<v-<O±?½¬9d~í8©?nh=t²7t²7ûK<B7>íêæ=SK?g1>g>¸º!?#Õ9è¶9U)??yh=í²7í²7ûK<ïk>àî5>$U?*u8>k>À¸0?uh_:ELî9p?h=g­²7g­²7ûK<m)¤>ÞäH>)1Q?êh>~í=ä¼&?XÛ/:ðL:Í«Û>h=àÂ²7àÂ²7ûK< >a³=OÇJ?/>®<Ð=Pb?ëDx: Me:I
?u¢h=ZØ²7ZØ²7ûK<tæ>Ç0>g.V?ýü±=Õï=3ú#?ÐgN:,+:lX?Îh=Óí²7Óí²7ûK<Ê%_>öP	>P?æõ=´~¹=º®)?¯y*:ßâ(:S4?ÏÒh=M³7M³7ûK<ë>=ª=Ê	K?è =ó1=1?È4X9^9~
3?Uûh=Ç³7Ç³7ûK< d>s©@>ÎO?(Ú=]´=±Ñ?¡:úá:tW
?Ý	i=@.³7@.³7ûK<¯¹§>DfJ>¬$T? >fËà=0'?kíB:É:8g ?ì@i=ºC³7ºC³7ûK<
Ã>ãÛ3>KäP?Ý>1Í=¾
&?Gj:µ?!:ãø9?Ïi=3Y³73Y³7ûK<Ë=H==þÓC?h<þèC<.£?ê6,9ûa,9Àÿ>i=­n³7­n³7ûK<W4{=7$=>eC?0t<t"N<9?.Î9¸8GëÎ?Q i=&³7&³7ûK<m}>V#>{N?PË=¢=ú ?MhW:^­:¬,?ÜÔi= ³7 ³7ûK<u¢U>Á>@aT?:¹ë=y¼³=#ß'?!X{::IéT?!ïi=¯³7¯³7ûK<\> '=UÅ?-<æ)<hVW?³99¡9*:¬>Xði=Ä³7Ä³7ûK<N>wJ0>DZ?©O9>	¡
>z'?Ü/&:(:j^ü>0õi=
Ú³7
Ú³7ûK<ÝW>@>õÏM?SÈ=~Ê¦=ÿ»?>ud:®»=: ?j=ï³7ï³7ûK<T&>Ç=~QU?ùö	>íÞÛ=¢ ?ôH:æOC:³.?Yj=´7´7ûK<û>V,>>µL?¯êý=1KÁ=%(?ã¿:yn:?Nj=y´7y´7ûK<T(\>0§	>ÿ·L?«wª=¾'=ÌA ?¶B#:MT:â?M#j=ó/´7ó/´7ûK<62@>¶î=QN? L=êð=õU?°:Ý9û9Wá>6'j=lE´7lE´7ûK<UjA>3½Ú=Ð\b?ÞQà>_Ë°>h"?Ù:p-:	?:¯j=æZ´7æZ´7ûK<+&>.ÎÐ=o¡K?Åð=)ÅÁ=?9:ôJ:îuê>!Íj=_p´7_p´7ûK<Æ¥>àG>=BT?]O>[§>»/?:Qãx:[?gXk=Ù´7Ù´7ûK<ÉÉ>ÿ+?>¢T?}ô=ñÐ¼=½%?Âú':ô;?:Þà>Û_k=S´7S´7ûK<ê><<>YW?cå=ìgª=öe,?×R¡:­i:P¼0?ªk=Ì°´7Ì°´7ûK<x{>g>!ÓQ?$Æ=ÆD=³2D?>N:½O:`íþ>>Ùk=FÆ´7FÆ´7ûK<ZÏ­>1ÛN>QW?©*>Ð:>=(?³:ì¶V:ô>%?æk=¿Û´7¿Û´7ûK<@|?ÞV>Ñv?ùa>>¸T?XS»:?{d:$ãQ?l=9ñ´79ñ´7ûK<õ>$Ý0>yM?²ë=&(·=ä·$?º :òÀK:[ñI?Ål=²µ7²µ7ûK<2(j>üÅ>¸wP?Q8>»¬Õ=i?­ã::Ó3:û?¤øl=,µ7,µ7ûK<¡»>dc>ÛS?ÁY>ØÓé=ü(?ªø:WÎ>:
¿3?mm=¦1µ7¦1µ7ûK<ÎN>Nh´=ÀO?ZpQ>4.>á?v::ËÃ?à	m=Gµ7Gµ7ûK<Ýþ¡>ß#=>B[?
OB>C>^ì*?¥:Î.e:q_8?¾m=\µ7\µ7ûK<>xí<H<ËE?&©<ÈÜ< 
?°49Ò8Ýa?/m=rµ7rµ7ûK<Ör@>í=<gO?<z=#F=ÿ§!?Ä:ýt¦9¦J?ÌBm=µ7µ7ûK<Ów>"Û5>9U?FÕ*>-¾>Ëú%?'8M:L	:îQ??qm=µ7µ7ûK<ãw£>o)?>ÓéZ?u6>\wë=É-?þ&.:5Á9Àf?\tm=²µ7²µ7ûK<H]>?ý>P?²!9>RÉ>D?Km:¢@:Û?Ñm=øÇµ7øÇµ7ûK<]*>¬%>Z÷M?Ç¾==ÿv??:[×:G
?Åým=rÝµ7rÝµ7ûK<Å>m>>[??c>«?R>ó.?·ËÂ:B¹:°?n=ìòµ7ìòµ7ûK<¹®^>SÚ>P[?ÛØ2>C>
g.?Î:¢í~:ò'?ïmn=e¶7e¶7ûK<ù>oÏA>¾P?º÷É==#?@Ô
:7ü:Íæ>øvn=ß¶7ß¶7ûK<¨>´¡%>Q?
>Tl÷=#?
yQ:Ý0A:ªÉ
?æn=X3¶7X3¶7ûK<¾>"$>·èN?2>Áâ=¯.&?×:Ø:B2?å¤n=ÒH¶7ÒH¶7ûK<O>}>ÅªL?	`=k*.=§$?ÒÑ9Vë:¨¿>ñn=K^¶7K^¶7ûK<»ST>ürý=ËvV?UòS>P%>³$?YÓ:â:jOü>Go=Ås¶7Ås¶7ûK<ÔüI>\
ý=YL?+õÄ=Ý>=Ò$?6l9 ¤9"µ·>Æno=>¶7>¶7ûK<`>þ³/>jºL?<¬>à=ùù"?:N:ÌwY:iÄò>¼to=¸¶7¸¶7ûK<:W@>«yï=íM?Á=\=n?ø9¹¡:ý¢Þ>·o=2´¶72´¶7ûK<>Èâ.>5ÆM?~è=ïÊ­=;+?Áùw::Q÷ô>IÀo=«É¶7«É¶7ûK<,Í:>-±ë=åJ?lj=õm~=a?«¨9Ñ:i:>ío=%ß¶7%ß¶7ûK<ÀÓ>Ôþu>¯[?²Y$>aî=}Ä0?ûÏ:°cK:K¦$? p=ô¶7ô¶7ûK<ôy<Oó;<Ó%F?R·<z¦<Ø?å»:9PyÎ9pg>ö=p=
·7
·7ûK<~n>&>úO?Àôó=Å=Mv?<¢:ò!:+ï?g}p=·7·7ûK<v|>BÃ0>X?ÚÅ=Zg=ùa*?1:rú9
·?}p=5·75·7ûK<<pð>ði6>G·¨?2QF>Zè=ïÂZ?"W4:¢:G?Sp=J·7J·7ûK<3|î>Já>ªÔÃ?7t>Çû='?¨¦:
C:-³?o³p=þ_·7þ_·7ûK<¦>7Ä!>
_K?SÏ=x¡=Á~$?o:ÅZ:[ñ?è·p=xu·7xu·7ûK<ÒÓ=.¦=ç³E?±©<¯Tp<!?ø¸»58]Ã¿.q=ñ·7ñ·7ûK<Óu>Î>'X?H>ÝÕF>Ë0:?gm
:îê9?ú6q=k ·7k ·7ûK<Ûi>)>;ªQ?þ>ÌyÉ=·'?s0|:KïU:`ã?g=q=äµ·7äµ·7ûK<)=Rß<ì&B?B]	<&gë;b?9¬ |8J·?«Dq=^Ë·7^Ë·7ûK<Y³¢>E>WS?&J>\éË=V'?:R~M:½§"?(Qq=×à·7×à·7ûK<98>2Î+>älR?&æ=3û²=È$?óû;:J:ªG%?ôWq=Qö·7Qö·7ûK<@¾>W4>ÒgW?K=>69ð=&?ý»·:A:]*?3qq=Ê¸7Ê¸7ûK<Ã^>s(	>ë=O?X¿Í=z¢=C"?:+ö:ÍS?j¶q=D!¸7D!¸7ûK<Rê{>á>·êR?4¾=Ì·n=ÀN+?8|a:;|):ðJ*?mÜq=¾6¸7¾6¸7ûK<x>õ>QU?Æ/>6>EA&?p:ªQ:ÂÕ?¢r=7L¸77L¸7ûK<Y0D>sOô=vM?KÝl=Åß;=¢`!?«wX:\´D:4Ü?+(r=±a¸7±a¸7ûK<«v>?À>oBT?J±>¢=K>\#?KÆ4:R{G:þç>RAr=*w¸7*w¸7ûK<Ú¥>Yî%>`GQ?±Ë«=ê=*?"ý:â*:å>4¢r=¤¸7¤¸7ûK<Q>ÿ=2ëQ?ÇÉÏ=Ì© =W%?Õù1:e: ,#?ÿÂr=¢¸7¢¸7ûK<yø>Þ	/>?¶L?=^^=¶$?ÂU.:üÉQ:¼Ô>þÍr=·¸7·¸7ûK<2ï£>N{C>¤¯V?Â>kë=é3'?Èc2:)=:lñ>úr=Í¸7Í¸7ûK<©ÆÝ>)mz>C¶b?yQ
>ÇÅ=ù'7?ûm:÷7:ªù$?ýr=â¸7â¸7ûK<½üE=kÀ=ÙÔD?ÉÃ<c<üÕ?®È¸@í9k¨¥¾és=ø¸7ø¸7ûK<aâ>?<,>Ú_T?ìDJ>êô>µ&?û§Y:LF:×ª?£s=}
¹7}
¹7ûK<Ë>dw>r?ëm/>°gþ=z0?´Å]:Hs:2?s=÷"¹7÷"¹7ûK<­ >>q= @ÛË">åwþ=µÆ#?è)_:ª×7:`?ÞHs=p8¹7p8¹7ûK<h>îZB>v÷Q?¹>,ï=ñ?ØÂ;:¶B:#Üö>)`s=êM¹7êM¹7ûK<+>%>®Q?Ñ=LD¢=WÝ$?]iP:ÓZi:â¢ä>fs=cc¹7cc¹7ûK<QÅ	=Y®´<¼3C?³Ö~<¿bY<
?¸¶±|9±î»ðis=Ýx¹7Ýx¹7ûK<ë=n)­<aüE?ö(Ç<ñ§¨<&?O+Ô8n)9ç0 >ös=W¹7W¹7ûK<Ac<°<E?Ö"Ý;í-²;îÛ?ÅµU¹Ê98Êª½¿nús=Ð£¹7Ð£¹7ûK<D>=|Vô<ÝXG?­g<	< F?áw7Xò%7Ö2??Ht=J¹¹7J¹¹7ûK<ÝÑ¯<¥_< AI?V5û;ÝRè;g
??Z¦8Ëb9vu>¹st=ÃÎ¹7ÃÎ¹7ûK<s¦=#W=.£E?K<Bc<&?SËö¸îÀ'9SO¼¾t==ä¹7=ä¹7ûK<N¬>R²:>¸ùO?#Ð©=­Á=¥'?ÝZ:x:ùë>¶t=¶ù¹7¶ù¹7ûK<!|>½Ç=½×I?¨®=¹i=Ââ?[à9Û:Æã´>cu=0º70º7ûK<äF>±»)>S?,ÇÕ=¿¡=KX)?ï.=:í[):¥û?¡`u=©$º7©$º7ûK<(\É>|-v>ådQ??>V'Ù=Ïñ/?Ý·:Ð%Ã:q2ñ>¨tu=#:º7#:º7ûK<\Ä`>F	>+Q?j¥>dõò=r)'?ÐDZ:¼üt:ä>4éu=Oº7Oº7ûK<¨C> >õ~S?C*Â=)¤=tû$?ZM:Â}O:è\ý>ìu=eº7eº7ûK<ó5á=Ç=û¾E?îf=g==eÞ?rÆH9ÂÜ9Ý¹>?úu=zº7zº7ûK<¿º¡>ÿ	<>.\?InH>>¢2?ñ1:¦8:³ö>v=	º7	º7ûK<çi>íÞ
>­W?&>åþ=`X'?Ê-:Îñ:×zþ>×0v=¥º7¥º7ûK<"9>á÷8>iT?)U0>Þõ>¨|(?3b:äa:d?Ã<v=üºº7üºº7ûK<V>ù*>U?>#>È´ÿ=n#?|-:j·2:=HÞ>)Mv=vÐº7vÐº7ûK<&>B;>R'U?îÅ=Jl=U²*?4X:añ-:X?Îgv=ïåº7ïåº7ûK<ÍpÝ>*7>ª¿?\Æ9>Q8=ô¾£?^¢¦:.´E:áÄW?EÆv=iûº7iûº7ûK<9ÛP>Â>\æO?® =n=¬#?ïèV9TZß9­Rv>hõv=ã»7ã»7ûK<¼è+>^Ú=I?ÑÓj=;6E=j?ª\9ÓÚ9ýÈ¸>Yþv=\&»7\&»7ûK<7æq>r¾>êU?<G>ó>È&?¡<:|:À%ø>mAw=Ö;»7Ö;»7ûK<ÈÅJ>ÙÓö=ÓNR?(*Ä=.=ÿh?¾à9rÌ	:ðÂÐ>aaw=OQ»7OQ»7ûK<=zK?=ÊH?3	=)ÁÊ<úø'?Â%Ö¸Ôê%9E5¥¾ÁÒw=Éf»7Éf»7ûK<Ô¨H>0Oý=yÊJ?­âÀ=	*=?­­ß9zB©9A')?Ùðw=B|»7B|»7ûK<=>¾î%>ýO?ôb×=u¥=5 &?ðÜJ:_äC:?lýw=¼»7¼»7ûK<ï²>ÿT>ØpV?«½>;Õ=±Ä'?±è99µ2:ª¦>!x=5§»75§»7ûK<ôD¹=Pp=]E?§gÀ<KA<X?Ô!¹R
Á8sV¿x=¯¼»7¯¼»7ûK<ÄM>þF<>©âU?µÞ>½aÒ=Q$?3":++:!ß>«Öx=)Ò»7)Ò»7ûK<Áñ>xÆ9>¦Y?§j>àx]>åÝ-?ÙB:TÿV:!?¤3y=¢ç»7¢ç»7ûK<©¹>¦%>ªN?Á~>×$Ð=(0$?&!å9%:}®±>y=ý»7ý»7ûK<Ê«s=X=EG?¹8<$<¦?Ã2¸'09$H¾y=¼7¼7ûK<P«>qÿG>_H[?9^:>9>ýº'?ÄÔ`:@n9:2?¦y=(¼7(¼7ûK<E[]>^	>éBN?H>kéÔ=B(!?éaU:T[r:eá>Q"z==¼7=¼7ûK<ïâ¬>dYM>¶W?ã8ä=©=cE,?4¶8:NÑM:¿å>÷^z=S¼7S¼7ûK<È¤=÷¹R=NG?ÂÇn<~§L<X?Éó«¸6$8ÿ.¿äjz=|h¼7|h¼7ûK<ê>ø!&>,¯Z?Eµ>'r>?5%?ìÛ:yô{:'?'z=õ}¼7õ}¼7ûK<ÃW²>D#S>¢<X?>½Ãâ=²I-?è¤L:j«L:Ü÷ÿ>Ùz=o¼7o¼7ûK<<><p/>N?1|½=Æ=s%?æR:CcC:3ð	?ÄÃz=è¨¼7è¨¼7ûK<tÿ]>A²>!öR?Fz>8@@>
Ý&?®Ñ:¥¢¾:É?Öäz=b¾¼7b¾¼7ûK<´"G>-Åî=ZU?eÔÆ=A×=µ.?:ñb%:/Ù>ø{=ÛÓ¼7ÛÓ¼7ûK<~>X5>=.P?A=ê{=f!?Q)÷9¶^ý9ºù>Oi{=Ué¼7Ué¼7ûK<Lé~>M6>Ë;N?,´=,`=$J$?è¶:,:­¶?'}{=Îþ¼7Îþ¼7ûK<Lë>½[>Öe?A-Þ>ÿ>Ý>?¸s:ãS:C®9?{=H½7H½7ûK<0?0r>î?;{ê>Ä>^ÛY?³:Áß$:>ÒT?Ü{=Â)½7Â)½7ûK<N{Q?	c> ±ë?ÿ?Îªa?w¯?Õ¶$<3;S^?e{=;?½7;?½7ûK<ô¼>62">OíO?.9>ùÕ>Qm!?Kv:Q°6:Ó@?Ú{=µT½7µT½7ûK<4´>²2G>^g?rd>'>)I?¿
:ãâ.:M?KÎ{=.j½7.j½7ûK<><Ü8>"bU?f>ÓÕ=í+?Þqf:H:¬x?Ù{=¨½7¨½7ûK<Ö_>Á!
>kO?¥f>WPÅ=/)?¼ü9U:bÛ>Má{=!½7!½7ûK<óH>9õ=0Q?þY >¯Nô=©(?ìêE:çR:ÝÔ5?
|=ª½7ª½7ûK<g¤<îT<8¨E?íñ¬;3u;â?¸6&¹¬cç8nä7¿=5|=À½7À½7ûK<qK>µ­A>ü:Q?5Ì=ó=bÖ*?µìS:4oD:ý
?R|=Õ½7Õ½7ûK<Ú>ª.>ãR?ß:>oÈ>
C?Ð/:R:Â>?¼|=ë½7ë½7ûK<²I_>99>IM?7Dy=ú³?=ao&?äAê9pâ9kZ?î|=¾7¾7ûK<é¼c>%Ó	>ôS?|Å=\å=Ìá)?C¶:_ñ:8=?Vù|=û¾7û¾7ûK<©´>g-G>G|g?=h>³=BûJ?×¤E:ËMô9.O?7V}=t+¾7t+¾7ûK<$ *?ê	>Ã?
Ô¸>C¼5>¬-?oJ;¹°:Û
^?W}=î@¾7î@¾7ûK<? Y>ò¡?J¼ð>`gY>¦¼?ã9;sÓ:ÏC¦? ô}=gV¾7gV¾7ûK<°>ý->À%S?Y¤ä=
'³=å[#?òÕx:ê6::î.?}~=ák¾7ák¾7ûK<
?>¹%>U\V?Úµ³=yÂ=øE1?þÅ6:(:ÉÒ
?
©~=Z¾7Z¾7ûK<¦~>ï;>=T?~Mà=C¦·=¢U?Ûa:	ö<:üý?hå~=Ô¾7Ô¾7ûK<©<§C<uM?ñï;jyÒ;^?ÅÃ¸Y¸w/?Oô~=N¬¾7N¬¾7ûK<ê{>>ºkS?2L>\<æ=Ãs*?­æ:Y$:¹Ú?ö~=ÇÁ¾7ÇÁ¾7ûK<Ùo9>çé=£ôJ?´&='He=Ï]?±À9@:½©>|,=A×¾7A×¾7ûK<H>íú=)NM?Ý2Ä=ä=çA$?/µü97Ë9TmJ?Ò_=ºì¾7ºì¾7ûK<n
>4v>óX?`xe>UG.>)(?YÞ:'¸:?q=4¿74¿7ûK<Ú5>vÝæ=¦I?ï©\=1+<=¿?':Ø:¶ì
?Ä¬=­¿7­¿7ûK<rE<Ü
E<ÁG?Á\=1Ró<ÐÇ?¥§!9ÅF96ìÐ>Ï='-¿7'-¿7ûK<2iu>wö>ïP?ô°=°)= !?±û':`ò9¤1?¯= B¿7 B¿7ûK<zI%>%­Í=|ºM?=>oó>?Y ?yvÚ9JZ9I<G?µ=X¿7X¿7ûK<6¦q>s>o\P?÷>ÄÁ×=j"?ßX:rµQ:Mª'?=m¿7m¿7ûK<oÄg<Ð<0°E?ú^<íÔz<X?,½9²´Å9äóô>Ø!=
¿7
¿7ûK< H>g
ù=À·M?Fkv=·G=? C::W:;?Ï8=¿7¿7ûK<âWú=Ïò=6ød?z"#>?4û=Ë?&?Õw:&5W:Cc?4:=®¿7®¿7ûK<#b>dF;>×MP?Ê>òÌ=Þ*? :Ù_f:ÑZ(?#;=zÃ¿7zÃ¿7ûK<ubv>ç>oËS?6V>eÒ%>Z%?+úr:ÀR:H®?êB=óØ¿7óØ¿7ûK<!;>¼Vì=Ó²J?oÂ=nØ=XÄ?¶:Vå:i!?.Y=mî¿7mî¿7ûK<cü­>pZO>ëÍV?Þ/ÿ=ª¾=Q+?¡ô:~:k?Íc=çÀ7çÀ7ûK<EÍ>xÝ.>O?C÷=ôV¸=q+?U::Te(:2¢
?Mk=`À7`À7ûK<,ý>à$
>e&h?.³?nË>Ç6?%g:º:)¯?Û©=Ú.À7Ú.À7ûK<£`>Yé>M?£¥å=X·=xS ?ð¨e:µI:ÖÕ?S¬=SDÀ7SDÀ7ûK<q²=´g=øbE?7Hg<R=<a0?0¡8-Ë8t&Ë>ÚÇ=ÍYÀ7ÍYÀ7ûK<ãÎ>CÖ:> ¾R?>üå=Á#?l{¬:ü:h?]æ=FoÀ7FoÀ7ûK<¶>ºv,>éR?§â>Ñ í=bÈ%?£u:$Ð9:^gÈ>û=ÀÀ7ÀÀ7ûK<|y4>ëå=òH?Ñf=#%<=-?ûÊ:á:Xö>=9À79À7ûK<së>|>Q?+ª'>T
>Æ$?ö!:QÁ:[â?ÿ=³¯À7³¯À7ûK<TêQ>ó>ÔN?Î×¯=	d=$ª?ó¾:uÂK:Á!?»"=-ÅÀ7-ÅÀ7ûK<eÆ`>F>oS?Öæ=¹=0Ä?Ri:4
):æä0?F=¦ÚÀ7¦ÚÀ7ûK<Ë­z>³>K?+O=è`=í)?&?-:ÎZÿ9:¯-?]= ðÀ7 ðÀ7ûK<$+>ð@6>2VT?Ó#>ô>Ï!?éé1:G,::ú?h=Á7Á7ûK<¨
>_>1ZR?|ê=¿°=ÔÐ)?ìG:2xP:£þô>¦=Á7Á7ûK< >½ó+>½ O?Æ@µ=ã=P®"?'Á7:ÅC:Èð>C¯=0Á70Á7ûK<ã>îj>µRx?zÎG>Ê>j(??H­è:K°:G>?1Î=FÁ7FÁ7ûK<yãz>¯µ>²ìP?ì\=ÆVe=E%?èf·9¦9~Z
?Ü=[Á7[Á7ûK<¦>îz8>çyT?|¸>­ê=¸%?2`8:¯ù9Ó	=?=ùpÁ7ùpÁ7ûK<8Zç>=öF>Ö?Í3®>®L>3Z?Û;Ëª :FxX?\=sÁ7sÁ7ûK<{Ð>'ª$>±{N?µ¯=Ô:=ç??%:u:9:ÖÀä>Oo=ìÁ7ìÁ7ûK<}>!>M2g?®b?R$?Í0?a¸=µ=zú#?=f±Á7f±Á7ûK<%×3>O¼Ú=zR?x{Á>b>¼#?	:ªF:³¨?=ßÆÁ7ßÆÁ7ûK<ñ¹<cb<¶Q?ð{={£x=Ã²?²Ï:ØYw:t	?¡=YÜÁ7YÜÁ7ûK<VÊ>ZbÃ==¾N?Ðùª=ô=ü~?òrÙ9llÑ9ºç?å°=ÒñÁ7ÒñÁ7ûK<[`>^>?[R?×°=\z=yÓ4?>Q5:µ¼ñ9î@?zð=LÂ7LÂ7ûK<Ó>Îú>µ¿O?4>¶=å=]%?9ª?:NËB:6ãû>Íÿ=ÅÂ7ÅÂ7ûK<l3>ºà=hL?ó&=>6T=  ?}Ï9§úä97zç>'=?2Â7?2Â7ûK<=K=ED?:ûa<Ñ«3<òý ?Ü80î9ßBý==¹GÂ7¹GÂ7ûK<N¼>ýÓ/>ÑO?[×&>5tù=+8+?«:71:åh?.=2]Â72]Â7ûK<ã?	?¬*>¬z?b"/?¡Þ>VôI?^¡%>sdÕ=³F?Ni=¬rÂ7¬rÂ7ûK<u¢ >6H>®|M?í¼>¨ß=CÐ&?ä\:.·h:þò>C«=%Â7%Â7ûK<½Æ>Øzn>BWU?w>®;>ºU)?9Z:È:ò3?2½=Â7Â7ûK<Å[>èê<>Z+Q?ô>éí=Vã(?þí:øV_:ò)?wæ=³Â7³Â7ûK<xz>£Ó/>AÐS?¿ß=²Ã=¯94?°:ÌzK:<[A??=ÈÂ7ÈÂ7ûK<~Ä¢>¼oE>0S?+b'>a¾>§j&?=T:áuÊ9Ã2H?è=ÞÂ7ÞÂ7ûK<{P>>"Ûé=ÝUP?=Ãë=¾=å[?^+:Y:#g?Ù=óÂ7óÂ7ûK<ÅÆ×=O()=´F£?©½_<×/<Ý#?QÙ9qE9æ>t=ÿÃ7ÿÃ7ûK<q>æØ>çT?®==Ï/e=:I,?Ý+D:mï{:VÇ>:S=xÃ7xÃ7ûK<cM§>h;>d?¯ýå=Û¸©=t-?
ú3:Zd:c+?²S=ò3Ã7ò3Ã7ûK<g¢>Ô#=2ü@¶>k­©=»^`?EÃG:Fè	:gi9?AT=kIÃ7kIÃ7ûK<£ëy>r>ãop?ëHÆ>#v>ö:N?¢:¦ a:j?ðj=å^Ã7å^Ã7ûK<Ìä	?á	>ï¸q?£>³;>°ªM?ñ:<|:I?^=^tÃ7^tÃ7ûK<»4¤>âI>-9P??>½:>
*?5BR:ò[::Mj?»=ØÃ7ØÃ7ûK<I=ÿÙ,=E?¾Ç<G®ã;4«?Îò7,%9uÍ=¦³=RÃ7RÃ7ûK<$Tj>%ë
>ÛXS?S6>ÃÀÛ=*)?0r:iK:pf?º=Ë´Ã7Ë´Ã7ûK<Ú?Ok>ð¤w?!Ø>z÷+>"±N?¦!;b~Ò:ð2?¼=EÊÃ7EÊÃ7ûK<fp>Óá>c«Q?Uâ="P®=£e&?è×1:îª:M?¦Â=¾ßÃ7¾ßÃ7ûK<ðKô>aê>&Ûn?Gy>°U6>/kB?%Ñ¯:wr:Tð9?ûÆ=8õÃ78õÃ7ûK<Ê
­>¶
Q>íS?!\<>¦÷>@A,?3¿´:s|:I7?ÚÌ=±
Ä7±
Ä7ûK<¤$>?sý>L´?YË$?Ì>MD?NX;mÂø:ß^?î=+ Ä7+ Ä7ûK<üZ£>e=>¬Í\?TÊ=#=ä98?
h:#:¤5?{ð=¤5Ä7¤5Ä7ûK<W>ý]*>âR?ç=DæO=a¾>?:´é9+?=KÄ7KÄ7ûK<$»>#O`>5U?S£>äm>½.0?:¢f:`.?¸=`Ä7`Ä7ûK<dRp>A>-S[?a³>Â>²A3?<¤:M5:f ?¾=vÄ7vÄ7ûK<Þx>Ç>=¦W?=kÜX=|ë%?ú0:~:-?,+=Ä7Ä7ûK<²(>-> ¢Q?R«»=ÕÁ=W?õê:.b\:÷4 ?õV=¡Ä7¡Ä7ûK<ÿµz=#¨"=ïJE?¨7<8p!<)?ü9pÙ)9hÝ>X_=~¶Ä7~¶Ä7ûK<#F©=aÅZ=sF?b<×£4< ?ý²[9Ù
92J?=÷ËÄ7÷ËÄ7ûK<±Pª>ZN>S?¹û=»=¶+?F:¼R:¡+2?«=qáÄ7qáÄ7ûK<Üü>·>(
P?î<¹=É¾=éÎ#?¾Õ(:O:aÆÐ>©È=êöÄ7êöÄ7ûK<Õ>7Ö&>W5V?<·i>ô[4>ìÝ%?®:Ó¥C:.'?v=dÅ7dÅ7ûK<cBT>¬õ=Q.]?µD¬==Öl!?Is:HFW:¥§?)=Þ!Å7Þ!Å7ûK<.%>¬©&>¢DW?¶Ûï=·¢=»®<?:r:L?¼=W7Å7W7Å7ûK<ê>¦,>V?ëQ=Jõx=Ó#?´,g:@'5: X#?&=ÑLÅ7ÑLÅ7ûK<f>ë8>sÒT?ì=E#ª=i1?V":
Ó9'E?n(=JbÅ7JbÅ7ûK<j½=TQÀ<þE?y¤<¨<î?Ä-±¸¿&9g¾¼:=ÄwÅ7ÄwÅ7ûK<1çf>(¿Ð=ÿ?Þ=í}f=Îæ ?i6:Õ§:_)÷>K;==Å7=Å7ûK<Ix>¹>e*r?ØÞÈ=R-,=ÑT?< :s(:çõ?}=·¢Å7·¢Å7ûK<*<&?<k@I?f]æ;î¼;?ýB!9Ô×93×?+=0¸Å70¸Å7ûK<´>»d >òôQ?Oj->ë«>#?bEq:ð#:bÙ<?¬=ªÍÅ7ªÍÅ7ûK<Zh>¦">ÒS?"ô3>CÉ>ÝÇ$?1©:A:¹2?²=$ãÅ7$ãÅ7ûK<9>1UÞ=*U?ªä0>¸>Ä
"?ò
X:á@:$û?÷Ç=øÅ7øÅ7ûK<²]> 
>×ÖL?+5¡=E=;?&¾9¸<Í9Ûí>Ðß=Æ7Æ7ûK<õÓ·>æ_>¦.R?.Û
>çÓ=¢À'?íóæ:¯)¸:S ?'ù=#Æ7#Æ7ûK<­1>ñÍ+>rcR?ºù=DÄ= "?½*.:µl!:
?Ø=
9Æ7
9Æ7ûK<`VÈ>¸vi>­[?wù>|ÙZ>X0?ðÑ:#y:ß/?=NÆ7NÆ7ûK<Ýöh=F^=2OF?ü÷4<¦«<³¹?³8l9$Ã
>E=ýcÆ7ýcÆ7ûK<sWb>>;RP?.¿=S=(Ç?Ë>:f@:Ýý>Èx=vyÆ7vyÆ7ûK<|>7->÷U?ì°Ü=h¥=¼Ç*?k:¹¡:\
?=ðÆ7ðÆ7ûK<Q8>Ñmâ=ícP?Ëûè=Ç¾=û?òmb:å®#:H1?t§=j¤Æ7j¤Æ7ûK<3i>£=.><Q?÷÷=Í¿=îv%?öD:bi:E? ¬=ã¹Æ7ã¹Æ7ûK<¶\j>ð¨>`GR?}=ªnD=#2%?»=:i :7'?f°=]ÏÆ7]ÏÆ7hm<Ôj>Û>,HO?¤P¯=Ä=«?x'G:ÁC:»@?,=ÖäÆ7ÖäÆ7hm<«ªd>
>oÚN?*Õ=¨=è!?èm:Yà:eµÙ>þW=PúÆ7PúÆ7hm<±¤>3õ%>
²O?G=JÄ\=h¨'?è:{;í9?Þ²=ÉÇ7ÉÇ7hm<ì÷>/,>¿O?*õß=ãµ=ß?N):Êöå9ò/<?UÂ=C%Ç7C%Ç7hm<Lõ>P >§¸R?®ë=g¸=	#?(¿:T·9ÊU?ê=½:Ç7½:Ç7hm<<Oß>¢$>e_?!ñ>¨¥?>1?h:yg:üm?¬û=6PÇ76PÇ7hm<¬>¢$>&X?/ð=ö0¹=EO&?éZ:"eN:î?n=°eÇ7°eÇ7hm<svJ>Ý`ø=å¬P?ØXæ=B¸»=ð?ë¯:2·:Åi?¹=){Ç7){Ç7hm<B=¿D=êE?R$<3f<À?ÎCg8RÆ°8t§>ã=£Ç7£Ç7hm<	>\x+>i^?t¿ >Wåg>ät1?TÎÚ:PS:kå0?¥6=¦Ç7¦Ç7hm<©µ>Þ0U>ßZ?ø>ÕEe>Ô%?hØ:! :!?\E=»Ç7»Ç7hm<¹a¡>%E>°¥Q?Áó=»¸=~c(?Õ;:P:m¿(?LH=ÑÇ7ÑÇ7hm<5 5>ý@æ=>ïI?ëËn=©½B=õ?ä3Ì9ÛÎ9Õ¶ü>YL=æÇ7æÇ7hm<Ê³A>¬\î=	P?ü¾=R»=n]$?g7K:Ëe:ýcâ>°c=üÇ7üÇ7hm<=>ä+>Ñ^O?öÐ=®=vF)?sÞ:5ÙF:¥Ì>R=|È7|È7hm<Ý>o24>ÃN?9×=èf=x%?l)::÷?=ö&È7ö&È7hm<­f¥>i7C>³æX?ßL>m]>êü*?:bòO:#?·=o<È7o<È7hm<øV>XA>lèZ?o>G>91?('J:_.:Ô:?×=éQÈ7éQÈ7hm<äP>m^=lð?uÇ¡=â}O=¼G?²¨:íµ9gL?×=bgÈ7bgÈ7hm<A·> ÷>@Ýs?0>¿=Îèk?é?:îÆ):X?=Ü|È7Ü|È7hm<°·¦>BÝE>«³W?Yß¢=^Sm=6°/?çZ:ÌÌ6:êG?à6=UÈ7UÈ7hm<ÉXZ>Ð>ÈM?Oê×=Ú¬=¤ã?Ï,H:[%:þó?F=Ï§È7Ï§È7hm<yÛ>`D&>úAT?aI¸=ï=¤%?NZÛ9¤_½9gC?AJ=I½È7I½È7hm<óë<J¿M<VûF?ú6Ë;Å¥;µ?é»8h7k8'L?ã«=ÂÒÈ7ÂÒÈ7hm<=§¤I=¤ÀF?WL<¯{&<Ïä?Iä8QËG9=>/¶=<èÈ7<èÈ7hm<®>X@O>BüV?ÅÄ>òV>/?­&:]!:Áã?¢½=µýÈ7µýÈ7hm<Yo>Ùf>æqN?Rt=IÒ=?h:ô¹_:þÂ?òó=/É7/É7hm<Ñ©¥>ê@>èÕ[?n;>,º
>8ð,?çb;5û;76?ú=¨(É7¨(É7hm<; >¾yB>ìR?+oâ=(ª=HU*?:Jr:?¶=">É7">É7hm<ÑØv>
>@ÑQ?
ZÌ=¤=Kõ?þ'`:¦::B4?½E=SÉ7SÉ7hm<QÖ|>td>oDP?óé>¢Åå=Ó"?Zy:·©f:º
?ÿF=iÉ7iÉ7hm< h>#&>1EU?R°b>F|2>"?7oÓ:££:Ìb%?pW=~É7~É7hm<ÓÌ®= `=þ¨G?zÑ<uQ<É?ý99mÞS9¤>¤a=É7É7hm<qÅ=4nH=sI?;<´"<¤.?âq9ü÷8þ?]=©É7©É7hm<Ijê=6=7M?ÒÝ=J&«=¤I%?{ä9©«¶9ó ?Ð=û¾É7û¾É7hm<Ç>âû9>²NS?Üs8>ð©
>d©&?&i[:xn:òìë>HØ=uÔÉ7uÔÉ7hm<Ââ>3ìu>àl?ÄU>Ö>lW:?åÃ:fo:gE?øð=îéÉ7îéÉ7hm<Òùº<
ãr<E?WÕ;¦x;fC?Î9ûÛÇ8ô-?ü=hÿÉ7hÿÉ7hm<;=18=°SQ?Ä§<[<¨C?192Ê=9x¶Í>·=áÊ7áÊ7hm<(.>c6Ñ=lòT?Nà>¿Ø=7?Q:àÂ:(?4"=[*Ê7[*Ê7hm<zV©>À]>áò?ëD>ò
>©>*?Ò":ä"`:
(?·"=Õ?Ê7Õ?Ê7hm<*±¯>¶p>¼Ö?G>	±	>@?ëñ:Ì:c5f?U=NUÊ7NUÊ7hm<e?ùQ>ùò©?'mß>4³>G:?::ìm:s)?pU=ÈjÊ7ÈjÊ7hm<¬?Ü$>!çØ?ó>}¬>lmJ?ðÚÞ:-·s:j?ë=AÊ7AÊ7hm<¼«>ÂÀK>zW?
Q>x>=­(?ÚT:¡O:»?í=»Ê7»Ê7hm<Éo>k¬=ñiJ?R=lL=PD"?÷
Ó949´7@?=4«Ê74«Ê7hm<Z2}>x>ÏM?×=­=òî?
ÏÑ9 :PVÀ>Ñ=®ÀÊ7®ÀÊ7hm<l½¡>%-G>âO?>`Ð=ÿÙ?<ýp:*¯9:Â&?å='ÖÊ7'ÖÊ7hm<F=_2=ÓG?mÇA<Û!<>?J9
9É>G=¡ëÊ7¡ëÊ7hm<G@¨>òH>&YV?«/>øËÿ=QÏ/?XÁ:Çp:ü¾.?³=Ë7Ë7hm<îî{>©A>X´O?O@=§s=$õ?iÞE:ymc:DºÞ>E==Ë7Ë7hm<ç}ª>å¦N>u4S?`à>¹Àí=úÖ'?Ah:a:oò?ºW=,Ë7,Ë7hm<H>¬P4>ñßP?ýÿ=»Æ=ç¸$?Å|:ú£P:Ãø?0g=AË7AË7hm<ó®]>c´	>wN?Q_^=:C+=ì2&?v¿è9¶Å9ÕÉ?=WË7WË7hm<²¥>[~<>	a?òéÙ=É=B42?ÑÉ¥:4=f:V8?×å=zlË7zlË7hm<Àºe=×=NK?Ú±Ó<(¸<ý#?ev8æú¡8"þÝ>þ=ôË7ôË7hm<¼zª>jO>YiR?ì9>uZ>j ?F<:í²`:T?9=nË7nË7hm<tI¦>5/I>S?Û½>ÑmÍ=9í"?ñË:}é:Çª?fd=ç¬Ë7ç¬Ë7hm<«&>¸Í=ÊN?þ6º=ñ½=Y-?>r:Æ5=:¶#?£=aÂË7aÂË7hm<{>Îâ>R?öÆ=ú=¾&?È)a:æU0:q#?¹Ä=Ú×Ë7Ú×Ë7hm<>_è?>æP?}¥=mV=%?§úd:§\:Ô?ø=TíË7TíË7hm<4>E½¾=-ÃP?í=É´=8Î'?òóe:0k:fëù>Ü^=ÍÌ7ÍÌ7hm<n>?Þ>e¾R?¨IÑ=jï¢=ûi$?l¤|:ª:h,O?¨c=GÌ7GÌ7hm<8Y>Ïr5>¶R?
Þ>Ô=|(?êðb:¬Ø#:sJ1?Sp=À-Ì7À-Ì7hm<¦»>S7>ssX?½Õ=ú¥=¯%?e`~:Î7:Ö1?¨=:CÌ7:CÌ7hm<Gl>l>,×N?û=ýs=?{JË95 :²>ä=´XÌ7´XÌ7hm<GH>Íê">bJN?j¯=q=#?Æ:Ðî9¶?þú=-nÌ7-nÌ7hm< Ð>U>GåP?ä>öù=}v?|:ëÃ(:òÍ>)=§Ì7§Ì7hm<,jc<È<éA?ò2Ô;+s¯;yÏ?ÅË8ÿX 8û©"?®"= Ì7 Ì7hm<Ó<N>²[>©M?nÞ¤=û=á$?7A':äpý9ñ(?·+=®Ì7®Ì7hm<ÐÐ>}9>W?[>bê=BR)?¾#À: ÿ§:#e?ÜM=ÄÌ7ÄÌ7hm<¬b>üu%>¬wQ?&[Ã=³ó=ÓS+?=o:¶tG:?w]=ÙÌ7ÙÌ7hm<öÖ>I>> PP?°[×=Ç¤=ë'?ÞhD:àÓ,:"w?À¡=ïÌ7ïÌ7hm<É<ÿ ~<îK?»<hf<¿?Ô²):«¯H:¯xØ>z¶=Í7Í7hm<	¼Á>óc>dZ?ªS>ë9>»0?K8é:Ð:ât?Ô=úÍ7úÍ7hm<YâÒ>/¶~>jóS?Ò°Y>þ'#>È*?£O£:¬t:=I+?bå=s/Í7s/Í7hm<6í>Û·&>AR?é=E©|=ó%!?:{:«
?l=íDÍ7íDÍ7hm<¥<>¢<">ßc?¨=âX=Ã¼<?b²û9²é9ÌÛ	?hF=fZÍ7fZÍ7hm<Uó>Ë1>VU?²Ëk>@.>N`-?;::m^?e=àoÍ7àoÍ7hm<¥d¦>C>TZ?´>2úÇ=Ù,?c-\:^G:Z\
?Âg=YÍ7YÍ7hm<ôên==¨âE?7òT<1¡4<æ? ×ò¶19ãp¼Ds=ÓÍ7ÓÍ7hm<õÊà>'¡~>²b?&¢>Ie>
5?¨z:=:Ó1?Fy=L°Í7L°Í7hm<½Ò+=7ÂÝ<¦ZF?ÌÌJ<<+<»A?>[9X#8ê`Ô?¡=ÆÅÍ7ÆÅÍ7hm<&o=>ÕÙé=Y`O?B=cký<lÏ?³¬n9,b8Ó@W¥=@ÛÍ7@ÛÍ7hm<]bd<é<
tC?w"¸;ï;;Ò?ÞÒ ¸9´é½E¨=¹ðÍ7¹ðÍ7hm<5¡C>Å¤ð=P?<ú=)i=É?49Ò1:9fÄ5?Xº=3Î73Î7hm<z¦><J>Ü»R?¢8>?>Âñ)?ê¬:zÑ¯:^Æû>ô=¬Î7¬Î7hm<E_]>`e>>FK?Ê42==?O:*Ó:Áè>ÿ=&1Î7&1Î7hm<ëg>|>X?É$>
Â=ä)?q:¼-:2?6=FÎ7FÎ7hm<
À>ë[>¾`?L>Îê×=Å,?G¯:rll:oë?f-=\Î7\Î7hm<7}>»ó>MU?é=>¦
>L+?ê::ÕJ:é×ì>²[=qÎ7qÎ7hm<çÔ£>µ\J>µAO?¾ØH>Db>>µ(?LO¦:#øs:Ê.?À_=Î7Î7hm<Þn?1>ÍÁ?nJî>Q>ç?ù®;y<:Ý?p=Î7Î7hm<NK>¼0>ÞÙQ?ÝÒ=	ª=J?=^:w6::ÓÃ?t=ÿ±Î7ÿ±Î7hm<I>r:$>i;S?ª÷ö=:À=òr$?;·:wJù9¶B?µ¡=yÇÎ7yÇÎ7hm<ØHÀ>Y>¿b?3¿p>o#&>C{9?¥ :¨r:ì)?Å=òÜÎ7òÜÎ7hm<">ôB>öP?à_a>µ)>ü)?ÏF	:Æbþ9Í%
?ÀÌ=lòÎ7lòÎ7hm<¶Èm>Ó>¸P?Ñå&>´Æ>åä ?Î:Ä:?©Ð=åÏ7åÏ7hm<É>V§!>ÎÞS?aSì=¶=%-&?7Öm:
b6:&ë&?=_Ï7_Ï7hm<çÕk>Z>BN?i=é4a=O¬?Îä9z
:|uÒ>
==Ù2Ï7Ù2Ï7hm<ØÌ>â¿s>7ÌV?¶à5>Uü>®b0?ö_:G:ô<3?8q=RHÏ7RHÏ7hm<4#ß>»m>wçp?úßa>·>îPE?÷Ú­:i:¾>?y=Ì]Ï7Ì]Ï7hm<E×>å®=îÔU?§=´¶=Y&?¬LÆ:½¡:%?w¹=EsÏ7EsÏ7hm<ï²>9s°=­£Z?¤»='²=+-?`s:xK:v9?ÍÎ=¿Ï7¿Ï7hm<Eoq>þ>|ÆP?ù:ñ=7¯Æ=âh?Z&:#:½,?$W=8Ï78Ï7hm<Ä:º>cb>R?Áæ=%²=ÙÌ%?k[:¬ö:@H;?Ó¼=²³Ï7²³Ï7hm<=">=\I?<ÿ<1<k~?49I8 ?Á=+ÉÏ7+ÉÏ7hm<lV¯<v!_<*I?W¥<`ï<£ø?s8RMÉ8¬ã>ÌÌ=¥ÞÏ7¥ÞÏ7hm<òk>>N>P?ü¾=|ùD=|S'?;Q:l§:iÎ(?;Õ=ôÏ7ôÏ7hm<©î=£=j6Y?Wôm=Ï\"=õ;?9"+9Z
?Û=	Ð7	Ð7hm<cÏ>x,>Ï]R?iy->l
>i ?åL:¢§	:>?^B=Ð7Ð7hm<§}>6Ë>%9W?¨C>s>w+?W>:^&o:0?+I=4Ð74Ð7hm<}ø>4/t>A?ªR>¾÷=:¯Y?½¨:Û>\:ûåC?«P=JÐ7JÐ7hm<K¥>ìH>R?ß>_&ò=='?Å':G?:_

?¹t=~_Ð7~_Ð7hm<
¡><D>ãR?"8>àæ=dY$?½:
 S:Wõ?*v=øtÐ7øtÐ7hm<o}>Ù>ðPS?ò+>iS>ô!?þ,ø90É9¤ä?õv=qÐ7qÐ7hm<ºdJ>kó=´T?°·Þ==ÂN=?ïTk:¾tY:©
?È=ëÐ7ëÐ7hm<æê=Ï8=é2F?{9-<|s<?S9Üå9UÌó>º=eµÐ7eµÐ7hm<3|>Èì²=Ì'P?ÔE¶=Ä=c|?J:	ûM: 'û>%*=ÞÊÐ7ÞÊÐ7hm<zt>¡>>­Q?	í=dQ¾=õk?IÁ:Ë×´9@J?gX=XàÐ7XàÐ7hm<­î>>.`?)g?Ñ#?î~4?{+°>7>ÆÙ+?Ã=ÑõÐ7ÑõÐ7hm<"¥t>¹õ>µ8R?; >37è=Ò&?®¡:¯ÉÆ9§%?D=KÑ7KÑ7hm<dB¨>§mI>AØU?@À1>·ÿ=ò1?.A:÷t:?q£=Ä Ñ7Ä Ñ7hm<ZÅ>db>¾á^?Áðú=Ã¾º=I,?ÒÖ:V:³?ó=>6Ñ7>6Ñ7hm<SI>®Ã8>ÂbT?5Kð=mæ¹=Ës%?hR:ÝX:Xcø>ú=·KÑ7·KÑ7hm<kx>³1$>G7S?pQç=5²=X%&?E&:=Ü:É'
?f%=1aÑ71aÑ7hm<&9j>s³>üR?Lð=D_P=$?É~H:íÑ:]þ/?1(=«vÑ7«vÑ7hm<H>ê	÷=ÈO?éA=å\k=¯n#?Å:è 
:?p=$Ñ7$Ñ7hm<+°5>ûôÜ=ØR?e=5=§G"?+ßF:+f:´ ?É=¡Ñ7¡Ñ7hm< <y>ð¥>þP?4=E¸n=VÍ?d$á9Ûñ9¬Nî>é=·Ñ7·Ñ7hm<1L>2ù=sR?Ü·¸=Ä?=é#?ªÎ9õ»Á9ö?i=ÌÑ7ÌÑ7hm<öÐ=ì±=\H?±²<©
<m?Áôv9¦x8³Îþ?·=
âÑ7
âÑ7hm<£m©>æ¼C>%]?"®>ô¹=éç3?2»:[:.­3?(Ì=÷Ñ7÷Ñ7hm<Ñd>+¾
>6éM?²FÙ=³R°=Áº?Á,:Î©:hù?¤é=ýÒ7ýÒ7hm<Ìµö>äØ>ÂW?Õ8m>®'>d5?¤Õ¨:È_:ì#A?@û=w"Ò7w"Ò7hm<-eg>Õq>-
M?6R= =>X(?R3:ÿô:ò-?=ñ7Ò7ñ7Ò7hm<?:¢>E>ÄÊR?Æ>ÊÆ=¸'?Fe:²`:©ë?¡A=jMÒ7jMÒ7hm<j)V>ÝÃ>Ñ
P??)>PÐ=nj"?£Ì;v6÷:Ür?gT=äbÒ7äbÒ7hm<L<2>)Ú=&Q?âé¦=Ò%=¾($?Dÿ9>«9Ðû>?>U=]xÒ7]xÒ7hm<^ß<>õ;Ú=§]?ÁÆ>ög>Øá ?RÅ½::·4?â`=×Ò7×Ò7hm<´\È<áÞ<æyE?,å;l;Õ:?KX9¹î8ùñg?Ðp=P£Ò7P£Ò7hm<Â>Ìß)>èT?ù>D!Ç=ðò*?*·:Bhe:Ë?S¯=Ê¸Ò7Ê¸Ò7hm<³>~	L>=6a?§í¤>"¡l>ïm2?Ñ:3:~.?®²=DÎÒ7DÎÒ7hm<?â×>C,d>O6r?nq>ZÒ>ÖQ?z×2:ïõÁ9l?y³=½ãÒ7½ãÒ7hm<ìê¡>f,>DAp?¢>YìJ>¢M?Éá:FO`:×?Ã=7ùÒ77ùÒ7hm<¶À>¤<c>/Y?16>:¿×=Ì5?Jhr:¼D@:a!?È=°Ó7°Ó7hm<%Ä>Îu>>k¾V?ÏÌ=¦M¤=6?ö:½OB:Ké-?b÷=*$Ó7*$Ó7hm<$SÔ>dO_>hs?¡n>(>¿Z?Ç*;kµ½:%=?W(=£9Ó7£9Ó7hm<w>>]ÀM?=áár=¥?ÊÏ=:Ø	:j$?mb=OÓ7OÓ7hm<b`>at5>'T?×C>×>êÖ.?g:èX:ÊQ?Ï=dÓ7dÓ7hm<²Ò¥>þ3F>-V?õÒ=ÁÐN=02?6FM:P:ü>^Ú=zÓ7zÓ7hm<dà?>CÝ=¹ÿ]?µL> >
&#?\¦A:ë,:Z©?¢ß=Ó7Ó7hm<Ð_>õ	>aO?ãóÇ=}=l%?'à96:H5>âú=¥Ó7¥Ó7hm<×Æ=¬9=×ÚD?Ô¥
<¡Àã;	Ø?÷þ¸l39iwÃ½ý=}ºÓ7}ºÓ7hm<Ñym=ë¬=CD?5z<û;E<?è_9A9æÊ>9=öÏÓ7öÏÓ7hm<>0=eÉß<I?¥kÖ<}/´<ßQ?À,=7zÊµ8ô2=	=påÓ7påÓ7hm<tÃ>=^>ba?tp>=êÍ= É9?Fé:ýAL:&?M
=éúÓ7éúÓ7hm<K¨=ÇN%=×O?Ï°=9÷J=_?~ë:¦9ó [?¬,=cÔ7cÔ7hm<I4(>:&Ì=éìR?½K>¨é=vÃ%?*â:yÏ:?ñB=Ü%Ô7Ü%Ô7hm<µèv>}T=Ü	í?éÁF>nì
>B3?PÿÎ:#µ:ÎE?tC=V;Ô7V;Ô7hm<U³>Q?>× o?ô>êÐ>´Â?oc!;/`¨:^`u??U=ÐPÔ7ÐPÔ7hm<A=Á>xX>3d?>@I>9?CM±:Ý¢:\; ?@h=IfÔ7IfÔ7hm<ÜöV>ê7>@M?à=r=lÙ&?:££ :më÷>yq=Ã{Ô7Ã{Ô7hm<¸>"²)>ðÔ[?|,>VDË=B+?ì¢:! v:Öu)?=<Ô7<Ô7hm<ò«q>^°>~P?"§=á=fþ ?Û	:ÛÛü9ú?ò¤=¶¦Ô7¶¦Ô7hm<¨¥>QÌB>°Y?¯Ë>Ç=q¼'?d:Ì):V,?,²=/¼Ô7/¼Ô7hm<QÎk>º÷>fS?rß= 3¿=P¥?#:î*Ô9/ME?Yû=©ÑÔ7©ÑÔ7hm<Èàm>ô>áþT?Åã.>ÐF>D$?ái®:7#:ç½?ïü="çÔ7"çÔ7hm<1z>;>lV?P?>cµ>!9)?6Â:Å¿:û¾"?*=üÔ7üÔ7hm<0>¯0>_Y?#òÔ=,Ø£=\&?õ:ÚcÍ9rD? !=Õ7Õ7hm<¤ñ>!,>Þb³?àß=_xo=Þjn?u±c:aÞ;:/"?!='Õ7'Õ7hm<Éîö>K>|¬Ç?2">R=ÌÛ?Ê:1S:o±u?H-=	=Õ7	=Õ7hm<Kô>n°j>ú<?rt>"Îú=¯y?Ió:è:vF?àR=RÕ7RÕ7hm<'_>[6>S?ª>	Ã=8+?7wï9Ö:SÚÃ>]=ügÕ7ügÕ7hm<Rc>;>7±R?Õ¦é=&í°=í	)?ÂT:Ì0:<D?Zj=u}Õ7u}Õ7hm<8°>ýÎ3>k±S?ô³>\Ñé=ß ?&Ò:ÍV@:¸Ô>m=ïÕ7ïÕ7hm<C{ö<w<ÆG?kk»<åV<?Eßé8I¿59Õµ¤>cÕ=h¨Õ7h¨Õ7hm<Ñ>A;>ÔS?ÃÙ==G0?@}U:,üj:òè>ï=â½Õ7â½Õ7hm<MÓÁ>êSb><[?nÂ>¤K>¼%?Û:^:Ü?i4=\ÓÕ7\ÓÕ7hm<Á>õJ(>Á4T?o²®=8d=ùæ(?Ñ¾:ï³3:aÁ>\=ÕèÕ7ÕèÕ7hm<òøÍ>]£d>0f?jC,>¬~ø=Uw1?ý:¹:éø?D]=OþÕ7OþÕ7hm<C\>ùÝ=Â~?2>Æ->aïT?,¿:9ãM:pm?²g=ÈÖ7ÈÖ7hm<}³@>ø¡è=³T?{QÃ=C´={Å,?RvJ:
Àû9GáM?Ðw=B)Ö7B)Ö7hm<j>¼>×vP?ák¢=;=Úè"?yÚ:H'æ9á*?¹¹=»>Ö7»>Ö7hm<
>ÿ=/>®kR?J>oç=:ô"?ßVm:÷r:Åû>Í=5TÖ75TÖ7hm<>ßn?>
aQ?Þ=â­«=ýï%?°{.::M?Xä=¯iÖ7¯iÖ7hm<×î¡=4R=6E?¼	`<ö9<Áü?mQø8.nC9º£¢>é=(Ö7(Ö7hm<!>((>VsR?{->×,>ÂE$?½:v£=:N,?.=¢Ö7¢Ö7hm<Qm>_À=³oP?,µ×=2ª¬=è?kR:ÂÛ:2?¹=ªÖ7ªÖ7hm<É
P>¸>öO?ÁC¹=Û£=CÓ"?9ý9¸%:nÃ>ed=¿Ö7¿Ö7hm<Vøo>=>>&{S?ZÕ=¦T=<5+?	
:Ý:ÙR?,n=ÕÖ7ÕÖ7hm<ªîõ>Ô6~>ñ¨w?Jì>ËK">Ýc?ó?:&:[==?þo=êÖ7êÖ7hm<¿Þ?¼æ>Üz?ÔÊ>é>¼K?ä;ËÎÅ:£8?ß{=×7×7hm<nI>´'>¶Q?Ñ=q¡=¸%?§7:ëï:Oô>?={×7{×7hm<q@	=ÿW¬<ÌßK?çÖ&<x5<0?Õ(6b9%¿%<j=õ*×7õ*×7hm<S9&?¼¶f>)q¸?%k¼>k2>!l?ëÄ:
J:Ìx?¬=n@×7n@×7¹ü<ÄÃ²>\ÛS>=X?ÆP>>uÅ0?v:Àm:ì?y=èU×7èU×7¹ü<ÆØ>D/e>#r?`?>	
Þ=C%4?]ÛX:N#:I*?ØØ=ak×7ak×7¹ü<àeq> >8#M?´Á=Êg=´Ð)?÷#:!zø9nî(?ø.=Û×7Û×7¹ü<Ã×o>,Â>R?wê=±=é)?È¢:ÑP:o³	?Ê4=T×7T×7¹ü<å]>ÕA>´rP?Ì=Ý«l=ã)?V¨ç9æ9Ù?C=Î«×7Î«×7¹ü<´fu>ï8>EM?îÉ=ö«=ª?	%3:~Nè9}jE?È=GÁ×7GÁ×7¹ü<v¾>ÙX>ña?ódÈ=îé=<ý9?aR:F¸:5?&=ÁÖ×7ÁÖ×7¹ü<ÖL>W;>=wL?b'=ûÔI=hZ&?Î.:¸b/:'ÿ>y6=;ì×7;ì×7¹ü<¿X>í>¬æS?L=¢°=X4?Ó2":c¹):¦ô>XQ=´Ø7´Ø7¹ü<]8n>B¤>ÎïO?æ´=#Ã=¸ó?$:3æ9«7?´T=.Ø7.Ø7¹ü<IOS>]Uÿ=ÜS?Â3¯=Ån=Ñ&?Ï5F:ú±F:`ÿ>w=§,Ø7§,Ø7¹ü<¤1?£Ø>Ò?>Ô=³î>?3
;hõ:d?w=!BØ7!BØ7¹ü<G,ã>¼Ä<>
?.$>.ï=Ì\?;;Døð:æ8G?i}=WØ7WØ7¹ü<É{m>s>>ÛO?>ÝÉ=GM$?§»/:GúF:â>ª=mØ7mØ7¹ü<é]g<7<¬H?`=<nÎ <½?²8p8Ï]9­>FÎ=Ø7Ø7¹ü<
1:?¿z>ÆL???F¢>åv?AÔ:Õ9:-`?Ï=Ø7Ø7¹ü<>?jXT>¬µ?x?t£Ö>Y¦?+K§;ºÛ;øË?eÑ=­Ø7­Ø7¹ü<L?>£ì=XgO?Íð>Àëî=6&?ÌD:Yµ;:ô2?©Ø=úÂØ7úÂØ7¹ü<¿md=¬ò=VþB?o-<©¿<È?­9¢8Ìã?X- =tØØ7tØØ7¹ü<)ñ>¥ß/>ªP?x?Á=­=ÿ+?ú©:Í: ?£7 =ííØ7ííØ7¹ü<»:>ú:>0æV?£Ðå=2z¸=(u?-gc:Öà=:ÊK?lT =gÙ7gÙ7¹ü<~´>øU>óèX?A±>.uX>'?#l:ßrk:Î_?E[ =àÙ7àÙ7¹ü<V©>³.O>yQ?Åo	>¦ÎÕ=ò$?¹+:Î+:Øàÿ>è^ =Z.Ù7Z.Ù7¹ü<,	+>Ö=ôL?Ï4=ºå=Ú{?ÿ9.9ÇdX?ùl =ÓCÙ7ÓCÙ7¹ü<MM>:ú=¹*R?iòÏ>T¥>þ ?­¾;õþ:â?öw =MYÙ7MYÙ7¹ü<müÍ>Öuk>cô_?Ü7]>d>ÆË:?B:ó^:öÅ
?@| =ÇnÙ7ÇnÙ7¹ü<pTr>t>æX?KÝ=ü2§=p)?LT:_FQ:¼? =@Ù7@Ù7¹ü<ØÞe>Z9>µoM?d=äg,=`O)?¢Y:?c!:ú,?] =ºÙ7ºÙ7¹ü<X"=üI0=O°E?²ß'<Ð<ì?aßé8]Ã8w»W?Ã =3¯Ù73¯Ù7¹ü<¯dh>S0>'MN?ÛHâ=ê©=w*?Ì:ZÐB:UsÌ>k =­ÄÙ7­ÄÙ7¹ü<ÿ×¾<®u<·ùF?¼<É:Ý;yÌ)?5ë8ìÀ9Rk_>Z  =&ÚÙ7&ÚÙ7¹ü<&ß>A)>õP?o=jpf=&Ê#?5:UE?:[ò>0Á = ïÙ7 ïÙ7¹ü<=Ð1>®Þ=¼xL?.Fm=ùMI=ß?ÁB:Ñ:+e&?*Ñ =Ú7Ú7¹ü<%Ú¥>$F>bHV?XF>ãÀÓ=v#?¯¦1:ßå
:[@ ?ûá =Ú7Ú7¹ü<"¬t>ý>cQ?2Z>yä=l%?	«:ØI:õ!"?òø =
0Ú7
0Ú7¹ü<å}>Q¼>æ­P?Ñv=¥:=C)?)á:V ¯9ÊRR?U¡=EÚ7EÚ7¹ü<pjp>A¡>ÄO?B>7ÑÊ=¦ï"?ÎÜh:ÐÙJ:ð?&'¡=[Ú7[Ú7¹ü<u>©>büU?Î Ê=à =n8!?B·î9­×9Tk?;¡=ypÚ7ypÚ7¹ü<	
>2>M[S?&ì=l·=Ë$?#A:j:Á?<¡=óÚ7óÚ7¹ü<Õq=Uo3=a_H?ê>p<¿%D<úÆ?u9ø÷e9«ª?S_¡=lÚ7lÚ7¹ü<Co>H³>¤0V?ì*Á=p=Ù*?é\:ñi:y½ñ>a¡=æ°Ú7æ°Ú7¹ü<x>¢¦;>tpQ?
>w»Ö=51%?äÌM:ê¤R:úú>£¡=`ÆÚ7`ÆÚ7¹ü<káw>ìL>øN?M=1=è|,?º¡0::7?ÆÀ¡=ÙÛÚ7ÙÛÚ7¹ü<$[{>#Ê>@<X?RÎ6>G¾>¤q'? ¬¥: :ã?Ñ¡=SñÚ7SñÚ7¹ü<êk¬>+±O>T?Ä×1>³²>Ú&?o=L:fÆ2:;?èÜ¡=ÌÛ7ÌÛ7¹ü<i,>-¯Õ='N?UyÅ=v]¦=Wï?2,:ðð8:a[î>¤æ¡=FÛ7FÛ7¹ü<½c'>BÁÎ=5BO?-N=>>Yu!?N:jÚ9VÐ?¢=¿1Û7¿1Û7¹ü<^»>xù8>H¨?\ò=¢¨=K8?A
3:»ö,:&?;¢=9GÛ79GÛ7¹ü<ØQÒ>ðåC>Kl?ÁÈC>gk¸=Kã?ä¼î:ý~: {S?sB¢=²\Û7²\Û7¹ü<º_Ú>
Ën>j?ý(?¨«(?ä5S?«$¶:ÂÝ:R).?+Q¢=,rÛ7,rÛ7¹ü<qh=-´=ælE?°<ße<·?¼â7²99/J=X¢=¦Û7¦Û7¹ü<Wï>k>T?>tX>Ø+?:ûÈ:n§:F?Þb¢=Û7Û7¹ü<
ß>åE>±¼_?é§x>é¯.>#36?$¿b:ãïI:Ð¹?¢=²Û7²Û7¹ü</Áy<Ð<ÍI?¬ <gò<Ói?þ¾>9Ýá7d2X@\¢¢=ÈÛ7ÈÛ7¹ü<§±l>üL>ÇôQ?]==nC=QÄ*?ç:/:]1:êêü>(¸¢=ÝÛ7ÝÛ7¹ü<0Ç>´->ÌU?p¾=|á=ÒÉ&? ¢;:No0:/ ?EÆ¢=óÛ7óÛ7¹ü<¾¦>wïF>=»U?y)>øsþ=j*?ÿ:Rúh:s'?Å£=Ü7Ü7¹ü<þÛ·>ñ\>ÐØU?3\>ª}#>`©,?úg:õÿ':¾0?ßB£=øÜ7øÜ7¹ü<l¿<v<ÏeF?ÍDÎ;¼y²;Òî?ùÌ8½þ8ÈÎ>L£=r3Ü7r3Ü7¹ü<|®>rõì=ê¼?ÖjÈ=¸r(=îJ? 0:S:yNÿ>_L£=ìHÜ7ìHÜ7¹ü<¶>H>2¶?'*>6X´=Lq?ÏÈ:½\::h?O£=e^Ü7e^Ü7¹ü<6×n>LP>ÑV?¥v>??Í=ú7%?ÑÁ:~:õ>>P£=ßsÜ7ßsÜ7¹ü<=d3=Æ!g?v|û<®"1<ºµ?ÞI&:ÏÀ9ÇÉ\?1n£=XÜ7XÜ7¹ü<¬%?^Õ>s?»>ÉÚ,>ÊZ??8:ñ:Â~?©n£=ÒÜ7ÒÜ7¹ü<Úî>²ô=SAú?½á¶>ßÐ,>t?Í:/(:þ8?£=K´Ü7K´Ü7¹ü<#q>Å>ùËO?×,=r¾[=Á )?Mº2:cì9nÖA?¥£=ÅÉÜ7ÅÉÜ7¹ü<Ø¡>Êm:>=^?9Ñ==&T3?ÊK:d:%?R¨£=>ßÜ7>ßÜ7¹ü<§ª>È®L>;¡T?ü >ò=¤Õ)?Fpn:©öC:u¾?Ë¬£=¸ôÜ7¸ôÜ7¹ü<êî>~c2>ÀºU?K½=úì=2*?
a(:ß9qÑ@?½£=2
Ý72
Ý7¹ü<Û<Ï6<»I?ÎÖ:G
:fl?Î8Ì
Ú8ðñ>
¿£=«Ý7«Ý7¹ü<,ªû>ß:>¢6{?­·>si>¶³H?~¢;®¶:ãN?sÑ£=%5Ý7%5Ý7¹ü<ÁtÌ=R¼=¸I?ÂªB=Ïü=9ß"?[?9L×9¨×>p¤=JÝ7JÝ7¹ü<gãm>xÅ>ãP?FâÙ=È¢=S+?½Ím:1EV:ì?ð¤=`Ý7`Ý7¹ü<á«>`:>S?äC>8F>ß#?±:-	:Vû>Ò^¤=uÝ7uÝ7¹ü<SÃ×>Úá>Ý¢T?ÄC>` >+ò+?J:Ðh:)?çg¤=Ý7Ý7¹ü<A¬x>)¹>ÑT?´ó>únË=ÏE"?Í®:*:¼ð?#¤= Ý7 Ý7¹ü<Ïa>Î,>´TO?üâA>ð±>"?^_a:xOB:;v?Ð¤=þµÝ7þµÝ7¹ü<Y?
&\>H«¶?úMu>®p>IÔg?ÌI°:×Ãb:G?$¤=xËÝ7xËÝ7¹ü<I#?S;>DÂß?Yª>ßs>ÌÂ?©ï;à+g:¹ ?Ê¤=ñàÝ7ñàÝ7¹ü<»6?T9>?¸?²ÿ¨>W>4?ÍXß:çh:gv?6¤=köÝ7köÝ7¹ü<Ýðè>¥>¿?©Å>V>ëê¤?7ð:ñY:¨Y?J¤=äÞ7äÞ7¹ü<§O>s&þ=*Q?¥Y>òì=8?]áK:°\	:ü=?Ã¶¤=^!Þ7^!Þ7¹ü<ª4>qÁÅ=4ÍL?&´= $å<ë?Pë9wa96ö%?o¥=×6Þ7×6Þ7¹ü<Á´>¥/>Z]T?ÍÇ=Ô¥=Ý_%?òK:[:ÝÊì>
¥=QLÞ7QLÞ7¹ü<Ý@>ÏÈ6>=pR?)>Ôxß=.]'? n:¨/r:¼.ü>/¥=ËaÞ7ËaÞ7¹ü<äp>6>1W?'ó>ã¯>ó0?¿Nb:°1:4??T¥=DwÞ7DwÞ7¹ü<û`E>ûÒé=%X?{)>)ò>Ë<(?Û¤:©%:û?¢X¥=¾Þ7¾Þ7¹ü<s>z¹5>Á+X?1Ì=ÔE=-?|:\m<:ñ2+?Ù_¥=7¢Þ77¢Þ7¹ü<6³C>t±ò=$nN?ú¥=¡d=t?O0:h¶:ÑV+?4c¥=±·Þ7±·Þ7¹ü<Þäé>Zc>bg?e>À*>E?¬:V¯X:?Ë¥=*ÍÞ7*ÍÞ7¹ü<z>×u%>clK?Ò¾=ðtm=lp!?å¬t:hë;:§¨&?ÿ´¥=¤âÞ7¤âÞ7¹ü<C¤I>]pû=¦LM?xC=¬îz=[k?p\±:3:ß?û·¥=øÞ7øÞ7¹ü<,>¥X>J1Y?0J>ß>ÕÓ*?ÊL¸:5:w ?6Ö¥=
ß7
ß7¹ü<Ý£>UuA>+×X?ªÄ=µ=ü 3?÷´:a´9ÔâU?å¥=#ß7#ß7¹ü<W>áa>Ý\P?Bt³=|Î=¢L$?Bi1:ùý:vÏ?¦=8ß78ß7¹ü<jTÆ<ê<:ìD?
ý;{®Î;]?K9åMâ8)¨-?÷¦=Nß7Nß7¹ü<lZl>Y
>^P?­1>~l
>+Ð ?cT:²o7:þ?Ù=¦=}cß7}cß7¹ü<¥a}>ü>ÁÔQ?cFÄ=è	=)$?A-6:@R:­]?Ô>¦=÷xß7÷xß7¹ü<Kñ]>a>#TR?àÍª=9]=3,%?°Ð:x[9¾?+I¦=pß7pß7¹ü<ò>rð,>Õ_c?×±?J;ä>õd,?ò:cï:ÅÀ?ÕQ¦=ê£ß7ê£ß7¹ü<¹>X0>ïÚQ?¥Å=³=éâ%?::=·?ºi¦=c¹ß7c¹ß7¹ü<ÃA>Üàî=ç¦O?	Ì=ïî=ÄH?:Üe9ÏO89à¡?Â¦=ÝÎß7ÝÎß7¹ü<n>Ji
>.|W?¯E>j>îY)?A¦:}B:{Î>?§¦=Wäß7Wäß7¹ü<Üõ>¢28>T?*>&È=O(?Ðþ{:*lP:|Â?}´¦=Ðùß7Ðùß7¹ü<Mhr>Üõ>JT?~¾>Gù>J\?36£:
/:}Â?×¦=Jà7Jà7¹ü<½u>±_>ÃþS?dc=1\=Ê©,?µâa:öN:ûT?ì¦=Ã$à7Ã$à7¹ü<Gï½><T>e?ÿ¥D?ËGñ>)¥P?êÿX:äH:º1?Ñö¦==:à7=:à7¹ü<11Ì>°ºC>Ñ?ï=Ó<=¶$T?ø&>:âL$:å#?½/§=¶Oà7¶Oà7¹ü<¦¨>;c">"Q?Ø½=À=Ú?/È=:õ:"3?¬§=0eà70eà7¹ü<¬´°=Òe=OÕD?ò<#%x<÷?xã²9±®9×?¿§=©zà7©zà7¹ü<iB>7<>½äU?ûq[>ê>&>íõ(?¬:Hsp:Ñ¿7??Û§=#à7#à7¹ü<éêr>%>ÀyP?Û>* Ú=ß®&?¯[:1Å:~?×ó§=¥à7¥à7¹ü<.«w>}ô=ð©?u[(?¡¨>-5?
k:R°
:ïX?Hõ§=»à7»à7¹ü<>"#>FqR?Az©=å=;#?l=û9]·9\a/?O¨=Ðà7Ðà7¹ü<«î>`G>7_?Q>ÖQ>\8?3nÂ:°~:

 ?5!¨=	æà7	æà7¹ü<eÏ>¶gB>sÏO?ÿ*>§*í=l!?®V:`:ô>*¨=ûà7ûà7¹ü<Ä=û7=m§F?0p$<ñ<PÔ?Üm9ßë8kÁ?¹A¨=üá7üá7¹ü<?­>KC>Þc?á.(>Ó=.ðK?+1z:Ê	::·h?´U¨=v&á7v&á7¹ü<¦Ôy>^@>nªP?">U³Ý=§!?¹î:¾,ú9
	?Y¨=ð;á7ð;á7¹ü<¬>¿L>iñW?p²>c>ûm.?õð:¡$: º?2j¨=iQá7iQá7¹ü<­|>âØ>µ[V?[,>HÉ>­#?~a:PYc:Ùgý>ÿn¨=ãfá7ãfá7¹ü<*g>yo/>Ã¯e?VP>Ù>ÔU-?;:ÒíE:_5?Ez¨=\|á7\|á7¹ü< <©>åN>Æ»Q?i­(>w»ø=!-?£(:×Ä^:t3?¾~¨=Öá7Öá7¹ü<¸á>n½!>¡½P?
§Ì=H=Q%?cä9:(µ:Ø%?Ó¨=O§á7O§á7¹ü<ÇïA>Ní=7Q?ð¤ô=l»='?Ob^:4%:d,?¢¨=É¼á7É¼á7¹ü<®6>ÍÖÜ=US?3=Å÷L=¿Ó&?@Þ:#öÊ9@k0?P§¨=BÒá7BÒá7¹ü<Äd³>ò÷Q>Þ¸Z?¬èà==¨=$:?è:$F|:h¥?7Å¨=¼çá7¼çá7¹ü<*Ú>ú>>=úQ?+@>éÚ>_Å?Sl:^R:ÑÞ?dÌ¨=6ýá76ýá7¹ü<£c¼>¼W>þ_?)/->1>Ñì,?fB:Z©8:Fß?,ç¨=¯â7¯â7¹ü<ìGg>×n
>~PQ?ðÍ=¹£=!?Ì2n:¦N:ö?÷¨=)(â7)(â7¹ü<¸àe>Lé>5vL?q:Æ=g=2!?áÅu:ÓM:Çþ?»'©=¢=â7¢=â7¹ü<Ë×>Þ!j>Kk?of
>´Ý=Å^#?
=:4Z2:NM?W(©=Sâ7Sâ7¹ü<¤ä>Uæ>º`?è?>g)¡=ÉÉ?±ÚÓ:,ä/:Ê+?P©=hâ7hâ7¹ü<Ç¥">i_É=
ÅN?B`=èh=®?>Ç,:Ê*:X?hg©=~â7~â7¹ü<ñÝÁ>7îf>²éV?¦N>Q+ã=ä-?¥*©:uZ:5#?©=â7â7¹ü<}s>">FTV?ÄY>]æÉ=Ð'?¥E:ùß/:rØ?¾í©=©â7©â7¹ü<zÀv>>¿¥M?¬=B¬=nP?ÆU:µI:\û?Àª=|¾â7|¾â7¹ü<íu>ÐÒ>KX? ~>,è=à'?¨>:K:lü?-ª=õÓâ7õÓâ7¹ü<´E>·@ø=M?K?"<#=¤=øk"?CÎÞ9Õãæ9[	÷>k
ª=oéâ7oéâ7¹ü<×>>¢=7>?çQ?Io>{ÜÇ=´$?ôæ£:æV:;D?Ç4ª=èþâ7èþâ7¹ü<h0½>PAZ>Eè]?é>PPâ=çN3?,f:¬:¢Î>??7ª=bã7bã7¹ü<òW>à>+1P?§Ê=²T=`í%?x:R:b?¥Iª=Û)ã7Û)ã7¹ü<¢=æJ=lM?~E<%O<7Ê,?á#9éÙ795ØÓ>Ë`ª=U?ã7U?ã7¹ü<µ`>6>«¢Q?ý=_='?Éßÿ9L¨9B?¤ª=ÎTã7ÎTã7¹ü<W >µ¡7>ñ_?Iòj>ü >¥M;?Bf::OÅ?t¥ª=Hjã7Hjã7¹ü<&ð?ô¯>«Å?ô´á>ôób>,~?þ:ª:??¾ª=Âã7Âã7¹ü<õª=ä[=bþE?ìo<ÈÝK<££?o
9!9W?Ôª=;ã7;ã7¹ü<*p>IÇ>VUT?ÒÃ=&4¤=Mz? ¶D:\21:¿?<íª=µªã7µªã7¹ü<ëå®>jyT>ï¹R?eî=¼=õ!?bÄ;:óx4:z,?ýª=.Àã7.Àã7¹ü< u=Â§4=vE?ÆD<_gN<!?W9Íl9TË>-%«=¨Õã7¨Õã7¹ü<¢Ö>ÿÒ.>)Q?¥)ç=·=°;!?V:Wcb:¸½'?½8«=!ëã7!ëã7¹ü<}7>6'*>yc?r4>BÞÉ=0?\Ék:k:j%?eL«=ä7ä7¹ü<QS{=k!=JG?é
<pï;ö?øm¸¾q9üsG¾T«=ä7ä7¹ü<¸åj>Ö>Â¦P?V³=ÎÕ_=²¡?þd:ôýD:¸-?Y«=+ä7+ä7¹ü<B>>Á]?yÍm>ÙÃ3>;S)?uT:»%:Ú¨<?ÏY«=Aä7Aä7¹ü<Ã¨>híC>{\?N3>×=#;?	]®:! K:6[?·w«=Vä7Vä7¹ü<5_ç>üù>¶^? P>ÍT>AÔ4?7:é'ñ9?@«=ûkä7ûkä7¹ü<çgQ>	jü=uaT?Ï4>Nº	>Ã	(?F%:üc:ðú"?ß£«=tä7tä7¹ü<ò4¯>lçH>pA_?Ô­[>PR>Ú}0?ý~:<:DÇQ?Ø«=îä7îä7¹ü<ÞA>
|C>?O?n!>iTø=¨þ%?&q:éZ:ñ?´¬=g¬ä7g¬ä7¹ü<-h>Z>~ßM?
d=Õ-=bK(?JÍ9HØ9÷uò>ò&¬=áÁä7áÁä7¹ü<ju>^ >Ø>Q?dl=%l4=Ì'?.÷<:> 2:
Ê?W3¬=[×ä7[×ä7¹ü<É¸z>*Ð>íZ?x£>z×=íÖ+?gÍ9Þ4¼9y?E4¬=Ôìä7Ôìä7¹ü<ä>¾->
èY?©Æ->ÝÙ>=n'?¿Zh:ÖJF:Îü?N;¬=Nå7Nå7¹ü<NHr>	5>«R?t§º=Ê=%?0³9`8Ò9R¹Ú>Kb¬=Çå7Çå7¹ü<5î®>§³M>\´Y?_ò>h½=õ3?{=:õ9¸ E?§¬=A-å7A-å7¹ü<>¸80>à
R?Î>±SÎ=r6(?1Dî:5°:ó6-?Ô£¬=ºBå7ºBå7¹ü<­°>âoQ>ôW?(&>Å)î=®2?Pr:>R:W?·¦¬=4Xå74Xå7¹ü<LM>_¿û=YQ?
íÑ=f®=öå?²oa:	vb:q×þ>¨¬=­må7­må7¹ü<ù>b2%>P?ÞÄQ>®>·à)?ýK:Ô@ý9k3N?³É¬='å7'å7¹ü<ÓG\>r >T?øä¿=q=2 ?|Õ9²¨©9w!?®Ì¬=¡å7¡å7¹ü<Æ9 >'#@>G{U?e%>óû>«ø"?ôg:ùey:Î?4Õ¬=®å7®å7¹ü<lØ>¥Æe>:q?ïI>@&>d´K?ú9Ú:Fõ:íÄD?ë¬=Ãå7Ãå7¹ü<hÊ=¢=I?#Î<Ò½<Õ?5Ld9ç«9µg??­=
Ùå7
Ùå7¹ü<
S»>rT_>6ºV?éD>÷>k¥"?Ð
¥:fºu:ô+?÷?­=îå7îå7¹ü<(¢=bWO=£6H?;<7P<×?C8ì8¤6F9>a­=æ7æ7¹ü<²x>êa>iÈP?~ñ=ME=G,?
:rõ9?Um­=zæ7zæ7¹ü<;t>Ó4>o+R?n½±==
)?z¥5:î:Å?­=ó.æ7ó.æ7¹ü<©> ¬J>ÄyU?°Ô>>·>}&?¯e§:ó±:?y­=mDæ7mDæ7¹ü<Bk¬>u G>ª]?N9>¾åÚ=2?§:·ûz:Ðb?æ­=çYæ7çYæ7¹ü<³<³P3<×oI?K|Ô;>;ª5?·ñn7ÞÍ¿­=`oæ7`oæ7¹ü<¡Þ>²?>â[T?2KX>@$>6(?áâP:L>:-ç'?A¦­=Úæ7Úæ7¹ü<	 >S`=>dY?<^>*Áí=/^(?§§:OÑ]:á|A?}È­=Sæ7Sæ7¹ü<>ÆQ*>ä:P?Î0È=Õ0£=k?Ë,°:ÚÚ:4?é­=Í¯æ7Í¯æ7¹ü<µ[>N.>Y[N?Ö=ù¢g=Tà ?Ñ¢:hÂð9Òç
?Ïó­=FÅæ7FÅæ7¹ü<û§~>ö>ÚXR?2þ=F®Ä=n%?L:#8:\¦?4õ­=ÀÚæ7ÀÚæ7¹ü<·û®=ñ>=d¤?g<´ <|8?LzF8S9Ð.>¬õ­=9ðæ79ðæ7¹ü<G¬=4G=Á¬?q`«<ÆG!<R?¸s9cÂ9]tX?ã®=³ç7³ç7¹ü<Ü~>ø*>2O?¬þà=þ¯=¾£#?[h/: 7:6õ>Ä3®=-ç7-ç7¹ü<ÿ°ª>kM>¼U?æ>¦±¾=c.?Rl:¤\:øQ	?7®=¦0ç7¦0ç7¹ü<:H=J=26C?m4!<<O¿?(Àv¸9øR¾éF®= Fç7 Fç7¹ü<âè>ø&>¬T?´>>ÃÌ
>áÝ/?ýd:P:·¶?Y®=[ç7[ç7¹ü<«Z>Ï>¼Q?t>£îÆ=£&?¶m:Ë.:{.?[®=qç7qç7¹ü<.ñN>9>ú	J?ÌQ=×y.=ÿé?Ýµ:pÊ:ñà?í¡®=ç7ç7¹ü<pr>Ä> ­P?T<î=t¼=Ð!?}l:ÝH:Cä?Û¢®=ç7ç7¹ü<ES>§¢ÿ=[hS?³
>ÊÑÑ=¢:)?E:¾Õ:D ?³Å®=±ç7±ç7¹ü<£K>AZ0>4^T?
'7>\0>º4?Îõ@:êòÿ9¬ÿ@?ºÈ®=ùÆç7ùÆç7¹ü<z©Ä>øW>Di?÷?]>WT>Î¥=?Ý×:P;:.Ê4?Ï®=sÜç7sÜç7¹ü<Ú	>¶+>ÝïS?¦Ç>nò=i=!?Nã1:þ«:®+?¤Ý®=ìñç7ìñç7¹ü<¥Í®>ü§T>nR?xÉè= ×§=¾1?æÿ:>
:;9	?á¯=fè7fè7¹ü<>Û>ç)>ú-P?x6º=ê=Ç&?ÇÌò9çß9¤Í
?}5¯=ßè7ßè7¹ü<§u>! >,M?2¿=p="?D_D:jå:e$?ôF¯=Y2è7Y2è7¹ü<þ¢>eåC>7U?%À
>0ðØ=á»#?üâd:Ú*":|©4?^¯=ÒGè7ÒGè7¹ü<N¬>ôQ>R?¿×=J9=Õ.?Í£c:8\h:¤Ìú>¯=L]è7L]è7¹ü<RD>ÍÙí=MS?£ÉÙ=@¬ = -?)ûK:NÌ?:m!?=¯=Ærè7Ærè7¹ü<w=º8+=fG?N3<×<,?èj8+ì_9ÌÓ>¶¯=?è7?è7¹ü<³>,»C>«Fj?b4>9>@4?¥ §:½E|:Õ)?VË¯=¹è7¹è7¹ü<±¢>B>8¨V?Ö,h>¥o+>Y-?ª²:ú:¾?Ûï¯=2³è72³è7¹ü<bq{>p>c»M?7µ=sS=á!?»!:èMù9&?ù¯=¬Èè7¬Èè7¹ü<>Ó&>¿RU?-Î=u=;'?Y:vH+:ö"?Î°=%Þè7%Þè7¹ü<ÜÍ×=%¥=¢&J?	n<ÃL<q["?C½6©Â8æø<?
°=óè7óè7¹ü<<â=3/=ìH?Zl=^+F=©?'Ê839í#>X°=	é7	é7¹ü<ú?¡õ>,??ÄÎ>8·o>Ð\?ÈÌ;Ê¿Á:$S?°=é7é7¹ü<|/>é¯=ÖO?±9>uÅ=­ p?µÛ:^_:wÿ{?b°=4é74é7¹ü<5>j*>vR?ï6>¢÷ç=eB ?ùqd:B§Y:ºX?X@°=Ié7Ié7¹ü<yh>ú>>aQ?!!@>	>A'?~¢·:Ò°:Wù?#a°=ÿ^é7ÿ^é7¹ü<îj>Rµ>¥
N?Ì·=Vò=0¬!?£a°9¼Ã9vç>m°=xté7xté7¹ü<{³r>ôÒ>M'R?ÌÐ=¿(¢=ü2$?Þ[:·Ó+:Ú2#?C°=òé7òé7¹ü<§è=Ý^¯<ÖÚG?M<fº÷;¤?2E¹ÂÖ69\
¿K°=ké7ké7¹ü<Ð	>c¾ =é*[?vÆ>ï/n>Âl'?ÞáÊ:(ûÎ:6îú>$°=å´é7å´é7¹ü<$a>n2>²^?ì>ùX>Y+,?°:NXN:_'?¯µ°=^Êé7^Êé7¹ü<§}>è.>íÿR?d»=³J=?öGQ:ÁËN:Ë?©¸°=Øßé7Øßé7¹ü<HÑ>f#>:0^?åE!>ë=B/?1:
;s:. ?®×°=Rõé7Rõé7¹ü<M>'>8FS?Gb¥=6=$?Sîý9É:¿NÏ>ðå°=Ë
ê7Ë
ê7¹ü<]>Ü`>=çO?k=õ}=ÜV!?¸GÀ9rïÉ9Âó>ø
±=E ê7E ê7¹ü<£>Ö73>0X?^;>û>½»/?b:G+:å)?61±=¾5ê7¾5ê7¹ü<øS>\ >µO?G»×=«=k!?L:D}ú9:·?D±=8Kê78Kê7¹ü<ü>ò#>´]?³R#>ZLô=i%+?ÊÓx:\µ:±ê>ÑD±=±`ê7±`ê7¹ü<T[>ØG+>(>\?k
Ù=QC=Nó=?º:ö­:Zm?´E±=+vê7+vê7¹ü<8>N+>
MU?ÖÈ>:+î=JL%?øl:sÓb:¹?åG±=¤ê7¤ê7¹ü</Ä{>ü¦>øT?d¾>m½Ü=úW+?6A:fã:9Ö$?;_±=¡ê7¡ê7¹ü<ñ@¬>N>yU?z³E>U?>ÑÛ+?TS:Ñ4:Åý?Ki±=¶ê7¶ê7¹ü<i0²>ÇSS>SÛW?¦>0>Õ%?åÿQ:f+:/?{k±=Ìê7Ìê7¹ü<n¿>ñ2>ßùZ??G><þ>%±/?JX:c:Ð9'?Öp±=áê7áê7¹ü<l~>lÃ>	R?ä­ë=Û°=Y*?	:¾:6ì>	±=÷ê7÷ê7¹ü<Wz>ÛÀ>mgR?¶ø¡=:Êy=ÿ%?¤ù9 ¿9Ñ&?£±=~ë7~ë7¹ü<#=÷J$=~G?`Ç=<ña$<{Æ?0¸{0+9¨¾S®±=÷!ë7÷!ë7¹ü<Õ~>Ì>ÌS?ô=B¾=û|$?ÃÛ:ÒË:ñ]î>³¿±=q7ë7q7ë7¹ü<Å·>16>]§?}æq>¨<:>ÜA&?Â:â9'%?óË±=êLë7êLë7¹ü<³>ß(>¨ÔR?§çý=eë¿=FW)?ÕÁ\:Û`:ÙTû>aå±=dbë7dbë7¹ü<âÊï><\>[$?ÿHa>4u$>ÃW/?bûm:n:pÿ>åå±=Þwë7Þwë7¹ü<á0à>`>L1µ?§µ>ë$>ÞÁ?"ª;«X:Õ3?Ý²=Wë7Wë7¹ü<ÛN>u>£L?Í=çq=¢Â?|+f:;f:îÿ>
²=Ñ¢ë7Ñ¢ë7¹ü<~´>cU>^ÞW?òI>ÿV>í/.?²
¨:Þ:a?%²=J¸ë7J¸ë7¹ü<Y"?å>?ÈQ<>eÕ=¯a?óîë: §:½24?t&²=ÄÍë7ÄÍë7¹ü<Ð>C)> /T?ñø¹=ð=|R.?/ÚK:ÎM:Õý>ùL²==ãë7=ãë7¹ü<Í0> Ò=	ãV?Y>Ï«e>ç´!?0ùÔ:Ûª»:B?#]²=·øë7·øë7¹ü<\O}>²m>õQ?@5
>^oØ=y#?ÒX:¨¤ò9­?ãa²=1ì71ì7¹ü<qz?Ç >ìq?+²>2T>[V?`ñ:ª*:>ÀD?ù{²=ª#ì7ª#ì7¹ü<:Î>þ >£ÞX?Ð¯=Êò=°"#?_ûz:qa:ð?ó²=$9ì7$9ì7¹ü<@R>Î#>|S?ZÑ>úvÉ=æO+?5:nØ^:µú?¶²=Nì7Nì7¹ü<ÇW>T$>ÐåM?2\Ù=Q®=U?=ò9¶5Ý9G+?½²=dì7dì7¹ü<û>	+>ÄT?y³>'â=*?ï:v:|?ä²=yì7yì7¹ü<ä§}>C>]S?cÁ=Ïä=¼Å?:~â9sò?³=
ì7
ì7¹ü<ïx>9ï>Ø¨M?G£=¶Bx=I(?ÍE:ÏX:ê>µ%³=¤ì7¤ì7¹ü<>¸Ú5>ÅiU?gÇÔ=\¨=îÄ!?æ4:¿}+:â??)³=ý¹ì7ý¹ì7¹ü<ëÄ°>ÞyP>¸Y?@Ò>¯B>ÂÛ7?õ:±Îl:ìv?Èu³=wÏì7wÏì7¹ü<#Î>B?+>!v[?(Å=>>uÈ)?ÅäS:¼Â::°9?j³=ðäì7ðäì7¹ü<z_>O	>FâO?H¶¾=k/=7¡#?¼ví9üy:å[à>¦»³=júì7júì7¹ü<?x>&>>¯ÈR?öÔ=C=*?÷ö:@n:È?¬É³=ãí7ãí7¹ü<º¥¿>UzV>æ¿d?ü>|¶0>õN<?¡x:WA:$?aÐ³=]%í7]%í7¹ü<Ç¨<=vV<¬wI?¬]<¸A9<)?rYª¸I)9Í¾Ò³=Ö:í7Ö:í7¹ü<]y>zw>M?Vì="ºº= "?uo:kQù9oN?ñ³=PPí7PPí7¹ü<h>6(>h³Q?¡=XD=ZÁ-?(:C:Ä-?Mú³=Éeí7Éeí7¹ü<Nb>À¯>N?M'£=Nì=?M?ÝQ^:$~Z:ô=?´=C{í7C{í7¹ü<ß>ªÉ&>ÝO?»\±=å-=±#?!¯j:h:TKA?Ï	´=½í7½í7¹ü<K«>wgJ>`X?_Ú=¿£=§`+?ü:¸æ&:I`G?þ´=6¦í76¦í7¹ü<è'=>fûî=0 J?UÞ=<-¼=;?,n:þ²<:ÄÙ!?Ñ´=°»í7°»í7¹ü<¤Ö>£þw>Z]?9Ë`>¿Ü>|5?|>:l:æ?6´=)Ñí7)Ñí7¹ü<ûî<ßÂ<E¡M?¯CH<â<["?s´8f8 jz>-S´=£æí7£æí7¹ü<5¯>äåH>6C_?¥ø=QV=c5?SÛ': :È?
U´=üí7üí7¹ü< s>¦%2>p\?`e>þ3%>¸1?L:Jì|:h(
?H[´=î7î7¹ü<¶8>âÒä=­N?ôÄ=y¥=Y«?îo:oxY:°?f^´='î7'î7¹ü<Ëo3>jàÛ=êP?á=HZ¸=?¶5:Î&:ô?8b´=<î7<î7¹ü<G>0Â >x4V?ë)>a3÷=MÔ$?Íâ: õp:Nî?Âe´=Rî7Rî7¹ü<>ú¶%>0;U?*>E*ð=}2"?¥æQ:ô[+:Ê?ei´=|gî7|gî7¹ü<ým>rv>ºM?z¿=dZ=Ò?ÿE:ËS:!G?go´=ö|î7ö|î7¹ü<hmg>Øª>YZ?Mã=b~£=ã42?«:ân:?Es´=oî7oî7¹ü<N>#Ù/>ºS?Oâ©=^Ë=Ò"?ñëÇ9õh:Ü»Â>æt´=é§î7é§î7¹ü<)j³>¶~J>=Òb?]Ml>ª> R??½6:îÿ:©?Ðx´=b½î7b½î7¹ü<hm?3>W?¹¢>Î>X??ñlø:¨Àw:Y?ùy´=ÜÒî7ÜÒî7¹ü<LÜ>e>@Ê?£Ú¼>º>0¨?Ft,;Õx­:|~?¬z´=Uèî7Uèî7¹ü<Ë8?ØN>_ôä?Ç?Jæ?L@¾?0<â*;F ß?}´=Ïýî7Ïýî7¹ü<ö½N>òÌô=H3X?Ö×&>ßü=Öw)?ã:.ï\:Æ?´=Iï7Iï7¹ü<üBA>Ëñå=)W?c Ç=óh=G>4?´Ï:ßa:¸?å´=Â(ï7Â(ï7¹ü<|h>X$>Ìû[?O>>ð=þ=v ??¡:'V:á*?G´=<>ï7<>ï7¹ü<Y>ªy">ßP?S>mUç=}(?^(C:^25:ºÜ	?®´=µSï7µSï7¹ü<Q¡>?D> ÎQ?·>/qÖ=#?Ý`:m:å?N´=/iï7/iï7¹ü<2)o=û=xE?.l%<£J<ßí?P¡µh9Ð÷ºf´=¨~ï7¨~ï7¹ü<pz>ÄÅ'>îZ?Ák>Zè->D]-?R¨:×Oq:h2?´="ï7"ï7¹ü<^>òõ>é¡P?\Î=¦Î=õr(?L:ÅZ*:·àê>	±´=©ï7©ï7¹ü<a³»>«>Ä±?->´JÓ=ç¡Q?¡y:¹Ö]:ü?t±´=¿ï7¿ï7¹ü</á³>â>üD­?Úg>ÇÓ=°Ï?p½ù:g&:}ºe?
Û´=Ôï7Ôï7¹ü<â/®>gJ>%P\?³Ò>¶SZ>À.?Ý{;âË:ëË%?%Ý´=êï7êï7¹ü<«-¡>_;>ÿ[?§Î/>%>æ?U´:[UJ:~/?ñ´=ÿï7ÿï7¹ü<4sµ>Ml[>o²S?xÖ>~Ð=8(?¤à?:ëÚ5:ç
?µò´=ûð7ûð7¹ü</rY>fá>%åO?Ðâ=¨¨=-,?QÉX:±ê3:;?ë1µ=u*ð7u*ð7¹ü<]>;J#>÷Q?lË==7C*?
g³9ü±­9¯4?>µ=î?ð7î?ð7¹ü<WaÂ>e>hµX?Âß!>ä¾è="2?¾è:êe:4-?7\µ=hUð7hUð7¹ü<\ÊÊ>Ë£n>ñY?
B>ûÙé=}%?o:-?j:?Âµ=âjð7âjð7¹ü<Ivu>÷>æéR?Y¢=´0m=4Ù.?ÔO:M:Ô5?¹µ=[ð7[ð7¹ü<µ(k>~'>7^O?oy¸=æ=Ïõ"?Ù°@:ý;:Fà?jÆµ=Õð7Õð7¹ü<G3<^9<%JK?PÔ:<ý³<¶#?À³Þ8Ña9N~O>ïÊµ=N«ð7N«ð7¹ü<º>îT>õ$`?;2©>|>A+?l*j:"U:W¡?Óµ=ÈÀð7ÈÀð7¹ü<¢>ÃJ ><W?¹~=>eW>¼¾%?ÃÁ=:ê@:ÀÎû>Aøµ=AÖð7AÖð7¹ü<?G>6t?9>³/>áó`?;b;pâ£:x9f?±¶=»ëð7»ëð7¹ü<7£>µ&>fe?½Ö>åâ¤>8³&?8':ë:	Ä?¶=4ñ74ñ7¹ü<r><>>Ä%M?ÚJú=Ì=^£?=è 9¤²ÿ9ë¡>&¶=®ñ7®ñ7¹ü<¦z>a8>	\?ðG/>üø=ùí4?}©ã:û^¶:ÊÉ?¡6¶=(,ñ7(,ñ7¹ü<;_b>»>äM?¤öÝ=u©¢=2ª.?èüJ:¶Ñ:Ó'?S¶=¡Añ7¡Añ7¹ü<3Z=>=ùH?WÝU<·Õ<<Z÷?ÎÁ8èò
9Â®>ào¶=Wñ7Wñ7¹ü<ZÔ=\=WìH?zeÉ<OÍ¡< R?
!9ôL9^@ü>"q¶=lñ7lñ7¹ü<´>:¦9>	`P?ÉÓ=IY¦=©ö"?ïIF:¢YF:½ëÿ>Üx¶=ñ7ñ7¹ü<ø>&×$>@*S?Ì #>æ§ñ=9W-?¤:mlp:R5?Á¶=ñ7ñ7¹ü<x;¿>b>¸	X?Óõ3>ðü>Ñ.?I!:N
G:-/?Íê¶=­ñ7­ñ7¹ü<t3>úAÞ=ÕGN?Aú¡=\=	Ï?ºß%:3Ï9ñL?X·=zÂñ7zÂñ7¹ü<&²r>>÷V?xÀ=ÚÜ=$*!?G:Vp@:¼±?."·=ô×ñ7ô×ñ7¹ü<ÿ=º$6=+F?f<àïI<Ô?9+AQ8M¯?40·=níñ7níñ7¹ü<>!À>Ö%Q?Öq5>?>!?Â:\½
:	ó>§S·=çò7çò7¹ü<Im>%>ÜÑO?aþ>YhÔ=¬?Ø@:¤&:Þ?§W·=aò7aò7¹ü<R=Y(=ôC?L<e<ü*?Ó58Ø¦Z9dâÔ=·=Ú-ò7Ú-ò7¹ü<2Û>Kw>Çéb?·;>Båé=í/-?Ött:7::¤ì>¸²·=TCò7TCò7¹ü<6\>c>e«N?»¥­=E=µ9%?>*:Ví9hn7?á·=ÍXò7ÍXò7¹ü<J>É >Q?×K¹=ÅJ=OÝ'?t,:¶::ª¾ì>óð·=Gnò7Gnò7¹ü<å¢~>>0O?Øe¶=Âc=é%?*>0:¡:ÌÃ?ø·=Àò7Àò7¹ü<{*>c>«R?kÄú=MÈ= ?§v:|§,:Ü6?ì
¸=:ò7:ò7¹ü<³ð«>ÔBM>JqV?&Î>Â=^/3?Ü»:6÷©:,z
?¸=´®ò7´®ò7¹ü<J.> ùÔ=RÃQ?u?>-ü>74?pÏ:\l9¸]y?rV¸=-Äò7-Äò7¹ü<x¨M>ßÈ>²gL?|ªy=DùS=«Â?ÁÌ9g/°9ÌB?¯g¸=§Ùò7§Ùò7¹ü<÷7>Fº@>p}S?ý=¾¬Ä=º$?Ýd:<::Õ?Y¸= ïò7 ïò7¹ü<év>Â³>2UP?Äò=Õã¼=u
$?éc¤:Eh:´  ?³¤¸=ó7ó7¹ü<k=ôHJ=)"F?R<j	*<¹?ª8îY9Æwñ=Ò¸=ó7ó7¾0<(F=ø.Ã<MGN?*|F<8ñ<xë"?îÒ¸|nP9¼+¾ë	¹=/ó7/ó7¾0<1§°>{ÏT>*T?óp®=jt=Ìµ6?÷Üy:?>a:­ý
?'¹=Eó7Eó7¾0<	±>þ¨9>k­V?:A>cÁ=V*8?ùB:ÜN3:½.?',¹=Zó7Zó7¾0<>¤Ë>1T?t>>ã6>Ô*?åèj:Â/:°+?Ñ2¹=úoó7úoó7¾0<$?Gz>|?Vñ>	W>¥k?A_â:$Õ :)4?ð7¹=só7só7¾0<mCå>×?>0ø?Ú>Î#
>¦n?LOß:9B:¸z3?29¹=íó7íó7¾0<Z¥«>MÇ?>" e?ÆÞ¨>úU>àJ?JÚ«:5z:|Ô/?=¹=f°ó7f°ó7¾0<¹E>k->ärV?(±>¿.×=d#,?6o:zJ:Éb?>¹=àÅó7àÅó7¾0<BZ?>^ì=PO?¼=;zg=F!?\< :¬M:Øb??¹=YÛó7YÛó7¾0<¿_>Î>Ð¬U?ßí>o>¾½#?¡í
:×>:¨
?ÌF¹=Óðó7Óðó7¾0<ã>ei>tsy?ì8À>Æ<d>§W?>Ñ:v:ØE?ÕM¹=Mô7Mô7¾0<N[>¯ë>ËP?° ê=
å´=Õª%?sî?:Ø#:¤2?d¹=Æô7Æô7¾0<=q>ªd>äÅQ?>O³=¬=?äF+:ÐÍ:å(?àk¹=@1ô7@1ô7¾0<ù>üÆ=qL?$ç=ÚÐr=åü?)0:÷¯ô9¹Ú?§q¹=¹Fô7¹Fô7¾0<Q+Ý>£3><Ò\?»,> r:>¤Ú6?¢:Êr:ØÁ?Ñr¹=3\ô73\ô7¾0<,ó>2$>:d?cÅ>µG>Â,?ôú:ýÀy:ù§?¹=¬qô7¬qô7¾0<þ?>?Öè=Ë R?íø¤=¤Ë=Ô§?´O:(:|?©µ¹=&ô7&ô7¾0<Á>Â^*>GS?E÷=ãº=¨)?6}A:^©C:V(ý>J·¹=ô7ô7¾0<êÙr=GU=SD?Ïÿ;é2Ö;Ìe?°6º£/8[=Ï¹=²ô7²ô7¾0<Uj>">»«N?¬Ã¿=ÀH=ö?"?\:Ûå9»?û¹=Çô7Çô7¾0<Ó´<Ì~f<wH?mÛ<íc<k?«8d>G8
¹>5º=Ýô7Ýô7¾0<Áè=Ô)=G5G?<Ä÷;A4?7ë8Qâ9T´Õ>º=òô7òô7¾0<|I>:µ=/;P?ó>Qà=vê?1: ::ß'?èº=ÿõ7ÿõ7¾0<(æq>Ä/>!ÎS?»>äÏ=­$?K:±¼}:ï?o*º=yõ7yõ7¾0<6k>ó_>yýQ?wgó=å{Ã= `?äN;:lÍ9:	?@º=ò2õ7ò2õ7¾0<Ã§>eãF>yïW?¦> Ð=
/?çÑ»::7?Kº=lHõ7lHõ7¾0<$8Ý>@v>kúe?AMQ>}³>×n:?¡¹:G¥o:Wë?p]º=å]õ7å]õ7¾0<Ú­>k`>QLP?ÉvÈ==R"?_û9gQü9IEÿ>Ë`º=_sõ7_sõ7¾0<ôT=ó@<=©ED?1î@<£+<Ýà?z¸88R÷8
¿>ª¨º=Ùõ7Ùõ7¾0<ù>Û?>ÌU?äø¹={=@(?"j:d#+:/?v«º=Rõ7Rõ7¾0<Ò#_>Ñ >øÐQ?ºÇ={ê=k%?Sv:¥b:L?ó¬º=Ì³õ7Ì³õ7¾0<»
>>Oê=jO?ü.=b@=ÊE?ÓÔ:i:0[?.¼º=EÉõ7EÉõ7¾0<È>ÈÕ>YW?±Ñ>ÈjN>!4'?®«:%:XÜ?ÃÌº=¿Þõ7¿Þõ7¾0<¨+>*>ÆrO?eT_=ç]/=#?°ø9Ò?:/Iö>ÔØº=8ôõ78ôõ7¾0<
IG=þ<`H?Ì÷1<bT$<
?ü>9Kb8Ø?ËÞº=²	ö7²	ö7¾0<>\>ThQ?p=ó¾g=&ê-?É%:£#7:
¾ç>úþº=+ö7+ö7¾0<ÖÕ<w¸"<fCL?þ
¿;ZZ£;Ý´?¤ka¸<êP9Ý
¾ñ3»=¥4ö7¥4ö7¾0<Ww®>º_H>cæ^?l6>ÿ=Òö6?|_:R¯*:Ë¤'?ÑN»=Jö7Jö7¾0<ÿ>Æ>mW?×öQ>g:">ª%?¨à:­½ê9Ä+?­_»=_ö7_ö7¾0<.b>gO>lú_?¥ÀL>{ç>­'?s·k:ØL:Öf=?*»=uö7uö7¾0<Yi>%
>S?À(>¿â>½'?¨Þ:uû:GÎ?ü»=ö7ö7¾0<û]y>r>âQ?Äÿ=³õÄ=n&?T:Ù½Ü9£#?»= ö7 ö7¾0<'>#3§=]åJ?ÆO=Iß"=J#?_Aº8P
9d¨>)»»=~µö7~µö7¾0<ØP>j#>v?Z?î¿>nz>²2?5 z:«t7:L.?®Ð»=øÊö7øÊö7¾0<Ìî/>[×="Q?ÏòÛ=Wjµ=0?e:0 :»6?[¼=ràö7ràö7¾0<ª¥>Û58>ÄN?!>^Aí=ðN&?3:+§:v?¼=ëõö7ëõö7¾0<6ýµ>ª[>TT?µ'>¾Q>ì*?fY:ò­:×z0?¼=e÷7e÷7¾0<"¡>Ì+:>,]?×Q>4Z>&/?y#:ó¿:Í
?¾¼=Þ ÷7Þ ÷7¾0<aÉª>	}P>Þ´Q?¯Ï>ç¡Ý=ìk(?| c:µ]0:4%?À/¼=X6÷7X6÷7¾0<<V>­Æý=8X??ï >@0ù=lU%?)µÓ:aÞÁ:-Ç?Ý;¼=ÑK÷7ÑK÷7¾0<Ä¡>C>q]T?Ç/F>öx>§y'?½o:Ñï>:§Á>´@¼=Ka÷7Ka÷7¾0<¡Î©<à%V<RþJ?¿J=mÐ=ûÔ?qv7Þ5P9µ=nB¼=Äv÷7Äv÷7¾0<î©C>á¨ö=²K?C6=p=â?Õ9@	:ÞP>;I¼=>÷7>÷7¾0<
t7=©9q<°Â??Æ÷<¡0<A*´?*:|ú/9?¡Ä?k¼=¸¡÷7¸¡÷7¾0<ú·Ç>Ä`>ºc?Nu>uK3>_ /?^L:È°u:+e?ì§¼=1·÷71·÷7¾0<6§>ÁÉM>QpP?Óü=»FÆ=ß6#?õ:Â¦:@G?ë²¼=«Ì÷7«Ì÷7¾0<ý3[>±>ÇN?Ø=Á2h=±?d8%:µ#:8Â?ÖÉ¼=$â÷7$â÷7¾0<,Q³>\½N>^?:(>±ý=q*?£ª:pú:Ä)?ZÌ¼=÷÷7÷÷7¾0<K®>E!Q>âU?/>áE>,?=:ùX<:}~?>ó¼=
ø7
ø7¾0<ÓÏ>-G(>\,S?Ë>xÍ= ?õÐ^:Xìq:Èë>)½="ø7"ø7¾0<êc>i
>ÅR?Õ½=Õ=Ó¹%?·Ri:¶>:ò«?ª$½=
8ø7
8ø7¾0<=ÏG=w4=y}G?Ú<Å­<á	?`iu5Æpi8b<ý3½=Mø7Mø7¾0<Äò>|>qd?ý×p>ß>!ßD?Sñ°:½
:*.?¢=½=þbø7þbø7¾0<	%Ú<û<ù©D?Áàe<Ç+D<Vþ?e-:8 Æ8Èôo>ð^½=wxø7wxø7¾0<3u<6Ê<§E?¯×;Ì~Ã;ì7
?XBÏ·Â/â8ëê½Wd½=ñø7ñø7¾0<Ý_s>o>%ÂQ?&ì=Åµ=_K&?ì:ïýÒ9GU)?xm½=j£ø7j£ø7¾0<
kw<5"<(=C?jÂ«;«;ðI?òô¶: 9" W¼ñq½=ä¸ø7ä¸ø7¾0<Fî?ÍY>ï·?C]Z>Í>Ì¥W?uV\:dTZ:b-?]r½=]Îø7]Îø7¾0<{öñ>µu>Væ?^õ>>6&?\âÓ:Kæc:n?½=×ãø7×ãø7¾0<|Ç?6°[>Ü^­?Õña>iÖ=Éâ?¹«:Ì\: ÷6?£½=Pùø7Pùø7¾0<
b<'×<zJ?ÆRÄ;ú;b?¹58w9Â=è¨½=Êù7Êù7¾0<mé¯=#c=üCF?Ð<Rõ<EÓ?îÙ¶8tYT9/p\>Ãµ½=D$ù7D$ù7¾0<KíÀ=Fr=ÛK?[LÃ<0o <ÎÐ?ir89ïål>®Ý½=½9ù7½9ù7¾0<vðÀ>¶²b>²àY?·=>u
>¶Á.?m"^:ñ<6:º?¼á½=7Où77Où7¾0<;ÌF>ø=)M?sÚ®=µd=Ç-?¼ª9Ö¹:×>]ã½=°dù7°dù7¾0<f~p=¶=ºnD?¨tè;æ¿Å;ôv?òy'¸4992ç½³é½=*zù7*zù7¾0<gú^>9>jÚW?êæ=±[=ª5?q:mÓ9É"?ò½=£ù7£ù7¾0<nj<0D<0H?ð­;$Ê;áð?ûå¸\«9çTÁ¾îö½=¥ù7¥ù7¾0<Ui>^$>XQ?IÈø=
¦Æ=ÌM ?XÏ!:EèF:(AÐ>³ø½=ºù7ºù7¾0<Ý4[>v5>f:T?Ú
>¬×=·'?Ú:­[s:N?Ù
¾=Ðù7Ðù7¾0<í{=â¥#=OE?×Â0<Ðx<l?:8ìIM9Äå´=¾=åù7åù7¾0<f'[>Y¤>KM?b=
i=Ñ$?Ë):X:8Ë"?¾=ûù7ûù7¾0<
Ý>¬~g>pt?a;?ïÅ>§.F?¡¿;Å ß:i#?s¾=}ú7}ú7¾0<Y>{@>ãR?ý²ì=\=·=ñW%?9":Õ':q÷> ¾=ö%ú7ö%ú7¾0</O>Ûú=CoS?Ð>ÀQ>èê%?wÆÕ9]Ý9÷>¾=p;ú7p;ú7¾0<¼^>/>ÀèV?½>ÍÅÇ=ñö'?yW6:Ê©:Èò?V¾=éPú7éPú7¾0<êM>,ÿ=¥:N?M=Âa=üË?Aq§94VÃ9`qÛ>9Ð¾=cfú7cfú7¾0<`>å¸<>ÎsX?Á
?âÖ>T¶(?âhk:ôu\:ì­?Îï¾=Ý{ú7Ý{ú7¾0<°b>>ãO?0º=·=?ó×]:ús:§Ý>àð¾=Vú7Vú7¾0<"Âv=²J!=]ÓC?«<ðmü;dâ?³d8\ØÇ8Î²>¾T¿=Ð¦ú7Ð¦ú7¾0<>)>{M?!È=ô·=÷%?$!:­Pÿ9/!?u¿=I¼ú7I¼ú7¾0<Ð)>v&>ól?-	I?dv?ö=?ÊÍC>
>4²=?*w¿=ÃÑú7ÃÑú7¾0<
e<Ï$<÷çE?¥;ÎX;«¬?oX8TÄ%9A'>{¿=<çú7<çú7¾0<eÕ>¶@>þR?ax>zÌ=wZ(?â;:Lqu:7È?¯¿=¶üú7¶üú7¾0<>6>©S?â>üÑ=;ª'?øg:%O:§?ª¯¿=/û7/û7¾0<$h>jú>)3S?>µÖÇ=¨$?´ßU:SðA:>(
?¿¿=©'û7©'û7¾0<± >º¤A>°OT?õtÎ=MÄ=h%?': ¬W:Å?Å¿=#=û7#=û7¾0<P»>ý',>ÂR?ãÑù=è¢Ä=¤"?`G:=!:5t?GÖ¿=Rû7Rû7¾0<ét¢>t°D>ÚqS?Ï>Ýò=3À?ÆÚQ:ÔL:¾?¼ß¿=hû7hû7¾0<X}¡>è>á*?JVß=«=¶I@?HN::Ò5K?hì¿=}û7}û7¾0<\=+I<=
K?6T<À$/<_R? 59ó¨96? >Wï¿=	û7	û7¾0<F8>g'>%×Q?[>¨Æ=ü'?_:je:«´ø>ÿ¿=¨û7¨û7¾0<ûá>?#>ë°?]rX>I"¾=Ë¶?
fE:
:ÇKE?A"À=ü½û7ü½û7¾0<>x>G«S?øFý=/¼=F,?ô:Ä³Z:Lû'?41À=uÓû7uÓû7¾0<R£>ùC>Y&V?!±$>n>T#$?A:r:Op?:aõ!?î4À=ïèû7ïèû7¾0<;2>sÍ¿=ÏQ?^9>ÆN×=ùJ*?ãI:#<:M?9À=iþû7iþû7¾0<ÀÃ>Ày4>ÛU?pç;>Ëù>Ç9?K:©Þ[:í>	=À=âü7âü7¾0</>¬5>µ¿R?õî=1Ë´=Iæ(?Öð7: ê9à8I?ùAÀ=\)ü7\)ü7¾0<-Õ>r>Àä`?«Y>Øõ>·¬9?á:jYQ:Xd1?cÀ=Õ>ü7Õ>ü7¾0<¹¬>>ëÀP?
4o=BÞ<=ú"?[Xª9z[¸9åì>YqÀ=OTü7OTü7¾0<½]>=(>¨nY?ßT >a
u>'?ÜS:Uk:N?ºwÀ=Èiü7Èiü7¾0<<¿¾>2éa>'X?Ùc¡>²·n>þ-?|·:b}:ßû3?â²À=Bü7Bü7¾0<ì$>:>-:X?¯éº==pn2?Ï=:w:h#?Ç»À=»ü7»ü7¾0<!
¯>#¹P>×¯V?l²Ú=±©=¥ö$?#56:j:I'?ÛÀÀ=5ªü75ªü7¾0<ÿ
=Ñï±<KkG?L<3i$<ã?1w¸Ât#9§k¾CÆÀ=¯¿ü7¯¿ü7¾0<B2q>Z«>¿Q?ñ>ÃÐ=è¡?iÒ<:Ù:ó1)?´ÇÀ=(Õü7(Õü7¾0<?+7>°Kå=QL?l=7>=èz??±":Emö9;)?aÖÀ=¢êü7¢êü7¾0<pî<>æ=-R?ìçé>ææº>Ô0 ?Àç\:^:|Í:?ûçÀ=ý7ý7¾0<öþ}>á>§MR?ÌÛ	>õà=ãá?´:S:£ä?'íÀ=ý7ý7¾0<3>	º;>°U?ÅÇ">_ú=£p&?F3:',W:©ç?SðÀ=+ý7+ý7¾0<+9>'@>!T?=é=Çª=ä¶.?ð¢]:?':ï)?íÁ=@ý7@ý7¾0<¢b>þ1
>ÛãQ?&¾=ö¡=¨"?!'R:r)E:o?0Á=Vý7Vý7¾0<YK~>qu>ÿ·N?9yò=|È=ÝÎ?Û×9zø9_sÝ>« Á={ký7{ký7¾0<gã>ÃÈ,>ÆBO?_ö=)Å=IÍ?ëa[:{I4:ÈÁ?+Á=õý7õý7¾0<ù7>mÈ<WGj@Ây±=fz$=j?QÊD:Í9´­?Ú+Á=ný7ný7¾0<Nv?V>à?úé¥?»ô>Ì­?·J³;ýd
;«N¢?:.Á=è«ý7è«ý7¾0<Ã*>Ð½º=Ö?Ô4?k¦>÷Ô?gä};OÀ:§Ð?Ï/Á=aÁý7aÁý7¾0<c>%>!Y?IÂ
>Òz´=¦I?FÌ:¤;:X?w2Á=ÛÖý7ÛÖý7¾0</Ì>S4E>
?'ô>ÅÈ=Lía?@:z:k(]?3Á=Tìý7Tìý7¾0<çÓ¢>f-	>2ï?åcv>	Ó=Pq?qä*; ©:j?16Á=Îþ7Îþ7¾0<L2>W]ß=YL?ë=vvv=Kê ?ï±:ÄH:=3;?8JÁ=Hþ7Hþ7¾0<+³>VKJ>ô»b?@)>Îä>F`(?$|:G^9:.?ëJÁ=Á,þ7Á,þ7¾0<=¸v>5f>Kî`?²$>ÍÒ=ZH?8¤Ñ:ÜO:é?ÛMÁ=;Bþ7;Bþ7¾0<½×½>¢]>¼G[?Âs>pÝ=¸2?UÿÃ:
è:èÅ*?ç^Á=´Wþ7´Wþ7¾0<D=e'='G?BNK<.<n?:+i9KP9é?©gÁ=.mþ7.mþ7¾0<É>*z>3]?XE½=^'=­@3?ü^+:¥û9MV.?ltÁ=§þ7§þ7¾0<ÏÓ>y:>;Z?ê)Þ>ù¿ª>¥&?+ =:»¨:Ê×"?wÁ=!þ7!þ7¾0<}>}+>¯±W?J,>âÆ>ùY'?¢=+:m0A:dêâ>¿£Á=­þ7­þ7¾0<Ë­>ïN>`°V?Æõl> *>²a2?©Ë\:j.:c	"?ÌÁ=Ãþ7Ãþ7¾0<âÜ=,C)=;ìE?S'<¾<Í?÷9w9×y?ÞÁ=Øþ7Øþ7¾0<±K>_%>KäO?¼==²?w©^:>B:>º?óÞÁ=îþ7îþ7¾0< Ð¯>üD>E|d?ÕÑª>¸Îg>®¥<?:Þu:¯#?²ßÁ=ÿ7ÿ7¾0<Òû>F¶>=ÿc?°T>\ÿ=¸xU?ÔgË:4	5:÷Ð?ÔìÁ=úÿ7úÿ7¾0<É=l1+=´E?/1<c`<Û-?!T=9e.9àÙ
?P÷Á=t.ÿ7t.ÿ7¾0<æ©>×7>úU?,>ò>h¥%?öI:«:µ-?Â=íCÿ7íCÿ7¾0<(~>Þ>£ÙT?¢)>>"?êv:Q=:|³&?Â=gYÿ7gYÿ7¾0<3=û´<'_E?o=Úó<óÆ?Ý-X8jq¦8©?¦>µ'Â=ànÿ7ànÿ7¾0<ë?>|Q¡=ÈK?y0ò<£Í¾<åx"?f9§L9Ú?ù=Â=Zÿ7Zÿ7¾0<ÿ§>ñãB>?¬\?!.ø=T´=)0?ô3:÷:0w0?úPÂ=Ôÿ7Ôÿ7¾0<$ï= 1=]IT?
áæ=ö¬=¸Ü*?$ð:,m:c ?IeÂ=M¯ÿ7M¯ÿ7¾0<Ð·>÷T>¦\?m¼¦>à$u>ª.?ªû:t
:¾¬õ>8fÂ=ÇÄÿ7ÇÄÿ7¾0<Àç_<÷Ë</<C?F)<x<®L#?iöí8·9uØ>òÂ=@Úÿ7@Úÿ7¾0<÷9>Ûm(>,X?_Ä=c=9*?9B	:`9c?Â=ºïÿ7ºïÿ7¾0<ö¨>>pï=µK?X=ÁkU=%!?Ì:h#:Ipì>¦Â=88¾0<ÚÄ>Ë?$>G~P?ÞBè=QLÀ=Ë? ç9Èæ:kÒ>¦½Â=V
8V
8¾0<tÕ8>ðlè=ÅK?ÑË=|JU=Y ?W§:òü:Á?ÃëÂ=88¾0<;>Íó/>\ÝP?ñ³=rÒ=+)?j]:Ýí:ßo;?]Ã=Ð"8Ð"8¾0<ÊM=ý&=Ú×H?N:<ã<Æ}?Ã@9]¾9¶Nò>RÃ=-8-8¾0<c¸>aÎV>ö¿[?-g*>Øôø=b9/?ZÈÔ:uê»:+ð?À0Ã=J88J88¾0<Êæi<â<ÚèD?ÃO;þ8;ÂÊ?`?·tn8Î¾í;Ã=C8C8¾0<ÜIÅ<Ï{<H?î»<Ér<Y?è²·7hzh9IJ=QÃ=ÃM8ÃM8¾0<R=ã´«<»ÚG?uôß<YÆ<?ý¯9×^9uà?EyÃ=X8X8¾0<¶«>aßL>ïrV?->ö¶Ô=m¸.?
ÚX:xÉ:s}4?#Ã==c8=c8¾0<Ðï>ÝH&>RGQ?oâÕ=t©=q!?sB::ý:¾9 ?Ã=ùm8ùm8¾0<àj=ö=/E?ôjA<Óó&<dJ?8µ¥8Ö8Æ_?¡ Ã=¶x8¶x8¾0<Ê,<$<:nJ?Z½«<î¯<bÜ?9{n9Ê>¢9%¼>¦Ã=s8s8¾0<}>B>ºOQ?Åo>ö£ã=°
(?R±{:t	f:Ê?Q¨Ã=0808¾0<fâä<ø0<ÆA?@<ÝÙ;ö?êU¹6?8¬²¿MËÃ=í8í8¾0<êG$=énÒ<ÚG?ðýl<S9<¯#?í&9H1C9íÚ>(ØÃ=©£8©£8¾0<dÏ=ä ,=¶G?¹J=T#=ûß?Ð³8n!9Ö2>MÞÃ=f®8f®8¾0<Ço>=´>4(N?9¹m=9s8='ø$?¢Ç):­ÿ:oÙ?¼÷Ã=#¹8#¹8¾0<
jf>>¥R?Õo>ÊðD>Úà?í®D:%:Å?ÿ+Ä=àÃ8àÃ8¾0<¢µ>ïwI>¤Ëf?DÎ>R©+>A?4zÂ:h:L5,?©CÄ=Î8Î8¾0<T®\>¶>ÝQ?·=+H=nÎ"?´0:èG:Ò;!?OÄ=YÙ8YÙ8¾0<ñéË>£~>î(«?8{M>QKÇ=Jù?î;_:	:¯O?OÄ=ä8ä8¾0<Ó>5>ôl¾?Ó¾¸>é6>}?ÙÅ:;/:ø?è\Ä=Óî8Óî8¾0<½>²õ:>ÿT?ä°>(Ï=> ,?,Ýj:·E:y&?§}Ä=ù8ù8¾0<{­>¶X4>ßS?³=l=>(?ÉÁb:Óe$:0?ÀÄ=L8L8¾0<ÖD>¯m>6¼[?Ëî´>¬>)?²ê¹:ó¬:$º4?àÄ=	8	8¾0<ö4D>½ç=óeY?]Ëç=w¾«=YÁ,?¥1 :N:Ám?üÄ=Æ8Æ8¾0<¨Û_>½>ä¨T?Xþ­==*?ò8V:õ=:`Y?>¥Ä=$8$8¾0<Þ|>/>ÜÚL?áù>äJÜ=2ö+?¦¡:Y:*Â?1ÎÄ=?/8?/8¾0<:>/+>o°N?¿=dÕ=`@)?÷ç3:t#:#-
?+ÏÄ=ü98ü98¾0<Ú(=Ì<«@êR<Üç;Z+i?XSL98¯à¾?ÏÄ=¹D8¹D8¾0<
=K=?O1<ã<v?<­L9¶¥d9m)å>¦ÛÄ=vO8vO8¾0<T¡>ï=>Z?×Lè=¹µ=¹#?E:¬,:÷?áèÄ=3Z83Z8¾0<ú»µ<¼V_<«OP?û{=W&S=µ*?Ó«9u
 9Ö?ÊìÄ=ïd8ïd8¾0< Ö>l6><Q?°2>õ=Å!?Zºg:!D:7;?,ñÄ=¬o8¬o8¾0<ù[>6õ>Ä¡P?2Ús=@OL=Æ?²Àx:4":çKD?+Å=iz8iz8¾0<E=°2=ÈÅF?N¥`<Öp.<ÍÖ$?½J¦8³9uù>±5Å=&8&8¾0<±3©>´)L>)T?æ±>91H>Ù%?Þ¥¯::$?AIÅ=â8â8¾0<·i>
>eS?Ô>Ó×=.¾?Â¤:±ç:ÑÅ?À_Å=88¾0<Ôh>¦f4>%R?hF>Èã=YE#?ø·::Ä
?fkÅ=\¥8\¥8¾0<>5µ5>¦°R?`V<>:§>Õý(?ïUÖ9³l	:ñ¢Ç>ÆoÅ=°8°8¾0<Yj]>ÊÝ>P?øg¯=*Ï=·ë"?÷çU:ÂW<:_?Å=Öº8Öº8¾0<G>f+>¸ïW?>ý
¿=V,?sj:g5:Ôô$?±¦Å=Å8Å8¾0<]>ÞÇ$>gj?0#ò=:·´=3+?{*:¦(ì9"E?d§Å=OÐ8OÐ8¾0<¬~Ä>,K>,­w?Äur>Yä
>Î¸Z?úü:Bü9ßt¢?bÒÅ=Û8Û8¾0<î> -><ßQ?Ä>ï¹Ð=kR&?»!:ö::?éíÅ=Éå8Éå8¾0<
T>µ >áS?&p=yQN=*?¥G@:Ó@Z:Ùá>æÆ=ð8ð8¾0<:iÈ>»	M>9z?¡.>ÄÙ=IM?ÓKk:ò9:Kø!?Æ=Bû8Bû8¾0<ßw=·ö=ÖÚH?<ï1ï;Õ$?l~¸zO#9Â;Ü½_*Æ=ÿ8ÿ8¾0<)p<]d<ÂcK?úC!=Ò=RÉ?÷X$9"å8D7?Ñ+Æ=¼8¼8¾0<£@¥<4FQ<8&J?ÆÁ4<1
<ÆÝ#?àãp8z8](ö>
=Æ=y8y8¾0<E<l>nI> P?ÇµÀ=pÞ=l"?¹¦·9l:«¥¡>çCÆ=5&85&8¾0<\Vb>±>W?°«=1	=/O*?jª*:Ùíõ9§1?pvÆ=ò08ò08¾0<à§©=OM=;KS?Û<dÔ<4M:?Adn995Ð>µÆ=¯;8¯;8¾0<¿
(>=ÔÀ=´_?Á?>2ý>·?u2G:5|÷9ñN?5¥Æ=lF8lF8¾0<Ô> 4>ÊO?6Ç¶=Íö=H ?îo:äTI:(?BºÆ=)Q8)Q8¾0<gMq>®>M?90Ñ=Hz§=óà?£Mj:èjJ:Á)?ÉÄÆ=å[8å[8¾0<âo>T>bùR?}Ý>4FÐ=PÚ ?6:ý
:?ØÝÆ=¢f8¢f8¾0<DP=±Ç=dG?¸Y<E9<
4?Äÿ9|¥79*ÃA?ýÆ=_q8_q8¾0<0>%5>Ö\?Ô>~4ð=ÁS'?:u:êV1:ì0?Ç=|8|8¾0<z·=èm=ãE?ó<sU<¨?>à8Àz¶Ý"ÀW!Ç=Ø8Ø8¾0<K¾>ô[>D6]?R\(>Üþì=Ü5?Äc:¦,:ûÜ(?ÿCÇ=88¾0<èÖj<}<·NF?
EJ;H+;
O?»9&.9Ü>U]Ç=R8R8¾0<EK=#óB=$\E?Öz<L´W<ÿª?
¼O9OX9.Úõ>	oÇ=§8§8¾0<È<>úH<>PÉU?_o/>iy>Ì*?Ã~:zL:gÙ?pÈ=Ì±8Ì±8¾0<Å>ØÙ/>6ªQ?#§Â=à=HÜ0?Ú«:÷ï6:4?ÀÈ=¼8¼8¾0<úÛÐ>0õk>b?«)>kÏ=1?ü¯/:¾ 5:Oø>ô%È=EÇ8EÇ8¾0<ìøÏ>88k>yXb?@>ì»=+$/?Ý÷{:Re%:ÿB?)2È=Ò8Ò8¾0<
~>¬M>;E[?jÆ>n>ú"?õßÍ:E{²::¥?}4È=¿Ü8¿Ü8¾0<¤ñp>z>:R?/m>³6>5B&?ò©©:(¸: ?K=È={ç8{ç8¾0<²æ\>Ç>u?P?Õ.±=Ú=Â?ØQ:ÔâN:Ô?ë|È=8ò88ò8¾0<§6Â<et<Î²K?"Ð¿;É;§×?ÏN¸Ë8¥¾;¤È=õü8õü8¾0<;½k<N;<5Q?±O<k<æÐ(?5å8ØPÓ8t?¬È=²8²8¾0<æ>­Ù¶=ÝJ?ë=Éb[=ì)?îë9~H:_5È>d°È=o8o8¾0<ïù=à+?=ÌÕH?J<åâ<(?Î&8 Ö¶¦YÝÀÖ³È=+8+8¾0<$;=ë¡J=³`E?1<< ?¬48¨A9´Ûî=ûµÈ=è'8è'8¾0<ãö>#*&>SS?=>¬ê=9!?ô:'V:?þ¿È=¥28¥28¾0<ô=ðû-=
H?<Î®ð;´þ?&w7eÃ8éO>ùÈ=b=8b=8¾0<ÿ<ü¬E<»H?½Ëá;¾°;s#?Êz¸ÄÙ99X;,¾)É=H8H8¾0<¬7>é6>ø£S?G·>u ä=(¤'?mIZ:L¬]:äü>ØÉ=ÛR8ÛR8¾0<æºc>xÝ
>yM?£=¯=Ä?ß¿?:
º*:òÂ?¬É=]8]8¾0<?j>M>HïU?óu«=Î¸=áç"?Ð:	UB:¢Ï>`É=Uh8Uh8¾0<Ðav>a±>SæO?ñË=±¡=µ ?5öa:rB:$¿?î"É=s8s8¾0<@>&>´²P?©®>",Ô=ê$?P:o-:!à>&É=Î}8Î}8¾0<>97>
ïV?©G>åé=òT.?NH±:¹:ß?2É=88¾0<Dv=Á~9=*ÀH?8J<Ü
'<q×?`âØ8¨x	9ñÉ>1fÉ=H8H8¾0<£Oò>¿[>}$?g³>ò×=W?Ê.:§$:ìÐ?ËfÉ=88¾0<Nñ>ÒV>È?÷Â!?Æ>]P?{:êP0:ÿg?ÕoÉ=Á¨8Á¨8¾0<}>ï§><qQ?dÓ=¡×¤=}Ø#?o4:Ðý9f¥?§sÉ=~³8~³8¾0<S>~¥>cR?OÔÇ=ý+¤=Í?XÄ$:£.:Xñ>=yÉ=;¾8;¾8¾0<
>ä/>ÚT?+Û=á°=\Ú?}Æ:ÂY:¹9?
¦É=øÈ8øÈ8¾0<=H3¥<6ae?o|<<
<VÕc?\àM9*§h9Oâ>·É=µÓ8µÓ8¾0<õ°>ðO>åÛY?HÛ=_¸=M 0? °v:¢pg:$o?lÄÉ=qÞ8qÞ8¾0<ï=+$0=îE?7Ê$<Yt
<©?u¼C9à9}7?(ÐÉ=.é8.é8¾0<¥!=6×Í<=H?ÿë¤<ÃË<ç#?¯39ÌO9Ux>0Ê=ëó8ëó8¾0<md>t¶)>ÈT^?gæ=i¥=?2?:3`:Õ%:£ÑZ?(Ê=¨þ8¨þ8¾0<·>&Í!>Óy[?m>úêÞ=N)?qù9óä:äàõ>!:Ê=d	8d	8¾0<'<Ä­!<ßN?Âï;W%¥;ÎÔ9?²áÞ7Dz9í9d=?;Ê=!8!8¾0<$?>(#>SO?Ä=QL¡=ô?¼: Üä9d(?DGÊ=Þ8Þ8¾0<Ù¨>NI>{¹V?q9Ô=Õ=ûa+?úV*:¼@=:jæ>JÊ=)8)8¾0<Ð¯>.ZS>ôóT?)>ï>vy'?«+s:ÿ^:$?fÊ=X48X48¾0<1]>¹4>[TO?Èò1>Â	>%?³0: n!:?®Ê=?8?8¾0<ý=>4Â3>cW?á8>Ôû>
"?/h:NÒ:Ø»F?ëÊ=ÑI8ÑI8¾0<üU=÷	C=+J?=~aU=m!?÷R]9ª9Õ>yÊ=T8T8¾0<²=
J*=°|G?\	d<fz6<õ?ìc9­/9^8&?½Ê=K_8K_8¾0<4>--!>OûQ?§¨q=h¥<=Zø#?üÊ9Ô]9SU"?cÊÊ=j8j8¾0<UÌ>w­>o¢T?È!m>°Ë+>"®0?§¬}:ê6:Ë1?ÄÐÊ=Ät8Ät8¾0<N:<¿_)<ÕD?®þ©;ò;Û?pV¸5d8º²¾TñÊ=88¾0<^¡>¿
F>ÆP?©Ò
>£=ã=Å?É(W:E>_:Üºö>ÞôÊ=>8>8¾0<:?0>ØÚ=káN?D@À=L¤=\%?Y#:¿9ÌSZ?¶ùÊ=û8û8¾0<Mâ<ìO<?F?
±<y<:»?\«9V¯c9«@?¾/Ë=·8·8¾0<D¦>ïJ>õfR?	Oà=~F¯=ÝÎ#?ñF:üc:½B+? EË=tª8tª8¾0< 9>ðÂ1>XX?~|=Á@=õ/?¨Cÿ9VÉý9Ï¾?ÎyË=1µ81µ8¾0<O>¼$>êg?«	>FÄÃ=X4?¥Y:Q6L:Ýv7?ðË=î¿8î¿8¾0<Äuª>µK>Ô7V?kÙ=(¤=Ä)?8]:@ûQ:ìÙ?öË=ªÊ8ªÊ8¾0<^l=Ôv=êI?¤
i<EY;<ç9?	9PxÄ8o©?ý¨Ë=gÕ8gÕ8¾0<ÑFc>y>`[P?=he=s ?!:¹r9:ß>­Ë=$à8$à8¾0<¾"Ø=¸a=´ëG?*=Ü<yA?Ð¡8×,9n>è¿Ë=áê8áê8¾0<ôø{>³Ý>²BP?Ç­h=q5=ì|$?Ô|G:Åg:8"?òÈË=õ8õ8¾0<Q·>àX>3cX? SB>É>Ûi+?~=X:ý8:SX?'7Ì=Z8Z8¾0<­ú_>

>÷IK?	¬=Õ7=/?æñá9ñ£9æB?ô=Ì=88¾0<ÜT>Ö>zS?±ä=îaQ=î/?m%:";:7?êAÌ=Ô8Ô8¾0<À@c>Û
>[M?_Á=Y×=¨?ÆT:	ÑO:jå?ñsÌ= 8 8¾0<¤O>R>N?9èÛ=4²=¦?~ü>:@:0þ>WwÌ=M+8M+8¾0<D7>4ä=ºM?O~d=I.=¾(?Nâ9¨':Ç>"Ì=
68
68¾0<J6T>Lt>ýÓQ? ÌÎ=.Ç=U«%?¡:Ä u:¾ì?¾Ì=Ç@8Ç@8¾0<Á³´>$T>4Z?x\ï=(«=K3?k¥:j:æO%?ÀÌ=K8K8¾0<¤³~=/&=í-D?ì°-<ß<Âh?DT@¸èoº8¾	ÔÌ=AV8AV8¾0<`9=Ì¾F=3§F?¤>f<$DC<Ðí?Ø$q8¦89>'>õìÌ=ý`8ý`8¾0<O?L>?Õ?ÐZ>|É>L?H:.K:·4?xíÌ=ºk8ºk8¾0<Ìñ>ïã1>×û­?û/±>>¸f?DQ;Gf:ÝQ?'Í=wv8wv8¾0<ê4>Ù=$çT?ö®ã=S¬=¡)?y<ó9ä¥Ú9ód?WÍ=4848¾0<^ô|=è"=ÎÀF?Î(<ÿE<©?Äñ29òH9øã>)Í=ñ8ñ8¾0<óI~>-
>@O?Ì©®=G=!¿'?ÛZ:-%:þ)?±GÍ=­8­8¾0<\8©>D>Y\?7>ûB>>qî,?­:V::¥å<?ðqÍ=j¡8j¡8¾0<¨>T¹I>ÌßU?\9>)æ>	Ë%?s:ñÀj:=ï?Ý¬Í='¬8'¬8¾0<ý?>xÞ!>>O?N`=ÿa=^Ï ?ç©l9C 9uÑ>Å½Í=ä¶8ä¶8¾0<e=cwL=¤QF?ÕI6<þø<?­Ç9h÷9 Zô>DÁÍ= Á8 Á8¾0<w	>üq,>§ÛR?èUí=Ôµ=­'?ú:ßFä9½W ?WäÍ=]Ì8]Ì8¾0<Ã>¡0>¸Í[?ö>½0Ç=Ü)?F¯:Í×:J?(èÍ=×8×8¾0<¨aI>7Kù=}ÌN?Ï=&©=Îa?Ù(:Èô9þ?"Î=×á8×á8¾0<õJW>f¹>/¡O?'g=ÙQ=} ?H:c	H:¨>Ò.Î=ì8ì8¾0<ñ·=¦A=§H?"ó<y]<W?^ç9á~Å8Ö¤¶?E4Î=P÷8P÷8¾0<±ø=9Ç=]Ïd?|.¬>µ>I&?VP¨:5¶:Ý¿?5Î=
8
8¾0<Çä>Ã(>­?ª>7©§=KýX?á2:5:!ü>ó5Î=Ê8Ê8¾0<øâ>m>R¾? °;>&®§=HF?sÄ :ÍÇA:cT?¯?Î=88¾0<ýQ>à+>Ñ|N?M=fÛr=á$?J¼9ë9¬VÌ>¾gÎ=C"8C"8¾0<`>°2>{ÑW?>Æ='A*?õ::?:xw4?FÎ=-8-8¾0<D´>*W>L#V?½Ãã=é4¥=x0?ðB':ûý:íÛ?Î=½78½78¾0<d ®>O>åÃV?Ö¤Ä>(>àR(?
:ý":hÏ>kÎ=zB8zB8¾0<köZ>/ý	>¦K?Kc=«â6=Ñã?·ÂL:èä;:q}?¾¥Î=7M87M8Ãdª<eGÍ=:q=;Y?()>>XÜ%?î:$Ó:X?ÆÎ=óW8óW8Ãdª<'~¤>´ID>XV?X'Þ=¹Ç¦=x*?ÜX:§áR:tq?¦çÎ=°b8°b8Ãdª<$N>Ï ü=ïäP?'÷F>F>?'?ji·:Ò·:¤7?ýÎ=mm8mm8Ãdª<ÒUÚ=é=w.K?D"=G¿=¦?Va91î`9.ñ?:Ï=*x8*x8Ãdª<(¤>º@>!¥Z?ZNü=P`²=
5?î{:îp]:°a?¼Ï=æ8æ8Ãdª<?~>Í>d O?¦Ã=2£=µ?¥B:'>:r!?	!Ï=£8£8Ãdª< >I;/>ÔQ?Q4>åëß=>*?R«N:x%:lÞ?£.Ï=`8`8Ãdª<x
Å>j>	´?Áäq>½õÌ=Æ?ñÝG:õö):ó?/Ï=£8£8Ãdª<
ê>A4A>Ç?xé/?s%É>Yâ_?M¸:g:q ?ÂÏ=Ú­8Ú­8Ãdª<ûÕ>~<>±c?r>Aº¿=¿+?í1:S¥1:fÛÿ>:Ï=¸8¸8Ãdª<òú?)ó>þ[@é>6h¿=å·?G :¤:/É?Ï=SÃ8SÃ8Ãdª<Ó>hÑ>'¦½?S¾>%`2>8R?«¸å:a:þÔ]?vÏ=Î8Î8Ãdª<0>Ù=ü3P?Á>¹]â=ën#?6r:5J:¾R?Ï=ÍØ8ÍØ8Ãdª<Æ×§=:Y=7qE?ªÄg<?<QD?×9=b9¨±>ëÏ=ã8ã8Ãdª<Ci>¹´>UN?Çù=¬Í=×È?
r:åü8: ùÀ>ã©Ï=Fî8Fî8Ãdª<R>§ê'>²Q?ñp´=Ç=è£ ?%64: D:?êªÏ=ù8ù8Ãdª<@{>+>ºÂV?íÄ=¡=+?
:%h:ÑØ?O¬Ï=À8À8Ãdª<§o<>£è=½[O?|Óo=í,;=Q$?TW¼9^»Þ9õxØ>ÑÏ=}8}8Ãdª<Ktª>ÁDH>ãY?Ø{>A
À=-î1?"i:Ø±:çP?JÜÏ=9898Ãdª<63> E">Íi?qÛ>¥>»*?Tbø:r<Ö:g?ÀÐ=ö#8ö#8Ãdª<¸r>Ö>ÀYc?§!9?)"ü>tø;?ÛH:l§':Y?²%Ð=³.8³.8Ãdª<j>Ú;>^¦V?ÞÎï=¹v³=,
+?'n:§7:¡N&?ð:Ð=p98p98Ãdª<ã²>Y0>t&O?A\>aÓ=Øø"?>N:Î/#:"?êJÐ=,D8,D8Ãdª<­k>)¤>·ØP?ÌÂÊ=Ä£§=Ñ?åþ9ÇÚ9íð?ÁMÐ=éN8éN8Ãdª<öùf>¼>à)M?eg¥=/À=Êõ?ª3
:¾Jí9ý?eÐ=¦Y8¦Y8Ãdª<%Ç}=à"=:ËG?\¡!<-Z	<ÿ?©OÝ8Ð|A9h>ü|Ð=cd8cd8Ãdª<´{>T2>üðP?-6>ÆlÓ=ù"?d:ÛÒ8:cU?áÐ= o8 o8Ãdª<8N>åÛB>|JQ?ãÞÿ=¦yÊ=^Á!?N©c:?5p:å ò>U«Ð=Üy8Üy8Ãdª<Q>ÀW?><zO?ÔÆ
>3Ý=À ?h÷g:i:¹5þ>±ßÐ=88Ãdª<K. > <>0ùY?à§>ê1a>o|?¤q:AÞS:S]3?ºÑ=V8V8Ãdª<+>ÌÃ">J|T?%>@o÷=$W+?Q:y9r:ú	?µÑ=88Ãdª<¬>K%J>SyZ?yN>×m>µV3?íÒ:¯¥:]×"?¼Ñ=Ï¤8Ï¤8Ãdª<A{¦>ÇK>?aQ?+Ì¿=}L=o$?ÿv:Ã;:óÄ'?w#Ñ=¯8¯8Ãdª<MÎ>c?><ÁU?w*>ñûì=Át%?(:|,h:b?9.Ñ=Iº8Iº8Ãdª<>ë =>º[S?<K«>è_>Óä&?]µ:/x:T?úCÑ=Å8Å8Ãdª<t£>åÁF>6R?;7Ù=LH¢=T+?À>F:Ì·K:dù>BWÑ=ÃÏ8ÃÏ8Ãdª<%Ù>->9M_?\DÁ=Ðp=Ææ.?Áv:ÝÊO:?"Ñ=Ú8Ú8Ãdª<4É<üY<àcE?å¯<'AÊ;$â"?u»92ÝJ9N¤6?ÚÑ=<å8<å8Ãdª<
H>7Ç8>BúR?g¢=+y=á&?¦õ9Ã3ì9óÒ?$ÅÑ=ùï8ùï8Ãdª<Ê°>¯Y>W½O?jG
>sÚ=d"?{	::Ñ3:bp1?ÈýÑ=¶ú8¶ú8Ãdª<9C¨>ÿÇF>V²X?ñù>iê=9*?ÆÒ0:<¾8:õ>Ò=r8r8Ãdª<#>x.>ûS?4÷>r+Ù=K>-?
T:,:êµ?X~Ò=/8/8Ãdª<.i)>ýÚÍ=­R?_]2=Ù=y ?_S:n|:è>¹Ò=ì8ì8Ãdª<ÕÞ>¼->«X?×j>->W4-?ìÛ:º{:¼-?¤Ò=©%8©%8Ãdª<Ö(>Ë
">ÞZR?Jn¦=y=î%?ÍO9:¥[:éû×>ß¨Ò=f08f08Ãdª<-¯>C10>S8R?/]>¡­$>ë+?Ü¡h:CO:ÝÃ?®Ò=";8";8Ãdª<`=ö=ID?W0!<"
<\y?ût9øÂ8îH@+ÄÒ=ßE8ßE8Ãdª<Öü§>3M>ÀEQ?×©==%e&?Ø*:?C:~íÞ>½ìÒ=P8P8Ãdª<=:>Yéé=ò5L?ärM=þM.=ßÞ?°`%:`»!:¨â?Ó=Y[8Y[8Ãdª<OÈ¬>·O>yòT?çG'>}W÷=ö"-?ÿB:Ñ :j|&?ôÓ=f8f8Ãdª<æ×v>g>©bP?ë$´=Qd=ú#?»Ì:äbë9ë"?æÓ=Òp8Òp8Ãdª<À>Gz0>O?nÓ=³½¢=Áþ%?!:_:ªt?RÓ={8{8Ãdª<¥>]+>	~W?ï4">¼ë=?0?*:5:çQ.:g?9;Ó=L8L8Ãdª<_Q>I7>[W?©Ñü=/µ=2?
<:Í8:]Æ3?ÞuÓ=	8	8Ãdª<y¦±>ÁO>¯çZ?V>!kB>»ã0?g½:ÞÍ:YU.?!yÓ=Å8Å8Ãdª<xãy>×:>0¼L?ª=m=Äù?¯ûb:re:þL?+Ó=¦8¦8Ãdª<°}§<(X<?]F?2kú;p4½;i)?Ö 9Ðÿ¶KÇ ÁÓ=?±8?±8Ãdª<­=$)=8hD?£(<8Þ<íS?{x9¢kø84?¡±Ó=ü»8ü»8Ãdª<> 
$>QÚR?óûî=03¿=Lý?Mè%:a
:¬1?ÁÓ=¸Æ8¸Æ8Ãdª<¡é©=,C=)Þ^?ú÷Ì<P«^<a¦k?2(£9ú9n?°ÈÓ=uÑ8uÑ8Ãdª<èÒ>?Ê0>Ú(S?§:£=(¯x=ï(?:è<:mF::Ï?îÔ=2Ü82Ü8Ãdª<£>t>Ë¨>H$N? ó¢=4B=ú?[I: ^:kRè>ìwÔ=ïæ8ïæ8Ãdª<Ëf>Ë>;^W?»¤>ýú}>×
&?÷:Æ^:ô?öÔ=¬ñ8¬ñ8Ãdª<²P>¶÷=x~W?re>ÐíÃ=)?¾ :ÐT::r?øÔ=hü8hü8Ãdª<)Õy>´ì>Q?6>Z×Ö=á%?Qq:YM:±G?;ûÔ=%	8%	8Ãdª<7>C5#>4R?{Ô=¯=i?µA:~M0:6£?¨Õ=â	8â	8Ãdª<Á¹?öÿ1>µÝ?/>n
->Xk?x'´:´ûh:¯óE?Õ=	8	8Ãdª<~!?þåf>µ³?	Õô>Ç¤y>å{?s; Þu:(Ð ?Õ=\'	8\'	8Ãdª<<>èÍ=Bj?l®>!w>Ó®4?(§þ:qn·:ò²1?;Õ=2	82	8Ãdª<ú>
/>,Y?n­³=k¿=ÍÚ3?\~':§:²l?Õ=Õ<	8Õ<	8Ãdª<º~=i^#=§G?3YG<»ï3<Ï
?A8Ë19&Q>Ç"Õ=G	8G	8Ãdª<0[>¢g3>ïùW?¨..>ÃF>ÂÕ)?!ðr:áFW:dr?B>Õ=OR	8OR	8Ãdª<Ñ¸>JÞ>WO?¿x=³D=\l!?*Z:÷qú9z?óIÕ=]	8]	8Ãdª<DÈ£>AÌE>®ùS?Q>M4ì=µö ?ä4:D]:úl*?3tÕ=Èg	8Èg	8Ãdª<Qµk>ºÆ>*L?øØ=jtµ=X
?=:É4X:«5?cÕ=r	8r	8Ãdª<Líü>Ü>Æl?Íæ?ØÀ>$³=?K;
qÅ:èæ5?¾Õ=B}	8B}	8Ãdª<ÒÆ>%æ*>CaQ?úf)>>Ã>$? Ì:mF:S%8?6Õ=ÿ	8ÿ	8Ãdª<Xu>C>
sQ?'ÿ>MrÎ=®#?»Ï_:¤Û6:Ôª?<ûÕ=»	8»	8Ãdª<Ô>ÿ/q> a?QòO>ò>`6?¢9Ã:04:	ô?~üÕ=x	8x	8Ãdª<§ß>
ô)>b·X?J×0>Ô>Ãø&?Ø)I:4-:¨Ç?ëÖ=5¨	85¨	8Ãdª<njp>>[O?2jm=X.=ù.?Þh:(þ9lx?²*Ö=ò²	8ò²	8Ãdª<ÀÍf>x>ä'R?w(>m;>ã%?6 :õx:t,?a2Ö=®½	8®½	8Ãdª</{Y>^Âú=Å^?ÛÀW>
+!>Z+?$Su:ôJ:»¸?åRÖ=kÈ	8kÈ	8Ãdª<ÿð·>ù>sg¢?×ÈÃ=Èö{=°ëF?¨Ý/:OU:V&?PSÖ=(Ó	8(Ó	8Ãdª<Ä´>¼Xø=«Vº?Ní>tC=N?y$ª:þ:nB?LgÖ=åÝ	8åÝ	8Ãdª<¼h>D>z¾P?¸=´=læ?üÚc:-ï%:ìÃ/?ÆoÖ=¢è	8¢è	8Ãdª<(e>Ã°
>°éN?¡=Ø!}=Ø"?Õç9¡¥ï9Ú¦÷>ÓÖ=^ó	8^ó	8Ãdª<) K>Ù{ü=WôM?Èñ=s+R=Î&?m¤õ9Øýó9±Ý?ùÖ=þ	8þ	8Ãdª<ÒC>\uí=%åR?h+«=éÝ=ûª#?dÀ:$:kõÚ>GÖ=Ø
8Ø
8Ãdª<­p>+>2>Q?®>ÉJä=
|$?ýur:4':Y¸9?Y¸Ö=
8
8Ãdª<Xä«>ÈÕN>9ÀT?)VÎ=ÊP£=Ó·!?ñ[:oÕ:ù¡8?î¹Ö=Q
8Q
8Ãdª<ë>_'>oóR?>ù=Ì}"?t~:/5f:*{
?èºÖ=)
8)
8Ãdª<³»>Y	8>?«¥>¦!>}ªn?hYô:é:Eö]?ÐÖ=Ë3
8Ë3
8Ãdª<Ï b>Í>W? ].><o>Ñì?)7|:¹uW:ñÕ?¿ÙÖ=>
8>
8Ãdª<ùG>Q®ù=ÖL?¬>D¼ó=õ%?)­:
:4,?Ø×=EI
8EI
8Ãdª<q:>©*2>skV?ø¿=Ê}=>+?ãI?:é
:Ð,?JA×=T
8T
8Ãdª<ï>T,>tÃQ?wÚ=uÉ¨=¸%?ð:ýOç9?àB×=¾^
8¾^
8Ãdª<ºc>4ã>½åN?µº=WÊ=Ï"?â :LÉ9ÆK?¿{×={i
8{i
8Ãdª<xv¬>P>¶S?VG2>t 	>¶i&? õt:ÊÞI:R?×=8t
88t
8Ãdª<>uÚ(>§¶O?9>XZî=Nk"?5|p:ä:/sT?Ä¥×=ô~
8ô~
8Ãdª<­>:õ;>lN?8>=ðÖ=ÒÜ?	E:`!n:·ÒÓ>ê­×=±
8±
8Ãdª<zK>ª 5>QÖS?DÑ=N=È=?Ñ­:jG:Y2?b°×=n
8n
8Ãdª<T6>!#=>ÿÉT?	¯=©=@.?ì:s:oý>çÃ×=+
8+
8Ãdª< ¿>¿4i>Ô7R?æ¶>>·*?¸Ì2:w?:ä ?3Ò×=è©
8è©
8Ãdª<1]>´d	>@kN?o­=f=?>·D:ö¨$:;ë?ç!Ø=¤´
8¤´
8Ãdª<ça?NI2>æW¸?`aÒ>{>E>S?6;Þ:èa:ÈÕ{?R$Ø=a¿
8a¿
8Ãdª<P>´§=7ùI?u8=(Ò=Ú?Sa:½Ñ;:W?­)Ø=Ê
8Ê
8Ãdª<Â:>ýk;>÷}Y?}i>Ï=_ö9?9¶:ñ&:»?E`Ø=ÛÔ
8ÛÔ
8Ãdª<I¸>¹ÄW>-¦Z?TA>«>`\'?Õí:â3:PTJ?#fØ=ß
8ß
8Ãdª<£\>ê`>\O?­ß»=ÎÑ=V?Þ?:u^4:ì(?Ø=Tê
8Tê
8Ãdª<IÔ>74>.6°?eÙ>qÖC>F?y(Ô:¦¾::Fk?ñØ=õ
8õ
8Ãdª<ª*>ØzÔ=kM?_o=Üð4=n)?Áäm:¢ð9p}?ÓØ=Îÿ
8Îÿ
8Ãdª<>µó>ùX?YuO>Ô>Úê9?\ì¦:0ª~:hÌ'?5£Ø=
8
8Ãdª<|YO>ÐÉþ=ëUP?yç>6rÉ= '?lá:y[Y:i´1?$·Ø=G8G8Ãdª<nyO>]-ù=¿'U?«>½»á=(?¾:ç°p:ED?B¸Ø= 8 8Ãdª<&>?¶->kõR?°0>M"
>>? ?Khp:ìOE:æô?Ú¿Ø=Á*8Á*8Ãdª<=Í<þö<«óH?4P=Û|2=iO?j¸C95O9ºY"?OéØ=~58~58Ãdª<Æ2>#>pP?Y( =épz=k¶#?i_3:éÁÏ9-]?øØ=:@8:@8Ãdª<.z=aª5=KõE?åE+<êf	<§?YH9
9²8?ÛÙ=÷J8÷J8Ãdª<2Bñ=Tá=H¬L?µã=¥³=ºÛ!?U+o:z:HÎô>Ù=´U8´U8Ãdª<¸´r>µ>1RR?xûl>búC>È?	Ä:æÀ:b
?~6Ù=q`8q`8Ãdª<dº=¤¹i=(L?ÆM<®ûf<
!?æÍç8þO8·Æ?RSÙ=.k8.k8Ãdª<ã=³à+=f"F?hF<'ò;í	"?EB8xPþ8*C>ûWÙ=êu8êu8Ãdª<1=cR<=°ñE?»¡=<Kü<Åë"?8êÓì8át¬>Á{Ù=§8§8Ãdª<Ç=¥>Ô_B>g¡Y?Ë=s=£ð2?òò½:rm¤:Þ?Ù=d8d8Ãdª<&3í>ìâ*>Ì«±?Ù2>i=??hA:@-,:®?ôÙ=!8!8Ãdª<¸ ä>w>å_Â?ô4>²=sm?ä¦:N:óÜN?Ù=Ý 8Ý 8Ãdª<{é>O.>qùZ?qY=>µÒ>%?F:i:Ðíø>¬Ù=«8«8Ãdª<xö>i¾)>êS?ý{ø=ÕXÀ=}[%?¿n:ô8:ø*%?àËÙ=W¶8W¶8Ãdª<®C>êæñ=O?]v>éNô=:ó#?Je`:åÔt:¿¡ê>ÔÙ=Á8Á8Ãdª<«µ´>L(Y>kU?!$$>®=á=n:?"ä:lt:Ê?íàÙ=ÑË8ÑË8Ãdª<M>Ûõ8>XX?Ñ=hª=!g0?>¶Z:q¸7:ÿ`?Ú=Ö8Ö8Ãdª<7Üb>d>FçT?æ¯>Ct>A1!?¤é.:(?!:&Ù
?¡Ú=Já8Já8Ãdª<7«s=ýÇ=mnD?Ö<iÙ;Ë?|+&9ÞÉ9£>r%Ú=ì8ì8Ãdª<q¡}>?>=U?´½>?Ô=ùí$?Ù:Kgn:Ø#?~4Ú=Äö8Äö8Ãdª<·>AÌ0>ÝpT?»:À=ó=_Ð/?üU:Ñ:À-?£:Ú=88Ãdª<{¡³>NT>^X?#aa>;ñ+>ÐÇ'?À:¥w:§Ëþ>F@Ú==8=8Ãdª<D>77%>(P?NÊ>|¨È=4÷+?l¤:ï:³?uÚ=ú8ú8Ãdª<é>>>>ÊO?çê=c¸=áß"?þÁ:§7U:¢þ?«Ú=·!8·!8Ãdª<¾
?Å:!>ûÛ?<}6>P=?ä:{½9ÎF?Ú=t,8t,8Ãdª<(Ï?.u>v?j½>RD>þv?N;9ò:Èfg?Ú=078078Ãdª<>Û½=xKS?­Wß=kÆ©=õb(?%I(:N¢ã9A=?È¼Ú=íA8íA8Ãdª<8h3>¯Ü=ê8P?ñ»=Þ=Ó2?f%:)®:vãñ>æÚ=ªL8ªL8Ãdª<|JU> >5P?öÊ=¤=¨¤?/ü-:ýo:ã?ÂêÚ=gW8gW8Ãdª<ßW>2]>É0O?8x°=B=.è?¥ì]:@0J:~?àëÚ=#b8#b8Ãdª<­!®>±¢Q>Ë¤T?sd>§á">§3?D:¥´6:U"C?ÝÛ=àl8àl8Ãdª<Ì9=>#ê=¸äN?.TÚ=çvª=Üð#?Rg:ái:z.?µÛ=w8w8Ãdª<¨ù>6>KV?Â[>I÷*>·$?0úÎ:ãÏ:u!+?{
Û=Z8Z8Ãdª<½¸?>Ûxä=TÒV?5S³>rß>4½0?¶l:C2:0*?èÛ=88Ãdª<Õs>kX->£ÎV?v,>/	>Ò ?4:(¿ã9+^J?ÑÛ=Ó8Ó8Ãdª<\·X>`>¸Q?év>Ì¿Ì=ÿ#?| x:ÏV:/Ú?Û=¢8¢8Ãdª<^Ø>Zl>ÚZj?ï/>w;:>qB?P)³:rÓ¦:ív	?ø+Û=M­8M­8Ãdª<º<§m<BzI?Ú2Ü<¶9³<.C?Ú.ê9pÅ£9D7?x5Û=
¸8
¸8Ãdª<ap>Ð>8O?Äý]=à)=Ü'?¡R:r¼':ë@ ?¨DÛ=ÇÂ8ÇÂ8Ãdª<1¦>»cD>ìY?38	>õ¾Õ=xX$?ÅD¼:	ô:Õ?&?,XÛ=Í8Í8Ãdª<g_^>x>P?ÜÝö=uÆ=8?X1?:;Þ:ï$!?pÛ=@Ø8@Ø8Ãdª<Pòk>e
>ÑSU?n>>÷PÚ=?ÅmI:c!:'?ÀuÛ=ýâ8ýâ8Ãdª<¡±<a<JúH?üjI<G'<¸?¸òï(9-È½Û=ºí8ºí8Ãdª<>î=>Ì¶U?FÀ=¥=T+?âC:25:Íp
?§Û=vø8vø8Ãdª<®|>w»> Q?uÀ=VÆ=ò ?6A:Ü:x?? Û=3
83
8Ãdª<hv>Û(>«ãN?§R=õvf=?"è:?:<>0?}¿Û=ð

8ð

8Ãdª<²ºÜ=6ç=8gK?ç«< ù<z?ð09"]9Ì>PÇÛ=­
8­
8Ãdª<µ^>V>ÞzP?/¦=[=ÒÌ?òy:®.3:sã1?$Ü=j#
8j#
8Ãdª<ÀÍ=Þº<xD?Ðç;ó×Ñ;ßf
?ÖÓ86
9%	>4Ü=&.
8&.
8Ãdª<3½h>ÖÎ>Ë'O?µ<§=$=Â%?8c:»:§	?qPÜ=ã8
8ã8
8Ãdª<3j·>*kN>xc?50>/bþ=»S1?ÌÁM:IÒO:þtý>ÙwÜ= C
8 C
8Ãdª<C%´<ý¢@<ufo?fw<2z;ªd?Ó;9ð3w8«Á?yÜ=]N
8]N
8Ãdª<RC>Ü²õ=KK?x=~÷<çh!?ä9ÅXö9Ã	í>%¢Ü=Y
8Y
8Ãdª<é¦¡=L=zÊJ?o<öA<?¸7û±ý8³}=¸»Ü=Öc
8Öc
8Ãdª<òÿÀ>£_>0ø\?ª>zÜ='l2?×Þr:á:íX?ÁÜ=n
8n
8Ãdª<<£>½u>>[?`ß=å=ÇÐ2?û¢:_:Òe?<ïÜ=Py
8Py
8Ãdª<ã>²>åX?>O±Ì=)/?m±:éD:Q2?{(Ý=

8

8Ãdª<pÌ=¨B=Â¢G?Ç"<e_1<Òµ>?ðÛ¸¥Ä7R©¿=Ý=É
8É
8Ãdª<î>s%>P?Û=]gµ=	?ùe:PF:&[S?¨SÝ=
8
8Ãdª<¯ëü>Ào>?ª1>zEþ=Oß2?¥È:­´:³
?-TÝ=C¤
8C¤
8Ãdª<Î>A>µ?[kd>þ=æ¿e?±;ê¸¹:¢d@?ÚWÝ=¯
8¯
8Ãdª<e
ê>§&ø=tñ?ù÷w>ÑÖ=1ö?Õ²:\':4?:XÝ=¼¹
8¼¹
8Ãdª<|ô>m»F>Dx?0i§>H>´­?1^:;TzÐ:¥Ùd?ÝpÝ=yÄ
8yÄ
8Ãdª<{8¦>³DE>gµW?%±=ò=ÉS%?
,9:üI¶9@?÷Ý=6Ï
86Ï
8Ãdª<ï1^=3a= ÁG?CF<)&<»?­8Èg9Ô?>ÿªÝ=óÙ
8óÙ
8Ãdª<h:>M.6>éU?6ùD>*Â>	='?»cP:¿^:ªÊ,?ð³Ý=°ä
8°ä
8Ãdª<-¥k>>^?iº=4P=Çk%?w©`:{@:$\?´Ý=lï
8lï
8Ãdª<[>Çò=°Ìg?ó§=x£A=±	^?´å:E®:«D?W×Ý=)ú
8)ú
8Ãdª<=\>t>úQ?§éø=²YÀ=¹£%?ìÙ::¥?åâÝ=æ8æ8Ãdª<¸T|>>¯Q?b:=Ñr=?:ôY:=-?üñÝ=£8£8Ãdª<0y§>o?@>_?:X>@Iø=Üñ^?G:.«/:ãO??*Þ=_8_8Ãdª<*>ß>EY?J^>2o">ô*/?²:ò²:Û®?vÞ=%8%8Ãdª<³;Q>Î>vAP?î=`q=Ã+#?4øL:sp!:"?q*Þ=Ù/8Ù/8Ãdª<ÅÑV>ÁÂ>¶O?·T=Û}=Ëª?g:ÍF:é/?hCÞ=:8:8Ãdª<¾î>rÁ>Þ£\? «=m/=är'?ÆWD:Â:!å&?}]Þ=SE8SE8Ãdª<k©>Ç«@>þJa?õ
>Ë§´=×à6?b)7:þ2:Lû?;Þ=P8P8Ãdª<f¬½>>ñP>0dh?ä>®D>1?·»:áä:º,6?%¯Þ=ÌZ8ÌZ8Ãdª<Aí>ì">×oR?Ýã	>ð>Õ=7%?¼fU:gf:í>ÉÞ=e8e8Ãdª<MÂ>ò+>ä
S?s>>6y>ôo(?
*2:2 H:ÆVã>'ÓÞ=Fp8Fp8Ãdª<
g=æ==]úH?Ç=ÖUî<d$?¢i­8Ô;9Yl>ÕÞ={8{8Ãdª<mMu>>N?þ|Ð=h.¬=ý?Þa:1.:ïÀ%?ãÞ=¿8¿8Ãdª<6=UÑ3=:E?k49<ÁÞ<é?W8²9ÃxN>ûÞ=|8|8Ãdª<-Ý>×G->¡N?;2±=P[=í6?K:~:Jê>&ß=9898Ãdª<-qÕ>ðG>R±?p>mè&>wS?qÒ :K®Ð9ÿIE?ß=ö¥8ö¥8Ãdª<Eä>`ÍA>mõ?Hì?æê>ç?iÄ:,
}:GµF?Î1ß=²°8²°8Ãdª<R}<.â6<AJ?·=<½	*<6K?ûÂ8¤H~9.äC>oBß=o»8o»8Ãdª<cX>Ò2>ðR?ÎÊ>¿¨Ò=( ?ic:¾K:0ö?¦gß=,Æ8,Æ8Ãdª<eqÁ=fßw=ÉG?<Å^<5É#?[x9ÅB8¬©×?ôß=éÐ8éÐ8Ãdª<MÉ>·d>PPa?ELE>ã1>J~@?£¿:»Ú6:B@I?+ß=¥Û8¥Û8Ãdª<û&=34=UØB?NþI<ëÂ(<4?K9V¯9éÜ>¿ß=bæ8bæ8Ãdª<¹¥5>!Eß=FP?½Ô=ÖQ³=+Û?1:ÿ=¯9öº<?uÃß=ñ8ñ8Ãdª<J9>Õø>!Ü?B)>èîû=ý+?ÝW:³;:¯?Äß=Üû8Üû8Ãdª<oË>ôÚ>ýâ?OÅj>®eà=Ñê?ÜÈ¨::':Ö0?(Æß=88Ãdª<8¯>f})>îõO?¸¦=ÿ=Ì×?¥7t:23:	'.?Ýß=U8U8Ãdª<>-:>Wá={JS?Øç)>ÿ_
>¤*?ð»:´::&+-?dæß=88Ãdª<)É=£:/=$`F?yi<£M<yÂ?V9¤9`7?öà=Ï&8Ï&8Ãdª<md>·ª>U?~=>æÊ=ü¹4?õ:ff:¯Å?6wà=1818Ãdª<ºVÄ>,Qf>;Z?ûA8>i>*×1?oq:ÒO:tJ(?à=H<8H<8Ãdª<w>X2>Ó6U?Ð¨B>ìy>ÓX"?b*_:øB:õ?«±à=G8G8Ãdª<Q/^>ÃA>ÔS?ÿè0>ûA>ª(?1»\:
@:a¹?ÐÄà=ÂQ8ÂQ8Ãdª<¦b>v!">kQ?Í¼=úy=+q?^X:äÚn:î
è>'ñà=\8\8Ãdª<z²>jeI>ëb?N7¡>5Î_>2h8?(¨è:ð-¸:É°!?ûöà=<g8<g8Ãdª<Eõ=W3)=õ0L?fåD<ðõ<©£"?<ñm8ÊC9«XI>7ûà=øq8øq8Ãdª<â?9ò>zqj?h&p><ð">Å§<?ñÊ:Læ:"]8?yüà=µ|8µ|8Ãdª<ö>}Ä>\e?yF>EÑ=þÖB?y:y[:o6?{ á=r8r8Ãdª<0>[aÑ=åW?¶^¼=Ë1=d6?Qy:,Ö9:;¹+?}&á=/8/8Ãdª<á<yUI<uÉG?gì:ÆÄX:ï'?öæB9®9«¶>U+á=ë8ë8Ãdª<@üÙ=â=[J?ÿE¸<)¥<
é?ÄU¿9$µ9Å3?D?á=¨§8¨§8Ãdª<ïä>Vs#>SµQ?X¾=Óßv="?md:µ5:à7!?`á=e²8e²8Ãdª<ÿs>Ð>6pR?=b=·þ!?q~>:ý?:&þ>|dá="½8"½8Ãdª<ÐÚ>ÿ¿=d5]?dî>oµ=>{;?
:"¡9-c[?_eá=ßÇ8ßÇ8Ãdª<'Mk=:b=L¦E?3,<±
<®?i9Oæ7oÇ@á=Ò8Ò8Ãdª<Á­Ð>5úI>3??Q¿×==á??,X:j`#:])?á=XÝ8XÝ8Ãdª<´¾÷>G>/f?Qo>IL/>Í¾.?6:[:z#?á=è8è8Ãdª<ø~¡>È¬=>®÷Y?ôå=TC©=Æ-?¸4:dk:
Û?Ò·á=Òò8Òò8Ãdª<
F>ýOå=â]?e!¨>l7]>B?ÝÊ§9ñ=º9Ý£æ>8»á=ý8ý8Ãdª<I{>S>UQ?á$¸=~=3C$?jH:TD:Dª?Õáá=K8K8Ãdª<ª<W]%<K?¶;ñã; ?ªÎ8­xx9&íT>8êá=88Ãdª<´>/p:>æR?1(>Unæ=Uî?h^:.Ú8:PË?ôá=Å8Å8Ãdª<²Ò>?E!>·×R?Óv>Ü¾þ=9?n:Cóo:ð9?eõá=(8(8Ãdª<ÎÏ~>PX>dZ?ÊQ8?¤?m%?ñä:Û©:?rj?
úá=>38>38Ãdª<Ku=³³ =ÐC?G<+Ê-<¸?%²9È»9Eö'?Câ=û=8û=8Ãdª<b\I>	ú=*N?Ú=DX=]$?}?:Z&:sW?
â=¸H8¸H8Ãdª<5É=
}=}åF?Ï6<ôRW<? î8ÇÒ8²>çâ=uS8uS8Ãdª<^n«>q
K>D%X?¼øù=d¿=°w'?ö{:4ï:"ú>_%â=1^81^8Ãdª<È6>fØ=>ÍW?ÀL>Ï >Ç"?Æ¼:26:`!?/â=îh8îh8Ãdª<U=Ý,=1ÙD?wFJ<kR4<X?øû8ÁÆ9ÜÙ>Gâ=«s8«s8Ãdª<>­>}	G>ÌÒ^?ýê'>	é=¨8?ùR:k±1:´?êWâ=h~8h~8Ãdª<³!>TÌÍ=hH?ªÿ<8¬Ê<¶e!?dW9`!<9?¥_â=%8%8Ãdª<E> M£=éYO?§s=þ#k=®µ"?ç+/:I:¡T?¶â=á8á8Ãdª<¯`¹>"`>¼S?£>¬^@>B0+?>}:a:>!V?q¢â=88Ãdª<Q\>
>°îR?Ù®Ç=¹)=K¡"?ãR:~D:Ç£	?µâ=[©8[©8Ãdª<ÛD>ê>(X?J	Á=lV={a,?õ­O:Æù9U?>Úâ=´8´8Ãdª<N>#>|#M?Àb=½|=Ë?6Ø¥9Æp9Fû?ðöâ=Õ¾8Õ¾8Ãdª<[1>n25>J2T?)gU>Qh(>3"?æ§:sê:6?!ã=É8É8Ãdª<Y>g§3>¤ð[?x`â=D)®=>`&?0õ:[±b:ô©?à,ã=NÔ8NÔ8Ãdª< Ä>¤f>
>Z?®Ô=I
=·/?ÇU:Ò':ð#?ä4ã=ß8ß8Ãdª<ãÁ>> Kæ=T?%=q=
?Ë©í9Õó9æÎù>@ã=Èé8Èé8Ãdª<Ý!«>\E>6Á]?1|>C¸\>ÎÛ0?ªÉ;´¶Þ:I¢?âAã=ô8ô8Ãdª<Å?8v>7~?L>ö\ð=(äY?b;÷^¯:îoD?HCã=Aÿ8Aÿ8Ãdª<a>¿[
>`¨P?âs	>ÕCÙ=Yõ!?}:GxV:ÿ?Kã=þ	8þ	8Ãdª<Tà> Ew>@h?r2F>Îþ= G? ¢:^:=ñ:?ýKã=»8»8Ãdª<e9£>L3>X¯h?/P¨>êxj>AÄ7?-Æ:´5e:XW]?®Uã=x8x8Ãdª<h">zSÌ=K?Û8=k%=ÌÎ"?~¶l9ü9¢??èoã=4*84*8Ãdª<^>ñ<>Ü¥N?ø8 >Wìþ=:æ ??²m:º6:&?#ã=ñ48ñ48Ãdª<j?IhX>)üª?ò?¤î> <?I¤°;zSE;O*e?Zã=®?8®?8Ãdª<;m>ïx2>~ñ^?Ñ¡\>@G>®:?þ®:Ï:ÝÚø>,ã=kJ8kJ8Ãdª<Gb=&CÂ<B-F?
<1U<{Ö?ÆK9æy¨8)Ì?ä¥ã='U8'U8Ãdª< >ûoB>°R?:Iì=[¶¸=0½#?GÕF:e:%9)?ìªã=ä_8ä_8Ãdª<Ð=O%=¾F?ÿn`<7@<7?¶³:9ÁyÀ8%Rx?Êã=¡j8¡j8Ãdª<Aûf>w>÷?Z?J¤^>¦">v6/?
L©:úõ~:²ü)?kÐã=^u8^u8Ãdª<óª½>É¦Y>ô_?Ü/>Àû=Ô2?3:§:ØÞk?Ôã=88Ãdª<ÊUT>ÔGþ=ZÅU?óÈ>Ê>ËÄ#?!ñ:Ûâ×:î?ä=×8×8Ãdª<<©>#Ä:>*¼V?W">ûOú=`Î%?*[c:<â_:9ü?ä=88Ãdª<"Ûk>Ã>®T?ßÉ>tªè=æh ?±r:V&:DÂ:?ùä=Q 8Q 8Ãdª<>Ó>9©T?4½=¢=Á¯+?}g:wÔ:á/K?ÆSä=«8«8Ãdª<ïìÌ=lÐ=]H?Ú<`ß_<ëë?8@9n39Z	?ì[ä=Êµ8Êµ8Ãdª<uâ>+Ö>EW?¸Wa>O$>æ/?«e: vd:Ò ?mä=À8À8Ãdª<³>ØO3>U?"?N>$x>à%?(¥Å:Ð:G ?xä=DË8DË8Ãdª<mqº>H]>.õW?úoî=¾²¯=ö´-?ú<O:T]:)îI?Cä=Ö8Ö8Ãdª<*ð=@Ï=gÉR?P³<|/<³
f?Ì°9K\T9éT?ëä=¾à8¾à8Ãdª<ºU>¹Í>sO?Mn=2ê<=0v!?ëÛ8:7i:ÒQ?ä=zë8zë8Ãdª<hn<>1æ=XQ?üÄ=X8=Ø-#?:µÍ:r7?ÅÂä=7ö87ö8Ãdª<u«>"ö'>tNP?í=rÁ´=ÚÙ'?hL:D45:Ñ?|Üä=ô8ô8Ãdª<º>ë<,>*#T?AÎË=o=#+?{,:È­O:Mí"?îä=±8±8Ãdª<g«><i@>¥c?Ç=T>®G>¤67?;É:µÝ°:I?Q÷ä=m8m8Ãdª<«ê<<çáL?pôA<rÕ;¤h?B¹°#Ò·D@@>å=*!8*!8Ãdª</Ó«>Þ-L>*oW?|7ý=ìÁ=î"'?ýG:B:jñ?À#å=ç+8ç+8Ãdª<>º">ÆS?âvé= ¶=ë¥#?X:fÉ]:Xù>14å=¤68¤68Ãdª<÷Ë>°:>3£U?\y>¦¸À=¤.?¹u:·Â6:$,?26å=aA8aA8Ãdª<º^<}Í<ô¢A?iÕ;b;®a/?$M§·Rgð8¸'²½"9å=L8L8Ãdª<>é>O I>up?ÊÅd>z#>Ù3?9:-q:TM?9å=ÚV8ÚV8Ãdª<¦¥ë>#>î¢Å?j>¢#>¹fe?tì:Á/r:ðy?`?å=a8a8Ãdª<Ù>ÅÒ!>hé[?¹HV>Ù>(+?e:¦:?×]å=Tl8Tl8Ãdª<n>¨*>îÁ[?»¼>Áb>¼)?-:Â1`:°(?7bå=w8w8Ãdª<Ôqo>J>jO?Î >&ú=®$?ÈÛ:tZv:
Ä?>vå=Í8Í8Ãdª<j¬[>îm
>K?Ëßh=¶I==My?°:À:2°?§}å=88Ãdª<C>£'>ËN?{f=²S=Ü°(?
Ã:?:[t?bå=G8G8Ãdª<pHø>Ôq>j?`ì"?×´>3«g?«åk: :Q¥<?$®å=¢8¢8Ãdª<´Æ7>ß¬ä=a¼M?=¶D=ßæ=u?°qF:>Ó5:³?¬Íå=À¬8À¬8Ãdª<Yú²>\&R>ìZ?
>¢Û=Ñû2?M}W:¾_H:å§	?E×å=}·8}·8Ãdª<x¢p>!v
>d¼Y?'Ü=§¦=;)?Éj:
 :ê;?àæ=:Â8:Â8Ãdª<©>k$>*`?!>íE>'©2?E_×:J4:°Ã8? æ=÷Ì8÷Ì8Ãdª<l>Dÿ4>CxS?ðîä=´=¹"?»T/:	z	:¯>#?%0æ=³×8³×8Ãdª<Á	\>ç(>rïQ?¶=ËG=È?ü»:÷K:)?É9æ=pâ8pâ8Ãdª<5A>Úü.>ýöU?g0>¢Þ=Þ¥$?y<=:#y4:7?Eæ=-í8-í8Ãdª<<½>F6>Ñ7R?gÐ=Ä=Üé&?õÉ#:D:gk"?²Jæ=ê÷8ê÷8Ãdª<Fª="¦2=ÄK?
B<'Of<è1?æ±9&97o?ýTæ=§8§8Ãdª<2Ç`>­>ÛT?l%>¶N>~"?Zë:7ÖP:t&?hæ=c
8c
8Ãdª<§=úÀW=³KF?G<ý]<±Ù?ÚÑ{9ã'9àý??`æ= 8 8Ãdª<[En='$=§ÜE?V^6<¸¶<~Ü?äe8Âa9Û9>
æ=Ý"8Ý"8Ãdª<ôº>ìÉª=úpW?hh>s×=-4?Ùõ9ÀçÅ9\?Úæ=-8-8Ãdª<Â>Î\X>.¢e?¶(>ÙùR>Ç3?¶l:ø}:
?OÑæ=V88V88Ãdª<ÒZ5>k;à=MO?Û©=Ðw=Ê¯?º­9:"Z :|7?°Óæ=C8C8Ãdª<¬uÅ>

b>ß¡_?©>è¯6>ÜQ??äF:GO:Aå5?ÒÞæ=ÐM8ÐM8Ãdª<F¤>:
H>ì7R?4>Ì=Ð%?:ù:¹?ç=X8X8Ãdª< â»>[>¬[?L@D>LÐ>è«.?o
²:Ip:'s=?éç=Jc8Jc8Ãdª<_>q>®Q?3ë=|¬=Úø.?ãg:àV:"
?+ç=n8n8Ãdª<d!Q>>ÓN?(Ë>5 Ø=i#)?Ø:"^:J?(Eç=Ãx8Ãx8Ãdª<s#Ã>E^Q>Ôn?D.a>Aõ>º!D?<ùª:Ì9:=k?ncç=88Ãdª<Î¸x>Ób>_ëP?D×=g÷£=9A(?\â9JË9?oç==8=8Ãdª<m>}r'>q°V??På=ò
±=ºÇ%?¦dm:I':¾¤5?µç=ù8ù8Ãdª<Ov>ü4>R?%Ê=½=ºÌ,?w:!³}:ª¯?¢ç=¶£8¶£8Ãdª<V>ä¶>¨±]?3>"è;>­ºA?,:'T:ÀÁ*?µç=s®8s®8Ãdª<=äC>ô=ÖM?²¬=ñZ=v	?cI:Sº3:ß?p¸ç=0¹80¹8Ãdª<ö>=8>ÃQ?Ê=¼d=·)?nU:²ï):Uã ?¹ç=íÃ8íÃ8Ãdª<S>á)>]êY?Þ4>Cþ
>}#?ÜP:èXx:l	?5ºç=©Î8©Î8Ãdª<H±Z>¤òñ=àdg?u¿>Cäµ=!U?µÅ´:TàH:af?sÍç=fÙ8fÙ8Ãdª<U}>Ï	>oKN?w=T|o=¯[?çöl:}uJ:¹Ð?Çàç=#ä8#ä8Ãdª<å¤>¬'>ÉmQ?QÛ«=°Â=7<#??ñ1:ì:õÄ?éç=àî8àî8Ãdª<Öf>Îz6>fT?>ËÜ=X>%?²	¢:½M:>ÁI?è=ù8ù8Ãdª<]=Y¼;=6G?
-<,ô;øf?Þ*9IK9^×>úè=Y8Y8Ãdª<Y>8ü6>6#U?òP¹=s­=ö-?o@f:Óô9q?¤ è=88Ãdª<+N>H¢ù=ÎØS?uõ=Móº= È'?K3:½ké9Ã?K2è=Ó8Ó8Ãdª<Ô7F>HÌõ=ýqN?M}B=fi=Î&?Ü9k©¤9ï×>t3è=$8$8Ãdª<Aßx>q>¾S?>}^>c+>þ%?Ôp:hA>:ZB?ÍAè=L/8L/8Ãdª<¡[y>×ç>]ëT?8Z>@>v
/?àJ:YW:B6?AGè=	:8	:8Ãdª<W>KK >Ü R?¿"=½j=!?tK:â:wE?¢Mè=ÆD8ÆD8Ãdª<lñ=Eª=}J?S<<_Y<Ôp&?·ic9|	8XVT@~|è=O8O8Ãdª<)e>)Ù> WM?*Üº=æþ=gb?òu9:Ø½:®N&?»è=@Z8@Z8Ãdª<íÚ>Gê;>½¯U?yL/>Aê>ï
.?ïk:xc:¸³?FÄè=üd8üd8Ãdª<P=¯ä>==H?ùÀ7<3æ<è?®nù8d9Ê¾`>ùÕè=¹o8¹o8Ãdª<é
¸>aZ>RX?ØI>o>¤",?´*:ó1:õ>!àè=vz8vz8Ãdª<E]>õ->TóV?~²>Àå×=§"?sÇ::í«2:çÎ?ìàè=3838Ãdª<M==	Ã.=
8V?·æ<«8<`þv?7i9-8°	@Píè=ï8ï8Ãdª<¤¤>Ò>|_b?w>Z>K}$?_Ä:1¡¦:?zé=¬8¬8Ãdª<Ã-=?¹Ñ<BS?NÈ?<<K
<þ¼-?&p8Ã?9 >é=i¥8i¥8Ãdª<XU=«¶<©I?ë<õáá;@w-?zB9éN9Wf¢>é=&°8&°8Ãdª<×>òp>éQ?ú.>Ó=ÙV"?ÿÅ::Àü9wF=?³hé=ãº8ãº8Ãdª<ÞeÇ>äé\>,g?ÉXH>tü>L4;?Z{:n8:´q.?Ç~é=Å8Å8Ãdª<±EÚ>jì>oµX?òðc>*>ä+?Æ:ñ
x:¢¢?¹é=\Ð8\Ð8Ãdª<þ²>¬)>eW?ãU±=¯=89+?$r:1M:ß'g?È¾é=Û8Û8Ãdª<}>>=N?kæó=¡Ê=¬?J2B:´:U ?¬Åé=Öå8Öå8Ãdª<W%?§Ôy>Ïl©?ûE?°9è>z@Z? ¼);l«Ý:£D?Æé=ð8ð8Ãdª<Ù?+#>Ùô?äym?+è> í?ûûY;Úå:Ùs?iÏé=Oû8Oû8Ãdª<K¨>ÚK>XîS?´>{Ê=F¡0?ê}n:{2:©	+?&Ûé=88Ãdª<ÇXY=}=ê^G?[<`A<¥<?ç9ôù8¶?ÂÝé=É8É8Ãdª<jbT>G¡>ÅP??%=>±s=­?¬ó¶9¬Â9Mñ>âé=88Ãdª<dÂE>íEø=êK?ÏTw=Ck:=íÒ)?ã9ò9A®=?»íé=B&8B&8Ãdª<.=\G=úÑE?Yb<½=<9?N_x9õ49¯/?Èïé=ÿ08ÿ08ì/»<æÖ>Av>Jg_?ÇÏ>Ý£;>çì7?a:Þ	G:°w>?4ê=¼;8¼;8ì/»<|>¸_>,U?)×=&2Z=³'?Yà0:Ð[õ9/8?4?ê=yF8yF8ì/»<J¥=)T.=Í¹E?t<Úwå;Þÿ?ê<¦9îD>9³ª_?Eê=5Q85Q8ì/»<N>Z~">¾öL?ª=tO=&?#!m:gL:~?ê=ò[8ò[8ì/»<¡D>±§>>DT?HÙÜ=R/¥=%"+?ð
o:ç(:'5? ê=¯f8¯f8ì/»<ïÁ=(5=ÖÜI?Ó4<­õ;¡¤?lýú8DÚ9Z<î>tê=lq8lq8ì/»<w¥>¦©H>'S?3¹ª> x>â#0?³:m:µF:ÄM?,¼ê=)|8)|8ì/»<'>F:>UµR?êû>½äñ=»?æå:QU":¾cì>Eë=å8å8ì/»<[D¡<à¯D<æQ?^<ÊDm< ?¡9%4ç8 ©?
(ë=¢8¢8ì/»<ZÐ<<êðJ?qV#<)<µk?í§94<97`?3ë=_8_8ì/»<UÆ>N¬,>X?"°=ë=¯-?Þ_:~¿>:u9?Ð_ë=§8§8ì/»<f>,a>8O?\r«=P«=á,$?Ü]:î9øÉ?éeë=Ø±8Ø±8ì/»<föç>VÐ>E@a?¬£:>nEý=u¦<?²ø:ú\:5æ.?gë=¼8¼8ì/»<4²>$@>¨ôl?ýÛ?'8?4>L?!:`:A:F@?Êqë=RÇ8RÇ8ì/»<i D>Jí=!T?ëuÆ=Ñ =´?-$:]3:Æ¼?Ãë=Ò8Ò8ì/»<Ûy>ïx&>UP?*]®=3o=­ ?ls:´/:¿G1?ë=ÌÜ8ÌÜ8ì/»<¼>0»2>ÐT?ð=/bÁ=:?¡'ñ9£G
:°|Ú>2¹ë=ç8ç8ì/»<¹Â>ÏÉ>ôT?PÂ#>Aô>Ú?ë:±òN:©%?3»ë=Eò8Eò8ì/»<¤ìk>$Â>$R?«~=üæ@=cü(?§á9#:ëv°>8Éë=ý8ý8ì/»<*K[>)¾>ØQP?ç6>ÜÒ=å#?3;l:Ùe:?vÍë=¿8¿8ì/»<K>m@>Q?È>Ä-ß=Á|!?'[:þ4{:öUß> Ðë={8{8ì/»<®>C½'>7§S?×Í=±¦=²?Ó+%:¼­5:Y½è>7Öë=8888ì/»<@wÃ>eZ>Tve?¿O>«r:>­
7?H:Ñ¸1:/?ÎÛë=õ'8õ'8ì/»<íµ>Ç¾2> jV?É¯>îQ>¨A.?U	¦: ^:½r??!ì=²28²28ì/»<÷
î=Ç=ìzS?H:Þ=aþ¬=Æm$?<Ò9wÐé9Síå>Ôì=o=8o=8ì/»<³;Ð>6v>*¦X?JÂ/>V>v-?m:¬%/:ñ>-?§ ì=+H8+H8ì/»<j>P>ìZY?0ã%>	(ú=7Ã)?I×m:6à:|}L?¨5ì=èR8èR8ì/»<+²>¥Y>jQ?­'>å¤>0Ö&?Av:SEl:?þ[ì=¥]8¥]8ì/»<iÏ>4s>§Y?¦=>v>I*?\ä :Èz:?Íì=bh8bh8ì/»<¤¤>Ý¶&>éÒQ?3µ	>UÏ=¯7*?`}ñ9§oý9Éîó>ì=s8s8ì/»<K>ÓOù=Q?)[=¬}Q=hK*?	P:¼):	â?<¢ì=Û}8Û}8ì/»<òb´<J}e<9I?1;M*;Â?Ë$9ØÒ8$H?Áì=88ì/»<°§>ç?E>èeY?Çø>)G>Ç.?qüÎ:õ:µÜ1?¯Öì=U8U8ì/»<c<K>Å÷=¨üQ?,=ý]= Ö/?ÒcB:¾+[:ã>Í×ì=88ì/»<¤R>ÌÖ>ÑeJ?ñúi=¬ B=øF?%¶:çMä9 ?Ùì=Î¨8Î¨8ì/»<d±µ>×X>&UW?þ-d>Ì$>_2?Ûð:a:ç?äì=³8³8ì/»< ÊQ>o>N?±`Å=s=Ä%?*:0:½oý>§ïì=H¾8H¾8ì/»<Õ×y>>)KR?.»Ë=Ê=±(?ÁW?::¥z?©õì=É8É8ì/»<jÒª>
K>©kW?B%>í!ý=Á!'?5å³:¸}:Û5?ûì=ÁÓ8ÁÓ8ì/»<?>ç>áT?3ìú=ßë¹=@À,?~,F:ñC:?@
í=~Þ8~Þ8ì/»<Ñe>><ÄQ?pÐÔ=6¤©=D ?¾c:Éã(:y,?çí=;é8;é8ì/»<c&F>ï§ñ=\éQ?nb=ý/=j¯$?¡}ü9WtU9h?IBí=øó8øó8ì/»<ìá>Mg->ÚjT?Ln
>3úÙ=è&?~e::Ùg):Ö?mFí=µþ8µþ8ì/»<=b>?>a¬N?ím>ØHó=pe ?ÎÉj:mq":y9?ªhí=q	8q	8ì/»<Å¡>Oø1>¿<W?áê\>|`*>Mø%?ºÂo:áp:±Ïþ>¿qí=.8.8ì/»<¤ÂV>ez>8O?þ=Â¹Á=ý:(?7:'Ø:ç>¡í=ë8ë8ì/»<8R>4>r[[?0>b×>á(?8:«wB:_`8?Eí=¨)8¨)8ì/»<c~)=MºÜ<*D?m´!<,Q<ôo?@Ë9,¶§8ºbU?àí=d48d48ì/»<'i=Á!=9L?éD{<#O<gò?IÞS8'Ì8Ö>^í=!?8!?8ì/»<ÈË>Òi>X
_?h§>Oth>]8?h«:¸v:zL2?ýµí=ÞI8ÞI8ì/»<;U>¶Ü>äK?i[X=0*=r¹"?;7:+b:°fÏ>ª·í=T8T8ì/»<Mý>F§=½h? fÁ>0Z>P*?k¿:´Q:äL%?î¾í=X_8X_8ì/»<[>xp0>ÚxM?F">1Hû=R%?Âr7:zb?:Ubõ>çÊí=j8j8ì/»<1>Ì 8>îS?õ#	>&4Ð=(?¡`:s :Ë2?Íí=Ñt8Ñt8ì/»<d¹>ÒO>bXe?Ìè>¢>õ7?W:g:¹A?Îí=88ì/»<!>2V'>Q½T?$?A>$>ü¯"?å¢:Ì:øn?'Õí=K8K8ì/»<ëzm>Zõ>£²Q?P#w=?=w%?¿¦7:ô¹5:[?ôí=88ì/»<lÿB>Ýî=[@Q?øÕ=@Â¨=Ä!?,#:¥n(:FêÎ>Ñÿí=Ä8Ä8ì/»<ì>]2#>]jQ?5å=º±=Yé%?Ú):)R:ôÎ>mî=ª8ª8ì/»<ç*¦>q|B>¹Z?h>×=-?e:Wo:\?$
î=>µ8>µ8ì/»<©>7´0>þ S?Å1õ=DÇ=ðB?Ýx:M@:¨¦Å>Èî=û¿8û¿8ì/»<ïò>ô±7>×&U?eÇ¬>v># ?´Ý:|°û9?¡Lî=·Ê8·Ê8ì/»<>·Ð:>S.W?Íû=Õ¼=µ*?xÑ2:Ûñ9¤F=?&Qî=tÕ8tÕ8ì/»<{=3& =[£H?k<^Èn<àÂ?èº9{µl9s>tTî=1à81à8ì/»<ýÇk>y¯>(O?_Ûã=aDª=1K+?;§+:+:SI?)î=îê8îê8ì/»<#ö>Ñ;>¦IV?2W]>i*>À¢&?Íºk:g!:¾:?Dî=«õ8«õ8ì/»<Cñ-=éÑâ<âQD?¾¶<cÔ<A?:ÞÝ8=Iù8ó×ã>bî=g8g8ì/»<1K>>1">í¦M?lé¨=J=n­$?E%:£çõ9¼
?Ï¹î=$8$8ì/»<ªU¨>F>ºY?kEÿ= ¼=ÐN-?«":-K<:tóÜ>Þï=á8á8ì/»<Y>~P1>R?VÔ=4¾¢=
4'?ÔY5:<~W:¢p×>+ï= 8 8ì/»<Dw>Xþ>ÔS?Ñ>e5í=Ë¨%?¢Ò0:C:èzç>.8ï=Z+8Z+8ì/»<t¾Ò>PS>ýN?ïº>È­G>¥©o?2¢:£©E:ÔQ?N=ï=6868ì/»<Öì¼>¼UV>¦a?=>´7ä=:B/?i	q:a:L	?ºNï=Ô@8Ô@8ì/»<Myh>1>^L?[)0=Õâ=»j(?Vª9¥¸w9tw>1ï=K8K8ì/»<eî<üW<JI?3<dÚ;²o?n¾¸U<9ñ®¦¾µï=NV8NV8ì/»<ù§>»=>va?Ûý>N>{2?H :Fl:T?ÌÀï=
a8
a8ì/»<ö?Å>Rîn?q>)q&>5G?Ú#;Vi·:Üo8?×úï=Çk8Çk8ì/»<ëM>©7¬=¼P?ì=òËp=tT??O:×Ç@:±Z²>Oÿï=v8v8ì/»<]>0á4>"xT?¥|>0uÜ=;ñ(?ó/:å:s>/?Õ%ð=A8A8ì/»<+vo>×n>#¶e?ô¦¹>íz>h=?ºì9#÷ñ9,³ù>z3ð=ý8ý8ì/»<¡O>*>ß±Q?øs¸=
=´E?¢~P:!·=:«?ý@ð=º8º8ì/»<sçz>É>£dN?Ô=üïn=<¬"?øyÝ9Hý:Ó*Õ>ü^ð=w¡8w¡8ì/»<[c>»>d~P?[«=ßv=T$?^:&S#:õ·à>nqð=4¬84¬8ì/»<\£>Y
C>/hV?¬§>µÃÚ=2(?Ò¥:¢H:o!?Áð=ñ¶8ñ¶8ì/»<Úc>C=ã[?ø_ö=oW²=DÔ0?ø§ :f»	:çM?·ð=­Á8­Á8ì/»<_G©>sB>Ü^?DF\>3">]ò-?I>q:Þn:£E?-ð=jÌ8jÌ8ì/»<Û=
:=ÿF?ü=ä<s=¶<}O ?8Ó6E=79ûÆ<Ýð='×8'×8ì/»<è>ÓÃ.>¤Q?x=nEq='?½¡	:CH :´ÒÛ>'ñ=äá8äá8ì/»<=Um>>¬N?Fbµ=Ý=àõ?¼×ë93Ç9Â?Xñ= ì8 ì8ì/»<·4a>Ñ¢
>©íO?JF="C=Çq.?°,Ó9:-½­>OLñ=]÷8]÷8ì/»<Ó[¦<ó]T<ðH?Ý®;ï;Lþ?Úz8M£9¼y>ÑYñ=88ì/»<^C>)ì=ñçS?Ü>yåH>í3#?5:®
:$?3bñ=×8×8ì/»<6¨>ME>]_Z?è>Ô=Õ\0?:l:3Æ?Ôrñ=88ì/»<
·>3\>aõT?ä%I>	[>Í&?Ðá:ñç:²÷>~¹ñ=P"8P"8ì/»<fo=3ç7=âD?!j	<¢çç;.±?+;¸r1d9¾pÄñ=
-8
-8ì/»<³B>ÜÔ1>ÊÞV?Pc>õl×=õ-?*d:½/:Á~&?ªÍñ=Ê78Ê78ì/»<cUt>7>>4Q?[ÇC>6>È?$?Iy:T:on?ÉÒñ=B8B8ì/»<-k>+¢ >ÑØO?èÀ=É=õ%?ÐY:Tâî9mÕ
?7Ùñ=CM8CM8ì/»<3?£äf>w©?þ>qÀ>Ð:?)Ü6;ÿdû:¿5:?[Ûñ=X8X8ì/»<XR·>¦&H>yj?'¾*>ëüô=åj2?±~:Ç«}:å?Øéñ=½b8½b8ì/»<#¦v=Ö=[H?Ù}2<Ýº<ÇÅ?V97 Ù±8ø3=níñ=zm8zm8ì/»<3Âû<3¢<i1F?IÞ<|¼²<
?¡8Ù°Ó8ã(¶>öýñ=7x87x8ì/»<ª>fÞ">S?ì»=m=_® ?i¢s:ç´K:»?2>ò=ó8ó8ì/»<µ>®>>«W?CÕÌ>ì)>)#7?ckÉ:ÊS´:¿ø?ÓLò=°8°8ì/»<¬´>eé=ÆÅ?´¶=CË_=ÿP?Ì99ÓÐ9n>JMò=m8m8ì/»<Ç>Ø2>ù{?õÚ,>¸¤=Çv?:q:¢	:ºDa?/cò=*£8*£8ì/»<þg	?Jx>f¬?<°>	x>xì?Ö©:?ÒY:q¸.?sò=æ­8æ­8ì/»<q¯R>?{ü=U?_
>ªÍ=ÀS,?¼::Èd¿9þwy?¥ò=£¸8£¸8ì/»<ãÎ>9Àe>§f?íFz>0^3>2?·n:ÅAN:µ/?qò=`Ã8`Ã8ì/»<MÍb>	>.ÎS?6->ïPä=Ç"?µ¸T:ÔmC:xS?ô¤ò=Î8Î8ì/»<ÛÊ>òc>îÒc?@±(>XRï=Õr4?}1:+2:û 9?®ò=ÚØ8ÚØ8ì/»<f+=B=ý:H?i;S<¶@<$H/?¬K·´49bà¼±²ò=ã8ã8ì/»<)Ê­>ñT>-®ª?·I>!S>*Í3?5í:há:½ï?4³ò=Sî8Sî8ì/»<KÏ>7:>	}?â¶>ï(S>ÄE]??ó:þl:vÞ?ö¹ò=ù8ù8ì/»<ì8>ßç=æ)L?Ø1©=
±==Æ?þß:Y
:Ú»?:Áò=Í8Í8ì/»<°>µJ>»j^?Cl3>·¿>¬V$?\:Rº:w?½Îò=88ì/»<LK>/->zãQ?Àý>È¨ä=¯ ?`:
<:,ç?ãò=F8F8ì/»<ún_>R>Õ_Q?$¹=á=ÐW!?±NL:ùM:ú
ÿ>îtó=$8$8ì/»<¹>r*>ÇÉV?9¥>°(Ø=Ùï(?È«b:2i<:þ?ó=À.8À.8ì/»<Æ>M^$>pYP?þïé=í¸´=Ë°%?-íu:oDx:ý>?¯ó=}98}98ì/»<UÖ>uÊ >îæQ?úf+>µ¼>»k*?Z¸t:É2:a/?Î¼ó=9D89D8ì/»<}>©Ä">[}P?K»=ÉÌ=³í?e.þ9à%:ø>²¿ó=öN8öN8ì/»<.~¦>¬í>A?y¢=é:`=»9?xù:¢+¼9<w/?@Àó=³Y8³Y8ì/»<ù¶>Q%>{g?¤F>á=va?Þ¶:i:¯0H?)Âó=pd8pd8ì/»<Î³=]1Z=îR?ºø¥=í{=Ï§(?¿²	:#µ:ªà?lÅó=,o8,o8ì/»<Ü³=Åd=I? =Q1=uz?>?9T9ÐOç>-Ìó=éy8éy8ì/»<!>$¬>±VP?ºKÆ=È=3!&?&Ð9¤,·9¥s?¥Îó=¦8¦8ì/»<>®?ºÐ3>V7Ü?Fç¢>pÑG>È´P?ÿ0:äÿ+:J+O?øÎó=c8c8ì/»<ÿ
?FPY>¹?­ä>ÉAu>ï	n?¾¬&;%$µ:k?Ýó= 8 8ì/»<ûîk>ÕI
>haZ?ÖÍ6>ªä>hv-?êÕ:ýO:!ô> ô=Ü¤8Ü¤8ì/»<²Ù>^Ë7>R?-?>eÍ=3!?":ZV:Ç?E,ô=¯8¯8ì/»<­Ì>oV>Å7t?!<>&'>¾H?<:Ýg:ÖÅ?âAô=Vº8Vº8ì/»<¥z<>.è=«lO?#ö=¿Ñ=+o?O,:üR:-?ÄQô=Å8Å8ì/»<yz/>cD×=µ®P?uX=)´(=¿;$?ø	:Êì9ä?Y`ô=ÏÏ8ÏÏ8ì/»<åP>äc>pO?ÃÇô=¾=7Ö$?Ñ:»Z]:D"'?,ô=Ú8Ú8ì/»<Ñz=®Ï=SH?*ò,<J÷
<¬î??8Îª9¸{>ÜÑô=Iå8Iå8ì/»<ÄÀ>)É>UÃU?Ùµ>½áÛ=n¡0?+X:#`V:_,?åô=ð8ð8ì/»<m¡=ÁC=N8J?f¿ <:ù;x?%?ò<9ñ?9 µA?ëèô=Ãú8Ãú8ì/»<k§r>a©>·´V?âo>q­<>"?µT:H):ÁZ ?Eìô=88ì/»<ë¨>v}K>hT?¹=°=²&?^lÉ:ý
¶:*
?öô=<8<8ì/»<	¡¯>²ÅU>wRR?+ò>^ä=tT*?×"B:õ@:|?bøô=ù8ù8ì/»<S'>;Î=ÀüO?}Ò=X&s="#?'ß:Ì¿É9Î9?øùô=¶%8¶%8ì/»<`>ë->q÷\?²>sÒ=%Ï-? xc:lÀ`:?FLõ=r08r08ì/»<ÿ>í)>ATO?ôqó=Xh½=¢$?La:Ûõ2:Nð ?ºdõ=/;8/;8ì/»<è<60$<«M?Ò@p<uÊW<¡?ñÛÆ¸~Gl8ètW¿hõ=ìE8ìE8ì/»<®í=ðÃ,=ÇsF?Eò<?
þ;?²Ú¦8hÌÖ7ÜÆ?ômõ=©P8©P8ì/»<i£>¨[8>5ôS?¯>PÝî=eÐ(?î}¡: ÿN:¹G?guõ=f[8f[8ì/»<e§>4B>Ñ+\?Y3a>Þ¯>|4?!: qk:\(?õ="f8"f8ì/»<dñ=(¤4=½G?/ÇL<Ê¥,<CÒ?à+8º¯8æ>D¦õ=ßp8ßp8ì/»<T>k'>6X?Ý½õ=¿=7$?EªB:Ñè):F¦?í»õ={8{8ì/»<e4©>ÂL>S?ËB>Ã¢>¿ ?þ:M)-:«PÙ>ràõ=Y8Y8ì/»<Nàj>î>!P?s=ºc8=|)? tã9ÃÊ9É?ñö=88ì/»<ô¬>ÿP>ºÉT?ø9*>¦¤>D$?FOV:Qä/:õ?H!ö=Ò8Ò8ì/»<ÞØw>a®>%Ì\?¬>`Ì>³ *?ª:õJ:?,?,ö=¦8¦8ì/»<ÕEÄ>ïj>àÞU?§¬6>`>@û1?ª:WØ:ý?_{ö=L±8L±8ì/»<=>îKâ=ÈçU?©#>÷Q>yü%?sJ:r$ø96ÜP?ö=	¼8	¼8ì/»<fßS>Aþ>É=R?º%>.î>ìc??¬^:zâ:P8P?<°ö=ÅÆ8ÅÆ8ì/»<è¢>Á¶?>zY?iÜ>Qök>ÈÁ$?­:5]c:{.?	·ö=Ñ8Ñ8ì/»<Ä¯¾><b>ùÅW?£>~`>û9?×¹:i:Ôb&?¿Ìö=?Ü8?Ü8ì/»<gD=ú<FÆH? [&<<Ñ?^nà¶ö1g9 x¼ýÔö=üæ8üæ8ì/»<7E?>áhÝ=ð&]?¿8>¨>Cý4?@|y: x:q?vÛö=¹ñ8¹ñ8ì/»<©]ª<nÛ[<k_F?Ý;UÃ;\à?÷µ8AW9NH²>éïö=uü8uü8ì/»<û>2æ;>ÂÉQ?Q²=*aH=â£.?Qù%:M:4ý?"÷=2828ì/»<mµ>Õ[>äR?L9>ÑF>[K*?ãMh:
9F:÷?±(÷=ï8ï8ì/»<È³>{ÁF>6f?Om>»#>Ê9?é·;ÑØ:'É/?ó)÷=¬8¬8ì/»<ù®>ÑE>:¾b?PÑ>>>ó=?¯®[:¦ô9kË¯?Ø0÷=h'8h'8ì/»<øý>Üö&>ïP?Á~¹=Wa=b ? òT:Å26:ß?x?÷=%28%28ì/»<¬¼ >×6>}ka?î¬>$·=BC5?Ê1;õrõ:?A÷=â<8â<8ì/»<b|>²²>ÉVR?>ÖçË=¨)?æcG:ar:Ù7?U÷=G8G8ì/»<tÄc>1á>%L?ÆÌ=ªl¡=ÿ_"?©üa:\¹C:Ê?\÷=\R8\R8ì/»<<=(å:=W¡D?ªËL<¬á3<sº?)9%9íIà>S]÷=]8]8ì/»<ùä?WC>?vpÄ>cm>×S?ë[;YÍ;p<?c÷=Õg8Õg8ì/»<Ê²­>ÿL>ÊéX?è_>Þ×=çx&?ü_:i:¨¬9?ud÷=r8r8ì/»<.#>vª>]?¾^>©$Æ=ÿ-?ä:W:g7??e÷=O}8O}8ì/»<{<I:<ùO?=]<F0Â;.À?ÑÃ9Rd+9ü?{i÷=88ì/»<Ò'\<
r<ï??[3<*ãl<Á?ÅÞÚ9M	59À?¾l÷=È8È8ì/»<Üpn=nT=×ÂE?y§6<à<.Â?µa8y
9_£P>£÷=88ì/»<f>8ä(>nÎR?=0V=$?èÅX:/?:^á?tÄ÷=B¨8B¨8ì/»<±+ó=ã=jHN?ß=Þ3w=éA$?ï$:,×9S:D?AË÷=ÿ²8ÿ²8ì/»<O>7>US?î°Ï=à =@?%?ò:':¶A?ìÓ÷=»½8»½8ì/»<ñ"Ñ>Ül>ËZb?¡#>kK>¦|6?âÃ¨:õV:üH?{Ö÷=xÈ8xÈ8ì/»<Å=²&= JG?=<% <u?:ùÇ8Ð
á7{ã?äß÷=5Ó85Ó8ì/»<×>Æ9>&"V?x×=0=þû,?f+:×:"« ?Þø=òÝ8òÝ8ì/»<»ý>í*7>zS?Áû¿=O =±+?¦]:Û5:?ø=®è8®è8ì/»<¬l>x¯>hñO?ævÛ=Óµ=Ø&?¼qá9~®99`%?%ø=kó8kó8ì/»<¸/r>D>õ­O?Ì¨=;ø=JÑ&?ËY":ðØ9??-ø=(þ8(þ8ì/»<àZ~>ì¥>ÂHU?E©>yuÄ=+.?á:­îy:çI	?2ø=å8å8ì/»<þ>¯S,>ÆáM?µÊ°=$@=Ë?´+:ê:¯`?àDø=¢8¢8ì/»<+d>[f> Q?ïa=O¨h=ox%?³©$:õ*:Gk?¸iø=^8^8ì/»<UÚd>÷ä>èO?î=0Hí<Y£%?«`.::L?Aø=)8)8ì/»<nÿ>Cw>öÐ?tH>Éï§=µÈ?m:2òF:*i3?­ø=Ø38Ø38ì/»<e?OP>Ëÿ¥?-î¸>áB>Cîr?´þ:Õk:>?þø=>8>8ì/»<y>Ý>ÑÞ~>9^?.¡B>¿	>»Û4?É:ÆEl:`¥"?£ø=QI8QI8ì/»<ýZ>ñ>ØZQ?y=8H={\?Q®9Æ±¯9`þ>ªø=T8T8ì/»<>wL>õý=ßN??=æ;=ðò$?Í)R:â;=:((?S¹ø=Ë^8Ë^8ì/»<v¶>_V>SÊY?Sä!>Óú=o%?¸/²:÷R:"´#?ÓÀø=i8i8ì/»<Sµ>'>+é?¶á?Ëu>Ô?ÜqL:Ð/:ÊC?8Âø=Et8Et8ì/»<×>ÄV">rÿT?û=ÎX=¡,?Í:9V:;^ ?6Üø=88ì/»<¢~>5Â>WAQ?Ò}(><Ó>8#?áá:êy:­¡?]âø=¾8¾8ì/»<¤«>°L>ç\W?>Á=µ\=W+?ò&:o:Q:mx ?âæø={8{8ì/»<Õ§>¸¨D>=zZ?Æ->s«><¨'?¨:æ^_:¢ ?²ùø=8888ì/»<+§>õuK>äUR?">ÙÐ=Q=&?7:Ö k:ó?jù=ô©8ô©8ì/»<Ë=l9~=wL?´(>ýé>#?Ú5Å9KÚ9
Fç>Óù=±´8±´8ì/»<[Q|>>ÈS?¡O>þ,>î+?P1:lÞé9k
?Â2ù=n¿8n¿8ì/»<{V­>IN>gÏV?pË>0YÜ=Ò8(?i.:de:¿?²7ù=+Ê8+Ê8ì/»<Úíh>°È>þJU?çl>ø5>à'?²8:lG:xû/?@ù=èÔ8èÔ8ì/»<+ì>©·q>¾þy?7¥>i½J>Û2?´_¯:6Ë:µè"?Wù=¤ß8¤ß8ì/»<¢X>Ä>J?ß}=­ôN=×?/Ã:4¬:ØÌ?Qdù=aê8aê8ì/»<å½h>øÄ>!¡S?bÔ=è¥=a$?XKT:/C!:(?fù=õ8õ8ì/»<
EÙ<Ã <üJ?
;<Ó	u<"Ñ? Z9ÎÀ8!
¯?úù=Ûÿ8Ûÿ8ì/»<[ú~=¹$=8"F?:<û&<Õ?÷o&9W9Qr#?Àù=
8
8ì/»<?	m>êÍ>{W?	Ý>RÃ=Õ»+?#O:QQ=:C4?ù=T8T8ì/»<ÜQ·>:Ú,>PÀ?õý=P¤½=Æ&+?!8:?t:hª?ù= 8 8ì/»<ðÌ>9Å2>b¼?PÒf>ÄÅ=d?¬¿:þ4:?Hù=Î*8Î*8ì/»<É=á>¿>Ma?²Ä0>Éãë=Ö??g¡§:OTt:6£/?ù=5858ì/»<·c>Äö>@P?|Ë÷=¬ÎÆ=E?#\G:Úû9µ¤J?_¨ù=G@8G@8ì/»<	zy>£í>Q/R?
>µU¿=«o/?àx::Z²ø>¢Ëù=K8K8ì/»<ñ§>º.>(hU?	Ã¹=Pv=c/?¤FL:[K:O?tÍù=ÁU8ÁU8ì/»<gai>â><Q?Ïµ=­Â=çx#?Ë9ú]:)|¤>¥óù=~`8~`8ì/»<?õ>%~}?O?ßçØ>=88?Ê,;·8È:ÿì\?Ùÿù=:k8:k8ì/»<¨d>#P>£zP?ìÅA>ø¢>/"?. ::´ë?Ïú=÷u8÷u8ì/»<4xy>ø«>ÆR?.'>O<Ë=ñ#?¯+:p:È6?ú=´8´8ì/»<¼B>mê=ó§T?ÿõÝ=¡Ï©=:O'?÷½h:):a¾/?Iú=q8q8ì/»<êe|>øÿ>ÉQ?k¤=Lg=jÍ$?&À·9ß¯Ö9BÛ>]"ú=.8.8ì/»<¨y">êjÃ=OØT?¸!>\õ=£ (?Øu:Yd:z?§(ú=ê 8ê 8ì/»<pÙ>Eà;>¹U?¸EN>`4>\3?·A:L:ç×?"ú=§«8§«8ì/»<òÞ<íiA<­I?[Û;6=¸;è~?¼1^6¡)9Ë©'<#ú=d¶8d¶8ì/»<&¡£>]ø)>3sv?v?g/?>3?
;1üæ:Q.?ú=!Á8!Á8ì/»<<7i>°>æL?S°=$=A(?}0:Vé0:^cÿ>u ú=ÝË8ÝË8ì/»<»Ï|=Û"=P³F?çï,<7<¡T?å¬8íH9MÔ[>¬ú=Ö8Ö8ì/»<	c>>8\?:ÊÚ=¤=ñr/?Íj3:'A:Ëí>ø±ú=Wá8Wá8ì/»<ê|È>ø==>E?*Ê>jÈÙ=m2?bÞ:KøB:áF:?²ú=ì8ì8ì/»<(»¾>4Ô>¼µ?Ä>u>og?;´f:±?~çú=Ñö8Ñö8ì/»<$ëk>°j>©O?Ð¨¡=¢â=^»!?¯D92¥¼9¯t>Ïòú=88ì/»<öÕñ>[¥N>Ì?:J>g3û=N?hþQ:U:XÆû>Fóú=J8J8ì/»<Aÿî>¿Q(>a¿µ?(
¨>qÍ>À ?-Ö:?:·!?
û=88ì/»<>>±O?âZÀ=Él=OÆ$?{E:²:K?ùû=Ä!8Ä!8ì/»<MÁÕ=yßu=,^?VÃ>¶<>él&?F#;0Ë:w&&?c?û=,8,8ì/»<²>oßA>©R?ÑÑÎ=z­¡=$½#?×º:bL:S4?ÝGû==78=78ì/»<[?{>°?þå[>=>Y&J?h¶;ÿç:É ?IHû=úA8úA8ì/»<ÎFþ>-0>
ýî?C>5>ìl?Ô;;&áé:zM?ÎPû=·L8·L8ì/»<õq>¾2>¤qM?P'>	®ü=l)?y:ï.::%é>Wû=tW8tW8ì/»<ÁÖ=¢Ro<ÿâ?T&<9PE<úãK?$9×9>Ìû=0b80b8ì/»<Ò>{ ´=8òP?:±Å=Ã=k!?:Èì9*Ë ?6û=íl8íl8ì/»<òQL>1ñï=vþY?>,5á=
3?x :¯¥T:??^³û=ªw8ªw8ì/»<µU>#æ>ø M?$³=o=ie!?>:4
A:¥3?E¼û=g8g8ì/»<ò>3»1>vÇP?Ëa>'¾1>º"?©®g:vQ:½Ù
?Íû=$8$8ì/»<Á>h)@>z~S?]&>F9ù=*?Ü	©:ç_::"?\üû=à8à8ì/»<M
>Ó6>¢qT?çb>³S&>ü].?×Ù:-}:=?yü=¢8¢8ì/»<ë°>·v3>©\?3m>+>ù1?.:aâ:zØ?ü=Z­8Z­8ì/»<*S>êÅü=ÜU?8q=­a=g·"?8õ,:¦:I?ó!ü=¸8¸8ì/»<;òg=Z5=ïQH?k<±å;yè? µ848Vþ>H5ü=ÓÂ8ÓÂ8ì/»<(GÇ=_Ø}=5øH? <ËM<Cû$?Éû-9\VO9fÑÖ>)Pü=Í8Í8ì/»<Äb=þç==rH?=u(<
<Ï/?ÿ¹N9tª29q?wü=MØ8MØ8ì/»<ól>Ùó>	O?/©Â=br=O+?ÖG):Ý:%(?ü=
ã8
ã8ì/»<díã>Ä¡f>xÿ|?1Am>v>âèX?.t;*J;Ï©?Q­ü=Çí8Çí8ì/»< ç>z+>ÇBR?©Ù=Ç8­=2Í ?=Z:G<:Ñ¶É>õ¶ü=ø8ø8ì/»<¯E>õ=kÛM?uH=j¿e=Hâ!?²Ä9c¸¶95Y	?öÅü=@ 8@ 8ì/»<þ?¡>sA>cU?Iö>¯q>d{#?Q:{:Ú??Óü=ý
 8ý
 8ì/»<À×k>	>º/P?óY>é=Ô¡?W`f:,Ø&:½0?	Øü=º 8º 8ì/»<ª>uX>>ÇÄd?­a>Úq>l(<?:N:)Ñ>?QÚü=v# 8v# 8ì/»<Ú*?>t ì=ÑN?Í=Ì¦=S?ÓgH:Pk:ÙÔÙ>óü=3. 83. 8ì/»<l$Á>#J>é"t?Í¸>±±/>ØbA?Só;ÄëË:ËÌH?ûõü=ð8 8ð8 8ì/»<V@>-Éñ=°¤K?I{=¾*F=ü-"?¦9¼ÀÃ9Ð¿>äý=­C 8­C 8ì/»<Ü_R=£=VH?À)<dK<·Ë!?,9¤èx9ð?Õý=jN 8jN 8ì/»<¢ >6>¾ÀS?»É=gb=Ðv-?óúI::ªÀ+?Õ<ý=&Y 8&Y 8ì/»<~+>h6Ù=E,J?QW=PÊ.=Þ?¨:2:j?hxý=ãc 8ãc 8ì/»<Ä&>ò2@>qûS?ø.þ=7{Â=+K'?ÇcP:Ç¡#:ò#?qý= n 8 n 8ì/»<Ìd>R
>É½L?Õ±Ò=ýq¢=»&?Ù].:rj:·?¾ý=]y 8]y 8ì/»<»x>0D>PîT?Ë|À=dö=²6?·Õ7:.EM:bDå>Êý= 8 8ì/»<n>©¹=ËßW?V>äX»=Y]/?&B:¿ÿ:cÉ&?Óý=Ö 8Ö 8ì/»<Z>±>bUL?H,>Ó
Ì=ûÑ%?Û1:)O:¤ãÚ>V×ý= 8 8ì/»<£N<,&<\K?<õVp<¬î?µI9cO9nSþ>òý=P¤ 8P¤ 8ì/»<öMx=µ=|I?·P<ZëB<	?Ó 9ßÒ8>C?º!þ=
¯ 8
¯ 8ì/»<¬û>é>çQ?{D·=ãÀ=Õñ ?ùø:ý	:ÿ
ì>
)þ=É¹ 8É¹ 8ì/»<ç0z>Gâ>¥ÃN?=k*E=E&?Áõ9Ï¬:øEô>37þ=Ä 8Ä 8ì/»<ºZ>
u>èN?Ô1¡=¶áz=µ{$?5:4Èî9_¤B?%Dþ=CÏ 8CÏ 8ì/»<an>xð>j;\?ã|¯>Sj>x??ýM:5:U*?Ê|þ=Ú 8Ú 8ì/»<@Ä>v!>õS?B>J`
>,4?î:Fqx:Z?Gþ=¼ä 8¼ä 8ì/»<ºú={9Á<
®J?¬~<E<%?\$j9¾Ë92$??Îþ=yï 8yï 8ì/»<l>~ð&>ÿ¨S?Äðø=(ÐÃ=º"?³K:á7y:ªi?M¬þ=6ú 86ú 8ì/»<	¨>AýG>°ÊW?«_>JÎ=´*#?T6e:b[:C×A?ÃÌþ=ó!8ó!8ì/»<Ç­z>¸y>6ÔS?Ó=L=*°.?T¹:OÍ:eÌ?Zòþ=°!8°!8ì/»<KÕ >·=Û`?»-Ó>S>Ô¨)?¨>Þf>ßP?¼ÿ=l!8l!8ì/»<­r>¿>AN??r=ì<=
%?²mQ:Rh":&%?K&ÿ=)%!8)%!8ì/»<#­>S>éR?T>ß=Bl+?Ó:h::±?70ÿ=æ/!8æ/!8ì/»<øó<Îð=<ÕhG?z÷~<9êT<ØG?V9«29\åÛ>h4ÿ=£:!8£:!8ì/»<×²¥>bG>ðT?[`ô=[©·=sP*?¯Ám:ÏbC:ïÁ?ÂHÿ=_E!8_E!8ì/»<æt\>7
>AcL?¾Ü=)¨W=Q ?Î¨ô9­°9ag1?±Iÿ=P!8P!8ì/»<ev>a½=*×M?>0	>×ËÜ=Ð?ÐÁ:8:º¨J?ÿ=ÙZ!8ÙZ!8ì/»<g>iØ/>æW?÷2>På>óU'?ÓJ2:6cí9wE@?ÿ=e!8e!8ì/»<¥> L>O?hq4>hx
>Ì&?@¿y:?3:6X2?dÿ=Sp!8Sp!8ì/»<2,>¡®×=CÆL?¥Â=ºN=aÞ&?}Ær:H:´ð?»ÿ={!8{!8ì/»<±¦Ò>ïp>nÒ_?Nö>#XÅ=VÀ:?9:Ä34:(S?Ìÿ=Ì!8Ì!8ì/»<W++?Îè>«¦?ØQâ>áúS>¤¨?S:³:c:)J?$Íÿ=!8!8óýÔ<SHµ>ô>>k?²,>P-=a?
¨:Y :Í#?8Òÿ=F!8F!8óýÔ<u½>©>:ÌQ?t4>_Ìè=çø-?ò:Jo:þÑ?õÿ=¦!8¦!8óýÔ<¢
_>c°>ãiR?oÑ¡=¾Al=8W/?ªù9¸<:`õ>>¿°!8¿°!8óýÔ<Â>T->¤Q?&p=7Tv=#?Ñ?O:*¥+:?G>|»!8|»!8óýÔ<j4>á=ÂM?×³=?¯=â?¸/:Ê(:\A?_>9Æ!89Æ!8óýÔ<»åà<ïL\<¿«?ÀU=à~=í½<?òîA8Rg9BÖ=T/>öÐ!8öÐ!8óýÔ<±>¤8>5:v?¿>t|A>×Ý<?rS;4®';!!?¤5>²Û!8²Û!8óýÔ<8K>q½ù=PP?IIÓ>A¥>]Y#?áâ
:æjñ9çt?J>oæ!8oæ!8óýÔ<}E=»À<aO?°ª=(=:6)?i99n9h<¯>âJ>,ñ!8,ñ!8óýÔ<ðB­>åK>ØY?·>Õ==?¢É:±ö8:G?¦K>éû!8éû!8óýÔ<­É>ì#>³é¸?fþ=Ll=Nh?ÆÛë9^®¸9ix#?ÜK>¥"8¥"8óýÔ<ÈhÛ>n&>÷©?X³W>,öÂ=®?üÅ:èýs:©¿N?0M>b"8b"8óýÔ<¼J>cË>ÔU?á$>>r#?g
:öQ:tÞ%?OR>"8"8óýÔ<lü`>,A
>fLP?Þt=½D=¨M?,ÃP:+:¦¿?@Y>Ü&"8Ü&"8óýÔ<¶â=*ç<=îG?/<<þ<eÄ?V¡¡86*9'ñ>)k>1"81"8óýÔ<?V>ÂÔ/>c?´nH>°3>ü¯0?ÛtÄ:_ã¦:¦­?~>U<"8U<"8óýÔ<öV¦>ÆxI>\S?Fq>Z½ï=Yq?ùt:£1:ô\B?g>G"8G"8óýÔ<Ãn³>ó!O>ÖÃ]?n¦>mj>¿5?Ç0¥:Êq:5/?>>ÏQ"8ÏQ"8óýÔ<*¶>MU>ÒZ?GîB>ØÁ>Ír6?W¤³:&ï:l`?>\"8\"8óýÔ<Ô¥>i«6>#íU?ÐÅ=Ø¹=Ë5?Lb:ÔM:Û?á>Hg"8Hg"8óýÔ<®ß>{'>qMZ?:q>çÇ2>mµ,?hþ¸:Xü:{È?©>r"8r"8óýÔ<`>íu	>ìP?'Ö>iZ>Ä!?O:F{n:ÿB
?d¹>Â|"8Â|"8óýÔ<»je>¢e>ÈL?F]=«2=Ù?6¦:øÿ9ìê?¿>"8"8óýÔ<q=÷<8=F?æºK<¸+ <oÏ"?ÎK;9%¹:9d?%À><"8<"8óýÔ<X>c>;¿Q?cG>G(ß=ÜU?pX:Öµñ93Oe?ûÏ>ø"8ø"8óýÔ<êq=Gr=Oà?Ëû=È
<(j?,ò9Ð!}9øm>Ø>µ§"8µ§"8óýÔ<[c>L0>@ðQ?÷=D=*?,:Êç9o>>?/é>r²"8r²"8óýÔ<{ñ·<f<:DL?0ÊC<ðê<Ùâ#?FÏ8¨W_8am?ê>/½"8/½"8óýÔ<ù»>®>õ?T?ì=z
i=µ-*?Î×9õUÆ9F?fþ>ìÇ"8ìÇ"8óýÔ<t¢>n7>lT?óG
>XÝ=â# ?¤ÞP:À=:Xå?4>¨Ò"8¨Ò"8óýÔ<<>Ë->çGS?D>CË=Î"?SX=:Ýp:­í?²>eÝ"8eÝ"8óýÔ<D¯b>	Ä
>N¬L?ÓIk=ºº9= '"?´©:$µ:ôÙ>À/>"è"8"è"8óýÔ<C>o~>î½X?Ci¿>§w>:2?hÎ:b:Åþ-?21>ßò"8ßò"8óýÔ<(²¢>wEB>DdV?Ö2D>(ô>½)?ç«:v§:î>?b2>ý"8ý"8óýÔ<¨>>¦vW?B=ªôR=;þ(?uîz:Ê;:Ü	+?ý4>X#8X#8óýÔ<>%>CY?5¯L>¢E>/?õá^:ÌL@:L[?u5>#8#8óýÔ<=Â>$¹6>kW?´75>Ö>T+?®ª:l:çK?9>Ò#8Ò#8óýÔ<Èm>D=OW?p	=³å¼<
à.?Ý±9Æ69ÎëÌ>ÔE>(#8(#8óýÔ<é­C>ôwó=DÀM?Ú¶«=QX=U?47Ö9zip9çd?F>K3#8K3#8óýÔ<	A>ç:>®;R?eª>7NÐ=õ'?K/:æ¾¦9çå^?oV>>#8>#8óýÔ<ZÍ>K¶i>"`?¬S>E>XJ0?_:1åC:|?g>ÅH#8ÅH#8óýÔ<<`Q>'>LuL?F}=I=Ñª ?à:¶9øåv?Ýk>S#8S#8óýÔ<±n>®q>w#O?À=Ç#=pÛ$?&;4:Ö6:qYü>´o>>^#8>^#8óýÔ<¤÷>M">(a?ßx>î
2>ì2?v;À@;®Û#?ñr>ûh#8ûh#8óýÔ<¿V>Ëh>]
Q?&60>Ä
>)?x:*&:??6}>¸s#8¸s#8óýÔ<T J>é='^?Ãò<¤R<ÜÿK?Z©9ÕÓ)9>Ç~?'>u~#8u~#8óýÔ<6{=F<=htD?à1<¯C<»ì?ÅHo9 Aê8¿?F>2#82#8óýÔ<`uÙ=¬¿=ºH?$Oà<<²<H!?[u9y1
9ñûb?>î#8î#8óýÔ<.n>I!
>ÖX?öË7>µ>Ûò/?ú:z|K:,?C>«#8«#8óýÔ<Zl>Ç;>BüR?5>cV>!?ª£:R:Ä?P¢>h©#8h©#8óýÔ<²>8>òY?²ÊB>u>p;?:Þf:©(?$ª>%´#8%´#8óýÔ<ù>þð8>u6S?s÷=G¶=Ø-??Ä:3|:5?ö®>á¾#8á¾#8óýÔ<T¦>ÅÝC>¢Y?"0>ÄK>#/?6Ê:oÜ¢:³í?³>É#8É#8óýÔ<tl>î+>R?B»=$=Z'?¢D:õ½ù9ßI?¥¶>[Ô#8[Ô#8óýÔ<Z>Ë@>H&U?ù=qG=z#5?#È$:0:ÐÖî>¿>ß#8ß#8óýÔ<H=©0=XòE?Fä@<Åk-<_?K¤m9ì9N¥ì>Ò¿>Õé#8Õé#8óýÔ<_
?(u>Q?¿o?[Ã>À§t?4|;ü:ZV?JÁ>ô#8ô#8óýÔ<I¿ÿ>é>éð}?^Ê7>'Å=qÄn? 3;dG¨:«D?ÁÂ>Nÿ#8Nÿ#8óýÔ<l;>æ=XP?Ñu=ø >=æ}%?}\:¡©>:)Å?uÅ>
$8
$8óýÔ<Âëw>>Â>~R?¯æØ=4¯=v?
(:Í	o:ã?çÆ>È$8È$8óýÔ<"=0.=E?*g<ú7<&!?vô-9µçW9iBÎ>jÈ>$8$8óýÔ<Ë8>$>¶ìS?°s¿=¼=ÓI#?õ$:J:!e?Ð>A*$8A*$8óýÔ<u3±>áE>&f?£>þå>Ë¢\?h{Ì:?#:\D?ÔÓ>þ4$8þ4$8óýÔ<Ü¥W>/>rwO?v=-U=sc,?FL:/÷/:Ü?pØ>»?$8»?$8óýÔ<¶Ô|=ý"=¼µG?ï·<eú;Ú?oy9s#a9#¢>ÿç>xJ$8xJ$8óýÔ<e>C?>¬T?·>ïç=÷%?-:Øm:3T+?*ì>4U$84U$8óýÔ<·I½>ZU_>ùX?áP>U1>10?ét:JH:Ã7.?ï>ñ_$8ñ_$8óýÔ<Ã¿>CÔ">°X?¾º«=tÑ=«(?¡U(::º$?ãý>®j$8®j$8óýÔ<ºì°>¯¥W>R?÷R>"HU>n&?eF:Å"a:¼?X>ku$8ku$8óýÔ<¥>§?>6']?Ä®>ñ¯F>ßª)?ßl:&îF:ùJ@?¡>'$8'$8óýÔ<v/<Á=1<czJ?ß­<f<ú?ic9·e9SÁ?¼">ä$8ä$8óýÔ<6ì>Ç8>±ÍX?^>$Ç=Uõ%?oòT:ßµ|:¸×>Q$>¡$8¡$8óýÔ<ø>+Ð >¬ÛV?¾=Ze=þ1?7&í9ñÇ9Ñ?¹:>^ $8^ $8óýÔ<>ºÉ9>wkO?Æ=ýl£=v$?Û:È:ý?#F>«$8«$8óýÔ<S>ç,>ÞQ?~=D=O,?Í^1:uù9 J6?NK>×µ$8×µ$8óýÔ<Æ:+>j+Ð=R?<þP=H=_*?:p:%õô>P>À$8À$8óýÔ<D=H7=9H?ë0<âs<(?î_9|o9òìî>]>QË$8QË$8óýÔ<>)!?>9ÆQ?to>´l¾=ô©,?õ8:[<$:À&?Kb>Ö$8Ö$8óýÔ<V~L>ò=7X?bH>y>3$?÷:Ö:ã7
?ÿe>Êà$8Êà$8óýÔ<&>&5>ÝU?OV>£ú=Ã£?á_:9(:y³)?·v>ë$8ë$8óýÔ<ô,±=Ý®_=÷ÅJ?A!<z
l<ó#?á9@Ë8½Ç?Å>Dö$8Dö$8óýÔ<rI?jÛI>N¦?1 >m>cC?dYË:F:Ä ?2>%8%8óýÔ<*Î³>¢¸S>ÈhY?õ>ÎÇ=v/?8I:äq):?º>¾%8¾%8óýÔ<ã2> A>±«S?Û­Ô=ø§=º"?²:jþû9Õ/?±>z%8z%8óýÔ<M¬¢>äOG>°ðP?Õº==¾¯'?góh:É?d:ú¢?¸>7!%87!%8óýÔ< ï>Â}.>9ÅN?;¼Ã=[<=g\ ?«½:ým:Ó.?Õ>ô+%8ô+%8óýÔ<o>0Ç>7O?¦=0=aÉ#?½g:´S:5»?áÖ>±6%8±6%8óýÔ<W>:0;>iWP?.M0>ß>ûU!?u':?2:T#ð>£ß>mA%8mA%8óýÔ<¼)Ý>â_~>^?Ùô0>×{û=a"4?ùm§::q9$?Hê>*L%8*L%8óýÔ<sÏÎ>Ùq>~[?TÚ>lÆA>Iß,?~½:|W:j6?cñ>çV%8çV%8óýÔ<` ->d	Ð=
U?&ð=1¸=ú}&?v-):£+:äÖ#?Ûô>¤a%8¤a%8óýÔ<3®>#âL>È©Y?}ÿ=3zÄ=r&?db:dÊ3:-!?^ö>al%8al%8óýÔ<*§Ö>T¿>ÃS?Ð1û=2¸=+.?pÀ£:ã7:ú÷c?ñ>w%8w%8óýÔ<Ç>»C->üL]?!>ñ`>Ãµ%?{;: 
:N*?|>Ú%8Ú%8óýÔ<»þ=ê#=qJ?¥Ð$<õd<´n
?¡9;À9ì¼?Ý>%8%8óýÔ<£§h>GË>«M?Y®==Ó$?i?:è:w.?ñ >T%8T%8óýÔ<S=)=éáM?S<V77<¥s?Ó¾:9wA9÷>¥#>¢%8¢%8óýÔ<ä6>]6â=¦N?l¶==s?-:6+:Ã)E?Ë)>Í¬%8Í¬%8óýÔ<ÛÒ>k±:>©íR?~>>Å>¥ó ?ù_:Nê%:©Ê,?.>·%8·%8óýÔ<¢gÇ>IØk>!rX?,¾i>Tî0>¯)?øF:'Ò:XT
?É5>GÂ%8GÂ%8óýÔ<¸Lv>Îø>ÙrO?*õ¥=J=k&?fcM:T/:ÐÈ?D=>Í%8Í%8óýÔ<fc>>Ä(L?$g=ðª8=_6 ?ê9­Ä
:ÆÓ>?>À×%8À×%8óýÔ<Û;n>ú>¨äP?0Â=ô=r#?XOD:::í=?.S>}â%8}â%8óýÔ<¡>y09>èX?!
>~Î=¥ö.?*m_:w=:Bñ?ùT>:í%8:í%8óýÔ<üÞ>&1>ºY?L\ì=àð®=rð,??l:h[:î	?dU>÷÷%8÷÷%8óýÔ<PÜ^>ì:>úñR?NòÒ=$=ûÜ*?8Q=:ô69±)?ÊV>³&8³&8óýÔ<gA>k
÷=PH?Eö2=¥b=§?9yðu9è	%?(c>p
&8p
&8óýÔ<9J¯=oµW=P?¨<F<kÙ$?\×Á8HI9>v>g>-&8-&8óýÔ<6q¨>v
K>`T?[Õ>2õ=¨!?â{:lR:1e"?*h>ê"&8ê"&8óýÔ<¹:>Ùè=L?&Z=ªYn=>¢#?<:%: ­?r>§-&8§-&8óýÔ<,@>#7>Ô¹U?Ê`>¦Q>8¢,?x!:"ÙÂ9bS?Â>c8&8c8&8óýÔ<vâÀ>Oª^>ÍÂ]?WC>;
>½§0?ÉÚ°:n:$>?ò> C&8 C&8óýÔ<óQ1>BÙ=u%Q?¥¢=ïü{=ñ$?´¨Ô9!¡9Uï(?>ÝM&8ÝM&8óýÔ<}>üÝ>xïR?Ïo=ìÆ6=êð'?oö9KÀ9	$?*>X&8X&8óýÔ<Ó¶R>+á>®FQ?íõ=jEÆ=âÃ?t:¥X:Kû>Í>Wc&8Wc&8óýÔ<×l>O89>tJQ??>sÏ=¡!$?2j:`(:Æ1?>n&8n&8óýÔ<¶>Þk>A¡?9VÄ=º=Av@?àÃ7:;A':¦¢?K>Ðx&8Ðx&8óýÔ<­>öX >³?
M>yú>ìw\?CÐÆ:Ð:*¬?¹>&8&8óýÔ<ñk>x¬@>;ÕO?qä>©×Ì=70?ç9:ZÙP:mßã>{°>J&8J&8óýÔ<¨L>
ß$>ÅlM?®W¦={®~= 4'?È:8üÚ9
t(?Á>&8&8óýÔ<Df>ú) >|8U?½¿=®=Ù/?ÉA:F¯í9	%?KÂ>Ã£&8Ã£&8óýÔ<r`p>.>zÎM?Ìg=Åja=¨Q?Z/:Âõ:Íj
?SÇ>®&8®&8óýÔ<.z=*(=å F?ñ
<B«Þ;A?js8k9ñ
j>¹×>=¹&8=¹&8óýÔ<ô5> >t	V?ñ>]à=ÚÆ1?gÌ:¢¨:BÞ?1Û>úÃ&8úÃ&8óýÔ<rÓ>U±=èÚI?çÁi=Dê==?ó:JÛ9]97?Ñç>¶Î&8¶Î&8óýÔ<ÏûO>I>wêM?¡¯=EÜ=£D?S:ï'
:n?¢ê>sÙ&8sÙ&8óýÔ<d}>qJ>A P?*Ê=Ì"¢=Æ?Ù·f:ÁÁ>:Ð?hì>0ä&80ä&8óýÔ<W{>$	>ÕX?¨=x{=À+?:Ë:Hê9ÿ?Þì>íî&8íî&8óýÔ<BÐ2>Ø=YS?Ä8É=É=µÔ,?ð*:ÿÈö9¡ö0?í>©ù&8©ù&8óýÔ<£³R>/5ô=Cà\?ºH>4U>D88?âî:çE:È&?Iù>f'8f'8óýÔ<äN=ûÅ1=0+G?âF<V-<?î?t·9ãi9-?ný>#'8#'8óýÔ<¡"¸>ÅZ>Ú'X?Îo>o5>)?hÏ:5d:Ý?9>à'8à'8óýÔ<å<=Ï<=¢G?O<åc#<O¢"?|¤½8äé£9w>&>$'8$'8óýÔ<ëª>%®L>ü¯T?a\>/Ü=C%?/!E:Æ?:9ð'?!>Y/'8Y/'8óýÔ<©ÿV>áö>²øN?Ü¸=ô\=©%?ÕS:OúS:}ÿ>¡'>:'8:'8óýÔ<O®>ÆSJ>|\?e}>A·<>£Þ+?õè:Y>:
?+*>ÓD'8ÓD'8óýÔ<í> .>é»\?wê>å@T>S«??øe½:J:Þ÷<?ã8>O'8O'8óýÔ<xv·>ÙU>®[?¦ÁÊ==á´1?"8:ÒÎ7:ú9?êK>LZ'8LZ'8óýÔ<?i=($=`]H?¢+<><Âå?ls8ÿ°¤8ª8I>gL>	e'8	e'8óýÔ<>CZ*>kO?Ãs=åÎh=Ö)?/(d:[d):Æg,?¶`>Æo'8Æo'8óýÔ<R.¥>¬F>UñT?«¡><¼=+a4?È:Ä:§
?"p>z'8z'8óýÔ<còX>ÅU>pS?7Êl>ñ+>F0?ñ{®:ý³:½H?$u>@'8@'8óýÔ<¡¼B>úï=1P?K·ù=÷Å=A/"?Í":,':x+?úu>ü'8ü'8óýÔ<
æ>7>aR?ÝÖ>~Í=À9)?ä*<:\ö9ÚC?Ìy>¹'8¹'8óýÔ<þ¬>sP>¢US?u)e>R)>×<-?e^:óý:*C?¯z>v¥'8v¥'8óýÔ<6>Ò<><_V?F>{º=¯'1?	Ä=:Üþ*:ó?p>3°'83°'8óýÔ<ú¢>SÃ>>.¶Z?Ûj=_L=,1?w :Ñê9wñ.?¦>ïº'8ïº'8óýÔ<{=[,"=DF?z<û,<	É?óT9¦-ð8êb?Iª>¬Å'8¬Å'8óýÔ<º®W>Ì­>N?g*§=Ýp=ñÒ?K&E:vô:¨3?{®>iÐ'8iÐ'8óýÔ<l6>>Q?ê¢>n>f;/?3^:,E:Ý?È®>&Û'8&Û'8óýÔ<¦ µ>áu:>­x?Ô&>3>µo?Éà:b\<:ï??¶¯>ãå'8ãå'8óýÔ<¯Ý>&>ëS?òÈÊ=×=¿ó:?Å$£:]tw:
Ç(?Þ¸>ð'8ð'8óýÔ<¾±>ú*>NZ?`A=[ÀK=´80?àÈL:ï	:S´.?¾>\û'8\û'8óýÔ<z>K>ù=OäP?åÃ>:ìÐ=®"?¬~:ij:]?RÂ>(8(8óýÔ<îP>Bÿü=&R?Qï=æÆ=aâ?½¹k:Ñfn:Z ý>Æ>Ö(8Ö(8óýÔ<!§¡>?>X?ÍJ">¯Kò=µx+?þÁy:MjQ:¨?Î>(8(8óýÔ<.a=ºÅ<ÂIE?IÖ<
<®}?08Æ9MÔ)>û÷>O&(8O&(8óýÔ<¼¤=ôÞR=gýG?#¢/<ì<IQ?ÿÂË8E\­8Yr?þ>1(81(8óýÔ<¦Á<vz<òîE?YZ<k0<ók?+é(9OùM9kïÑ>>É;(8É;(8óýÔ<óõ<ï$<5!W?Î<B]<&0?ð9% 94ªf?£	>F(8F(8óýÔ<+7>W&>¢Q?­>fDÛ=¯Ø%?Uz:¶>:ÆÍ-?>BQ(8BQ(8óýÔ<
I£>=>Ô\?HQu>ôÚ*>÷È7?  É:A:2A?Q
>ÿ[(8ÿ[(8óýÔ<ùk>
ý(>Õ±Q?ËÛý=¼=ûL,?,Ó.:¯Uô9ì+7?q>¼f(8¼f(8óýÔ<Å=>Üð=maJ?Qûd=$z3=KN#?8R::ÙÝ>I>yq(8yq(8óýÔ<÷>Jã>Áug?È8>ä=.õN?¬:Ûz:ú0?>5|(85|(8óýÔ<0ãn>¥>þæO?eLï=¢KÆ=­w?	Ñ:ñ¢ú9mß?X!>ò(8ò(8óýÔ<8ü¡>Õ;>FÅ\?¨ñ:>)$>ÄÃ/?¼|:¼_:S?*>¯(8¯(8óýÔ<ï>¸ü>¡f?Ià¯>ùÉk>ó>?m¥:T[\:0/@?îB>l(8l(8óýÔ<Ýp<Èv<ÜSG?A<¨?<<?Pv9Äh8¼#?×E>)§(8)§(8óýÔ<®>¼ÏN>ntW?Dg>³,>Äh+?c:9ky:?H>å±(8å±(8óýÔ<Bd>y2>úúQ?}Í¤>Up>ñ/?ÍU
:ûü9æ}?êI>¢¼(8¢¼(8óýÔ<iø~>5 >©bR?VÇ=ìY=ã(-?[j:ÌÛ0:ók)?O>_Ç(8_Ç(8óýÔ<y=g>->CÂX?">dMV> .,?·hË:WÐ³:ÓË?GS>Ò(8Ò(8óýÔ<¿?¯>Vç>¥?³þ=è%µ={à3?A.û9Ntú9	_?S>ØÜ(8ØÜ(8óýÔ<¬ÀÎ>:¯=>?*\>UFÄ=¯?U:ä:À*?~W>ç(8ç(8óýÔ< S>á&>
~L?×æf=ÚØ6=Þ£!?(A:ßìX:Æóã>p`>Rò(8Rò(8óýÔ<¼¼Ñ>%$l>$`c?wÛ=í=¤
;?:ã!j:Ïí'?ja>ý(8ý(8óýÔ<Îyd<<]l>?R4<><m?¡L9\ü-8²@dp>Ì)8Ì)8óýÔ<$5Ü>)/>QX?É·(>äþ=n¤)?5:yÅu:b?>)8)8óýÔ<\gª>ÉG>QYZ?{ç>"¡>¶k7?õÁ:ûA:ü¡:?D>E)8E)8óýÔ<ú>\b>²1W?@Î=[=¡y&?Ùð::Q	:MA.?Ã>()8()8óýÔ<Åg{>²>ý\M?¸P=z'=W?/r:	xñ9nÖ? >¿2)8¿2)8óýÔ<õp>e!>±U?<«=%c}=Bd-?¤:Nï:Kó
?>>{=)8{=)8óýÔ<¥Q=®2=p,F?ûä.<Ñ<³?]9n9÷?>8H)88H)8óýÔ<`È>Ûäi>ð[?\Ö>ú¨>ûé3?¤¢:gâV:*ÃA?à>õR)8õR)8óýÔ<«>âNC>³&`?ËÛN>;
><z;?¥k¨::¼:"¥#? >²])8²])8óýÔ<ò>Áì'>G@O?¼Î=ÒÉ=¶¦&?Ñ:XÎ:L?â±>oh)8oh)8óýÔ<´C>ß.>EQ?AÛ=¦¨=ïh&?§:r]û9w?$´>+s)8+s)8óýÔ<A¨ô<"<5O?ßºÒ<ã¨<¶?ÂS69ý9³>1¸>è})8è})8óýÔ<z+²>!µV>uoT?.%>
õ=,? :z:tù?FÀ>¥)8¥)8óýÔ<ÏÇ=¢ß=ÔtF?N<H/9<À?Ï9ë8a¸ü?iÎ>b)8b)8óýÔ<áÆ#?ÙP>`M?Ä>n	h>=ÌX?R;ÇR¥:~k?hÙ>)8)8óýÔ< m>üú%>höS?5ÙÞ=ÂH©=S(?j²T:|è:ci,?ÿÞ>Û¨)8Û¨)8óýÔ<	>vô(>~V?Ò}Ì=²m=*?@T´:Ï°:nÃ!?Gá>³)8³)8óýÔ<Çl=ç=AMD?/<U<ºÙ?H8I 9~ö>ø>U¾)8U¾)8óýÔ<àË{>Ò>7Q?úÞ>í^í=ãy?N)#:Ð>:f?Áù>É)8É)8óýÔ<´r=µ=û6C?<8<7÷;©à$?ù¾b8Å9Ø?>?û>ÎÓ)8ÎÓ)8óýÔ<%M>n&í=#é]?èô=as=@(?ùÓQ:­>C:	?û>Þ)8Þ)8óýÔ<`cP>2æ=ã`g?»ûß=I=ï×`?³c:%Z:F\v?J
>Hé)8Hé)8óýÔ<ØAk>Ç>ÑýO?5B®=çC=É?Ræ*:¥:&z'?"
>ô)8ô)8óýÔ<°ea>{z>eS?&ìI>I	>/$?¼©::E:(	?>Âþ)8Âþ)8óýÔ<êC9>E~æ=]ÄM?Ã=«=ÃK=~?&<.:vÏ	:ãÔ!?>~	*8~	*8óýÔ<Äº«>º&L>XW?^v>$+<>¹'?£à¯:+\:yç?È,>;*8;*8óýÔ<¸mq>L>¿¬P?ÐÞ=ñI¢=/?tª9
[Õ9³>>9>ø*8ø*8óýÔ<R´>AC>¬kl?a>ÆX>XJ?Õ²ô:¦:Â<??>µ)*8µ)*8óýÔ<¼>q+>sU?*Ö>C±§>óÏ#?YÐm:åÁ):ÔP3?¿C>q4*8q4*8óýÔ<b
j=5=¬ÈK?ä£`<r 8<ô)?dµ9ýõå8¨îÉ?W>.?*8.?*8óýÔ<kÊ>4Ë+>}TM?éØä=²s±=%?dX.:,:\W?£X>ëI*8ëI*8óýÔ<Øþ?å'@>ÀÚ«?Ú>350>æS?»H:CõP:#õ>ßX>¨T*8¨T*8óýÔ<æ^?)Î7>¼?Ì>,0>'£?
ûö:Úg:þ?n>e_*8e_*8óýÔ<>.4>BhS?ø±>ÂNÆ=­·(?äÈ):8:¿'?¾q>!j*8!j*8óýÔ<Ñâ>Qr>âlo?ô½H>+>¬ã<?¶Ê:à´q:ôV?¦~>Þt*8Þt*8óýÔ<>l}*>çßP?Lô¢=õ!=Û?62:\:û?É>*8*8óýÔ<aA>¤÷?>£µQ?´3 >Þ÷=§%??­:ÃÝU:+ ?O¤>X*8X*8óýÔ<>ÍÝ:>^X?#.>E>Tz'?qi:Í£;:>?9©>*8*8óýÔ<<¯>y>Â¶Z?Ç}§=ù]~=(?Ã*:Þ3:Åò>©>Ñ*8Ñ*8óýÔ<Ï§> :>Ü0f?ñÄ>ä7²=ë4J?P:<}U:k?.?)®>ª*8ª*8óýÔ<Åî½>ØQ>àh?m¾Î>Û>D>?*:2÷c:@?3»>Kµ*8Kµ*8óýÔ<¿I¨>H>ÖV?þ>çÞ=ºs5?h(:¦):á!?Ï>À*8À*8óýÔ<ÀÅ>â/q>±¾Q?éð>\yÚ=Uú#?w:Hp:H#?qÐ>ÄÊ*8ÄÊ*8óýÔ<Ëa> >%þN?¾Å=Ñ[=È'?Ñê:9D::ÃM5?à>Õ*8Õ*8óýÔ<ú¨¹>÷c>VEQ?G>ø³ò=±Â&?¢:sGY:ÛÍ:?Vç>>à*8>à*8óýÔ<]>Dï>yê[?ê´5>VU>æ³?yH£:7Ëm:×È/?
ô>ûê*8ûê*8óýÔ</? >`A>døS?P¯>æÔ[>/S'?Êu :©r:G)?Ñ>·õ*8·õ*8óýÔ<nj¥>íhC>¨´X?ºY>K@º=	ê5?0¦o::ën?µ>t+8t+8óýÔ<ýÃ¹> X>_©[?JÑ>¥>iÝ1?
ò:»j©:F7?7>1+81+8óýÔ<ñ>0:>{S?¼Öó=ÏÁ=t©!?E@: 9n:D=?u>î+8î+8óýÔ<bü>ïÇ.>)N?´Æÿ= ÖÇ=¬Ô#?ðô:Ìñh:jè?F>« +8« +8óýÔ<{+?K>´i¥?>Ñ>¸a?¼/ä:oi:Ù>z?3>g++8g++8óýÔ<ª7>Nå=)L?¨JI=è»'=¶?Ëk&:+á::Å?<@>$6+8$6+8óýÔ<gö>"9><ñT?³5>rI>Ù1-?ÿ¡:aö0:2Zj?ËB>á@+8á@+8óýÔ<4d>
>>O?o2¹=.>=Ç?)IC:!:y6?F>K+8K+8óýÔ<,¨>TL>DtR?QØò=2¶=­*?7%:mø9E*?àJ>ZV+8ZV+8óýÔ<¡kÜ<ûy<ÎQ?õ|=ÑÊ<À:'?m9Á69DQd?ãR>a+8a+8óýÔ<ù}b>1
>M?*=Qc=Üu(?åY:à6:ô?¶Y>Ôk+8Ôk+8óýÔ<Ïån>)>÷6Q?eV=hYi=Ì ?z×/:MÝ+:Oö?ûa>v+8v+8óýÔ<Àð±>0±M>øu]?
B>äû>ÿ.?ÀÆ:'f:¡!?1c>N+8N+8óýÔ<Úø<×Ñ<ÊNG?Ô =ñyÑ<L$?³èU929Î>Ùg>
+8
+8óýÔ<ã>}ë.>`U?y9U>OF>NÅ/?ü:ö-u:A?÷h>Ç+8Ç+8óýÔ<Ê8¼>-[>Yô[?²É>º>Î=¶-?ôK:Ë±V:-Ê6?{z>¡+8¡+8óýÔ<åM­>mñK>dY?ã>b½=°t3?úf3:çH:é?Ê>A¬+8A¬+8óýÔ<÷~=Ñ%=ÑD?É)<¨e<]P?´5o9Â9ò*ï>ã>ý¶+8ý¶+8óýÔ<«ÿR>5j>)QR?¥=z_M=2µ'?3:<£9´j?Ø>ºÁ+8ºÁ+8óýÔ<ÃÞ°>yR>q W?¦o>]U(>ª:6?ªQÐ:_:Ò*?p>wÌ+8wÌ+8óýÔ<{>1¨#>7³X?èøß=R÷«=½µ&?A¸P:ÊaD:©
?m>4×+84×+8óýÔ<vÝ¥>Ã@>¸]?_1^>9[">ª,/?­Í­:-x:´^3?>ñá+8ñá+8óýÔ<I>ôæ%>[7O?e¨=Â»f=%$1?n>:(ç;:û|?7¤>­ì+8­ì+8óýÔ<dÔ¾=-gq=\^J?h,Þ<Â<?Á9Ã09ñ?·>j÷+8j÷+8óýÔ<u>á3>JQ?ê)<>l>	Û?Õu:wV:ã?:º>',8',8óýÔ<§­>Ï¹8>3¨p?Ó±>C>m(?MÉ9ä9º²6?ïÀ>ä,8ä,8óýÔ<Ì¦N>óþ=ÃÐO?¤¹Ì=ªW¦=?M,:ÓÕ9W|N?Î> ,8 ,8óýÔ<fé}>ªm>.÷Z?õ8>¥×>°!?Ub:Ø~:=Z?[Õ>]",8]",8óýÔ<g<>(ä=&-S?73> Û÷=&3?ÿÝ:Ë8:ÛÜ
?iÙ>-,8-,8óýÔ<¹{>Î>õL?¹c=ô~}=Cô?åx:M3:Þ61?ÛÛ>×7,8×7,8óýÔ<üO>]6>Ç6T?4EÖ=ïÁ=)­+??k:#¿s:e?kß>B,8B,8óýÔ<'Ã>`Ôc>ÞH[?+>pëð=A6?k¥:an:ì¤1?'æ>PM,8PM,8óýÔ<î®¹>J
U>h _?NÕ,>;øÿ=Ú,?\$¨:så:¡?uê>
X,8
X,8óýÔ<î«¸>3X>#¿Z?l>DÝ=o;/?µ:è«:Äß?ô>Êb,8Êb,8óýÔ<¯r>j{7>¹P?à&ç=Ò¦À=z?j8:»7:<:?úý>m,8m,8óýÔ<üEí>¾	>ýi?º>lz>¿Ä>?jÞÐ:½áf:g?èþ>Cx,8Cx,8óýÔ</²j>ý>æÆM?ã­=P=Ï#?îW:&ûV:ú?D>,8,8óýÔ<hq=ãm==?E?<5gý;ò-?¿ä8KÑ7å@ô>½,8½,8óýÔ<ÕV>ß>ÇøL?$«E=0=£á%? ¥9Ù¹¦9rý>å>z,8z,8óýÔ<Õÿ>§ZÉ=lK?SX=â8/=ò3?Ñö':",:4*?">7£,87£,8óýÔ<¬¤n>[Ä
>ôwW?l­=n=r×,?F:·I6:7f?µ$>ó­,8ó­,8óýÔ<Ê>ÇA2>:UP?/YÍ=7í=þ~'?c~:Ý4=:Í=,?9'>°¸,8°¸,8óýÔ<,²b>Wî>lIZ? IË>ÞT>-?y5:`:½$?)>mÃ,8mÃ,8óýÔ<>~>^ý>bO?=P´c=Ï?Rèß9À¼ß9í?Ê,>*Î,8*Î,8óýÔ<]r>n=>.ßO?
ÚÕ=%#¦=ñÂ$?¼2:ºQÒ9UA9?È8>æØ,8æØ,8óýÔ<·y®<ÖÝ`<Ñ¡F?óDÒ;b¶;x?pL9áé'9¡×?óL>£ã,8£ã,8óýÔ<ÅÛ>)ËX>§?q\à>À>Ø9`?£_´:jDZ:6S?BN>`î,8`î,8óýÔ<\ìl>P>ÂÜM?Yh¯=?=å@&?Z:%:ô(?ÚV>ù,8ù,8óýÔ<cà¸>QØV>vJ\?ÿH>¡4>
n,?<_:.ó:
4?+a>Ú-8Ú-8óýÔ<M=×Ó$=<%I?­Á<¤Î~<'o?v½\9D9¥Ý>²m>-8-8óýÔ<npr>ë->d¢N?,®=Ç=Ji$?ÁOm:8×,:´¾/?}>S-8S-8óýÔ<5z>ö=L?>baW>Zå+?û:3Ê:?Ý}>$-8$-8óýÔ<Aô>ßÇÿ=6?<æ>> Ê?ÊÚ;#â¹:aN?>Í.-8Í.-8óýÔ<ëTl=Þç=uH?+<­Ä<é6?~pW8Ãiz9ú>Ü=å>9-89-8óýÔ<Å7>L¹'>éöR?ºþü=ºmº=.´-?$:¨þ9§F?££>FD-8FD-8óýÔ<åíl>§{>N¡M?¬Ä­=Y=t?z/:Ño:£?ì§>O-8O-8óýÔ<V>='>m9R?ÔÑ='y¢=¸N%?:¯9:5âC:·«ò>Îµ>ÀY-8ÀY-8óýÔ<@S>NÜ,>8W?ü=´¶Î=½?eÐq:þ5:y*?]¶>}d-8}d-8óýÔ<Fôl>Îî>º5W?¡V>b+ >+?|lj:¹¬I:
É?R»>9o-89o-8óýÔ<rc>rê4>Ø7V?rê=kÄº=· ?ò(;:9-:Ò¬!?Ê>öy-8öy-8óýÔ<tå>ªD>*mZ?-+ì>_Â«>ðÿ/?!:Qr:Y½$?Ò>³-8³-8óýÔ<BVÒ>Ùýq>O^?Ð>ÇâÝ=Y.?0I;Zö:Êï?1ð>p-8p-8óýÔ<â>Z5>#FV?kÂ>Ä¹=×p1?r:ÿ¢q:«!?ñ>,-8,-8óýÔ<!é>r;>}wO?ó.Ä=T0=3'?r:Z=:#?ðó>é¤-8é¤-8óýÔ<{>+9>Ì½b?.Á!>\E÷=þv'?à&:´:þ¿?Îö>¦¯-8¦¯-8óýÔ< O>ó'>BÅT?¬¿>¤9Ó=lã ?ª:%:õ¯$?ø>cº-8cº-8óýÔ<Ð9>[ôÓ=¬m`?Ý >±®=ÓC?I=:@eá9
ÌV?Ãø> Å-8 Å-8óýÔ<ïÈb=­5=^ÜC?xñ<dü;c?¸ÛM8xúN7Vþ?õý>ÜÏ-8ÜÏ-8óýÔ<oj>ü2>+¼O?}÷=û×=ò?ns':É+:pù>Q	>Ú-8Ú-8óýÔ< þ<õ£<þÈF?aø<¼bþ;ò?Ñ18@,8%>?W	>Vå-8Vå-8óýÔ<s
L>|ÿ=HpL?P=V¸S=½ü?´ÓÊ9Ç©°9ïô?c%	>ð-8ð-8óýÔ<£¢=ÝR=1F?Bsn<ÐSH<Ö[?ò<z8Ø»,9¿n9>X)	>Ðú-8Ðú-8óýÔ<}·>s,0>&ÖP?Nwë=ËK¹=¨"?ejB:îÕh:óÁÕ>1	>.8.8óýÔ<.®>\J>(\?ª¯ý=Á½¸=ïÄ/?bh4:;ñ9«??o6	>I.8I.8óýÔ<úxy>¦J>BöN?7
Ë=ü4=FH$?­:³mî9ç0?K	>.8.8óýÔ<|>ëÃ=>ÁQ?~>ù>Ô=Ýk+?ÙÅÒ:
\Â:1Ï
?W	>Ã%.8Ã%.8óýÔ<>°>ÔQ>
	W?ßO>4Ò=ÑP-?ÔÁD:³]:&#?p	>0.80.8óýÔ<,®Ä>«(_>óa?¸ÿ>QL>o(.?³»:7O:bÿ!?»r	><;.8<;.8óýÔ<WÊ=^ë,=6D?f<nOK<HÚ?>À×8\Â,9nÚ>s	>ùE.8ùE.8óýÔ<Wnã>){>"Üg?â°>°ÐT>`ÇT?Ü½:|+:WB?cu	>¶P.8¶P.8óýÔ<&·e><>¦GM?n»Ã=£¾£=8?Ë27:mÜ:ão?v	>s[.8s[.8óýÔ<-Ã>)_>gæ_?ø4>`>©3?í¥:'x:^,+?ùy	>/f.8/f.8óýÔ<¬¾v=Ì=¥mI?IÖU<'×:<¨~?ï9zd95 >M{	>ìp.8ìp.8óýÔ<w\^>ïæ>Ï(V?È>jW>ga,?PÑ·:Úns:NA?	>©{.8©{.8óýÔ<ðÃ>3>2ÔO?>¬ÝÄ=õ'?>ÙI:Ö:X(H?ò	>f.8f.8óýÔ<b`>l{
>'fO?P>ùúñ= P$?B<
:`1:IÇ>Ä	>".8".8óýÔ<ð¿>ºî>É°W?a¯,>Ñüú=="0?q{:«Tx:án?	>ß.8ß.8óýÔ<®[>Ð) >kõQ?wë=lU·=³e$?ôà:ñ9Ië?	>¦.8¦.8óýÔ<G¦>íH>Ë7T?R>'ð=º&?ï:AB:ð'??¢	>Y±.8Y±.8óýÔ< §>;:F>SÕW?´õ(>îû=ôë+?	±:ê#:~¼h?-	>¼.8¼.8óýÔ<öt>LT->èrO?YÁ>´ç={u%?Óô:at:ÈÓ?I¡	>ÒÆ.8ÒÆ.8óýÔ<Ûd>ô÷">|ÔL?ÀÓÙ=¥=sÞ(?¹F:»<:~?u¥	>Ñ.8Ñ.8óýÔ<íÒ¥>,ÈB>ØðY?Dvð=¯=`Õ/?+¾~:Òn:E7ö>Z¬	>LÜ.8LÜ.8óýÔ<õ^>«Ò)>O?HR¡=Ï#=Ý!?wÀ:tü9Ä1?O±	>	ç.8	ç.8óýÔ<µ r>Ö:>GQ?²
¼==È'#?O.G:õjF:~?3²	>Åñ.8Åñ.8óýÔ<Lñ<?[KY>Þ?x ??zJ>èô?g;~:×¿q?A¹	>ü.8ü.8óýÔ<>å(>+Y?ìä=RÆ­=M(?DYM:8ß@:½G?Â	>?/8?/8óýÔ<öÚ>ïR}>âÑ\?`I:>P>+Õ9?ÄVS:8ÿ:K.?jÖ	>ü/8ü/8óýÔ<
$>8ë(>ÏL?]g=ÊóS=EÀ$? D::I/?XØ	>¹/8¹/8óýÔ<Æâ>ZÊ6>w^?hv>R.>l¥4?dÀ:Ëv:U¨ ?nã	>u'/8u'/8óýÔ<}{j>µa
>ïIT?¦
Z>|A>?/?l¥:
Ëk:©3?÷	>22/822/8óýÔ<ÆKn>CÄ>a@Q?é>p]Ô=ú?=À!:Kj:i]?û	>ï</8ï</8óýÔ<{6¤>hGC>&FW?Q4">bø=ê'?"«:°z:i¾.?á
>¬G/8¬G/8óýÔ<ÊÎÝ>¤&w>Û¿e?ÀÏ>Û+U>Q<?P`à:B)¶:×©?
>hR/8hR/8óýÔ<õÌ³=)i=biE?}û<çnm<Î)?ÓF9³Ë9i»>ï
>%]/8%]/8óýÔ<A>*-> ÂM?q=2	O=¢Ã#?=ã9ùÿ99Cã>Ð
>âg/8âg/8óýÔ<¸>ø'>2\\?$>i-b>V+?	6Ö:¶µ:Uä?6
>r/8r/8óýÔ<ôà¥>=F>5V?ð=ÈÛ²=Ê+?#1r:#SA:ÚZ ?Ø.
>\}/8\}/8óýÔ<Ñõ¸>­Y>7Y?½«B>âV>?/?Â:KQ:iC?Ñ;
>/8/8óýÔ<x><+È=ÄîH?×nP=Ýt/=£?²
9ck9Â=>@h
>Õ/8Õ/8óýÔ<Yh>Þ>ØìO?ª=>àa=¥ ?³À¡92799b?Tk
>/8/8óýÔ<å5¤>ÄB>
ÖW?P>>¶>«Ô4?b;Ì:Iç/?fl
>O¨/8O¨/8óýÔ<CsR>|å>"ËM?Gùì=XÃ=·v?;ma:Ú7:ã§?it
>³/8³/8óýÔ<N?»©>m?
8I?Êäú>rPM?Ü$;Æ{°:#o?a
>È½/8È½/8óýÔ<¤LÔ>:j>¡«g?_«ñ>ß´¥>s­:?ü­:6x:u2?f
>È/8È/8óýÔ<±Wì==®bL?´mÁ=_=±&'?5
:\b9U+?© 
>BÓ/8BÓ/8óýÔ<²ÕU=¬=CH?vôç;ÈØË;T¦?Gs9ñóO9¾?ë¡
>ÿÝ/8ÿÝ/8óýÔ<§O³>d	Q>[?þIh>"Ï3>Ò[%?#@:;V:'?¨­
>»è/8»è/8óýÔ<"§>åPI>^cT?ºâ5>->®%?o\:Jð':Ì(?Tº
>xó/8xó/8óýÔ<M1
>®=£-K?sDÓ<ÙÙ<f£>?pW{97I9xîö>-Ã
>5þ/85þ/8Éå<­ÿ>`£=Ú3c?(ÊQ>"Â>ë:8?_«:iE:[+?5÷
>ò08ò08Éå<û|->@Ô=?Q?²Æ=Ü}¦=(Â?dÏ:%|:6:é>S>®08®08Éå<>=u>­ÍS?1	>¯bÐ=(?î0:p9z:8´?Ø>k08k08Éå<Ði>£/>òS?è>E>´¯)?+:=Ug:Yz?Î>()08()08Éå<$>6ÆÈ=:ÀQ?Üöî=_>¾=ÂÇ ?àÄ_:R6*:_F(? >å308å308Éå<Yæª>sæE>¢]?r÷5>úãà=h#O?{ó:¾:®q?¶">¢>08¢>08Éå<l>ô?>øT?s>Ãá=+&?/½:¶Ó^:¢>?ó%>^I08^I08Éå<9>XÃ>øV?àL>Tó=Cp$?²õ£:è^:´=?U/>T08T08Éå<ñi>vó>ÞP?#~>Zà=K­$?ï: åÖ9Æ22?h>>Ø^08Ø^08Éå<ßÊ<Ò%%<`ØM?o¹<kV<1?¤ßÌ8§¼59¦K>$J>i08i08Éå<< ¦>dD>.Y?r0>½hÚ=)?êÖ:ý}:8?W>Qt08Qt08Éå<uY=0M=AE?*Ô<¶<ñî?ï19Sò6·ù;AT[>0808Éå<{]>!	>dëN?þ>¦Kÿ=hi?,:©Ë¯9cX?©^>Ë08Ë08Éå<yÕ>·%>hÀU?,.>FWã=÷»%?ßôj:Ì]:4ÓB?w>0808Éå<ë>*
>Wo?à_>øZÓ=%2?AI:x:*[!?¡x>E08E08Éå<.£=¿HQ=ÁG?æ<)[<?âwd8ø½Z9±>->ª08ª08Éå<ðz·=¥»k==AG?{£<º<«O?BDE9÷x9sË>N>¾´08¾´08Éå<e>­É	>FU?=³=æk=D!?^:ÐUÅ9é0?C>{¿08{¿08Éå<Á>&ª > ýO?÷K=#J=bO!?I	:]:äù?>8Ê088Ê08Éå<IeÐ>¾S>ó{?^">S¯=dm?°Û:×ì
:Áf?m«>ôÔ08ôÔ08Éå<#=(O8=7I?ã(<,4z<ýÆ?XÂ9ó9)?Õ±>±ß08±ß08Éå<gñ>s¡4>U¬Q?óý=*K¾=«Ñ*?Ò:J:=)?´>nê08nê08Éå<00Ï>ï`m>÷p_?¼*~>Õ©1>57?';%°;Ú?	À>+õ08+õ08Éå<ÔÂ>_>ñC_?h!e>q!>ôª5?¿ßf:©¥F:Ä?²Å>èÿ08èÿ08Éå<Ëd=îM(=\ÛG?¿8<V<ê?gk¾8; Ö8 ã>Ë>¤
18¤
18Éå</,w=ö=ÜóF?æ<}4é;é¯)?b298¢?Ø>a18a18Éå<A7ò>ç3H>tÜ?G>ì«=þ?ùy:j® :Ä!G?ÜØ> 18 18Éå<ô>")>²ÛV?P­>>ù=N$?	:¾`:´:?ØÛ>Û*18Û*18Éå<SÀ"?ñY>ïô¿?±?">+?äæ:â·":§`µ?Ý>518518Éå<QV>È¶>w Q?ÛÐ=kº£=H#?q\p:qD7:Mà'?Þ>T@18T@18Éå<^>Ä÷0>
]X?RÑ>÷²Ñ=óY.?¬º:ßå2:;ÔT?"â>K18K18Éå<«Ï>6ÅZ>Éßr?WÈ>l"V>Ó=?ç:ë£Y:Á¼%?è>ÎU18ÎU18Éå<å¯>ßLJ>x^?{~>)ºÕ=B4?FÓ:q00:HQe?Çï>`18`18Éå<ûf¢>þ!G>»ÇP?ì2>K>o+?þ:ÅòT: y?ñ>Gk18Gk18Éå<`:=zò<E?V´«<Ùû<üº?79Ìn¿8ì??{>v18v18Éå<>!m´=R?Âó=1È=@?ú:¨ðG:¦b/?@>Á18Á18Éå<`jt>êz>î,M?¼=«»= ?/I:Ö:v8?¦>~18~18Éå<±>Ï3>¥ÙP?Þµ>X%ó=E&?;|::N?§%>;18;18Éå<äO=úp&=ë÷I?.¸<
¥ý;z1 ?ô9ìèC9«>â'>÷ 18÷ 18Éå<ÃüÆ>Zíi>kÃY?¡U>û">º.(?«»:îe¯:{?¡(>´«18´«18Éå<ËwA>Êñë=´éQ?aÓû=qÊ=9?+~:±Ç:uÆ?î5>q¶18q¶18Éå<¼ >C8>°p^?$k>åÄà=I¼.?BÑ:o³Y:¶à4?Ò=>.Á18.Á18Éå<\µ>ºJ9>ûR?°þ=ÕÅ=ÿ$?¡jé9_:RÒ>²D>êË18êË18Éå<@n>1*>@;S?Ý¦ç=[¼±=(Ô&?²>9:#1:cæ?=Z>§Ö18§Ö18Éå<kG=,=²>I?íÈW=Ïô>=¤?D3µ9\9B?©]>dá18dá18Éå<¶Ä >ª©;>åO[?KHf>ð&>Ï0?J:+Oh: ?c>!ì18!ì18Éå<E><Ìð=Q?éÕ=w©=¢E!?å{O:3/<: 
? e>Þö18Þö18Éå<ù2>ü´>>u­Q?LÙ>ÜÈO>2_'?9Èî9oª9¼T3?ôg>2828Éå<T- >}=>ifX?d0>øoé=´$?¯:Jkì9²$?Nh>W28W28Éå<Ëv>Þ
>R|d?w:>;,>-¨B?SNÈ::!B?°o>2828Éå<P>ìw!>mT?¤^>$ì=Q?Ù¢F:üÈ:£<?¶q>Ñ!28Ñ!28Éå<Y~>q>õeM??«=HÚ=&?òÍ9:V":Õ¹?És>,28,28Éå<>ÔA*>?£R?`jË=z=tô(?Ä;4:	:½¶'?Àz>J728J728Éå<Ox>x>BU?ÑC><M>»¸(?U¤:jr:¥$?:>B28B28Éå<ä{>!y>¿L?Í=r=o!?¹¼D:¥5(:Qµ?_>ÄL28ÄL28Éå<ÐÄ¿>ç>Ì ?
?1Ý>ô1?>¿7:»H/:.?>W28W28Éå<¾ó±>ýÌß=Ë?L4"?Ý-Ý>½;?¾¥¯:®/:[?õ>=b28=b28Éå<øÿÊ>gP]>ÃÐj?>'5>P?òì:T¾:Y?£>úl28úl28Éå<å=ä!)=0'I?vb1<A<P?q¶r9
Yº9^·¦>¦>·w28·w28Éå<=>ÿ<>·R?Q¸=^²=Ë1?88:ñú:\B?ª>t28t28Éå<6|G>7«õ=ÍßO?¡=ñ{|=ÎÄ?~NÒ9Å¤Ï9>¤?yª>028028Éå<Ó¸>n>+T?U=)V=f(?£:ËÉ:1¯?¼>í28í28Éå<¥yB>°ò=$M?±D¡=Ð=÷Ì?ËO:A:¼ë÷>2½>ª¢28ª¢28Éå<>Ô2>íÓY?Óv3?,Lï>ý??
Ç~:µ:§h?<È>g­28g­28Éå<é?K?\×|>òÉÍ?¦ë?Ëx>`?½W;%ïâ:Ù^s?Ê>$¸28$¸28Éå<á<DÌ=<þ??ë;ðÏo;À?eÎ-7}­©8M=þÎ>àÂ28àÂ28Éå<:¿p>n.>(_Q?!Ô=Û¦=wº"?A:O
:KÉ9?vä>Í28Í28Éå<y?¢*>öH?9{>ló=?e;ík:Y¥M?¨è>ZØ28ZØ28Éå<[·>_BZ>¸V?Î>OÌ=q5?`:.nt:°?s

>ã28ã28Éå<þnÀ>
ïY>²b?ªË>,;>l«C?/;ÞÖ~;-Þ?Ç
>Óí28Óí28Éå<bÈ>	Ö?>(äS?Ä/>_ü>ÓÂ+?B:÷ì:g
?l
>ø28ø28Éå<cyÈ==ÖF?{Þ<Öl<T?íÔ¢7 ö8Èn>Ð1
>M38M38Éå<ë3>R9>QÆW?¡ý> 3ß=(?ÃN:Ób:êQé>®H
>
38
38Éå<^^>ÇH9>­ªV?ò=5=½=)½#?þ?E:dq:ú?1?J
>Ç38Ç38Éå<w>Áv>TdO?4=°_>=ïñ,?K4ç9)5:8é¿>òO
>#38#38Éå<
T»>"x->ó9?	©>9¡ª=Of?4ëb:l>J:ã?@P
>@.38@.38Éå<ÕX >ie>ÓÌ?O>Ï?Ò=¯|?Âë:Å
E:o$?^
>ý838ý838Éå<Æ{ð>Kö>S_?3?i>h'>W2?æ:B¼3:'öH?hl
>ºC38ºC38Éå<|¶>xÅW>kX?ò×>¦Þ=E#+?|a:(MO:úò%?Õ
>vN38vN38Éå<k³>@Q>iT?¯Èö=n¯¿=ñÊ$?¦M:#3^:×F?o
>3Y383Y38Éå<â>?>>úiP?\
>%Õ=Y)?j:wÓ:íZû>a·
>ðc38ðc38Éå<<tÖ>EJ>x?MÑ=>
>®j/?éÀ:©ýA:.0/?¹
>­n38­n38Éå<s%u>3ð>',M?¶v³=Ò=ºÛ?ìµd:ÛÆ?:·¦?GÄ
>jy38jy38Éå<Wð>f'>ÞT?&R*>E>ÖY'?a:è:[G?ÌØ
>&38&38Éå<·¨>NI>3V?¿@å=HÉª=½Ñ+?é\O:(ç=:¾Ä?Û
>ã38ã38Éå<,>¬Ó=@P?
->Ó	>V¹ ?»î:0üS:­ü(?ÚÛ
> 38 38Éå<ýøX>©a>h£K?<b³=°=ª,?"ãB:yP:Pï>Àæ
>]¤38]¤38Éå<Sô<aF<âqJ?ßÏ<ÀÑµ<`?m9E9=ÅÕ>5ò
>¯38¯38Éå<4o¥<ÕO<¡L?õ"<Qó;é 
?¥õö847X9P3>ù
>Ö¹38Ö¹38Éå<²Ø>áÈu>"a?E7>ú*>"7?:Wßr:½?òþ
>Ä38Ä38Éå<ý¬>ËªK>ÐpY?&>>ô>¹(?6&:]É":·±?á>PÏ38PÏ38Éå<i/=æG=©G?eJ<!×k<Æµ?è598Ð$?>
Ú38
Ú38Éå<D©:>*Aá=#T?°5Â>Ý>³P!?Äth:½&:£2?Ò>Éä38Éä38Éå<>y>¯æS?¯%>Åîú=å(?Èë9W:8qê>&>ï38ï38Éå<m>6E8>1îW?r\	>«È=+W/?£]:Û>:Î?">Cú38Cú38Éå<>¸A>úO?íù)>$H>)º%?`y:ðÒn:(»?;#>4848Éå<6ót>ñ>pçU?ÐÜ©=»}=¸a+?¨B:n)4:µå	?7%>¼48¼48Éå<´OI>Lì=hZ?8|>dè=qA(?9¼:}N:k£9??>y48y48Éå<é>>¡v?þ±>%i>qC?üP;\[);Åó?D>6%486%48Éå<	ß><*>¤ip?Ùä>¾V>2??á:F¤:©Ç/?ÕO>ó/48ó/48Éå<Bn>Ø?>KÆQ?ºÓò=&¡Â=²?fy:¿^^:·>V>°:48°:48Éå<Oï=L=ÄH?Õ<Ú,<O(?%¸=>8Jô¿K\>lE48lE48Éå<>B.>ûY?÷æ=`ø¥=Æ1?ÚÆw:&.:ð6?f>)P48)P48Éå<²>ûôW>²S?Êõ0> ü>¹&?,fs:+»a:Á
?s>æZ48æZ48Éå<ÁT>¹ü#>{ÓT?&¾==å!?y¿I:,JÜ9Õsj?u>£e48£e48Éå<§>AC>Ô¶[?îX>T`>Qî-?k_:Hq:ZL?>_p48_p48Éå<wþt>´>6V?×À»= »=
ó;?Ë¡r:8^:ö/I?>{48{48Éå<0m>tZ>þqO?½Q¼=¯¦=oA#?ë÷9¼[:éØ>¾>Ù48Ù48Éå<÷ú[>$K
>OK?z>=X0|=dp?Ä;;:2:il?0>4848Éå<:0c>ì>OÚT?hU=2Àb=Ñ-?±#:ND@:ñóÙ>Ù§>S48S48Éå<.>Ð`)>V³M?Î¦={L='Ý#?$6w:ibJ:ðY?Ü±>¦48¦48Éå<K³=ã#@=FÊD?_<<c§<#?R9ªÊd8ÖI@ö·>Ì°48Ì°48Éå<zß>¥D0>óP?4>C
>Nè&?@:ÇC:ßã<?º>»48»48Éå<õîk>Z>þµQ?i=fÄs=Â0?¦µ\:´à.:Ð!?Ê>FÆ48FÆ48Éå<W=n2=(E?SP<ý0<4Õ?êîÌ8V]ý8Ï>3Ë>Ñ48Ñ48Éå<L5u>>uuN?5eî=KÆÁ=y?ÐD:õ:³$?wð>¿Û48¿Û48Éå<î^>âç>±Q?5øË=Uù==R&?:Ù6&:¤ï>ò>|æ48|æ48Éå<:Cx>.>/°b?~õ>%	º>ïè(?Ò:8q:ç3÷>zú>9ñ489ñ48Éå<QøÓ>nr>è·_?ûd>ó¨È=õð6?z^:`R:¦?>öû48öû48Éå<áÞ=zâ=wÄI?{_±<ò<S?}\9?ø9bÄ>È
>²58²58Éå<2c¤>I!E>¹zU?¡à=Þ­=ö$?Åf:2b:zT9?<>o58o58Éå<BÚ>0ö)>&¦R?ä>¨Ãõ=Ö&?:ØI:0:`GH?s>,58,58Éå<2Îx>0½>³P?ª`Ù=Í­=W ?ÿß!:â-ù9UN&?ü>é&58é&58Éå<Úè >"Ë=ÜJ?N=V´^=§?¢ù:[$³9¡R`?ú >¦158¦158Éå<Þ#>%á>Ca?céî>Be«>øk2?ÖÂ:zï:²,?\W>b<58b<58Éå<õ'/>NúÙ=xµM?×§Æ=õ¡=?ä`:§Ú:qKõ>Y>G58G58Éå<Ê¶>º6P>ÈÉ_?^X>Þ~">ìo*?ï:6øh:?ç_>ÜQ58ÜQ58Éå<ãøD>3Æô=vN?¡=³½x=þ·%?Â:Ûë:Ïþ?Nq>\58\58Éå<9Ê<®×<çÈH?DE7<;´ <bù?zá8Än8:jq?>Ug58Ug58Éå<¨>">&Q?!²=)©`=&?Ió:/:Ì>C>r58r58Éå<38µ>ø8Z>\T?¬>Ñ­Ë=õD)?k×0:&):ÜÑ?ó>Ï|58Ï|58Éå<º >£!¿=iH?W¡<éî<ÜÉ?ß>9Nq9¨§Ê>>5858Éå<A>´ý$>ÅÊm?úM>£;>å*?¨:¬ÅR:ô¡!?Ü>I58I58Éå<²>±ò=Ï?!ñC>³=J¨?0Æ:å·d:äÓ]?M >5858Éå<×$?ê½> ¢?°PT?Ã×²>ãô?¹Ul;³,ó:­Ìx?æª>Â§58Â§58Éå<dÑ>õÝn>ii`?¨A>£.F>Í,5?á:u{:l» ?h·>²58²58Éå<-+ª>írI>Î?X?x8>+>`)?Cg:qG:l?°æ><½58<½58Éå<­­x>Á<>ÑÞS?ÛÆ¾=:ý=ÎD'?vÀ
:³9ÖÎE?ø>øÇ58øÇ58Éå<Éæi>hÚ>SEM?ÕªÈ=ÿ=>%?IÑu:´ÌJ:Á&?>µÒ58µÒ58Éå<*9Õ>Àm>¢e?'x>¯g4>TG?ÉÀ:Q :È$?~>rÝ58rÝ58Éå<&¡g>I>7XS?È8>9§Õ=ò"?H®j:A9j:ô??r>/è58/è58Éå<JÐ>6ï_>êgn?h>]>>éÃ=?;ÂÞ:ïÄ&?L>ìò58ìò58Éå<Yz>+{>£ÈL?PV=wøl=RT!?RÐ9Gæ9íÈç>J5>¨ý58¨ý58Éå<ym=Ís:=¾I?ÓÿH<ä/!<?Çm·táI9Â½:>e68e68Éå<Æe>ËÑ>ü¤Q?5á=~¬='?a7:ý&g:ºÿ
?1A>"68"68Éå<À¥f>¯>ôwM?A¢=¼"=Õ?ZH1:Ãº¾9óm?T>ß68ß68Éå<ÉCù<Y¦<iÙG?Û	<<7û;{?~Ü9÷Ë9<¿?W>(68(68Éå<Æn=ó=Ë
G?ý<Gí;¾7'?^ø¸x9Ô¾e>X368X368Éå<p¿=äÒ(=7CF? N0<h<x?99õò>ðe>>68>68Éå<Ê	p>û)>ûM?{óS=³N'=°'"?þ9æý¾9¼#Ë>fn>ÒH68ÒH68Éå<û)ª>ðv?>c?\3>Ý3ú={7?±u0:å<:²/ð>o>S68S68Éå<uZu>ÌÒ>àåU?ÄÅ=
¤=#?sÀa:¹ï:W¬4?Ýp>K^68K^68Éå<¡}X<_.<áÞ>?:Ý;$àº;¸?t9h9ÏÝ>««>i68i68Éå<?8>ax?=µ>p
>m?Â¥½:+~: ??¶>Ås68Ås68Éå<U>Õ[#>eT?
Oá=&¬=à'?EG:OB:úVô>¹>~68~68Éå<mj>>GÓL?ÉyÄ=O¢=åñ?J·x:ÜDv:E?øº>>68>68Éå<:>­->BP?ãCÇ=,=¡¸(?S×$:ºÑò9ÿÉ-?cÆ>û68û68Éå<.m´>i¢S>ö?Z?Ú%>îõ=¼Ñ+?A:$:ýs?¿Ð>¸68¸68Éå<gÌ=ç=F?À+=bª=?+z9"Ý 9WøÆ>hÕ>u©68u©68Éå<"
u>«>[.S?÷î=,ã´=+)?h:ÇyP: t?6Þ>2´682´68Éå<·|©>ÑNC>Í'^?ê?móÕ>CÛ>?	×{::#5:$ö1?Øä>î¾68î¾68Éå<Ô>ãm2>6R?>§=9´=çê?ÆÆ$:°§?:ïÜ>0ÿ>«É68«É68Éå<y>®Ü>:	b?U%>ëî=æ`1?~XÃ9ÛÝ9¬#?ê>hÔ68hÔ68Éå<²6Ò<é§<ÈðM?ÌÛX=¢I2=±?áûq9×ñ81?ì>%ß68%ß68Éå<ó>Ý*>p±O?²=|«x=Î8"?-Ü?:m<:?Ê>áé68áé68Éå<8]>Ò9>/U?UQ±==0?ªY::°¿4?">ô68ô68Éå<±(v>bI>­§Q?NÌÏ=á£=3¦"?Ub:©:«w;?÷&>[ÿ68[ÿ68Éå<¼6È>Îh>JÖ\?&!>)Þ=~:?I¤=:PP:u
é>¼'>
78
78Éå<G|>«|>U*U?÷Ä=x¼=¬L$?ê9Ð
:uÕ×>7>Õ78Õ78Éå<ñ>é#>^ÂO?Ä=ª>== ?L:#H:Î?H@>7878Éå<¥F>E+>*P?^®µ=Aü= (?ø;:ý¸C:íTõ>B>N*78N*78Éå<DQT>£¾>XHN?ªÕ=Cï¡=¯ã(?ZÈç9àµó9xó>ÝN>578578Éå<81>v!;>RiX?²J>¿RÅ=ìp&?äs:ÜvF:R?S>È?78È?78Éå<§>¢èE>¸X?¨û>7Ë=ú¶)?ú:Øo: 

?uW>J78J78Éå<j>D>X?Q±ñ=ü{¯=K0?
/V:.81:¹²?1`>AU78AU78Éå<`Ý?í©%>öç?­N¤>õ>Y>'A?ØE: Ã9Ó?Z`>þ_78þ_78Éå<ß	? Y>¨»?µþ>ä>òò]?r3â:7u:H&l?l>»j78»j78Éå<ic>òe!>BÇi?6_>`>,6?þÍV:
0M:Ðÿ?_l>xu78xu78Éå<¦WV>Ø=ï}?½û>qB^='þ¦?:]:ÿ?r>478478Éå<jf>½l>¡S?\V>ÛDý=5!?Z:h0`:v,?â>ñ78ñ78Éå<fÍU>{>äP?YÃ«=¢=})?ËA:¯C5:ÚØ?>®78®78Éå<ôòw>ôÁ>ö!Q?Ü=Õ8d=	Í0?ð::UG?¿>k 78k 78Éå<àx>ï8>ÐT?fa=\X=¼ê$?W:o¶::Lª1?.È>'«78'«78Éå<¨Ç6=Ñë<~lF?[;<k.<p?.r69QÔÓ8Y}\?­Ë>äµ78äµ78Éå<
­>2bL>xY?Ø>SÈ=kÃ)?rz:ý6::õ&,?ì>¡À78¡À78Éå<>|ñ'>gH\?zOB>{½
>dy/?¶¡:ª©:$?>^Ë78^Ë78Éå<>öî=/W?*>HÑ=Ý$?I:´~:D
?Û>Ö78Ö78Éå<NSå>C7p>Údt?w­>>åÔv?p°ý:%ðk:Y¡?Í>×à78×à78Éå<T^»>cs]>·X?à¶$>
#>Õ$?f¦:Åø;:ò.?Â>ë78ë78Éå<E¥$>¿UÏ=lJK?WF=£!=ìÆ?£'):,-:ú>Ê>Qö78Qö78Éå<3>%³=ÍO?B¥±=Îì=ø&?¦D:¶:ù)4?k>8888Éå<6¢>:>$_?Ý÷=%´=á+0?BO0:I:{*?¡>Ê88Ê88Éå<ä	I>rø=Ç&O?[íP=("=7ë$?¾Ç2:ÎÒ(:?!>8888Éå<ç>ëP/>¥×[?Ói.>,ÿ=¬.?[uh:];O:á?4>D!88D!88Éå<iô¢>ëaD>lT?æ>­í=³'?C¡I:»Ô`: å>A9>,88,88Éå<#=hM=çTF?ìm&<ì§<B?6<90ùò8¿MF?¡<>¾688¾688Éå<°å>«e%>k²M?÷=,b=*?®f:
:a
U?B>zA88zA88Éå<ÌÕ>¼j7>!Q?gá>óMÝ=-'?¼ÉR:²¹p:¾)à> [>7L887L88Éå<:Um>>ÇÔ`?V|>CM>ê±6?¶:Ð:a2?`>ôV88ôV88Éå<ú¿¯>_N>bÉY?Ó|Q>y(>çÑ,?·w:ÞN:F?ây>±a88±a88Éå<±h>ä
&>·¯M?±=âi=#?¯W: ×:f7?Þ>ml88ml88Éå<9>³`%>mÞR?ÛxÕ=8*¥=ïo%?tj:G:Îj?.>*w88*w88Éå<k
?Â.>Ûj?x©>GP>vP?ð:W:$W?>ç88ç88Éå<>¡7>´T?1üè=©=Fê/?da:H8^:éÓ?>¤88¤88Éå<:Ï>u!>>\?+9'>àô={/?·Ý:îÅ<:x1?Ø­>a88a88Éå<Îm>{t>X?©ý&>Èþ=ÃÉ'?¦A:´'6:­
?çÕ>¢88¢88Éå<ÄgÃ>oÇ_>x_?$>Vu^>x]*? Ö»:Ýe:¸?êß>Ú¬88Ú¬88Éå<Ñç>_%>kîS?hp>Æ=Þ%?[sw:R¶:(áì>Èá>·88·88Éå<V<L>ú=ÙQ?ï">%Ü=ïr(?MT:lÆ-:³`?->TÂ88TÂ88Éå<>>!0>ælQ?ÇÚá=7°=¬$?
o:ÇR:­E?.>Í88Í88Éå<4)>Nå >ßS?>2(ù=5y#?I_:ã^:
@?«>Í×88Í×88Éå<@L8=õÓë<êH?QÜ<g<¬?oWE9cX9Ãwé>>â88â88Éå<ã6>­H6>'P?ôÒ=Ô=+?WÙ :Â$:wÛ?ì#>Gí88Gí88Éå<ðõ>Ûî>Ö¤X?'¾=Â= ?2/:z¶%:x?:&>ø88ø88Éå<Á<»Ê0<ÇxG?/<¿W!<ÿO?jÂ^8Ê8,Ë>6,>À98À98Éå<Æ´=°h=F?Ü&t<OP<"7?8{
9Â>,0>}
98}
98Éå<×Ç>Em>¾V?µ¤3>O´>Î$?j¹¥:Ã¶t:^-?81>:98:98Éå<>¾_>Aîd?tO0>¿ø=Bs5?DÀ:ðd:Ä5?à3>÷"98÷"98Éå<b*=FÇ<µC?ÙwB<ñ;&<z½?³y8V¡'9³ª>>EB>´-98´-98Éå<GC<(<ùO?$rî<¯ò¼<!?Î"E9,è9Û½>QC>p898p898Éå<ò¶º>É&Z>ä[?P+0>	ü=72?æÃ¸:Ï:.Õ-?_X>-C98-C98Éå<]é½>Ñð_>kY?ÓLÉ=+=Ð`-?Q£R:b::ã?[>êM98êM98Éå<Å~>>ÕP?l¤=Ds=??VC(:ëç9¯:?Ì\>§X98§X98Éå<Eìk>¾ü>rM?ü}>Î=õê"?Ói:{d:£\?!b>cc98cc98Éå<X{¾>w]>u/\?->®J
>d¬ ?ÇV6:ÏN1:Ì¡?¾f> n98 n98Éå<ZV>í >{T?+Ü=Ä½ª=^%?öæC:aê$:é?Ö>Ýx98Ýx98Éå<òaR>Á9ü=åU?¬þ>|8ä=B½,?¶Ûn:(¤":Áû;?>9898Éå<ÿÉ½>¨[>X0]?rP>3^>)?IÃ:Ù:w!?Ç>W98W98Éå<è­>kL>jfY?wE>ÝOÖ=3?ûä:5J\:òa(?²>9898Éå<>Çá>~Q?0ø>|ô=,!?¼q-:6:ü"?d¤>Ð£98Ð£98Éå<X0l>ç>?£P?§=Ï=rv"?hóû9w9úG?*¨>®98®98Éå<èzº=ël=ØI?b<ÒQh<¶?æÓ9ØA9&Ë>­>J¹98J¹98Éå<ÉÜU>]ê>µR?s?Ú=íË¬=«!?
¹v:EhC:%!?÷°>Ä98Ä98Éå<vÊ>¬"0>eqR?FØè=Ù]±=t	(?®ÞQ:::óü?Ç>ÃÎ98ÃÎ98Éå<@³>rrW>ZmU?ðz9>¼
>'?%©:ü w:¨?uÓ>Ù98Ù98Éå<
~<FB<YÖR?3Â<Ãï`<<?µ9Ä?49}¾>ß>=ä98=ä98Éå<4¶>3l4>í×U?Äµ=é!=ö&2?ü::Ê9ë>è>úî98úî98Éå<={>ÿ>{P?½Ô>ñEÏ=`!?Æ":ÝÄ:×þ>ðî>¶ù98¶ù98Éå<ËÜ>&¿)>êO?S©ð=ðò½=a,"?D-&:´::åÚã>.>s:8s:8Éå</?í9>þÍ?ÊýX>{ê=Ål?ØÁ:jv:w#I?5&>0:80:8Éå<%}o>åä>~R?×ß=DÛ¯=je"?©1:ÖP:H¢?p5>í:8í:8Éå<¶P>u©9>¤P?\®ÿ=éÆË=Y ?¾÷:Ø±+:èä>8>©$:8©$:8Éå<LÐ¬>Q&M>¦W?B]>Ì9à=+?(?®ü}:ëU:ê/?;T>f/:8f/:8Éå<³7(>XvÌ=R?ÆyÅ=ë=.|'?_$:_º:,:?Í\>#::8#::8Éå<4>R¯:>8ÇX?zOs>á9>ñQ(?ÕÄ§:ò:ç¿"?ºk>àD:8àD:8Éå<6 E>æ=1ØZ?Mí=$Ã¶=c2&?ðk@:zR":.¼?sl>O:8O:8Éå<Ì>Qà=>o}T?©´Ô=
=%Ù,?w²':+b:õ$"?jt>YZ:8YZ:8Éå<w'À>[>C`?§¨>àv>È.?Ðéô:ã:¦É	?ry>e:8e:8Éå<jx>ç>§P?9Ì=SË=%#?ààq:pO,:«­3?x>Óo:8Óo:8Éå<Ã	?>ã?Øút>
>Þs?¾rÝ:v4:÷	X?>z:8z:8Éå<w>]é>W·]?]>?>Cë.?«0¬:ýh:õ1=?£>L:8L:8Éå<îÆH>è`í=üX?Ð[=FTr=GY(?d,:$:ýK'?³§>	:8	:8Éå<· Å>ÆYh>0¾Y?9M>.å=j¦1?{::ºX?sª>Æ:8Æ:8Éå<û>5O:>ôT?:±><òÛ=Y?v'{:|ÿ`:Má?I«>¥:8¥:8Éå<)ÆÏ>í$i>$d?§)÷>¡¤>¢+@?åe:\::?¶>@°:8@°:8Éå<ïë>>±2>û{R?y×¯=ÞÐ=Ù$?§ 2:÷!÷9o	9?ã¸>üº:8üº:8Éå<$~=_V§<¹ÀM?}Y=ë2=°æ?È9ÐsD9	éÎ>»>¹Å:8¹Å:8Éå<ý/=´|+=!UE?å@<j$<¶+?ë^9ÿï¤9mñê>µ¼>vÐ:8vÐ:8Éå<Z>4(=>1ñS?Kô=À«º=ó'?uñd:Âì-:£}(?Ú¾>3Û:83Û:8Éå<é°=b<S@xuo<l<+³T?Í<9?9è¯²>'¿>ïå:8ïå:8Éå<ç"°>p;H>n1a?ù1>gº=èHC?D!£:eó:ê\?àà>¬ð:8¬ð:8Éå<Z>À¬>Ý¯L?=NYc=v ?SÖ9y9
ò2?á>iû:8iû:8Éå<ã½=nx(=P&E?PdH<5G<óÓ+?TN>9\i9ÞÚ)?øâ>&;8&;8Éå<sî>·¨&>ÍñV?æ$>
æ=¨'?æ¢V:
:Á?F?yë>ã;8ã;8Éå<{x_>7Ð>sY?c®='ß=XJ*?´ú:*>:YL?Íë>;8;8Éå<M½¡=âû<Â¤?$K<=K¸×<Ôs_?ñ=:f9½m?Jî>\&;8\&;8Éå<G²>µN>Ê\?qP>x>"N8?àÎ:ýU¬:K§?Ü>1;81;8Éå<ÉÇ>np>ÔTT?	P>»Bæ=Qs*?4A:5:ºE?°>Ö;;8Ö;;8Éå<14t>ÃË>ÖR?¯=@á=þÛ!?¡L2:VÉ:V?Á>F;8F;8Éå<½3=ôä< úH?MÒA<ÂM"<7Û?ô8¯«Ô8¦§£>¿(>OQ;8OQ;8Éå</{>/é%>R?£ú
>°ÚÒ=V¼(?¶~]:Åd:7þ2?Ñ)>\;8\;8Éå<_>ÌU&>
YP?¶¦>iLê=))+?':¨19*{?J->Éf;8Éf;8Éå<Ìm>ÿo>b<N?>(=ë=øc?ðó¯9´qþ9^±>.>q;8q;8Éå<ZO£>ìâ=>+\?N>>!V,?1]:Ã[V:ÅL?j2>B|;8B|;8Éå<¬÷7=¢ÇÌ<dûe?'Ë=}B¨<¬K?Ã9
9P ?î4>ÿ;8ÿ;8Éå<%>«;<>ûW?-ó=ÓQµ=£ª+?ÐT:¶ÉÃ9ãTP?³5>¼;8¼;8Éå<q¯,>±Ô=¡øO?&=rke=¨(?5P:R
:~@?À9>y;8y;8Éå<µg<Þâ/<ËDO?u<«O<°)?þî^9h}G8Ö
@Ì:>5§;85§;8Éå<Eë¹>lÇ=>Ëz?Ø>z>dR?Ù¸
;éÔ«:¬N?üJ>ò±;8ò±;8Éå<i?X>H_i?7d>>é??:àéZ:)&?ÙN>¯¼;8¯¼;8Éå<
I>¯=ñÒ?ð5ü=N2=Î\Q?g:ER:FÇ?O>lÇ;8lÇ;8Éå<ø©>"þ>H¥?ò'>¹=8&?S¢®:^7:óÍs?iO>)Ò;8)Ò;8Éå<![>ÆCò=/ög?_¥À=W±z=q¹D?Ý¶«:Dá+:ØÀ?kT>åÜ;8åÜ;8Éå<*j>¢->ãO?Ù\=0== ? Á:ï9þC?K`>¢ç;8¢ç;8Éå<ÑG>/ />zÄS?Vc">Yù=È&?':jN:}A!?#d>_ò;8_ò;8Éå<EÈ>j>I[?@:M>F>"*?4wn:Õ;.:0/?$v>ý;8ý;8Éå<ý>ë·7>©dR?6n£=f;}=7%?Ä£:ÚÂ:6ø?Q~>Ø<8Ø<8Éå<©=S>àÌ>ê·N?ìÏ²=º=¢¶!?"þL:¬:9z'?}><8<8Éå<L5x>¹>ÝU?+²=¼=Ê(?¤:`Eî9ª ?>>R<8R<8Éå<E>!¬0>DeU?¢O>¥²$>0ê ?´¶:w:å¯(?¶>(<8(<8Éå<¦À<"<Í??Å&¸<X¦<Hp?ð<ï8Ùÿ8Çð>½>Ì2<8Ì2<8Éå<ãß¦>r=>óa?ß3>[÷ú=4{7?Ô£:×
K:N?É>=<8=<8Éå<kº>g %>
U?p¦>=è=Ç!?Ñ@n:3I:N?U>EH<8EH<8Éå<$JÆ>êg>Ø®[?öôö>¯®>Yõ4?";Ãm;K?õ¨>S<8S<8Éå<{]g>a¯>øR?'S¥=yí|=CU'?S:Üü95Ê?Uª>¿]<8¿]<8Éå<DÛ>û>.GV?(4>@ö=SÁ;?[Wµ::í+?ÉÂ>|h<8|h<8Éå<±>!>xK?L­o>m½:>I$?Ö:&ë:ÎÃò>Ã>8s<88s<8Éå<KGµ>ñ
>Àì£?Õ>¢Ã:>xKU?½Ëï:¹:Óc?Ð>õ}<8õ}<8Éå<éÐ©>¡J>ÔV? Ã>¨á=J,?ê{B:)*:¼_?Üã>²<8²<8Éå<2Ð>m>í?`?^¥Õ=þ =M`7?u:·Ç[:°?üé>o<8o<8Éå<¸QÎ>.m>ÜS^?5@>9>^Í+?/î:²c:Ð°)?iï>+<8+<8Éå<A
¥>ÎâI>íJQ?xÙ>Ð=²Í!?½:ý3V:­n-?ô>è¨<8è¨<8Éå<NÛ =ºN=µhG?Û<þ
<ÌÂ?F¿¸Có9vó½>¥³<8¥³<8Éå<÷¾ï>vx>´w?[1>y7/>/¬R?óÀ:j:OL]?ü>b¾<8b¾<8Éå<£O?ïvD>cX½?j=Q>+ÞÆ=­?dl:µ5:ë¦&?7>É<8É<8Éå<ü#?S¡>ß?èñ>°w>$¬z?%7G;Ù:Gij?h>ÛÓ<8ÛÓ<8Éå<ü¶ú< m<²xN?óÞ<S´<ìÄ?%È7Õ	9Þ¹=N&>Þ<8Þ<8Éå<Ù<-¬/<ÄÄD?,AÃ<t©<Õ?½\Á9RE°9<i?\+>Ué<8Ué<8Éå<¢ª>~gM>ªT?pÐ>Ë=>$?ânc:¨,:¤(?]?>ô<8ô<8Éå<k½><lZ>ë^?ÀP>£=
>´.=?%­:ÎØ:(?âB>Îþ<8Îþ<8Éå<ª>®h+>Ø×Z? £è=`ª©=è/?©n1:Èÿ:Ø0?÷I>	=8	=8Éå<Ævp>vv>þ¹P?SÂ==d ?{9:Å:Ý?aY>H=8H=8Éå<G'Y>F§>áæL?à:=M\=Ó  ?©:´÷¸9U^L?Q^>=8=8Éå<{Ô>æ>O?E2ê=J7·=Ë#?8W:} Ô9ÚK@?õe>Â)=8Â)=8Éå<`F>¬e6>ZêR?ez¦=àT=¢¡?/:´ú:æ?Ph>~4=8~4=8Éå<å=öY-=õF?®t?<`æ)<h=?q6â86Êî8-ò>|p>;?=8;?=8Éå<ôê~>d©>Ê]L?1=Ójq=¦Ð?H-:w2:Ô>Êq>øI=8øI=8Éå<9X¨>§D>ÁÒ[?ñ<>ð&Ä=Í,?ý:K:ÞB?ç>µT=8µT=8Éå<À>1É2>t²P?,Ò=Óø¤=÷#?SQ:ñ³#:â#?H>q_=8q_=8Éå<>(>$âP?`Ó=*æ¬=|?º":7:E´î>9>.j=8.j=8Éå<f°>9¹³=·N?ÍhÈ=R£§=Ê?^}ì9à:¸Ï>?>ët=8ët=8Éå<ëf>çQ
>µ'Q?Ù¾=e=FË$?`Ç9ÔÉ:ÓCµ>x¤>¨=8¨=8Éå<® >¼>óÛ?i_?øâ?e2W?&S: K:çE?´§>e=8e=8Éå<«>Y3>]ªb?¼:>¾>Å²*?R³
;¼ü:~?¨>!=8!=8Éå<©Äm>¦=>äb_?÷D×=rw=%¶^?ïÑ:@p(:ë?ø­>Þ=8Þ=8Éå<®>÷U>yÞP?`>úü½=F¢.?ß:;y:Ñ?#±>ª=8ª=8Éå<m>mD>CÅR?=LãO=÷*?ôF:ØJ2:Õ?ä·>Xµ=8Xµ=8Éå<U©=5ÅV=sI?¬>Q< :<g©-?ÜY09Eà8BMI?¹>À=8À=8Éå<ÞÞe>­	>¤V?êô)>L>^?VþL:ü2:äý?|Ï>ÑÊ=8ÑÊ=8Éå<Ö Ã>ib>­ \?>¸¿=.?fÏ|:º3:/4?ªë>Õ=8Õ=8Éå<D>¾\ð=bRQ?U=Íh=|)?DY:1Ø9pE ?Ïï>Kà=8Kà=8Éå<h¹>ö4>yúQ?qÛ=\~¬=Ö"?ß$:UÓ:Æß?Bô>ë=8ë=8Éå<þ*Æ>
d>ÿ]?2><2l>µ5(?À}J:[:xì>Õ>Äõ=8Äõ=8Éå<Üë¢>æü@>ÑX?e¾>GõÁ=5Ø1?¢08:¢":úö?Ü>>8>8Éå<B¼>U²=àäP?ý«=>c=· ?1ä!:h:?>>>8>>8Éå<ÛE>Æ2>-{[?äó=î&²=z;/?ø/b:²8:ìÀ?V>û>8û>8Éå<%4>O}Ý=é®P?3q=á(=_7?´àì9Æ­ß9?Ø%>· >8· >8Éå<÷&>Q:>U?L>­è=$?ß¯b:^ô):Eº*?'>t+>8t+>8Éå<Àë>Êi5>SO?hö=ÎTº=Z
)?X4:þê9	B+?)>16>816>8Éå<°n>)>Q?+¼=îP=hb.?È":ó³:®?Ù)>î@>8î@>8Éå<XÞ>á©=+M?Þ=¥\="?òfæ9óqí9hø>û5>«K>8«K>8Éå<´L>9>g^?SF>søø=T¾"?ö-³:§<i:´ªD??>gV>8gV>8Éå<«ô=!K=êfH?o<K<?Ãwx9Éì*9¼:??K>$a>8$a>8Éå<¢>×Ñ9>÷*Y?
>¥rÃ=D2?ô¡:këc:Äo5?S>ák>8ák>8Éå<>Vx->7èS?L8>¿ Ë=ø$?!¢E:X;ê9X?ÆU>v>8v>8Éå<ÍI>ü©ý=Ã¨K?w©K=­»(=1?Ñ^9z9ßùÐ>V>Z>8Z>8Éå<Ó>@:>$S?¾<>ñ6Ì=Á ?¸;:ÞØ:¨O?Y>>8>8Éå<Èov=f
=RÝH?jm\<ÕAN<9Ë?~¸M8 Î8á~>±m>Ô>8Ô>8Éå<B>Ö60>´\?ü/>°N>WÞ,?4£:¾Û:¦:?Êq>¡>8¡>8Éå<\ò>¹új>|Ü?~m>$#>YO?.Ç°:r:ò:?M>N¬>8N¬>8Éå<º>ÿ>»ÖQ?OÊ=Ût¤=¦?a7ç9ÇÖ6:Þ¡>>
·>8
·>8Éå<¦È>vùg>!^]?üG>%>Í-?r:5,z:â!?x>ÇÁ>8ÇÁ>8Éå<w>Èª>{a?7ª>Åb>Ý@?øu:fI:¶?«>Ì>8Ì>8Éå<ZÖ|>å	>¥gO?ØÐÑ=4©=cß?º>:n¿6:º?¢¢>A×>8A×>8Éå<~Ã>ý>Öl?d.?Qæ>EA?RÓu:Ñf:Ãu?¥>ýá>8ýá>8Éå<J®>ÉÜB>Ue?¶?AÊ>(Æ+?ÆÆ´:Ü®:Î?í¬>ºì>8ºì>8Éå<¹>Èn>Òäj?nÂ=â1=U?
Î9¨sâ9íè>@­>w÷>8w÷>8Éå<uö>[V>H+?Ú$O>9Þü=¦µQ?ó:YjI:Û??­>4?84?8Éå<ö>3¿B>x´¡?-?¼>5Ë)>1é?Íq;~::®?ÿ­>ñ?8ñ?8Éå<Ëç=W=¸T?B =GP=BÖ4?©²7:¦.:q¡?®>­?8­?8Éå<~Kw>0>#v?RDJ>Ë>e0?Ëyª:çO:÷¾(?á®>j"?8j"?8Éå<0§G>CÈ=/8?V8>íÅ=Ð?Ä:e:ãr??V¹>'-?8'-?8Éå<)}\>Ú>¾O?`·Ú=Ëx²=Ý?ò¬<:Ä0:Ñ?	º>ä7?8ä7?8Éå<$=a´<iÑO?gîª<X<LG?Úó¶s¨8Èíæ¼uº> B?8 B?8Éå<ª>V>Üöb?PØ>`Õ=a1?E):à.Ì9X	T?þ¼>]M?8]M?8Éå<:É<#Æ<6ÑC?9Ñã;ÉÂ;=;?4:8Ø©h9Þi>>Æ>X?8X?8Éå<i@>îõí=¶N?2=2V=aø#?i¬:²=:ÆÀ>uË>×b?8×b?8Éå<ÓR>Û/>­I\?6®=¼õ|=N0?åý:Hr:I?Ô>m?8m?8Éå<Y>E>²üP?@=[P=] ?ú(:N:¸?ý>Px?8Px?8Éå<&>LÍ=xO?gV=
å#=d'?SAZ:ÑL:f?èÿ>
?8
?8Éå<î>ÚÂÄ=$P?r>ÿãW>ó\$?èäO:@:Nã-?>Ê?8Ê?8Éå<ízy>¬ø>ãÍ]?¤Åü=­°=m!7?E:Ï,9:¿ÕH?6">?8?8Éå<îâ>Úø;>^cX?Ô=QS=/?Ü:Ù:Ùò?Æ#>C£?8C£?8Éå<äh>J>EsV?']»=q~="'?2/:ÆV:?01>®?8®?8Éå<ÜG>­xí=tW?S#>uÐÎ=
&?:¬«:´ï:Ú(?Ý1>½¸?8½¸?8Éå<¶R=?
3=§ H?[ùm<ò!F<%½?`9
9Bu?u;>zÃ?8zÃ?8Éå<`0>X¸=V?ÓÌ=¡=@?"?0::Îm:vÁ?¾<>7Î?87Î?8Éå<¼>XåX>°ù]?Vr$>]×ú=Ô'?ûÅ:5c:âz?/=>óØ?8óØ?8Éå<ñâ¹>µãO>®çd?Ä«>>Ø>+:?¯:`e:+kC?oI>°ã?8°ã?8Éå<m>4>O?Ëß=Ù¸¨=ñ)?ÝE:
:6?W>mî?8mî?8Éå<çq>ÚF>N?îÏÊ==wÈ#?:¯:³Ã?¥[>*ù?8*ù?8Éå<·°Ì>xl>M]?¬b>¼N¼=Ð}=?Ln:ô[:­
?Pf>ç@8ç@8Éå<(>B">-+X?~Çæ=Hé°=ù&?òB:o:C?ík>£@8£@8Éå<Ó:=é§â<·R?üJ<®:.<" ?Ëâ8X99h >Rl>`@8`@8"ýö<¶>¼V>ëIY?ÔS>ÜMb>O/+?gß:³I:Tÿ:?_>$@8$@8"ýö<Uá¦>ÝÑG> ÌU?ÞÇ®==¾8?µ½N:Û ):Sw?>Ú.@8Ú.@8"ýö<ÉrM>Eÿ=2	N?s=K£q=Þy?#óA:­::;?Í>9@89@8"ýö<óÜ>º2>ÂÔe?qSh>/r>ª:?0:os:«?©µ>SD@8SD@8"ýö<uO=¤<1H?}î;¦Û×;©k
?ÄÀú¶*c.9_
¸¼å·>O@8O@8"ýö<_æY>>C®U?9ï>Eü=Ó!?Ì:1:ëJ:Ü"?¹>ÍY@8ÍY@8"ýö<æÂ>ê(>©R?+d²=Õþ=G$?B:×':"õ?{¹>d@8d@8"ýö<Y>]_/>¦¡U?³>°¡Â=Ô+1?\c:¥Fê9,qx?¾>Fo@8Fo@8"ýö<6v>³<>8ÅQ?{ =]Èw=Í%?¡Í:Ã4­9[¡N?À>z@8z@8"ýö<;U=Ã@=âþD?8¨<>C<Ê6?²Nï8cfX9¹>Î>À@8À@8"ýö<[>@:>ìâY?=>1l>õß(?y¬:| :AM?K×>}@8}@8"ýö<Be£<CýI<%O?yÎ<ÂW¤<Ð ?Æú9ÜO9%Á?Ú>9@89@8"ýö<Ñt>ê9:>¾óR?âÕ=º§=Þ#?B:sMa:qÀ?FÛ>ö¤@8ö¤@8"ýö<¨>î®0>é¼[?Yw->3>eA&?3:b¥f:þ×?úÝ>³¯@8³¯@8"ýö<w}>®>pV?Àª=@G=d%?*ç9Ãë9vÁû>2å>pº@8pº@8"ýö<)=ÿ < ¬O?~ö<wÆ<ç?Vy<9S¬9í|»>Äï>-Å@8-Å@8"ýö<C³=oÆ+=AG?ë<«<\â?¾'9MÐ8üM?äó>éÏ@8éÏ@8"ýö<gÒ>çÎ4>1¶R?ó=Ü=Wë¢=T	-?ÁÇ9¤ãç9Ü>=>¦Ú@8¦Ú@8"ýö<EÉ=à.=H?|È3<£|<õ?CïÁ839&Ë«>^>cå@8cå@8"ýö<¹¾´>ÎR>V~[?¡>«Ü=</?q
:ºÁ:>Þ?Ó> ð@8 ð@8"ýö<ß¥z>Ju
>;·g?°lò> >6ÕH??P:m)Z:!!?h&>Üú@8Üú@8"ýö<>Ô-$>ÁÍU?7ß?>&>+?Óe:R?:¸?Ë@>A8A8"ýö<Ö«>¹âO>SS?T>ã=6Ö,?T:.q+:©í>V>VA8VA8"ýö<ùH>^1>HW?.ÕÈ=¯U=¥Ý)?¦'#:uó
:ÛK?Ü[>A8A8"ýö<£v_=
¿þ</`?gIo=×)=©#5?Yuû91À9.'?+b>Ð%A8Ð%A8"ýö<ï>S¹=Z¸K?¾=$ÃÖ<)?È9|w!9ù(ú>@k>0A80A8"ýö<sY>/ç&>~«R?®5>æ
>>µ$?}:´}l:=ü#?~~>I;A8I;A8"ýö<äG>E,>{S?Õ>äÑ=	#?±*:÷,-:3ü>>FA8FA8"ýö<ÀÐ><u>eNY?Sý!>å=³¦4?ðt:¹ :2Ó÷>¦>ÃPA8ÃPA8"ýö<ÂT>¡+>×QZ?qÕ=õ=¹ÿ:?ú³E:I:C=-?¹>[A8[A8"ýö<P¢>Ä£>>´Y?ÛÙ>Ö#¿=`E3?&:+:\v?N><fA8<fA8"ýö<8Z9>skå=¾ÓN?ûV>Ì=Ã¼)?þ!:öd+:[ñ>ö>ùpA8ùpA8"ýö<¼U§>ViC>×7[?ÎN
>"PÆ==2?ïJ:(#:á?P>¶{A8¶{A8"ýö<¨ª>;f>PÊZ?wÃ?­Ó>ûX.?X*0:3@ñ9ï:?§>sA8sA8"ýö<Ît7>ª[ä=º©M?·ë¤=ýÉ=4?Ù$O:h\E:FX?É©>/A8/A8"ýö<øc_>½¬>å·L?`¤²==÷a?M7:Tøò9ïrA?y²>ìA8ìA8"ýö<Þ<>dï=ªS?>=/U>6(?þ6<:Kçü9ð>?.·>©¦A8©¦A8"ýö<?«>æÅ0>~^?¹?}$Ø>Ã4?ï:Gn:ÙQ?/½>f±A8f±A8"ýö<vy>OÎ>pYS?Ø=95¯=Ü?Mi:S¼;:c3?åÃ>"¼A8"¼A8"ýö<øÿ>{¾#>S?c5ë='°=­é*?å½:vz3:\JÛ>Æ>ßÆA8ßÆA8"ýö<]=äkF=à(G?	^<øx8<£?<S8~9´´>wÌ>ÑA8ÑA8"ýö<&ðt>^>Õ2P?­.¦=WR=æ{$?+M:eH):W"?éÞ>YÜA8YÜA8"ýö<qô§>©QB>oD]? .>«"ú=¸2?0Ød:¹«):	¤,?ªä>çA8çA8"ýö<¾>ý0>`ÎQ?ìÌ=^=®&?ïC1:jAÜ9{N?u>ÒñA8ÒñA8"ýö<p~=	Â#=ÓÿF?IÔ(<Çô	<¥?Õ`8gS95©?>>üA8üA8"ýö<«8)?Ý±>½?ÏW¢>°M>¡¦J?[:9R:¦Û6?Î>LB8LB8"ýö<%?r»A>|¹Ç?]ç>^M>:l?¦ÿ&;¾,:¸=?%>	B8	B8"ýö<Yh>iy>Ä`?ZB>1Ä=3¶5?ßÁ:*:%?©A>ÅB8ÅB8"ýö<ëH°>PIP>ëªX?¼l->Eù=2?%Q¿:9:hÉ?¨N>'B8'B8"ýö<=Ç>FOl>×W?s ]>fó>ú¾4?º:yq:ë
?	R>?2B8?2B8"ýö<Ç[¢=;N=TI?¼HT<1Z.<ôØ?dï7
ä8YkH>|X>ü<B8ü<B8"ýö<´N>¨$>ìAO?	è=>®D=Yc*?P×M:ÆSU:.÷>+`>¹GB8¹GB8"ýö<æx>Ì©.>%X?ÿ¿=¬-=7)?¹Ü3:%:8?ê`>uRB8uRB8"ýö<Öñ&=¹+¨</"~?j»=fi=tM?í²:»:°%?Ça>2]B82]B8"ýö<q>E->c9a?DÇx>Üh5>Ñ/?
Ç;å>å:`ì?Ãi>ïgB8ïgB8"ýö<´d>ÐI0>¨"S?3=îR=¶c(?y:ÿî=:9(?~|>¬rB8¬rB8"ýö<o's>y^>·ÅQ?0*=ô&k=¾§%?¢(:¶%ß9DvA?>h}B8h}B8"ýö<my>Fþ0>¢ÛS?RÕ=Rß¥=Á$?fV:<Nÿ9ÌûV?¾©>%B8%B8"ýö<q>Xz>óøU?zð>æ=?9$?Ñ^b:qÚ%:´.?»>âB8âB8"ýö<ª¯·>#6S>I£^?z0>+8>Ç,0?¬9:úäW:ÀÍ<?¾>B8B8"ýö<êX>p6>úW?Ù!>Ð^ú=>}%?A:õÛ:äJ	?aÏ>\¨B8\¨B8"ýö<&x>&4>ëKU? >-Ç=¥Q.?·öb:\:Q?yÑ>³B8³B8"ýö<%Î=&g:=ýÞF?ÿ[<°ác<1R?CÅ8²Jo9ª	S>/Û>Õ½B8Õ½B8"ýö<Í>`,(>óT?J#º=Åw=Ð&?0T4:kÅ9ìÖi?iç>ÈB8ÈB8"ýö<@¸>»F[>¢W?UI>è>hà)?qÚw:S:ýö?#è>OÓB8OÓB8"ýö<0F>p*ð=µAS?¡B>©=Ø=V.?`Ë:ÀLª:"Ü?Lé>ÞB8ÞB8"ýö<Ö°l>®>
$P?ÈK¼=D=Ñé%?:"c:?4>ÈèB8ÈèB8"ýö<A+«>Ò¡K>60W?ë#>Ò=Ì6)?3èU:ÎÁ:%w,?>óB8óB8"ýö<pÖ+>Û^=ÜÆ?ÿé|=5¢=®n?.~7:à:Â0?Ô>BþB8BþB8"ýö<Nè;>&©=2?ÊXË=»C@=Å`?yêc:µ
:R¾G?W>ÿC8ÿC8"ýö<öd>v1)>éR?÷û=µ=»Z1?îP:²a{:?Û'>»C8»C8"ýö<¯Éx>ç>7OW?Î=ôu=¸@$?²-X:A:ùñ?M(>xC8xC8"ýö<½T>¦©&>
òR?DÊ>Ë(¹=fr3?û¹_:^ö2:O ?XV>5)C85)C8"ýö<yy>¿>b5V?°÷=©½¸=+?I":ÃT:ªy6?\>ò3C8ò3C8"ýö<mR¦>¯I>ÚS?PÚ>¢ì=ñ'?Ø~:ô:®Tç>c>®>C8®>C8"ýö<>>">°àQ?P>²Ä=|õ-?V,ü9öô:ô>ìc>kIC8kIC8"ýö<çaÏ>êäo>5N]?q[>q>fA8?×;:Áû:Z?Ïd>(TC8(TC8"ýö<ÿ>][>«vQ?ü*>ZÊß=rY(?::¯$:?ü>å^C8å^C8"ýö<&>FL8>¨T?ãy8>_>¨(?0~:â·Z:AÂ?W>¢iC8¢iC8"ýö<±*f>å
>	 O?e=O	a=<&?ï|:Ñ:¶?*>^tC8^tC8"ýö<·y>¡)>U,O?9XÓ=x¡©=úy?ù;:":'n?>C8C8"ýö<÷]d>å>ÿP?vO¡=9=õ0!?{ë9ÃÎð9TVú>>ØC8ØC8"ýö<ð¯?Bà>ÅÀ?w´>6VQ><±\?Mç:¯À¬:]+?=>C8C8"ýö<ù½>Õ$>±P?ÖlF>>OB-?¹àP:{;:ë?Ë«>RC8RC8"ýö< >c³0>Q?¾A¯==E#?:
:CWû>N¬>ªC8ªC8"ýö<¤===åE?rt<ð:I<·?+¶Z9 ¸O9¼Å?ü¬>Ë´C8Ë´C8"ýö<7ø>°Ï>M/W?¡>¾4è=Þ&"?wuA:ö:Ït9?C®>¿C8¿C8"ýö<¢M>ü>8>µU?§d)>>¤#?ú+:>¶.:þû>¨Ë>EÊC8EÊC8"ýö<ÉG= :=[2I?]4#=(t=" ?&Ô9ìD9©G?Ì>ÕC8ÕC8"ýö<ØM`>Æñ>a§Q?v)Ý=1L¬=%M$?¥:ép:ÊC?1Í>¾ßC8¾ßC8"ýö<F³>N>^?¢Ý>ó¸ã=´y(?y:[[:x?!Ð>{êC8{êC8"ýö<=$ï>ëp9>	¥?»©?gÌ¨>jCO?YÆÉ:$¨>:×v?ÑÛ>8õC88õC8"ýö<·Ê;>Pé=ÿN?àG=Ñ¬=5E?~j:üö>:õ/?Iß>õÿC8õÿC8"ýö<7ä^>í®>B»P?~¬>ìø=<ü?4}V:v:I??à>±
D8±
D8"ýö<¤>Â+>(P?aÞ=sx¤=­-?Ú::Y¤ì9È®$?¼â>nD8nD8"ýö<t>ãx&>ÁU?øw9>+>¨[ ? ÙZ:|£:=X@?ã>+ D8+ D8"ýö<
w>ÃK	>µGf?»>&·>>V	4?ÅñÞ:6÷Ç:|µ?þã>è*D8è*D8"ýö<éX´<<ë?TÒ.=[d<Ûð¬?úz:N9Ó,ó?ì>¤5D8¤5D8"ýö<;î*=WÊÔ<Ü£M?Î·=zý<ã?úC9 W®920>Îð>a@D8a@D8"ýö<§È>÷C=>»©?¤ê?Le?_Wz?Qú;Çñ(;Q?Xô>KD8KD8"ýö<Y>v´>MDP?J=§tm=o?He:x:îÚ>>ÛUD8ÛUD8"ýö<ª`±>ºT>GuU?E£/>Æ=>ªN/?÷¾$:1Ê,:ô>Ø>`D8`D8"ýö<S>(.2>U?¬±=Ku=?ý[:Ån:+'Ô>:>TkD8TkD8"ýö<Ê&[> ò>ßO?ö =ôq=²"?a±):_Òë9x68?«>vD8vD8"ýö<A0>Æ1>{FQ?é¯>Îþö=ï@?¾t::cô>Y>ÎD8ÎD8"ýö<ç¾>Ý)>_nN?R`Ë=E¢=¡ ?5g.:Ä
&:r?À>D8D8"ýö<¾B>Áæ=	UW?t>Ks>¨"?&9
;Ç¿:>9?å>GD8GD8"ýö<£7>,>,T??Y>Øo'>A&?DW:Ý<:?-!>¡D8¡D8"ýö<5
>¡=[?À¢>:¯Ü=ñ(?<<¶:ò:H¯?u2>Á«D8Á«D8"ýö<ª¢>SÁ>>x<V?ô½$>>û$?yDc:ã(:*?,?¦8>~¶D8~¶D8"ýö<ðû>âå:>¨U?ÛÜ$>%ô=9Þ,?"ú7: ¿%:»?,>>;ÁD8;ÁD8"ýö<b>ÑÅ=§J? á=çË=v?Àõ9TëÁ9QÎ´>þR>÷ËD8÷ËD8"ýö<¡²>½ù%>¸LQ?Aá=ÀB¬=ú`'?4ð*:ÅÙ:A?ÃS>´ÖD8´ÖD8"ýö<&=òå<'I?)*=Õh<bNi?ªJ9³-©9¬o>C\>qáD8qáD8"ýö<Æ{>öq>äR?3>\Æ=¾2-?aâ:HT:Ëlñ>b>.ìD8.ìD8"ýö<BÁ>¯'>mhR?xÑ×=Î³¨=¿#?a:;g8:&?>êöD8êöD8"ýö<»>C},>ÝP?)8Û=E8¢=Æù,?=I:	nù9t"?Å>§E8§E8"ýö<Òv>Ô>G¶L?ò¡=yV{=N$?¡;:j­H:¾Zï>^³>dE8dE8"ýö<(Ê>wU>/wS?õ">ÜÙö=,ÿ(?ÔÏr:¤ýD:Æ?F´>!E8!E8"ýö<ÜÂw>ø>0¤L?ì"Í=cß=Ö)?¼ãm:«@>:· ?¼>Þ!E8Þ!E8"ýö<Ï¥>!zH>ñºS?ò©!>%·ù=»%?@wS:Vb+:xï?ZÉ>,E8,E8"ýö<±8>ÆL >^N?ðh=]½3=Éâ%?q":ì¨):{õ>ÑÉ>W7E8W7E8"ýö<¤3>î0>sÅZ?>6rc>(c(?}4:3m:@_?ïÊ>BE8BE8"ýö<¯¾ >bE>J{P?;
>¶Ô=ù)?04:©M:É*?Î>ÑLE8ÑLE8"ýö<æO>ªñ5>9Z?©ý=ÆÙÁ=®h'?U¾s:I#:9??ÕÒ>WE8WE8"ýö<ªI">díÉ=ã¾M?AÈR=$=1{$?cã-9æz9rl±>ù>JbE8JbE8"ýö<B!°>c Q>âW?®5G>°}>è!?Td:ÛµÓ9®c-?4>mE8mE8"ýö<Àrá>0³~>Wb?AZs>ø!>7P@?Þ³:#ì5:)gG?ó>ÄwE8ÄwE8"ýö<U>þ">HWU?Íè>>{¸>ñ&?<N:ºã%:Þ\?½0>E8E8"ýö<´[>>çkS?2ÇÅ=h=h¯"?
:4ë9Êh?¶1>=E8=E8"ýö<'>¦É=¯ÉT?CÅ->È>*R%?	Ó¿:ºj©:øí?	>>úE8úE8"ýö<´ã>Õg0>·S?°_>JÏ=Ñ ?2:|Q:SÙ>E>·¢E8·¢E8"ýö<p§>)AL>zýQ?¢ã>j¸U>~]&?]§: ³:ï9 ?F>t­E8t­E8"ýö<u°>&zT>
T?¨ß?åµ>ëc;?b;:j3:L?×H>0¸E80¸E8"ýö<9	0>>7×=AeQ?µè¶=FD=¢*?þwå9ÏaÞ98?d>íÂE8íÂE8"ýö<¯==Mé?$<ýÝ;XÆ?ôØ9ÁÈ9cÑÙ>íd>ªÍE8ªÍE8"ýö<:þä>}K%>S±?D *?rÝ>3@E?5ûÞ:7ü:l[M?Se>gØE8gØE8"ýö<PÅ\>Á=$?@hû=$+=¬]?Õ:1K:_ã/?ëm>$ãE8$ãE8"ýö<Ld>!H>ðR?½eM>Q/!>.#?dcg:ß9:× ?p>àíE8àíE8"ýö<"=/=µE?5Ì<<ó?eÿl9>¹l8ï%@¾s>øE8øE8"ýö<U2>(øÜ=%N?ÅÉ=ôP¬=0±?þå,:è:Ùz?{>ZF8ZF8"ýö<.>É\Ù=ÇM?u­n={½8=_%?¬¶<:w:ø`?c~>F8F8"ýö<É6À>çI>ù"t??Þ>l½Ï=²ü4?Ýe:QÃ:÷?¼~>ÓF8ÓF8"ýö<ÏØ>IÌA>3?wcL>
ä¬=ÃQ?";i:êx?>#F8#F8"ýö<d">xW£=l9R?áÄX>¦')>¡$?
î¶:ñ¨:@_?x>M.F8M.F8"ýö<RR]>Z
>LÂL?¤á=¼²=à°!?ï¦S:æ;â9âo?>
9F8
9F8"ýö<£>¤±0>P?»>XJÒ=y*?¥F:¤ò8:co	?>ÇCF8ÇCF8"ýö<í4ï>Ò7>É¦?tôº>ù*>p6?Ëg:+U:Á.?Û>NF8NF8"ýö<º<?97>AeÆ?öþ>ý'>tx?	3;oÙË:Ö`?>@YF8@YF8"ýö<9²>=>.²?à¿>×:>
?y4;Ëô×:âùU?Ã>ýcF8ýcF8"ýö<Ú<i>¨´>ô±U?ÞÐ=GÜ=(?ê?:%³#:È?|>ºnF8ºnF8"ýö<r£C>§Òí=eR?Ô=¢«=?_u:T,ð9÷,?Ü>vyF8vyF8"ýö<K¬
>Ò«=[S?ö =
¹<^?nQ#:	©Á9üãW?®>3F83F8"ýö<\G>f$>iÑP?õË=¿C=)?j4L:é:yÁ4?Ù>ðF8ðF8"ýö<öß>ôu·=ÛìS?ë>Ç<>/g0?§!:v1:ä?î£>­F8­F8"ýö<Çv>>KáN?6=òz}=Æ?£ê>:eO6:æ
?v¤>j¤F8j¤F8"ýö<ÓQÀ>Äé]>\Ü]?!ä>¨B>/0?õS¢:1"z:"&?0¹>&¯F8&¯F8"ýö<ª>¡I>;X?¼b¬>©¨{>\/?ldÈ:`]:1.?Ñ>ã¹F8ã¹F8"ýö<±>úqN>)4\?GË1>éY>¼N1?>-°:3:\$?^Ò> ÄF8 ÄF8"ýö<iN>k>ôL?Bº=¬I={"?7á:-÷ã9y¶?Kß>]ÏF8]ÏF8"ýö<¿+U>è¶>tZR?â.>	fã=q#?©:(k`:Íu!?¦å>ÚF8ÚF8"ýö<|>sÞ9>§R?pø=»ë¸=4÷+?^3:1â$:Ì>?§ô>ÖäF8ÖäF8"ýö<IJy>ü>óQ?eÌ=Do¡="?e$:9mM:ÙqÌ>`÷>ïF8ïF8"ýö<R>Þ[>bôQ?^´>Æó=ö#?@¼g:Wß6:3"?¢ø>PúF8PúF8"ýö<ã>ëü¾=cÔU?5>§Õ>P$?Ìa:[¸_:5~?ó>
G8
G8"ýö<Rîa>»>$U?Ò2÷=&ÀÂ=±x"?¥Õ¬:®È:N¼!?.>ÉG8ÉG8"ýö<ð°>©º=¬KM?\b=YFq=a?­Eü9¯Wð9zZ?x>G8G8"ýö<½-Á=(u=¹I?-O<ÞB<Tª?ò\O9Ì7$9)¡!?j#>C%G8C%G8"ýö<³x=Ý©<n¡D?7óè;½{Ì;ºÑ?ÚÒ82¬8n¼?)>0G80G8"ýö<¬?aÿ>î?´¨>Ò6>O[l?xé:°$T:úÝ?Ì*>½:G8½:G8"ýö<aª<ÐéO<Fæ@?t <¥,<j?hÃ'¶b93½»È/>yEG8yEG8"ýö<
>¿ >HÂP?6ªð>êR¹>9&?`;,üü:OB?40>6PG86PG8"ýö<¦1>5·=0}L?¿´=¬<=hÎ#?
'd:7:Ç?ü:>óZG8óZG8"ýö<¤>z>_öT?ä	>ýlß=í«?ÍT:R{:
ã0?ø@>°eG8°eG8"ýö<Õý¬>ÞJ>*LZ?OP+>÷=x)1?&Nw:ð|:-.û>ÜD>lpG8lpG8"ýö<WË>\>¥l?G&?ûÖà>i=?	HV:9:þ=?©[>){G8){G8"ýö<ÿz>h!>¥¸U?Qq>nò=1{%?Ijv:CÇ@:#?Üs>æG8æG8"ýö<Î¡>ç:>a ]?lF>v+>®C*?ùó:êwu:Û¯#?R>£G8£G8"ýö<àe>%é>ÊuL?=pØi=¨ò&?¤²e:[::õ?>`G8`G8"ýö<×õ+>ÂÙ=Í(J?]ã?=}=ô?ð:àïä9®º?©>¦G8¦G8"ýö<(>} 7>9µT?>þ¦×=ö·/?ù<-::ñø?î>Ù°G8Ù°G8"ýö<®>	ü5>H÷S?ð=º¿=ÃÍ ?Ïót:[`:í¿?S£>»G8»G8"ýö<;q>3)%>V?á>	Ê=OÓ$?ï]:ÛNX:T?¹¥>SÆG8SÆG8"ýö<ÎX¨>é<>1"d?ÅÞ%?Ùçé>¼5?oý(:Í
:>Ã?Â¬>ÑG8ÑG8"ýö<½<{Ço< ÐI?©¶æ;ê×¹;ç?Lmu9&ÆÅ8T×?.°>ÌÛG8ÌÛG8"ýö<Ìpq>Îí>ÕO?+³>Íòá=1?×Ç:­¬\:èÁ-?®µ>æG8æG8"ýö<0k>µ:>XÃM?N9=^S=±§&?fý8:B[":	Ø?Ó>FñG8FñG8"ýö<=Vm>>ÈõM?<Ý=jx=oÙ!?Î¥9NêÜ9´#À>mÖ>üG8üG8"ýö<l>è>O?Là=;-d=³£,?[:ÿ9YS?'Û>¿H8¿H8"ýö<È	>n8*>¨U?ÎæÐ==4È*?òòa:n:f`I?"ß>|H8|H8"ýö<îLÎ>bi>yJb?é×,>{)ì=Í\;?ya:î4:éR ?Zæ>9H89H8"ýö<Ö$<4 <
L?Á²K<*<hê?¬0Æ8[5F9óù>éæ>ö&H8ö&H8"ýö<¥ÿ=«j2=¤F?,à9<Ò<·µ?p~7[3-9Z=,é>²1H8²1H8"ýö<>â,,>­pO?jÔ=ß¦=»^#?Uµh:?:æ?õ>o<H8o<H8"ýö<s@>4Ã,>©NQ?ö'>¯>âd"?,ÏK:X»:3@?q>,GH8,GH8"ýö<Î¡>/é>HJ?>bS>Wù6?ÖzÔ:Ú±:ï1?Ï>éQH8éQH8"ýö<j²=§b=:J?Èª<-Ä<Ù?gU9\É9­3?*#>¦\H8¦\H8"ýö<ºK>9Äý=hM?{ê=6µ=« %?b::vCû>
->bgH8bgH8"ýö<¥P¦>d¿I>
S?Ã»>EÚ=r;'?ãt:Âj:¸ ?Å3>rH8rH8"ýö<Á#©>ÏE>.[?Mõ=L·=L+?1r:Áïp:
?4>Ü|H8Ü|H8"ýö<¹Þ3>¸c¸=«¹y?ýR>ô>ÖR?ä«Ä:y»:gª?×6>H8H8"ýö<ùôu>(>FS?ãlµ=­c=Î'?hà%:¾
:¥?A>UH8UH8"ýö<&~4>½à=M?$|=®t=ÆB?ß¡û9å9?/P>H8H8"ýö<V¡>]¼D>FR?DX´=:=p+!?¥;":L=A:YìÖ>Z>Ï§H8Ï§H8"ýö<Í>î»r>d¾X?ÔÂP>6<>+?t¨:à£:¬?*d>²H8²H8"ýö<a?¤[>Z?Xo>ef>d?:ÉáP:y3?­d>I½H8I½H8"ýö<­D>ýê>s?®¶3>
Ã=fâk?'0:sDþ9`Q1?îp>ÈH8ÈH8"ýö<{>v!'>¦U?+ÛQ>-&>}»!?ù:::±R?>y>ÂÒH8ÂÒH8"ýö<ë¢¡>¶îC>0S?ÔOJ>`G>õÙ'?´z»:æµ£:?>ÝH8ÝH8"ýö</z>|>c6O?aÿ>Fâ=?	\":Ò:e®?ç><èH8<èH8"ýö<×>r@->úX?Ò'^>È½$>,? ¤:Èb^:Õî<?Å>øòH8øòH8"ýö<ßDm>¡R>çS?¬êN>Ê;!>TD$?2n@:ãH#:øØ?~>µýH8µýH8"ýö<ÈK0>ª]Ê=M_?ÜÕ3>ôX>¹V+?eM:6G(:C]?Õ>rI8rI8"ýö<Üyw>>V>ôY?+Ì>8/Ó=P.?´a:·Õ::?ª>/I8/I8"ýö<×J>"@>×PT?Ê>ËXì=©'?¥:\-b:H)?tÙ>ìI8ìI8"ýö<qÍÌ==¹òG?¯Oi<#:<) ?hº8A+[9§òY>@Ý>¨(I8¨(I8"ýö<`¼>Âò8>]?k}Ã=Þ={=?5À8:Lé9uJ?Xß>e3I8e3I8"ýö<¬E>üò=ÁBP?·Ä=Xév=ó"?Á|:$ü9C
?Uå>">I8">I8"ýö<Y >Ý@>>xÂW?U9>j
>¹'?æI¡:<kv:O'?Ãì>ßHI8ßHI8"ýö<Ð<P<%}G?Ù<@èè;j?hN9|îK9¨>ò>SI8SI8"ýö<d;>ËÀ/>·M?ñq=Dh=UT+?DÔ9cr:8IÐ>§ô>X^I8X^I8"ýö<½Z>x+>ßM?è]Ý=	¯=q!?à9":(¨:l#?ú >iI8iI8"ýö<><¬>>!+V?¼¾>ÿÇ=ãZ'?R:"Æ:3øá>Þ >ÒsI8ÒsI8"ýö<vi>Ý*>µMP?_=:%g=ý(?iè0:+u0:S?  >~I8~I8"ýö<ãÉë=éX=¨rK?¸=äÑ<è§ ?÷ 9Íb95>?; >KI8KI8"ýö<ü»i>E4><xO?TÂ=&n =@?Oý-:[m:¦?ä >I8I8"ýö<'æ¦>i`K>{R?pò>è¢Ü=ö¨+?ßÉB:t#:o?Û- >ÅI8ÅI8"ýö<]==mE? H(<Ð<4>
?ç8íY9>4>Õ; >©I8©I8"ýö<.=Êà<íäF?sA<Îõ7<¥?cyÍ8,r8HY?Õ< >>´I8>´I8"ýö<æ=%(=VH?s$<ÁH<F?èX9Bûè8gpm?ÏL >û¾I8û¾I8"ýö<
{l>_+>­lS?é¿ø=å¬Å=k!?£r:øñ`:J½	?ÑR >¸ÉI8¸ÉI8"ýö<)z=Ü;=Ý"K?/<$x<Ø?V8]Æ8ç#>T >uÔI8uÔI8"ýö<SW>`Ã>;W?ó =Èña=2/?R®\:L:?
?¤Y >2ßI82ßI8"ýö<¸áw>H¸>éëS?µû=ÜhÃ=zà$?1:rpq:2w?ø[ >îéI8îéI8"ýö<2¬>j´G>½\?=d>T#>÷3?n¥Ø:Á©:,[#?j] >«ôI8«ôI8"ýö<ó2>Ý=º`N?ñ(>Zú>?¶,(:´³:nÃ?<b >hÿI8hÿI8"ýö<m²>¯³P>ùZ?rÂù="+Á=É%?ÒòI:´N:êîú>Ñb >%
J8%
J8"ýö<[o>D·>æ.U?Øã¹=Ù=£D$?B¥ç9¨å9?
e >áJ8áJ8"ýö<)Å>'=>SÑR?íÔ¹=Y=!²*?¯Âi:àÈ$:5?6r >J8J8"ýö<¶h&>wWÇ=ÿ´U?;É=ó{=ªÑ'?¡ò`:jD&:Ç,-?åu >[*J8[*J8"ýö<.ÕÝ>þ>js²?r<>p½£=ÿNP?es:É¢:Ï?&v >5J85J8"ýö<súï>ÆC>s?	>p >B¼y?ëâ;;:Ì? >Õ?J8Õ?J8"ýö<z¯0>Ë¹×=Ó«Q?¤Þ=~Õr=R$?KèL:É 9:IK
?@ >JJ8JJ8"ýö<æ >úüÃ=QQ?Ï>zõß=µô ?[Ú:A:doµ>8 >NUJ8NUJ8"ýö<ã>ÌÆ:>fW?*|>0ú3>ßV3?È©w:0¬Y:º¢?	 >`J8`J8"ýö<sY>=>¦åP?°¨Ë=x,=^Û%?ÿ:ú9%Â?¼ >ÈjJ8ÈjJ8"ýö<%ðp>o>ì-Q?:=(=r$?Ý:$:U?P¥ >uJ8uJ8"ýö<Ê¨>eÅH>9W?I>àÊ=I50?l~:Yy:MK?	§ >AJ8AJ8"ýö<÷>¸R>ºU?Ú­F>>¨%?N:D[;:u
?Î© >þJ8þJ8"ýö<þ©h>`Rû=µþl?Ós½>¢\>àÕ5?$8;bÍ:(P!?Þ² >»J8»J8"ýö<$#ª>Ô@G>Z?ÆÀ>ûâ>QN*?½§q:j6:qâ)?´ >x J8x J8"ýö<Ç>0Ü,>T}P?Ü>qÄË=Z$?nC:©v-:òçÔ>¼¸ >4«J84«J8"ýö<cáý><­>rît?øÃ>WÅ}>®AE?ü:&¤:ô´D?À >ñµJ8ñµJ8"ýö<X­>\T>ÏP?ºß=Ö¬«=@Ï&?É3F:]]R:û2ñ>¤É >®ÀJ8®ÀJ8"ýö<;S?(F>%à®?é2 >Ï£¾=VW?[?:6:tfþ>ÚÉ >kËJ8kËJ8"ýö<V?1¥@>Í,µ?òRg>K¼¾==?G|ñ:T:"¨W?pÜ >'ÖJ8'ÖJ8"ýö<\j>½3>hÕO?D>n&ë=*?¶­9:î%:qÍ*?[ã >äàJ8äàJ8"ýö<lóE>Òñ=ÎQ?ò×=²ý±=]K?ÝZ:S:2j?>æ >¡ëJ8¡ëJ8"ýö<|Àk>ö->ÂR?ÜLÕ=ø¥=T$?¡ø0:[(1:»ÿ>vì >^öJ8^öJ8"ýö<¢=¬<vêX<yFK?¾þ;´Þ;sj?TÓî8s9îÀ>éð >K8K8"ýö<uõ=>(å=þ5T?u(=Tp="?,¸Z:¤Ð$:Ý)?lñ >×K8×K8"ýö<¸ê>&)X>ý?)²>Z1>+Ó?TK;`Ä:. N?¸û >K8K8"ýö<¨V=l$6=WH?â¿<_W<Üi?'9îc=9²XÖ>9!>Q!K8Q!K8"ýö<û«³>!oO>à¼]?í:B>7
>]¦/?#m:ÑQ:Ù|6?!>,K8,K8"ýö<«#>â,>«O?UÄÓ=²¦=é"?üëy:GËI:&?!>Ë6K8Ë6K8"ýö<zh>ÏÎ(>»aP?ÜQÐ=xÁ£=dÕ"?ÿìy:B¥8:ê@-?g"!>AK8AK8"ýö<
0> '>ôÿO?~=^÷v=?q:RÉ.:XÜ>©&!>DLK8DLK8"ýö<<'>F>ÐPV?z=]Ô9=öB,?k¶$:Ç:ôó?à(!>WK8WK8"ýö<«z>I'>¼ùV?ë->¬d>¥%?%c:ÕQR:º["?ï/!>¾aK8¾aK8"ýö<é><>â?X?ás>¡ÒÜ=N&?+8O:#+:d:?¯5!>zlK8zlK8"ýö<
>r<>ËR?N>Ãä=X$?ÇÚ:[ñ:ÌA?z8!>7wK87wK8"ýö<lZ>ª>íO?RJ=Ûd=¤2'?Æ¨9½Ò9lâÌ>QY!>ôK8ôK8"ýö<'*>æ/>Z?ä=ý­=º(?×J:´Q:s·ö>S\!>±K8±K8"ýö<e«>YAQ>
æQ?ÙÎî=R`µ=Í(?´}:<*:'
?Å_!>nK8nK8"ýö<û×B>
÷=ÓèI?«u=ÒF=¦?Ëþö9öà9íÐ?*a!>*¢K8*¢K8"ýö<+¦>U?>	^?£
X>0#>þt)?L:ht:^?+c!>ç¬K8ç¬K8"ýö<d¡><?>¬Q?øô=ï·=Ñy*?ÂÂï:ÛêÁ:B?Ot!>¤·K8¤·K8"ýö<ó¹>À^>®T?R»,>Ör>ã­%?x¶:ºt:Ð?Ë!>aÂK8aÂK8"ýö<*Å>¹Sk>»åV?@s>ßS>¶(?áü:çÆ:Ô
?!>ÍK8ÍK8"ýö<_$F>ªoó=E^P?¬x=èID=÷º!?S:3¶9èFG?ò!>Ú×K8Ú×K8"ýö<±>:µ=¾ÃM?Çª>vìä=N?é:üë#:©ô>Ä!>âK8âK8"ýö<
¤>%Ì@>ÑY?Wìå=Ü¬°=ê&?eT:b:%\?¸!>TíK8TíK8"ýö<É"|>+»>³T?±>,Û=ï?§Ö:íß9L+?ÆÃ!>øK8øK8"ýö<ÃÇ>pj>{[Y?%éò=d«=",5?ñ :ÒY:Ç{?mÅ!>ÍL8ÍL8"ýö<]Q¡<¸R<{D?I©<Q<²2? #96Vø8¬(?Ç!>
L8
L8"ýö<Ö«{>ÇT>T¦Z?(·(>'àí=5?Jß:MÍ8:dý>?ïÑ!>GL8GL8"ýö<>´©>©&F>?[?MíQ>zù>G*?ÍÇ±:­Y:1{?ÒÓ!>#L8#L8"ýö<üKv>">@9O?v4>aj>F#-?m:·a:ç@$?VÕ!>À-L8À-L8"ýö<ê>(>B6V?ìÏ>6Ûâ=q,?í/:3­t:ò ?ç!>}8L8}8L8"ýö<(H>¿àö=±wO?ç=GFx=Á ?Ë9ü9g>¿ï!>:CL8:CL8"ýö<ÛdU>zá>PM?$=¬/l=Q=)?üi<:NB
:õn.?ºð!>÷ML8÷ML8"ýö<>	 > )P?æû=`=K%?	à/:5U:ù?«ù!>´XL8´XL8"ýö<¯t>²¹/>^L?jÇ¿=ðu=Îä?Ëúx:ÿÌT:üÂ?8">pcL8pcL8"ýö<>À¤=æ~H?=ÇÕ<~!?xÔ9¹zW9Ó?»">-nL8-nL8"ýö<`<4+<ç£F?SÝ < [<¢?dÁÈ8ê~î8`}×>">êxL8êxL8"ýö<·Þ>\|6>spO?Ã>ñÛ=*'?%¼:,-:îê,?~ ">§L8§L8"ýö<bö>6>«P?¢=Ý=$]"?Ön:åç?:*Ï?7">cL8cL8"ýö<­Êñ=ÉW=ºÛM?ø5«=Îü=Ñ?]ó:gü9X?ºQ"> L8 L8"ýö<Æ3>lNÚ=±R?l>Ò=×v?õ:Ì3:Û[6?U">Ý£L8Ý£L8"ýö<+°=Ê[=N1M?HR¿=èc=>³ ?á9Ë±'95W?ih">®L8®L8"ýö<,>t#>/ªV?°>ì=¨%?yõ¿:£ :Êô?sr">W¹L8W¹L8"ýö<$ë?w>}v?>^+>S?5@Ó: ì¡:þ&?Å">ÄL8ÄL8"ýö<Æ2>JÁ=\jL?=Þ<Ã¸<6?¼.à9èµ¢9½[0?">ÐÎL8ÐÎL8"ýö<t>ò<>7R?uµ=
=9$?:R:5):På?0">ÙL8ÙL8"ýö<\°>yX>&LQ?ç£>Û}>gb$?o:f¶Ô9²Ï'?8£">JäL8JäL8"ýö<Mv>N>]P?£¿Ô=O£=)À&?îô:Ä
:f`??¦">ïL8ïL8"ýö<ÿt>}#>WT?¶ÕÉ=vÌ=¶Ã$?É:Sñ1:á>g±">ÃùL8ÃùL8"ýö<iBZ>^>¨2Q?\q={àR=ï5#?{~:¦Ø:Ô%õ>ë±">M8M8"ýö<±>û^V>T?áâ>	Ü=q´?Øè:ìëY:íÙ;?£²">=M8=M8"ýö<PF<oÏ,<u>?wýÓ<¥`¸<_+?IzÀ9þ­9uh?ó¸">úM8úM8"ýö<TV>>|?í=¥aM?Ï%É=7 =b$(?e¥{:0|:4sÿ>¬É">¶$M8¶$M8"ýö<P¹<cäj<¬÷I?ªûÌ;v¶;¸Ì?'o8 t8Í?+Ð">s/M8s/M8"ýö<-B>§!ð=tO?¥[z=ìêC=\#?1§9¸N9O?Ö">0:M80:M8"ýö<Ú_>!Õ>s?óß=ÈÁ¥=I,?¯_:@H:uù?ÎÖ">íDM8íDM8"ýö<S°>v6>£w?ÊÐp>ðj>ðG?ô×:s$H:÷?­Ü">©OM8©OM8"ýö<ÿf>¸=¹7V?~bõ=<m¸=·N*?65Q:,ä/:Å>?	â">fZM8fZM8"ýö<p¤<bØ><È´D?ýf;À;.·?á«²8È8þä>ê">#eM8#eM8"ýö<óÐ=t=èF?[Ú<ª­¶<?Ô¤9$?8Ñ@Üý">àoM8àoM8"ýö<í +>ÎÕ=M?|3³=Nc=;"?Ù`R:ð\p:à>-#>zM8zM8"ýö<À>]3>Y?àkä=|Ï®=KA'?í9æo:BÒ>c#>YM8YM8"ýö<k
v>æ>³P?­=áK=Æá,?¢á9JÞá9A¼ÿ>)	#>M8M8"ýö<Çl>0Ñ>|HQ?ñ>/?Æ=xÈ-?Zfp:Lr:Íü@?#>ÓM8ÓM8"ýö<iÑ=_*=M?×My<2
C<=#?º '9F¡9Î&?%#>¥M8¥M8"ýö<I&>É=¨S?èxÍ=¼=ßÌ'?"ö:ëZ:ù?&#>L°M8L°M8"ýö<d>Ø)>¯O?V =éú{=lå"?1d:{":ú÷>È3#>	»M8	»M8"ýö<êÖ>1	>-ÛV?¥ð>»»Ý=õ+?²B:í¨8:Ìô?þ4#>ÆÅM8ÆÅM8"ýö<ó
>EÔª=K´O?ç!Å=Ho=^þ)?Î;Z:É&:þ9P?<#>ÐM8ÐM8"ýö<ý1 =N=F?mó&<·¿<Ó?#Z!9R®19Ayè>2@#>@ÛM8@ÛM8"ýö<Í>j$>UmQ?Úû=?Í=V?cÜ%:8:sË	?þD#>üåM8üåM8"ýö<Å«>5>rúR?»¦à=Õjµ=?YË:[±õ9B_#?ôI#>¹ðM8¹ðM8"ýö<Ê)>£ÀÒ=IM?Zì4=¢=­Ã?ý9ªv 9x¬z?K#>vûM8vûM8"ýö<aº²>HÚQ>îZ?MÌ=Ý=÷Ú0?âa:ö&:,-?N#>3N83N8"ýö<. >".9>8p]?E)ë==pª=j0?h:Òµ^:5½+?2Q#>ïN8ïN8"ýö<Î=¾(=«G?¦ò4<<V?
%»8¸JH952o>>R#>¬N8¬N8"ýö<&ì>Ñý+>{»T?+8­=üv=¬#?÷D]:v:6,æ>'T#>i&N8i&N8"ýö<up>Ìî>±yQ?Ôà=ó«=o]'?r:yg:QZ?
V#>&1N8&1N8"ýö<Ó>Öà/>úWQ?fì=|¸=E$?±¾:q¹u:yV?FW#>ã;N8ã;N8"ýö<÷1^>É¹>'Q?¢{¥=×áh=ÿè5?á_:A/:#?B^#>FN8FN8"ýö<Y8>`d>ÊÚ?bú=Ôz==¯O2?ÄZ:§ö&:·'?^#>\QN8\QN8"ýö<]A¨>P>Ul??à%>=FÃ=uY?Ü¿Í:Ü@Q:¶{?g`#>\N8\N8"ýö<i=(§(=õF?7Å/<õw<(?üöÜ8Ãç8êô>®n#>ÖfN8ÖfN8"ýö<D³l=û=±_E?,-"<Gq<$º?B¹	97$9ò²Ö>w#>qN8qN8"ýö<o>ä¹=nkV?ç%´>è>Õà2?ë`:28:çèT?r#>O|N8O|N8"ýö<Òßç>=Ç>åÛ]?
Ð5>ìÊ>ãð-?dB<:9:ã?]#>N8N8=Èæ>/g~>\h?X&S>>¥;?ôé]::§T?H#>ÉN8ÉN8=XB=Ûz2=)àD?`Ø*<5|<Dh?Ù8Ãî8ªÏ¢>  #>N8N8=»;<ÂP?<°G?ÌrÎ<!§µ<Óx?Ò(9pû8Ùñ+?J£#>B§N8B§N8=Xm>ò6>;åS?ÛÚ=Õ¤=	K)?Tó9qô:Óë>à³#>ÿ±N8ÿ±N8=­7>Gå=5þL?°{=o¶M=T?T
:ÄR:?G×#>¼¼N8¼¼N8=ºn§>;´G>¡V?%%>û_÷=&ç*?·O<:ü¸/:+	?qÙ#>yÇN8yÇN8=l}>ó>0ÚX?:á{=­º8=p.?pæC:í%:v?ç#>6ÒN86ÒN8=»Þ>ª¼z>mhc?ßÜ>HÔ>öÈ7?,¤:l>:\?é#>òÜN8òÜN8=«i>r>ùÞN?]«Å=W@=JH'?ðW:Fæ9Ó`!?$ë#>¯çN8¯çN8=ÃU1>¹ìÐ=ßJY?
ö>éXè=-T&?E:ÔÀÜ9òâ0?{ö#>lòN8lòN8=¡t>ÞÀ=´M?±Ó=<t=O\!?¬³Z:IõH:DM?ª$>)ýN8)ýN8=«¸~>sZ>EßQ?Ì=pxY=>Î,?ÈO9~J9~­>Æ$>åO8åO8=Ç²·>':_>öªR?+!>ó(ù=Ã%?	º¡:Ç´: Ó?> $>¢O8¢O8=he>+
>5K?Ï.©==AJ?
·9@¸Ê9Þ>ç>x*$>_O8_O8=<àF> ô=¡P?,}Â=)f=)?6ÍR:ø|x:,Ù>2/$>(O8(O8=7>¨N)>¦=U?¯ò=º=>&?dtr:hß0:íu/?¤3$>Ù2O8Ù2O8=þç>_./>ìKR?@&>ã>iò"?$v:Rç¢9M?M$>=O8=O8= º>VÁ]>tWW?d>Ñ=ýb0?£:«÷:¤
?#X$>RHO8RHO8=B­¨>pK>AT?ø×e>1ñ->ø")?(:ûI:´Ê>X$>SO8SO8=~¤>`"(>qRb?Öw>yF/>ªa4?Úê:b5:À\7?	a$>Ì]O8Ì]O8=]>`=>C{V?öÈ>è­Ó=±l%?Bn:óJ5:´Ó½>(g$>hO8hO8=z>wÏ'>kÌ[?(¤p>1$>;?/:zJ>:ï=?i$>EsO8EsO8=¦Òê<ý×<WðI?{[<°¢m<ùª?UÂ8R!9n×y>åp$>~O8~O8=Å >5hB>ª´S?tDô=Å¶º=t'?tc: ¦,:Ñ¥Q?c$>¿O8¿O8=¥î|>¼L>+ÒQ?|¶=ßJ=¨k"?½ú9®¸ÿ9û>ë$>|O8|O8={><,>a@R?­ñ=üúÄ=7?­(:ØÔ:Å?Ø$>8O88O8=~Õ>Îss>`?7v>Yc(>¤v;?3©:R:Vö?a$>õ¨O8õ¨O8=ÚM>BYþ=±0O?âÁ=ëÞ=÷?yb:]ÊC:?O$>²³O8²³O8=
u=£rC=kaF?Ín_</9<?¹9^ÒÞ8æ*-?Ø¬$>o¾O8o¾O8=S#>"Ì=ÒL?ð<=È'x=yä?-kJ:_æN:tú>#Õ$>+ÉO8+ÉO8=3£>YX&>×åV?ãá=l<°=$?a/:A*:ÂÙ??×$>èÓO8èÓO8=2>PÜ=ñ.O?­ûw=pìM=Î$?%[9:Óñ:l%?å$>¥ÞO8¥ÞO8=ðäh<ì?<5I?h<^ôÙ;3,?dì?99ZÎ<?¾ç$>béO8béO8=uÓp>\è>§¡M?Õ¼=ÕFp=CF?s»-:_Û-:ÿÐÿ>ðë$>ôO8ôO8=ü>?;*>UU?ª=¨<=Y­'?W*:(N:t¦?kø$>ÛþO8ÛþO8=ÈNc>a	>iK?¢Á=º©=ã@ ?ûØN:¬::,Õ
?Û%>	P8	P8=Ò ð>J¤>¹g?®ì=¦5=«N?ºÂ:½:u?½%>UP8UP8=þ)f=í= êA?Ò 9<=¯<ç®?X+(9éa9·#?%>P8P8=Q³>¸X>êÐS?<òæ=0®=d)?¼§:zÇ:ì\?h%>Î)P8Î)P8=Å0j>´9>IÄR?Æ¢=oi=äR2?8ü<:JrQ:«ýæ>6+%>4P84P8=@ô?f«>sæ|?ì¯>P>ìV?ÍjÌ:rÃ}:8N?1%>H?P8H?P8=»ÛÆ>
_>y,d?Q>ß, >h'?6L¼:øY:G~7?ò1%>JP8JP8=T¸|>ò=æ?cH>õd=7í¤?y%î:qSv:Ëw?7%>ÂTP8ÂTP8=Ë>6Y$>öP?_TÀ=$H=ý?$$:6Þî9+Ð/?@%>~_P8~_P8=jú>¿Ä4>'Q?¸
>pÊß=Å¯?_£q:Òh?:Ñ!?âE%>;jP8;jP8=8¡>@D>zR?¯V>Èì=} ?yÿ:|:¡ÿ?N%>øtP8øtP8=CìU>?)ÿ=O V?ëø{>ý.8>E/?!/:£:îÃ?Y%>µP8µP8=*9«=@gX=J?ó^=þé1=ü»?è%96êW9°Ã>äZ%>qP8qP8=Ì<'ð <àL?ßóW<(7<º?,áY9â¯ë8d¨l?7]%>.P8.P8=ÎÊ<<Ò2I?6<ÎÝñ;\[?¬A9Rõ
9Ð.?ca%>ëP8ëP8=§2?>æ=¤ÏT?Ê%>ïû=Á'?­e:\2O:ã
?%>¨ªP8¨ªP8=f[>¨6²=¶I?	=@	=%?f§F9½9Ó¹>®%>eµP8eµP8=d>
.>ÐT?,$±=#^=ÓK+?töO:þëA:D	?ª%>!ÀP8!ÀP8=®>s0K>4ü[?q¨
>¼ÿÈ=¢0?db®:¦C:?&??%>ÞÊP8ÞÊP8=]~W=È=2D?6ÅF<@·+<¼*?àbE9<ª=9ü5?%>ÕP8ÕP8=3>WÇ<>öãW?¢¢i>©,>LÂ-?Ú­:o:«?¶ %>XàP8XàP8=;>¹2>XKT?ÐgÔ=L²=|?µA:³@:¯´?b®%>ëP8ëP8=éu>­ê>óÌT?lk>íæ=Õ÷(?:ív:ú?¶¯%>ÑõP8ÑõP8=/b>ke
>ZQ?óÎø=ÔÁ={ñ$?Tû:.ô:ì?§µ%>Q8Q8=Hì·>bä]>É1T?aÂñ=¨´=J+?t´G: Ø
:64?r¸%>KQ8KQ8=Ò>ã¦)>:µ^?Pù@>ê÷= DG?G²}:Í":mvG?Cº%>Q8Q8=1>F>«p?Ê[x>Un>' W?Aw:Í(3:/U?xº%>Ä Q8Ä Q8=¼°>ÎÖ=¯í?¢Sª>µz>dÔ?ÝdÌ:­;:f?I»%>+Q8+Q8=ÿ>ù:>ÞS?¢>=Á=9-?I+J:":¹"?¿%>>6Q8>6Q8=ÀÏ>·@.>Í]?â4>*Ù>ì²+?m}z:.\:?/ô%>û@Q8û@Q8=òÇ>r2>[?n>c?>wÉ+?zm:Ek:ò?Üõ%>·KQ8·KQ8=çÌº>HT>¢a?ÖZ>»>Þ2?Ë:þe²:Y?Ã&>tVQ8tVQ8=Dj>Ý>îN?¸© =Ï=ÞÆ?ÔHt:æi:Åç?@&>1aQ81aQ8=oP\>Ai>Ö`S?Å¿=å(=­%?<?[:51:ø?c&>îkQ8îkQ8=üEA>»ò=&aL?uü=ÔJL=T¥&?)
:(hÕ9d?-&>«vQ8«vQ8=Y¡<SOO<
G?WD<×Ô)<¨ú?W9­9Ó¿Ï>]/&>gQ8gQ8=A.Ì=:°=?vF?*²<0ez<®?×Y9jËF9Ä?I&>$Q8$Q8=y>·>ªYO?×8£=C¥y=m`'?!ï9DKù9oõ>äJ&>áQ8áQ8=H>:n>yÜR?âQÏ=03=8¾'?Ó¦Ä9©Ï9ßyò>ßL&>¡Q8¡Q8=hXÃ>)b>]?ø4¡>!e>Æ4?##¹:ð¶:j8'?uO&>Z¬Q8Z¬Q8=°Px>rR>¢L?$þx=CL@=î¼%?s:æØñ9ÌÇ(?Q&>·Q8·Q8=G°µ>6K>P{d?S;>t>:?Ë:¥Y:»?RR&>ÔÁQ8ÔÁQ8=¢Â>Xý!>7Ë?é>@¡ø=ºÙ?y7;5Vp:bÕ?`&>ÌQ8ÌQ8=M»>rG^>jûW?H>åË=ù'?(ÊU:O	W:
þ>Âm&>N×Q8N×Q8=¨îÞ>>"]?¢|>8Õ>>3)? :½{:$?3~&>
âQ8
âQ8=WÊç>ÑG>£»c?Z8>qeÌ=c8?Ë:±iL:ï'?M&>ÇìQ8ÇìQ8=dÔ©>%÷A>$%`?-9>uY>9?Í:S¿:6O	?Ø&>÷Q8÷Q8="u<X<äH?WX¡<.<_?Þ4«8¶9K­">Ø&>AR8AR8=?À®>bºQ>TNU?Åùõ=Ì¾=Þ¡%?ìV:
:æ¸,?=&>ýR8ýR8=Éus=È=¬BD?ÅÎ&<â<å¬ ? br82§©8 ß¶>*&>ºR8ºR8=kx>à>>~V?â?Y>;'>Uý%?^g:Â¼q:M.õ>{¡&>w"R8w"R8=;^¸>·o_>æ<S?½£>zÉë=lå'?re:Q\K:#k?¬&>4-R84-R8=\sÑ>ãÍr>mÕ\?ÂN>yV>dÃ9?VNÎ:;z:e^D?
¯&>ñ7R8ñ7R8=;»¥>ÇºF>~U?4§>êyÈ=:9-?Ø:ÅwL:Q!?W°&>­BR8­BR8=Öbr>Ý>·]O?`|l=+7=[ï$?î{):¶ã:Æ?Ç&>jMR8jMR8=T¯?Ð>Ä?rìø>­Qs>Æò?Y;lÏ¦:ôEh?É&>'XR8'XR8=E=ò,=ð3G?	å|<Vs]<É,?m*9¿9MÔ?vò&>äbR8äbR8=\[>eÇ7>Õ:T?kU*>Fþ>nR ?Íã`:W¡#:¡ë/?ô&>¡mR8¡mR8=u>ª>ÞªU?ræ=dª¹=9ß?4Nf:2ð9uu?ø&>]xR8]xR8=hP>ªQ+>ü)S?&xÇ=¼æ=¿%9?¡È%:b&ÿ9V&?)'>R8R8=çzr>ï©>V?¤l`>c`,>¦&?_µ:zÝ:íá?
'>×R8×R8=^¥>F¨?>jâ\?]Ú
>ÁðÊ=äð2?1C:Ó
Z:ïT"?8'>R8R8=êÅK>?1û=U¬O? Vx=+C=·Þ"?"é9þ9Ëóê>)'>P£R8P£R8=1<~<Î5Q?©¶;V·;Ù?ÜÆÞ8&½9÷íµ>â3'>
®R8
®R8=¹Põ>Í>u?d÷
?n(¸>À-A?dñd=T=Cé]?e4'>Ê¸R8Ê¸R8=8L>/ú=ÉP?Iêã=X^¬=¨?)?OÂá:ê3:W¡?U7'>ÃR8ÃR8=p)>K:>lyO?Ø>É®Õ=ò.?ì[:YÕD:?Ì7'>DÎR8DÎR8=_d>M\
>ÐES?¿º=}ÿ=Æÿ%? =x:»T::d*?<'>ÙR8ÙR8=ñ?MSE>Oª¨?Had>±Cô=9Zo?I,:æ%;:zB?wQ'>½ãR8½ãR8=ö7´>ÙÅW>9ÑU?è>Û=)?ùXc:Z0Z:w_?êX'>zîR8zîR8=`*>'a!>%P?i"Ü=aY±=>á?îE:ß	:%ß?zZ'>7ùR87ùR8=Fu>s_>Þ-R?Rµ>ÛæË="ß'?°~:OÛ^:«c!?<c'>óS8óS8=¡´{>>Q(O?µØ=Êk«=¿À!?õO:ka:+ì>do'>°S8°S8=ÛÐ>ÔE>"?C«O>@X>Â½:?­Ék:â/:³`,?¥o'>mS8mS8=^i·>&o
>|ý¥?ÛÝ>6Ï>võ?7ðà:°^:e?p'>*$S8*$S8=YBd>Nk>íÀW?M$ê={¼¾=ö ?§:´õW:
ë'?çp'>ç.S8ç.S8= o^>ç¼ÿ=|©^?Ïó=à=<M?)PÃ:¯h8:?u'>£9S8£9S8=`Õt>Y>[AZ?LSÎ=|B=.?±Ú::®?ïu'>`DS8`DS8=Ü_->(0Æ=ºò_?â÷>SO>a??CÂÊ:|Õv:ÈIR?>{'>OS8OS8=q­V>Â>5L?Dþq=u3>=ÏÚ"?ÏíÐ8?~9ÿ¶?>$'>ÚYS8ÚYS8=F}Ä>!ïd>.¸[?KQ>JË>9¿0?Ðûh:ÊG:TD?+'>dS8dS8=ð÷>	(+>ÙR?9>Eí=Uf&?8íç9J
:WhÒ>'>SoS8SoS8=wã>6q>íSX?9ª=yH=§h)?÷í#:ãA:qØ>1'>zS8zS8=¬>ei>ïÕ?hu:>m>ý6?=:ùVw:ÞÐ$?r'>ÍS8ÍS8=Cªµ>ÉÏ>Á+?±>þW>Qµ??;*¶:ûv?'>S8S8=ý3à={¸=çQ?¸¹=M`=0Á(?©x:ö:	õ>'>FS8FS8=#^¬>ÎJ>:Y?ÎC>=v>;°'?DË:-U:pH0?$£'>¥S8¥S8=©«>µãQ>LQ?>..Á=|+?WY:KC:ðB?¦'>À¯S8À¯S8=ò>]¬/>3Ìa?`¼>qE>83?d[:°1:xï?U·'>}ºS8}ºS8=V·H=ÝTÿ<Þ=I?1ö<ÄÉ<
i?Ú¹Ø9áW9??Å'>9ÅS89ÅS8=Ãb>Õ
>pL?ºÀñ=:·=(?Gáá9Ùß90)?_Ò'>öÏS8öÏS8=$>d>b?>¤1>:(<?4/±:1nY:bP?­Ô'>³ÚS8³ÚS8=c`º>£>Ù`£?ÁC>³à>Å&.?ô.l:
íW:0?ãÔ'>påS8påS8=ðc­>d9í='»?×k>¼à>­ÐQ?Ó:û):[V?óà'>-ðS8-ðS8=kÉ<_r<ÓúT?ãßu< 6<±×,?X 9`8tô?á'>éúS8éúS8=]¬¦>ë8D>örY? f>á·=Ã2?óL:È¢ô9LxV?èâ'>¦T8¦T8=#U>c>0>	2P?9x%>
_ó=S.?5v:H:?ï'>cT8cT8=-]>ôì>ú©N?Ôî=Fd=È#?HÞ:U::Øò>äõ'> T8 T8=Ù>WÓ$>%[?Ò¨k>ú:>¯S!?~Â:¶X¡:IV?£ø'>Ü%T8Ü%T8=Çz>y>þ0U?F¥i>R?>£?ÔÈ:e:bÙ?9ü'>0T80T8=#>«A6>X<[?Y0>0> !?H:×c:"?¥ü'>V;T8V;T8=¦>g¯9>Ì÷W?PP>Ý£>+?é/;ø:â?(þ'>FT8FT8=Uð>²n1>õT?ÿ=Ë=w° ?ór:·&:=ê:?®(>ÐPT8ÐPT8=Ü>qÊ>¿O?ÒvÈ=Áç=_w ?(R: ì@:o?®(>[T8[T8=ñ>"H>¶JP?OÿÌ=¤|=$?<]J:ÔÆ: (4?ý(>IfT8IfT8=hÞ±>©$W> ¥S?ÏK>¯è>TS'?Gã©:Cp:&5?r(>qT8qT8=0Ûm>¡>øS?§¨=8Ú=ª³ ?J0ú9&6¬9Mõ9?1(>Ã{T8Ã{T8=Ó÷>î2>'³S?I	>\{Õ=qa$?[:~k:]à?(>T8T8=bü=³`=?²J?ö<J¦<*?ª9àï9	¾µ>a&(><T8<T8=<·>¿ÆY>¿1W?Öè	>ÉÏ=Ü*?åÔ#:;SÈ98]Q?p/(>ùT8ùT8=Íñ>u>Þèg?çI>>Ë8?aÄ:´}d:+\?Ü0(>¶¦T8¶¦T8=®Çj=v=E?/³"<D<"®?Í8à©68dõ_?03(>s±T8s±T8=ÃöÕ=¯=ÿH?L¬<cõ<K?êÿ/9¢ÿ9«*?=(>/¼T8/¼T8=:Á>­Ì:>½ïZ?áÍQ>A¯>h-?}c:J¼>:oª?sG(>ìÆT8ìÆT8=Ðz> >+)^?VÌ=Û'=éó3?d³i:ÆÚ9ÿÞ?ßH(>©ÑT8©ÑT8= Eb>zÝ
>H(L?^F>==?9X÷9r0:Øn³>zY(>fÜT8fÜT8=±|¬>
I>t[?Évh>Øo3>Ó%?ë:d¦T:
A&?Þd(>"çT8"çT8=´zÌ=Ç=jÜF?wâ=îé<v?ëÞ9½r9	>òk(>ßñT8ßñT8=q>më>[ÜL?¯Þº=1³=!+$?èm:ZY:¼(?"n(>üT8üT8=Íí>R¢>æa?gK>piM>ª2?ÑG:|[i:`y ?Ðo(>YU8YU8=¶¸(>6Õ=ïJ?íut=óD=Áà?x:Ää9ïÿ?0r(>U8U8=Ð`æ>Í>c\?S¡>»ÇC>õ§2?Rã
;·5å:?êt(>ÒU8ÒU8=f¤>û.8>[aQ?¬ú=ÐÄ=M"?É³:×Õr:bb?,v(>'U8'U8=d>c|%>ÆT?¾ü=NP·=ªz0?AÝ\:?Ë$:(+?ä(>L2U8L2U8=iÆ\>ðÑ>EP?õ­=°Ç=çÝ?âý:V:®õ>,(>	=U8	=U8=«6>55>|æR?·½=¹_=©¤5?"e9:¿O:£¹ä>E(>ÅGU8ÅGU8=Dµ?_\6>Å?Ûäi>Â=¶P?è:á:ÈÙ?c(>RU8RU8=ÉZ?È5>ñ·È?>ý8Â=|»¬?«á:yäO:ò?±(>?]U8?]U8=D®²>JAP>;¥[?ÝÒ=j="14?½Fð:®R²:Tx,?S¯(>ügU8ügU8=+í¨>i3K>âÑT?Üd?>¹¢>R7?íû:çm{:Ät
?cÉ(>¹rU8¹rU8=kµ¨>ù¾=22ã?¯Õ>.>¾E?R=æ:  ±:#ê%?É(>u}U8u}U8=Ûú·>»>¯â?mQ½>¾.>©Ï?GJ;Ä¸:çS?]Ü(>2U82U8=LÂ>®/g>áÒV?.`>*><¼(?À¨:-Y:0ÿ!?
ò(>ïU8ïU8=N>+¿&>¸gW?ç>ùÿÇ=8G&?Y¡:¬:¿P?ó(>¬U8¬U8=¸>w%>Ç£X?ÄWÆ=¬=
Â)?As:ûß4:<%,?ÿ(>h¨U8h¨U8=>Y.>r5Q?¥TÂ=Ï
="?l=:$Ü­9Å??¦)>%³U8%³U8=¼ñ>öh">ãfN?M²©=
=Ø4#?;×D:íá
:±1?>)>â½U8â½U8=d¥>q+>rO?øÀÌ=Ã¤= ?Öæ3:î]:YT?Ó')>ÈU8ÈU8=+>æú0>ðÝV?þo
>'YÜ=Ö ?ºÂt:êc:`´	?()>\ÓU8\ÓU8=¨d>1	>UU?úÙ>hÊ=((?9Y:l­A:Ps?¡0)>ÞU8ÞU8=¨0>YÚ=TNO?¥zk=HBA=£ö?,*(:o:J?Å2)>ÕèU8ÕèU8=EËg>Mó>2N?@Ê=[=Y{#?¡":!¸9*xZ?6)>óU8óU8=ù¥>´54>V?zyh>zÊ,>_6,?ÒFÉ:Ö¸:c;-?ÚH)>OþU8OþU8=65}=JT#=ïoF?)Cë;xî¾;"¸?¤Ô 9¥7ú8)$?¼I)>	V8	V8=ïb>jO'>+FU?	Ü=Gî£=rÈ+? :=!÷9O_?3J)>ÈV8ÈV8=¤¬>>0¢T?°Æ=Þ=Tþ+?Xn:i]:Hæ	?õS)>V8V8=Fë¹>:LY>R[?(d(>v7>V%?Ïn:qÑ:é?Íe)>B)V8B)V8=ß©=ÖK=XU?ódµ<EWq<i@?U^9°ù9t6?©f)>ÿ3V8ÿ3V8=Õ>ix>
ù[?Ð±>`¡y>Ô6?´I:Ñúo:ë?øh)>»>V8»>V8=Ã~®<Óòd<ÙC?Îú;Kº;S,?<ó8@9Pò{>Rm)>xIV8xIV8=$;>9f;>æRQ?e	>,iÜ=.Ê?J3?:3Ø:ù,!?¬n)>5TV85TV8=²õe>'>HPL?¦[=Êá1=©?ÊÌ9!åÙ9¼ð> u)>ò^V8ò^V8=]¡>è>9÷T?H>+6È=Æ,?`·:Ä¢b:Äò?æx)>¯iV8¯iV8=y©X>(Ý>¢M?O¨=²="%?Ct:ú~:½6?)>ktV8ktV8=ôýì>»<7>à¥?ã>ì²=
_?@:FÍ*:õK?³)>(V8(V8=Áï>´	>ýÞ?	[>ùõ²=B?ÔØ:ÒE;:Ú3?%)>åV8åV8=Rò¤>*D>	BW?®I>Â8î=Aº$?zãg:T¸6:q"?º)>¢V8¢V8=¶1>3h>îZ?/	H>h
>5?È±:y¾:Lý?»)>^V8^V8=4%>ý2>ePU?Ö×®=pJ=ñu*?j|J:¬Ä$:
M?T)>ªV8ªV8=Q£>9>;\?µÞA>×Ã>È6?^R9b×9\à>»)>Ø´V8Ø´V8=A'*?t>C²?÷?OX>»\«?ÊD7;ÇY:9W¨?C)>¿V8¿V8=²h>@Ó(>%éT?J>Dïo>q0*?ÖV:FÙ	:¬|G?æ)>RÊV8RÊV8=´>n$#>¹&S?±õ¨=Î0=¼Ù$?Ê³':dHà9
k??ï¯)>ÕV8ÕV8=jqb>èÇ> âM?=²¿l=ô?
::è+ë9}q"?¾)>ËßV8ËßV8=-ø> 7>Q?ÞÙã=ØÒ­=ßÈ'?ß]:í:¢l?Â)>êV8êV8=í>iÛ2>À(U?íü
>ÆÖ=èp)?NÊø9Õ_:¬ß>tÇ)>EõV8EõV8=¸5>µëâ=:L?Iæm=$­4=-(?=ìC9µÝ¤9²>.Ù)>W8W8=çN§>MA>ðÖ]?Þ=>­¬>õw,?m:¬0þ9È?Ûê)>¾
W8¾
W8=
q=ÇæÅ<ÈG?0Á¯;Ïº;ùK?èv·ª$½8z§½x*>{W8{W8=ðÎU>*>>ÀS? ù>äê=c-?P-:ê
:Aã?ý*>8 W88 W8=>>åØ=8â`?¾I>ö>Ó&,?$zÜ:7°©:ªO&?¯*>õ*W8õ*W8=½,¨>§F>¶¸X?Jì4> O>]0?»£:}¼h:Rö3?-*>±5W8±5W8=ïª=æVY=@ÕH?{£<à¶c<Ü?!£9µB9ÁÐ>r1*>n@W8n@W8=s>³r2>+R?
8m>î;8>êÏ$?gcz:$ú:	rí>'G*>+KW8+KW8=Zq?S>e?N}w>re>Ä¹v?zã:Í:eVM?&e*>èUW8èUW8=6]>s;>"V?Zþ=Jx¿=Ü	*?÷\:Ùí2:?À*>¤`W8¤`W8=Ãì>=P>*°?Çë=>L&á=¿ñW?i¹:~_:
T?±*>akW8akW8=XÛ>qåB>ùQ?^ÁÝ=B^¯=Û!?Ù¬B:ó!:Ý?K*>vW8vW8=N+?Åo>ùx?Þt>[Î>3­D?:y9U:N¡<?*>ÛW8ÛW8=p¼Ã>íáé=?Ö?`µ>M>©U?Üù:üßy:ü?Y*>W8W8=»¡=öôR=pCD?óõU<Y?< ?-5h97v9ñ>á*>TW8TW8=Í;>ÿ:í=r©J?§==®²f=ùJ?-ª
:ÛcË9úN2?7 *>¡W8¡W8=_£=æR=c#G?¬Y<[§?<I?Çá9»¯8JË¾?ª¤*>Î«W8Î«W8=õ( >ñ^?>ª?V?«¨>ºOú=s,?L«ª:Öf:'?Â¥*>¶W8¶W8=>Ñ5>®W?Uá¥>÷i>,6?Ð:Ø=/:ïã>¯*>GÁW8GÁW8=q>Î?+>MêZ?p^%>ï¥ò=éw.?:ÚG:~3?s³*>ÌW8ÌW8=M>Y>éC?üþ=ÍÄE=·û<?Þ2ò9¦Õ9Ç?µ³*>ÁÖW8ÁÖW8=±>kï=h¶?ñ§Ü=&qE=ª?ñê:æ	:Dµ?¶*>~áW8~áW8=/_>_A	>bP?#qÊ=`=,(?ç:¹Ó9£V4?º*>;ìW8;ìW8=`®>äAB>)Íe?ïþl>ØR%>Ï}7?¿É:I):bÍ#?Å*>÷öW8÷öW8=cX&?=>xT??Â`?Ä8b?Xx>)>å·Z?ÞÐ*>´X8´X8=nx>0à>`Q?è<°=¨=ñ%?i:jÕ:]?dÙ*>qX8qX8=B7µ>
T>0ÆZ?J-`>ìH)>N)?ê«:c4:U³=?½Ù*>.X8.X8=­¥>8>öe?L)>ÇGÉ=\¥W?î:L¸:i?ÿÚ*>ê!X8ê!X8=.a>DV>×bM?zt=â/F=×å?:F:ÖÉ>6Ü*>§,X8§,X8=«©>=>Pe?nb6>ÆNì=LE?Ä´:ôC,:ßX?¬Ü*>d7X8d7X8=®'>+c«=FáI?èñr=©<=W%?|Í:Lê:'öû>ûÞ*>!BX8!BX8=ï>p+>$Z?PH>ÃÍ>1*?iÖ@::Ë´?Óã*>ÞLX8ÞLX8=ûìW>_>+L?5¯=)æ=¥}?ä¹
:úö9mç?å*>WX8WX8=nq>ËW >±1p?V>?Ñ?µ_<?pT¤:r@{:wo'?{ç*>WbX8WbX8=÷w>{>%+Z?j4â> >Rï4?O(:<È:"?^ë*>mX8mX8=Ïr>P>GçP?Ïg>Kå=Fb!?f:É¬:äA?íø*>ÑwX8ÑwX8=Wé>í0>F[Z?ü=é»=x,?©:®Ê:sk?5ú*>X8X8=AXW>Dû>1ÙP?MÉ=ß=Vk$?U\:=:á)??y+>JX8JX8=F²>øP>ÅàZ?{?«>D_>eÀ*?U;I:x<ÿ9~ÕI?Í+>X8X8=!V>¡¨>ÆQ?FÙ*>÷r>¨]&?ú²::Ê)?·+>Ä¢X8Ä¢X8=;öñ<¡<#I?£/<ID<6?¯/Ý8WÍÑ8
ò?q+>­X8­X8=®{Ð>ÃÖx>{V?jD>¶k>Ë ,?0û¹:Ï:$Æ?ì&+>=¸X8=¸X8=gû>3O)>Þ¡P?T6>jÎ>Z¿%?&¼k:@:?6-+>úÂX8úÂX8=d>ä>=V?ü/Õ=ð8¢=¥6(?¼:­zV:Hn?õ0+>·ÍX8·ÍX8=±ìO>.é>tN?o=ÉÚM=5"?QßV:Vr":O)?iV+>tØX8tØX8=c1>´|Ö=­¸S?=¦N=%#&?´?
:I:«î>b+>0ãX80ãX8=ó>îM(>údV?8 >Á;î=r+,?òM¨:Ý?:å"? i+>ííX8ííX8=8Ð>A¹2>É?C>îÙÊ=Íá:?åY:´NZ:|¸?èi+>ªøX8ªøX8=íîú>3T>ò\?­>¾4>óðu?þê:>_:Ù?5j+>gY8gY8=V>ú?>]?Ý¼P>ê5¾=¶w?Tuõ:£¬N:'?ém+>$Y8$Y8=Ù§¤>G>JS?T>;ûë=på*?
:v¸:?ïn+>àY8àY8=?<$n>¤­?$:Ð>>a>"Ól?Òÿ:î:x~?ýs+>#Y8#Y8=ë>øµ$>«²Q?¯¡5>ÿ>ó*?ü:	Uq:br?Ãy+>Z.Y8Z.Y8=Íh >L>>Â}W?ñd>S,>
*?á:Eai:Â?ð~+>9Y89Y8=w÷µ>e/F>Ýk?¡&>V>};?÷¢:¸x:3û!?©+>ÓCY8ÓCY8=Þºt>]>¶M?[è=?a¸=£N!?¿e:`rÙ9Q?a+>NY8NY8=x·t>­>ªâO?[Ò=©=TL?`
:*Ñ:H?Û+>MYY8MYY8=êGú>|>v®}?jÞÀ>á+y>'F?²ðø:¸®:í_6?H+>
dY8
dY8=m2`>>ÀÜL?X¸=ì4M=ãR$?»ó0:ñÈ:Sd?E¦+>ÇnY8ÇnY8=ºT²>¢¶O>É[?ù¯a>1>Æ1<?ªE:]:àÅ$?Ã¦+>yY8yY8=T^>¢/>ÐöP?uü="É=õ© ?µ:1:Fï>·Ä+>@Y8@Y8=ó>g>>ìS?tr>ß×=vÑ&?OI:&z:J
?@Æ+>ýY8ýY8=K?¼¤>Fb?1z?%?Ç^A?]A_;an;6@:?fÎ+>ºY8ºY8=2é>s)3>Ä4`?Ûu>OÔ=F0?Õ>k::Lh@?ÛÕ+>w¤Y8w¤Y8=	>É>#>O?üü=×Ñ^=þm%?ñy,:@k:Õ!?ªô+>3¯Y83¯Y8=ðÝ>Q!>¨oT?ñ>Á©ò=¬$?ë1Ø:)ÇÂ:
?à,>ð¹Y8ð¹Y8=
>N¤>vO?C Ç=ðñ=[?¤Ãy:©ÝE:½!?	,>­ÄY8­ÄY8=Hú>í>öLW?iJæ=-ã¥=­±1?n»V:Q8:Cô?,>jÏY8jÏY8=?ü>Àæ1>¦R?°r>33>:Y-?0¹;~§û:S?Õ,>&ÚY8&ÚY8=à¶}>³õ>õµU?Ç =fc=2­+?|?C:<û!:ªI?î	,>ãäY8ãäY8= m>d>
æP?¯¦=6=~~?úR.:r[Ò9&T?,> ïY8 ïY8=|Z£<rM<_K?+Û<Ö`<U°
?u&9üT9¼òÈ>ÿ,>]úY8]úY8=\>yË&>üeR?ùÉ=4¤=$!?à!:$Ü$:3ú>k,>Z8Z8=±	?TW>è}?\ý'?½Ê±>Èâq?Ñ/Å:Ál:æ6U? ,>ÖZ8ÖZ8=ïv=ÿj=ºDF?IjR<\1<¸Ú?;£ÿ7Ç9¢:ï=",>Z8Z8=y)~>T>
(]?>4ÇÛ=*H+?qÊ±:¿:ï?k),>P%Z8P%Z8=Ú¬>ñL<>¶j?M>H±(>xA?ß½Ý:
Á£:S-?¿*,>
0Z8
0Z8=Ï>Ñ6>©Q]?$i>¢Y>ª/?²E:ÙñU:A$?,,>É:Z8É:Z8=lN>¡!>ý#S?ëö=dÄ=vî ?¸ª:°&:ÿØ>2,>EZ8EZ8=ð®ã>Kº>­¦`?>Ð¬>>²ñ7?¢Â:¿:'0?ó5,>CPZ8CPZ8=¶h>*U&>ëñQ?U=Fp=¸(??v:0¥b:¡ô
?B<,>[Z8[Z8=4>§1>~W?9×=Yú£=|9(?Ôy:d!:9$F?eJ,>½eZ8½eZ8=«>o®>tR?Áø=ÿÅ=£(!?Hs:²¼M:Ë7?W,>ypZ8ypZ8=¤ÿ>lo>WR?/>zÇ=pÜ*?ð¯:Àh;:µÖ>ÄZ,>6{Z86{Z8=ºì >¦ê7>-ÿ_?µ¦>)u>.?M :¶.×9íµ>?$\,>óZ8óZ8=|â>ÌB>ÉÉT?ÂÄ>ÐHó=øè#?¸6d:è:ÜB?`l,>°Z8°Z8=¾>Æf#>ªT?5k
>n$Ð=Tï-?±,:Mg:¹)?³,>lZ8lZ8=kÀ>ZL+>¯SX?Y©=ít=.c1?ÜB:»:è%?V,>)¦Z8)¦Z8=ß>»F>n]?@
>¹¦Ý=¬?`D:é::ï?c,>æ°Z8æ°Z8=m·>èà)>Ô
T? òõ=ö½´=@-.?	s;:>
Ö9./`?,>£»Z8£»Z8=,>¿×=LÿL?ú=Ð=ÊÌ?"2:ï:a?,>`ÆZ8`ÆZ8=OE>ÁÚú=ø©I? î=¤Ð^=Ê,?¹>:h
:ýÝ0?ü¬,>ÑZ8ÑZ8=Ñ>64A>ÖÉO?\Ó>ÚÔ=ì$?!*:ê:["?ÖÇ,>ÙÛZ8ÙÛZ8=×ÏÍ>ÑR>ìy?Íú=§=??6Äj:ú:V'U?Õå,>æZ8æZ8=Ûå>/'>5GY?«>ÃS>j6?B:£:Zé8?ùç,>SñZ8SñZ8=ê&p>òÄ>õP?Z-=§Kr=Bô#?»g:,¿Z:Gô?ê,>üZ8üZ8=8Ñ?m>ëÕ¢?rz§>(]3>>	o?Îµ:ðàA:¶p?ÿ,>Ì[8Ì[8=éÞp>XE>ZQ?÷=ÜëN=ú&?Ùµ
:Ï¹ë9ö£?
->[8[8=ìÆ¨>$øF>Z'Y?K>zÕÈ=83?À[: º):¹%?->F[8F[8=ÙP>-òþ=¶Q?Ø=ß=Ë0?¸s:TpN:»&?->'[8'[8=\Mi=ÇR=ðÄB?
<Ëï;Øm$?Î9dÛ}8`?ú&->¿1[8¿1[8=nÒZ>ò >BP?G>&>Á?I§:n0::@?n@->|<[8|<[8=Çø§>ÇÝF>Å:X?ÚP>$>ó"?ÁR:ü£:z)?ÛE->9G[89G[8=C£>Y@>¡¬X?Ù
>Ð×=-´$?cåt:ãD:íw?æc->öQ[8öQ[8=1þ|>©><YV?y>Ëlú=¯"?
:¹×Ñ93ý(?¨l->²\[8²\[8=k¢>7H>JBO?>UY>©¾?ÞÅ:
:Ë?·s->og[8og[8=¬s>î>oåO?ÜÍ=34¡=u#?ÿ 1:}Ã9¼h?¨|->,r[8,r[8=·>â$>SY?UõÐ>üü£>ä#?dÓ:Ôyî9wp?£->é|[8é|[8=
$>²>ïY?T=ý1B=¯P9?ôåR:w:ú
1?->¦[8¦[8=*=Ý6=%F?û(L< 	+<ºÉ?ãø8Á$9A]Á>->b[8b[8=mju>Ü2>ÜÂO?J=¼Me=}Ú ?(Ñ9o¹É9·?->[8[8=iNÑ>1b>¥ãl?6¯>63>°>?¤ýs:àâ):pÕ7?->Ü§[8Ü§[8=7Z>¨>èZ?Aº0>¥t>Ç0?ã:c:,?ã->²[8²[8=´Î>]Ez>ðoS?ÎÕÿ=G<Á=aw)?{ul:c§:órB?h ->U½[8U½[8=¶`>çÃ=9æk?öPá>¾5>TýG?(ëú9@:Vö>T¨->È[8È[8=Wû$>K!·=\¡f?r;)>µ$>ïq&?;Êw:jp:Jí?­¨->ÏÒ[8ÏÒ[8=¬Ân>±õ>H]i?e?dÚ¾>ú:?:î^:j?Ã->Ý[8Ý[8=ú¿Î>·m>8§^?=>C>$,?e³:4ò:D+?íÃ->Iè[8Iè[8=(Ø.>KkÂ=9f?ÿîÁ=2+D=H}?[Ç¦:²kU:u
H?É->ó[8ó[8=5Ñ>¡H/>$R?Ð=ã³©=hT?ê:P:=-?·á->Âý[8Âý[8=Tòµ>¢\>LS?\°ñ='q¶=4)?ÑT:ÆÀ>:<é.?é->\8\8=ÅD¦>cC>r4Z?¡B.>ù{ö=Üü4?B}:ìd:L
?×é-><\8<\8=­V>qYû=dùY?kÅ:>+¦>oà2?ÁÕÚ:æÓÕ:Vÿ?¼ñ->ø\8ø\8=W­>T>Q?rG>;¶â=ÎV/? :OæU:é¬3?ø->µ(\8µ(\8=GÔª>F>5\?ªÅ=|P=Ï0?3OC:·:a$?L.>r3\8r3\8=¡Ç>6Q/>àòQ?5¢½=°=²1?:~>»9?Ý3?S.>/>\8/>\8=e>Aí>¾Y?qÎ=¿¬=ùï2?ð¾:ìU:¶'5?v#.>ìH\8ìH\8=àØg>¿>ôØR?%¶=
+q=5ë?U?7:Q¦:¨H#?ö*.>¨S\8¨S\8=)Q£>jD>3ÜT?´>À2Y>(%?f`::Sl:òé6? 6.>e^\8e^\8=°Üý=2%=¨ÍR?ïT>öq0>»7?èÊ?¨	?²	??O.>"i\8"i\8=g'§>8¢D>³Y?!½>¾Ç=X@/?Àÿ;:-:
?W.>ßs\8ßs\8=çb>¢2>»)O?v×¸=öv=rÆ#?tô/:°:í
?_.>~\8~\8=µ>µZM>x¶a?f+¯>Íx>,g4??Ä:H:ä©8?ßm.>X\8X\8=Â<PEw<ÊiI?WÛT<lG3<<ù?Å]9´dT8@J~.>\8\8=6Í{>ø£>X'S?]r¢=WÏ|=$?¡_h:¾:ÿJ?Ò.>Ò\8Ò\8=ÿ;>0¶1>8úV?xå>ÓQ>(%?Üð:¯d:{?í.>©\8©\8=éÁi>æ>s®K?
Â¢=D$=a ?a:¤Mú9p	?x.>K´\8K´\8=Æg>wç8>aS?{~#>I«>' ?7à0:	&:[?i .>¿\8¿\8=ÉÙD>:é=XÇW?>û>/W> S>?M:åµ	:i´?·³.>ÅÉ\8ÅÉ\8=%{>is>apP?mñÙ=º±=û?w/:mÉ:º?Æ.>Ô\8Ô\8=ªXz>ß>N?>ûUÝ=Æ ?L:ÔOW:ê%?yÊ.>>ß\8>ß\8=uOY>£>Ñ$P?å¸=Ùþ="È?U>:_Õ
:+?ðË.>ûé\8ûé\8=B>^»>êí^?](>©é=R8?2ã:Þ¹@:$O?ûÕ.>¸ô\8¸ô\8=Cio>íc><T?C
>)ÝÉ=hW/?¹[:µG4:'Þ?Ù.>uÿ\8uÿ\8=]Ë>ËÕe>W­b?@}>!ÈJ>î«7?ðë;{Ñ:Ì!!?åÝ.>2
]82
]8=î[>!N4>y¤R?]ú=áMÃ=#$?H5:S`":â+?¼ß.>î]8î]8=z>á?>«oS?Y1>gN>ÊS+?î:T
:>þ>ÿâ.>«]8«]8=iCr>-ã>±S?ùk>#ÔÖ=ÿ_!?ÒªÎ9>Ì9?zë.>h*]8h*]8=7*>oÎ'>chZ?ËöF>ü>Q§/?k:%Ëm:íÜ?µý.>%5]8%5]8=Î>?p!>mO?IÏ=éT¨=Ù?1M:ÖÐ:y+?Õ/>â?]8â?]8=>Ø->ÓEc?Ý>&KP>à¥:?²::2l ?&/>J]8J]8=>Z+>?ûQ?¤=Ù=	"?'Ód;ø A;¨?o/>[U]8[U]8=¦Ö>uy>cG\?e7P>À>µ>?âf:0J:Kv4?C/>`]8`]8=Kc>+>¹§O?µz§=ý=e%?h¯3:9:Bà$?/>Õj]8Õj]8=T­:>öß=ÔaU?>tË<>k>-?Xi:ÌÓd:]÷?ë+/>u]8u]8=·>¶,>pMQ?í±=þ2~=Â/3?" H:ÊiN:¨3ø>ò//>N]8N]8=]Z`>¿>ÿU?Ì>mDú=Õ?CH:f@:Y-?«>/>]8]8=Q)b>õ
>
ìK?-ã¨=ç]=$Ø?b\:ßõ:RC?dQ/>È]8È]8=÷|> >Bö[?ªó=¶=Ü?+?l4:§:S?S/> ]8 ]8=D«>#®'>§P?z>ÝÓð=JÕ?[N:iÿ9 N?}b/>A«]8A«]8=tJ°>Á¾L>/l\?®ØE>ÿ>_+?X:v02:#¥;?um/>þµ]8þµ]8=úY¿>¬D>cy?¸þ*>jÝ={´E?m»:½wk:SnK?vq/>»À]8»À]8=~­>7dL>LY?Èê>cûÓ=V/?PsO:¥¢:èV&?Üt/>xË]8xË]8=A>÷0>Â¬T?Í>ÁÆ=#&?ã":DN:q+?¿/>4Ö]84Ö]8=ò8>
ã=Ò'P?	Â=­==Ø"?ÁÀ:íß±9ð=?</>ñà]8ñà]8=êè>.>%ìX?>;mÉ=n¥2?$îZ:â/(:U&?/>®ë]8®ë]8="/}>Þ>bkL?ÂáN=çû"=°y"?W
Ä9É©Â9Ëé?È/>kö]8kö]8=õ§>@=>Ôb?[Ô>Ì~>103?R]¸:îÅ{:¯u;?|¡/>(^8(^8=èCs<Ð<
J?.ò;æÓ;f~?7[9XÃ=¤½/>ä^8ä^8=53¡>ÇÆA>öT?0(>b>ÌÐ&?v7:¾Z#:¼Á?eÃ/>¡^8¡^8=ÌÒ<wl<N¹H?b~<áÎd<N?Ñ´¸ì/7\~ÀÓÈ/>^!^8^!^8=>é1>
X?[6>J0	>Y$*?÷y:(:8£^?9Í/>,^8,^8=Ñ~=QÆ/=ËF?û6<
3<ü¥?ì¨7qR¿8}ß:=iÎ/>×6^8×6^8=¥
U>D>ØL?d(a=3m3=¸ ?Þ:O9l"o?;Ñ/>A^8A^8=Vµ°>²ÅW>6§Q?	QY>ÄJ&>lF'?`:^;:þ>*Ô/>QL^8QL^8=<¯N>ö=±V?Ø?>Ð
>Ì)?×¸:bS:&%?ó/>W^8W^8=;>Hº4>ÞL]?âù
>LË=BÈ2?l³:öÔe:¨Õ?G0>Ëa^8Ëa^8=Ñ´>S!>ËÝR?:°½=M°=S¨&?Ðï:¯&.:ªâÄ>0>l^8l^8=Ñ7´=g=3G?½/=ÀÎ=?}$9GH9tè(?0>Dw^8Dw^8=CC<2$7<5sL?åoµ<Ä0¢<x0?N"9¨9Îù>40>^8^8=¿PY>@¥>öN?iVÖ=Ó¶®=r?Él:Þµ8:Ðä#?)0>¾^8¾^8=Y>Ét>4×S?àp=Dí==v%"?ôLÝ9
p	:¬Î>,0>z^8z^8=;³i>¾Õ	>aY?[ßw>´$B>l#?rº;ýøý:*à?0>7¢^87¢^8=qÝ¢>Ñ§C>U?¼>6ó=Á$?b`:k?*:³(?ÎM0>ô¬^8ô¬^8=©
>Z>UUP?!÷=ú~½=â&?¥Ç*:¦´:û?ïU0>±·^8±·^8=7Ã¡><C>¬T?6>,>&X0?V3¢:¤ :y±?F]0>nÂ^8nÂ^8=PS>õë>A(U?nÍ=lX=]]*??
l:%T3:Æ|(?`0>*Í^8*Í^8=Éä>°>àR?1Ñ=¸°ª=V»?\^:Üd!:ZZ0?c0>ç×^8ç×^8=öÆÝ>P><]?mÇ¿>r>â_2?2£¾:¸:ã.,?E|0>¤â^8¤â^8=ø>;)>0sR?ÎÐ= ­¤=uL"?:Ã:ªþ>Ü0>aí^8aí^8=fi>é.>·ßR?ÁL¢=ªx=~'?j¿ó9ü¬ò9À?W0>ø^8ø^8=µ\>N:)>[UT?ùI>ÚÎ=,5?,	:è\É9ýd.?Õ0>Ú_8Ú_8=æ>íç;>9T?ùD>WÚ=1~3?§E:e«B:áZ@?0>
_8
_8=E£v>8%>«S?Ã¯=ðå=âV$?¼:9VÓ9½z*?ã0>T_8T_8=ûe<ò+<õH?¨H3<2</?êa
9Zý'9t×>
0>#_8#_8=6ó<[Û-<ú<E?k;2s;
"??8¨Ú8 b`>É0>Í-_8Í-_8=1AÆ>t5h>*Z?_2ú=ï­=á8?WÊð:ÜÑ°:óN.?¸0>8_88_8=«>::>ÎÞQ? z>ößØ=ý\)?
³F:'
:A/4?ò¼0>GC_8GC_8=a><>ø~V?dà=è¨=æ*?õd:B2:Ux#? Æ0>N_8N_8=´r>+¾>æÛP?ªÑ=¨G¥=+î!?ÆãA:öö@:?dÎ0>ÀX_8ÀX_8=`6>åËÖ=¦\Y?qyu=ó*=Í7?!Xª9Mk9«?*Ó0>}c_8}c_8=²=k>>`?>m>o'>Yb5?EÛ:r¾+:¸
C?Û0>:n_8:n_8=ø>ø=>+BR?/>y¸Æ=NÞ&?½Ñ:<S:©C3?ø
1>÷x_8÷x_8(~=>&.>xØP?æ>R-í=Ä· ?én:z9: à$?v1>´_8´_8(~=]>á­,>ûW?©=P'=P)?w:HÛ9&5?1>p_8p_8(~=ð¥d>ßU>²[?PÒ>¦$>Ü-?
U¨:L";:rGf?R1>-_8-_8(~=·t=
Ò=C:E?àÄ.<w<IM?*&9Ï¡º8¥ìc?1>ê£_8ê£_8(~=5¬>ùQ>ÇÜR?n>ßÞ=\ê&?Ý©-:M:ð?¦ 1>§®_8§®_8(~=Á`>+>V?`yé=>¸=4"?îl:ò]:H¤?$1>c¹_8c¹_8(~=iú>E+/>jR?*Ùâ='%¨=°,?È:9N:øÂ?÷)1> Ä_8 Ä_8(~=Ùä¯>ÈP>$]X?(P	>r÷Ã=Ú`3?äÞ§:,:(%?%41>ÝÎ_8ÝÎ_8(~=
=³¯<ÈìI?É4<
Q<$¿?)w49¬!÷8ñ:?O61>Ù_8Ù_8(~=\ÐJ>eü=éûM?Í=v=¾WK=ú?bÐ9+<å9weè>C1>Wä_8Wä_8(~=3W=Ð/º<vF?ZVÑ<ü¶<o?ÕSì8-ßN9¶9>b1>ï_8ï_8(~=0ù=$)/=äN?Tª< n<-û ?¹ 9öÖs9o(?c1>Ðù_8Ðù_8(~=9>ü°%>-D\?êàp>-!0>6/?Q¡:#$:Ïê?Él1>`8`8(~=×Á >
9B>ÉãS?øù÷=óÂÈ=Z?­':B`:÷°-?n1>J`8J`8(~=6ï¹>Ëì\>FtW?eá>±ÁÍ=Ñ'?±=:6Ç%:Åv?s1>`8`8(~=!æ<MÛ<H?×mg=y;=.õ?zP9Îñ9/3?t1>Ã$`8Ã$`8(~=ê}m>>ûN?#®¨=Îç=²ï$?£ã+:x:oØ
?x1>/`8/`8(~=N>z©ü=gÇP?­0=Üi	=
$?·kù9J9.V?Ù1>=:`8=:`8(~=gB>iò=7:M?=ì\f=«M'?:	9QQW9/(£>P1>úD`8úD`8(~=mib>X>¿WW?ÁÂT>*>L ?v¹¹:-F:0y)?µ1>¶O`8¶O`8(~=,=t>±j>p+e?,ü>ç½=O4?ºc:t&:æ/?j1>sZ`8sZ`8(~=¾Ù<<ÜÄF?.ÚÞ;~óÂ;µQ?ñà8°£9qYD>\§1>0e`80e`8(~=w/>p6>x%T?¿>âDÉ=î-?IE:¼Z:â?!¹1>ío`8ío`8(~=4ø>{'>iP?Ðñ=®Â=÷?ñèC:i±%:ÌW?ì1>©z`8©z`8(~=T$<><ù1F?Ö?<Ù<lx?¥Cb879ã;>Âú1>f`8f`8(~=¤¬¬>+O>£U?þO>àC>B3?þ¹µ:$g¨: 
?áû1>#`8#`8(~=¯±	>Uí®=¿I?çL6=ÈG=Ùº!?Ùù9ý:î9ì=?¡þ1>à`8à`8(~=È6o>¾³>OU?9RØ=?¦=Õ:&?@ù@::Àæ ?2>¥`8¥`8(~=hÌ>*k*>¡ÿN?â=y²=¢"?í?:¼-!:2(?,2>Y°`8Y°`8(~=òv>
½ >`Q?=µ=
=dÕ?«¦Ø9`û9oÜ> 2>»`8»`8(~=êþ<Ùí*<É.J?²hÙ;+¸;)?Öì·+°f9i½ç-2>ÓÅ`8ÓÅ`8(~=B%G>DL÷=9'N?éÐR='%=R#?ó1:¬Ð÷9 Ô7?â.2>Ð`8Ð`8(~=fU>5À:>ú0R?~%>±;Û=.''?ç©:øëû9?92>MÛ`8MÛ`8(~=F>n>ÁÐQ?>T¦==^ð&?z:b:ë>X;2>	æ`8	æ`8(~=LBB>¦ï=;¡O?Y=B=Z?û®9Ã(É9L¯Þ>ûb2>Æð`8Æð`8(~=aÜ´>WvW>zãV?"åj>.>|¶,?O:C7:µð?µc2>û`8û`8(~=³>Ì>ÿZ?á
>¾×=ý(?wX:0V:?,e2>@a8@a8(~=Ë+r>¾>õO?e=¾©s=°]%?QfE:Ì­&:?l2>üa8üa8(~=½>Ã)>3O?ÄÓ=-Æ=¿4+?^ì£:»:íþ?î~2>¹a8¹a8(~=#²>d¾J>a?º÷¸=ü!=%Ö1?gùQ:
1:pÏ?ñ2>v&a8v&a8(~=5&j>7¶>äO?z·í=È5½=Ð ?«Ï!:S:ª·?2>31a831a8(~=8°Å<¦ z<eTJ?$5M<ãå.<¦.?)G÷¸¤Nx8[ð~¿»¥2>ð;a8ð;a8(~=¡>FC>pëP?T~L>>X3,?­:ú:,Ý?«2>¬Fa8¬Fa8(~=áÉ¯>áR>5fU?õb>»Ý=d$?Ö:TP:ÅG-?´2>iQa8iQa8(~=©	?4:->ÒpË?µ?%Ó¥>åÚ]?û6:o`:¤q6?+´2>&\a8&\a8(~=G>?6->hÆ?«
?òÚ¥>Ø8l?þ	È:-l:+sX?ÌÁ2>ãfa8ãfa8(~=!p>%>Þ_M?à·=¦=)?Mb:âA7:?ØÃ2>qa8qa8(~=Ï¹>m;>·V?¸>VN>É&?$¥:çe:lÉ?Í2>\|a8\|a8(~=NW>>·U?¼l>Ó=ðñ-?z
¢:
û:"?*Î2>a8a8(~=Å>ò1>µíV?³/Î=Ú­=*?Q«93<®9î¶û>TÑ2>Öa8Öa8(~=È¼>ÔÀ&>týT?KË=7S=>S#?=ð9úûú9
õ>òØ2>a8a8(~=y,È>m k>²ñY?q>
(2>½8-?éd:¶¾O:±¸@?Vä2>O§a8O§a8(~=~ê>R*>
PX?·eà=ð«=Ì
'?ö::ïk?×ï2>²a8²a8(~=pÃÛ>ÓRt>"Df?^Î9>»ô=ª\B?!þf:m@:÷ç?éð2>É¼a8É¼a8(~=
æM>Iÿ=I±N?0 =²ë~=	K?,a:Só9¡ó?Ùõ2>Ça8Ça8(~=1u>Ib>fV?ÿ>DÔ=ï#?Â0s:¥/:ßR1?8ö2>BÒa8BÒa8(~=?m>?C>ß\X?Ô=¼n=¯ûF?$Ð:Û½
:
Cl?çø2>ÿÜa8ÿÜa8(~=©O«>ÛA>Ù9b?
>£i½=
Ý7?ó|K:Úì9°\?¢3>¼ça8¼ça8(~=¥h<õc<\öI?Ðñù;6ÚÃ;&Z#?þ;Y9íT9¼?
3>yòa8yòa8(~=QFk>²<>	ZO?H=+vn=â$?£B:åÛü9E?U3>6ýa86ýa8(~=ô£J>ý=ùL?çö=Òê=õ?ðE:L­:Áë-?3>òb8òb8(~=åÅ}>Í³>AP?¾>±å=vø?³ê9jç9b#S?B3>¯b8¯b8(~=óÄ¢>8ÀC>ÞT?æK>íß=@­"?ÍvY:êA:?'3>lb8lb8(~=Åª®=e_=}H?: x<BT<?ö}9@^þ8ET?'43>)(b8)(b8(~=é:¶<Þqd<ü5L?"+Ë;¿c¤;×1?k³¸¼'9tê¾±:3>å2b8å2b8(~=^Yð<ÄÉ<äÀF?PG<Ç?<eä+?°ï8²ä8½&?Ñ>3>¢=b8¢=b8(~=Áz>ç>PO?ýYv=)ùJ=ûZ?qÓ&:Kü$:m?ÇC3>_Hb8_Hb8(~=
Él>
>[?ýa>Ád>Ù>1?Y:ó[:´/"?£Q3>Sb8Sb8(~=_>/	>EO?å¯=tk= '?ëtÉ9ÝÈè9<Ý>®R3>Ù]b8Ù]b8(~=¤4:=+ó<D?ËØ<·®<9ñ?9r¡29æ¾¾>»b3>hb8hb8(~=Ãk>ÇÝ
>º/Y?*Ñ÷=hä·=Ú~,?­[i:åïD:¬?Pr3>Rsb8Rsb8(~=/Y´>±xR>]\[?}(X>ù!>îÑ*?>®:_
:Ø?æv3>~b8~b8(~=Ý>1>¤fR?ºà=¿8¯=´$?Ï-:[@:26?0{3>Ìb8Ìb8(~=:$h>/ß>9úO?)hð=2¹=(&?Íà|:VW:D*?C3>b8b8(~=ûÊÉ>«¯>Jè¥?/>ÆBÇ=|H?ö::¥çþ>x3>Eb8Eb8(~=.Ì>ö¶>/À?,EV>ËMÇ=¦?ciê:ýw:½þ@?)3>©b8©b8(~=->
ý+>)O?SÄ=d=ºÚ!?<õ{:òµN:£?ú3>¿³b8¿³b8(~=E°{<r` <»àH?³:e6:º^@?[¸k9¼¬3¾H3>|¾b8|¾b8(~=ºÐ>TØp>[]?RÅÅ>Ï¢>6?Î:l:*i?63>8Éb88Éb8(~=qº>¾FU>?Ê_?e)>ÑÍ=¿Ì5?{k:ï©=:ÏºM?Ü¼3>õÓb8õÓb8(~=S±>Uî4>øP?=(Gv=
L%?J:10:ÈÏ?r½3>²Þb8²Þb8(~=DO>@rü=/R?hÛº=ÞÊ=ñ'?'_/:óÂC:Vå>"Æ3>oéb8oéb8(~=aY>OÛ>Çm?(rñ=â°À=c ?µV:æ:³G:?{Æ3>+ôb8+ôb8(~=ÕN¹>¥O5>WÒ?oE6>?~·=K~?OÚ:NðR:ßx?Ê3>èþb8èþb8(~=QGE>àå=
\?x^[>@p>¼Y2? ´:#ÖM:«À-?Ð3>¥	c8¥	c8(~=Ö¾>`af>íT?íM>9_'>W@?:Ù|V:x&?ÒÐ3>bc8bc8(~=2)>É=@W?ÎÃ>
c>/b%?:6j:P:ã,<?ÙÑ3>c8c8(~=~U>¦(>çLT?<9>íÑ=?Ç)?G:e&:Ö?Ôå3>Û)c8Û)c8(~=1\>e@
>U(L?!ýx=¶F=b ?±±:n:?ý4>4c84c8(~=§¿>tî<>FW?~à=q¨=%+?¨Wl:ìãK:_?4>U?c8U?c8(~=K£|<´a"<\%G?\Î;/;zÒ4?e9ç5
BI4>Jc8Jc8(~= Õ>!:>DÔP?ìæ=¨µ="?O:6Çg:;«?	"4>ÎTc8ÎTc8(~= r>fÑ>Ù©Q?Ý«>×Í="?W:4:ã:?Â$4>_c8_c8(~=+ù>ÆC7>¶«\?×I>VÀ=!H,?W:¦k:¹U@?ó&4>Hjc8Hjc8(~=;\>ó>WP?ÖåÈ=ÌË =,ì?ó:À[:\?ý24>uc8uc8(~=¡ë>}k+>¼øM?%¢=7T{=x(%?0(:i:lÒ?i54>Âc8Âc8(~=õ6Â>·)g>õW?A«8>×>»0?5(:¿U:<A?64>~c8~c8(~=ô¡=µÜ==ÓC?ü?T< õ)<Ú?RøV8Ør91Òâ=;4>;c8;c8(~=c>s>NR?ßë>Õã=¡É ??=5:Å):.	?<4>øc8øc8(~=<§>É C>®¢Z?¥>
>¬Ó=2'?¼:L~o:(î ?@4>µªc8µªc8(~=4·?>ÒLé=^R?DÞ	>Eà=G6?¡VV:ff:íí>#i4>qµc8qµc8(~=Úné>Ç/m>Ûò{?ñÚ©>óu\><E?§ï:Eÿº:ù
$?¡m4>.Àc8.Àc8(~=
N >/A>YöS?/ë=R²=Í¤(?dî/:ú?k:úr¿>I}4>ëÊc8ëÊc8(~=úÌ±>.:Q>KY?hô= `¯=lz2?alE:hÑô9ÍpN?Ò4>¨Õc8¨Õc8(~=YÁ>¾Èf>:yV?fB>Ç´	>Ä²4?¢Û9:|
:âð6?ã4>eàc8eàc8(~=é|º>]Z>;ßZ?ã¯v>³ä->
5?Ó%:u«e:ç"?_¨4>!ëc8!ëc8(~=²Ä=ê8=¶F?´£5</´<?N?7¦i9z"'=_©4>Þõc8Þõc8(~=ú?[rH>{G§?ü~>¢·,>O<?Û:Ùµ:Æç?©4>d8d8(~=w6?E/ >Î?
ª>ß±,>ï|?7[&;þ«»:ìb?âº4>Xd8Xd8(~=Í>a>ø?T?áÑö=XáÃ=yI!?)TH:mÛ:/1?:Å4>d8d8(~=ôb><`C>9N?D²V>P)>ö"?%m:]8O:X|?WÓ4>Ñ d8Ñ d8(~=·Ì>­Ë>>DiV?¾¸Ú=i ¤=ñ*?J?W:JI:3à?ÏÔ4>+d8+d8(~=ïÀ>^3>`»U?±~8>ÂÎ>©¶'?ä;:W{p:Æ/$?{Õ4>K6d8K6d8(~=Õël>6>áÀS?ú|Ì=s=û*?7.m:Ä{&:èZ6?:Ö4>Ad8Ad8(~=Zí=°a¦<_F?f§<y¹<®?X£z9F©#9_D?×4>ÄKd8ÄKd8(~=Ò§>F>!ÜX?)å>>l[>îa9?Þ:$?:w?0Û4>Vd8Vd8(~=®Õ«>£nJ>GNY?àý=ùµ=9
2?·XG:Ý.:ä?ã4>>ad8>ad8(~=w>Gé/>DkL?0¼>8á=G$?¶Ø:O{:éh? è4>ûkd8ûkd8(~=j>ÇÉA>¼EQ?ß§É>½^>G$?ÆÕz:1g:´ª
?7î4>¸vd8¸vd8(~=VÂ>©¬6>$áX?áá>ÙÄË=!3(?,ª|:Ô::%-?÷4>td8td8(~=?-s>µè>£O?Xá=<Öj=¤Á?_:âu
:×?	5>1d81d8(~=¾
>kÑ)>N?ËZÑ=Ò¬¡=¿%?ëA.:¸¼ :CÄ
?³
5>îd8îd8(~=âÓ>q$>OV?'àØ=Á¬=± ?ßB:º:þ#?a5>«¡d8«¡d8(~=PA§>TH>;~U?½§=s=¦&'?ìM:ïÍ
:Ë=?ö5>g¬d8g¬d8(~=Ý¨z>*¨>1S?ÙÐÇ=íÿ =-Ü?³í9¼:Èì×>Ó"5>$·d8$·d8(~=qiÓ=:ï=7E?%K<skh<é ?É¢9­A,9ìËp?9%5>áÁd8áÁd8(~=ÁÔ²>RgP>m¬[?Rþ>JÎ=ð81?¿A:w
:#?Å)5>Ìd8Ìd8(~=®æ>ÊÎC>ÍpN?¨|>?ÔÞ=ÆØ$?öY:¿fl:q
ë>Þ/5>[×d8[×d8(~=Ó¿>³çA>òN?¢¤>°®Ø=®(?;X:-½):å"?!35>âd8âd8(~=F=h('=¼²H?yº<Wc<Rà?§y\9A~q9.¸é>95>Ôìd8Ôìd8(~=(°%?;F>~? $ü>î.>G[?Ýï::÷P?µ@5>÷d8÷d8(~=ü>pÚT>*á?>>µp>Öå;?_ÿH:ÿ):v2?ñ@5>Ne8Ne8(~=»ø?Ò>ì@\Ò¥>Ú>¹Ü£?cÅÒ:é×å9ÖÁê?B5>

e8

e8(~=$3<v-H<"7?¼¹;úµ;o?Vw¹Ù9j¬¿½E5>Çe8Çe8(~=©#>3½=?]?áÖÆ=·¾=-ªB?®:çÀÅ9¯c@?ùG5>"e8"e8(~=ñÞ¤>kúD>¬EV?³9">Lò=+?ó:xÞp:åN?ÊI5>A-e8A-e8(~=ªü>?a>¢.O?Óñ>áIÏ=Ây5?0Qw:hÅD:Zá ?jT5>þ7e8þ7e8(~=»t>W>ÆY?Fõ=·=v+?%zP:^:,?èY5>ºBe8ºBe8(~=¿
£>êÿ?>ÂgY?¤òB>->¢,?|$:¶õ:ø"?0[5>wMe8wMe8(~=è<>´^è=sP?½Æ=ÆÁ=Ý)?ø9	å9Zä
?Þ\5>4Xe84Xe8(~=ÿø}>}ü>.~T?>HýÖ=I*?Â;¹Þ:Kw ?àc5>ñbe8ñbe8(~=â{s>É>R?	¦ª==:º!?z×Ä9øC:£B¬>q5>­me8­me8(~=.2¦>³UI>RS?XûX>C >¶L-?jÂL:3ã?:?Qt5>jxe8jxe8(~=Ëb>(8>1ÕS?Rº>rÓ=D+)?ÿd:O%6:z  ?a}5>'e8'e8(~=k°=?P=àY?Y,b<±3<Ð!?PS97_9ò>À}5>äe8äe8(~=ü³>'2N>â^?fR>_>Z05?qÔ³:òUz:æ7?B5>¡e8¡e8(~=C~>É>'U?¿Ñ=[=õ$-?*T	:À.Ë9-?5>]£e8]£e8(~=¼z?=~W>«1? >ß7>I??¢*':º<:fã>Î5>®e8®e8(~="ºè>^P
>öÌÒ?Û£>8>zc?N¾:Èv6:KQ?Î5>×¸e8×¸e8(~=ÿ­a<<T8?k"<@	<W?Ço88R9à>¥5>Ãe8Ãe8(~=½Ó½>?MS>ûe?o²V>¼e>.?)D:ÇÌi:LÓ?Ù5>PÎe8PÎe8(~=Xñ>wÏ4>«?u>P>uÞU?Sf:®U":j5?5>
Ùe8
Ùe8(~=Íµõ>í>Ü?r>þ>âq?Yõ·:Ñ/K:Æg?½¤5>Êãe8Êãe8(~=>ßÓ)>3P?Nx­=©=ôç&?9ùÎ9;¦>0¨5>îe8îe8(~=/ß?>uå=ÿU?uO$>ûð=.?µ]:L:¾A?Ë¨5>Dùe8Dùe8(~=+Ð>¿þ<>hT?$b>[f->ï&?Ílm:;:ïo"?ª5>f8f8(~=j>Z	>Z??Ü=¥=ÄA*?gé:¹ßf:)?s¯5>½f8½f8(~=z>[">Ú»S?%û >ÇQõ=^ý'?{~6:%ÿ:Û&?²5>zf8zf8(~=àI²=âe=¬?G?1qy<¿sC<[#?*Í8ð49{#>·´5>7$f87$f8(~=Ðê?öY>¬´²?"%%?×Ì¢>ù×?a_Ë:.G:Ír?5µ5>ó.f8ó.f8(~=3X>Æã=*t?äp>9^µ=ÉÐ\?0¾:91C:,ëy?ÜÆ5>°9f8°9f8(~= Nx>Ð&>säP?ÞÎ¬=n==?j9 ¼:!ý>SÇ5>mDf8mDf8(~=6>!>ÊZ?qÛ!>{4>Y ?ø :#U:ë!?È5>*Of8*Of8(~="¥Ò>Èn>¨Õa?³¢e>Á&>ëó0?M:@üE:¶9?âÈ5>çYf8çYf8(~=
±@>»ÄÉ=¿{t?Üá>§×=çsy?`¥®:cA:n0g?IÌ5>£df8£df8(~=ì.>Ø+Ý=°I? *=9;=kí#?*9p9ô?êÌ5>`of8`of8(~=Gw¢>4ÞA>¶V?nù>z¼ê=¨1+?>¶:¹Þk:º	? ð5>zf8zf8(~=E>C7*>KÔQ?C\Æ=^=),#?u_
:Ã#Â9¸v6?
õ5>Úf8Úf8(~=TD>2'4=~@úA=ÓÇ<y?
8`"9á£z>Aõ5>f8f8(~=:5[>Ø=R×?¨Ì=uæ=î/?C<Ì9mC9³ù-?Ý	6>Sf8Sf8(~=RE>-â>NÙT?J=2_=Zg&?Ï
:\o!:²ùÒ>ð6>¥f8¥f8(~=P>®&>=¾N?²¹0>ø>w]&?pAO:&?%:D ?6>Í¯f8Í¯f8(~=CÜ«>R5G>Û\?¶>DÁÕ=_;?l´w:N¬S:áÉ?26>ºf8ºf8(~=Úl>,>òyR?ù>¯/Ï=þ!?ñÇ8:óM:Ý
æ>ò6>FÅf8FÅf8(~=Zâ¢>«3D>!T?Û>
Ü=ya'?Êbo:¹RB:Å®?s=6>Ðf8Ðf8(~=ËB>*.ò=!éM?(l=·û?=Ûs?+P
: n/:ÕÉ>E6>ÀÚf8ÀÚf8(~=H	K>ý=fM?4á=ñ7a=eÜ?¹Ð9C´!:T8¥>ý]6>}åf8}åf8(~=-=¨È*=<D?ýòt<ÓI<°Y?µ99F÷?e6>9ðf89ðf8(~=àð>$0>{G^?#ØÖ=Þ=º-?=¦5:¿"ú9tè9?.6>öúf8öúf8(~=Dà<Õô<K?"i<µþX<	?a±¸ø9çy©¾¬6>³g8³g8(~=ÿ>L>ýX?Q/ð=#§=Üð7?H:$.M:2°ù>î6>pg8pg8(~=
uÅ>n`>4a? ^>l¿=Ü^6?æð:ÀþË:2(?ò6>-g8-g8(~=w>À9 >äO?+K=ßN=&û?Ce:gÕ8:þ?6>é%g8é%g8(~=J	=É-=ydH?6Ò?<*$<e?t ·Ù7*&.¾¡6>¦0g8¦0g8(~=úÝ>w->ÄT?f>J®ä=ÜÂ%?|O9:t>ï¨6>c;g8c;g8(~=>~­>}'P>-_U?`>w8>Zï4?ú«z:Ôi:R§Ü>Ìª6> Fg8 Fg8(~=©ª§>0Ö7>{i?id>d_">[,4?::÷4;:Sÿ>U«6>ÜPg8ÜPg8(~=ÔQZ>Ïp>kQ?7Ø¶=y=±,?9±:ã>b¯6>[g8[g8(~=^À>sW>V>d?u¨>DôX>íÆF?	È:Ê §:çÈ?M¶6>Vfg8Vfg8(~=&²>­7U>ùOV?e$R>¡>y¤*?øÀ:î÷¢:%?³È6>qg8qg8(~=âYv>­M>ËQ?µ,=:c=(?::!J:µ2?°Ü6>Ð{g8Ð{g8(~=Ê>ãh:>ûRW?_6@>C0>¹&?ÉP*:R78:Í®ì>§æ6>g8g8(~=T<Á>Che>©¢W?<Þ9>¾	>,¸,?»6:êW:%?Óì6>Ig8Ig8(~=.>K*>j4N?âm}=ðM= ?4øø9+Î:ê*î>ð6>g8g8(~=mö>Ýa>_õS?Sæ¨=îr=4O(?ªÒÀ9)¹9	L??ý6>Ã¦g8Ã¦g8(~=¶}>æ°>`íQ?Ï^ü=ßãÏ=
c? D:BªL:{Qõ>]7>±g8±g8(~=t?c>4Ô?µ5>ÂÓ>¨?Û:':ÖúA?ð7><¼g8<¼g8(~=±þ=¹"5=ÔDG?¤¥(<å<®Â?_4Ä8Ð#8õ?&7>ùÆg8ùÆg8(~=
C©>AL>$T?eE>+kÁ=¾-?Éf:(;:ì?"7>¶Ñg8¶Ñg8(~=ö6V>È>}P?úÅ=Á=I ?<5:os4:~Î>@37>sÜg8sÜg8(~=b:->Ø=ÃÃL?§¬#>öM>$?2¶9Î«9ã>ÔN7>/çg8/çg8(~=\>óÁ3>ôb?|º>|i>Äç!?	ý:ÈÄÚ:;Y?T7>ìñg8ìñg8(~=p=ìÔ <3N?kþQ<¨Z(<¤¨?­æ©¸Ø5÷7&ñ¯¿ [7>©üg8©üg8(~=cØ>ñ£'>2ùP?Ê2>´Ø>)?":¯>:²:
?z\7>fh8fh8(~=ÇyI>Eú=òLN?V
=íÍo=ð@!?-Âé9ÏX:È2Ò>½o7>"h8"h8(~=ûÈ>E">ÑY?=r>*}È=c&?¶$:P:$ë?v7>ßh8ßh8(~=fè>æ¸>dkS?ZüÍ=9·=ð.?¹V:¼ã9	¢?z7>'h8'h8(~=§%?lU>KËt?ú±²>Êe>Î=G?9:NS:(?h|7>Y2h8Y2h8(~=¼áX>ñ>LfR?	\Ã=Rº=óÎ$?xÓ :Ü(
:BÕ?;7>=h8=h8(~=,ái<6n<:K?}°<yy<o?Çí959O³?Æ7>ÒGh8ÒGh8(~=£>x¥!>¬éQ?g=íºt=ûw ?~ZV:a?<:8À?$¤7>Rh8Rh8(~=VzÚ>ê`@>]?Õq>\È=æc<?º;:wdo:ß2
?q¤7>L]h8L]h8(~=JíË>Ø'+>?YÚ&>Íýq=°?_÷:3q:
?§7>	hh8	hh8(~=³P>åOú=;ZU?Þ2>ØO>6.?óË?:kîB:"âû>®¨7>Ærh8Ærh8(~=°>MU>S?Y	>mµÈ=è//?lQ:¦:`ó,?½Ï7>}h8}h8(~=Ö	¬>&O>N)T?¬mØ=¶"=L0?ªF:*Ë5:Ã?Ð7>?h8?h8(~=*t>,*>	 P?+²=>=¨&?õyâ9(·t9~ël?Ñä7>üh8üh8(~=Kï^>þ>iT?Cë=ÄÄ¶=ï%?¨=:ûúY:½Þ>Tå7>¹h8¹h8(~=<ãÔ>oíW>ae|?J>B>Îz6?Bs;»gÁ:-8?¢å7>u¨h8u¨h8(~=vW¬>Éü>?àÍ>0Ò=Ëd?/ö;D,Å:M?æí7>2³h82³h8(~=âé>K+>Ê2b?¬¨U>ä">6ä'?$»°:¹^:OK?Kî7>ï½h8ï½h8(~=²W>jÎ=iÁ? ">àè=â2?N%:Q
:ñÃ?î7>¬Èh8¬Èh8(~=83>­9¤= °?>ñØ=B?2oâ:zÂ.:+Ù¥?ö7>iÓh8iÓh8(~=mÔ>Ý>§0_?à,>ÛW>ì/?!?Í:Ø¥:Åh?Æù7>%Þh8%Þh8(~=^>ßö>¾+U?Ø>¸Þ=Ìn*?Ãè9î÷º9Z?Z8>âèh8âèh8(~=ÇY»>«ïO>þ§f?Qå:>ú=ºK??Æ¯ :Æ:*S?ô8>óh8óh8(~=ã>²f>ªT?¬ú>ýlC>(õ(?Ós:¢H:Ln?G8>\þh8\þh8(~=§×>">Ì½R?'â]>~W%>Å+?©:*k:ÁÈ?o8>	i8	i8(~=²>ZÓ>4½O?ê$Ä=Ý*=gÍ!?¾i9:Bÿ!:x?Æ&8>Õi8Õi8(~=Ê=±<6úI?róX=4=~D?Ä¶&´9Zs¼28>i8i8(~=ìÛö>r¢L>ci?ÿ:>äÉ!>Éx?Tj:9áW:«:?À78>O)i8O)i8(~=ê§>Þ	)>ËV?»ãÎ=3=X&?º·;.Êô:å@?~88>4i84i8(~=5àH>Èù='N?Ü=o%ª=ñ%?)è:A:?Ç;8>È>i8È>i8(~=üûv>%Z>ÕY?bã=ã«­='?éßH:%":¶?åL8>Ii8Ii8(~=äÀG>Q ÷=%N?ØÓ¤=h{=L@?T4:,Â>:µñ>#a8>BTi8BTi8(~=l¨>àLH>wBW?>­×L>s5#?K$:×:ù>e8>ÿ^i8ÿ^i8(~=8ÿá<u<à8J?ñ5<­Ú;ò/?-8:É99î=we8>»ii8»ii8(~=Ù@>'oï=X1N?Ò«=ðy=ö}?ÞGj:§ìY:g	?@n8>xti8xti8(~=¥>µH>A+S?ÒLñ=³¶=Ì
)?#úÔ9È¼å9ÞRí>ks8>5i85i8(~=Ó>%ô"> LP?Æ·=õ¢=qÚ%?K:H0÷9DK?%§8>òi8òi8(~=?V«>ÙP>-R?>BùÒ=¹?a:-¾Z:Ï?Ç8>¯i8¯i8(~=Â>¾`>°]?ÎH>äK>¨^3?Ï=:_::Äî>ÆÈ8>ki8ki8(~=å=§'=B+E?Ô<§V÷;Q/?V»÷8ü9µw>HÓ8>(ªi8(ªi8(~=Çcò<Ka<QN?L<5í;AÆ?\8.ï8Ó]Z>ÇÙ8>å´i8å´i8(~=Ô­>Þ2>­X?1>s>ñ§+?Ða:¤w2:Ý¼!?_á8>¢¿i8¢¿i8(~=g³>àS>é®X?Äè}>ÿ¾4>øÏ3?áj¦:j:n?Bä8>^Êi8^Êi8(~=X >l5>ÖN?wÈ×= ê©=½"?ÑU:îU%:¦S%?å8>Õi8Õi8(~=fà>e$>Í|®?$%%>Ì=O?·r:3q:©ü>0å8>Øßi8Øßi8(~=</ä>¥>öÁÌ?O§V>ÝÌ=Î¢?mÃ¨:x
:Xg?\é8>êi8êi8(~=¼üý=k¡=²KI?H¶=Ûß<j?89ò59¨¯Î>ä÷8>Rõi8Rõi8(~=sÄ>´=#X?õð=£k±=»Ö-?õuö9¼ûä9Å	?;9>j8j8(~=Gæ>xV>HOR?ÒUÃ=ÉÒ=ìt ?·k:÷M:n?W9>Ë
j8Ë
j8(~=}2^>N>L?©Ö=ég·=Ð?ìâ:+Þ9Í¡5?9>j8j8(~=°9=ô.ê<¯RJ?¯#=®Ò=!?%ä8ïp9§\r>ð$9>E j8E j8(~=C9b>c
>gæP?ê2>ÇÖÈ=èT,?Ì7:ê@:è?p/9>+j8+j8(~=xr>8,>¡MM?0Ä=¡=õs?±¶:D-í9IO+?;9>¾5j8¾5j8(~=ºÑ
>A¯®=ýÕO?n==u]=OU?.Kü9W	:ç!ë>/@9>{@j8{@j8(~=F4@>õí=X$O?÷@ =½
u=k'?æß9ä9À»ú>×A9>8Kj88Kj8(~=y8>,8å=N?µÐ=°n=º$?¥â9ô¶9s?èC9>õUj8õUj8(~=oÆ>K)>?p?Ý?>§>Í&?±Ãt:1d:cX	?+D9>±`j8±`j8(~=Ce>ùsb=er@¬FA>à¸>
(?b%:d:´?J9>nkj8nkj8(~="j>9>¯]?>³áß="û.?©6:M6n:Ýà'?V9>+vj8+vj8(~=¬0ë>ýà>ÊVZ?n%>aåî=¥F1?¨%±:Y:«'?+W9>èj8èj8(~=ÿS>Ó> O?¢À=Æ%=W"?7t::<p:Ø?]9>¤j8¤j8(~=tú>µ$>qd?À¹=ðS=!O=?¡9÷«9_üÂ>v9>aj8aj8(~=2e>+
>NO?5
>«nÝ=ï#?£:¿[:È?T9>¡j8¡j8(~=6¡µ>WÃ>ò~?FÀc>¦.à=¦	?Ab	;t:±\?9>Û«j8Û«j8(~=ãÝÏ>ª?n>¸Z_?=E>Ù¡»=Mw4?îøÉ:µÚ:D¾"?'9>¶j8¶j8(~=GÎ>y0p>%Û[?'=>oð>S>1?,:°©~:éà?9>TÁj8TÁj8(~=8>ßð½=«x?¼£!>-%Ç=gÉO?R¥:x9	:#5?Y¡9>Ìj8Ìj8(~=¨>þ¼J><T?â.>GmG>ßö*?áI:Ð$C:Mê?¼§9>ÎÖj8ÎÖj8(~=vM>®J*>©kT?çë=ãÑ³=âª'?1R:I³:É×ì>ç¯9>áj8áj8(~=Üun>Iµ>½¤N?}§>NüÛ=v"?däî9´¦·9a&?´9>Gìj8Gìj8(~=,>Cd%>ÚÅR?ñôÂ=æ=%%?DyJ:Ë:v¢,?µ9>÷j8÷j8(~=}¤$={Ô<0]F?óhG<n0<±?îN·@ßì89î¨½¡À9>Ák8Ák8(~=ÆÑE>
7õ=N?Î"`>2>P© ?U
:Hr³9Z;I?¡Á9>~k8~k8(~=ïk><y>eR?¢=2F=Ô+?8Qý9Ýë9x	?ÜÑ9>;k8;k8(~=Ã
d<2<<PF?aZ-<a<K%?àÆ9å'8½Ñ?îî9>÷!k8÷!k8(~=E°®>Ë#E>oØb?Ú§>Ü\á=Ñ0?¶B::?`ñ9>´,k8´,k8(~=Q>\l«=8VV?%C
>Iç=?
:>k:XÔ?´ó9>q7k8q7k8(~=l¨>
j+>R?Lñ=ÊÀ=¼4 ?bR4:ö:í
?¼û9>.Bk8.Bk8(~=Õ>Bx>:\?9[4>Ëü=ÿÉ6?a:ä3v:|?¬þ9>êLk8êLk8(~=Ð]S>U§>®«P?©3=ä}=©?:fvÍ9õ#?:>§Wk8§Wk8(~=æ>Ì;>áµV?Y	C>>A')?Ûé¬9r»Á9k}ä>é:>dbk8dbk8(~==Ï>Fª>o+Z?¦>éx>VP+?Ôß}:Ôvn:E?9:>!mk8!mk8(~=ò6>Ø$4>ÉwU?í;×=ò¬=eL?tV:²6:3Z?$:>Þwk8Þwk8(~=sË>o>ÀY?|¢>ZÈ=Ü+?::ÎB?É,:>k8k8(~=q>â(>vS?íÑ=k³­=Ëp?
ê+:
	: ?ð3:>Wk8Wk8(~=<>OB>
·P?$ñ>µåÛ=+?*:¡:v}?q@:>k8k8(~=It>îþ>LµQ?¢+>,^Þ=/G(?£r/:g:d?I:>Ñ¢k8Ñ¢k8(~=> z">Ì P?: =Õ<n=Îw#?3kZ:gd::0?WK:>­k8­k8(~=µ%?
ÙS>qÇ?·É?03>?ç
;Î:p?K:>J¸k8J¸k8(~=ç]?eÚ7>}@Á-?L­>*,Ð?87©;×;cÉ?ÏK:>Ãk8Ãk8(~=vQB?7´P>«Zî?÷?ós¶>Å Ö?(â;è;:LÚ?dL:>ÄÍk8ÄÍk8(~=CåÓ>=>éÈ?Dé!?ul>þJ¯?6;0¼:Ç¼²?vM:>Øk8Øk8(~=ñ>ôÎ=_²?z>¡t=½r?õ¿Ë:Àß:x.¯?ÛM:>=ãk8=ãk8(~=Ë.>rÕ=4Q?L0>ß>è?kÙ:XY:S­1?eN:>úík8úík8(~=D=? Á<¦8?Ò)<W2ó;û1?3ã¯9b´9bø?MP:>·øk8·øk8(~=N^>¥ >»X?>ak>«×"?5ÿ:3Cn:Ý?­P:>tl8tl8(~=~æ?>ü æ=OyU?>ð=#ÆU?Ö:sí9æ|?êU:>1l81l8(~=I#=F<çà\?±<{<5?·ó9m=v9<>z:>íl8íl8(~=Ky>IÑ>ö§O?ä6¥=Âm=O#"?©7é9Ã9\D?á|:>ª#l8ª#l8(~=ôb>¼8>°¶X?)k>Ý=L1?"Å-:ñò:qÒ$?:>g.l8g.l8(~=þ×{>J>;BN?=ÓË=G=m(?væ:ç¢:w?\:>$9l8$9l8(~=Óÿ·>cV>Ó¶[?F_Å=²=zy7?IªW:².:V?¤:>àCl8àCl8(~=Æz=èQ!=%oF?%=<Öú<r ?¥Þ®9¿c9×D?<:>Nl8Nl8(~=Ýé=ÑO?=DG?£ <j¤<?Ï8}m9ô*>1Ä:>ZYl8ZYl8(~=²À=®+=%ôE?;8<<ã?5ò­9y9ÖY$?Í:>dl8dl8(~=¢>qºF>MÓP?wÍ=$=-?¢:í\:ua<?Iâ:>Ônl8Ônl8(~=§Øy>¦>#P?Úð
>Árã=>Â?æ§:í]Û9Çú)?kî:>yl8yl8(~=ÿ¿>±±c>ÐV?+>æû=R.?ù*:îv:Æ?Ìó:>Ml8Ml8(~=cY>!>.}N?=_st=%?xz[:.=&:9þ(?Iô:>
l8
l8(~=LY>®j>Ì¯N?jG°=«Ò=¬['?IG:W':ÕV%?þ÷:>Çl8Çl8(~=>ö>j1)>Ê¾P?cÔ=u²£=ä&?NmW:e:0!@?a;>¤l8¤l8(~=&¢>FE/>ÞN?Ú>õÁ=B*?ìÏ:f'z:1V?>;>@¯l8@¯l8(~=&Ùm>x>M?Õ-¡==êÊ?":+Ö:C?;>ý¹l8ý¹l8(~=1<>½YÞ=û«X?/Âi>ZW8>JP"?RA:--u:L?W;>ºÄl8ºÄl8(~=^Ì>G~>9?!Õ=l1¤=&&?2í:Çõ9µ'?;>wÏl8wÏl8(~=5Á¿>ò=¥ÆÊ?{n>½ÑÜ=!A?Øÿ:MÎ&:ódX?Ô;>3Úl83Úl8(~=WÊ¡>¶å=Ì´?,Õm>Ý=S¼?Í£:+F	:¼?;>ðäl8ðäl8(~=.¢>A/>²¦W?h>ûÌ=y*?ë´:ýf|:ë6?
;>­ïl8­ïl8(~=Â>½V3>MW?/õ£>÷©|>b&?[R:¢ü:w;? ;>júl8júl8(~=Ôe>Æ%>¤¢R?	Å=Åh=×&?G:Ì®Â9UÃ>?/,;>&m8&m8(~=ÂýÒ=
õx=ÄõX?©ä®<ËQ<.u.?YÖ8¶ÖL9z>(9;>ãm8ãm8(~=Ù>@1>3R?t>n¡Ù=û $?Íq:Ø:AB?ú=;> m8 m8(~=Al>®û+>O?ý"Õ=k®=OÆ?¿%5:
Ðý9eµ6?çK;>]%m8]%m8(~=2,=ÿâ)=­H?¡-<ßêà;²?§ß?9·9(è?×o;>0m80m8(~=ù>ÙÝ4>_?w à=öÖ§=(í*?PVj:Ó»C:§>?x;>Ö:m8Ö:m8(~=®´>a¢K> $c?¿ÜV>;e	>d+H?p+ç:È:ÀàF?;>Em8Em8(~=:Ö>FTA>­O?ÒE>³ªÌ=s3)?=:×&: $?;>PPm8PPm8(~=B>»ï=[lO?×&=PN=³ð(?êþ9þÌ©9)@?;>
[m8
[m8(~=!çq>ôw>P?
Ñ=ßG¢=â$?ÜA: %ð9&¨N?ã;>Éem8Éem8(~=÷>mØ'>ûM]?ÚU¾=Éð=
Ü,?ÚT!:õ:ku?K¥;>pm8pm8(~=äæ´>µJT>¶%Z?^9>ÑÃÍ=Ë¿%?`gg:üqt:Wò>G¾;>C{m8C{m8(~=î>ç#><OT?o>A£Î=+.?B´:Ák:[q?¤Å;>m8m8(~=òù>³$4>E!U?NÍ=ñ¥=Î*?Ô^:~*:·9'?ÔÇ;>½m8½m8(~=Fj>½ö>)ËU?p>¸TÖ=7!*?1L:¦:!,%?YË;>ym8ym8(~=ab=Ée'=TVD?Zb4<\<Ð/"?Ãq
8èL9T>­=ÄÍ;>6¦m86¦m8(~=óÉ>a4%>3ÞP?<>ÓVñ=0?s:9:ä?Ð;>ó°m8ó°m8(~=×M¨>z[H>W?Ì=ú¢=!?@r:DÓ9:nÂ&?à;>°»m8°»m8(~=÷H>"ï=~ÏV?9¦Ú=V)¡=©¨-?Î^-:±Ù9L?&â;>lÆm8lÆm8(~=Ørz=¿Æ=¬£H?ÒE5<!<r?Í?ã7r®Õ8 >Wè;>)Ñm8)Ñm8(~=	¿¢>¦A>ú¿W?,c>çhÇ=Ò$?Ã ):=å2:Ïò>·<>æÛm8æÛm8(~=º>L1>jR?@<>>½~%?D:M:6=Ç>I<>£æm8£æm8*=®´=FXf=±H?d<Â¸Y<Êþ?A9ÜÈ_8sÝ?X<>`ñm8`ñm8*=àz=DÖ#=óPJ?Óò=iR=5[?¸Ñ9E9¯<?<>üm8üm8*=-G>ÇÃõ=yO?#{=:s=tT?ó§:@:øù?Û7<>Ùn8Ùn8*=1t>Y>öT?ÓýÖ=Õ§=,>$?o:ÝÆ:("?><>n8n8*=_>K>6Öú=^mO?çê¼=ü¸=a?t:¤2:"È>ôZ<>Sn8Sn8*=|î>êL>iÚÀ?±1>Ä(=âç?Ä©$:ô9q¶,?#[<>'n8'n8*=YQú>ã/>*¶?¤>vÚ>Hhx?áÔË:#¬:Ëå>?t<>Ì1n8Ì1n8*={¹>=&P>;d?F8>¶Ê>cL0?ÇÊ:Z`:>?x<><n8<n8*=-B>B8>ÌÀX?³«U>SF">Z(?mÿ:ÁG:(?<>FGn8FGn8*=õù>e£3>t´_?pñÿ=
½=iÔ,?Èp6:Þ6:?Þ<>Rn8Rn8*=dä¦>ôOE>$X?¯>L×å=V/?Ó*:¤C^:¤ì?g<>¿\n8¿\n8*=5Ã>P;>ôS?Ä=.=Óz*?;:â«:üÅ$?<>|gn8|gn8*=>ÆW%>/WZ?8O'>>)Ó"?ð¿:9S:t??w<>9rn89rn8*=é>R/>TP?g+>'Å>{e%?ðPx:ê:6FI?ï<>ö|n8ö|n8*=&Q>Eþ=KR?Ø|«=Ó=~m ?$Yx:*::ôÀ*?°<>²n8²n8*=®«>«å>>:f?Èä_>©>\Å5?ç:Ê:[º?¯²<>on8on8*=ø*<´7,<æK?±$<}Ú
<â/?V9Fw$9â¤&?°³<>,n8,n8*=8tK>©Þû=PÊN?=¢@Q=q?&1:¼dð9=?Ã¶<>é§n8é§n8*=ïª¦<O·W<ÈÊE?wÃÕ;¿F¿;U?M´8h´K8ZÚ5?
¸<>¦²n8¦²n8*=õêS>ë>ÈYM?-|>?>º³(?Taê9d%Ì9õô?¹<>b½n8b½n8*=¹Î>CÕ4>)?Q?¡O >sö=&?û:sZ:êL?¨¾<>Èn8Èn8*=wÒ=5=ÁäF?òjh<.J<qE?9 ("9¶â>Ê<>ÜÒn8ÜÒn8*=lgb>£U>üO?Ëbê==Íº= ?(öJ:u6:ÑF?ÙÑ<>Ýn8Ýn8*=º>·>OëV?µBÿ=§Ð¿=zV*?Ib:ð=:LO?Wã<>Uèn8Uèn8*=i2·>"¢\>T?ÔÜ­=Ù=IÀ+?k:6¸N:Qå?Vò<>ón8ón8*=÷>|¥7>±[?ÿv½=åñ=/49?®1:â"ÿ9H2?uô<>Ïýn8Ïýn8*=ÍF>ºÖ$>~¿V?åE1>%>æÀ&?[B:Ä*:j²?Éö<>o8o8*=¨Ê©<r\<­,E?¡³;Ó;Jn?
`ã8ÖU^9Éæ>Aø<>Io8Io8*=Í>CÀ >ìU?eñ>CSÜ=¥Ã#?\:xè^:Æ6?ü<>o8o8*=8q#>ÇèÌ=¡1L?Ë{=¼NC=ó%?p×ó9ÍFÛ9êV?®ý<>Â(o8Â(o8*=e´Á>gäT>`íh?ÐN>I>:8?#m::ð0:s´<?!=>3o83o8*=É
u>«>ãhP?+À=F"q=j&?CÇÆ:Î©:×?d%=><>o8<>o8*=c>ât>*¾Q?÷ìÕ=x§=#?ºY:?:A?v&=>øHo8øHo8*=ü>ÅE>+¥£?WM>ÁO>,?F§¶:õ2U:xR[?x<=>µSo8µSo8*=~">í8>R?ËÛ½=;½=Î¿&?w3:ô.:o ?DA=>r^o8r^o8*=«mÀ>Åf>V?Î>÷µÔ=Ê2?Ý:`:¶2?ÇB=>/io8/io8*=> %>ïÎ=ýFL?Wàf=+N3=Ð$?<(:ÖCA:)ØÞ>
N=>ìso8ìso8*=TÙ=y'<Óñ?²<ÞYç;{8!?×n8N)8|¯a?gN=>¨~o8¨~o8*=1Á>{¼d>pX?<Û3>e>_.?È¼±:R7:@"?O=>eo8eo8*=>!P)>&mQ?n0>n¹
>Ãù?µÍW:¿¯(:ªÀ#?T=>"o8"o8*=D>c²>ßT?a½=2l=
Ý-?§Q:­[:Þ"0?kX=>ßo8ßo8*=|d>WY5>X?ËÖ=Mi=/?mjh:ÛÝ8:.ì ?ÜY=>©o8©o8*=6=T6=ÉC?£9<ô<zo?]Q9 9'ã&?Ø^=>X´o8X´o8*=>ÇÙ,>¸cU?òü= Ç=p"?];¥:`~`:Ôk<?2b=>¿o8¿o8*=È{>jã)>Ò°S?v^>no->¯.$?Ï%N:5V:6b9?c=>ÒÉo8ÒÉo8*=^T>R#±=Ú#O?=æ=»=j?ô"<:>$:À?¥d=>Ôo8Ôo8*=¡Ll>WM>½N?Íq¡=²
=P?,Ç":no:	I?Õf=>Kßo8Kßo8*=p=¸=ME?ÿé`<±9<ò?®p9Ò9Õ+×>j=>êo8êo8*=^>ma#>ðT?Á¶×=å¯¡=<Å*?ËW;:W!:¦ ?o=>Åôo8Åôo8*=<!M>'µ½=Üg?ì=!½­=R.?YÂÅ:¢½:Ø{?=>ÿo8ÿo8*=Ft=âí?=ø­H?¤ç,<¬<¸?ËÊ¤9Ü@9Ò>?x=>?
p8?
p8*=¥£>D>f"U?pb>Ç!A>,B)?(¾±:Au:v9?þ=>ûp8ûp8*=Tßª>×PO>¡ÿR?Ê¾>à=k)?}Dx:*@:Ë%?j=>¸p8¸p8*=ÖK=ZH<´iQ?&-<²Ur<
&?éËï8£ÿ¢8àN<?ù=>u*p8u*p8*=
ª>Ë[I>[2X?b7>°N>Eú&?ðÐ¡:ôk:/?ì£=>25p825p8*=Æ?&>Ü)?æ >³6>ÞÏ?³|;Û¦:­N?c¤=>î?p8î?p8*=º\*>v×Ó=ËßM?ö~=ËçI= C)?/"Q::X$:Fâ"?¹©=>«Jp8«Jp8*=7>Æ«=¾P?Ð&>?ü=D(?q»Õ9¼²å9°4î>î©=>hUp8hUp8*=;1>I¢6=³áø?¬r)>tÏü=ø+?5=C::<È9?À=>%`p8%`p8*=@§>,vE>èX?Ë×Ø=ÚW¡=»,?ÿ|:¸½M:×?¥Â=>âjp8âjp8*=~Ø<2<2lM?¨g<¥!7<Y}!?ËÞ¦8ÈUC7ç±Z@tÃ=>up8up8*=(>Å
>uS?þ8>!Dè=â ?!,-:Æs:e?êÎ=>[p8[p8*=6í>Ñn&>pÄX?M>SÍÛ=Q(?'ü:6o:Ø")?	Ñ=>p8p8*=6ø=ð=ÑI?Úã<:ú¶<d? l9ÿ/9'b?Æë=>Õp8Õp8*=v]>Å>¨XO?_ò=Þsw=áo$?ûå::·
?-ó=> p8 p8*=rJ>B3.>pÍ_?vXs>àÎ&>»:?³G:H_:¬W? ö=>N«p8N«p8*=¥F7=(ÙÊ<Lg?¾c<]µ<5P?T59Ãÿ8ý·5?ÿ=>¶p8¶p8*=ñ>ðÑ>>øV?Õ>)ÌÜ=Ý)?F->:2:Ð(?~>>ÈÀp8ÈÀp8*=¹r^>n>xdU?Ä>ßVR>NÃ ?ï&p:¥0R:ÿ>?N)>>Ëp8Ëp8*=ha¦>¢G>4[U?ÕØ>÷û=Eò ?.ëh:AP:Û(?/>>AÖp8AÖp8*=b´>(R>MO[?V,Q>sÇ>x1?U:{1':%D?]3>>þàp8þàp8*=>ß+7>«cY?ù>Ã¶U>C+?WÚ:¿Y:Êä ?½B>>»ëp8»ëp8*=>òõ#>@]Q?p¿Ø=F±=D¾?fI:ÎµL:&°5?¥D>>xöp8xöp8*=ô,¦>	ÑG>jæT?ôê=è²=Ão'?TD1:«8û9£4?^>>4q84q8*=AöW>iÆ>U?fÉ`>ì=,>X'?ø:ÜÛ_:Ù%?y^>>ñq8ñq8*=Ä¦>óÁö=U¬?ÿ£=ÝnH=ÙóP?F.j:xÂD:X?»^>>®q8®q8*=ÅÔ>xÇ8>íè?o9>B¸=¼ª?_Ý:¢5[:?	`>>k!q8k!q8*=ë|}>A>8cY?,L>F¶_>8l/?¬%©:
G:E?Ú`>>(,q8(,q8*=½O>§ÿ=ÆP?ßÿ¢=.t=}ã*?5):ÿ$A:Fà>g>>ä6q8ä6q8*=½.>`<>U?Uü÷=^Óº=ç)?õïA:¹Wa:rRÜ>/h>>¡Aq8¡Aq8*=æ]>¸=1>P?m|>M¨9>¾'.?'U:^:êq?}>>^Lq8^Lq8*=¨9r>üÉ>aP?>ÃuÏ=Å$?g(:`RÛ9Q¼D?©>>Wq8Wq8*=[JP>S¹Ä=?Õ3>mó>6è?ßC:®ä":Ü£?ë>>×aq8×aq8*=ºD>¹¸=;â¤?7;>ù>÷Ä&?£T$:Í«:s{
?è>>lq8lq8*=>Ã>»W½=èäO?>Hß=S?ÏZ:²b :L .?±>>Qwq8Qwq8*=ó¹=:³n=mG?VZ<,M<ôM?N9ÛÒ8k?ÕÃ>>q8q8*=]>åî+>4ÿP?ýE>z,Ç=;,? Ts:wä:Éo?yÞ>>Ëq8Ëq8*=:?H>fÏi?ÊË±>?,k>¸A?©:^B:·W%?	à>>q8q8*=/>uV>ì¶U?äÔ=fá=cÌ)?h,@:5+:È¬?åë>>D¢q8D¢q8*=··>è5>m5\?jâa>ÓÙ2>6©!?C:8":åEõ>óò>>­q8­q8*=\>ñ=¼=Þ^M?¶Ú=l*¨=y&?§Øö9\Î:Ü@Ý>dó>>¾·q8¾·q8*=§>ýZ(>HÖR?´â=¬£=P1?ò"n:4_D:$9?í?>zÂq8zÂq8*=××/=¶á<,ûG?Lf<rÊ1<KÍ%?M8Ãµ8ÝbÞ>é?>7Íq87Íq8*=<ó<;H.<ÿM?¯þ;qÍ;{?9ªù±8ÀS?w?>ô×q8ô×q8*=y¹¨>µ+N>àQ?e>/Ò=)?¸:Ï:{?S$?>±âq8±âq8*=&>¬±==e?Ê ·>ìA>Ýð%?'Ï:©:½¡7?~8?>níq8níq8*=·M>ýã>ì®K?
o=[<F=ûZ?Á2	:0×¾9Ù
8?y<?>*øq8*øq8*=ºU¥=ýjU=¾RF?âùE<¢ <ÄÁ?=¸@Í,8Å¿D=?>çr8çr8*=#=qäÔ<®D?-<v<Õ?ãW9Ú¨²8í«?Í=?>¤
r8¤
r8*=nº¦>Ag?>Pÿ^?²óä>b>âE?É5:Üa:¥É.?iA?>ar8ar8*=©\S>/>ñkQ?\­=Ø=Î	'?êÖ9Hd×9«nÿ>;U?>#r8#r8*=,q>Ç>I¾T?Êò=qº=.!&?i4:9
:j¬#?W?>Ú-r8Ú-r8*=î´>DMW>"W?"RÛ>ÿ >_c/?§ï:÷û9Éj?.b?>8r88r8*=ï¨a>Ùí> T?6ó=é^²=7m.?
²X:L:â96u?wf?>TCr8TCr8*=µ¼í=Çþ=*I?á½ä<¦Ê<Ïz?h9À?h9Ù¼-?sz?>Nr8Nr8*=Æ<Ð1<¢nM?¡e<û
T<½m?÷gP9`Ç8¦?§?>ÍXr8ÍXr8*=â>ë¶4>O?U?Îºß=^ð¥=õ,?ñì:Ë..:?:â>B?>cr8cr8*=ÜÏ,>üØ=²¹L?P=S$=ôÎ!?Y*:|¶ÿ9;7*??>Gnr8Gnr8*=(ö>Q>,>±zT?fîá=÷®=Å©%?ûæ{:ÁP:sHû>Þ?>yr8yr8*=EB?¸?T>6C»?
>Ù>|×t?ÅmB;Är!;Ð%?©?>Àr8Àr8*=3q>@E%>y{g?î¼=©@C=Ûµw?ñôC:È>:Ì¡?ª?>}r8}r8*==8>2ªå=]]M?©`=xý`=L"?<Ô9PK½9?¶?>:r8:r8*=Ó¶>ªU>Z?c¹Æ>L>©7?~ðÉ:´:"8'?u¯?>÷£r8÷£r8*=MN><òû=ØQ?h=ÂZ=ÏÊ?éßL:ÖF<:¼H?Ú°?>´®r8´®r8*=M$>ÇÍ=¹uM?i±¦=	Q=ò?gí:DÕ±9cV?j±?>p¹r8p¹r8*=S¼>lEO>Lh?pJi>)¦1>O(?­§:}:C)?Öµ?>-Är8-Är8*=ô>ßù4>òV?5
>çÃ=hj4?¡»k:³b6:p%?§·?>êÎr8êÎr8*=ïuq>@Ê>Ö¸O?oã=2:U=­%#?f19	á9È{>õÖ?>§Ùr8§Ùr8*=Q6Õ>?0o>­2d?b/>Fû=z2?:Õ_):tÈC?8Ú?>cär8cär8*=x>m>ó·Q?¢=MÓ~=d[#?):÷÷¶9fÊO?ÓÝ?> ïr8 ïr8*=¯>:>Ü R?fJ>/{Ò=F¡*?¼kX:âê):#?eõ?>Ýùr8Ýùr8*=åb>gu->J$R?¢`/>l$>Aá)?Þ=:§º?:\ý>,û?>s8s8*=ÀË>9>t7M?Mö·=¤=õ­!?Èô:µp:ºF?ÝE@>Ws8Ws8*=Xn>DÂ$>àP?üm9=á/=Cá0?U¬Ä9;:¦>¯L@>s8s8*=^>ä>ejP?·`>ò<ø=wL"?ªh:¼B:Ò?»X@>Ð$s8Ð$s8*=6Ø>D*>ùCU?ÿ/>6">µ&?»:Or~:í?	\@>/s8/s8*=0=".=[ªF?/LN<TÊ5<xA?t%D9 L,9©·?]@>J:s8J:s8*=O>o3 >EcM?¯ÏÁ=
$=×â?Jæó9HÀ9"?¥`@>Es8Es8*=è>$Ú=ðüR?OÁ=c=«ö/?Rå9üÎ95D? i@>ÃOs8ÃOs8*=×p4>hÝÞ=´DO?m=%J=ÂÚ!?Á<Ô9H¬Ö9pý>mx@>Zs8Zs8*=ÃÁ>OT<>=¹S?|o">Äþ=a¤#?(å:HF:2Hÿ>-{@>=es8=es8*=IN>:,>FT?H×ä=¶=#m ?XãU:âáG:ø?Íª@>úos8úos8*=$+t>U|>OPN?î=Bü}=ÕÆ ? *:º:¸x?!­@>¶zs8¶zs8*=Ý0~>·.>n`?ÞS>3Å=<%1?5/:6y:±­?è³@>ss8ss8*= OÊ>Z«a>e?(~a>C
>¨RL?ÍXÕ:WÎ:1G?ÛÀ@>0s80s8*=_íp>É>	¬P?|ÇÔ=ñ6¦=àÛ#?Y<):þ:ºª!?Ð@>ís8ís8*=¨>N>°VQ?y\">&÷ÿ=b"?VÓ:b[: ò&?éÓ@>ª¥s8ª¥s8*=rEy>Ëª>¡¢O?Ã=Û×v=«í"?Éª9á9ÈDÂ>ÎÜ@>f°s8f°s8*=¥<1;<!H?ò¥¾;Ad¥;ï?²¹l]h9,¾Fà@>#»s8#»s8*=³k³>ìX>
T?t`>*&>Ï©,?ê:Ã: `?Sã@>àÅs8àÅs8*= 2>_>LR?»Ê=Oý=ú1"?¤:îÆ!:ùÎ>è@>Ðs8Ðs8*=KÝ¨>4·>>9«b?(>y>&?Úts:ãwZ:÷£?aè@>YÛs8YÛs8*= >4$>Bøi?3E>Os=MÃz?®¢¤:Pkî9Æ°?¾ï@>æs8æs8*=,1?Ç5>Ä÷?û>g> W?pZp:±3:ï]?#ó@>Óðs8Óðs8*=>Fg!>dBR?ç
â=~èª=ÙJ)?6!:¾(:{õ>rõ@>ûs8ûs8*=äÊ¨>/@>ja?úâ>á=-?):Æ
p:	?aú@>Mt8Mt8*=e,s=0=IG?Ïõ<ÙÄ<Ö?¦·8ûÉ8
?þ@>	t8	t8*=u V>io>ÆP?Ð¬=19=o2!?J:Bµ:Ö?A>Æt8Æt8*=*¬>G>²í]?ºL)>éâô=§û0?BAu:¿32:½)0?êA>&t8&t8*=0xR>8>#M?S§=sO=ï"?£X:dR:g+?t	A>@1t8@1t8*=Õï=Ä¹=vX?a=K>ûÝ>>?·Ë:b¡z:Öð?¶A>ü;t8ü;t8*=^>²¼>¤ìY?Ó·¾=Øô=Ól.?ò9N<:[¤>A>¹Ft8¹Ft8*=Ç>K2/>Ü)b?]Q>#7>&[3?9Ìº:_¹q:kÔE?A>vQt8vQt8*=Orc>>c±Z?7M>e>w(?É¾:#§i:í-?øA>3\t83\t8*=íð>Ä_6>àS?ç.
>$Ý=¥¢?<<ý9Y:¶?Õ>A>ðft8ðft8*=2>ac0> ÔO?ÍÂÈ=aÔ=å$(?±\&:1®/:ßkò>û%A>¬qt8¬qt8*=Ï¢>6O>Pdy?OB>X6>¶ß6?ã¹:Ù:Íq0?*A>i|t8i|t8*=æ>Æ&%>W?Ò,>Ü>ý$?Ôà+:²æî9.8?+A>&t8&t8*=üë>Ñ# >5}T?4D>¤ÓØ=[m$?T:õ :)?c=A>ãt8ãt8*=°å=åK=WSE?(4<"<óõ?³8öI9G4(>¬BA>t8t8*=G£>@óA>TäW?fÉ8>fN>Ï.?ª¾»9ßû9Ò¾>ÏOA>\§t8\§t8*=>ô=E3=±F?:Õa<Ü<<´M?x'Ç8tE9KT>âPA>²t8²t8*=Ø+O>Äçþ=P?måº=¼Á=QÑ ?Ç8:?ö :7T?Õ_A>Ö¼t8Ö¼t8*=c<^>µm>P?=þP=(!?È=:Ôå,:>?òjA>Çt8Çt8*=qêÕ=3xx=&f\?¥<s«z<ê(?#Ü8À`Å7²Â@QkA>OÒt8OÒt8*=Nu>Z%4>Åê\?y4ñ=T/³=ÆM,?.PH:{Ç9:
?doA>Ýt8Ýt8*=íi&>EÉ=nªS?Ãd="(=í8-?½$:ÍÔ	:íü?_pA>Éçt8Éçt8*=ËÓ±>à	O>xá[?Lÿ>õóY>_í;?Ô:=:ØÚ2?~A>òt8òt8*=«c>eÆ>_áZ?úÈ7>Ð>3A(?ù:°î:;¼?}A>Být8Být8*=öbP>,>ÜèL?ã¥=Ú\=Ý?7	:ÆÄ:à>A>ÿu8ÿu8*=*_î>éÖn>¦?rRd>
>O?MJ:^ú:ðc?ÕA>¼u8¼u8*=xþ >¢>;º?^P>2Ð=bA?-¼:ÜC:Nqv?A>yu8yu8*=y>°i5>ÀU?[ ±=®û=x7)?±Kw:¦Ë?:!
%?A>6(u86(u8*=?À=&=ßE?,!<Ö
<¬?Gq8Ù8Rtn?¥A>ò2u8ò2u8*=ïr>"­>ò_N?],`=ò/=ç#?ß:Tø9#É?¢´A>¯=u8¯=u8*=\µ>Z¾X>¢5V?¼àc>û)>³,?féj:Þ²:6Æ>·A>lHu8lHu8*=GP=eA<=T¯I?q0<zÂ<·v?ÂÜ8G9	ÖM>^ÝA>)Su8)Su8*=ÈÈ>k>·¹Q?+r'>Eð>$:&?I¬:ôæ:0(?ßA>å]u8å]u8*=ãAd=K«=¨ÚE?hbJ<ü¤)<ñ³?v¸"9W"û8ß%?ûâA>¢hu8¢hu8*=>¼4>êN?µ§º=Ö=oï&?¢L:Ü::aV?©èA>_su8_su8*=ÉYg>xì>1O?©= =Ó!?¶ð:<a:¬U?\éA>~u8~u8*=ç,>ã:>Æ	Z?,ÿ>Ð¹Ó=Û\5?ß`:ÔýG:f³?øA>Ùu8Ùu8*=¼÷>0è,>[X?Lü>
è=²`(?ý:Î:Y?ýA>u8u8*=¼=L=¨¨F?!Ö2<<Õ?QÎh7U_9÷Ã]=èB>Ru8Ru8*=EGÇ>?»d>"	_?ÑÒ>õÕ=»£;?Ø	:á#o:/³?×B>©u8©u8*=bÃ=%=¢×J?Lz<°O<8\?_ÃE9Ôê9Q!?7B>Ì³u8Ì³u8*=«p>,3>ü:Q?Gm§=AU=
n$?ø9:,%:b?è!B>¾u8¾u8*=Fi>ðq>ÔM?T=å
z=O"?òç0:~=-:bµ?$B>EÉu8EÉu8*=®-t>á>R@V?ø®ë=®=Õ_-?)?]:¬±G:Ð
?8'B>Ôu8Ôu8*=>Î2>ôÏO?Ëæ>®ó=S»"?s±a:.W:K?=B>¿Þu8¿Þu8*=yã>$>ÿP?X¿=>O=¸ ?{:z}ü9+?fbB>|éu8|éu8*=iÚY>n>ß9O?I¢ =m=2-?::5:?NcB>8ôu88ôu8*=ë >êt'>¹WO?¾¾=	=V(?Ø¡d:O$:`2?/oB>õþu8õþu8*=3¥>@B>ñY?LC>à=£Ç,?Ç:Ðé:4ö>qB>²	v8²	v8*=W>B3>S?O>GÙÐ=?J>:!:¥%?rB>ov8ov8*=ùâb>+.>ËÕV?<Ö=@Ä£=!r'?¬j:Ù]:¾	@?zB>+v8+v8*=¸9>ËL+>º_?4üü=Ü´¹=[_.?°z:®P0:ôÚ5?B>è)v8è)v8*=­>!>5<T?¥Ñ$>M>VÇ?ä9Y:ºS:S?B>¥4v8¥4v8*=+
q>å>|{S?¼~Î=+¢=½#?¼~:Öÿ:4;?LB>b?v8b?v8*=Ô>Ðò)>Q·S?ü²>#Ê>P|'?¬ùK>ï%>LX?B>Jv8Jv8*=Ã>c	d>y[??>Ý
>³ä,?<2p:h3:C>+?-B>ÛTv8ÛTv8*=0÷<®¢<n7C?ò¶<>Vã;Û?³¶ó8@9ð	¢>¥B>_v8_v8*=´W?Õ>3{?¤Ñs>Þ'>ÖÇo?>:Ñ_:sÀ)?é¢B>Ujv8Ujv8*=¸>5,>òhU?_r>^î=Ì=+?ÍL¡:Ø6:-?0±B>uv8uv8*=¦>Ë >r	[?Ñ½>é.>^z)?æE>[|&>é?+²B>Îv8Îv8*=wòz>Íð>î¨P?#Þ´=Ñ=Ò?ÚÜX:d":¯Ï*?T³B>v8v8*= `c>>7P?¿³=©=[' ?oõR:Îü2:Ý?º³B>Hv8Hv8*=Íg>®>×Z?³	>®ØÚ=W.?Ç:ßð
:Éo|?UµB> v8 v8*=¿Q>¹]û=¤gU?®9>p>T%?- ¨: :ÉD?µµB>Âªv8Âªv8*=>Ã&>=¶T?
¹Õ=ø=ÉF?:éO:úA?2¶B>~µv8~µv8*=ÊU>Hiù=ÁZ?Þ>þÐ=¼o(?@d:£ô^:?¶B>;Àv8;Àv8*=`©>>Ç	X?EÍ>ÚS>û§.?ON:¥\:Mm?|ÍB>øÊv8øÊv8*=áA·>V_X>ðÑX?*<>#Ni>¹.?#ã¢:Wg:Ú?®ÓB>µÕv8µÕv8*=k>ÆO>Qb?
I>ãñ>®1?ü:ÉûL:ÞÍG?¤ÖB>ràv8ràv8*=E>C±=IN?îs='@=B"?+:*:c\!?ÜB>.ëv8.ëv8*='º>ç<>ÿµV?~>'Û=¾<*?R{:uÿY:kk?åB>ëõv8ëõv8*=p¹>8.a>kÑR?z
>ìÍ=Ø2,?VPy:ÞR:V?ëôB>¨w8¨w8*=5>â=Ù=@üU?/°=2%=`)?ö|:åÒ9VQ1?¤÷B>ew8ew8*=²ã4>ß Î=j`??v¨=ng=¼::?©{:(*:¤åà>C>!w8!w8*=ä\>×3>1Q?÷=GCÇ=®?úT:¯k:iUç>ÌC>Þ w8Þ w8*=Yà>e>ÍS?qÒÃ=¸=´'?ñl¢:Ï[:?ÌC>+w8+w8*= p>îù>ï¼N?¸©=p£=t'?](ë9MyÄ9¶3?	C>X6w8X6w8*=ÍÆ>Sê>UÚ±?J~1>$Õ³=«|?7ÉÂ:>Ô*:[ó?ç;C>Aw8Aw8*=½c>Ë>äQ?à½> Ëã=­j ?2V:w):·È!?<C>ÑKw8ÑKw8*=¹q>é%>ÃbQ?GV>;/Ë=z%?Öe:ä0:É '?RLC>Vw8Vw8*=¾>A>èíR?;Ãô=à%Ç=|Q?¿´<:×ÿ&:4£?v\C>Kaw8Kaw8*=*U>XÏ;>6Q?x>1©ç=oè,?|:.¼r:E\?Ä]C>lw8lw8*=,Þ>ÕF»=çöP?È=ð´õ<($?6»8çÜº8x?ütC>Ävw8Ävw8*=_]>Ä>ÖxS?=ç|={v?¶Ó:ÂÖ9¬(?àxC>w8w8*={}<J!<nrI?S<pl<?&Îu9Nê 8Ã?C>>w8>w8*=K>¥æ*>_V?Å«ð=z¸=Ç÷&?Úó:»:ÿE&?C>ûw8ûw8*=;}>«#>)ËP?Zé=C5Ã=7?°=$:©»9°`?§C>¸¡w8¸¡w8*=kº6>îÍÞ=íóQ?>>þÖ=	!?)³v:>ï<:"'?ZC>t¬w8t¬w8*=¹3:>ÞÞ=;âU?Þ»i==Æó=?`x*:#±Û9¼¤F?ÓC>1·w81·w8*=,>÷0$>½£O?¡>qaí=@+?Pú:V7:}tC?ïC>îÁw8îÁw8*=¾t>?)>>O?{ª>Åfõ=X7?YêE:4Y:âè>¡¯C>«Ìw8«Ìw8*=hÔ>)Ø/> Z?O½=s«=B,?òt:A(:RW:?µC>g×w8g×w8*=rL>#û¹==âN?.=fÜc=#x/?:¢\Í9ðÑ"?··C>$âw8$âw8*=5>b&>¥iO?}ÖË=de=*°#?2
:.E:p?÷ÄC>áìw8áìw8*=6jÈ>MüP>Qu?)4¾>-{>·A?¥ª;^ä:â+"?àØC>÷w8÷w8*=Ü>L#:>9üT?kJ|>ñ±A>Í¸&?E³:æÄ9cî6?¾ÞC>[x8[x8*=jBe>

>®P?Øª=õí=»à ?y 9Ýê9y*¯>àC>
x8
x8*=ÓÊ<nw<0õP?vÉ<º<Mº4?ûÜ9Õü9·?êâC>Ôx8Ôx8*=¥ð>>7z?<¾Ë=«Ã =58"?ÑX:ói :P ó> ãC>"x8"x8*=*S>)=fZ@ënÚ=Þ¡=ß¡-?÷I:Ñ:©«1?ièC>N-x8N-x8*=4L®>àP>jV??0>µk>ý¥.?î>J:óª,:+í?ëC>
8x8
8x8*=ý>ûg3>8W?Ä=f&l=¢ý,?SËu:P¥7:/Q+?µóC>ÇBx8ÇBx8*=¡Êz>W>¨O?xÓ=,÷¬=7?ü,:úù:õ
?¬úC>Mx8Mx8*=Â©>YM>ÅÔR?¶Ú=Â­=P!?à:Qøl:WÖ?8D>AXx8AXx8*=¸>.©!>O?aõÆ=æF=$?Ð5G:ì²6:c?ªD>þbx8þbx8*=ûÞ>Sz>­<d?
v.>÷ú=¯õ1?ìÃ::c:c-?!D>ºmx8ºmx8*=úØ>n=7>º [?ÅQþ=/w·=çn1?q:3a:0Å?òD>wxx8wxx8*=fäW>­>¼¹N?cæ=pº¸=¹?¯D:ÅÕ5:Ôs
?D>4x84x8*=a§X>dÊ>!lR?u®=|	=2v?!-:t
:oj ?ÄD>ñx8ñx8*=eK¥>~-D>³W?Þ,>FA>W
&?ÒÏV:,Z9:X?"D>­x8­x8*=x@×>ùE^>Àéw?z!>c¡>Eìk?*Å	;r?¥:nU?l1D>j£x8j£x8*=krÁ>]\>»`?Ús>XE>^U-?§c°:¨):R*0?,DD>'®x8'®x8*=í>->¬P?ÂÈç=¡¥°=óó'?xËv:Ø`:T¥?|JD>ä¸x8ä¸x8*=Ë$¹>Öa1>Í?o>`c7>ß&?<Oè:VÆ´:i}$?ÄJD>¡Ãx8¡Ãx8*=ÇBµ>ä!>P? Ò¢>E/>¸Wm?bZ@;në¯:õ?WD>]Îx8]Îx8*=±4>üæÛ=çZR?0ûS>Ñ­#>óÅ%?¡ç:ø9êy?$^D>Ùx8Ùx8*=Ìvp>rð>è
P?6H¼=Ì»=À?(¿G:üI:/)ý>¾iD>×ãx8×ãx8*=H?=´x>¼¿?M<>°Ã=P)¥?Ü{z:ÌP<: A*?ùiD>îx8îx8*=g­?`	>ßì?ºs?È >£`?!©); :1m?÷sD>Pùx8Pùx8*=­>(>9U?z-
>´UÂ=ý6?îU:ùa:Ææ!?vD>
y8
y8*=ê>
0,>ËO?3Q·=ØÁ=Î?÷Y:b4:®E?æD>Êy8Êy8*=ãÆ§>CÆD>SFZ?¬v=ªµI=ä3?@x:FÕ;:ï+)?(D>y8y8*=òj>\Â>cêL?=øÅv=!º?*º:ö9â?«D>D$y8D$y8*=$>¨#>(DP?¾>ãsÃ=¿+?Èå#:b¢6:¼å>ÊD>/y8/y8*=Â¹¡>¼¥8>|8`?Ãj>¥r>Ú>?âLd:ìT:±>	?ND>½9y8½9y8*=xú>bÌ0>DÒT?ùæ¹=ì=îÉ-?3:X#
[truncated: 1,275,029 more chars]
