# Supplementary material for: Interaction of chikungunya virus glycoproteins with macrophage factors controls virion production
Source: EMBO J. 2024 Sep 11;43(20):4625–55. doi: 10.1038/s44318-024-00193-3 (PMC11480453; doi:10.1038/s44318-024-00193-3)
Supplement: Supplementary file 5 — Source data Fig. 1 [file 44318_2024_193_MOESM5_ESM.zip › Figure 1/1A/blank for gating.mqd]

MQD3.1    1683712 1685892 122880 1683456 1686266 1828508 0 0                                                                                                                                                                                                                                                                                                                                                                                                                                                                                                                                                                                                                                                                                                                                                                                                                                                                                                                                                                                                                                                                                                                                                                                                                                                                                                                                                                                                                                                                                                                                                                                                                                                                                                                                                                                                                                                                                                                                                                                                                                                                                                                                                                                                                                                                                                                                                                                                                                                                                                                                                                                                                                                                                                                                                                                                                                                                                                                                                                                                                                                                                                                                                                                                                                                                                                                                                                                                                                                                                                                                                                                                                                                                                                                                                                                                                                                                                                                                                                                                                                                                                                                                                                                                                                                                                                                                                                                                                                                                    /$EXP/Mli lab/$SYS/MACSQuantify,2.11.1907.19925/$CYT/MACSQuant VYB,2.11.1907.19925/$CYTSN/3149/$SRC/primary macrophage alpha /$DATE/2022-Feb-15/$BTIM/17:58:35/$ETIM/17:58:35/$TIMESTEP/1/$PLATENAME/Chill 96 rack/$WELLID/A1/$TR/FSC,8.77722/$FIL/AL2022-02-15.0006.mqd/$PAR/13/$TOT/0/$ABRT/0/$LOST/0/$MODE/L/$DATATYPE/F/$BYTEORD/1,2,3,4/$P1N/HDR-T/$P1B/32/$P1E/0.0,0.0/$P1D/Linear,0,80/$P1R/80/$P1G/1/$P1S/HDR-T/$P2N/HDR-CE/$P2B/32/$P2E/0.0,0.0/$P2D/Linear,0,1000/$P2R/1000/$P2G/1/$P2S/HDR-CE/$P3N/HDR-SE/$P3B/32/$P3E/0.0,0.0/$P3D/Linear,0,1000/$P3R/1000/$P3G/1/$P3S/HDR-SE/$P4N/HDR-V/$P4B/32/$P4E/0.0,0.0/$P4D/Linear,0,20/$P4R/20/$P4G/1/$P4S/HDR-V/$P5N/FSC-A/$P5B/32/$P5E/0.0,0.0/$P5D/Linear,0,1000/$P5R/1000/$P5G/1/$P5S/FSC-A/$P5F/561//10 nm/$P5L/561nm/$P5O/100mW/$P5V/293/$P5T/-00/$P6N/FSC-H/$P6B/32/$P6E/0.0,0.0/$P6D/Linear,0,1000/$P6R/1000/$P6G/1/$P6S/FSC-H/$P6F/561//10 nm/$P6L/561nm/$P6O/100mW/$P6V/293/$P6T/-00/$P7N/FSC-W/$P7B/32/$P7E/0.0,0.0/$P7D/Linear,0,1000/$P7R/1000/$P7G/1/$P7S/FSC-W/$P7F/561//10 nm/$P7L/561nm/$P7O/100mW/$P7V/293/$P7T/-00/$P8N/SSC-A/$P8B/32/$P8E/0.0,0.0/$P8D/Linear,0,1000/$P8R/1000/$P8G/1/$P8S/SSC-A/$P8F/561//10 nm/$P8L/561nm/$P8O/100mW/$P8V/335/$P8T/-00/$P9N/SSC-H/$P9B/32/$P9E/0.0,0.0/$P9D/Linear,0,1000/$P9R/1000/$P9G/1/$P9S/SSC-H/$P9F/561//10 nm/$P9L/561nm/$P9O/100mW/$P9V/335/$P9T/-00/$P10N/SSC-W/$P10B/32/$P10E/0.0,0.0/$P10D/Linear,0,1000/$P10R/1000/$P10G/1/$P10S/SSC-W/$P10F/561//10 nm/$P10L/561nm/$P10O/100mW/$P10V/335/$P10T/-00/$P11N/B1-A/$P11B/32/$P11E/0.0,0.0/$P11D/Hyperlogarithmic,-1.0,1000/$P11R/1000/$P11G/1/$P11S/GFP//FITC-A/$P11F/525//50 nm/$P11L/488nm/$P11O/30mW/$P11V/380/$P11T/-01/$P12N/B1-H/$P12B/32/$P12E/0.0,0.0/$P12D/Hyperlogarithmic,-1.0,1000/$P12R/1000/$P12G/1/$P12S/GFP//FITC-H/$P12F/525//50 nm/$P12L/488nm/$P12O/30mW/$P12V/380/$P12T/-01/$P13N/B1-W/$P13B/32/$P13E/0.0,0.0/$P13D/Hyperlogarithmic,-1.0,1000/$P13R/1000/$P13G/1/$P13S/GFP//FITC-W/$P13F/525//50 nm/$P13L/488nm/$P13O/30mW/$P13V/380/$P13T/-01/$NEXTDATA/0/$BEGINANALYSIS/0/$ENDANALYSIS/0/$BEGINSTEXT/6801/$ENDSTEXT/119533/$BEGINDATA/4096/$ENDDATA/4096/                                                                                                                                                                                                                                                                                                                                                                                              /@MB_P1_BASE/HDR-T
HDR-T
0
4/@MB_P2_BASE/HDR-CE
HDR-CE
0
4/@MB_P3_BASE/HDR-SE
HDR-SE
0
4/@MB_P4_BASE/HDR-V
HDR-V
0
4/@MB_P5_BASE/FSC-A
FSC-A
1
4/@MB_P6_BASE/FSC-H
FSC-H
1
4/@MB_P7_BASE/FSC-W
FSC-W
1
4/@MB_P8_BASE/SSC-A
SSC-A
2
4/@MB_P9_BASE/SSC-H
SSC-H
2
4/@MB_P10_BASE/SSC-W
SSC-W
2
4/@MB_P11_BASE/B1-A
FL1-A
6
4/@MB_P12_BASE/B1-H
FL1-H
6
4/@MB_P13_BASE/B1-W
FL1-W
6
4/@MB_INSSET/PEJhc2ljRW50cnk+CiA8bmFtZT5Tb2Z0d2FyZTwvbmFtZT4KIDxmbGFncz4xMzEwNzQ8L2ZsYWdzPgogPEJhc2ljRW50cnk+CiAgPG5hbWU+RGV2aWNlPC9uYW1lPgogIDxmbGFncz4xMzEyMDI8L2ZsYWdzPgogIDxCYXNpY0VudHJ5PgogICA8bmFtZT5EZXRlY3RvcjwvbmFtZT4KICAgPGZsYWdzPjEzMTk3MDwvZmxhZ3M+CiAgIDx2YWx1ZSB0eXBlPSIzIj5WeWI8L3ZhbHVlPgogICA8QmFzaWNFbnRyeT4KICAgIDxuYW1lPlBtdHM8L25hbWU+CiAgICA8ZmxhZ3M+MTMxMjAyPC9mbGFncz4KICAgIDxCYXNpY0VudHJ5PgogICAgIDxuYW1lPjE8L25hbWU+CiAgICAgPGZsYWdzPjEzMTIwMjwvZmxhZ3M+CiAgICAgPEJhc2ljRW50cnk+CiAgICAgIDxuYW1lPkdhaW48L25hbWU+CiAgICAgIDxmbGFncz4xMzE3MTQ8L2ZsYWdzPgogICAgICA8dmFsdWUgdHlwZT0iMiI+MjkzPC92YWx1ZT4KICAgICA8L0Jhc2ljRW50cnk+CiAgICA8L0Jhc2ljRW50cnk+CiAgICA8QmFzaWNFbnRyeT4KICAgICA8bmFtZT43PC9uYW1lPgogICAgIDxmbGFncz4xMzEyMDI8L2ZsYWdzPgogICAgIDxCYXNpY0VudHJ5PgogICAgICA8bmFtZT5HYWluPC9uYW1lPgogICAgICA8ZmxhZ3M+MTMxNzE0PC9mbGFncz4KICAgICAgPHZhbHVlIHR5cGU9IjIiPjMzNTwvdmFsdWU+CiAgICAgPC9CYXNpY0VudHJ5PgogICAgPC9CYXNpY0VudHJ5PgogICAgPEJhc2ljRW50cnk+CiAgICAgPG5hbWU+MzwvbmFtZT4KICAgICA8ZmxhZ3M+MTMxMjAyPC9mbGFncz4KICAgICA8QmFzaWNFbnRyeT4KICAgICAgPG5hbWU+R2FpbjwvbmFtZT4KICAgICAgPGZsYWdzPjEzMTcxNDwvZmxhZ3M+CiAgICAgIDx2YWx1ZSB0eXBlPSIyIj40MjQ8L3ZhbHVlPgogICAgIDwvQmFzaWNFbnRyeT4KICAgIDwvQmFzaWNFbnRyeT4KICAgIDxCYXNpY0VudHJ5PgogICAgIDxuYW1lPjU8L25hbWU+CiAgICAgPGZsYWdzPjEzMTIwMjwvZmxhZ3M+CiAgICAgPEJhc2ljRW50cnk+CiAgICAgIDxuYW1lPkdhaW48L25hbWU+CiAgICAgIDxmbGFncz4xMzE3MTQ8L2ZsYWdzPgogICAgICA8dmFsdWUgdHlwZT0iMiI+NTQ4PC92YWx1ZT4KICAgICA8L0Jhc2ljRW50cnk+CiAgICA8L0Jhc2ljRW50cnk+CiAgICA8QmFzaWNFbnRyeT4KICAgICA8bmFtZT4xMDwvbmFtZT4KICAgICA8ZmxhZ3M+MTMxMjAyPC9mbGFncz4KICAgICA8QmFzaWNFbnRyeT4KICAgICAgPG5hbWU+R2FpbjwvbmFtZT4KICAgICAgPGZsYWdzPjEzMTcxNDwvZmxhZ3M+CiAgICAgIDx2YWx1ZSB0eXBlPSIyIj41MzA8L3ZhbHVlPgogICAgIDwvQmFzaWNFbnRyeT4KICAgIDwvQmFzaWNFbnRyeT4KICAgIDxCYXNpY0VudHJ5PgogICAgIDxuYW1lPjY8L25hbWU+CiAgICAgPGZsYWdzPjEzMTIwMjwvZmxhZ3M+CiAgICAgPEJhc2ljRW50cnk+CiAgICAgIDxuYW1lPkdhaW48L25hbWU+CiAgICAgIDxmbGFncz4xMzE3MTQ8L2ZsYWdzPgogICAgICA8dmFsdWUgdHlwZT0iMiI+NTEwPC92YWx1ZT4KICAgICA8L0Jhc2ljRW50cnk+CiAgICA8L0Jhc2ljRW50cnk+CiAgICA8QmFzaWNFbnRyeT4KICAgICA8bmFtZT4yPC9uYW1lPgogICAgIDxmbGFncz4xMzEyMDI8L2ZsYWdzPgogICAgIDxCYXNpY0VudHJ5PgogICAgICA8bmFtZT5HYWluPC9uYW1lPgogICAgICA8ZmxhZ3M+MTMxNzE0PC9mbGFncz4KICAgICAgPHZhbHVlIHR5cGU9IjIiPjYxODwvdmFsdWU+CiAgICAgPC9CYXNpY0VudHJ5PgogICAgPC9CYXNpY0VudHJ5PgogICAgPEJhc2ljRW50cnk+CiAgICAgPG5hbWU+NDwvbmFtZT4KICAgICA8ZmxhZ3M+MTMxMjAyPC9mbGFncz4KICAgICA8QmFzaWNFbnRyeT4KICAgICAgPG5hbWU+R2FpbjwvbmFtZT4KICAgICAgPGZsYWdzPjEzMTcxNDwvZmxhZ3M+CiAgICAgIDx2YWx1ZSB0eXBlPSIyIj41Nzg8L3ZhbHVlPgogICAgIDwvQmFzaWNFbnRyeT4KICAgIDwvQmFzaWNFbnRyeT4KICAgIDxCYXNpY0VudHJ5PgogICAgIDxuYW1lPjk8L25hbWU+CiAgICAgPGZsYWdzPjEzMTIwMjwvZmxhZ3M+CiAgICAgPEJhc2ljRW50cnk+CiAgICAgIDxuYW1lPkdhaW48L25hbWU+CiAgICAgIDxmbGFncz4xMzE3MTQ8L2ZsYWdzPgogICAgICA8dmFsdWUgdHlwZT0iMiI+MzgwPC92YWx1ZT4KICAgICA8L0Jhc2ljRW50cnk+CiAgICA8L0Jhc2ljRW50cnk+CiAgICA8QmFzaWNFbnRyeT4KICAgICA8bmFtZT44PC9uYW1lPgogICAgIDxmbGFncz4xMzEyMDI8L2ZsYWdzPgogICAgIDxCYXNpY0VudHJ5PgogICAgICA8bmFtZT5HYWluPC9uYW1lPgogICAgICA8ZmxhZ3M+MTMxNzE0PC9mbGFncz4KICAgICAgPHZhbHVlIHR5cGU9IjIiPjYzNjwvdmFsdWU+CiAgICAgPC9CYXNpY0VudHJ5PgogICAgPC9CYXNpY0VudHJ5PgogICA8L0Jhc2ljRW50cnk+CiAgIDxCYXNpY0VudHJ5PgogICAgPG5hbWU+Q2hhbm5lbHM8L25hbWU+CiAgICA8ZmxhZ3M+MTMxMjAyPC9mbGFncz4KICAgIDxCYXNpY0VudHJ5PgogICAgIDxuYW1lPkZTQzwvbmFtZT4KICAgICA8ZmxhZ3M+MTMxNzE0PC9mbGFncz4KICAgICA8dmFsdWUgdHlwZT0iMiI+MTwvdmFsdWU+CiAgICAgPEJhc2ljRW50cnk+CiAgICAgIDxuYW1lPkFjdGl2ZTwvbmFtZT4KICAgICAgPGZsYWdzPjEzMTQ1ODwvZmxhZ3M+CiAgICAgIDx2YWx1ZSB0eXBlPSIxIj4xPC92YWx1ZT4KICAgICA8L0Jhc2ljRW50cnk+CiAgICAgPEJhc2ljRW50cnk+CiAgICAgIDxuYW1lPk1vZGU8L25hbWU+CiAgICAgIDxmbGFncz4xMzE5NzA8L2ZsYWdzPgogICAgICA8dmFsdWUgdHlwZT0iMyI+bGluPC92YWx1ZT4KICAgICA8L0Jhc2ljRW50cnk+CiAgICAgPEJhc2ljRW50cnk+CiAgICAgIDxuYW1lPlRyaWdnZXJMZXZlbDwvbmFtZT4KICAgICAgPGZsYWdzPjEzMjk5NDwvZmxhZ3M+CiAgICAgIDx2YWx1ZSB0eXBlPSI3Ij44Ljc3NzIxNzg2NTwvdmFsdWU+CiAgICAgPC9CYXNpY0VudHJ5PgogICAgIDxCYXNpY0VudHJ5PgogICAgICA8bmFtZT5Vc2VyTmFtZTwvbmFtZT4KICAgICAgPGZsYWdzPjEzMTk3MDwvZmxhZ3M+CiAgICAgIDx2YWx1ZSB0eXBlPSIzIj5GU0M8L3ZhbHVlPgogICAgIDwvQmFzaWNFbnRyeT4KICAgIDwvQmFzaWNFbnRyeT4KICAgIDxCYXNpY0VudHJ5PgogICAgIDxuYW1lPlNTQzwvbmFtZT4KICAgICA8ZmxhZ3M+MTMxNzE0PC9mbGFncz4KICAgICA8dmFsdWUgdHlwZT0iMiI+NzwvdmFsdWU+CiAgICAgPEJhc2ljRW50cnk+CiAgICAgIDxuYW1lPkFjdGl2ZTwvbmFtZT4KICAgICAgPGZsYWdzPjEzMTQ1ODwvZmxhZ3M+CiAgICAgIDx2YWx1ZSB0eXBlPSIxIj4xPC92YWx1ZT4KICAgICA8L0Jhc2ljRW50cnk+CiAgICAgPEJhc2ljRW50cnk+CiAgICAgIDxuYW1lPk1vZGU8L25hbWU+CiAgICAgIDxmbGFncz4xMzE5NzA8L2ZsYWdzPgogICAgICA8dmFsdWUgdHlwZT0iMyI+bGluPC92YWx1ZT4KICAgICA8L0Jhc2ljRW50cnk+CiAgICAgPEJhc2ljRW50cnk+CiAgICAgIDxuYW1lPlRyaWdnZXJMZXZlbDwvbmFtZT4KICAgICAgPGZsYWdzPjEzMjk5NDwvZmxhZ3M+CiAgICAgIDx2YWx1ZSB0eXBlPSI3Ij4wPC92YWx1ZT4KICAgICA8L0Jhc2ljRW50cnk+CiAgICAgPEJhc2ljRW50cnk+CiAgICAgIDxuYW1lPlVzZXJOYW1lPC9uYW1lPgogICAgICA8ZmxhZ3M+MTMxOTcwPC9mbGFncz4KICAgICAgPHZhbHVlIHR5cGU9IjMiPlNTQzwvdmFsdWU+CiAgICAgPC9CYXNpY0VudHJ5PgogICAgPC9CYXNpY0VudHJ5PgogICAgPEJhc2ljRW50cnk+CiAgICAgPG5hbWU+VjE8L25hbWU+CiAgICAgPGZsYWdzPjEzMTcxNDwvZmxhZ3M+CiAgICAgPHZhbHVlIHR5cGU9IjIiPjM8L3ZhbHVlPgogICAgIDxCYXNpY0VudHJ5PgogICAgICA8bmFtZT5BY3RpdmU8L25hbWU+CiAgICAgIDxmbGFncz4xMzE0NTg8L2ZsYWdzPgogICAgICA8dmFsdWUgdHlwZT0iMSI+MDwvdmFsdWU+CiAgICAgPC9CYXNpY0VudHJ5PgogICAgIDxCYXNpY0VudHJ5PgogICAgICA8bmFtZT5Nb2RlPC9uYW1lPgogICAgICA8ZmxhZ3M+MTMxOTcwPC9mbGFncz4KICAgICAgPHZhbHVlIHR5cGU9IjMiPmhsb2c8L3ZhbHVlPgogICAgIDwvQmFzaWNFbnRyeT4KICAgICA8QmFzaWNFbnRyeT4KICAgICAgPG5hbWU+VHJpZ2dlckxldmVsPC9uYW1lPgogICAgICA8ZmxhZ3M+MTMyOTk0PC9mbGFncz4KICAgICAgPHZhbHVlIHR5cGU9IjciPjA8L3ZhbHVlPgogICAgIDwvQmFzaWNFbnRyeT4KICAgICA8QmFzaWNFbnRyeT4KICAgICAgPG5hbWU+VXNlck5hbWU8L25hbWU+CiAgICAgIDxmbGFncz4xMzE5NzA8L2ZsYWdzPgogICAgICA8dmFsdWUgdHlwZT0iMyI+Q0ZQL1Zpb0JsdWU8L3ZhbHVlPgogICAgIDwvQmFzaWNFbnRyeT4KICAgIDwvQmFzaWNFbnRyeT4KICAgIDxCYXNpY0VudHJ5PgogICAgIDxuYW1lPlYyPC9uYW1lPgogICAgIDxmbGFncz4xMzE3MTQ8L2ZsYWdzPgogICAgIDx2YWx1ZSB0eXBlPSIyIj41PC92YWx1ZT4KICAgICA8QmFzaWNFbnRyeT4KICAgICAgPG5hbWU+QWN0aXZlPC9uYW1lPgogICAgICA8ZmxhZ3M+MTMxNDU4PC9mbGFncz4KICAgICAgPHZhbHVlIHR5cGU9IjEiPjA8L3ZhbHVlPgogICAgIDwvQmFzaWNFbnRyeT4KICAgICA8QmFzaWNFbnRyeT4KICAgICAgPG5hbWU+TW9kZTwvbmFtZT4KICAgICAgPGZsYWdzPjEzMTk3MDwvZmxhZ3M+CiAgICAgIDx2YWx1ZSB0eXBlPSIzIj5obG9nPC92YWx1ZT4KICAgICA8L0Jhc2ljRW50cnk+CiAgICAgPEJhc2ljRW50cnk+CiAgICAgIDxuYW1lPlRyaWdnZXJMZXZlbDwvbmFtZT4KICAgICAgPGZsYWdzPjEzMjk5NDwvZmxhZ3M+CiAgICAgIDx2YWx1ZSB0eXBlPSI3Ij4wPC92YWx1ZT4KICAgICA8L0Jhc2ljRW50cnk+CiAgICAgPEJhc2ljRW50cnk+CiAgICAgIDxuYW1lPlVzZXJOYW1lPC9uYW1lPgogICAgICA8ZmxhZ3M+MTMxOTcwPC9mbGFncz4KICAgICAgPHZhbHVlIHR5cGU9IjMiPlZpb0dyZWVuPC92YWx1ZT4KICAgICA8L0Jhc2ljRW50cnk+CiAgICA8L0Jhc2ljRW50cnk+CiAgICA8QmFzaWNFbnRyeT4KICAgICA8bmFtZT5ZMTwvbmFtZT4KICAgICA8ZmxhZ3M+MTMxNzE0PC9mbGFncz4KICAgICA8dmFsdWUgdHlwZT0iMiI+MTA8L3ZhbHVlPgogICAgIDxCYXNpY0VudHJ5PgogICAgICA8bmFtZT5BY3RpdmU8L25hbWU+CiAgICAgIDxmbGFncz4xMzE0NTg8L2ZsYWdzPgogICAgICA8dmFsdWUgdHlwZT0iMSI+MDwvdmFsdWU+CiAgICAgPC9CYXNpY0VudHJ5PgogICAgIDxCYXNpY0VudHJ5PgogICAgICA8bmFtZT5Nb2RlPC9uYW1lPgogICAgICA8ZmxhZ3M+MTMxOTcwPC9mbGFncz4KICAgICAgPHZhbHVlIHR5cGU9IjMiPmhsb2c8L3ZhbHVlPgogICAgIDwvQmFzaWNFbnRyeT4KICAgICA8QmFzaWNFbnRyeT4KICAgICAgPG5hbWU+VHJpZ2dlckxldmVsPC9uYW1lPgogICAgICA8ZmxhZ3M+MTMyOTk0PC9mbGFncz4KICAgICAgPHZhbHVlIHR5cGU9IjciPjEwPC92YWx1ZT4KICAgICA8L0Jhc2ljRW50cnk+CiAgICAgPEJhc2ljRW50cnk+CiAgICAgIDxuYW1lPlVzZXJOYW1lPC9uYW1lPgogICAgICA8ZmxhZ3M+MTMxOTcwPC9mbGFncz4KICAgICAgPHZhbHVlIHR5cGU9IjMiPlBFPC92YWx1ZT4KICAgICA8L0Jhc2ljRW50cnk+CiAgICA8L0Jhc2ljRW50cnk+CiAgICA8QmFzaWNFbnRyeT4KICAgICA8bmFtZT5ZMjwvbmFtZT4KICAgICA8ZmxhZ3M+MTMxNzE0PC9mbGFncz4KICAgICA8dmFsdWUgdHlwZT0iMiI+NjwvdmFsdWU+CiAgICAgPEJhc2ljRW50cnk+CiAgICAgIDxuYW1lPkFjdGl2ZTwvbmFtZT4KICAgICAgPGZsYWdzPjEzMTQ1ODwvZmxhZ3M+CiAgICAgIDx2YWx1ZSB0eXBlPSIxIj4wPC92YWx1ZT4KICAgICA8L0Jhc2ljRW50cnk+CiAgICAgPEJhc2ljRW50cnk+CiAgICAgIDxuYW1lPk1vZGU8L25hbWU+CiAgICAgIDxmbGFncz4xMzE5NzA8L2ZsYWdzPgogICAgICA8dmFsdWUgdHlwZT0iMyI+aGxvZzwvdmFsdWU+CiAgICAgPC9CYXNpY0VudHJ5PgogICAgIDxCYXNpY0VudHJ5PgogICAgICA8bmFtZT5UcmlnZ2VyTGV2ZWw8L25hbWU+CiAgICAgIDxmbGFncz4xMzI5OTQ8L2ZsYWdzPgogICAgICA8dmFsdWUgdHlwZT0iNyI+MDwvdmFsdWU+CiAgICAgPC9CYXNpY0VudHJ5PgogICAgIDxCYXNpY0VudHJ5PgogICAgICA8bmFtZT5Vc2VyTmFtZTwvbmFtZT4KICAgICAgPGZsYWdzPjEzMTk3MDwvZmxhZ3M+CiAgICAgIDx2YWx1ZSB0eXBlPSIzIj5kc1JlZC90eFJlZDwvdmFsdWU+CiAgICAgPC9CYXNpY0VudHJ5PgogICAgPC9CYXNpY0VudHJ5PgogICAgPEJhc2ljRW50cnk+CiAgICAgPG5hbWU+WTM8L25hbWU+CiAgICAgPGZsYWdzPjEzMTcxNDwvZmxhZ3M+CiAgICAgPHZhbHVlIHR5cGU9IjIiPjI8L3ZhbHVlPgogICAgIDxCYXNpY0VudHJ5PgogICAgICA8bmFtZT5BY3RpdmU8L25hbWU+CiAgICAgIDxmbGFncz4xMzE0NTg8L2ZsYWdzPgogICAgICA8dmFsdWUgdHlwZT0iMSI+MDwvdmFsdWU+CiAgICAgPC9CYXNpY0VudHJ5PgogICAgIDxCYXNpY0VudHJ5PgogICAgICA8bmFtZT5Nb2RlPC9uYW1lPgogICAgICA8ZmxhZ3M+MTMxOTcwPC9mbGFncz4KICAgICAgPHZhbHVlIHR5cGU9IjMiPmhsb2c8L3ZhbHVlPgogICAgIDwvQmFzaWNFbnRyeT4KICAgICA8QmFzaWNFbnRyeT4KICAgICAgPG5hbWU+VHJpZ2dlckxldmVsPC9uYW1lPgogICAgICA8ZmxhZ3M+MTMyOTk0PC9mbGFncz4KICAgICAgPHZhbHVlIHR5cGU9IjciPjA8L3ZhbHVlPgogICAgIDwvQmFzaWNFbnRyeT4KICAgICA8QmFzaWNFbnRyeT4KICAgICAgPG5hbWU+VXNlck5hbWU8L25hbWU+CiAgICAgIDxmbGFncz4xMzE5NzA8L2ZsYWdzPgogICAgICA8dmFsdWUgdHlwZT0iMyI+bUthdGUvQVBDPC92YWx1ZT4KICAgICA8L0Jhc2ljRW50cnk+CiAgICA8L0Jhc2ljRW50cnk+CiAgICA8QmFzaWNFbnRyeT4KICAgICA8bmFtZT5ZNDwvbmFtZT4KICAgICA8ZmxhZ3M+MTMxNzE0PC9mbGFncz4KICAgICA8dmFsdWUgdHlwZT0iMiI+NDwvdmFsdWU+CiAgICAgPEJhc2ljRW50cnk+CiAgICAgIDxuYW1lPkFjdGl2ZTwvbmFtZT4KICAgICAgPGZsYWdzPjEzMTQ1ODwvZmxhZ3M+CiAgICAgIDx2YWx1ZSB0eXBlPSIxIj4wPC92YWx1ZT4KICAgICA8L0Jhc2ljRW50cnk+CiAgICAgPEJhc2ljRW50cnk+CiAgICAgIDxuYW1lPk1vZGU8L25hbWU+CiAgICAgIDxmbGFncz4xMzE5NzA8L2ZsYWdzPgogICAgICA8dmFsdWUgdHlwZT0iMyI+aGxvZzwvdmFsdWU+CiAgICAgPC9CYXNpY0VudHJ5PgogICAgIDxCYXNpY0VudHJ5PgogICAgICA8bmFtZT5UcmlnZ2VyTGV2ZWw8L25hbWU+CiAgICAgIDxmbGFncz4xMzI5OTQ8L2ZsYWdzPgogICAgICA8dmFsdWUgdHlwZT0iNyI+MDwvdmFsdWU+CiAgICAgPC9CYXNpY0VudHJ5PgogICAgIDxCYXNpY0VudHJ5PgogICAgICA8bmFtZT5Vc2VyTmFtZTwvbmFtZT4KICAgICAgPGZsYWdzPjEzMTk3MDwvZmxhZ3M+CiAgICAgIDx2YWx1ZSB0eXBlPSIzIj5QRS1WaW83NzA8L3ZhbHVlPgogICAgIDwvQmFzaWNFbnRyeT4KICAgIDwvQmFzaWNFbnRyeT4KICAgIDxCYXNpY0VudHJ5PgogICAgIDxuYW1lPkIxPC9uYW1lPgogICAgIDxmbGFncz4xMzE3MTQ8L2ZsYWdzPgogICAgIDx2YWx1ZSB0eXBlPSIyIj45PC92YWx1ZT4KICAgICA8QmFzaWNFbnRyeT4KICAgICAgPG5hbWU+QWN0aXZlPC9uYW1lPgogICAgICA8ZmxhZ3M+MTMxNDU4PC9mbGFncz4KICAgICAgPHZhbHVlIHR5cGU9IjEiPjE8L3ZhbHVlPgogICAgIDwvQmFzaWNFbnRyeT4KICAgICA8QmFzaWNFbnRyeT4KICAgICAgPG5hbWU+TW9kZTwvbmFtZT4KICAgICAgPGZsYWdzPjEzMTk3MDwvZmxhZ3M+CiAgICAgIDx2YWx1ZSB0eXBlPSIzIj5obG9nPC92YWx1ZT4KICAgICA8L0Jhc2ljRW50cnk+CiAgICAgPEJhc2ljRW50cnk+CiAgICAgIDxuYW1lPlRyaWdnZXJMZXZlbDwvbmFtZT4KICAgICAgPGZsYWdzPjEzMjk5NDwvZmxhZ3M+CiAgICAgIDx2YWx1ZSB0eXBlPSI3Ij4wPC92YWx1ZT4KICAgICA8L0Jhc2ljRW50cnk+CiAgICAgPEJhc2ljRW50cnk+CiAgICAgIDxuYW1lPlVzZXJOYW1lPC9uYW1lPgogICAgICA8ZmxhZ3M+MTMxOTcwPC9mbGFncz4KICAgICAgPHZhbHVlIHR5cGU9IjMiPkdGUC9GSVRDPC92YWx1ZT4KICAgICA8L0Jhc2ljRW50cnk+CiAgICA8L0Jhc2ljRW50cnk+CiAgICA8QmFzaWNFbnRyeT4KICAgICA8bmFtZT5CMjwvbmFtZT4KICAgICA8ZmxhZ3M+MTMxNzE0PC9mbGFncz4KICAgICA8dmFsdWUgdHlwZT0iMiI+ODwvdmFsdWU+CiAgICAgPEJhc2ljRW50cnk+CiAgICAgIDxuYW1lPkFjdGl2ZTwvbmFtZT4KICAgICAgPGZsYWdzPjEzMTQ1ODwvZmxhZ3M+CiAgICAgIDx2YWx1ZSB0eXBlPSIxIj4wPC92YWx1ZT4KICAgICA8L0Jhc2ljRW50cnk+CiAgICAgPEJhc2ljRW50cnk+CiAgICAgIDxuYW1lPk1vZGU8L25hbWU+CiAgICAgIDxmbGFncz4xMzE5NzA8L2ZsYWdzPgogICAgICA8dmFsdWUgdHlwZT0iMyI+aGxvZzwvdmFsdWU+CiAgICAgPC9CYXNpY0VudHJ5PgogICAgIDxCYXNpY0VudHJ5PgogICAgICA8bmFtZT5UcmlnZ2VyTGV2ZWw8L25hbWU+CiAgICAgIDxmbGFncz4xMzI5OTQ8L2ZsYWdzPgogICAgICA8dmFsdWUgdHlwZT0iNyI+MDwvdmFsdWU+CiAgICAgPC9CYXNpY0VudHJ5PgogICAgIDxCYXNpY0VudHJ5PgogICAgICA8bmFtZT5Vc2VyTmFtZTwvbmFtZT4KICAgICAgPGZsYWdzPjEzMTk3MDwvZmxhZ3M+CiAgICAgIDx2YWx1ZSB0eXBlPSIzIj5QSS9MU1MtbUthdGU8L3ZhbHVlPgogICAgIDwvQmFzaWNFbnRyeT4KICAgIDwvQmFzaWNFbnRyeT4KICAgPC9CYXNpY0VudHJ5PgogICA8QmFzaWNFbnRyeT4KICAgIDxuYW1lPlBhcmFtZXRlcnM8L25hbWU+CiAgICA8ZmxhZ3M+MTMxMjAyPC9mbGFncz4KICAgIDxCYXNpY0VudHJ5PgogICAgIDxuYW1lPkhEUjwvbmFtZT4KICAgICA8ZmxhZ3M+MTMxNzE0PC9mbGFncz4KICAgICA8dmFsdWUgdHlwZT0iMiI+MDwvdmFsdWU+CiAgICAgPEJhc2ljRW50cnk+CiAgICAgIDxuYW1lPlRpbWU8L25hbWU+CiAgICAgIDxmbGFncz4xMzE0NTg8L2ZsYWdzPgogICAgICA8dmFsdWUgdHlwZT0iMSI+MTwvdmFsdWU+CiAgICAgIDxCYXNpY0VudHJ5PgogICAgICAgPG5hbWU+VXNlcmRlZk5hbWU8L25hbWU+CiAgICAgICA8ZmxhZ3M+MTMxOTcwPC9mbGFncz4KICAgICAgIDx2YWx1ZSB0eXBlPSIzIj5UaW1lPC92YWx1ZT4KICAgICAgPC9CYXNpY0VudHJ5PgogICAgIDwvQmFzaWNFbnRyeT4KICAgICA8QmFzaWNFbnRyeT4KICAgICAgPG5hbWU+Q3JFdkNvdW50PC9uYW1lPgogICAgICA8ZmxhZ3M+MTMxNDU4PC9mbGFncz4KICAgICAgPHZhbHVlIHR5cGU9IjEiPjE8L3ZhbHVlPgogICAgICA8QmFzaWNFbnRyeT4KICAgICAgIDxuYW1lPlVzZXJkZWZOYW1lPC9uYW1lPgogICAgICAgPGZsYWdzPjEzMTk3MDwvZmxhZ3M+CiAgICAgICA8dmFsdWUgdHlwZT0iMyI+PC92YWx1ZT4KICAgICAgPC9CYXNpY0VudHJ5PgogICAgIDwvQmFzaWNFbnRyeT4KICAgICA8QmFzaWNFbnRyeT4KICAgICAgPG5hbWU+U25kRXZDb3VudDwvbmFtZT4KICAgICAgPGZsYWdzPjEzMTQ1ODwvZmxhZ3M+CiAgICAgIDx2YWx1ZSB0eXBlPSIxIj4xPC92YWx1ZT4KICAgICAgPEJhc2ljRW50cnk+CiAgICAgICA8bmFtZT5Vc2VyZGVmTmFtZTwvbmFtZT4KICAgICAgIDxmbGFncz4xMzE5NzA8L2ZsYWdzPgogICAgICAgPHZhbHVlIHR5cGU9IjMiPjwvdmFsdWU+CiAgICAgIDwvQmFzaWNFbnRyeT4KICAgICA8L0Jhc2ljRW50cnk+CiAgICAgPEJhc2ljRW50cnk+CiAgICAgIDxuYW1lPkdyb3VwPC9uYW1lPgogICAgICA8ZmxhZ3M+MTMxNDU4PC9mbGFncz4KICAgICAgPHZhbHVlIHR5cGU9IjEiPjA8L3ZhbHVlPgogICAgICA8QmFzaWNFbnRyeT4KICAgICAgIDxuYW1lPlVzZXJkZWZOYW1lPC9uYW1lPgogICAgICAgPGZsYWdzPjEzMTk3MDwvZmxhZ3M+CiAgICAgICA8dmFsdWUgdHlwZT0iMyI+R3JvdXA8L3ZhbHVlPgogICAgICA8L0Jhc2ljRW50cnk+CiAgICAgPC9CYXNpY0VudHJ5PgogICAgIDxCYXNpY0VudHJ5PgogICAgICA8bmFtZT5Wb2x1bWU8L25hbWU+CiAgICAgIDxmbGFncz4xMzE0NTg8L2ZsYWdzPgogICAgICA8dmFsdWUgdHlwZT0iMSI+MTwvdmFsdWU+CiAgICAgIDxCYXNpY0VudHJ5PgogICAgICAgPG5hbWU+VXNlcmRlZk5hbWU8L25hbWU+CiAgICAgICA8ZmxhZ3M+MTMxOTcwPC9mbGFncz4KICAgICAgIDx2YWx1ZSB0eXBlPSIzIj5Wb2x1bWU8L3ZhbHVlPgogICAgICA8L0Jhc2ljRW50cnk+CiAgICAgPC9CYXNpY0VudHJ5PgogICAgPC9CYXNpY0VudHJ5PgogICAgPEJhc2ljRW50cnk+CiAgICAgPG5hbWU+RlNDPC9uYW1lPgogICAgIDxmbGFncz4xMzEyMDI8L2ZsYWdzPgogICAgIDxCYXNpY0VudHJ5PgogICAgICA8bmFtZT5BcmVhPC9uYW1lPgogICAgICA8ZmxhZ3M+MTMxNDU4PC9mbGFncz4KICAgICAgPHZhbHVlIHR5cGU9IjEiPjE8L3ZhbHVlPgogICAgICA8QmFzaWNFbnRyeT4KICAgICAgIDxuYW1lPlVzZXJkZWZOYW1lPC9uYW1lPgogICAgICAgPGZsYWdzPjEzMTk3MDwvZmxhZ3M+CiAgICAgICA8dmFsdWUgdHlwZT0iMyI+PC92YWx1ZT4KICAgICAgPC9CYXNpY0VudHJ5PgogICAgIDwvQmFzaWNFbnRyeT4KICAgICA8QmFzaWNFbnRyeT4KICAgICAgPG5hbWU+SGVpZ2h0PC9uYW1lPgogICAgICA8ZmxhZ3M+MTMxNDU4PC9mbGFncz4KICAgICAgPHZhbHVlIHR5cGU9IjEiPjE8L3ZhbHVlPgogICAgICA8QmFzaWNFbnRyeT4KICAgICAgIDxuYW1lPlVzZXJkZWZOYW1lPC9uYW1lPgogICAgICAgPGZsYWdzPjEzMTk3MDwvZmxhZ3M+CiAgICAgICA8dmFsdWUgdHlwZT0iMyI+PC92YWx1ZT4KICAgICAgPC9CYXNpY0VudHJ5PgogICAgIDwvQmFzaWNFbnRyeT4KICAgICA8QmFzaWNFbnRyeT4KICAgICAgPG5hbWU+V2lkdGg8L25hbWU+CiAgICAgIDxmbGFncz4xMzE0NTg8L2ZsYWdzPgogICAgICA8dmFsdWUgdHlwZT0iMSI+MTwvdmFsdWU+CiAgICAgIDxCYXNpY0VudHJ5PgogICAgICAgPG5hbWU+VXNlcmRlZk5hbWU8L25hbWU+CiAgICAgICA8ZmxhZ3M+MTMxOTcwPC9mbGFncz4KICAgICAgIDx2YWx1ZSB0eXBlPSIzIj48L3ZhbHVlPgogICAgICA8L0Jhc2ljRW50cnk+CiAgICAgPC9CYXNpY0VudHJ5PgogICAgPC9CYXNpY0VudHJ5PgogICAgPEJhc2ljRW50cnk+CiAgICAgPG5hbWU+U1NDPC9uYW1lPgogICAgIDxmbGFncz4xMzEyMDI8L2ZsYWdzPgogICAgIDxCYXNpY0VudHJ5PgogICAgICA8bmFtZT5BcmVhPC9uYW1lPgogICAgICA8ZmxhZ3M+MTMxNDU4PC9mbGFncz4KICAgICAgPHZhbHVlIHR5cGU9IjEiPjE8L3ZhbHVlPgogICAgICA8QmFzaWNFbnRyeT4KICAgICAgIDxuYW1lPlVzZXJkZWZOYW1lPC9uYW1lPgogICAgICAgPGZsYWdzPjEzMTk3MDwvZmxhZ3M+CiAgICAgICA8dmFsdWUgdHlwZT0iMyI+PC92YWx1ZT4KICAgICAgPC9CYXNpY0VudHJ5PgogICAgIDwvQmFzaWNFbnRyeT4KICAgICA8QmFzaWNFbnRyeT4KICAgICAgPG5hbWU+SGVpZ2h0PC9uYW1lPgogICAgICA8ZmxhZ3M+MTMxNDU4PC9mbGFncz4KICAgICAgPHZhbHVlIHR5cGU9IjEiPjE8L3ZhbHVlPgogICAgICA8QmFzaWNFbnRyeT4KICAgICAgIDxuYW1lPlVzZXJkZWZOYW1lPC9uYW1lPgogICAgICAgPGZsYWdzPjEzMTk3MDwvZmxhZ3M+CiAgICAgICA8dmFsdWUgdHlwZT0iMyI+PC92YWx1ZT4KICAgICAgPC9CYXNpY0VudHJ5PgogICAgIDwvQmFzaWNFbnRyeT4KICAgICA8QmFzaWNFbnRyeT4KICAgICAgPG5hbWU+V2lkdGg8L25hbWU+CiAgICAgIDxmbGFncz4xMzE0NTg8L2ZsYWdzPgogICAgICA8dmFsdWUgdHlwZT0iMSI+MTwvdmFsdWU+CiAgICAgIDxCYXNpY0VudHJ5PgogICAgICAgPG5hbWU+VXNlcmRlZk5hbWU8L25hbWU+CiAgICAgICA8ZmxhZ3M+MTMxOTcwPC9mbGFncz4KICAgICAgIDx2YWx1ZSB0eXBlPSIzIj48L3ZhbHVlPgogICAgICA8L0Jhc2ljRW50cnk+CiAgICAgPC9CYXNpY0VudHJ5PgogICAgPC9CYXNpY0VudHJ5PgogICAgPEJhc2ljRW50cnk+CiAgICAgPG5hbWU+VjE8L25hbWU+CiAgICAgPGZsYWdzPjEzMTIwMjwvZmxhZ3M+CiAgICAgPEJhc2ljRW50cnk+CiAgICAgIDxuYW1lPkFyZWE8L25hbWU+CiAgICAgIDxmbGFncz4xMzE0NTg8L2ZsYWdzPgogICAgICA8dmFsdWUgdHlwZT0iMSI+MTwvdmFsdWU+CiAgICAgIDxCYXNpY0VudHJ5PgogICAgICAgPG5hbWU+VXNlcmRlZk5hbWU8L25hbWU+CiAgICAgICA8ZmxhZ3M+MTMxOTcwPC9mbGFncz4KICAgICAgIDx2YWx1ZSB0eXBlPSIzIj48L3ZhbHVlPgogICAgICA8L0Jhc2ljRW50cnk+CiAgICAgPC9CYXNpY0VudHJ5PgogICAgIDxCYXNpY0VudHJ5PgogICAgICA8bmFtZT5IZWlnaHQ8L25hbWU+CiAgICAgIDxmbGFncz4xMzE0NTg8L2ZsYWdzPgogICAgICA8dmFsdWUgdHlwZT0iMSI+MTwvdmFsdWU+CiAgICAgIDxCYXNpY0VudHJ5PgogICAgICAgPG5hbWU+VXNlcmRlZk5hbWU8L25hbWU+CiAgICAgICA8ZmxhZ3M+MTMxOTcwPC9mbGFncz4KICAgICAgIDx2YWx1ZSB0eXBlPSIzIj48L3ZhbHVlPgogICAgICA8L0Jhc2ljRW50cnk+CiAgICAgPC9CYXNpY0VudHJ5PgogICAgIDxCYXNpY0VudHJ5PgogICAgICA8bmFtZT5XaWR0aDwvbmFtZT4KICAgICAgPGZsYWdzPjEzMTQ1ODwvZmxhZ3M+CiAgICAgIDx2YWx1ZSB0eXBlPSIxIj4xPC92YWx1ZT4KICAgICAgPEJhc2ljRW50cnk+CiAgICAgICA8bmFtZT5Vc2VyZGVmTmFtZTwvbmFtZT4KICAgICAgIDxmbGFncz4xMzE5NzA8L2ZsYWdzPgogICAgICAgPHZhbHVlIHR5cGU9IjMiPjwvdmFsdWU+CiAgICAgIDwvQmFzaWNFbnRyeT4KICAgICA8L0Jhc2ljRW50cnk+CiAgICA8L0Jhc2ljRW50cnk+CiAgICA8QmFzaWNFbnRyeT4KICAgICA8bmFtZT5WMjwvbmFtZT4KICAgICA8ZmxhZ3M+MTMxMjAyPC9mbGFncz4KICAgICA8QmFzaWNFbnRyeT4KICAgICAgPG5hbWU+QXJlYTwvbmFtZT4KICAgICAgPGZsYWdzPjEzMTQ1ODwvZmxhZ3M+CiAgICAgIDx2YWx1ZSB0eXBlPSIxIj4xPC92YWx1ZT4KICAgICAgPEJhc2ljRW50cnk+CiAgICAgICA8bmFtZT5Vc2VyZGVmTmFtZTwvbmFtZT4KICAgICAgIDxmbGFncz4xMzE5NzA8L2ZsYWdzPgogICAgICAgPHZhbHVlIHR5cGU9IjMiPjwvdmFsdWU+CiAgICAgIDwvQmFzaWNFbnRyeT4KICAgICA8L0Jhc2ljRW50cnk+CiAgICAgPEJhc2ljRW50cnk+CiAgICAgIDxuYW1lPkhlaWdodDwvbmFtZT4KICAgICAgPGZsYWdzPjEzMTQ1ODwvZmxhZ3M+CiAgICAgIDx2YWx1ZSB0eXBlPSIxIj4xPC92YWx1ZT4KICAgICAgPEJhc2ljRW50cnk+CiAgICAgICA8bmFtZT5Vc2VyZGVmTmFtZTwvbmFtZT4KICAgICAgIDxmbGFncz4xMzE5NzA8L2ZsYWdzPgogICAgICAgPHZhbHVlIHR5cGU9IjMiPjwvdmFsdWU+CiAgICAgIDwvQmFzaWNFbnRyeT4KICAgICA8L0Jhc2ljRW50cnk+CiAgICAgPEJhc2ljRW50cnk+CiAgICAgIDxuYW1lPldpZHRoPC9uYW1lPgogICAgICA8ZmxhZ3M+MTMxNDU4PC9mbGFncz4KICAgICAgPHZhbHVlIHR5cGU9IjEiPjE8L3ZhbHVlPgogICAgICA8QmFzaWNFbnRyeT4KICAgICAgIDxuYW1lPlVzZXJkZWZOYW1lPC9uYW1lPgogICAgICAgPGZsYWdzPjEzMTk3MDwvZmxhZ3M+CiAgICAgICA8dmFsdWUgdHlwZT0iMyI+PC92YWx1ZT4KICAgICAgPC9CYXNpY0VudHJ5PgogICAgIDwvQmFzaWNFbnRyeT4KICAgIDwvQmFzaWNFbnRyeT4KICAgIDxCYXNpY0VudHJ5PgogICAgIDxuYW1lPlkxPC9uYW1lPgogICAgIDxmbGFncz4xMzEyMDI8L2ZsYWdzPgogICAgIDxCYXNpY0VudHJ5PgogICAgICA8bmFtZT5BcmVhPC9uYW1lPgogICAgICA8ZmxhZ3M+MTMxNDU4PC9mbGFncz4KICAgICAgPHZhbHVlIHR5cGU9IjEiPjE8L3ZhbHVlPgogICAgICA8QmFzaWNFbnRyeT4KICAgICAgIDxuYW1lPlVzZXJkZWZOYW1lPC9uYW1lPgogICAgICAgPGZsYWdzPjEzMTk3MDwvZmxhZ3M+CiAgICAgICA8dmFsdWUgdHlwZT0iMyI+PC92YWx1ZT4KICAgICAgPC9CYXNpY0VudHJ5PgogICAgIDwvQmFzaWNFbnRyeT4KICAgICA8QmFzaWNFbnRyeT4KICAgICAgPG5hbWU+SGVpZ2h0PC9uYW1lPgogICAgICA8ZmxhZ3M+MTMxNDU4PC9mbGFncz4KICAgICAgPHZhbHVlIHR5cGU9IjEiPjE8L3ZhbHVlPgogICAgICA8QmFzaWNFbnRyeT4KICAgICAgIDxuYW1lPlVzZXJkZWZOYW1lPC9uYW1lPgogICAgICAgPGZsYWdzPjEzMTk3MDwvZmxhZ3M+CiAgICAgICA8dmFsdWUgdHlwZT0iMyI+PC92YWx1ZT4KICAgICAgPC9CYXNpY0VudHJ5PgogICAgIDwvQmFzaWNFbnRyeT4KICAgICA8QmFzaWNFbnRyeT4KICAgICAgPG5hbWU+V2lkdGg8L25hbWU+CiAgICAgIDxmbGFncz4xMzE0NTg8L2ZsYWdzPgogICAgICA8dmFsdWUgdHlwZT0iMSI+MTwvdmFsdWU+CiAgICAgIDxCYXNpY0VudHJ5PgogICAgICAgPG5hbWU+VXNlcmRlZk5hbWU8L25hbWU+CiAgICAgICA8ZmxhZ3M+MTMxOTcwPC9mbGFncz4KICAgICAgIDx2YWx1ZSB0eXBlPSIzIj48L3ZhbHVlPgogICAgICA8L0Jhc2ljRW50cnk+CiAgICAgPC9CYXNpY0VudHJ5PgogICAgPC9CYXNpY0VudHJ5PgogICAgPEJhc2ljRW50cnk+CiAgICAgPG5hbWU+WTI8L25hbWU+CiAgICAgPGZsYWdzPjEzMTIwMjwvZmxhZ3M+CiAgICAgPEJhc2ljRW50cnk+CiAgICAgIDxuYW1lPkFyZWE8L25hbWU+CiAgICAgIDxmbGFncz4xMzE0NTg8L2ZsYWdzPgogICAgICA8dmFsdWUgdHlwZT0iMSI+MTwvdmFsdWU+CiAgICAgIDxCYXNpY0VudHJ5PgogICAgICAgPG5hbWU+VXNlcmRlZk5hbWU8L25hbWU+CiAgICAgICA8ZmxhZ3M+MTMxOTcwPC9mbGFncz4KICAgICAgIDx2YWx1ZSB0eXBlPSIzIj48L3ZhbHVlPgogICAgICA8L0Jhc2ljRW50cnk+CiAgICAgPC9CYXNpY0VudHJ5PgogICAgIDxCYXNpY0VudHJ5PgogICAgICA8bmFtZT5IZWlnaHQ8L25hbWU+CiAgICAgIDxmbGFncz4xMzE0NTg8L2ZsYWdzPgogICAgICA8dmFsdWUgdHlwZT0iMSI+MTwvdmFsdWU+CiAgICAgIDxCYXNpY0VudHJ5PgogICAgICAgPG5hbWU+VXNlcmRlZk5hbWU8L25hbWU+CiAgICAgICA8ZmxhZ3M+MTMxOTcwPC9mbGFncz4KICAgICAgIDx2YWx1ZSB0eXBlPSIzIj48L3ZhbHVlPgogICAgICA8L0Jhc2ljRW50cnk+CiAgICAgPC9CYXNpY0VudHJ5PgogICAgIDxCYXNpY0VudHJ5PgogICAgICA8bmFtZT5XaWR0aDwvbmFtZT4KICAgICAgPGZsYWdzPjEzMTQ1ODwvZmxhZ3M+CiAgICAgIDx2YWx1ZSB0eXBlPSIxIj4xPC92YWx1ZT4KICAgICAgPEJhc2ljRW50cnk+CiAgICAgICA8bmFtZT5Vc2VyZGVmTmFtZTwvbmFtZT4KICAgICAgIDxmbGFncz4xMzE5NzA8L2ZsYWdzPgogICAgICAgPHZhbHVlIHR5cGU9IjMiPjwvdmFsdWU+CiAgICAgIDwvQmFzaWNFbnRyeT4KICAgICA8L0Jhc2ljRW50cnk+CiAgICA8L0Jhc2ljRW50cnk+CiAgICA8QmFzaWNFbnRyeT4KICAgICA8bmFtZT5ZMzwvbmFtZT4KICAgICA8ZmxhZ3M+MTMxMjAyPC9mbGFncz4KICAgICA8QmFzaWNFbnRyeT4KICAgICAgPG5hbWU+QXJlYTwvbmFtZT4KICAgICAgPGZsYWdzPjEzMTQ1ODwvZmxhZ3M+CiAgICAgIDx2YWx1ZSB0eXBlPSIxIj4xPC92YWx1ZT4KICAgICAgPEJhc2ljRW50cnk+CiAgICAgICA8bmFtZT5Vc2VyZGVmTmFtZTwvbmFtZT4KICAgICAgIDxmbGFncz4xMzE5NzA8L2ZsYWdzPgogICAgICAgPHZhbHVlIHR5cGU9IjMiPjwvdmFsdWU+CiAgICAgIDwvQmFzaWNFbnRyeT4KICAgICA8L0Jhc2ljRW50cnk+CiAgICAgPEJhc2ljRW50cnk+CiAgICAgIDxuYW1lPkhlaWdodDwvbmFtZT4KICAgICAgPGZsYWdzPjEzMTQ1ODwvZmxhZ3M+CiAgICAgIDx2YWx1ZSB0eXBlPSIxIj4xPC92YWx1ZT4KICAgICAgPEJhc2ljRW50cnk+CiAgICAgICA8bmFtZT5Vc2VyZGVmTmFtZTwvbmFtZT4KICAgICAgIDxmbGFncz4xMzE5NzA8L2ZsYWdzPgogICAgICAgPHZhbHVlIHR5cGU9IjMiPjwvdmFsdWU+CiAgICAgIDwvQmFzaWNFbnRyeT4KICAgICA8L0Jhc2ljRW50cnk+CiAgICAgPEJhc2ljRW50cnk+CiAgICAgIDxuYW1lPldpZHRoPC9uYW1lPgogICAgICA8ZmxhZ3M+MTMxNDU4PC9mbGFncz4KICAgICAgPHZhbHVlIHR5cGU9IjEiPjE8L3ZhbHVlPgogICAgICA8QmFzaWNFbnRyeT4KICAgICAgIDxuYW1lPlVzZXJkZWZOYW1lPC9uYW1lPgogICAgICAgPGZsYWdzPjEzMTk3MDwvZmxhZ3M+CiAgICAgICA8dmFsdWUgdHlwZT0iMyI+PC92YWx1ZT4KICAgICAgPC9CYXNpY0VudHJ5PgogICAgIDwvQmFzaWNFbnRyeT4KICAgIDwvQmFzaWNFbnRyeT4KICAgIDxCYXNpY0VudHJ5PgogICAgIDxuYW1lPlk0PC9uYW1lPgogICAgIDxmbGFncz4xMzEyMDI8L2ZsYWdzPgogICAgIDxCYXNpY0VudHJ5PgogICAgICA8bmFtZT5BcmVhPC9uYW1lPgogICAgICA8ZmxhZ3M+MTMxNDU4PC9mbGFncz4KICAgICAgPHZhbHVlIHR5cGU9IjEiPjE8L3ZhbHVlPgogICAgICA8QmFzaWNFbnRyeT4KICAgICAgIDxuYW1lPlVzZXJkZWZOYW1lPC9uYW1lPgogICAgICAgPGZsYWdzPjEzMTk3MDwvZmxhZ3M+CiAgICAgICA8dmFsdWUgdHlwZT0iMyI+PC92YWx1ZT4KICAgICAgPC9CYXNpY0VudHJ5PgogICAgIDwvQmFzaWNFbnRyeT4KICAgICA8QmFzaWNFbnRyeT4KICAgICAgPG5hbWU+SGVpZ2h0PC9uYW1lPgogICAgICA8ZmxhZ3M+MTMxNDU4PC9mbGFncz4KICAgICAgPHZhbHVlIHR5cGU9IjEiPjE8L3ZhbHVlPgogICAgICA8QmFzaWNFbnRyeT4KICAgICAgIDxuYW1lPlVzZXJkZWZOYW1lPC9uYW1lPgogICAgICAgPGZsYWdzPjEzMTk3MDwvZmxhZ3M+CiAgICAgICA8dmFsdWUgdHlwZT0iMyI+PC92YWx1ZT4KICAgICAgPC9CYXNpY0VudHJ5PgogICAgIDwvQmFzaWNFbnRyeT4KICAgICA8QmFzaWNFbnRyeT4KICAgICAgPG5hbWU+V2lkdGg8L25hbWU+CiAgICAgIDxmbGFncz4xMzE0NTg8L2ZsYWdzPgogICAgICA8dmFsdWUgdHlwZT0iMSI+MTwvdmFsdWU+CiAgICAgIDxCYXNpY0VudHJ5PgogICAgICAgPG5hbWU+VXNlcmRlZk5hbWU8L25hbWU+CiAgICAgICA8ZmxhZ3M+MTMxOTcwPC9mbGFncz4KICAgICAgIDx2YWx1ZSB0eXBlPSIzIj48L3ZhbHVlPgogICAgICA8L0Jhc2ljRW50cnk+CiAgICAgPC9CYXNpY0VudHJ5PgogICAgPC9CYXNpY0VudHJ5PgogICAgPEJhc2ljRW50cnk+CiAgICAgPG5hbWU+QjE8L25hbWU+CiAgICAgPGZsYWdzPjEzMTIwMjwvZmxhZ3M+CiAgICAgPEJhc2ljRW50cnk+CiAgICAgIDxuYW1lPkFyZWE8L25hbWU+CiAgICAgIDxmbGFncz4xMzE0NTg8L2ZsYWdzPgogICAgICA8dmFsdWUgdHlwZT0iMSI+MTwvdmFsdWU+CiAgICAgIDxCYXNpY0VudHJ5PgogICAgICAgPG5hbWU+VXNlcmRlZk5hbWU8L25hbWU+CiAgICAgICA8ZmxhZ3M+MTMxOTcwPC9mbGFncz4KICAgICAgIDx2YWx1ZSB0eXBlPSIzIj48L3ZhbHVlPgogICAgICA8L0Jhc2ljRW50cnk+CiAgICAgPC9CYXNpY0VudHJ5PgogICAgIDxCYXNpY0VudHJ5PgogICAgICA8bmFtZT5IZWlnaHQ8L25hbWU+CiAgICAgIDxmbGFncz4xMzE0NTg8L2ZsYWdzPgogICAgICA8dmFsdWUgdHlwZT0iMSI+MTwvdmFsdWU+CiAgICAgIDxCYXNpY0VudHJ5PgogICAgICAgPG5hbWU+VXNlcmRlZk5hbWU8L25hbWU+CiAgICAgICA8ZmxhZ3M+MTMxOTcwPC9mbGFncz4KICAgICAgIDx2YWx1ZSB0eXBlPSIzIj48L3ZhbHVlPgogICAgICA8L0Jhc2ljRW50cnk+CiAgICAgPC9CYXNpY0VudHJ5PgogICAgIDxCYXNpY0VudHJ5PgogICAgICA8bmFtZT5XaWR0aDwvbmFtZT4KICAgICAgPGZsYWdzPjEzMTQ1ODwvZmxhZ3M+CiAgICAgIDx2YWx1ZSB0eXBlPSIxIj4xPC92YWx1ZT4KICAgICAgPEJhc2ljRW50cnk+CiAgICAgICA8bmFtZT5Vc2VyZGVmTmFtZTwvbmFtZT4KICAgICAgIDxmbGFncz4xMzE5NzA8L2ZsYWdzPgogICAgICAgPHZhbHVlIHR5cGU9IjMiPjwvdmFsdWU+CiAgICAgIDwvQmFzaWNFbnRyeT4KICAgICA8L0Jhc2ljRW50cnk+CiAgICA8L0Jhc2ljRW50cnk+CiAgICA8QmFzaWNFbnRyeT4KICAgICA8bmFtZT5CMjwvbmFtZT4KICAgICA8ZmxhZ3M+MTMxMjAyPC9mbGFncz4KICAgICA8QmFzaWNFbnRyeT4KICAgICAgPG5hbWU+QXJlYTwvbmFtZT4KICAgICAgPGZsYWdzPjEzMTQ1ODwvZmxhZ3M+CiAgICAgIDx2YWx1ZSB0eXBlPSIxIj4xPC92YWx1ZT4KICAgICAgPEJhc2ljRW50cnk+CiAgICAgICA8bmFtZT5Vc2VyZGVmTmFtZTwvbmFtZT4KICAgICAgIDxmbGFncz4xMzE5NzA8L2ZsYWdzPgogICAgICAgPHZhbHVlIHR5cGU9IjMiPjwvdmFsdWU+CiAgICAgIDwvQmFzaWNFbnRyeT4KICAgICA8L0Jhc2ljRW50cnk+CiAgICAgPEJhc2ljRW50cnk+CiAgICAgIDxuYW1lPkhlaWdodDwvbmFtZT4KICAgICAgPGZsYWdzPjEzMTQ1ODwvZmxhZ3M+CiAgICAgIDx2YWx1ZSB0eXBlPSIxIj4xPC92YWx1ZT4KICAgICAgPEJhc2ljRW50cnk+CiAgICAgICA8bmFtZT5Vc2VyZGVmTmFtZTwvbmFtZT4KICAgICAgIDxmbGFncz4xMzE5NzA8L2ZsYWdzPgogICAgICAgPHZhbHVlIHR5cGU9IjMiPjwvdmFsdWU+CiAgICAgIDwvQmFzaWNFbnRyeT4KICAgICA8L0Jhc2ljRW50cnk+CiAgICAgPEJhc2ljRW50cnk+CiAgICAgIDxuYW1lPldpZHRoPC9uYW1lPgogICAgICA8ZmxhZ3M+MTMxNDU4PC9mbGFncz4KICAgICAgPHZhbHVlIHR5cGU9IjEiPjE8L3ZhbHVlPgogICAgICA8QmFzaWNFbnRyeT4KICAgICAgIDxuYW1lPlVzZXJkZWZOYW1lPC9uYW1lPgogICAgICAgPGZsYWdzPjEzMTk3MDwvZmxhZ3M+CiAgICAgICA8dmFsdWUgdHlwZT0iMyI+PC92YWx1ZT4KICAgICAgPC9CYXNpY0VudHJ5PgogICAgIDwvQmFzaWNFbnRyeT4KICAgIDwvQmFzaWNFbnRyeT4KICAgPC9CYXNpY0VudHJ5PgogICA8QmFzaWNFbnRyeT4KICAgIDxuYW1lPkxhc2VyczwvbmFtZT4KICAgIDxmbGFncz4xMzEyMDI8L2ZsYWdzPgogICAgPEJhc2ljRW50cnk+CiAgICAgPG5hbWU+WWVsbG93PC9uYW1lPgogICAgIDxmbGFncz4xMzE0NTg8L2ZsYWdzPgogICAgIDx2YWx1ZSB0eXBlPSIxIj4xPC92YWx1ZT4KICAgIDwvQmFzaWNFbnRyeT4KICAgIDxCYXNpY0VudHJ5PgogICAgIDxuYW1lPlV2PC9uYW1lPgogICAgIDxmbGFncz4xMzE0NTg8L2ZsYWdzPgogICAgIDx2YWx1ZSB0eXBlPSIxIj4xPC92YWx1ZT4KICAgIDwvQmFzaWNFbnRyeT4KICAgIDxCYXNpY0VudHJ5PgogICAgIDxuYW1lPkJsdWU8L25hbWU+CiAgICAgPGZsYWdzPjEzMTQ1ODwvZmxhZ3M+CiAgICAgPHZhbHVlIHR5cGU9IjEiPjE8L3ZhbHVlPgogICAgPC9CYXNpY0VudHJ5PgogICA8L0Jhc2ljRW50cnk+CiAgIDxCYXNpY0VudHJ5PgogICAgPG5hbWU+R2FpbjwvbmFtZT4KICAgIDxmbGFncz4xMzEyMDI8L2ZsYWdzPgogICAgPEJhc2ljRW50cnk+CiAgICAgPG5hbWU+TWluPC9uYW1lPgogICAgIDxmbGFncz4xMzE3MTQ8L2ZsYWdzPgogICAgIDx2YWx1ZSB0eXBlPSIyIj4xMDA8L3ZhbHVlPgogICAgPC9CYXNpY0VudHJ5PgogICAgPEJhc2ljRW50cnk+CiAgICAgPG5hbWU+TWF4PC9uYW1lPgogICAgIDxmbGFncz4xMzE3MTQ8L2ZsYWdzPgogICAgIDx2YWx1ZSB0eXBlPSIyIj45OTk8L3ZhbHVlPgogICAgPC9CYXNpY0VudHJ5PgogICAgPEJhc2ljRW50cnk+CiAgICAgPG5hbWU+UHJlY2lzaW9uPC9uYW1lPgogICAgIDxmbGFncz4xMzE3MTQ8L2ZsYWdzPgogICAgIDx2YWx1ZSB0eXBlPSIyIj4yPC92YWx1ZT4KICAgIDwvQmFzaWNFbnRyeT4KICAgPC9CYXNpY0VudHJ5PgogICA8QmFzaWNFbnRyeT4KICAgIDxuYW1lPlRyaWdnZXI8L25hbWU+CiAgICA8ZmxhZ3M+MTMxOTcwPC9mbGFncz4KICAgIDx2YWx1ZSB0eXBlPSIzIj5GU0M8L3ZhbHVlPgogICA8L0Jhc2ljRW50cnk+CiAgIDxCYXNpY0VudHJ5PgogICAgPG5hbWU+QXJlYVRyaWdnZXI8L25hbWU+CiAgICA8ZmxhZ3M+MTMxNDU4PC9mbGFncz4KICAgIDx2YWx1ZSB0eXBlPSIxIj4wPC92YWx1ZT4KICAgPC9CYXNpY0VudHJ5PgogICA8QmFzaWNFbnRyeT4KICAgIDxuYW1lPlNlY29uZGFyeVRyaWdnZXI8L25hbWU+CiAgICA8ZmxhZ3M+MTMxNDU4PC9mbGFncz4KICAgIDx2YWx1ZSB0eXBlPSIxIj4xPC92YWx1ZT4KICAgIDxCYXNpY0VudHJ5PgogICAgIDxuYW1lPkNoYW5uZWw8L25hbWU+CiAgICAgPGZsYWdzPjEzMTk3MDwvZmxhZ3M+CiAgICAgPHZhbHVlIHR5cGU9IjMiPkZTQzwvdmFsdWU+CiAgICA8L0Jhc2ljRW50cnk+CiAgICA8QmFzaWNFbnRyeT4KICAgICA8bmFtZT5WYWx1ZTwvbmFtZT4KICAgICA8ZmxhZ3M+MTMxNzE0PC9mbGFncz4KICAgICA8dmFsdWUgdHlwZT0iMiI+MTI1ODI8L3ZhbHVlPgogICAgPC9CYXNpY0VudHJ5PgogICA8L0Jhc2ljRW50cnk+CiAgIDxCYXNpY0VudHJ5PgogICAgPG5hbWU+QkxDPC9uYW1lPgogICAgPGZsYWdzPjEzMTQ1ODwvZmxhZ3M+CiAgICA8dmFsdWUgdHlwZT0iMSI+MTwvdmFsdWU+CiAgIDwvQmFzaWNFbnRyeT4KICAgPEJhc2ljRW50cnk+CiAgICA8bmFtZT5TY29wZU1vZGU8L25hbWU+CiAgICA8ZmxhZ3M+MTMxNzE0PC9mbGFncz4KICAgIDx2YWx1ZSB0eXBlPSIyIj4wPC92YWx1ZT4KICAgIDxCYXNpY0VudHJ5PgogICAgIDxuYW1lPkxlbmd0aDwvbmFtZT4KICAgICA8ZmxhZ3M+MTMxNzE0PC9mbGFncz4KICAgICA8dmFsdWUgdHlwZT0iMiI+NjQ8L3ZhbHVlPgogICAgPC9CYXNpY0VudHJ5PgogICAgPEJhc2ljRW50cnk+CiAgICAgPG5hbWU+U2FtcGxlVHlwZUlkMTwvbmFtZT4KICAgICA8ZmxhZ3M+MTMxNzE0PC9mbGFncz4KICAgICA8dmFsdWUgdHlwZT0iMiI+MDwvdmFsdWU+CiAgICA8L0Jhc2ljRW50cnk+CiAgICA8QmFzaWNFbnRyeT4KICAgICA8bmFtZT5TYW1wbGVUeXBlSWQyPC9uYW1lPgogICAgIDxmbGFncz4xMzE3MTQ8L2ZsYWdzPgogICAgIDx2YWx1ZSB0eXBlPSIyIj4yPC92YWx1ZT4KICAgIDwvQmFzaWNFbnRyeT4KICAgPC9CYXNpY0VudHJ5PgogICA8QmFzaWNFbnRyeT4KICAgIDxuYW1lPkZwZ2FDdHJsU2V0PC9uYW1lPgogICAgPGZsYWdzPjEzMTcxNDwvZmxhZ3M+CiAgICA8dmFsdWUgdHlwZT0iMiI+MTwvdmFsdWU+CiAgIDwvQmFzaWNFbnRyeT4KICAgPEJhc2ljRW50cnk+CiAgICA8bmFtZT5Db25maWd1cmF0aW9uPC9uYW1lPgogICAgPGZsYWdzPjEzMTk3MDwvZmxhZ3M+CiAgICA8dmFsdWUgdHlwZT0iMyI+VnliPC92YWx1ZT4KICAgPC9CYXNpY0VudHJ5PgogIDwvQmFzaWNFbnRyeT4KICA8QmFzaWNFbnRyeT4KICAgPG5hbWU+Q29tcGVuc2F0aW9uPC9uYW1lPgogICA8ZmxhZ3M+MTMxMjAyPC9mbGFncz4KICAgPEJhc2ljRW50cnk+CiAgICA8bmFtZT5NYXRyaXg8L25hbWU+CiAgICA8ZmxhZ3M+MTMxOTcwPC9mbGFncz4KICAgIDx2YWx1ZSB0eXBlPSIzIj4xCjAKMAowCjAKMAowCjAKMAoxCjAKMAowCjAKMAowCjAKMAoxCjAKMAowCjAKMAowCjAKMAoxCjAKMAowCjAKMAowCjAKMAoxCjAKMAowCjAKMAowCjAKMAoxCjAKMAowCjAKMAowCjAKMAoxCjAKMAowCjAKMAowCjAKMAoxPC92YWx1ZT4KICAgPC9CYXNpY0VudHJ5PgogICA8QmFzaWNFbnRyeT4KICAgIDxuYW1lPkFjdGl2ZTwvbmFtZT4KICAgIDxmbGFncz4xMzE3MTQ8L2ZsYWdzPgogICAgPHZhbHVlIHR5cGU9IjIiPjA8L3ZhbHVlPgogICA8L0Jhc2ljRW50cnk+CiAgPC9CYXNpY0VudHJ5PgogPC9CYXNpY0VudHJ5PgogPEJhc2ljRW50cnk+CiAgPG5hbWU+VmFsaWRpdHlLZXk8L25hbWU+CiAgPGZsYWdzPjEzMjczODwvZmxhZ3M+CiAgPHZhbHVlIHR5cGU9IjYiIHNpemU9IjExMCI+ClpnQTJBR01BTUFCaEFHSUFNd0F6QURBQVl3QTJBR1VBT0FBMUFHRUFNZ0JmQURBQU1BQXdBREFBWHdBeUFDNEEKT0FBdUFERUFOZ0F4QURnQUxnQXhBRFlBTXdBNEFEQUFYd0JOQUdFQVl3QnpBRkVBZFFCaEFHNEFkQUJmQURJQQpNQUF4QURZQU1RQXhBREVBTUFBPTwvdmFsdWU+CiA8L0Jhc2ljRW50cnk+CiA8QmFzaWNFbnRyeT4KICA8bmFtZT5Db25maWdWZXJzaW9uPC9uYW1lPgogIDxmbGFncz4xMzE5NzA8L2ZsYWdzPgogIDx2YWx1ZSB0eXBlPSIzIj4wLjQuMjU8L3ZhbHVlPgogPC9CYXNpY0VudHJ5PgogPEJhc2ljRW50cnk+CiAgPG5hbWU+RmlsZVR5cGU8L25hbWU+CiAgPGZsYWdzPjEzMTk3MDwvZmxhZ3M+CiAgPHZhbHVlIHR5cGU9IjMiPkRldmljZTwvdmFsdWU+CiA8L0Jhc2ljRW50cnk+CiA8QmFzaWNFbnRyeT4KICA8bmFtZT5DaGVja3N1bTwvbmFtZT4KICA8ZmxhZ3M+MTMxODQyPC9mbGFncz4KICA8dmFsdWUgdHlwZT0iMyI+Nzc4N2ViYzlhYTAwNzI3MzY3ZTZhYzZkZGFmZGU4Mjg8L3ZhbHVlPgogPC9CYXNpY0VudHJ5Pgo8L0Jhc2ljRW50cnk+Cg==/@MB_ANALYSIS/PEJhc2ljRW50cnk+CiA8bmFtZT5Tb2Z0d2FyZTwvbmFtZT4KIDxmbGFncz42NTY2NjwvZmxhZ3M+CiA8QmFzaWNFbnRyeT4KICA8bmFtZT5WYWxpZGl0eUtleTwvbmFtZT4KICA8ZmxhZ3M+NjcyMDI8L2ZsYWdzPgogIDx2YWx1ZSB0eXBlPSI2IiBzaXplPSIxMTAiPgpaZ0EyQUdNQU1BQmhBR0lBTXdBekFEQUFZd0EyQUdVQU9BQTFBR0VBTWdCZkFEQUFNQUF3QURBQVh3QXlBQzRBCk9BQXVBREVBTmdBeEFEZ0FMZ0F4QURZQU13QTRBREFBWHdCTkFHRUFZd0J6QUZFQWRRQmhBRzRBZEFCZkFESUEKTUFBeEFEWUFNUUF4QURFQU1BQT08L3ZhbHVlPgogPC9CYXNpY0VudHJ5PgogPEJhc2ljRW50cnk+CiAgPG5hbWU+Q29uZmlnVmVyc2lvbjwvbmFtZT4KICA8ZmxhZ3M+NjY0MzQ8L2ZsYWdzPgogIDx2YWx1ZSB0eXBlPSIzIj4wLjQuMjU8L3ZhbHVlPgogPC9CYXNpY0VudHJ5PgogPEJhc2ljRW50cnk+CiAgPG5hbWU+QW5hbHlzaXM8L25hbWU+CiAgPGZsYWdzPjY1NjY2PC9mbGFncz4KICA8QmFzaWNFbnRyeT4KICAgPG5hbWU+VmFyczwvbmFtZT4KICAgPGZsYWdzPjY1NjY2PC9mbGFncz4KICAgPEJhc2ljRW50cnk+CiAgICA8bmFtZT4xPC9uYW1lPgogICAgPGZsYWdzPjY1NjY2PC9mbGFncz4KICAgIDxCYXNpY0VudHJ5PgogICAgIDxuYW1lPlNhbXBsZXM8L25hbWU+CiAgICAgPGZsYWdzPjY1NjY2PC9mbGFncz4KICAgICA8QmFzaWNFbnRyeT4KICAgICAgPG5hbWU+UDE8L25hbWU+CiAgICAgIDxmbGFncz42NjE3ODwvZmxhZ3M+CiAgICAgIDx2YWx1ZSB0eXBlPSIyIj40MTwvdmFsdWU+CiAgICAgIDxCYXNpY0VudHJ5PgogICAgICAgPG5hbWU+U2FtcGxlczwvbmFtZT4KICAgICAgIDxmbGFncz42NTY2NjwvZmxhZ3M+CiAgICAgICA8QmFzaWNFbnRyeT4KICAgICAgICA8bmFtZT5QMjwvbmFtZT4KICAgICAgICA8ZmxhZ3M+NjYxNzg8L2ZsYWdzPgogICAgICAgIDx2YWx1ZSB0eXBlPSIyIj40MjwvdmFsdWU+CiAgICAgICAgPEJhc2ljRW50cnk+CiAgICAgICAgIDxuYW1lPlNhbXBsZXM8L25hbWU+CiAgICAgICAgIDxmbGFncz42NTY2NjwvZmxhZ3M+CiAgICAgICAgIDxCYXNpY0VudHJ5PgogICAgICAgICAgPG5hbWU+UDM8L25hbWU+CiAgICAgICAgICA8ZmxhZ3M+NjYxNzg8L2ZsYWdzPgogICAgICAgICAgPHZhbHVlIHR5cGU9IjIiPjQzPC92YWx1ZT4KICAgICAgICAgIDxCYXNpY0VudHJ5PgogICAgICAgICAgIDxuYW1lPlNhbXBsZXM8L25hbWU+CiAgICAgICAgICAgPGZsYWdzPjY1NjY2PC9mbGFncz4KICAgICAgICAgICA8QmFzaWNFbnRyeT4KICAgICAgICAgICAgPG5hbWU+UDQ8L25hbWU+CiAgICAgICAgICAgIDxmbGFncz42NjE3ODwvZmxhZ3M+CiAgICAgICAgICAgIDx2YWx1ZSB0eXBlPSIyIj40NDwvdmFsdWU+CiAgICAgICAgICAgPC9CYXNpY0VudHJ5PgogICAgICAgICAgPC9CYXNpY0VudHJ5PgogICAgICAgICA8L0Jhc2ljRW50cnk+CiAgICAgICAgPC9CYXNpY0VudHJ5PgogICAgICAgPC9CYXNpY0VudHJ5PgogICAgICA8L0Jhc2ljRW50cnk+CiAgICAgPC9CYXNpY0VudHJ5PgogICAgPC9CYXNpY0VudHJ5PgogICA8L0Jhc2ljRW50cnk+CiAgPC9CYXNpY0VudHJ5PgogPC9CYXNpY0VudHJ5PgogPEJhc2ljRW50cnk+CiAgPG5hbWU+V2luZG93czwvbmFtZT4KICA8ZmxhZ3M+NjU2NjY8L2ZsYWdzPgogIDxCYXNpY0VudHJ5PgogICA8bmFtZT52aWV3NCAxPC9uYW1lPgogICA8ZmxhZ3M+NjY0MzQ8L2ZsYWdzPgogICA8dmFsdWUgdHlwZT0iMyI+V2luZG93PC92YWx1ZT4KICAgPEJhc2ljRW50cnk+CiAgICA8bmFtZT5QYWdlczwvbmFtZT4KICAgIDxmbGFncz42NjQzNDwvZmxhZ3M+CiAgICA8dmFsdWUgdHlwZT0iMyI+UGFnZTE8L3ZhbHVlPgogICAgPEJhc2ljRW50cnk+CiAgICAgPG5hbWU+UGFnZTE8L25hbWU+CiAgICAgPGZsYWdzPjY1NjY2PC9mbGFncz4KICAgICA8QmFzaWNFbnRyeT4KICAgICAgPG5hbWU+V2lkZ2V0czwvbmFtZT4KICAgICAgPGZsYWdzPjY2NDM0PC9mbGFncz4KICAgICAgPHZhbHVlIHR5cGU9IjMiPnBsb3QxPC92YWx1ZT4KICAgICAgPEJhc2ljRW50cnk+CiAgICAgICA8bmFtZT5QYWdlTm88L25hbWU+CiAgICAgICA8ZmxhZ3M+NjY0MzQ8L2ZsYWdzPgogICAgICAgPHZhbHVlIHR5cGU9IjMiPlRleHQ8L3ZhbHVlPgogICAgICAgPEJhc2ljRW50cnk+CiAgICAgICAgPG5hbWU+V2lkZ2V0U2l6ZTwvbmFtZT4KICAgICAgICA8ZmxhZ3M+NjU2NjY8L2ZsYWdzPgogICAgICAgIDxCYXNpY0VudHJ5PgogICAgICAgICA8bmFtZT5XaWR0aDwvbmFtZT4KICAgICAgICAgPGZsYWdzPjY2MTc4PC9mbGFncz4KICAgICAgICAgPHZhbHVlIHR5cGU9IjIiPjEwMjQ8L3ZhbHVlPgogICAgICAgIDwvQmFzaWNFbnRyeT4KICAgICAgICA8QmFzaWNFbnRyeT4KICAgICAgICAgPG5hbWU+SGVpZ2h0PC9uYW1lPgogICAgICAgICA8ZmxhZ3M+NjYxNzg8L2ZsYWdzPgogICAgICAgICA8dmFsdWUgdHlwZT0iMiI+MTU8L3ZhbHVlPgogICAgICAgIDwvQmFzaWNFbnRyeT4KICAgICAgIDwvQmFzaWNFbnRyeT4KICAgICAgIDxCYXNpY0VudHJ5PgogICAgICAgIDxuYW1lPldpZGdldFBvczwvbmFtZT4KICAgICAgICA8ZmxhZ3M+NjU2NjY8L2ZsYWdzPgogICAgICAgIDxCYXNpY0VudHJ5PgogICAgICAgICA8bmFtZT5YPC9uYW1lPgogICAgICAgICA8ZmxhZ3M+NjYxNzg8L2ZsYWdzPgogICAgICAgICA8dmFsdWUgdHlwZT0iMiI+MzwvdmFsdWU+CiAgICAgICAgPC9CYXNpY0VudHJ5PgogICAgICAgIDxCYXNpY0VudHJ5PgogICAgICAgICA8bmFtZT5ZPC9uYW1lPgogICAgICAgICA8ZmxhZ3M+NjYxNzg8L2ZsYWdzPgogICAgICAgICA8dmFsdWUgdHlwZT0iMiI+MzwvdmFsdWU+CiAgICAgICAgPC9CYXNpY0VudHJ5PgogICAgICAgPC9CYXNpY0VudHJ5PgogICAgICAgPEJhc2ljRW50cnk+CiAgICAgICAgPG5hbWU+VGV4dFZhbHVlPC9uYW1lPgogICAgICAgIDxmbGFncz42NjQzNDwvZmxhZ3M+CiAgICAgICAgPHZhbHVlIHR5cGU9IjMiPiZsdDtiJmd0OzEvMSZsdDsvYiZndDs8L3ZhbHVlPgogICAgICAgPC9CYXNpY0VudHJ5PgogICAgICA8L0Jhc2ljRW50cnk+CiAgICAgIDxCYXNpY0VudHJ5PgogICAgICAgPG5hbWU+cGxvdDA8L25hbWU+CiAgICAgICA8ZmxhZ3M+NjY0MzQ8L2ZsYWdzPgogICAgICAgPHZhbHVlIHR5cGU9IjMiPlBsb3Q8L3ZhbHVlPgogICAgICAgPEJhc2ljRW50cnk+CiAgICAgICAgPG5hbWU+Vmlld0ZlYXR1cmVzPC9uYW1lPgogICAgICAgIDxmbGFncz42NjQzNDwvZmxhZ3M+CiAgICAgICAgPHZhbHVlIHR5cGU9IjMiPkZTQy1BClNTQy1BPC92YWx1ZT4KICAgICAgIDwvQmFzaWNFbnRyeT4KICAgICAgIDxCYXNpY0VudHJ5PgogICAgICAgIDxuYW1lPlZpZXdNdWx0aUxheWVyPC9uYW1lPgogICAgICAgIDxmbGFncz42NTkyMjwvZmxhZ3M+CiAgICAgICAgPHZhbHVlIHR5cGU9IjEiPjA8L3ZhbHVlPgogICAgICAgPC9CYXNpY0VudHJ5PgogICAgICAgPEJhc2ljRW50cnk+CiAgICAgICAgPG5hbWU+Vmlld1NvdXJjZTwvbmFtZT4KICAgICAgICA8ZmxhZ3M+NjY0MzQ8L2ZsYWdzPgogICAgICAgIDx2YWx1ZSB0eXBlPSIzIj4xOmxpdmU8L3ZhbHVlPgogICAgICAgPC9CYXNpY0VudHJ5PgogICAgICAgPEJhc2ljRW50cnk+CiAgICAgICAgPG5hbWU+Vmlld1BvcHVsYXRpb25zPC9uYW1lPgogICAgICAgIDxmbGFncz42NjQzNDwvZmxhZ3M+CiAgICAgICAgPHZhbHVlIHR5cGU9IjMiPjE6bGl2ZTwvdmFsdWU+CiAgICAgICA8L0Jhc2ljRW50cnk+CiAgICAgICA8QmFzaWNFbnRyeT4KICAgICAgICA8bmFtZT5WaWV3TW9kZTwvbmFtZT4KICAgICAgICA8ZmxhZ3M+NjYxNzg8L2ZsYWdzPgogICAgICAgIDx2YWx1ZSB0eXBlPSIyIj4wPC92YWx1ZT4KICAgICAgIDwvQmFzaWNFbnRyeT4KICAgICAgIDxCYXNpY0VudHJ5PgogICAgICAgIDxuYW1lPlZpZXdBeGVzPC9uYW1lPgogICAgICAgIDxmbGFncz42NjQzNDwvZmxhZ3M+CiAgICAgICAgPHZhbHVlIHR5cGU9IjMiPkFzIGFjcXVpcmVkCkFzIGFjcXVpcmVkPC92YWx1ZT4KICAgICAgIDwvQmFzaWNFbnRyeT4KICAgICAgIDxCYXNpY0VudHJ5PgogICAgICAgIDxuYW1lPlZpZXdab29tPC9uYW1lPgogICAgICAgIDxmbGFncz42NjQzNDwvZmxhZ3M+CiAgICAgICAgPHZhbHVlIHR5cGU9IjMiPjAuMCwxLjAKMC4wLDEuMDwvdmFsdWU+CiAgICAgICA8L0Jhc2ljRW50cnk+CiAgICAgICA8QmFzaWNFbnRyeT4KICAgICAgICA8bmFtZT5WaWV3SGlkZVJlZ2lvbnM8L25hbWU+CiAgICAgICAgPGZsYWdzPjY2MTc4PC9mbGFncz4KICAgICAgICA8dmFsdWUgdHlwZT0iMiI+MDwvdmFsdWU+CiAgICAgICA8L0Jhc2ljRW50cnk+CiAgICAgICA8QmFzaWNFbnRyeT4KICAgICAgICA8bmFtZT5IaXN0b2dyYW1Vc2VPdmVybGF5PC9uYW1lPgogICAgICAgIDxmbGFncz42NjE3ODwvZmxhZ3M+CiAgICAgICAgPHZhbHVlIHR5cGU9IjIiPjA8L3ZhbHVlPgogICAgICAgPC9CYXNpY0VudHJ5PgogICAgICAgPEJhc2ljRW50cnk+CiAgICAgICAgPG5hbWU+SGlzdG9ncmFtT3ZlcmxheTwvbmFtZT4KICAgICAgICA8ZmxhZ3M+NjY0MzQ8L2ZsYWdzPgogICAgICAgIDx2YWx1ZSB0eXBlPSIzIj4KCgoKCgoKCgo8L3ZhbHVlPgogICAgICAgPC9CYXNpY0VudHJ5PgogICAgICAgPEJhc2ljRW50cnk+CiAgICAgICAgPG5hbWU+SGlzdG9ncmFtT3ZlcmxheUNvbG9yczwvbmFtZT4KICAgICAgICA8ZmxhZ3M+NjY0MzQ8L2ZsYWdzPgogICAgICAgIDx2YWx1ZSB0eXBlPSIzIj4jZmZhYTdmCiNmZmFhZmYKI2FhZmY3ZgojOTZkOGUxCiNhYWFhN2YKI2ZmODY0YQojZmM1N2ZmCiM2YmZmNDIKIzQwYmNmZgojYTJhYTM0PC92YWx1ZT4KICAgICAgIDwvQmFzaWNFbnRyeT4KICAgICAgIDxCYXNpY0VudHJ5PgogICAgICAgIDxuYW1lPlZpZXdEYXRhRW5kPC9uYW1lPgogICAgICAgIDxmbGFncz42NjE3ODwvZmxhZ3M+CiAgICAgICAgPHZhbHVlIHR5cGU9IjIiPjIxNDc0ODM2NDc8L3ZhbHVlPgogICAgICAgPC9CYXNpY0VudHJ5PgogICAgICAgPEJhc2ljRW50cnk+CiAgICAgICAgPG5hbWU+Vmlld0RhdGFTa2lwPC9uYW1lPgogICAgICAgIDxmbGFncz42NjE3ODwvZmxhZ3M+CiAgICAgICAgPHZhbHVlIHR5cGU9IjIiPjA8L3ZhbHVlPgogICAgICAgPC9CYXNpY0VudHJ5PgogICAgICAgPEJhc2ljRW50cnk+CiAgICAgICAgPG5hbWU+Vmlld0RhdGFTdGFydDwvbmFtZT4KICAgICAgICA8ZmxhZ3M+NjYxNzg8L2ZsYWdzPgogICAgICAgIDx2YWx1ZSB0eXBlPSIyIj4wPC92YWx1ZT4KICAgICAgIDwvQmFzaWNFbnRyeT4KICAgICAgIDxCYXNpY0VudHJ5PgogICAgICAgIDxuYW1lPlNjcmlwdFRleHQ8L25hbWU+CiAgICAgICAgPGZsYWdzPjY2NDM0PC9mbGFncz4KICAgICAgICA8dmFsdWUgdHlwZT0iMyI+RWRpdCB0ZXh0IHZpYSBQcm9wZXJ0aWVzPC92YWx1ZT4KICAgICAgICA8QmFzaWNFbnRyeT4KICAgICAgICAgPG5hbWU+UHJlZGVmaW5lZFNjcmlwdFRleHQ8L25hbWU+CiAgICAgICAgIDxmbGFncz42NjQzNDwvZmxhZ3M+CiAgICAgICAgIDx2YWx1ZSB0eXBlPSIzIj48L3ZhbHVlPgogICAgICAgIDwvQmFzaWNFbnRyeT4KICAgICAgIDwvQmFzaWNFbnRyeT4KICAgICAgIDxCYXNpY0VudHJ5PgogICAgICAgIDxuYW1lPlNjcmlwdFRleHRBbGlnbm1lbnQ8L25hbWU+CiAgICAgICAgPGZsYWdzPjY2MTc4PC9mbGFncz4KICAgICAgICA8dmFsdWUgdHlwZT0iMiI+MDwvdmFsdWU+CiAgICAgICA8L0Jhc2ljRW50cnk+CiAgICAgICA8QmFzaWNFbnRyeT4KICAgICAgICA8bmFtZT5IaXN0b2dyYW1Ob3JtYWxpemF0aW9uPC9uYW1lPgogICAgICAgIDxmbGFncz42NjE3ODwvZmxhZ3M+CiAgICAgICAgPHZhbHVlIHR5cGU9IjIiPjA8L3ZhbHVlPgogICAgICAgPC9CYXNpY0VudHJ5PgogICAgICAgPEJhc2ljRW50cnk+CiAgICAgICAgPG5hbWU+SGlzdG9ncmFtUGxvdE1vZGU8L25hbWU+CiAgICAgICAgPGZsYWdzPjY2MTc4PC9mbGFncz4KICAgICAgICA8dmFsdWUgdHlwZT0iMiI+MDwvdmFsdWU+CiAgICAgICA8L0Jhc2ljRW50cnk+CiAgICAgICA8QmFzaWNFbnRyeT4KICAgICAgICA8bmFtZT5IaXN0b2dyYW1TbW9vdGhpbmc8L25hbWU+CiAgICAgICAgPGZsYWdzPjY2MTc4PC9mbGFncz4KICAgICAgICA8dmFsdWUgdHlwZT0iMiI+MDwvdmFsdWU+CiAgICAgICA8L0Jhc2ljRW50cnk+CiAgICAgICA8QmFzaWNFbnRyeT4KICAgICAgICA8bmFtZT5TdGF0aXN0aWNGZWF0dXJlczwvbmFtZT4KICAgICAgICA8ZmxhZ3M+NjY0MzQ8L2ZsYWdzPgogICAgICAgIDx2YWx1ZSB0eXBlPSIzIj5GU0MtQQpTU0MtQTwvdmFsdWU+CiAgICAgICA8L0Jhc2ljRW50cnk+CiAgICAgICA8QmFzaWNFbnRyeT4KICAgICAgICA8bmFtZT5TdGF0aXN0aWNSZWdpb25GdW5jczwvbmFtZT4KICAgICAgICA8ZmxhZ3M+NjY0MzQ8L2ZsYWdzPgogICAgICAgIDx2YWx1ZSB0eXBlPSIzIj5QYXRoCiUtVDwvdmFsdWU+CiAgICAgICA8L0Jhc2ljRW50cnk+CiAgICAgICA8QmFzaWNFbnRyeT4KICAgICAgICA8bmFtZT5TdGF0aXN0aWNGZWF0dXJlRnVuY3M8L25hbWU+CiAgICAgICAgPGZsYWdzPjY2NDM0PC9mbGFncz4KICAgICAgICA8dmFsdWUgdHlwZT0iMyI+PC92YWx1ZT4KICAgICAgIDwvQmFzaWNFbnRyeT4KICAgICAgIDxCYXNpY0VudHJ5PgogICAgICAgIDxuYW1lPlN0YXRpc3RpY1NvdXJjZUluZm88L25hbWU+CiAgICAgICAgPGZsYWdzPjY1OTIyPC9mbGFncz4KICAgICAgICA8dmFsdWUgdHlwZT0iMSI+MTwvdmFsdWU+CiAgICAgICA8L0Jhc2ljRW50cnk+CiAgICAgICA8QmFzaWNFbnRyeT4KICAgICAgICA8bmFtZT5TdGF0aXN0aWNUYWJsZTwvbmFtZT4KICAgICAgICA8ZmxhZ3M+NjU5MjI8L2ZsYWdzPgogICAgICAgIDx2YWx1ZSB0eXBlPSIxIj4xPC92YWx1ZT4KICAgICAgIDwvQmFzaWNFbnRyeT4KICAgICAgIDxCYXNpY0VudHJ5PgogICAgICAgIDxuYW1lPlN0YXRpc3RpY0ZlYXR1cmVOYW1lPC9uYW1lPgogICAgICAgIDxmbGFncz42NjE3ODwvZmxhZ3M+CiAgICAgICAgPHZhbHVlIHR5cGU9IjIiPjA8L3ZhbHVlPgogICAgICAgPC9CYXNpY0VudHJ5PgogICAgICAgPEJhc2ljRW50cnk+CiAgICAgICAgPG5hbWU+SGVhdG1hcDwvbmFtZT4KICAgICAgICA8ZmxhZ3M+NjU2NjY8L2ZsYWdzPgogICAgICAgIDxCYXNpY0VudHJ5PgogICAgICAgICA8bmFtZT5Db2xvcjE8L25hbWU+CiAgICAgICAgIDxmbGFncz42NjQzNDwvZmxhZ3M+CiAgICAgICAgIDx2YWx1ZSB0eXBlPSIzIj4jZmYwMDAwPC92YWx1ZT4KICAgICAgICA8L0Jhc2ljRW50cnk+CiAgICAgICAgPEJhc2ljRW50cnk+CiAgICAgICAgIDxuYW1lPkNvbG9yMjwvbmFtZT4KICAgICAgICAgPGZsYWdzPjY2NDM0PC9mbGFncz4KICAgICAgICAgPHZhbHVlIHR5cGU9IjMiPiMwMGFhMDA8L3ZhbHVlPgogICAgICAgIDwvQmFzaWNFbnRyeT4KICAgICAgICA8QmFzaWNFbnRyeT4KICAgICAgICAgPG5hbWU+Q29sb3IzPC9uYW1lPgogICAgICAgICA8ZmxhZ3M+NjY0MzQ8L2ZsYWdzPgogICAgICAgICA8dmFsdWUgdHlwZT0iMyI+I2ZmZmYwMDwvdmFsdWU+CiAgICAgICAgPC9CYXNpY0VudHJ5PgogICAgICAgIDxCYXNpY0VudHJ5PgogICAgICAgICA8bmFtZT5Db2xvcjQ8L25hbWU+CiAgICAgICAgIDxmbGFncz42NjQzNDwvZmxhZ3M+CiAgICAgICAgIDx2YWx1ZSB0eXBlPSIzIj4jMzMzM2ZmPC92YWx1ZT4KICAgICAgICA8L0Jhc2ljRW50cnk+CiAgICAgICAgPEJhc2ljRW50cnk+CiAgICAgICAgIDxuYW1lPlRocmVzaG9sZDE8L25hbWU+CiAgICAgICAgIDxmbGFncz42NzQ1ODwvZmxhZ3M+CiAgICAgICAgIDx2YWx1ZSB0eXBlPSI3Ij4xPC92YWx1ZT4KICAgICAgICA8L0Jhc2ljRW50cnk+CiAgICAgICAgPEJhc2ljRW50cnk+CiAgICAgICAgIDxuYW1lPlRocmVzaG9sZDI8L25hbWU+CiAgICAgICAgIDxmbGFncz42NzQ1ODwvZmxhZ3M+CiAgICAgICAgIDx2YWx1ZSB0eXBlPSI3Ij4xMDA8L3ZhbHVlPgogICAgICAgIDwvQmFzaWNFbnRyeT4KICAgICAgICA8QmFzaWNFbnRyeT4KICAgICAgICAgPG5hbWU+UmVnaW9uPC9uYW1lPgogICAgICAgICA8ZmxhZ3M+NjY0MzQ8L2ZsYWdzPgogICAgICAgICA8dmFsdWUgdHlwZT0iMyI+bGl2ZTwvdmFsdWU+CiAgICAgICAgPC9CYXNpY0VudHJ5PgogICAgICAgIDxCYXNpY0VudHJ5PgogICAgICAgICA8bmFtZT5SZWdpb25GdW5jdGlvbjwvbmFtZT4KICAgICAgICAgPGZsYWdzPjY2NDM0PC9mbGFncz4KICAgICAgICAgPHZhbHVlIHR5cGU9IjMiPkNvdW50PC92YWx1ZT4KICAgICAgICA8L0Jhc2ljRW50cnk+CiAgICAgICAgPEJhc2ljRW50cnk+CiAgICAgICAgIDxuYW1lPkZlYXR1cmU8L25hbWU+CiAgICAgICAgIDxmbGFncz42NjQzNDwvZmxhZ3M+CiAgICAgICAgIDx2YWx1ZSB0eXBlPSIzIj5GU0MtQTwvdmFsdWU+CiAgICAgICAgPC9CYXNpY0VudHJ5PgogICAgICAgIDxCYXNpY0VudHJ5PgogICAgICAgICA8bmFtZT5GZWF0dXJlRnVuY3Rpb248L25hbWU+CiAgICAgICAgIDxmbGFncz42NjQzNDwvZmxhZ3M+CiAgICAgICAgIDx2YWx1ZSB0eXBlPSIzIj5NZWFuPC92YWx1ZT4KICAgICAgICA8L0Jhc2ljRW50cnk+CiAgICAgICAgPEJhc2ljRW50cnk+CiAgICAgICAgIDxuYW1lPk1vZGU8L25hbWU+CiAgICAgICAgIDxmbGFncz42NjE3ODwvZmxhZ3M+CiAgICAgICAgIDx2YWx1ZSB0eXBlPSIyIj4wPC92YWx1ZT4KICAgICAgICA8L0Jhc2ljRW50cnk+CiAgICAgICAgPEJhc2ljRW50cnk+CiAgICAgICAgIDxuYW1lPkZ1bmN0aW9uPC9uYW1lPgogICAgICAgICA8ZmxhZ3M+NjYxNzg8L2ZsYWdzPgogICAgICAgICA8dmFsdWUgdHlwZT0iMiI+MTwvdmFsdWU+CiAgICAgICAgPC9CYXNpY0VudHJ5PgogICAgICAgIDxCYXNpY0VudHJ5PgogICAgICAgICA8bmFtZT5EaXNhYmxlZEdyb3VwczwvbmFtZT4KICAgICAgICAgPGZsYWdzPjY2NDM0PC9mbGFncz4KICAgICAgICAgPHZhbHVlIHR5cGU9IjMiPjwvdmFsdWU+CiAgICAgICAgPC9CYXNpY0VudHJ5PgogICAgICAgPC9CYXNpY0VudHJ5PgogICAgICAgPEJhc2ljRW50cnk+CiAgICAgICAgPG5hbWU+Vmlld0hlaWdodDwvbmFtZT4KICAgICAgICA8ZmxhZ3M+NjYxNzg8L2ZsYWdzPgogICAgICAgIDx2YWx1ZSB0eXBlPSIyIj4yNTI8L3ZhbHVlPgogICAgICAgPC9CYXNpY0VudHJ5PgogICAgICAgPEJhc2ljRW50cnk+CiAgICAgICAgPG5hbWU+Vmlld1dpZHRoPC9uYW1lPgogICAgICAgIDxmbGFncz42NjE3ODwvZmxhZ3M+CiAgICAgICAgPHZhbHVlIHR5cGU9IjIiPjI1MjwvdmFsdWU+CiAgICAgICA8L0Jhc2ljRW50cnk+CiAgICAgICA8QmFzaWNFbnRyeT4KICAgICAgICA8bmFtZT5XaWRnZXRQb3M8L25hbWU+CiAgICAgICAgPGZsYWdzPjY1NjY2PC9mbGFncz4KICAgICAgICA8QmFzaWNFbnRyeT4KICAgICAgICAgPG5hbWU+WDwvbmFtZT4KICAgICAgICAgPGZsYWdzPjY2MTc4PC9mbGFncz4KICAgICAgICAgPHZhbHVlIHR5cGU9IjIiPjEzPC92YWx1ZT4KICAgICAgICA8L0Jhc2ljRW50cnk+CiAgICAgICAgPEJhc2ljRW50cnk+CiAgICAgICAgIDxuYW1lPlk8L25hbWU+CiAgICAgICAgIDxmbGFncz42NjE3ODwvZmxhZ3M+CiAgICAgICAgIDx2YWx1ZSB0eXBlPSIyIj4xNTwvdmFsdWU+CiAgICAgICAgPC9CYXNpY0VudHJ5PgogICAgICAgPC9CYXNpY0VudHJ5PgogICAgICAgPEJhc2ljRW50cnk+CiAgICAgICAgPG5hbWU+V2lkZ2V0U2l6ZTwvbmFtZT4KICAgICAgICA8ZmxhZ3M+NjU2NjY8L2ZsYWdzPgogICAgICAgIDxCYXNpY0VudHJ5PgogICAgICAgICA8bmFtZT5XaWR0aDwvbmFtZT4KICAgICAgICAgPGZsYWdzPjY2MTc4PC9mbGFncz4KICAgICAgICAgPHZhbHVlIHR5cGU9IjIiPjM2NDwvdmFsdWU+CiAgICAgICAgPC9CYXNpY0VudHJ5PgogICAgICAgIDxCYXNpY0VudHJ5PgogICAgICAgICA8bmFtZT5IZWlnaHQ8L25hbWU+CiAgICAgICAgIDxmbGFncz42NjE3ODwvZmxhZ3M+CiAgICAgICAgIDx2YWx1ZSB0eXBlPSIyIj4zMTQ8L3ZhbHVlPgogICAgICAgIDwvQmFzaWNFbnRyeT4KICAgICAgIDwvQmFzaWNFbnRyeT4KICAgICAgPC9CYXNpY0VudHJ5PgogICAgICA8QmFzaWNFbnRyeT4KICAgICAgIDxuYW1lPnBsb3QxPC9uYW1lPgogICAgICAgPGZsYWdzPjY2NDM0PC9mbGFncz4KICAgICAgIDx2YWx1ZSB0eXBlPSIzIj5QbG90PC92YWx1ZT4KICAgICAgIDxCYXNpY0VudHJ5PgogICAgICAgIDxuYW1lPlZpZXdGZWF0dXJlczwvbmFtZT4KICAgICAgICA8ZmxhZ3M+NjY0MzQ8L2ZsYWdzPgogICAgICAgIDx2YWx1ZSB0eXBlPSIzIj5GU0MtQQpGU0MtSDwvdmFsdWU+CiAgICAgICA8L0Jhc2ljRW50cnk+CiAgICAgICA8QmFzaWNFbnRyeT4KICAgICAgICA8bmFtZT5WaWV3TXVsdGlMYXllcjwvbmFtZT4KICAgICAgICA8ZmxhZ3M+NjU5MjI8L2ZsYWdzPgogICAgICAgIDx2YWx1ZSB0eXBlPSIxIj4wPC92YWx1ZT4KICAgICAgIDwvQmFzaWNFbnRyeT4KICAgICAgIDxCYXNpY0VudHJ5PgogICAgICAgIDxuYW1lPlZpZXdTb3VyY2U8L25hbWU+CiAgICAgICAgPGZsYWdzPjY2NDM0PC9mbGFncz4KICAgICAgICA8dmFsdWUgdHlwZT0iMyI+MTpsaXZlXFAxPC92YWx1ZT4KICAgICAgIDwvQmFzaWNFbnRyeT4KICAgICAgIDxCYXNpY0VudHJ5PgogICAgICAgIDxuYW1lPlZpZXdQb3B1bGF0aW9uczwvbmFtZT4KICAgICAgICA8ZmxhZ3M+NjY0MzQ8L2ZsYWdzPgogICAgICAgIDx2YWx1ZSB0eXBlPSIzIj4xOmxpdmVcUDE8L3ZhbHVlPgogICAgICAgPC9CYXNpY0VudHJ5PgogICAgICAgPEJhc2ljRW50cnk+CiAgICAgICAgPG5hbWU+Vmlld01vZGU8L25hbWU+CiAgICAgICAgPGZsYWdzPjY2MTc4PC9mbGFncz4KICAgICAgICA8dmFsdWUgdHlwZT0iMiI+MDwvdmFsdWU+CiAgICAgICA8L0Jhc2ljRW50cnk+CiAgICAgICA8QmFzaWNFbnRyeT4KICAgICAgICA8bmFtZT5WaWV3QXhlczwvbmFtZT4KICAgICAgICA8ZmxhZ3M+NjY0MzQ8L2ZsYWdzPgogICAgICAgIDx2YWx1ZSB0eXBlPSIzIj5BcyBhY3F1aXJlZApBcyBhY3F1aXJlZDwvdmFsdWU+CiAgICAgICA8L0Jhc2ljRW50cnk+CiAgICAgICA8QmFzaWNFbnRyeT4KICAgICAgICA8bmFtZT5WaWV3Wm9vbTwvbmFtZT4KICAgICAgICA8ZmxhZ3M+NjY0MzQ8L2ZsYWdzPgogICAgICAgIDx2YWx1ZSB0eXBlPSIzIj4wLjAsMS4wCjAuMCwxLjA8L3ZhbHVlPgogICAgICAgPC9CYXNpY0VudHJ5PgogICAgICAgPEJhc2ljRW50cnk+CiAgICAgICAgPG5hbWU+Vmlld0hpZGVSZWdpb25zPC9uYW1lPgogICAgICAgIDxmbGFncz42NjE3ODwvZmxhZ3M+CiAgICAgICAgPHZhbHVlIHR5cGU9IjIiPjA8L3ZhbHVlPgogICAgICAgPC9CYXNpY0VudHJ5PgogICAgICAgPEJhc2ljRW50cnk+CiAgICAgICAgPG5hbWU+SGlzdG9ncmFtVXNlT3ZlcmxheTwvbmFtZT4KICAgICAgICA8ZmxhZ3M+NjYxNzg8L2ZsYWdzPgogICAgICAgIDx2YWx1ZSB0eXBlPSIyIj4wPC92YWx1ZT4KICAgICAgIDwvQmFzaWNFbnRyeT4KICAgICAgIDxCYXNpY0VudHJ5PgogICAgICAgIDxuYW1lPkhpc3RvZ3JhbU92ZXJsYXk8L25hbWU+CiAgICAgICAgPGZsYWdzPjY2NDM0PC9mbGFncz4KICAgICAgICA8dmFsdWUgdHlwZT0iMyI+CgoKCgoKCgoKPC92YWx1ZT4KICAgICAgIDwvQmFzaWNFbnRyeT4KICAgICAgIDxCYXNpY0VudHJ5PgogICAgICAgIDxuYW1lPkhpc3RvZ3JhbU92ZXJsYXlDb2xvcnM8L25hbWU+CiAgICAgICAgPGZsYWdzPjY2NDM0PC9mbGFncz4KICAgICAgICA8dmFsdWUgdHlwZT0iMyI+I2ZmYWE3ZgojZmZhYWZmCiNhYWZmN2YKIzk2ZDhlMQojYWFhYTdmCiNmZjg2NGEKI2ZjNTdmZgojNmJmZjQyCiM0MGJjZmYKI2EyYWEzNDwvdmFsdWU+CiAgICAgICA8L0Jhc2ljRW50cnk+CiAgICAgICA8QmFzaWNFbnRyeT4KICAgICAgICA8bmFtZT5WaWV3RGF0YUVuZDwvbmFtZT4KICAgICAgICA8ZmxhZ3M+NjYxNzg8L2ZsYWdzPgogICAgICAgIDx2YWx1ZSB0eXBlPSIyIj4yMTQ3NDgzNjQ3PC92YWx1ZT4KICAgICAgIDwvQmFzaWNFbnRyeT4KICAgICAgIDxCYXNpY0VudHJ5PgogICAgICAgIDxuYW1lPlZpZXdEYXRhU2tpcDwvbmFtZT4KICAgICAgICA8ZmxhZ3M+NjYxNzg8L2ZsYWdzPgogICAgICAgIDx2YWx1ZSB0eXBlPSIyIj4wPC92YWx1ZT4KICAgICAgIDwvQmFzaWNFbnRyeT4KICAgICAgIDxCYXNpY0VudHJ5PgogICAgICAgIDxuYW1lPlZpZXdEYXRhU3RhcnQ8L25hbWU+CiAgICAgICAgPGZsYWdzPjY2MTc4PC9mbGFncz4KICAgICAgICA8dmFsdWUgdHlwZT0iMiI+MDwvdmFsdWU+CiAgICAgICA8L0Jhc2ljRW50cnk+CiAgICAgICA8QmFzaWNFbnRyeT4KICAgICAgICA8bmFtZT5TY3JpcHRUZXh0PC9uYW1lPgogICAgICAgIDxmbGFncz42NjQzNDwvZmxhZ3M+CiAgICAgICAgPHZhbHVlIHR5cGU9IjMiPkVkaXQgdGV4dCB2aWEgUHJvcGVydGllczwvdmFsdWU+CiAgICAgICAgPEJhc2ljRW50cnk+CiAgICAgICAgIDxuYW1lPlByZWRlZmluZWRTY3JpcHRUZXh0PC9uYW1lPgogICAgICAgICA8ZmxhZ3M+NjY0MzQ8L2ZsYWdzPgogICAgICAgICA8dmFsdWUgdHlwZT0iMyI+PC92YWx1ZT4KICAgICAgICA8L0Jhc2ljRW50cnk+CiAgICAgICA8L0Jhc2ljRW50cnk+CiAgICAgICA8QmFzaWNFbnRyeT4KICAgICAgICA8bmFtZT5TY3JpcHRUZXh0QWxpZ25tZW50PC9uYW1lPgogICAgICAgIDxmbGFncz42NjE3ODwvZmxhZ3M+CiAgICAgICAgPHZhbHVlIHR5cGU9IjIiPjA8L3ZhbHVlPgogICAgICAgPC9CYXNpY0VudHJ5PgogICAgICAgPEJhc2ljRW50cnk+CiAgICAgICAgPG5hbWU+SGlzdG9ncmFtTm9ybWFsaXphdGlvbjwvbmFtZT4KICAgICAgICA8ZmxhZ3M+NjYxNzg8L2ZsYWdzPgogICAgICAgIDx2YWx1ZSB0eXBlPSIyIj4wPC92YWx1ZT4KICAgICAgIDwvQmFzaWNFbnRyeT4KICAgICAgIDxCYXNpY0VudHJ5PgogICAgICAgIDxuYW1lPkhpc3RvZ3JhbVBsb3RNb2RlPC9uYW1lPgogICAgICAgIDxmbGFncz42NjE3ODwvZmxhZ3M+CiAgICAgICAgPHZhbHVlIHR5cGU9IjIiPjA8L3ZhbHVlPgogICAgICAgPC9CYXNpY0VudHJ5PgogICAgICAgPEJhc2ljRW50cnk+CiAgICAgICAgPG5hbWU+SGlzdG9ncmFtU21vb3RoaW5nPC9uYW1lPgogICAgICAgIDxmbGFncz42NjE3ODwvZmxhZ3M+CiAgICAgICAgPHZhbHVlIHR5cGU9IjIiPjA8L3ZhbHVlPgogICAgICAgPC9CYXNpY0VudHJ5PgogICAgICAgPEJhc2ljRW50cnk+CiAgICAgICAgPG5hbWU+U3RhdGlzdGljRmVhdHVyZXM8L25hbWU+CiAgICAgICAgPGZsYWdzPjY2NDM0PC9mbGFncz4KICAgICAgICA8dmFsdWUgdHlwZT0iMyI+RlNDLUEKRlNDLUg8L3ZhbHVlPgogICAgICAgPC9CYXNpY0VudHJ5PgogICAgICAgPEJhc2ljRW50cnk+CiAgICAgICAgPG5hbWU+U3RhdGlzdGljUmVnaW9uRnVuY3M8L25hbWU+CiAgICAgICAgPGZsYWdzPjY2NDM0PC9mbGFncz4KICAgICAgICA8dmFsdWUgdHlwZT0iMyI+UGF0aAolLVQ8L3ZhbHVlPgogICAgICAgPC9CYXNpY0VudHJ5PgogICAgICAgPEJhc2ljRW50cnk+CiAgICAgICAgPG5hbWU+U3RhdGlzdGljRmVhdHVyZUZ1bmNzPC9uYW1lPgogICAgICAgIDxmbGFncz42NjQzNDwvZmxhZ3M+CiAgICAgICAgPHZhbHVlIHR5cGU9IjMiPjwvdmFsdWU+CiAgICAgICA8L0Jhc2ljRW50cnk+CiAgICAgICA8QmFzaWNFbnRyeT4KICAgICAgICA8bmFtZT5TdGF0aXN0aWNTb3VyY2VJbmZvPC9uYW1lPgogICAgICAgIDxmbGFncz42NTkyMjwvZmxhZ3M+CiAgICAgICAgPHZhbHVlIHR5cGU9IjEiPjE8L3ZhbHVlPgogICAgICAgPC9CYXNpY0VudHJ5PgogICAgICAgPEJhc2ljRW50cnk+CiAgICAgICAgPG5hbWU+U3RhdGlzdGljVGFibGU8L25hbWU+CiAgICAgICAgPGZsYWdzPjY1OTIyPC9mbGFncz4KICAgICAgICA8dmFsdWUgdHlwZT0iMSI+MTwvdmFsdWU+CiAgICAgICA8L0Jhc2ljRW50cnk+CiAgICAgICA8QmFzaWNFbnRyeT4KICAgICAgICA8bmFtZT5TdGF0aXN0aWNGZWF0dXJlTmFtZTwvbmFtZT4KICAgICAgICA8ZmxhZ3M+NjYxNzg8L2ZsYWdzPgogICAgICAgIDx2YWx1ZSB0eXBlPSIyIj4wPC92YWx1ZT4KICAgICAgIDwvQmFzaWNFbnRyeT4KICAgICAgIDxCYXNpY0VudHJ5PgogICAgICAgIDxuYW1lPkhlYXRtYXA8L25hbWU+CiAgICAgICAgPGZsYWdzPjY1NjY2PC9mbGFncz4KICAgICAgICA8QmFzaWNFbnRyeT4KICAgICAgICAgPG5hbWU+Q29sb3IxPC9uYW1lPgogICAgICAgICA8ZmxhZ3M+NjY0MzQ8L2ZsYWdzPgogICAgICAgICA8dmFsdWUgdHlwZT0iMyI+I2ZmMDAwMDwvdmFsdWU+CiAgICAgICAgPC9CYXNpY0VudHJ5PgogICAgICAgIDxCYXNpY0VudHJ5PgogICAgICAgICA8bmFtZT5Db2xvcjI8L25hbWU+CiAgICAgICAgIDxmbGFncz42NjQzNDwvZmxhZ3M+CiAgICAgICAgIDx2YWx1ZSB0eXBlPSIzIj4jMDBhYTAwPC92YWx1ZT4KICAgICAgICA8L0Jhc2ljRW50cnk+CiAgICAgICAgPEJhc2ljRW50cnk+CiAgICAgICAgIDxuYW1lPkNvbG9yMzwvbmFtZT4KICAgICAgICAgPGZsYWdzPjY2NDM0PC9mbGFncz4KICAgICAgICAgPHZhbHVlIHR5cGU9IjMiPiNmZmZmMDA8L3ZhbHVlPgogICAgICAgIDwvQmFzaWNFbnRyeT4KICAgICAgICA8QmFzaWNFbnRyeT4KICAgICAgICAgPG5hbWU+Q29sb3I0PC9uYW1lPgogICAgICAgICA8ZmxhZ3M+NjY0MzQ8L2ZsYWdzPgogICAgICAgICA8dmFsdWUgdHlwZT0iMyI+IzMzMzNmZjwvdmFsdWU+CiAgICAgICAgPC9CYXNpY0VudHJ5PgogICAgICAgIDxCYXNpY0VudHJ5PgogICAgICAgICA8bmFtZT5UaHJlc2hvbGQxPC9uYW1lPgogICAgICAgICA8ZmxhZ3M+Njc0NTg8L2ZsYWdzPgogICAgICAgICA8dmFsdWUgdHlwZT0iNyI+MTwvdmFsdWU+CiAgICAgICAgPC9CYXNpY0VudHJ5PgogICAgICAgIDxCYXNpY0VudHJ5PgogICAgICAgICA8bmFtZT5UaHJlc2hvbGQyPC9uYW1lPgogICAgICAgICA8ZmxhZ3M+Njc0NTg8L2ZsYWdzPgogICAgICAgICA8dmFsdWUgdHlwZT0iNyI+MTAwPC92YWx1ZT4KICAgICAgICA8L0Jhc2ljRW50cnk+CiAgICAgICAgPEJhc2ljRW50cnk+CiAgICAgICAgIDxuYW1lPlJlZ2lvbjwvbmFtZT4KICAgICAgICAgPGZsYWdzPjY2NDM0PC9mbGFncz4KICAgICAgICAgPHZhbHVlIHR5cGU9IjMiPmxpdmVcUDE8L3ZhbHVlPgogICAgICAgIDwvQmFzaWNFbnRyeT4KICAgICAgICA8QmFzaWNFbnRyeT4KICAgICAgICAgPG5hbWU+UmVnaW9uRnVuY3Rpb248L25hbWU+CiAgICAgICAgIDxmbGFncz42NjQzNDwvZmxhZ3M+CiAgICAgICAgIDx2YWx1ZSB0eXBlPSIzIj5Db3VudDwvdmFsdWU+CiAgICAgICAgPC9CYXNpY0VudHJ5PgogICAgICAgIDxCYXNpY0VudHJ5PgogICAgICAgICA8bmFtZT5GZWF0dXJlPC9uYW1lPgogICAgICAgICA8ZmxhZ3M+NjY0MzQ8L2ZsYWdzPgogICAgICAgICA8dmFsdWUgdHlwZT0iMyI+RlNDLUE8L3ZhbHVlPgogICAgICAgIDwvQmFzaWNFbnRyeT4KICAgICAgICA8QmFzaWNFbnRyeT4KICAgICAgICAgPG5hbWU+RmVhdHVyZUZ1bmN0aW9uPC9uYW1lPgogICAgICAgICA8ZmxhZ3M+NjY0MzQ8L2ZsYWdzPgogICAgICAgICA8dmFsdWUgdHlwZT0iMyI+TWVhbjwvdmFsdWU+CiAgICAgICAgPC9CYXNpY0VudHJ5PgogICAgICAgIDxCYXNpY0VudHJ5PgogICAgICAgICA8bmFtZT5Nb2RlPC9uYW1lPgogICAgICAgICA8ZmxhZ3M+NjYxNzg8L2ZsYWdzPgogICAgICAgICA8dmFsdWUgdHlwZT0iMiI+MDwvdmFsdWU+CiAgICAgICAgPC9CYXNpY0VudHJ5PgogICAgICAgIDxCYXNpY0VudHJ5PgogICAgICAgICA8bmFtZT5GdW5jdGlvbjwvbmFtZT4KICAgICAgICAgPGZsYWdzPjY2MTc4PC9mbGFncz4KICAgICAgICAgPHZhbHVlIHR5cGU9IjIiPjE8L3ZhbHVlPgogICAgICAgIDwvQmFzaWNFbnRyeT4KICAgICAgICA8QmFzaWNFbnRyeT4KICAgICAgICAgPG5hbWU+RGlzYWJsZWRHcm91cHM8L25hbWU+CiAgICAgICAgIDxmbGFncz42NjQzNDwvZmxhZ3M+CiAgICAgICAgIDx2YWx1ZSB0eXBlPSIzIj48L3ZhbHVlPgogICAgICAgIDwvQmFzaWNFbnRyeT4KICAgICAgIDwvQmFzaWNFbnRyeT4KICAgICAgIDxCYXNpY0VudHJ5PgogICAgICAgIDxuYW1lPlZpZXdIZWlnaHQ8L25hbWU+CiAgICAgICAgPGZsYWdzPjY2MTc4PC9mbGFncz4KICAgICAgICA8dmFsdWUgdHlwZT0iMiI+MjUyPC92YWx1ZT4KICAgICAgIDwvQmFzaWNFbnRyeT4KICAgICAgIDxCYXNpY0VudHJ5PgogICAgICAgIDxuYW1lPlZpZXdXaWR0aDwvbmFtZT4KICAgICAgICA8ZmxhZ3M+NjYxNzg8L2ZsYWdzPgogICAgICAgIDx2YWx1ZSB0eXBlPSIyIj4yNTI8L3ZhbHVlPgogICAgICAgPC9CYXNpY0VudHJ5PgogICAgICAgPEJhc2ljRW50cnk+CiAgICAgICAgPG5hbWU+V2lkZ2V0UG9zPC9uYW1lPgogICAgICAgIDxmbGFncz42NTY2NjwvZmxhZ3M+CiAgICAgICAgPEJhc2ljRW50cnk+CiAgICAgICAgIDxuYW1lPlg8L25hbWU+CiAgICAgICAgIDxmbGFncz42NjE3ODwvZmxhZ3M+CiAgICAgICAgIDx2YWx1ZSB0eXBlPSIyIj4zNzc8L3ZhbHVlPgogICAgICAgIDwvQmFzaWNFbnRyeT4KICAgICAgICA8QmFzaWNFbnRyeT4KICAgICAgICAgPG5hbWU+WTwvbmFtZT4KICAgICAgICAgPGZsYWdzPjY2MTc4PC9mbGFncz4KICAgICAgICAgPHZhbHVlIHR5cGU9IjIiPjE1PC92YWx1ZT4KICAgICAgICA8L0Jhc2ljRW50cnk+CiAgICAgICA8L0Jhc2ljRW50cnk+CiAgICAgICA8QmFzaWNFbnRyeT4KICAgICAgICA8bmFtZT5XaWRnZXRTaXplPC9uYW1lPgogICAgICAgIDxmbGFncz42NTY2NjwvZmxhZ3M+CiAgICAgICAgPEJhc2ljRW50cnk+CiAgICAgICAgIDxuYW1lPldpZHRoPC9uYW1lPgogICAgICAgICA8ZmxhZ3M+NjYxNzg8L2ZsYWdzPgogICAgICAgICA8dmFsdWUgdHlwZT0iMiI+MzY0PC92YWx1ZT4KICAgICAgICA8L0Jhc2ljRW50cnk+CiAgICAgICAgPEJhc2ljRW50cnk+CiAgICAgICAgIDxuYW1lPkhlaWdodDwvbmFtZT4KICAgICAgICAgPGZsYWdzPjY2MTc4PC9mbGFncz4KICAgICAgICAgPHZhbHVlIHR5cGU9IjIiPjMxNDwvdmFsdWU+CiAgICAgICAgPC9CYXNpY0VudHJ5PgogICAgICAgPC9CYXNpY0VudHJ5PgogICAgICA8L0Jhc2ljRW50cnk+CiAgICAgIDxCYXNpY0VudHJ5PgogICAgICAgPG5hbWU+cGxvdDI8L25hbWU+CiAgICAgICA8ZmxhZ3M+NjY0MzQ8L2ZsYWdzPgogICAgICAgPHZhbHVlIHR5cGU9IjMiPlBsb3Q8L3ZhbHVlPgogICAgICAgPEJhc2ljRW50cnk+CiAgICAgICAgPG5hbWU+Vmlld0ZlYXR1cmVzPC9uYW1lPgogICAgICAgIDxmbGFncz42NjQzNDwvZmxhZ3M+CiAgICAgICAgPHZhbHVlIHR5cGU9IjMiPlNTQy1XClNTQy1BPC92YWx1ZT4KICAgICAgIDwvQmFzaWNFbnRyeT4KICAgICAgIDxCYXNpY0VudHJ5PgogICAgICAgIDxuYW1lPlZpZXdNdWx0aUxheWVyPC9uYW1lPgogICAgICAgIDxmbGFncz42NTkyMjwvZmxhZ3M+CiAgICAgICAgPHZhbHVlIHR5cGU9IjEiPjA8L3ZhbHVlPgogICAgICAgPC9CYXNpY0VudHJ5PgogICAgICAgPEJhc2ljRW50cnk+CiAgICAgICAgPG5hbWU+Vmlld1NvdXJjZTwvbmFtZT4KICAgICAgICA8ZmxhZ3M+NjY0MzQ8L2ZsYWdzPgogICAgICAgIDx2YWx1ZSB0eXBlPSIzIj4xOmxpdmVcUDFcUDI8L3ZhbHVlPgogICAgICAgPC9CYXNpY0VudHJ5PgogICAgICAgPEJhc2ljRW50cnk+CiAgICAgICAgPG5hbWU+Vmlld1BvcHVsYXRpb25zPC9uYW1lPgogICAgICAgIDxmbGFncz42NjQzNDwvZmxhZ3M+CiAgICAgICAgPHZhbHVlIHR5cGU9IjMiPjE6bGl2ZVxQMVxQMjwvdmFsdWU+CiAgICAgICA8L0Jhc2ljRW50cnk+CiAgICAgICA8QmFzaWNFbnRyeT4KICAgICAgICA8bmFtZT5WaWV3TW9kZTwvbmFtZT4KICAgICAgICA8ZmxhZ3M+NjYxNzg8L2ZsYWdzPgogICAgICAgIDx2YWx1ZSB0eXBlPSIyIj4wPC92YWx1ZT4KICAgICAgIDwvQmFzaWNFbnRyeT4KICAgICAgIDxCYXNpY0VudHJ5PgogICAgICAgIDxuYW1lPlZpZXdBeGVzPC9uYW1lPgogICAgICAgIDxmbGFncz42NjQzNDwvZmxhZ3M+CiAgICAgICAgPHZhbHVlIHR5cGU9IjMiPkFzIGFjcXVpcmVkCkFzIGFjcXVpcmVkPC92YWx1ZT4KICAgICAgIDwvQmFzaWNFbnRyeT4KICAgICAgIDxCYXNpY0VudHJ5PgogICAgICAgIDxuYW1lPlZpZXdab29tPC9uYW1lPgogICAgICAgIDxmbGFncz42NjQzNDwvZmxhZ3M+CiAgICAgICAgPHZhbHVlIHR5cGU9IjMiPjAuMCwxLjAKMC4wLDEuMDwvdmFsdWU+CiAgICAgICA8L0Jhc2ljRW50cnk+CiAgICAgICA8QmFzaWNFbnRyeT4KICAgICAgICA8bmFtZT5WaWV3SGlkZVJlZ2lvbnM8L25hbWU+CiAgICAgICAgPGZsYWdzPjY2MTc4PC9mbGFncz4KICAgICAgICA8dmFsdWUgdHlwZT0iMiI+MDwvdmFsdWU+CiAgICAgICA8L0Jhc2ljRW50cnk+CiAgICAgICA8QmFzaWNFbnRyeT4KICAgICAgICA8bmFtZT5IaXN0b2dyYW1Vc2VPdmVybGF5PC9uYW1lPgogICAgICAgIDxmbGFncz42NjE3ODwvZmxhZ3M+CiAgICAgICAgPHZhbHVlIHR5cGU9IjIiPjA8L3ZhbHVlPgogICAgICAgPC9CYXNpY0VudHJ5PgogICAgICAgPEJhc2ljRW50cnk+CiAgICAgICAgPG5hbWU+SGlzdG9ncmFtT3ZlcmxheTwvbmFtZT4KICAgICAgICA8ZmxhZ3M+NjY0MzQ8L2ZsYWdzPgogICAgICAgIDx2YWx1ZSB0eXBlPSIzIj4KCgoKCgoKCgo8L3ZhbHVlPgogICAgICAgPC9CYXNpY0VudHJ5PgogICAgICAgPEJhc2ljRW50cnk+CiAgICAgICAgPG5hbWU+SGlzdG9ncmFtT3ZlcmxheUNvbG9yczwvbmFtZT4KICAgICAgICA8ZmxhZ3M+NjY0MzQ8L2ZsYWdzPgogICAgICAgIDx2YWx1ZSB0eXBlPSIzIj4jZmZhYTdmCiNmZmFhZmYKI2FhZmY3ZgojOTZkOGUxCiNhYWFhN2YKI2ZmODY0YQojZmM1N2ZmCiM2YmZmNDIKIzQwYmNmZgojYTJhYTM0PC92YWx1ZT4KICAgICAgIDwvQmFzaWNFbnRyeT4KICAgICAgIDxCYXNpY0VudHJ5PgogICAgICAgIDxuYW1lPlZpZXdEYXRhRW5kPC9uYW1lPgogICAgICAgIDxmbGFncz42NjE3ODwvZmxhZ3M+CiAgICAgICAgPHZhbHVlIHR5cGU9IjIiPjIxNDc0ODM2NDc8L3ZhbHVlPgogICAgICAgPC9CYXNpY0VudHJ5PgogICAgICAgPEJhc2ljRW50cnk+CiAgICAgICAgPG5hbWU+Vmlld0RhdGFTa2lwPC9uYW1lPgogICAgICAgIDxmbGFncz42NjE3ODwvZmxhZ3M+CiAgICAgICAgPHZhbHVlIHR5cGU9IjIiPjA8L3ZhbHVlPgogICAgICAgPC9CYXNpY0VudHJ5PgogICAgICAgPEJhc2ljRW50cnk+CiAgICAgICAgPG5hbWU+Vmlld0RhdGFTdGFydDwvbmFtZT4KICAgICAgICA8ZmxhZ3M+NjYxNzg8L2ZsYWdzPgogICAgICAgIDx2YWx1ZSB0eXBlPSIyIj4wPC92YWx1ZT4KICAgICAgIDwvQmFzaWNFbnRyeT4KICAgICAgIDxCYXNpY0VudHJ5PgogICAgICAgIDxuYW1lPlNjcmlwdFRleHQ8L25hbWU+CiAgICAgICAgPGZsYWdzPjY2NDM0PC9mbGFncz4KICAgICAgICA8dmFsdWUgdHlwZT0iMyI+RWRpdCB0ZXh0IHZpYSBQcm9wZXJ0aWVzPC92YWx1ZT4KICAgICAgICA8QmFzaWNFbnRyeT4KICAgICAgICAgPG5hbWU+UHJlZGVmaW5lZFNjcmlwdFRleHQ8L25hbWU+CiAgICAgICAgIDxmbGFncz42NjQzNDwvZmxhZ3M+CiAgICAgICAgIDx2YWx1ZSB0eXBlPSIzIj48L3ZhbHVlPgogICAgICAgIDwvQmFzaWNFbnRyeT4KICAgICAgIDwvQmFzaWNFbnRyeT4KICAgICAgIDxCYXNpY0VudHJ5PgogICAgICAgIDxuYW1lPlNjcmlwdFRleHRBbGlnbm1lbnQ8L25hbWU+CiAgICAgICAgPGZsYWdzPjY2MTc4PC9mbGFncz4KICAgICAgICA8dmFsdWUgdHlwZT0iMiI+MDwvdmFsdWU+CiAgICAgICA8L0Jhc2ljRW50cnk+CiAgICAgICA8QmFzaWNFbnRyeT4KICAgICAgICA8bmFtZT5IaXN0b2dyYW1Ob3JtYWxpemF0aW9uPC9uYW1lPgogICAgICAgIDxmbGFncz42NjE3ODwvZmxhZ3M+CiAgICAgICAgPHZhbHVlIHR5cGU9IjIiPjA8L3ZhbHVlPgogICAgICAgPC9CYXNpY0VudHJ5PgogICAgICAgPEJhc2ljRW50cnk+CiAgICAgICAgPG5hbWU+SGlzdG9ncmFtUGxvdE1vZGU8L25hbWU+CiAgICAgICAgPGZsYWdzPjY2MTc4PC9mbGFncz4KICAgICAgICA8dmFsdWUgdHlwZT0iMiI+MDwvdmFsdWU+CiAgICAgICA8L0Jhc2ljRW50cnk+CiAgICAgICA8QmFzaWNFbnRyeT4KICAgICAgICA8bmFtZT5IaXN0b2dyYW1TbW9vdGhpbmc8L25hbWU+CiAgICAgICAgPGZsYWdzPjY2MTc4PC9mbGFncz4KICAgICAgICA8dmFsdWUgdHlwZT0iMiI+MDwvdmFsdWU+CiAgICAgICA8L0Jhc2ljRW50cnk+CiAgICAgICA8QmFzaWNFbnRyeT4KICAgICAgICA8bmFtZT5TdGF0aXN0aWNGZWF0dXJlczwvbmFtZT4KICAgICAgICA8ZmxhZ3M+NjY0MzQ8L2ZsYWdzPgogICAgICAgIDx2YWx1ZSB0eXBlPSIzIj5TU0MtVwpTU0MtQTwvdmFsdWU+CiAgICAgICA8L0Jhc2ljRW50cnk+CiAgICAgICA8QmFzaWNFbnRyeT4KICAgICAgICA8bmFtZT5TdGF0aXN0aWNSZWdpb25GdW5jczwvbmFtZT4KICAgICAgICA8ZmxhZ3M+NjY0MzQ8L2ZsYWdzPgogICAgICAgIDx2YWx1ZSB0eXBlPSIzIj5QYXRoCiUtVDwvdmFsdWU+CiAgICAgICA8L0Jhc2ljRW50cnk+CiAgICAgICA8QmFzaWNFbnRyeT4KICAgICAgICA8bmFtZT5TdGF0aXN0aWNGZWF0dXJlRnVuY3M8L25hbWU+CiAgICAgICAgPGZsYWdzPjY2NDM0PC9mbGFncz4KICAgICAgICA8dmFsdWUgdHlwZT0iMyI+PC92YWx1ZT4KICAgICAgIDwvQmFzaWNFbnRyeT4KICAgICAgIDxCYXNpY0VudHJ5PgogICAgICAgIDxuYW1lPlN0YXRpc3RpY1NvdXJjZUluZm88L25hbWU+CiAgICAgICAgPGZsYWdzPjY1OTIyPC9mbGFncz4KICAgICAgICA8dmFsdWUgdHlwZT0iMSI+MTwvdmFsdWU+CiAgICAgICA8L0Jhc2ljRW50cnk+CiAgICAgICA8QmFzaWNFbnRyeT4KICAgICAgICA8bmFtZT5TdGF0aXN0aWNUYWJsZTwvbmFtZT4KICAgICAgICA8ZmxhZ3M+NjU5MjI8L2ZsYWdzPgogICAgICAgIDx2YWx1ZSB0eXBlPSIxIj4xPC92YWx1ZT4KICAgICAgIDwvQmFzaWNFbnRyeT4KICAgICAgIDxCYXNpY0VudHJ5PgogICAgICAgIDxuYW1lPlN0YXRpc3RpY0ZlYXR1cmVOYW1lPC9uYW1lPgogICAgICAgIDxmbGFncz42NjE3ODwvZmxhZ3M+CiAgICAgICAgPHZhbHVlIHR5cGU9IjIiPjA8L3ZhbHVlPgogICAgICAgPC9CYXNpY0VudHJ5PgogICAgICAgPEJhc2ljRW50cnk+CiAgICAgICAgPG5hbWU+SGVhdG1hcDwvbmFtZT4KICAgICAgICA8ZmxhZ3M+NjU2NjY8L2ZsYWdzPgogICAgICAgIDxCYXNpY0VudHJ5PgogICAgICAgICA8bmFtZT5Db2xvcjE8L25hbWU+CiAgICAgICAgIDxmbGFncz42NjQzNDwvZmxhZ3M+CiAgICAgICAgIDx2YWx1ZSB0eXBlPSIzIj4jZmYwMDAwPC92YWx1ZT4KICAgICAgICA8L0Jhc2ljRW50cnk+CiAgICAgICAgPEJhc2ljRW50cnk+CiAgICAgICAgIDxuYW1lPkNvbG9yMjwvbmFtZT4KICAgICAgICAgPGZsYWdzPjY2NDM0PC9mbGFncz4KICAgICAgICAgPHZhbHVlIHR5cGU9IjMiPiMwMGFhMDA8L3ZhbHVlPgogICAgICAgIDwvQmFzaWNFbnRyeT4KICAgICAgICA8QmFzaWNFbnRyeT4KICAgICAgICAgPG5hbWU+Q29sb3IzPC9uYW1lPgogICAgICAgICA8ZmxhZ3M+NjY0MzQ8L2ZsYWdzPgogICAgICAgICA8dmFsdWUgdHlwZT0iMyI+I2ZmZmYwMDwvdmFsdWU+CiAgICAgICAgPC9CYXNpY0VudHJ5PgogICAgICAgIDxCYXNpY0VudHJ5PgogICAgICAgICA8bmFtZT5Db2xvcjQ8L25hbWU+CiAgICAgICAgIDxmbGFncz42NjQzNDwvZmxhZ3M+CiAgICAgICAgIDx2YWx1ZSB0eXBlPSIzIj4jMzMzM2ZmPC92YWx1ZT4KICAgICAgICA8L0Jhc2ljRW50cnk+CiAgICAgICAgPEJhc2ljRW50cnk+CiAgICAgICAgIDxuYW1lPlRocmVzaG9sZDE8L25hbWU+CiAgICAgICAgIDxmbGFncz42NzQ1ODwvZmxhZ3M+CiAgICAgICAgIDx2YWx1ZSB0eXBlPSI3Ij4xPC92YWx1ZT4KICAgICAgICA8L0Jhc2ljRW50cnk+CiAgICAgICAgPEJhc2ljRW50cnk+CiAgICAgICAgIDxuYW1lPlRocmVzaG9sZDI8L25hbWU+CiAgICAgICAgIDxmbGFncz42NzQ1ODwvZmxhZ3M+CiAgICAgICAgIDx2YWx1ZSB0eXBlPSI3Ij4xMDA8L3ZhbHVlPgogICAgICAgIDwvQmFzaWNFbnRyeT4KICAgICAgICA8QmFzaWNFbnRyeT4KICAgICAgICAgPG5hbWU+UmVnaW9uPC9uYW1lPgogICAgICAgICA8ZmxhZ3M+NjY0MzQ8L2ZsYWdzPgogICAgICAgICA8dmFsdWUgdHlwZT0iMyI+bGl2ZVxQMVxQMjwvdmFsdWU+CiAgICAgICAgPC9CYXNpY0VudHJ5PgogICAgICAgIDxCYXNpY0VudHJ5PgogICAgICAgICA8bmFtZT5SZWdpb25GdW5jdGlvbjwvbmFtZT4KICAgICAgICAgPGZsYWdzPjY2NDM0PC9mbGFncz4KICAgICAgICAgPHZhbHVlIHR5cGU9IjMiPkNvdW50PC92YWx1ZT4KICAgICAgICA8L0Jhc2ljRW50cnk+CiAgICAgICAgPEJhc2ljRW50cnk+CiAgICAgICAgIDxuYW1lPkZlYXR1cmU8L25hbWU+CiAgICAgICAgIDxmbGFncz42NjQzNDwvZmxhZ3M+CiAgICAgICAgIDx2YWx1ZSB0eXBlPSIzIj5GU0MtQTwvdmFsdWU+CiAgICAgICAgPC9CYXNpY0VudHJ5PgogICAgICAgIDxCYXNpY0VudHJ5PgogICAgICAgICA8bmFtZT5GZWF0dXJlRnVuY3Rpb248L25hbWU+CiAgICAgICAgIDxmbGFncz42NjQzNDwvZmxhZ3M+CiAgICAgICAgIDx2YWx1ZSB0eXBlPSIzIj5NZWFuPC92YWx1ZT4KICAgICAgICA8L0Jhc2ljRW50cnk+CiAgICAgICAgPEJhc2ljRW50cnk+CiAgICAgICAgIDxuYW1lPk1vZGU8L25hbWU+CiAgICAgICAgIDxmbGFncz42NjE3ODwvZmxhZ3M+CiAgICAgICAgIDx2YWx1ZSB0eXBlPSIyIj4wPC92YWx1ZT4KICAgICAgICA8L0Jhc2ljRW50cnk+CiAgICAgICAgPEJhc2ljRW50cnk+CiAgICAgICAgIDxuYW1lPkZ1bmN0aW9uPC9uYW1lPgogICAgICAgICA8ZmxhZ3M+NjYxNzg8L2ZsYWdzPgogICAgICAgICA8dmFsdWUgdHlwZT0iMiI+MTwvdmFsdWU+CiAgICAgICAgPC9CYXNpY0VudHJ5PgogICAgICAgIDxCYXNpY0VudHJ5PgogICAgICAgICA8bmFtZT5EaXNhYmxlZEdyb3VwczwvbmFtZT4KICAgICAgICAgPGZsYWdzPjY2NDM0PC9mbGFncz4KICAgICAgICAgPHZhbHVlIHR5cGU9IjMiPjwvdmFsdWU+CiAgICAgICAgPC9CYXNpY0VudHJ5PgogICAgICAgPC9CYXNpY0VudHJ5PgogICAgICAgPEJhc2ljRW50cnk+CiAgICAgICAgPG5hbWU+Vmlld0hlaWdodDwvbmFtZT4KICAgICAgICA8ZmxhZ3M+NjYxNzg8L2ZsYWdzPgogICAgICAgIDx2YWx1ZSB0eXBlPSIyIj4yNTI8L3ZhbHVlPgogICAgICAgPC9CYXNpY0VudHJ5PgogICAgICAgPEJhc2ljRW50cnk+CiAgICAgICAgPG5hbWU+Vmlld1dpZHRoPC9uYW1lPgogICAgICAgIDxmbGFncz42NjE3ODwvZmxhZ3M+CiAgICAgICAgPHZhbHVlIHR5cGU9IjIiPjI1MjwvdmFsdWU+CiAgICAgICA8L0Jhc2ljRW50cnk+CiAgICAgICA8QmFzaWNFbnRyeT4KICAgICAgICA8bmFtZT5XaWRnZXRQb3M8L25hbWU+CiAgICAgICAgPGZsYWdzPjY1NjY2PC9mbGFncz4KICAgICAgICA8QmFzaWNFbnRyeT4KICAgICAgICAgPG5hbWU+WDwvbmFtZT4KICAgICAgICAgPGZsYWdzPjY2MTc4PC9mbGFncz4KICAgICAgICAgPHZhbHVlIHR5cGU9IjIiPjEzPC92YWx1ZT4KICAgICAgICA8L0Jhc2ljRW50cnk+CiAgICAgICAgPEJhc2ljRW50cnk+CiAgICAgICAgIDxuYW1lPlk8L25hbWU+CiAgICAgICAgIDxmbGFncz42NjE3ODwvZmxhZ3M+CiAgICAgICAgIDx2YWx1ZSB0eXBlPSIyIj4zMjk8L3ZhbHVlPgogICAgICAgIDwvQmFzaWNFbnRyeT4KICAgICAgIDwvQmFzaWNFbnRyeT4KICAgICAgIDxCYXNpY0VudHJ5PgogICAgICAgIDxuYW1lPldpZGdldFNpemU8L25hbWU+CiAgICAgICAgPGZsYWdzPjY1NjY2PC9mbGFncz4KICAgICAgICA8QmFzaWNFbnRyeT4KICAgICAgICAgPG5hbWU+V2lkdGg8L25hbWU+CiAgICAgICAgIDxmbGFncz42NjE3ODwvZmxhZ3M+CiAgICAgICAgIDx2YWx1ZSB0eXBlPSIyIj4zNjQ8L3ZhbHVlPgogICAgICAgIDwvQmFzaWNFbnRyeT4KICAgICAgICA8QmFzaWNFbnRyeT4KICAgICAgICAgPG5hbWU+SGVpZ2h0PC9uYW1lPgogICAgICAgICA8ZmxhZ3M+NjYxNzg8L2ZsYWdzPgogICAgICAgICA8dmFsdWUgdHlwZT0iMiI+MzE0PC92YWx1ZT4KICAgICAgICA8L0Jhc2ljRW50cnk+CiAgICAgICA8L0Jhc2ljRW50cnk+CiAgICAgIDwvQmFzaWNFbnRyeT4KICAgICAgPEJhc2ljRW50cnk+CiAgICAgICA8bmFtZT5wbG90MzwvbmFtZT4KICAgICAgIDxmbGFncz42NjQzNDwvZmxhZ3M+CiAgICAgICA8dmFsdWUgdHlwZT0iMyI+UGxvdDwvdmFsdWU+CiAgICAgICA8QmFzaWNFbnRyeT4KICAgICAgICA8bmFtZT5WaWV3RmVhdHVyZXM8L25hbWU+CiAgICAgICAgPGZsYWdzPjY2NDM0PC9mbGFncz4KICAgICAgICA8dmFsdWUgdHlwZT0iMyI+QjEtQQpTU0MtQTwvdmFsdWU+CiAgICAgICA8L0Jhc2ljRW50cnk+CiAgICAgICA8QmFzaWNFbnRyeT4KICAgICAgICA8bmFtZT5WaWV3TXVsdGlMYXllcjwvbmFtZT4KICAgICAgICA8ZmxhZ3M+NjU5MjI8L2ZsYWdzPgogICAgICAgIDx2YWx1ZSB0eXBlPSIxIj4wPC92YWx1ZT4KICAgICAgIDwvQmFzaWNFbnRyeT4KICAgICAgIDxCYXNpY0VudHJ5PgogICAgICAgIDxuYW1lPlZpZXdTb3VyY2U8L25hbWU+CiAgICAgICAgPGZsYWdzPjY2NDM0PC9mbGFncz4KICAgICAgICA8dmFsdWUgdHlwZT0iMyI+MTpsaXZlXFAxXFAyXFAzPC92YWx1ZT4KICAgICAgIDwvQmFzaWNFbnRyeT4KICAgICAgIDxCYXNpY0VudHJ5PgogICAgICAgIDxuYW1lPlZpZXdQb3B1bGF0aW9uczwvbmFtZT4KICAgICAgICA8ZmxhZ3M+NjY0MzQ8L2ZsYWdzPgogICAgICAgIDx2YWx1ZSB0eXBlPSIzIj4xOmxpdmVcUDFcUDJcUDM8L3ZhbHVlPgogICAgICAgPC9CYXNpY0VudHJ5PgogICAgICAgPEJhc2ljRW50cnk+CiAgICAgICAgPG5hbWU+Vmlld01vZGU8L25hbWU+CiAgICAgICAgPGZsYWdzPjY2MTc4PC9mbGFncz4KICAgICAgICA8dmFsdWUgdHlwZT0iMiI+MDwvdmFsdWU+CiAgICAgICA8L0Jhc2ljRW50cnk+CiAgICAgICA8QmFzaWNFbnRyeT4KICAgICAgICA8bmFtZT5WaWV3QXhlczwvbmFtZT4KICAgICAgICA8ZmxhZ3M+NjY0MzQ8L2ZsYWdzPgogICAgICAgIDx2YWx1ZSB0eXBlPSIzIj5BcyBhY3F1aXJlZApBcyBhY3F1aXJlZDwvdmFsdWU+CiAgICAgICA8L0Jhc2ljRW50cnk+CiAgICAgICA8QmFzaWNFbnRyeT4KICAgICAgICA8bmFtZT5WaWV3Wm9vbTwvbmFtZT4KICAgICAgICA8ZmxhZ3M+NjY0MzQ8L2ZsYWdzPgogICAgICAgIDx2YWx1ZSB0eXBlPSIzIj4wLjAsMS4wCjAuMCwxLjA8L3ZhbHVlPgogICAgICAgPC9CYXNpY0VudHJ5PgogICAgICAgPEJhc2ljRW50cnk+CiAgICAgICAgPG5hbWU+Vmlld0hpZGVSZWdpb25zPC9uYW1lPgogICAgICAgIDxmbGFncz42NjE3ODwvZmxhZ3M+CiAgICAgICAgPHZhbHVlIHR5cGU9IjIiPjA8L3ZhbHVlPgogICAgICAgPC9CYXNpY0VudHJ5PgogICAgICAgPEJhc2ljRW50cnk+CiAgICAgICAgPG5hbWU+SGlzdG9ncmFtVXNlT3ZlcmxheTwvbmFtZT4KICAgICAgICA8ZmxhZ3M+NjYxNzg8L2ZsYWdzPgogICAgICAgIDx2YWx1ZSB0eXBlPSIyIj4wPC92YWx1ZT4KICAgICAgIDwvQmFzaWNFbnRyeT4KICAgICAgIDxCYXNpY0VudHJ5PgogICAgICAgIDxuYW1lPkhpc3RvZ3JhbU92ZXJsYXk8L25hbWU+CiAgICAgICAgPGZsYWdzPjY2NDM0PC9mbGFncz4KICAgICAgICA8dmFsdWUgdHlwZT0iMyI+CgoKCgoKCgoKPC92YWx1ZT4KICAgICAgIDwvQmFzaWNFbnRyeT4KICAgICAgIDxCYXNpY0VudHJ5PgogICAgICAgIDxuYW1lPkhpc3RvZ3JhbU92ZXJsYXlDb2xvcnM8L25hbWU+CiAgICAgICAgPGZsYWdzPjY2NDM0PC9mbGFncz4KICAgICAgICA8dmFsdWUgdHlwZT0iMyI+I2ZmYWE3ZgojZmZhYWZmCiNhYWZmN2YKIzk2ZDhlMQojYWFhYTdmCiNmZjg2NGEKI2ZjNTdmZgojNmJmZjQyCiM0MGJjZmYKI2EyYWEzNDwvdmFsdWU+CiAgICAgICA8L0Jhc2ljRW50cnk+CiAgICAgICA8QmFzaWNFbnRyeT4KICAgICAgICA8bmFtZT5WaWV3RGF0YUVuZDwvbmFtZT4KICAgICAgICA8ZmxhZ3M+NjYxNzg8L2ZsYWdzPgogICAgICAgIDx2YWx1ZSB0eXBlPSIyIj4yMTQ3NDgzNjQ3PC92YWx1ZT4KICAgICAgIDwvQmFzaWNFbnRyeT4KICAgICAgIDxCYXNpY0VudHJ5PgogICAgICAgIDxuYW1lPlZpZXdEYXRhU2tpcDwvbmFtZT4KICAgICAgICA8ZmxhZ3M+NjYxNzg8L2ZsYWdzPgogICAgICAgIDx2YWx1ZSB0eXBlPSIyIj4wPC92YWx1ZT4KICAgICAgIDwvQmFzaWNFbnRyeT4KICAgICAgIDxCYXNpY0VudHJ5PgogICAgICAgIDxuYW1lPlZpZXdEYXRhU3RhcnQ8L25hbWU+CiAgICAgICAgPGZsYWdzPjY2MTc4PC9mbGFncz4KICAgICAgICA8dmFsdWUgdHlwZT0iMiI+MDwvdmFsdWU+CiAgICAgICA8L0Jhc2ljRW50cnk+CiAgICAgICA8QmFzaWNFbnRyeT4KICAgICAgICA8bmFtZT5TY3JpcHRUZXh0PC9uYW1lPgogICAgICAgIDxmbGFncz42NjQzNDwvZmxhZ3M+CiAgICAgICAgPHZhbHVlIHR5cGU9IjMiPkVkaXQgdGV4dCB2aWEgUHJvcGVydGllczwvdmFsdWU+CiAgICAgICAgPEJhc2ljRW50cnk+CiAgICAgICAgIDxuYW1lPlByZWRlZmluZWRTY3JpcHRUZXh0PC9uYW1lPgogICAgICAgICA8ZmxhZ3M+NjY0MzQ8L2ZsYWdzPgogICAgICAgICA8dmFsdWUgdHlwZT0iMyI+PC92YWx1ZT4KICAgICAgICA8L0Jhc2ljRW50cnk+CiAgICAgICA8L0Jhc2ljRW50cnk+CiAgICAgICA8QmFzaWNFbnRyeT4KICAgICAgICA8bmFtZT5TY3JpcHRUZXh0QWxpZ25tZW50PC9uYW1lPgogICAgICAgIDxmbGFncz42NjE3ODwvZmxhZ3M+CiAgICAgICAgPHZhbHVlIHR5cGU9IjIiPjA8L3ZhbHVlPgogICAgICAgPC9CYXNpY0VudHJ5PgogICAgICAgPEJhc2ljRW50cnk+CiAgICAgICAgPG5hbWU+SGlzdG9ncmFtTm9ybWFsaXphdGlvbjwvbmFtZT4KICAgICAgICA8ZmxhZ3M+NjYxNzg8L2ZsYWdzPgogICAgICAgIDx2YWx1ZSB0eXBlPSIyIj4wPC92YWx1ZT4KICAgICAgIDwvQmFzaWNFbnRyeT4KICAgICAgIDxCYXNpY0VudHJ5PgogICAgICAgIDxuYW1lPkhpc3RvZ3JhbVBsb3RNb2RlPC9uYW1lPgogICAgICAgIDxmbGFncz42NjE3ODwvZmxhZ3M+CiAgICAgICAgPHZhbHVlIHR5cGU9IjIiPjA8L3ZhbHVlPgogICAgICAgPC9CYXNpY0VudHJ5PgogICAgICAgPEJhc2ljRW50cnk+CiAgICAgICAgPG5hbWU+SGlzdG9ncmFtU21vb3RoaW5nPC9uYW1lPgogICAgICAgIDxmbGFncz42NjE3ODwvZmxhZ3M+CiAgICAgICAgPHZhbHVlIHR5cGU9IjIiPjA8L3ZhbHVlPgogICAgICAgPC9CYXNpY0VudHJ5PgogICAgICAgPEJhc2ljRW50cnk+CiAgICAgICAgPG5hbWU+U3RhdGlzdGljRmVhdHVyZXM8L25hbWU+CiAgICAgICAgPGZsYWdzPjY2NDM0PC9mbGFncz4KICAgICAgICA8dmFsdWUgdHlwZT0iMyI+QjEtQQpTU0MtQTwvdmFsdWU+CiAgICAgICA8L0Jhc2ljRW50cnk+CiAgICAgICA8QmFzaWNFbnRyeT4KICAgICAgICA8bmFtZT5TdGF0aXN0aWNSZWdpb25GdW5jczwvbmFtZT4KICAgICAgICA8ZmxhZ3M+NjY0MzQ8L2ZsYWdzPgogICAgICAgIDx2YWx1ZSB0eXBlPSIzIj5QYXRoCiUtVDwvdmFsdWU+CiAgICAgICA8L0Jhc2ljRW50cnk+CiAgICAgICA8QmFzaWNFbnRyeT4KICAgICAgICA8bmFtZT5TdGF0aXN0aWNGZWF0dXJlRnVuY3M8L25hbWU+CiAgICAgICAgPGZsYWdzPjY2NDM0PC9mbGFncz4KICAgICAgICA8dmFsdWUgdHlwZT0iMyI+PC92YWx1ZT4KICAgICAgIDwvQmFzaWNFbnRyeT4KICAgICAgIDxCYXNpY0VudHJ5PgogICAgICAgIDxuYW1lPlN0YXRpc3RpY1NvdXJjZUluZm88L25hbWU+CiAgICAgICAgPGZsYWdzPjY1OTIyPC9mbGFncz4KICAgICAgICA8dmFsdWUgdHlwZT0iMSI+MTwvdmFsdWU+CiAgICAgICA8L0Jhc2ljRW50cnk+CiAgICAgICA8QmFzaWNFbnRyeT4KICAgICAgICA8bmFtZT5TdGF0aXN0aWNUYWJsZTwvbmFtZT4KICAgICAgICA8ZmxhZ3M+NjU5MjI8L2ZsYWdzPgogICAgICAgIDx2YWx1ZSB0eXBlPSIxIj4xPC92YWx1ZT4KICAgICAgIDwvQmFzaWNFbnRyeT4KICAgICAgIDxCYXNpY0VudHJ5PgogICAgICAgIDxuYW1lPlN0YXRpc3RpY0ZlYXR1cmVOYW1lPC9uYW1lPgogICAgICAgIDxmbGFncz42NjE3ODwvZmxhZ3M+CiAgICAgICAgPHZhbHVlIHR5cGU9IjIiPjA8L3ZhbHVlPgogICAgICAgPC9CYXNpY0VudHJ5PgogICAgICAgPEJhc2ljRW50cnk+CiAgICAgICAgPG5hbWU+SGVhdG1hcDwvbmFtZT4KICAgICAgICA8ZmxhZ3M+NjU2NjY8L2ZsYWdzPgogICAgICAgIDxCYXNpY0VudHJ5PgogICAgICAgICA8bmFtZT5Db2xvcjE8L25hbWU+CiAgICAgICAgIDxmbGFncz42NjQzNDwvZmxhZ3M+CiAgICAgICAgIDx2YWx1ZSB0eXBlPSIzIj4jZmYwMDAwPC92YWx1ZT4KICAgICAgICA8L0Jhc2ljRW50cnk+CiAgICAgICAgPEJhc2ljRW50cnk+CiAgICAgICAgIDxuYW1lPkNvbG9yMjwvbmFtZT4KICAgICAgICAgPGZsYWdzPjY2NDM0PC9mbGFncz4KICAgICAgICAgPHZhbHVlIHR5cGU9IjMiPiMwMGFhMDA8L3ZhbHVlPgogICAgICAgIDwvQmFzaWNFbnRyeT4KICAgICAgICA8QmFzaWNFbnRyeT4KICAgICAgICAgPG5hbWU+Q29sb3IzPC9uYW1lPgogICAgICAgICA8ZmxhZ3M+NjY0MzQ8L2ZsYWdzPgogICAgICAgICA8dmFsdWUgdHlwZT0iMyI+I2ZmZmYwMDwvdmFsdWU+CiAgICAgICAgPC9CYXNpY0VudHJ5PgogICAgICAgIDxCYXNpY0VudHJ5PgogICAgICAgICA8bmFtZT5Db2xvcjQ8L25hbWU+CiAgICAgICAgIDxmbGFncz42NjQzNDwvZmxhZ3M+CiAgICAgICAgIDx2YWx1ZSB0eXBlPSIzIj4jMzMzM2ZmPC92YWx1ZT4KICAgICAgICA8L0Jhc2ljRW50cnk+CiAgICAgICAgPEJhc2ljRW50cnk+CiAgICAgICAgIDxuYW1lPlRocmVzaG9sZDE8L25hbWU+CiAgICAgICAgIDxmbGFncz42NzQ1ODwvZmxhZ3M+CiAgICAgICAgIDx2YWx1ZSB0eXBlPSI3Ij4xPC92YWx1ZT4KICAgICAgICA8L0Jhc2ljRW50cnk+CiAgICAgICAgPEJhc2ljRW50cnk+CiAgICAgICAgIDxuYW1lPlRocmVzaG9sZDI8L25hbWU+CiAgICAgICAgIDxmbGFncz42NzQ1ODwvZmxhZ3M+CiAgICAgICAgIDx2YWx1ZSB0eXBlPSI3Ij4xMDA8L3ZhbHVlPgogICAgICAgIDwvQmFzaWNFbnRyeT4KICAgICAgICA8QmFzaWNFbnRyeT4KICAgICAgICAgPG5hbWU+UmVnaW9uPC9uYW1lPgogICAgICAgICA8ZmxhZ3M+NjY0MzQ8L2ZsYWdzPgogICAgICAgICA8dmFsdWUgdHlwZT0iMyI+bGl2ZVxQMVxQMlxQMzwvdmFsdWU+CiAgICAgICAgPC9CYXNpY0VudHJ5PgogICAgICAgIDxCYXNpY0VudHJ5PgogICAgICAgICA8bmFtZT5SZWdpb25GdW5jdGlvbjwvbmFtZT4KICAgICAgICAgPGZsYWdzPjY2NDM0PC9mbGFncz4KICAgICAgICAgPHZhbHVlIHR5cGU9IjMiPkNvdW50PC92YWx1ZT4KICAgICAgICA8L0Jhc2ljRW50cnk+CiAgICAgICAgPEJhc2ljRW50cnk+CiAgICAgICAgIDxuYW1lPkZlYXR1cmU8L25hbWU+CiAgICAgICAgIDxmbGFncz42NjQzNDwvZmxhZ3M+CiAgICAgICAgIDx2YWx1ZSB0eXBlPSIzIj5GU0MtQTwvdmFsdWU+CiAgICAgICAgPC9CYXNpY0VudHJ5PgogICAgICAgIDxCYXNpY0VudHJ5PgogICAgICAgICA8bmFtZT5GZWF0dXJlRnVuY3Rpb248L25hbWU+CiAgICAgICAgIDxmbGFncz42NjQzNDwvZmxhZ3M+CiAgICAgICAgIDx2YWx1ZSB0eXBlPSIzIj5NZWFuPC92YWx1ZT4KICAgICAgICA8L0Jhc2ljRW50cnk+CiAgICAgICAgPEJhc2ljRW50cnk+CiAgICAgICAgIDxuYW1lPk1vZGU8L25hbWU+CiAgICAgICAgIDxmbGFncz42NjE3ODwvZmxhZ3M+CiAgICAgICAgIDx2YWx1ZSB0eXBlPSIyIj4wPC92YWx1ZT4KICAgICAgICA8L0Jhc2ljRW50cnk+CiAgICAgICAgPEJhc2ljRW50cnk+CiAgICAgICAgIDxuYW1lPkZ1bmN0aW9uPC9uYW1lPgogICAgICAgICA8ZmxhZ3M+NjYxNzg8L2ZsYWdzPgogICAgICAgICA8dmFsdWUgdHlwZT0iMiI+MTwvdmFsdWU+CiAgICAgICAgPC9CYXNpY0VudHJ5PgogICAgICAgIDxCYXNpY0VudHJ5PgogICAgICAgICA8bmFtZT5EaXNhYmxlZEdyb3VwczwvbmFtZT4KICAgICAgICAgPGZsYWdzPjY2NDM0PC9mbGFncz4KICAgICAgICAgPHZhbHVlIHR5cGU9IjMiPjwvdmFsdWU+CiAgICAgICAgPC9CYXNpY0VudHJ5PgogICAgICAgPC9CYXNpY0VudHJ5PgogICAgICAgPEJhc2ljRW50cnk+CiAgICAgICAgPG5hbWU+Vmlld0hlaWdodDwvbmFtZT4KICAgICAgICA8ZmxhZ3M+NjYxNzg8L2ZsYWdzPgogICAgICAgIDx2YWx1ZSB0eXBlPSIyIj4yNTI8L3ZhbHVlPgogICAgICAgPC9CYXNpY0VudHJ5PgogICAgICAgPEJhc2ljRW50cnk+CiAgICAgICAgPG5hbWU+Vmlld1dpZHRoPC9uYW1lPgogICAgICAgIDxmbGFncz42NjE3ODwvZmxhZ3M+CiAgICAgICAgPHZhbHVlIHR5cGU9IjIiPjI1MjwvdmFsdWU+CiAgICAgICA8L0Jhc2ljRW50cnk+CiAgICAgICA8QmFzaWNFbnRyeT4KICAgICAgICA8bmFtZT5XaWRnZXRQb3M8L25hbWU+CiAgICAgICAgPGZsYWdzPjY1NjY2PC9mbGFncz4KICAgICAgICA8QmFzaWNFbnRyeT4KICAgICAgICAgPG5hbWU+WDwvbmFtZT4KICAgICAgICAgPGZsYWdzPjY2MTc4PC9mbGFncz4KICAgICAgICAgPHZhbHVlIHR5cGU9IjIiPjM3NzwvdmFsdWU+CiAgICAgICAgPC9CYXNpY0VudHJ5PgogICAgICAgIDxCYXNpY0VudHJ5PgogICAgICAgICA8bmFtZT5ZPC9uYW1lPgogICAgICAgICA8ZmxhZ3M+NjYxNzg8L2ZsYWdzPgogICAgICAgICA8dmFsdWUgdHlwZT0iMiI+MzI5PC92YWx1ZT4KICAgICAgICA8L0Jhc2ljRW50cnk+CiAgICAgICA8L0Jhc2ljRW50cnk+CiAgICAgICA8QmFzaWNFbnRyeT4KICAgICAgICA8bmFtZT5XaWRnZXRTaXplPC9uYW1lPgogICAgICAgIDxmbGFncz42NTY2NjwvZmxhZ3M+CiAgICAgICAgPEJhc2ljRW50cnk+CiAgICAgICAgIDxuYW1lPldpZHRoPC9uYW1lPgogICAgICAgICA8ZmxhZ3M+NjYxNzg8L2ZsYWdzPgogICAgICAgICA8dmFsdWUgdHlwZT0iMiI+MzY0PC92YWx1ZT4KICAgICAgICA8L0Jhc2ljRW50cnk+CiAgICAgICAgPEJhc2ljRW50cnk+CiAgICAgICAgIDxuYW1lPkhlaWdodDwvbmFtZT4KICAgICAgICAgPGZsYWdzPjY2MTc4PC9mbGFncz4KICAgICAgICAgPHZhbHVlIHR5cGU9IjIiPjMxNDwvdmFsdWU+CiAgICAgICAgPC9CYXNpY0VudHJ5PgogICAgICAgPC9CYXNpY0VudHJ5PgogICAgICA8L0Jhc2ljRW50cnk+CiAgICAgPC9CYXNpY0VudHJ5PgogICAgPC9CYXNpY0VudHJ5PgogICA8L0Jhc2ljRW50cnk+CiAgPC9CYXNpY0VudHJ5PgogPC9CYXNpY0VudHJ5PgogPEJhc2ljRW50cnk+CiAgPG5hbWU+UmVnaW9uczwvbmFtZT4KICA8ZmxhZ3M+NjU2NjY8L2ZsYWdzPgogIDxCYXNpY0VudHJ5PgogICA8bmFtZT40MTwvbmFtZT4KICAgPGZsYWdzPjY1NjY2PC9mbGFncz4KICAgPEJhc2ljRW50cnk+CiAgICA8bmFtZT5Vc2VyZGVmTmFtZTwvbmFtZT4KICAgIDxmbGFncz42NjQzNDwvZmxhZ3M+CiAgICA8dmFsdWUgdHlwZT0iMyI+PC92YWx1ZT4KICAgPC9CYXNpY0VudHJ5PgogICA8QmFzaWNFbnRyeT4KICAgIDxuYW1lPlR5cGU8L25hbWU+CiAgICA8ZmxhZ3M+NjYxNzg8L2ZsYWdzPgogICAgPHZhbHVlIHR5cGU9IjIiPjI8L3ZhbHVlPgogICA8L0Jhc2ljRW50cnk+CiAgIDxCYXNpY0VudHJ5PgogICAgPG5hbWU+RmVhdHVyZXM8L25hbWU+CiAgICA8ZmxhZ3M+NjY0MzQ8L2ZsYWdzPgogICAgPHZhbHVlIHR5cGU9IjMiPkZTQy1BClNTQy1BPC92YWx1ZT4KICAgPC9CYXNpY0VudHJ5PgogICA8QmFzaWNFbnRyeT4KICAgIDxuYW1lPkdyb3VwPC9uYW1lPgogICAgPGZsYWdzPjY2MTc4PC9mbGFncz4KICAgIDx2YWx1ZSB0eXBlPSIyIj4wPC92YWx1ZT4KICAgPC9CYXNpY0VudHJ5PgogICA8QmFzaWNFbnRyeT4KICAgIDxuYW1lPkNvbG9yPC9uYW1lPgogICAgPGZsYWdzPjY2NDM0PC9mbGFncz4KICAgIDx2YWx1ZSB0eXBlPSIzIj4jMDA4MDAwPC92YWx1ZT4KICAgPC9CYXNpY0VudHJ5PgogICA8QmFzaWNFbnRyeT4KICAgIDxuYW1lPklzTm90PC9uYW1lPgogICAgPGZsYWdzPjY1OTIyPC9mbGFncz4KICAgIDx2YWx1ZSB0eXBlPSIxIj4wPC92YWx1ZT4KICAgPC9CYXNpY0VudHJ5PgogICA8QmFzaWNFbnRyeT4KICAgIDxuYW1lPlBvaW50czwvbmFtZT4KICAgIDxmbGFncz42NTY2NjwvZmxhZ3M+CiAgICA8QmFzaWNFbnRyeT4KICAgICA8bmFtZT5Qb2ludDA8L25hbWU+CiAgICAgPGZsYWdzPjY1NjY2PC9mbGFncz4KICAgICA8QmFzaWNFbnRyeT4KICAgICAgPG5hbWU+WDwvbmFtZT4KICAgICAgPGZsYWdzPjY2MTc4PC9mbGFncz4KICAgICAgPHZhbHVlIHR5cGU9IjIiPjA8L3ZhbHVlPgogICAgIDwvQmFzaWNFbnRyeT4KICAgICA8QmFzaWNFbnRyeT4KICAgICAgPG5hbWU+WTwvbmFtZT4KICAgICAgPGZsYWdzPjY2MTc4PC9mbGFncz4KICAgICAgPHZhbHVlIHR5cGU9IjIiPjM2MjwvdmFsdWU+CiAgICAgPC9CYXNpY0VudHJ5PgogICAgPC9CYXNpY0VudHJ5PgogICAgPEJhc2ljRW50cnk+CiAgICAgPG5hbWU+UG9pbnQxPC9uYW1lPgogICAgIDxmbGFncz42NTY2NjwvZmxhZ3M+CiAgICAgPEJhc2ljRW50cnk+CiAgICAgIDxuYW1lPlg8L25hbWU+CiAgICAgIDxmbGFncz42NjE3ODwvZmxhZ3M+CiAgICAgIDx2YWx1ZSB0eXBlPSIyIj44OTwvdmFsdWU+CiAgICAgPC9CYXNpY0VudHJ5PgogICAgIDxCYXNpY0VudHJ5PgogICAgICA8bmFtZT5ZPC9uYW1lPgogICAgICA8ZmxhZ3M+NjYxNzg8L2ZsYWdzPgogICAgICA8dmFsdWUgdHlwZT0iMiI+NTA0PC92YWx1ZT4KICAgICA8L0Jhc2ljRW50cnk+CiAgICA8L0Jhc2ljRW50cnk+CiAgICA8QmFzaWNFbnRyeT4KICAgICA8bmFtZT5Qb2ludDI8L25hbWU+CiAgICAgPGZsYWdzPjY1NjY2PC9mbGFncz4KICAgICA8QmFzaWNFbnRyeT4KICAgICAgPG5hbWU+WDwvbmFtZT4KICAgICAgPGZsYWdzPjY2MTc4PC9mbGFncz4KICAgICAgPHZhbHVlIHR5cGU9IjIiPjUwNjwvdmFsdWU+CiAgICAgPC9CYXNpY0VudHJ5PgogICAgIDxCYXNpY0VudHJ5PgogICAgICA8bmFtZT5ZPC9uYW1lPgogICAgICA8ZmxhZ3M+NjYxNzg8L2ZsYWdzPgogICAgICA8dmFsdWUgdHlwZT0iMiI+NTA0PC92YWx1ZT4KICAgICA8L0Jhc2ljRW50cnk+CiAgICA8L0Jhc2ljRW50cnk+CiAgICA8QmFzaWNFbnRyeT4KICAgICA8bmFtZT5Qb2ludDM8L25hbWU+CiAgICAgPGZsYWdzPjY1NjY2PC9mbGFncz4KICAgICA8QmFzaWNFbnRyeT4KICAgICAgPG5hbWU+WDwvbmFtZT4KICAgICAgPGZsYWdzPjY2MTc4PC9mbGFncz4KICAgICAgPHZhbHVlIHR5cGU9IjIiPjUwODwvdmFsdWU+CiAgICAgPC9CYXNpY0VudHJ5PgogICAgIDxCYXNpY0VudHJ5PgogICAgICA8bmFtZT5ZPC9uYW1lPgogICAgICA8ZmxhZ3M+NjYxNzg8L2ZsYWdzPgogICAgICA8dmFsdWUgdHlwZT0iMiI+MjwvdmFsdWU+CiAgICAgPC9CYXNpY0VudHJ5PgogICAgPC9CYXNpY0VudHJ5PgogICAgPEJhc2ljRW50cnk+CiAgICAgPG5hbWU+UG9pbnQ0PC9uYW1lPgogICAgIDxmbGFncz42NTY2NjwvZmxhZ3M+CiAgICAgPEJhc2ljRW50cnk+CiAgICAgIDxuYW1lPlg8L25hbWU+CiAgICAgIDxmbGFncz42NjE3ODwvZmxhZ3M+CiAgICAgIDx2YWx1ZSB0eXBlPSIyIj4wPC92YWx1ZT4KICAgICA8L0Jhc2ljRW50cnk+CiAgICAgPEJhc2ljRW50cnk+CiAgICAgIDxuYW1lPlk8L25hbWU+CiAgICAgIDxmbGFncz42NjE3ODwvZmxhZ3M+CiAgICAgIDx2YWx1ZSB0eXBlPSIyIj4yPC92YWx1ZT4KICAgICA8L0Jhc2ljRW50cnk+CiAgICA8L0Jhc2ljRW50cnk+CiAgIDwvQmFzaWNFbnRyeT4KICAgPEJhc2ljRW50cnk+CiAgICA8bmFtZT5UZXh0UG9pbnRzPC9uYW1lPgogICAgPGZsYWdzPjY1NjY2PC9mbGFncz4KICAgIDxCYXNpY0VudHJ5PgogICAgIDxuYW1lPlBvaW50MDwvbmFtZT4KICAgICA8ZmxhZ3M+NjU2NjY8L2ZsYWdzPgogICAgIDxCYXNpY0VudHJ5PgogICAgICA8bmFtZT5YPC9uYW1lPgogICAgICA8ZmxhZ3M+NjYxNzg8L2ZsYWdzPgogICAgICA8dmFsdWUgdHlwZT0iMiI+MDwvdmFsdWU+CiAgICAgPC9CYXNpY0VudHJ5PgogICAgIDxCYXNpY0VudHJ5PgogICAgICA8bmFtZT5ZPC9uYW1lPgogICAgICA8ZmxhZ3M+NjYxNzg8L2ZsYWdzPgogICAgICA8dmFsdWUgdHlwZT0iMiI+MzYyPC92YWx1ZT4KICAgICA8L0Jhc2ljRW50cnk+CiAgICAgPEJhc2ljRW50cnk+CiAgICAgIDxuYW1lPlRleHQ8L25hbWU+CiAgICAgIDxmbGFncz42NjQzNDwvZmxhZ3M+CiAgICAgIDx2YWx1ZSB0eXBlPSIzIj48L3ZhbHVlPgogICAgIDwvQmFzaWNFbnRyeT4KICAgIDwvQmFzaWNFbnRyeT4KICAgPC9CYXNpY0VudHJ5PgogIDwvQmFzaWNFbnRyeT4KICA8QmFzaWNFbnRyeT4KICAgPG5hbWU+NDI8L25hbWU+CiAgIDxmbGFncz42NTY2NjwvZmxhZ3M+CiAgIDxCYXNpY0VudHJ5PgogICAgPG5hbWU+VXNlcmRlZk5hbWU8L25hbWU+CiAgICA8ZmxhZ3M+NjY0MzQ8L2ZsYWdzPgogICAgPHZhbHVlIHR5cGU9IjMiPjwvdmFsdWU+CiAgIDwvQmFzaWNFbnRyeT4KICAgPEJhc2ljRW50cnk+CiAgICA8bmFtZT5UeXBlPC9uYW1lPgogICAgPGZsYWdzPjY2MTc4PC9mbGFncz4KICAgIDx2YWx1ZSB0eXBlPSIyIj4yPC92YWx1ZT4KICAgPC9CYXNpY0VudHJ5PgogICA8QmFzaWNFbnRyeT4KICAgIDxuYW1lPkZlYXR1cmVzPC9uYW1lPgogICAgPGZsYWdzPjY2NDM0PC9mbGFncz4KICAgIDx2YWx1ZSB0eXBlPSIzIj5GU0MtQQpGU0MtSDwvdmFsdWU+CiAgIDwvQmFzaWNFbnRyeT4KICAgPEJhc2ljRW50cnk+CiAgICA8bmFtZT5Hcm91cDwvbmFtZT4KICAgIDxmbGFncz42NjE3ODwvZmxhZ3M+CiAgICA8dmFsdWUgdHlwZT0iMiI+MDwvdmFsdWU+CiAgIDwvQmFzaWNFbnRyeT4KICAgPEJhc2ljRW50cnk+CiAgICA8bmFtZT5Db2xvcjwvbmFtZT4KICAgIDxmbGFncz42NjQzNDwvZmxhZ3M+CiAgICA8dmFsdWUgdHlwZT0iMyI+I2ZmMDAwMDwvdmFsdWU+CiAgIDwvQmFzaWNFbnRyeT4KICAgPEJhc2ljRW50cnk+CiAgICA8bmFtZT5Jc05vdDwvbmFtZT4KICAgIDxmbGFncz42NTkyMjwvZmxhZ3M+CiAgICA8dmFsdWUgdHlwZT0iMSI+MDwvdmFsdWU+CiAgIDwvQmFzaWNFbnRyeT4KICAgPEJhc2ljRW50cnk+CiAgICA8bmFtZT5Qb2ludHM8L25hbWU+CiAgICA8ZmxhZ3M+NjU2NjY8L2ZsYWdzPgogICAgPEJhc2ljRW50cnk+CiAgICAgPG5hbWU+UG9pbnQwPC9uYW1lPgogICAgIDxmbGFncz42NTY2NjwvZmxhZ3M+CiAgICAgPEJhc2ljRW50cnk+CiAgICAgIDxuYW1lPlg8L25hbWU+CiAgICAgIDxmbGFncz42NjE3ODwvZmxhZ3M+CiAgICAgIDx2YWx1ZSB0eXBlPSIyIj4xODwvdmFsdWU+CiAgICAgPC9CYXNpY0VudHJ5PgogICAgIDxCYXNpY0VudHJ5PgogICAgICA8bmFtZT5ZPC9uYW1lPgogICAgICA8ZmxhZ3M+NjYxNzg8L2ZsYWdzPgogICAgICA8dmFsdWUgdHlwZT0iMiI+NDgyPC92YWx1ZT4KICAgICA8L0Jhc2ljRW50cnk+CiAgICA8L0Jhc2ljRW50cnk+CiAgICA8QmFzaWNFbnRyeT4KICAgICA8bmFtZT5Qb2ludDE8L25hbWU+CiAgICAgPGZsYWdzPjY1NjY2PC9mbGFncz4KICAgICA8QmFzaWNFbnRyeT4KICAgICAgPG5hbWU+WDwvbmFtZT4KICAgICAgPGZsYWdzPjY2MTc4PC9mbGFncz4KICAgICAgPHZhbHVlIHR5cGU9IjIiPjY5PC92YWx1ZT4KICAgICA8L0Jhc2ljRW50cnk+CiAgICAgPEJhc2ljRW50cnk+CiAgICAgIDxuYW1lPlk8L25hbWU+CiAgICAgIDxmbGFncz42NjE3ODwvZmxhZ3M+CiAgICAgIDx2YWx1ZSB0eXBlPSIyIj40ODQ8L3ZhbHVlPgogICAgIDwvQmFzaWNFbnRyeT4KICAgIDwvQmFzaWNFbnRyeT4KICAgIDxCYXNpY0VudHJ5PgogICAgIDxuYW1lPlBvaW50MjwvbmFtZT4KICAgICA8ZmxhZ3M+NjU2NjY8L2ZsYWdzPgogICAgIDxCYXNpY0VudHJ5PgogICAgICA8bmFtZT5YPC9uYW1lPgogICAgICA8ZmxhZ3M+NjYxNzg8L2ZsYWdzPgogICAgICA8dmFsdWUgdHlwZT0iMiI+MzEzPC92YWx1ZT4KICAgICA8L0Jhc2ljRW50cnk+CiAgICAgPEJhc2ljRW50cnk+CiAgICAgIDxuYW1lPlk8L25hbWU+CiAgICAgIDxmbGFncz42NjE3ODwvZmxhZ3M+CiAgICAgIDx2YWx1ZSB0eXBlPSIyIj4zNjY8L3ZhbHVlPgogICAgIDwvQmFzaWNFbnRyeT4KICAgIDwvQmFzaWNFbnRyeT4KICAgIDxCYXNpY0VudHJ5PgogICAgIDxuYW1lPlBvaW50MzwvbmFtZT4KICAgICA8ZmxhZ3M+NjU2NjY8L2ZsYWdzPgogICAgIDxCYXNpY0VudHJ5PgogICAgICA8bmFtZT5YPC9uYW1lPgogICAgICA8ZmxhZ3M+NjYxNzg8L2ZsYWdzPgogICAgICA8dmFsdWUgdHlwZT0iMiI+MjQyPC92YWx1ZT4KICAgICA8L0Jhc2ljRW50cnk+CiAgICAgPEJhc2ljRW50cnk+CiAgICAgIDxuYW1lPlk8L25hbWU+CiAgICAgIDxmbGFncz42NjE3ODwvZmxhZ3M+CiAgICAgIDx2YWx1ZSB0eXBlPSIyIj4zNTg8L3ZhbHVlPgogICAgIDwvQmFzaWNFbnRyeT4KICAgIDwvQmFzaWNFbnRyeT4KICAgPC9CYXNpY0VudHJ5PgogICA8QmFzaWNFbnRyeT4KICAgIDxuYW1lPlRleHRQb2ludHM8L25hbWU+CiAgICA8ZmxhZ3M+NjU2NjY8L2ZsYWdzPgogICAgPEJhc2ljRW50cnk+CiAgICAgPG5hbWU+UG9pbnQwPC9uYW1lPgogICAgIDxmbGFncz42NTY2NjwvZmxhZ3M+CiAgICAgPEJhc2ljRW50cnk+CiAgICAgIDxuYW1lPlg8L25hbWU+CiAgICAgIDxmbGFncz42NjE3ODwvZmxhZ3M+CiAgICAgIDx2YWx1ZSB0eXBlPSIyIj44OTwvdmFsdWU+CiAgICAgPC9CYXNpY0VudHJ5PgogICAgIDxCYXNpY0VudHJ5PgogICAgICA8bmFtZT5ZPC9uYW1lPgogICAgICA8ZmxhZ3M+NjYxNzg8L2ZsYWdzPgogICAgICA8dmFsdWUgdHlwZT0iMiI+MjQ4PC92YWx1ZT4KICAgICA8L0Jhc2ljRW50cnk+CiAgICAgPEJhc2ljRW50cnk+CiAgICAgIDxuYW1lPlRleHQ8L25hbWU+CiAgICAgIDxmbGFncz42NjQzNDwvZmxhZ3M+CiAgICAgIDx2YWx1ZSB0eXBlPSIzIj48L3ZhbHVlPgogICAgIDwvQmFzaWNFbnRyeT4KICAgIDwvQmFzaWNFbnRyeT4KICAgPC9CYXNpY0VudHJ5PgogIDwvQmFzaWNFbnRyeT4KICA8QmFzaWNFbnRyeT4KICAgPG5hbWU+NDM8L25hbWU+CiAgIDxmbGFncz42NTY2NjwvZmxhZ3M+CiAgIDxCYXNpY0VudHJ5PgogICAgPG5hbWU+VXNlcmRlZk5hbWU8L25hbWU+CiAgICA8ZmxhZ3M+NjY0MzQ8L2ZsYWdzPgogICAgPHZhbHVlIHR5cGU9IjMiPjwvdmFsdWU+CiAgIDwvQmFzaWNFbnRyeT4KICAgPEJhc2ljRW50cnk+CiAgICA8bmFtZT5UeXBlPC9uYW1lPgogICAgPGZsYWdzPjY2MTc4PC9mbGFncz4KICAgIDx2YWx1ZSB0eXBlPSIyIj4zPC92YWx1ZT4KICAgPC9CYXNpY0VudHJ5PgogICA8QmFzaWNFbnRyeT4KICAgIDxuYW1lPkZlYXR1cmVzPC9uYW1lPgogICAgPGZsYWdzPjY2NDM0PC9mbGFncz4KICAgIDx2YWx1ZSB0eXBlPSIzIj5TU0MtVwpTU0MtQTwvdmFsdWU+CiAgIDwvQmFzaWNFbnRyeT4KICAgPEJhc2ljRW50cnk+CiAgICA8bmFtZT5Hcm91cDwvbmFtZT4KICAgIDxmbGFncz42NjE3ODwvZmxhZ3M+CiAgICA8dmFsdWUgdHlwZT0iMiI+MDwvdmFsdWU+CiAgIDwvQmFzaWNFbnRyeT4KICAgPEJhc2ljRW50cnk+CiAgICA8bmFtZT5Db2xvcjwvbmFtZT4KICAgIDxmbGFncz42NjQzNDwvZmxhZ3M+CiAgICA8dmFsdWUgdHlwZT0iMyI+IzAwMDBmZjwvdmFsdWU+CiAgIDwvQmFzaWNFbnRyeT4KICAgPEJhc2ljRW50cnk+CiAgICA8bmFtZT5Jc05vdDwvbmFtZT4KICAgIDxmbGFncz42NTkyMjwvZmxhZ3M+CiAgICA8dmFsdWUgdHlwZT0iMSI+MDwvdmFsdWU+CiAgIDwvQmFzaWNFbnRyeT4KICAgPEJhc2ljRW50cnk+CiAgICA8bmFtZT5Qb2ludHM8L25hbWU+CiAgICA8ZmxhZ3M+NjU2NjY8L2ZsYWdzPgogICAgPEJhc2ljRW50cnk+CiAgICAgPG5hbWU+UG9pbnQwPC9uYW1lPgogICAgIDxmbGFncz42NTY2NjwvZmxhZ3M+CiAgICAgPEJhc2ljRW50cnk+CiAgICAgIDxuYW1lPlg8L25hbWU+CiAgICAgIDxmbGFncz42NjE3ODwvZmxhZ3M+CiAgICAgIDx2YWx1ZSB0eXBlPSIyIj4yMzI8L3ZhbHVlPgogICAgIDwvQmFzaWNFbnRyeT4KICAgICA8QmFzaWNFbnRyeT4KICAgICAgPG5hbWU+WTwvbmFtZT4KICAgICAgPGZsYWdzPjY2MTc4PC9mbGFncz4KICAgICAgPHZhbHVlIHR5cGU9IjIiPjMwPC92YWx1ZT4KICAgICA8L0Jhc2ljRW50cnk+CiAgICA8L0Jhc2ljRW50cnk+CiAgICA8QmFzaWNFbnRyeT4KICAgICA8bmFtZT5Qb2ludDE8L25hbWU+CiAgICAgPGZsYWdzPjY1NjY2PC9mbGFncz4KICAgICA8QmFzaWNFbnRyeT4KICAgICAgPG5hbWU+WDwvbmFtZT4KICAgICAgPGZsYWdzPjY2MTc4PC9mbGFncz4KICAgICAgPHZhbHVlIHR5cGU9IjIiPjIzMjwvdmFsdWU+CiAgICAgPC9CYXNpY0VudHJ5PgogICAgIDxCYXNpY0VudHJ5PgogICAgICA8bmFtZT5ZPC9uYW1lPgogICAgICA8ZmxhZ3M+NjYxNzg8L2ZsYWdzPgogICAgICA8dmFsdWUgdHlwZT0iMiI+MzA8L3ZhbHVlPgogICAgIDwvQmFzaWNFbnRyeT4KICAgIDwvQmFzaWNFbnRyeT4KICAgIDxCYXNpY0VudHJ5PgogICAgIDxuYW1lPlBvaW50MjwvbmFtZT4KICAgICA8ZmxhZ3M+NjU2NjY8L2ZsYWdzPgogICAgIDxCYXNpY0VudHJ5PgogICAgICA8bmFtZT5YPC9uYW1lPgogICAgICA8ZmxhZ3M+NjYxNzg8L2ZsYWdzPgogICAgICA8dmFsdWUgdHlwZT0iMiI+NDk2PC92YWx1ZT4KICAgICA8L0Jhc2ljRW50cnk+CiAgICAgPEJhc2ljRW50cnk+CiAgICAgIDxuYW1lPlk8L25hbWU+CiAgICAgIDxmbGFncz42NjE3ODwvZmxhZ3M+CiAgICAgIDx2YWx1ZSB0eXBlPSIyIj40OTY8L3ZhbHVlPgogICAgIDwvQmFzaWNFbnRyeT4KICAgIDwvQmFzaWNFbnRyeT4KICAgIDxCYXNpY0VudHJ5PgogICAgIDxuYW1lPlBvaW50MzwvbmFtZT4KICAgICA8ZmxhZ3M+NjU2NjY8L2ZsYWdzPgogICAgIDxCYXNpY0VudHJ5PgogICAgICA8bmFtZT5YPC9uYW1lPgogICAgICA8ZmxhZ3M+NjYxNzg8L2ZsYWdzPgogICAgICA8dmFsdWUgdHlwZT0iMiI+NDk2PC92YWx1ZT4KICAgICA8L0Jhc2ljRW50cnk+CiAgICAgPEJhc2ljRW50cnk+CiAgICAgIDxuYW1lPlk8L25hbWU+CiAgICAgIDxmbGFncz42NjE3ODwvZmxhZ3M+CiAgICAgIDx2YWx1ZSB0eXBlPSIyIj40OTY8L3ZhbHVlPgogICAgIDwvQmFzaWNFbnRyeT4KICAgIDwvQmFzaWNFbnRyeT4KICAgPC9CYXNpY0VudHJ5PgogICA8QmFzaWNFbnRyeT4KICAgIDxuYW1lPlRleHRQb2ludHM8L25hbWU+CiAgICA8ZmxhZ3M+NjU2NjY8L2ZsYWdzPgogICAgPEJhc2ljRW50cnk+CiAgICAgPG5hbWU+UG9pbnQwPC9uYW1lPgogICAgIDxmbGFncz42NTY2NjwvZmxhZ3M+CiAgICAgPEJhc2ljRW50cnk+CiAgICAgIDxuYW1lPlg8L25hbWU+CiAgICAgIDxmbGFncz42NjE3ODwvZmxhZ3M+CiAgICAgIDx2YWx1ZSB0eXBlPSIyIj4yMzI8L3ZhbHVlPgogICAgIDwvQmFzaWNFbnRyeT4KICAgICA8QmFzaWNFbnRyeT4KICAgICAgPG5hbWU+WTwvbmFtZT4KICAgICAgPGZsYWdzPjY2MTc4PC9mbGFncz4KICAgICAgPHZhbHVlIHR5cGU9IjIiPjMwPC92YWx1ZT4KICAgICA8L0Jhc2ljRW50cnk+CiAgICAgPEJhc2ljRW50cnk+CiAgICAgIDxuYW1lPlRleHQ8L25hbWU+CiAgICAgIDxmbGFncz42NjQzNDwvZmxhZ3M+CiAgICAgIDx2YWx1ZSB0eXBlPSIzIj48L3ZhbHVlPgogICAgIDwvQmFzaWNFbnRyeT4KICAgIDwvQmFzaWNFbnRyeT4KICAgPC9CYXNpY0VudHJ5PgogIDwvQmFzaWNFbnRyeT4KICA8QmFzaWNFbnRyeT4KICAgPG5hbWU+NDQ8L25hbWU+CiAgIDxmbGFncz42NTY2NjwvZmxhZ3M+CiAgIDxCYXNpY0VudHJ5PgogICAgPG5hbWU+VXNlcmRlZk5hbWU8L25hbWU+CiAgICA8ZmxhZ3M+NjY0MzQ8L2ZsYWdzPgogICAgPHZhbHVlIHR5cGU9IjMiPjwvdmFsdWU+CiAgIDwvQmFzaWNFbnRyeT4KICAgPEJhc2ljRW50cnk+CiAgICA8bmFtZT5UeXBlPC9uYW1lPgogICAgPGZsYWdzPjY2MTc4PC9mbGFncz4KICAgIDx2YWx1ZSB0eXBlPSIyIj4zPC92YWx1ZT4KICAgPC9CYXNpY0VudHJ5PgogICA8QmFzaWNFbnRyeT4KICAgIDxuYW1lPkZlYXR1cmVzPC9uYW1lPgogICAgPGZsYWdzPjY2NDM0PC9mbGFncz4KICAgIDx2YWx1ZSB0eXBlPSIzIj5CMS1BClNTQy1BPC92YWx1ZT4KICAgPC9CYXNpY0VudHJ5PgogICA8QmFzaWNFbnRyeT4KICAgIDxuYW1lPkdyb3VwPC9uYW1lPgogICAgPGZsYWdzPjY2MTc4PC9mbGFncz4KICAgIDx2YWx1ZSB0eXBlPSIyIj4wPC92YWx1ZT4KICAgPC9CYXNpY0VudHJ5PgogICA8QmFzaWNFbnRyeT4KICAgIDxuYW1lPkNvbG9yPC9uYW1lPgogICAgPGZsYWdzPjY2NDM0PC9mbGFncz4KICAgIDx2YWx1ZSB0eXBlPSIzIj4jMDBmZmZmPC92YWx1ZT4KICAgPC9CYXNpY0VudHJ5PgogICA8QmFzaWNFbnRyeT4KICAgIDxuYW1lPklzTm90PC9uYW1lPgogICAgPGZsYWdzPjY1OTIyPC9mbGFncz4KICAgIDx2YWx1ZSB0eXBlPSIxIj4wPC92YWx1ZT4KICAgPC9CYXNpY0VudHJ5PgogICA8QmFzaWNFbnRyeT4KICAgIDxuYW1lPlBvaW50czwvbmFtZT4KICAgIDxmbGFncz42NTY2NjwvZmxhZ3M+CiAgICA8QmFzaWNFbnRyeT4KICAgICA8bmFtZT5Qb2ludDA8L25hbWU+CiAgICAgPGZsYWdzPjY1NjY2PC9mbGFncz4KICAgICA8QmFzaWNFbnRyeT4KICAgICAgPG5hbWU+WDwvbmFtZT4KICAgICAgPGZsYWdzPjY2MTc4PC9mbGFncz4KICAgICAgPHZhbHVlIHR5cGU9IjIiPjE2MTwvdmFsdWU+CiAgICAgPC9CYXNpY0VudHJ5PgogICAgIDxCYXNpY0VudHJ5PgogICAgICA8bmFtZT5ZPC9uYW1lPgogICAgICA8ZmxhZ3M+NjYxNzg8L2ZsYWdzPgogICAgICA8dmFsdWUgdHlwZT0iMiI+MjwvdmFsdWU+CiAgICAgPC9CYXNpY0VudHJ5PgogICAgPC9CYXNpY0VudHJ5PgogICAgPEJhc2ljRW50cnk+CiAgICAgPG5hbWU+UG9pbnQxPC9uYW1lPgogICAgIDxmbGFncz42NTY2NjwvZmxhZ3M+CiAgICAgPEJhc2ljRW50cnk+CiAgICAgIDxuYW1lPlg8L25hbWU+CiAgICAgIDxmbGFncz42NjE3ODwvZmxhZ3M+CiAgICAgIDx2YWx1ZSB0eXBlPSIyIj4xNjE8L3ZhbHVlPgogICAgIDwvQmFzaWNFbnRyeT4KICAgICA8QmFzaWNFbnRyeT4KICAgICAgPG5hbWU+WTwvbmFtZT4KICAgICAgPGZsYWdzPjY2MTc4PC9mbGFncz4KICAgICAgPHZhbHVlIHR5cGU9IjIiPjI8L3ZhbHVlPgogICAgIDwvQmFzaWNFbnRyeT4KICAgIDwvQmFzaWNFbnRyeT4KICAgIDxCYXNpY0VudHJ5PgogICAgIDxuYW1lPlBvaW50MjwvbmFtZT4KICAgICA8ZmxhZ3M+NjU2NjY8L2ZsYWdzPgogICAgIDxCYXNpY0VudHJ5PgogICAgICA8bmFtZT5YPC9uYW1lPgogICAgICA8ZmxhZ3M+NjYxNzg8L2ZsYWdzPgogICAgICA8dmFsdWUgdHlwZT0iMiI+NTEyPC92YWx1ZT4KICAgICA8L0Jhc2ljRW50cnk+CiAgICAgPEJhc2ljRW50cnk+CiAgICAgIDxuYW1lPlk8L25hbWU+CiAgICAgIDxmbGFncz42NjE3ODwvZmxhZ3M+CiAgICAgIDx2YWx1ZSB0eXBlPSIyIj40OTY8L3ZhbHVlPgogICAgIDwvQmFzaWNFbnRyeT4KICAgIDwvQmFzaWNFbnRyeT4KICAgIDxCYXNpY0VudHJ5PgogICAgIDxuYW1lPlBvaW50MzwvbmFtZT4KICAgICA8ZmxhZ3M+NjU2NjY8L2ZsYWdzPgogICAgIDxCYXNpY0VudHJ5PgogICAgICA8bmFtZT5YPC9uYW1lPgogICAgICA8ZmxhZ3M+NjYxNzg8L2ZsYWdzPgogICAgICA8dmFsdWUgdHlwZT0iMiI+NTEyPC92YWx1ZT4KICAgICA8L0Jhc2ljRW50cnk+CiAgICAgPEJhc2ljRW50cnk+CiAgICAgIDxuYW1lPlk8L25hbWU+CiAgICAgIDxmbGFncz42NjE3ODwvZmxhZ3M+CiAgICAgIDx2YWx1ZSB0eXBlPSIyIj40OTY8L3ZhbHVlPgogICAgIDwvQmFzaWNFbnRyeT4KICAgIDwvQmFzaWNFbnRyeT4KICAgPC9CYXNpY0VudHJ5PgogICA8QmFzaWNFbnRyeT4KICAgIDxuYW1lPlRleHRQb2ludHM8L25hbWU+CiAgICA8ZmxhZ3M+NjU2NjY8L2ZsYWdzPgogICAgPEJhc2ljRW50cnk+CiAgICAgPG5hbWU+UG9pbnQwPC9uYW1lPgogICAgIDxmbGFncz42NTY2NjwvZmxhZ3M+CiAgICAgPEJhc2ljRW50cnk+CiAgICAgIDxuYW1lPlg8L25hbWU+CiAgICAgIDxmbGFncz42NjE3ODwvZmxhZ3M+CiAgICAgIDx2YWx1ZSB0eXBlPSIyIj4xOTk8L3ZhbHVlPgogICAgIDwvQmFzaWNFbnRyeT4KICAgICA8QmFzaWNFbnRyeT4KICAgICAgPG5hbWU+WTwvbmFtZT4KICAgICAgPGZsYWdzPjY2MTc4PC9mbGFncz4KICAgICAgPHZhbHVlIHR5cGU9IjIiPjE0PC92YWx1ZT4KICAgICA8L0Jhc2ljRW50cnk+CiAgICAgPEJhc2ljRW50cnk+CiAgICAgIDxuYW1lPlRleHQ8L25hbWU+CiAgICAgIDxmbGFncz42NjQzNDwvZmxhZ3M+CiAgICAgIDx2YWx1ZSB0eXBlPSIzIj48L3ZhbHVlPgogICAgIDwvQmFzaWNFbnRyeT4KICAgIDwvQmFzaWNFbnRyeT4KICAgPC9CYXNpY0VudHJ5PgogIDwvQmFzaWNFbnRyeT4KIDwvQmFzaWNFbnRyeT4KIDxCYXNpY0VudHJ5PgogIDxuYW1lPkZpbGVUeXBlPC9uYW1lPgogIDxmbGFncz42NjQzNDwvZmxhZ3M+CiAgPHZhbHVlIHR5cGU9IjMiPkFuYWx5c2lzPC92YWx1ZT4KIDwvQmFzaWNFbnRyeT4KIDxCYXNpY0VudHJ5PgogIDxuYW1lPkNoZWNrc3VtPC9uYW1lPgogIDxmbGFncz42NjQzNDwvZmxhZ3M+CiAgPHZhbHVlIHR5cGU9IjMiPjQwOGJhZmJlMTJmZTBmNWExMGQ4Mjg4MGRkZjhmZjRjPC92YWx1ZT4KIDwvQmFzaWNFbnRyeT4KPC9CYXNpY0VudHJ5Pgo=/@MB_EXPERIMENT/0
PEJhc2ljRW50cnk+CiA8bmFtZT5Tb2Z0d2FyZTwvbmFtZT4KIDxmbGFncz4yNjIxNDY8L2ZsYWdzPgogPEJhc2ljRW50cnk+CiAgPG5hbWU+Q29uZmlnVmVyc2lvbjwvbmFtZT4KICA8ZmxhZ3M+MjYzMDQyPC9mbGFncz4KICA8dmFsdWUgdHlwZT0iMyI+MC40LjI1PC92YWx1ZT4KIDwvQmFzaWNFbnRyeT4KIDxCYXNpY0VudHJ5PgogIDxuYW1lPlZhbGlkaXR5S2V5PC9uYW1lPgogIDxmbGFncz4yNjM4MTA8L2ZsYWdzPgogIDx2YWx1ZSB0eXBlPSI2IiBzaXplPSIxMTAiPgpaZ0EyQUdNQU1BQmhBR0lBTXdBekFEQUFZd0EyQUdVQU9BQTFBR0VBTWdCZkFEQUFNQUF3QURBQVh3QXlBQzRBCk9BQXVBREVBTmdBeEFEZ0FMZ0F4QURZQU13QTRBREFBWHdCTkFHRUFZd0J6QUZFQWRRQmhBRzRBZEFCZkFESUEKTUFBeEFEWUFNUUF4QURFQU1BQT08L3ZhbHVlPgogPC9CYXNpY0VudHJ5PgogPEJhc2ljRW50cnk+CiAgPG5hbWU+RXhwZXJpbWVudDwvbmFtZT4KICA8ZmxhZ3M+MjYyMjc0PC9mbGFncz4KICA8QmFzaWNFbnRyeT4KICAgPG5hbWU+UmFjazwvbmFtZT4KICAgPGZsYWdzPjI2MzA0MjwvZmxhZ3M+CiAgIDx2YWx1ZSB0eXBlPSIzIj5DaGlsbCA5NiByYWNrPC92YWx1ZT4KICA8L0Jhc2ljRW50cnk+CiAgPEJhc2ljRW50cnk+CiAgIDxuYW1lPlJhY2tJc1NlbGVjdGFibGU8L25hbWU+CiAgIDxmbGFncz4yNjI1MzA8L2ZsYWdzPgogICA8dmFsdWUgdHlwZT0iMSI+MTwvdmFsdWU+CiAgPC9CYXNpY0VudHJ5PgogIDxCYXNpY0VudHJ5PgogICA8bmFtZT5DdXJyZW50PC9uYW1lPgogICA8ZmxhZ3M+MjYyNzg2PC9mbGFncz4KICAgPHZhbHVlIHR5cGU9IjIiPjA8L3ZhbHVlPgogIDwvQmFzaWNFbnRyeT4KICA8QmFzaWNFbnRyeT4KICAgPG5hbWU+RmlsZUlkPC9uYW1lPgogICA8ZmxhZ3M+MjYyNzg2PC9mbGFncz4KICAgPHZhbHVlIHR5cGU9IjIiPjY8L3ZhbHVlPgogIDwvQmFzaWNFbnRyeT4KICA8QmFzaWNFbnRyeT4KICAgPG5hbWU+RmlsZUJhc2U8L25hbWU+CiAgIDxmbGFncz4yNjMwNDI8L2ZsYWdzPgogICA8dmFsdWUgdHlwZT0iMyI+QUwyMDIyLTAyLTE1PC92YWx1ZT4KICA8L0Jhc2ljRW50cnk+CiAgPEJhc2ljRW50cnk+CiAgIDxuYW1lPkZpbGVJc0N1c3RvbTwvbmFtZT4KICAgPGZsYWdzPjI2MjUzMDwvZmxhZ3M+CiAgIDx2YWx1ZSB0eXBlPSIxIj4wPC92YWx1ZT4KICA8L0Jhc2ljRW50cnk+CiAgPEJhc2ljRW50cnk+CiAgIDxuYW1lPlByb2plY3Q8L25hbWU+CiAgIDxmbGFncz4yNjMwNDI8L2ZsYWdzPgogICA8dmFsdWUgdHlwZT0iMyI+PC92YWx1ZT4KICA8L0Jhc2ljRW50cnk+CiAgPEJhc2ljRW50cnk+CiAgIDxuYW1lPlJhY2tQcm9jZXNzaW5nT3JkZXI8L25hbWU+CiAgIDxmbGFncz4yNjI3ODY8L2ZsYWdzPgogICA8dmFsdWUgdHlwZT0iMiI+MDwvdmFsdWU+CiAgPC9CYXNpY0VudHJ5PgogIDxCYXNpY0VudHJ5PgogICA8bmFtZT5SZWFnZW50czwvbmFtZT4KICAgPGZsYWdzPjI2MjI3NDwvZmxhZ3M+CiAgIDxCYXNpY0VudHJ5PgogICAgPG5hbWU+UjE8L25hbWU+CiAgICA8ZmxhZ3M+MjYyMjc0PC9mbGFncz4KICAgIDxCYXNpY0VudHJ5PgogICAgIDxuYW1lPkV4cGlyYXRpb25EYXRlPC9uYW1lPgogICAgIDxmbGFncz4yNjMwNDI8L2ZsYWdzPgogICAgIDx2YWx1ZSB0eXBlPSIzIj48L3ZhbHVlPgogICAgPC9CYXNpY0VudHJ5PgogICAgPEJhc2ljRW50cnk+CiAgICAgPG5hbWU+TG90TnVtYmVyPC9uYW1lPgogICAgIDxmbGFncz4yNjMwNDI8L2ZsYWdzPgogICAgIDx2YWx1ZSB0eXBlPSIzIj48L3ZhbHVlPgogICAgPC9CYXNpY0VudHJ5PgogICAgPEJhc2ljRW50cnk+CiAgICAgPG5hbWU+UmVhZ2VudDwvbmFtZT4KICAgICA8ZmxhZ3M+MjYzMDQyPC9mbGFncz4KICAgICA8dmFsdWUgdHlwZT0iMyI+PC92YWx1ZT4KICAgIDwvQmFzaWNFbnRyeT4KICAgIDxCYXNpY0VudHJ5PgogICAgIDxuYW1lPkNhdGVnb3J5PC9uYW1lPgogICAgIDxmbGFncz4yNjMwNDI8L2ZsYWdzPgogICAgIDx2YWx1ZSB0eXBlPSIzIj48L3ZhbHVlPgogICAgPC9CYXNpY0VudHJ5PgogICAgPEJhc2ljRW50cnk+CiAgICAgPG5hbWU+QWN0aXZlPC9uYW1lPgogICAgIDxmbGFncz4yNjI1MzA8L2ZsYWdzPgogICAgIDx2YWx1ZSB0eXBlPSIxIj4wPC92YWx1ZT4KICAgIDwvQmFzaWNFbnRyeT4KICAgIDxCYXNpY0VudHJ5PgogICAgIDxuYW1lPlRpbWU8L25hbWU+CiAgICAgPGZsYWdzPjI2Mjc4NjwvZmxhZ3M+CiAgICAgPHZhbHVlIHR5cGU9IjIiPjA8L3ZhbHVlPgogICAgPC9CYXNpY0VudHJ5PgogICAgPEJhc2ljRW50cnk+CiAgICAgPG5hbWU+VGl0ZXI8L25hbWU+CiAgICAgPGZsYWdzPjI2Mjc4NjwvZmxhZ3M+CiAgICAgPHZhbHVlIHR5cGU9IjIiPjA8L3ZhbHVlPgogICAgPC9CYXNpY0VudHJ5PgogICAgPEJhc2ljRW50cnk+CiAgICAgPG5hbWU+UGFyYWxsZWw8L25hbWU+CiAgICAgPGZsYWdzPjI2Mjc4NjwvZmxhZ3M+CiAgICAgPHZhbHVlIHR5cGU9IjIiPjA8L3ZhbHVlPgogICAgPC9CYXNpY0VudHJ5PgogICAgPEJhc2ljRW50cnk+CiAgICAgPG5hbWU+UHJpb3JpdHk8L25hbWU+CiAgICAgPGZsYWdzPjI2Mjc4NjwvZmxhZ3M+CiAgICAgPHZhbHVlIHR5cGU9IjIiPjA8L3ZhbHVlPgogICAgPC9CYXNpY0VudHJ5PgogICAgPEJhc2ljRW50cnk+CiAgICAgPG5hbWU+TWluVm9sdW1lPC9uYW1lPgogICAgIDxmbGFncz4yNjI3ODY8L2ZsYWdzPgogICAgIDx2YWx1ZSB0eXBlPSIyIj4wPC92YWx1ZT4KICAgIDwvQmFzaWNFbnRyeT4KICAgIDxCYXNpY0VudHJ5PgogICAgIDxuYW1lPlZpc2libGU8L25hbWU+CiAgICAgPGZsYWdzPjI2Mjc4NjwvZmxhZ3M+CiAgICAgPHZhbHVlIHR5cGU9IjIiPjM8L3ZhbHVlPgogICAgPC9CYXNpY0VudHJ5PgogICA8L0Jhc2ljRW50cnk+CiAgIDxCYXNpY0VudHJ5PgogICAgPG5hbWU+UjI8L25hbWU+CiAgICA8ZmxhZ3M+MjYyMjc0PC9mbGFncz4KICAgIDxCYXNpY0VudHJ5PgogICAgIDxuYW1lPkV4cGlyYXRpb25EYXRlPC9uYW1lPgogICAgIDxmbGFncz4yNjMwNDI8L2ZsYWdzPgogICAgIDx2YWx1ZSB0eXBlPSIzIj48L3ZhbHVlPgogICAgPC9CYXNpY0VudHJ5PgogICAgPEJhc2ljRW50cnk+CiAgICAgPG5hbWU+TG90TnVtYmVyPC9uYW1lPgogICAgIDxmbGFncz4yNjMwNDI8L2ZsYWdzPgogICAgIDx2YWx1ZSB0eXBlPSIzIj48L3ZhbHVlPgogICAgPC9CYXNpY0VudHJ5PgogICAgPEJhc2ljRW50cnk+CiAgICAgPG5hbWU+UmVhZ2VudDwvbmFtZT4KICAgICA8ZmxhZ3M+MjYzMDQyPC9mbGFncz4KICAgICA8dmFsdWUgdHlwZT0iMyI+PC92YWx1ZT4KICAgIDwvQmFzaWNFbnRyeT4KICAgIDxCYXNpY0VudHJ5PgogICAgIDxuYW1lPkNhdGVnb3J5PC9uYW1lPgogICAgIDxmbGFncz4yNjMwNDI8L2ZsYWdzPgogICAgIDx2YWx1ZSB0eXBlPSIzIj48L3ZhbHVlPgogICAgPC9CYXNpY0VudHJ5PgogICAgPEJhc2ljRW50cnk+CiAgICAgPG5hbWU+QWN0aXZlPC9uYW1lPgogICAgIDxmbGFncz4yNjI1MzA8L2ZsYWdzPgogICAgIDx2YWx1ZSB0eXBlPSIxIj4wPC92YWx1ZT4KICAgIDwvQmFzaWNFbnRyeT4KICAgIDxCYXNpY0VudHJ5PgogICAgIDxuYW1lPlRpbWU8L25hbWU+CiAgICAgPGZsYWdzPjI2Mjc4NjwvZmxhZ3M+CiAgICAgPHZhbHVlIHR5cGU9IjIiPjA8L3ZhbHVlPgogICAgPC9CYXNpY0VudHJ5PgogICAgPEJhc2ljRW50cnk+CiAgICAgPG5hbWU+VGl0ZXI8L25hbWU+CiAgICAgPGZsYWdzPjI2Mjc4NjwvZmxhZ3M+CiAgICAgPHZhbHVlIHR5cGU9IjIiPjA8L3ZhbHVlPgogICAgPC9CYXNpY0VudHJ5PgogICAgPEJhc2ljRW50cnk+CiAgICAgPG5hbWU+UGFyYWxsZWw8L25hbWU+CiAgICAgPGZsYWdzPjI2Mjc4NjwvZmxhZ3M+CiAgICAgPHZhbHVlIHR5cGU9IjIiPjA8L3ZhbHVlPgogICAgPC9CYXNpY0VudHJ5PgogICAgPEJhc2ljRW50cnk+CiAgICAgPG5hbWU+UHJpb3JpdHk8L25hbWU+CiAgICAgPGZsYWdzPjI2Mjc4NjwvZmxhZ3M+CiAgICAgPHZhbHVlIHR5cGU9IjIiPjA8L3ZhbHVlPgogICAgPC9CYXNpY0VudHJ5PgogICAgPEJhc2ljRW50cnk+CiAgICAgPG5hbWU+TWluVm9sdW1lPC9uYW1lPgogICAgIDxmbGFncz4yNjI3ODY8L2ZsYWdzPgogICAgIDx2YWx1ZSB0eXBlPSIyIj4wPC92YWx1ZT4KICAgIDwvQmFzaWNFbnRyeT4KICAgIDxCYXNpY0VudHJ5PgogICAgIDxuYW1lPlZpc2libGU8L25hbWU+CiAgICAgPGZsYWdzPjI2Mjc4NjwvZmxhZ3M+CiAgICAgPHZhbHVlIHR5cGU9IjIiPjM8L3ZhbHVlPgogICAgPC9CYXNpY0VudHJ5PgogICA8L0Jhc2ljRW50cnk+CiAgIDxCYXNpY0VudHJ5PgogICAgPG5hbWU+UjM8L25hbWU+CiAgICA8ZmxhZ3M+MjYyMjc0PC9mbGFncz4KICAgIDxCYXNpY0VudHJ5PgogICAgIDxuYW1lPkV4cGlyYXRpb25EYXRlPC9uYW1lPgogICAgIDxmbGFncz4yNjMwNDI8L2ZsYWdzPgogICAgIDx2YWx1ZSB0eXBlPSIzIj48L3ZhbHVlPgogICAgPC9CYXNpY0VudHJ5PgogICAgPEJhc2ljRW50cnk+CiAgICAgPG5hbWU+TG90TnVtYmVyPC9uYW1lPgogICAgIDxmbGFncz4yNjMwNDI8L2ZsYWdzPgogICAgIDx2YWx1ZSB0eXBlPSIzIj48L3ZhbHVlPgogICAgPC9CYXNpY0VudHJ5PgogICAgPEJhc2ljRW50cnk+CiAgICAgPG5hbWU+UmVhZ2VudDwvbmFtZT4KICAgICA8ZmxhZ3M+MjYzMDQyPC9mbGFncz4KICAgICA8dmFsdWUgdHlwZT0iMyI+PC92YWx1ZT4KICAgIDwvQmFzaWNFbnRyeT4KICAgIDxCYXNpY0VudHJ5PgogICAgIDxuYW1lPkNhdGVnb3J5PC9uYW1lPgogICAgIDxmbGFncz4yNjMwNDI8L2ZsYWdzPgogICAgIDx2YWx1ZSB0eXBlPSIzIj48L3ZhbHVlPgogICAgPC9CYXNpY0VudHJ5PgogICAgPEJhc2ljRW50cnk+CiAgICAgPG5hbWU+QWN0aXZlPC9uYW1lPgogICAgIDxmbGFncz4yNjI1MzA8L2ZsYWdzPgogICAgIDx2YWx1ZSB0eXBlPSIxIj4wPC92YWx1ZT4KICAgIDwvQmFzaWNFbnRyeT4KICAgIDxCYXNpY0VudHJ5PgogICAgIDxuYW1lPlRpbWU8L25hbWU+CiAgICAgPGZsYWdzPjI2Mjc4NjwvZmxhZ3M+CiAgICAgPHZhbHVlIHR5cGU9IjIiPjA8L3ZhbHVlPgogICAgPC9CYXNpY0VudHJ5PgogICAgPEJhc2ljRW50cnk+CiAgICAgPG5hbWU+VGl0ZXI8L25hbWU+CiAgICAgPGZsYWdzPjI2Mjc4NjwvZmxhZ3M+CiAgICAgPHZhbHVlIHR5cGU9IjIiPjA8L3ZhbHVlPgogICAgPC9CYXNpY0VudHJ5PgogICAgPEJhc2ljRW50cnk+CiAgICAgPG5hbWU+UGFyYWxsZWw8L25hbWU+CiAgICAgPGZsYWdzPjI2Mjc4NjwvZmxhZ3M+CiAgICAgPHZhbHVlIHR5cGU9IjIiPjA8L3ZhbHVlPgogICAgPC9CYXNpY0VudHJ5PgogICAgPEJhc2ljRW50cnk+CiAgICAgPG5hbWU+UHJpb3JpdHk8L25hbWU+CiAgICAgPGZsYWdzPjI2Mjc4NjwvZmxhZ3M+CiAgICAgPHZhbHVlIHR5cGU9IjIiPjA8L3ZhbHVlPgogICAgPC9CYXNpY0VudHJ5PgogICAgPEJhc2ljRW50cnk+CiAgICAgPG5hbWU+TWluVm9sdW1lPC9uYW1lPgogICAgIDxmbGFncz4yNjI3ODY8L2ZsYWdzPgogICAgIDx2YWx1ZSB0eXBlPSIyIj4wPC92YWx1ZT4KICAgIDwvQmFzaWNFbnRyeT4KICAgIDxCYXNpY0VudHJ5PgogICAgIDxuYW1lPlZpc2libGU8L25hbWU+CiAgICAgPGZsYWdzPjI2Mjc4NjwvZmxhZ3M+CiAgICAgPHZhbHVlIHR5cGU9IjIiPjM8L3ZhbHVlPgogICAgPC9CYXNpY0VudHJ5PgogICA8L0Jhc2ljRW50cnk+CiAgIDxCYXNpY0VudHJ5PgogICAgPG5hbWU+UjQ8L25hbWU+CiAgICA8ZmxhZ3M+MjYyMjc0PC9mbGFncz4KICAgIDxCYXNpY0VudHJ5PgogICAgIDxuYW1lPkV4cGlyYXRpb25EYXRlPC9uYW1lPgogICAgIDxmbGFncz4yNjMwNDI8L2ZsYWdzPgogICAgIDx2YWx1ZSB0eXBlPSIzIj48L3ZhbHVlPgogICAgPC9CYXNpY0VudHJ5PgogICAgPEJhc2ljRW50cnk+CiAgICAgPG5hbWU+TG90TnVtYmVyPC9uYW1lPgogICAgIDxmbGFncz4yNjMwNDI8L2ZsYWdzPgogICAgIDx2YWx1ZSB0eXBlPSIzIj48L3ZhbHVlPgogICAgPC9CYXNpY0VudHJ5PgogICAgPEJhc2ljRW50cnk+CiAgICAgPG5hbWU+UmVhZ2VudDwvbmFtZT4KICAgICA8ZmxhZ3M+MjYzMDQyPC9mbGFncz4KICAgICA8dmFsdWUgdHlwZT0iMyI+PC92YWx1ZT4KICAgIDwvQmFzaWNFbnRyeT4KICAgIDxCYXNpY0VudHJ5PgogICAgIDxuYW1lPkNhdGVnb3J5PC9uYW1lPgogICAgIDxmbGFncz4yNjMwNDI8L2ZsYWdzPgogICAgIDx2YWx1ZSB0eXBlPSIzIj48L3ZhbHVlPgogICAgPC9CYXNpY0VudHJ5PgogICAgPEJhc2ljRW50cnk+CiAgICAgPG5hbWU+QWN0aXZlPC9uYW1lPgogICAgIDxmbGFncz4yNjI1MzA8L2ZsYWdzPgogICAgIDx2YWx1ZSB0eXBlPSIxIj4wPC92YWx1ZT4KICAgIDwvQmFzaWNFbnRyeT4KICAgIDxCYXNpY0VudHJ5PgogICAgIDxuYW1lPlRpbWU8L25hbWU+CiAgICAgPGZsYWdzPjI2Mjc4NjwvZmxhZ3M+CiAgICAgPHZhbHVlIHR5cGU9IjIiPjA8L3ZhbHVlPgogICAgPC9CYXNpY0VudHJ5PgogICAgPEJhc2ljRW50cnk+CiAgICAgPG5hbWU+VGl0ZXI8L25hbWU+CiAgICAgPGZsYWdzPjI2Mjc4NjwvZmxhZ3M+CiAgICAgPHZhbHVlIHR5cGU9IjIiPjA8L3ZhbHVlPgogICAgPC9CYXNpY0VudHJ5PgogICAgPEJhc2ljRW50cnk+CiAgICAgPG5hbWU+UGFyYWxsZWw8L25hbWU+CiAgICAgPGZsYWdzPjI2Mjc4NjwvZmxhZ3M+CiAgICAgPHZhbHVlIHR5cGU9IjIiPjA8L3ZhbHVlPgogICAgPC9CYXNpY0VudHJ5PgogICAgPEJhc2ljRW50cnk+CiAgICAgPG5hbWU+UHJpb3JpdHk8L25hbWU+CiAgICAgPGZsYWdzPjI2Mjc4NjwvZmxhZ3M+CiAgICAgPHZhbHVlIHR5cGU9IjIiPjA8L3ZhbHVlPgogICAgPC9CYXNpY0VudHJ5PgogICAgPEJhc2ljRW50cnk+CiAgICAgPG5hbWU+TWluVm9sdW1lPC9uYW1lPgogICAgIDxmbGFncz4yNjI3ODY8L2ZsYWdzPgogICAgIDx2YWx1ZSB0eXBlPSIyIj4wPC92YWx1ZT4KICAgIDwvQmFzaWNFbnRyeT4KICAgIDxCYXNpY0VudHJ5PgogICAgIDxuYW1lPlZpc2libGU8L25hbWU+CiAgICAgPGZsYWdzPjI2Mjc4NjwvZmxhZ3M+CiAgICAgPHZhbHVlIHR5cGU9IjIiPjM8L3ZhbHVlPgogICAgPC9CYXNpY0VudHJ5PgogICA8L0Jhc2ljRW50cnk+CiAgIDxCYXNpY0VudHJ5PgogICAgPG5hbWU+UjU8L25hbWU+CiAgICA8ZmxhZ3M+MjYyMjc0PC9mbGFncz4KICAgIDxCYXNpY0VudHJ5PgogICAgIDxuYW1lPkV4cGlyYXRpb25EYXRlPC9uYW1lPgogICAgIDxmbGFncz4yNjMwNDI8L2ZsYWdzPgogICAgIDx2YWx1ZSB0eXBlPSIzIj48L3ZhbHVlPgogICAgPC9CYXNpY0VudHJ5PgogICAgPEJhc2ljRW50cnk+CiAgICAgPG5hbWU+TG90TnVtYmVyPC9uYW1lPgogICAgIDxmbGFncz4yNjMwNDI8L2ZsYWdzPgogICAgIDx2YWx1ZSB0eXBlPSIzIj48L3ZhbHVlPgogICAgPC9CYXNpY0VudHJ5PgogICAgPEJhc2ljRW50cnk+CiAgICAgPG5hbWU+UmVhZ2VudDwvbmFtZT4KICAgICA8ZmxhZ3M+MjYzMDQyPC9mbGFncz4KICAgICA8dmFsdWUgdHlwZT0iMyI+PC92YWx1ZT4KICAgIDwvQmFzaWNFbnRyeT4KICAgIDxCYXNpY0VudHJ5PgogICAgIDxuYW1lPkNhdGVnb3J5PC9uYW1lPgogICAgIDxmbGFncz4yNjMwNDI8L2ZsYWdzPgogICAgIDx2YWx1ZSB0eXBlPSIzIj48L3ZhbHVlPgogICAgPC9CYXNpY0VudHJ5PgogICAgPEJhc2ljRW50cnk+CiAgICAgPG5hbWU+QWN0aXZlPC9uYW1lPgogICAgIDxmbGFncz4yNjI1MzA8L2ZsYWdzPgogICAgIDx2YWx1ZSB0eXBlPSIxIj4wPC92YWx1ZT4KICAgIDwvQmFzaWNFbnRyeT4KICAgIDxCYXNpY0VudHJ5PgogICAgIDxuYW1lPlRpbWU8L25hbWU+CiAgICAgPGZsYWdzPjI2Mjc4NjwvZmxhZ3M+CiAgICAgPHZhbHVlIHR5cGU9IjIiPjA8L3ZhbHVlPgogICAgPC9CYXNpY0VudHJ5PgogICAgPEJhc2ljRW50cnk+CiAgICAgPG5hbWU+VGl0ZXI8L25hbWU+CiAgICAgPGZsYWdzPjI2Mjc4NjwvZmxhZ3M+CiAgICAgPHZhbHVlIHR5cGU9IjIiPjA8L3ZhbHVlPgogICAgPC9CYXNpY0VudHJ5PgogICAgPEJhc2ljRW50cnk+CiAgICAgPG5hbWU+UGFyYWxsZWw8L25hbWU+CiAgICAgPGZsYWdzPjI2Mjc4NjwvZmxhZ3M+CiAgICAgPHZhbHVlIHR5cGU9IjIiPjA8L3ZhbHVlPgogICAgPC9CYXNpY0VudHJ5PgogICAgPEJhc2ljRW50cnk+CiAgICAgPG5hbWU+UHJpb3JpdHk8L25hbWU+CiAgICAgPGZsYWdzPjI2Mjc4NjwvZmxhZ3M+CiAgICAgPHZhbHVlIHR5cGU9IjIiPjA8L3ZhbHVlPgogICAgPC9CYXNpY0VudHJ5PgogICAgPEJhc2ljRW50cnk+CiAgICAgPG5hbWU+TWluVm9sdW1lPC9uYW1lPgogICAgIDxmbGFncz4yNjI3ODY8L2ZsYWdzPgogICAgIDx2YWx1ZSB0eXBlPSIyIj4wPC92YWx1ZT4KICAgIDwvQmFzaWNFbnRyeT4KICAgIDxCYXNpY0VudHJ5PgogICAgIDxuYW1lPlZpc2libGU8L25hbWU+CiAgICAgPGZsYWdzPjI2Mjc4NjwvZmxhZ3M+CiAgICAgPHZhbHVlIHR5cGU9IjIiPjI8L3ZhbHVlPgogICAgPC9CYXNpY0VudHJ5PgogICA8L0Jhc2ljRW50cnk+CiAgIDxCYXNpY0VudHJ5PgogICAgPG5hbWU+UjY8L25hbWU+CiAgICA8ZmxhZ3M+MjYyMjc0PC9mbGFncz4KICAgIDxCYXNpY0VudHJ5PgogICAgIDxuYW1lPkV4cGlyYXRpb25EYXRlPC9uYW1lPgogICAgIDxmbGFncz4yNjMwNDI8L2ZsYWdzPgogICAgIDx2YWx1ZSB0eXBlPSIzIj48L3ZhbHVlPgogICAgPC9CYXNpY0VudHJ5PgogICAgPEJhc2ljRW50cnk+CiAgICAgPG5hbWU+TG90TnVtYmVyPC9uYW1lPgogICAgIDxmbGFncz4yNjMwNDI8L2ZsYWdzPgogICAgIDx2YWx1ZSB0eXBlPSIzIj48L3ZhbHVlPgogICAgPC9CYXNpY0VudHJ5PgogICAgPEJhc2ljRW50cnk+CiAgICAgPG5hbWU+UmVhZ2VudDwvbmFtZT4KICAgICA8ZmxhZ3M+MjYzMDQyPC9mbGFncz4KICAgICA8dmFsdWUgdHlwZT0iMyI+PC92YWx1ZT4KICAgIDwvQmFzaWNFbnRyeT4KICAgIDxCYXNpY0VudHJ5PgogICAgIDxuYW1lPkNhdGVnb3J5PC9uYW1lPgogICAgIDxmbGFncz4yNjMwNDI8L2ZsYWdzPgogICAgIDx2YWx1ZSB0eXBlPSIzIj48L3ZhbHVlPgogICAgPC9CYXNpY0VudHJ5PgogICAgPEJhc2ljRW50cnk+CiAgICAgPG5hbWU+QWN0aXZlPC9uYW1lPgogICAgIDxmbGFncz4yNjI1MzA8L2ZsYWdzPgogICAgIDx2YWx1ZSB0eXBlPSIxIj4wPC92YWx1ZT4KICAgIDwvQmFzaWNFbnRyeT4KICAgIDxCYXNpY0VudHJ5PgogICAgIDxuYW1lPlRpbWU8L25hbWU+CiAgICAgPGZsYWdzPjI2Mjc4NjwvZmxhZ3M+CiAgICAgPHZhbHVlIHR5cGU9IjIiPjA8L3ZhbHVlPgogICAgPC9CYXNpY0VudHJ5PgogICAgPEJhc2ljRW50cnk+CiAgICAgPG5hbWU+VGl0ZXI8L25hbWU+CiAgICAgPGZsYWdzPjI2Mjc4NjwvZmxhZ3M+CiAgICAgPHZhbHVlIHR5cGU9IjIiPjA8L3ZhbHVlPgogICAgPC9CYXNpY0VudHJ5PgogICAgPEJhc2ljRW50cnk+CiAgICAgPG5hbWU+UGFyYWxsZWw8L25hbWU+CiAgICAgPGZsYWdzPjI2Mjc4NjwvZmxhZ3M+CiAgICAgPHZhbHVlIHR5cGU9IjIiPjA8L3ZhbHVlPgogICAgPC9CYXNpY0VudHJ5PgogICAgPEJhc2ljRW50cnk+CiAgICAgPG5hbWU+UHJpb3JpdHk8L25hbWU+CiAgICAgPGZsYWdzPjI2Mjc4NjwvZmxhZ3M+CiAgICAgPHZhbHVlIHR5cGU9IjIiPjA8L3ZhbHVlPgogICAgPC9CYXNpY0VudHJ5PgogICAgPEJhc2ljRW50cnk+CiAgICAgPG5hbWU+TWluVm9sdW1lPC9uYW1lPgogICAgIDxmbGFncz4yNjI3ODY8L2ZsYWdzPgogICAgIDx2YWx1ZSB0eXBlPSIyIj4wPC92YWx1ZT4KICAgIDwvQmFzaWNFbnRyeT4KICAgIDxCYXNpY0VudHJ5PgogICAgIDxuYW1lPlZpc2libGU8L25hbWU+CiAgICAgPGZsYWdzPjI2Mjc4NjwvZmxhZ3M+CiAgICAgPHZhbHVlIHR5cGU9IjIiPjI8L3ZhbHVlPgogICAgPC9CYXNpY0VudHJ5PgogICA8L0Jhc2ljRW50cnk+CiAgIDxCYXNpY0VudHJ5PgogICAgPG5hbWU+Ujc8L25hbWU+CiAgICA8ZmxhZ3M+MjYyMjc0PC9mbGFncz4KICAgIDxCYXNpY0VudHJ5PgogICAgIDxuYW1lPkV4cGlyYXRpb25EYXRlPC9uYW1lPgogICAgIDxmbGFncz4yNjMwNDI8L2ZsYWdzPgogICAgIDx2YWx1ZSB0eXBlPSIzIj48L3ZhbHVlPgogICAgPC9CYXNpY0VudHJ5PgogICAgPEJhc2ljRW50cnk+CiAgICAgPG5hbWU+TG90TnVtYmVyPC9uYW1lPgogICAgIDxmbGFncz4yNjMwNDI8L2ZsYWdzPgogICAgIDx2YWx1ZSB0eXBlPSIzIj48L3ZhbHVlPgogICAgPC9CYXNpY0VudHJ5PgogICAgPEJhc2ljRW50cnk+CiAgICAgPG5hbWU+UmVhZ2VudDwvbmFtZT4KICAgICA8ZmxhZ3M+MjYzMDQyPC9mbGFncz4KICAgICA8dmFsdWUgdHlwZT0iMyI+PC92YWx1ZT4KICAgIDwvQmFzaWNFbnRyeT4KICAgIDxCYXNpY0VudHJ5PgogICAgIDxuYW1lPkNhdGVnb3J5PC9uYW1lPgogICAgIDxmbGFncz4yNjMwNDI8L2ZsYWdzPgogICAgIDx2YWx1ZSB0eXBlPSIzIj48L3ZhbHVlPgogICAgPC9CYXNpY0VudHJ5PgogICAgPEJhc2ljRW50cnk+CiAgICAgPG5hbWU+QWN0aXZlPC9uYW1lPgogICAgIDxmbGFncz4yNjI1MzA8L2ZsYWdzPgogICAgIDx2YWx1ZSB0eXBlPSIxIj4wPC92YWx1ZT4KICAgIDwvQmFzaWNFbnRyeT4KICAgIDxCYXNpY0VudHJ5PgogICAgIDxuYW1lPlRpbWU8L25hbWU+CiAgICAgPGZsYWdzPjI2Mjc4NjwvZmxhZ3M+CiAgICAgPHZhbHVlIHR5cGU9IjIiPjA8L3ZhbHVlPgogICAgPC9CYXNpY0VudHJ5PgogICAgPEJhc2ljRW50cnk+CiAgICAgPG5hbWU+VGl0ZXI8L25hbWU+CiAgICAgPGZsYWdzPjI2Mjc4NjwvZmxhZ3M+CiAgICAgPHZhbHVlIHR5cGU9IjIiPjA8L3ZhbHVlPgogICAgPC9CYXNpY0VudHJ5PgogICAgPEJhc2ljRW50cnk+CiAgICAgPG5hbWU+UGFyYWxsZWw8L25hbWU+CiAgICAgPGZsYWdzPjI2Mjc4NjwvZmxhZ3M+CiAgICAgPHZhbHVlIHR5cGU9IjIiPjA8L3ZhbHVlPgogICAgPC9CYXNpY0VudHJ5PgogICAgPEJhc2ljRW50cnk+CiAgICAgPG5hbWU+UHJpb3JpdHk8L25hbWU+CiAgICAgPGZsYWdzPjI2Mjc4NjwvZmxhZ3M+CiAgICAgPHZhbHVlIHR5cGU9IjIiPjA8L3ZhbHVlPgogICAgPC9CYXNpY0VudHJ5PgogICAgPEJhc2ljRW50cnk+CiAgICAgPG5hbWU+TWluVm9sdW1lPC9uYW1lPgogICAgIDxmbGFncz4yNjI3ODY8L2ZsYWdzPgogICAgIDx2YWx1ZSB0eXBlPSIyIj4wPC92YWx1ZT4KICAgIDwvQmFzaWNFbnRyeT4KICAgIDxCYXNpY0VudHJ5PgogICAgIDxuYW1lPlZpc2libGU8L25hbWU+CiAgICAgPGZsYWdzPjI2Mjc4NjwvZmxhZ3M+CiAgICAgPHZhbHVlIHR5cGU9IjIiPjI8L3ZhbHVlPgogICAgPC9CYXNpY0VudHJ5PgogICA8L0Jhc2ljRW50cnk+CiAgIDxCYXNpY0VudHJ5PgogICAgPG5hbWU+Ujg8L25hbWU+CiAgICA8ZmxhZ3M+MjYyMjc0PC9mbGFncz4KICAgIDxCYXNpY0VudHJ5PgogICAgIDxuYW1lPkV4cGlyYXRpb25EYXRlPC9uYW1lPgogICAgIDxmbGFncz4yNjMwNDI8L2ZsYWdzPgogICAgIDx2YWx1ZSB0eXBlPSIzIj48L3ZhbHVlPgogICAgPC9CYXNpY0VudHJ5PgogICAgPEJhc2ljRW50cnk+CiAgICAgPG5hbWU+TG90TnVtYmVyPC9uYW1lPgogICAgIDxmbGFncz4yNjMwNDI8L2ZsYWdzPgogICAgIDx2YWx1ZSB0eXBlPSIzIj48L3ZhbHVlPgogICAgPC9CYXNpY0VudHJ5PgogICAgPEJhc2ljRW50cnk+CiAgICAgPG5hbWU+UmVhZ2VudDwvbmFtZT4KICAgICA8ZmxhZ3M+MjYzMDQyPC9mbGFncz4KICAgICA8dmFsdWUgdHlwZT0iMyI+PC92YWx1ZT4KICAgIDwvQmFzaWNFbnRyeT4KICAgIDxCYXNpY0VudHJ5PgogICAgIDxuYW1lPkNhdGVnb3J5PC9uYW1lPgogICAgIDxmbGFncz4yNjMwNDI8L2ZsYWdzPgogICAgIDx2YWx1ZSB0eXBlPSIzIj48L3ZhbHVlPgogICAgPC9CYXNpY0VudHJ5PgogICAgPEJhc2ljRW50cnk+CiAgICAgPG5hbWU+QWN0aXZlPC9uYW1lPgogICAgIDxmbGFncz4yNjI1MzA8L2ZsYWdzPgogICAgIDx2YWx1ZSB0eXBlPSIxIj4wPC92YWx1ZT4KICAgIDwvQmFzaWNFbnRyeT4KICAgIDxCYXNpY0VudHJ5PgogICAgIDxuYW1lPlRpbWU8L25hbWU+CiAgICAgPGZsYWdzPjI2Mjc4NjwvZmxhZ3M+CiAgICAgPHZhbHVlIHR5cGU9IjIiPjA8L3ZhbHVlPgogICAgPC9CYXNpY0VudHJ5PgogICAgPEJhc2ljRW50cnk+CiAgICAgPG5hbWU+VGl0ZXI8L25hbWU+CiAgICAgPGZsYWdzPjI2Mjc4NjwvZmxhZ3M+CiAgICAgPHZhbHVlIHR5cGU9IjIiPjA8L3ZhbHVlPgogICAgPC9CYXNpY0VudHJ5PgogICAgPEJhc2ljRW50cnk+CiAgICAgPG5hbWU+UGFyYWxsZWw8L25hbWU+CiAgICAgPGZsYWdzPjI2Mjc4NjwvZmxhZ3M+CiAgICAgPHZhbHVlIHR5cGU9IjIiPjA8L3ZhbHVlPgogICAgPC9CYXNpY0VudHJ5PgogICAgPEJhc2ljRW50cnk+CiAgICAgPG5hbWU+UHJpb3JpdHk8L25hbWU+CiAgICAgPGZsYWdzPjI2Mjc4NjwvZmxhZ3M+CiAgICAgPHZhbHVlIHR5cGU9IjIiPjA8L3ZhbHVlPgogICAgPC9CYXNpY0VudHJ5PgogICAgPEJhc2ljRW50cnk+CiAgICAgPG5hbWU+TWluVm9sdW1lPC9uYW1lPgogICAgIDxmbGFncz4yNjI3ODY8L2ZsYWdzPgogICAgIDx2YWx1ZSB0eXBlPSIyIj4wPC92YWx1ZT4KICAgIDwvQmFzaWNFbnRyeT4KICAgIDxCYXNpY0VudHJ5PgogICAgIDxuYW1lPlZpc2libGU8L25hbWU+CiAgICAgPGZsYWdzPjI2Mjc4NjwvZmxhZ3M+CiAgICAgPHZhbHVlIHR5cGU9IjIiPjI8L3ZhbHVlPgogICAgPC9CYXNpY0VudHJ5PgogICA8L0Jhc2ljRW50cnk+CiAgIDxCYXNpY0VudHJ5PgogICAgPG5hbWU+UzE8L25hbWU+CiAgICA8ZmxhZ3M+MjYyMjc0PC9mbGFncz4KICAgIDxCYXNpY0VudHJ5PgogICAgIDxuYW1lPkV4cGlyYXRpb25EYXRlPC9uYW1lPgogICAgIDxmbGFncz4yNjMwNDI8L2ZsYWdzPgogICAgIDx2YWx1ZSB0eXBlPSIzIj48L3ZhbHVlPgogICAgPC9CYXNpY0VudHJ5PgogICAgPEJhc2ljRW50cnk+CiAgICAgPG5hbWU+TG90TnVtYmVyPC9uYW1lPgogICAgIDxmbGFncz4yNjMwNDI8L2ZsYWdzPgogICAgIDx2YWx1ZSB0eXBlPSIzIj48L3ZhbHVlPgogICAgPC9CYXNpY0VudHJ5PgogICAgPEJhc2ljRW50cnk+CiAgICAgPG5hbWU+UmVhZ2VudDwvbmFtZT4KICAgICA8ZmxhZ3M+MjYzMDQyPC9mbGFncz4KICAgICA8dmFsdWUgdHlwZT0iMyI+PC92YWx1ZT4KICAgIDwvQmFzaWNFbnRyeT4KICAgIDxCYXNpY0VudHJ5PgogICAgIDxuYW1lPkNhdGVnb3J5PC9uYW1lPgogICAgIDxmbGFncz4yNjMwNDI8L2ZsYWdzPgogICAgIDx2YWx1ZSB0eXBlPSIzIj48L3ZhbHVlPgogICAgPC9CYXNpY0VudHJ5PgogICAgPEJhc2ljRW50cnk+CiAgICAgPG5hbWU+QWN0aXZlPC9uYW1lPgogICAgIDxmbGFncz4yNjI1MzA8L2ZsYWdzPgogICAgIDx2YWx1ZSB0eXBlPSIxIj4wPC92YWx1ZT4KICAgIDwvQmFzaWNFbnRyeT4KICAgIDxCYXNpY0VudHJ5PgogICAgIDxuYW1lPlRpbWU8L25hbWU+CiAgICAgPGZsYWdzPjI2Mjc4NjwvZmxhZ3M+CiAgICAgPHZhbHVlIHR5cGU9IjIiPjA8L3ZhbHVlPgogICAgPC9CYXNpY0VudHJ5PgogICAgPEJhc2ljRW50cnk+CiAgICAgPG5hbWU+VGl0ZXI8L25hbWU+CiAgICAgPGZsYWdzPjI2Mjc4NjwvZmxhZ3M+CiAgICAgPHZhbHVlIHR5cGU9IjIiPjA8L3ZhbHVlPgogICAgPC9CYXNpY0VudHJ5PgogICAgPEJhc2ljRW50cnk+CiAgICAgPG5hbWU+UGFyYWxsZWw8L25hbWU+CiAgICAgPGZsYWdzPjI2Mjc4NjwvZmxhZ3M+CiAgICAgPHZhbHVlIHR5cGU9IjIiPjA8L3ZhbHVlPgogICAgPC9CYXNpY0VudHJ5PgogICAgPEJhc2ljRW50cnk+CiAgICAgPG5hbWU+UHJpb3JpdHk8L25hbWU+CiAgICAgPGZsYWdzPjI2Mjc4NjwvZmxhZ3M+CiAgICAgPHZhbHVlIHR5cGU9IjIiPjA8L3ZhbHVlPgogICAgPC9CYXNpY0VudHJ5PgogICAgPEJhc2ljRW50cnk+CiAgICAgPG5hbWU+TWluVm9sdW1lPC9uYW1lPgogICAgIDxmbGFncz4yNjI3ODY8L2ZsYWdzPgogICAgIDx2YWx1ZSB0eXBlPSIyIj4wPC92YWx1ZT4KICAgIDwvQmFzaWNFbnRyeT4KICAgIDxCYXNpY0VudHJ5PgogICAgIDxuYW1lPlZpc2libGU8L25hbWU+CiAgICAgPGZsYWdzPjI2Mjc4NjwvZmxhZ3M+CiAgICAgPHZhbHVlIHR5cGU9IjIiPjc8L3ZhbHVlPgogICAgPC9CYXNpY0VudHJ5PgogICA8L0Jhc2ljRW50cnk+CiAgIDxCYXNpY0VudHJ5PgogICAgPG5hbWU+UzI8L25hbWU+CiAgICA8ZmxhZ3M+MjYyMjc0PC9mbGFncz4KICAgIDxCYXNpY0VudHJ5PgogICAgIDxuYW1lPkV4cGlyYXRpb25EYXRlPC9uYW1lPgogICAgIDxmbGFncz4yNjMwNDI8L2ZsYWdzPgogICAgIDx2YWx1ZSB0eXBlPSIzIj48L3ZhbHVlPgogICAgPC9CYXNpY0VudHJ5PgogICAgPEJhc2ljRW50cnk+CiAgICAgPG5hbWU+TG90TnVtYmVyPC9uYW1lPgogICAgIDxmbGFncz4yNjMwNDI8L2ZsYWdzPgogICAgIDx2YWx1ZSB0eXBlPSIzIj48L3ZhbHVlPgogICAgPC9CYXNpY0VudHJ5PgogICAgPEJhc2ljRW50cnk+CiAgICAgPG5hbWU+UmVhZ2VudDwvbmFtZT4KICAgICA8ZmxhZ3M+MjYzMDQyPC9mbGFncz4KICAgICA8dmFsdWUgdHlwZT0iMyI+PC92YWx1ZT4KICAgIDwvQmFzaWNFbnRyeT4KICAgIDxCYXNpY0VudHJ5PgogICAgIDxuYW1lPkNhdGVnb3J5PC9uYW1lPgogICAgIDxmbGFncz4yNjMwNDI8L2ZsYWdzPgogICAgIDx2YWx1ZSB0eXBlPSIzIj48L3ZhbHVlPgogICAgPC9CYXNpY0VudHJ5PgogICAgPEJhc2ljRW50cnk+CiAgICAgPG5hbWU+QWN0aXZlPC9uYW1lPgogICAgIDxmbGFncz4yNjI1MzA8L2ZsYWdzPgogICAgIDx2YWx1ZSB0eXBlPSIxIj4wPC92YWx1ZT4KICAgIDwvQmFzaWNFbnRyeT4KICAgIDxCYXNpY0VudHJ5PgogICAgIDxuYW1lPlRpbWU8L25hbWU+CiAgICAgPGZsYWdzPjI2Mjc4NjwvZmxhZ3M+CiAgICAgPHZhbHVlIHR5cGU9IjIiPjA8L3ZhbHVlPgogICAgPC9CYXNpY0VudHJ5PgogICAgPEJhc2ljRW50cnk+CiAgICAgPG5hbWU+VGl0ZXI8L25hbWU+CiAgICAgPGZsYWdzPjI2Mjc4NjwvZmxhZ3M+CiAgICAgPHZhbHVlIHR5cGU9IjIiPjA8L3ZhbHVlPgogICAgPC9CYXNpY0VudHJ5PgogICAgPEJhc2ljRW50cnk+CiAgICAgPG5hbWU+UGFyYWxsZWw8L25hbWU+CiAgICAgPGZsYWdzPjI2Mjc4NjwvZmxhZ3M+CiAgICAgPHZhbHVlIHR5cGU9IjIiPjA8L3ZhbHVlPgogICAgPC9CYXNpY0VudHJ5PgogICAgPEJhc2ljRW50cnk+CiAgICAgPG5hbWU+UHJpb3JpdHk8L25hbWU+CiAgICAgPGZsYWdzPjI2Mjc4NjwvZmxhZ3M+CiAgICAgPHZhbHVlIHR5cGU9IjIiPjA8L3ZhbHVlPgogICAgPC9CYXNpY0VudHJ5PgogICAgPEJhc2ljRW50cnk+CiAgICAgPG5hbWU+TWluVm9sdW1lPC9uYW1lPgogICAgIDxmbGFncz4yNjI3ODY8L2ZsYWdzPgogICAgIDx2YWx1ZSB0eXBlPSIyIj4wPC92YWx1ZT4KICAgIDwvQmFzaWNFbnRyeT4KICAgIDxCYXNpY0VudHJ5PgogICAgIDxuYW1lPlZpc2libGU8L25hbWU+CiAgICAgPGZsYWdzPjI2Mjc4NjwvZmxhZ3M+CiAgICAgPHZhbHVlIHR5cGU9IjIiPjc8L3ZhbHVlPgogICAgPC9CYXNpY0VudHJ5PgogICA8L0Jhc2ljRW50cnk+CiAgPC9CYXNpY0VudHJ5PgogIDxCYXNpY0VudHJ5PgogICA8bmFtZT5TYW1wbGVzPC9uYW1lPgogICA8ZmxhZ3M+MjYyMjc0PC9mbGFncz4KICAgPEJhc2ljRW50cnk+CiAgICA8bmFtZT4wPC9uYW1lPgogICAgPGZsYWdzPjI2MjI3NDwvZmxhZ3M+CiAgICA8QmFzaWNFbnRyeT4KICAgICA8bmFtZT5Bbm5vdGF0aW9uPC9uYW1lPgogICAgIDxmbGFncz4yNjMwNDI8L2ZsYWdzPgogICAgIDx2YWx1ZSB0eXBlPSIzIj5DRlAvVmlvQmx1ZQpWaW9HcmVlbgpQRQpkc1JlZC90eFJlZAptS2F0ZS9BUEMKUEUtVmlvNzcwCkdGUC9GSVRDClBJL0xTUy1tS2F0ZTwvdmFsdWU+CiAgICA8L0Jhc2ljRW50cnk+CiAgICA8QmFzaWNFbnRyeT4KICAgICA8bmFtZT5SZWFnZW50czwvbmFtZT4KICAgICA8ZmxhZ3M+MjYzNTU0PC9mbGFncz4KICAgICA8dmFsdWUgdHlwZT0iNSI+MHgwPC92YWx1ZT4KICAgIDwvQmFzaWNFbnRyeT4KICAgIDxCYXNpY0VudHJ5PgogICAgIDxuYW1lPkZsb3dSYXRlPC9uYW1lPgogICAgIDxmbGFncz4yNjMwNDI8L2ZsYWdzPgogICAgIDx2YWx1ZSB0eXBlPSIzIj5Mb3c8L3ZhbHVlPgogICAgPC9CYXNpY0VudHJ5PgogICAgPEJhc2ljRW50cnk+CiAgICAgPG5hbWU+QXV0b0Zsb3dSYXRlPC9uYW1lPgogICAgIDxmbGFncz4yNjI1MzA8L2ZsYWdzPgogICAgIDx2YWx1ZSB0eXBlPSIxIj4wPC92YWx1ZT4KICAgIDwvQmFzaWNFbnRyeT4KICAgIDxCYXNpY0VudHJ5PgogICAgIDxuYW1lPkV2ZW50TGltaXQ8L25hbWU+CiAgICAgPGZsYWdzPjI2Mjc4NjwvZmxhZ3M+CiAgICAgPHZhbHVlIHR5cGU9IjIiPjMwMDAwPC92YWx1ZT4KICAgIDwvQmFzaWNFbnRyeT4KICAgIDxCYXNpY0VudHJ5PgogICAgIDxuYW1lPkV2ZW50TGltaXRlZDwvbmFtZT4KICAgICA8ZmxhZ3M+MjYyNTMwPC9mbGFncz4KICAgICA8dmFsdWUgdHlwZT0iMSI+MTwvdmFsdWU+CiAgICA8L0Jhc2ljRW50cnk+CiAgICA8QmFzaWNFbnRyeT4KICAgICA8bmFtZT5HYXRlPC9uYW1lPgogICAgIDxmbGFncz4yNjMwNDI8L2ZsYWdzPgogICAgIDx2YWx1ZSB0eXBlPSIzIj5saXZlPC92YWx1ZT4KICAgIDwvQmFzaWNFbnRyeT4KICAgIDxCYXNpY0VudHJ5PgogICAgIDxuYW1lPkdhdGVGbGFnczwvbmFtZT4KICAgICA8ZmxhZ3M+MjYyNzg2PC9mbGFncz4KICAgICA8dmFsdWUgdHlwZT0iMiI+MDwvdmFsdWU+CiAgICA8L0Jhc2ljRW50cnk+CiAgICA8QmFzaWNFbnRyeT4KICAgICA8bmFtZT5Nb2RlPC9uYW1lPgogICAgIDxmbGFncz4yNjMwNDI8L2ZsYWdzPgogICAgIDx2YWx1ZSB0eXBlPSIzIj5TdGFuZGFyZDwvdmFsdWU+CiAgICA8L0Jhc2ljRW50cnk+CiAgICA8QmFzaWNFbnRyeT4KICAgICA8bmFtZT5TZXBhcmF0aW9uVm9sdW1lPC9uYW1lPgogICAgIDxmbGFncz4yNjI3ODY8L2ZsYWdzPgogICAgIDx2YWx1ZSB0eXBlPSIyIj4xMDA8L3ZhbHVlPgogICAgPC9CYXNpY0VudHJ5PgogICAgPEJhc2ljRW50cnk+CiAgICAgPG5hbWU+U2FtcGxlVm9sdW1lPC9uYW1lPgogICAgIDxmbGFncz4yNjI3ODY8L2ZsYWdzPgogICAgIDx2YWx1ZSB0eXBlPSIyIj4yMDwvdmFsdWU+CiAgICA8L0Jhc2ljRW50cnk+CiAgICA8QmFzaWNFbnRyeT4KICAgICA8bmFtZT5QZXJmb3JtQXV0b0xhYmVsaW5nPC9uYW1lPgogICAgIDxmbGFncz4yNjI1MzA8L2ZsYWdzPgogICAgIDx2YWx1ZSB0eXBlPSIxIj4wPC92YWx1ZT4KICAgIDwvQmFzaWNFbnRyeT4KICAgIDxCYXNpY0VudHJ5PgogICAgIDxuYW1lPk1peGluZ1BhcmFtZXRlcnM8L25hbWU+CiAgICAgPGZsYWdzPjI2MjI3NDwvZmxhZ3M+CiAgICA8L0Jhc2ljRW50cnk+CiAgICA8QmFzaWNFbnRyeT4KICAgICA8bmFtZT5NaXhpbmdGcmVxdWVuY3k8L25hbWU+CiAgICAgPGZsYWdzPjI2Mjc4NjwvZmxhZ3M+CiAgICAgPHZhbHVlIHR5cGU9IjIiPjYwMDwvdmFsdWU+CiAgICA8L0Jhc2ljRW50cnk+CiAgICA8QmFzaWNFbnRyeT4KICAgICA8bmFtZT5NaXhpbmdEdXJhdGlvbjwvbmFtZT4KICAgICA8ZmxhZ3M+MjYyNzg2PC9mbGFncz4KICAgICA8dmFsdWUgdHlwZT0iMiI+NDwvdmFsdWU+CiAgICA8L0Jhc2ljRW50cnk+CiAgICA8QmFzaWNFbnRyeT4KICAgICA8bmFtZT5NaXhpbmdBbGdvcml0aG08L25hbWU+CiAgICAgPGZsYWdzPjI2Mjc4NjwvZmxhZ3M+CiAgICAgPHZhbHVlIHR5cGU9IjIiPjA8L3ZhbHVlPgogICAgPC9CYXNpY0VudHJ5PgogICAgPEJhc2ljRW50cnk+CiAgICAgPG5hbWU+TWl4aW5nRGV2aWNlPC9uYW1lPgogICAgIDxmbGFncz4yNjMwNDI8L2ZsYWdzPgogICAgIDx2YWx1ZSB0eXBlPSIzIj5NUU5lZWRsZUFybU1peGVyPC92YWx1ZT4KICAgIDwvQmFzaWNFbnRyeT4KICAgIDxCYXNpY0VudHJ5PgogICAgIDxuYW1lPk1peGluZ0tleTwvbmFtZT4KICAgICA8ZmxhZ3M+MjYzMDQyPC9mbGFncz4KICAgICA8dmFsdWUgdHlwZT0iMyI+TVFNaXgyPC92YWx1ZT4KICAgIDwvQmFzaWNFbnRyeT4KICAgIDxCYXNpY0VudHJ5PgogICAgIDxuYW1lPk1peGluZ05hbWU8L25hbWU+CiAgICAgPGZsYWdzPjI2MzA0MjwvZmxhZ3M+CiAgICAgPHZhbHVlIHR5cGU9IjMiPk1peCBtZWRpdW08L3ZhbHVlPgogICAgPC9CYXNpY0VudHJ5PgogICAgPEJhc2ljRW50cnk+CiAgICAgPG5hbWU+VXNlTGlxdWlkRGV0ZWN0aW9uPC9uYW1lPgogICAgIDxmbGFncz4yNjI1MzA8L2ZsYWdzPgogICAgIDx2YWx1ZSB0eXBlPSIxIj4wPC92YWx1ZT4KICAgIDwvQmFzaWNFbnRyeT4KICAgIDxCYXNpY0VudHJ5PgogICAgIDxuYW1lPlNhbXBsZUlkPC9uYW1lPgogICAgIDxmbGFncz4yNjMwNDI8L2ZsYWdzPgogICAgIDx2YWx1ZSB0eXBlPSIzIj48L3ZhbHVlPgogICAgPC9CYXNpY0VudHJ5PgogICAgPEJhc2ljRW50cnk+CiAgICAgPG5hbWU+UGF0aWVudElkPC9uYW1lPgogICAgIDxmbGFncz4yNjMwNDI8L2ZsYWdzPgogICAgIDx2YWx1ZSB0eXBlPSIzIj5wcmltYXJ5IG1hY3JvcGhhZ2UgYWxwaGEgPC92YWx1ZT4KICAgIDwvQmFzaWNFbnRyeT4KICAgIDxCYXNpY0VudHJ5PgogICAgIDxuYW1lPkdyb3VwPC9uYW1lPgogICAgIDxmbGFncz4yNjI3ODY8L2ZsYWdzPgogICAgIDx2YWx1ZSB0eXBlPSIyIj4wPC92YWx1ZT4KICAgIDwvQmFzaWNFbnRyeT4KICAgIDxCYXNpY0VudHJ5PgogICAgIDxuYW1lPlN0YXRlPC9uYW1lPgogICAgIDxmbGFncz4yNjI3ODY8L2ZsYWdzPgogICAgIDx2YWx1ZSB0eXBlPSIyIj4yPC92YWx1ZT4KICAgIDwvQmFzaWNFbnRyeT4KICAgIDxCYXNpY0VudHJ5PgogICAgIDxuYW1lPkFkdmFuY2VkPC9uYW1lPgogICAgIDxmbGFncz4yNjI3ODY8L2ZsYWdzPgogICAgIDx2YWx1ZSB0eXBlPSIyIj4xPC92YWx1ZT4KICAgIDwvQmFzaWNFbnRyeT4KICAgIDxCYXNpY0VudHJ5PgogICAgIDxuYW1lPkFuYWx5c2lzVGVtcGxhdGU8L25hbWU+CiAgICAgPGZsYWdzPjI2MzA0MjwvZmxhZ3M+CiAgICAgPHZhbHVlIHR5cGU9IjMiPjwvdmFsdWU+CiAgICA8L0Jhc2ljRW50cnk+CiAgICA8QmFzaWNFbnRyeT4KICAgICA8bmFtZT5JbnN0cnVtZW50U2V0dGluZzwvbmFtZT4KICAgICA8ZmxhZ3M+MjYzMDQyPC9mbGFncz4KICAgICA8dmFsdWUgdHlwZT0iMyI+PC92YWx1ZT4KICAgIDwvQmFzaWNFbnRyeT4KICAgIDxCYXNpY0VudHJ5PgogICAgIDxuYW1lPkFkdmFuY2VkTW9kZTwvbmFtZT4KICAgICA8ZmxhZ3M+MjYzMDQyPC9mbGFncz4KICAgICA8dmFsdWUgdHlwZT0iMyI+PC92YWx1ZT4KICAgIDwvQmFzaWNFbnRyeT4KICAgIDxCYXNpY0VudHJ5PgogICAgIDxuYW1lPkFkdmFuY2VkU3ViTW9kZTwvbmFtZT4KICAgICA8ZmxhZ3M+MjYzMDQyPC9mbGFncz4KICAgICA8dmFsdWUgdHlwZT0iMyI+PC92YWx1ZT4KICAgIDwvQmFzaWNFbnRyeT4KICAgPC9CYXNpY0VudHJ5PgogIDwvQmFzaWNFbnRyeT4KIDwvQmFzaWNFbnRyeT4KIDxCYXNpY0VudHJ5PgogIDxuYW1lPkNvbmZpZ3VyYXRpb248L25hbWU+CiAgPGZsYWdzPjI2MzA0MjwvZmxhZ3M+CiAgPHZhbHVlIHR5cGU9IjMiPlZ5YjwvdmFsdWU+CiA8L0Jhc2ljRW50cnk+CiA8QmFzaWNFbnRyeT4KICA8bmFtZT5GaWxlVHlwZTwvbmFtZT4KICA8ZmxhZ3M+MjYzMDQyPC9mbGFncz4KICA8dmFsdWUgdHlwZT0iMyI+RXhwZXJpbWVudDwvdmFsdWU+CiA8L0Jhc2ljRW50cnk+CiA8QmFzaWNFbnRyeT4KICA8bmFtZT5DaGVja3N1bTwvbmFtZT4KICA8ZmxhZ3M+MjYyOTE0PC9mbGFncz4KICA8dmFsdWUgdHlwZT0iMyI+ODA0ZGY1ZjY1Y2I3NGE3ZTQxMWM1OWM5MWJiMzYxZDI8L3ZhbHVlPgogPC9CYXNpY0VudHJ5Pgo8L0Jhc2ljRW50cnk+Cg==/@MB_WELLINFOS/d2lzIDEgMSAxMyBDaGlsbCA5NiByYWNrIDAgMCAwIDI1IHByaW1hcnkgbWFjcm9waGFnZSBhbHBoYSAgMTEgMjAyMi1GZWItMTUgOCAxNzo1ODozNSA=/@MB_SESSIONID/3f772211-93e2-4b28-a87c-b9ba64dd7471/    7111                                                                                                                                                                                                                                                                                                                                                                                                                                                                                                                                                                                                                                                                                                                                                                                                                                                                                                                                                                                                                                                                                                                                                                                                                                                                                                                                                                                                                                                                                                                                                                                                                                                                                                                                                                                                                                                                                                                                                                                                                                                                                                                                                                                                                                                                                                                                                                                                                                                                                                                                                                                                                                                                                                                                                                                                                                                                                                                                                                                                                                                                                                                                                                                                                                                                                                                                                                                                                                                                           ßr7wÌ+2wÌ+2UÁ¨;}þw>?!><ÛT?àq=ý\=]B?¤K9f¹9óÊ>{7wÌ«2wÌ«2UÁ¨;ÀU¦>å»H>Y!T?åé=³=$½&?®ÌD:"/:j?Ckµ7YÙ3YÙ3UÁ¨;Q¹>gP>ö4c?%â=h=e;?AeV:Ôß:åðÔ>Xðº7wÌ+3wÌ+3UÁ¨;@>Ñ½>ë4j?ùê="=ði?"äs:;!:¬A?úE8¿V3¿V3UÁ¨;âwÞ>x¨>DñY?Q@>7Ï>L/8?ÇE:>:N4?1o8YÙ3YÙ3UÁ¨;«î<_!<sXK?GØ;vÀ¼;ïª?°Ïü¸¨Å9¦ Ö¾dq·8èR3èR3UÁ¨;¦[>oú=ma`?q>å±=HÊ9?å/:Ð9êN=?É8wÌ«3wÌ«3UÁ¨;Cj>É¦
>a¯S?l^^=wº=É5?A±9Dp
9UÍ?þÖ8FÁ3FÁ3UÁ¨;}>äÓ7>ÒX?cã¼=Û=¬*/?Ìí95#:§º>®Y9¿Ö3¿Ö3UÁ¨;Ç>Ñé>ÿÜV?%>¯bá=ì.?÷Í>:þ9©I@?9$9ì3$9ì3UÁ¨;¼Ís>®>zÚR?
=BÀw=#?|ó×9Ô£9é)?4#9YÙ4YÙ4UÁ¨;ë">p` >~NY?ëÿ=ÆÔ]=U'?l_Ù9¨:íÙµ>µ:)9!4!4UÁ¨;¹gF>aÄÕ=cm?¸}£>±z?>¹Z?¨Ç:,M³9¶N?\r?9èR4èR4UÁ¨;³9í>µÎ:>×¢?Z¦*>û¡=PÙ?DJL:Os:W1?mzQ9°!4°!4UÁ¨;Ã]>â>©yU?acÅ=¡=u$?&¯¸9¼¾9Öø>6Ìd9wÌ+4wÌ+4UÁ¨;Ö¼Ì> i>ëq`?îå4>nH>Xº-?t.:Éý9ú/?ªs9>64>64UÁ¨; ºÆ>âa>Ã9a?ÄX>k,>Hj/?ÈÑ,:¿.:p (?Yõ9FA4FA4UÁ¨;ÐÖ>àA4>Y?Ë3«=x=í/$?%ú:3æ:Ó?.R9ÍL4ÍL4UÁ¨;ü?Ð.p>õ½?ë¬>-¡=
RT?Mªò9w#:h¾>9¿V4¿V4UÁ¨;÷»Ü>Nþ=aÞ?Ôg>5ºÁ=¡?Å§¶:À67:88?ë9\|a4\|a4UÁ¨;?>ã¡0>ÏT?|ª= =íL%?ñÆ9ðÑ9ò>åý9$9l4$9l4UÁ¨;o¨>¼E>¯äZ?¸]½=w=(#??B
:uz:ºî>yì9ëõv4ëõv4UÁ¨;ç²>èéN>Þ\?¼ñ«==Ðo=Ç7?]û
:ìÌ:×å>¶b9YÙ4YÙ4UÁ¨;+nW=yÿ=TCL?Ëð"<Pf<+	?©··ÛÃ8¬ÄL½Xë©9½74½74UÁ¨;7n>±>V»R?1ÔÅ=$y =âË?×:xq4:#­Û>²å«9!4!4UÁ¨;fy><Â> UU?«k
>EÑ=ýÿ,?6:µÇ
:
j(?¯®9ô4ô4UÁ¨;6¢>-,>.ø_?LäË=íÞ=+Ø+?´\Ì9RVÆ9gã?õ´9èR4èR4UÁ¨;^>¯>H>j¿_?÷·=	N=én,?ïÔ:$½:né>øK¾9L±4L±4UÁ¨;)c>§>£P?±Ñ¨=kÞ~=)?üDí9ëG¾9Ô?ïLÆ9°¡4°¡4UÁ¨;³=]a=ùuK?¥k<ã 9<k}"?qE"·m8Í{ ½ÉÌ9n¦4n¦4UÁ¨;m>/>ÌS?öÿ=oYv=b ?4Äæ91ý9é>HÎ9wÌ«4wÌ«4UÁ¨;h¦Ä>ÑY>}g?°©'>¬Õî=¶3?|'Ô:þÿØ:Hú>s³Ú9Û*±4Û*±4UÁ¨;ß`ª>»îE>À\\?Ô£>*§k>âù1?ýql:§):&ü2?¹·å9>¶4>¶4UÁ¨;­£>Òß@>ç>Y?­Ì=`L=9©0?:Ñ:
?7
ç9¢ç»4¢ç»4UÁ¨;KÌv>s>þU?f=·õY=á`!?£FY9 _Õ9KW>Nçé9FÁ4FÁ4UÁ¨;;>Y6à= V?vß³==Þ#?á
:h:úÝ>Hë9j¤Æ4j¤Æ4UÁ¨;äj=Ù¾=±âL?®4<)J<»ù?x¤7©Q¨8ýù=U4î9ÍÌ4ÍÌ4UÁ¨;o§>á¿E>|JX?h=ó&x=ÔZ!?à°:Æ*:hêÀ>Õ¢û91aÑ41aÑ4UÁ¨;,qZ>9V>iäT?)®=ºI=|`(?¾ûÛ9eOÑ9ì?mÿ9¿Ö4¿Ö4UÁ¨;>$%>)	]?ÛÊ¸=ü=)m%?'Þ9ìË91`?´ï:øÜ4øÜ4UÁ¨;"h>%~0>S¶X?N´ú=çð¼=×)?9ô9½®:eM>ÿ':\|á4\|á4UÁ¨;Û¯=
1=ùI?´"<üÀ
<Y?qÌW¹±Ì+8È À¦Z
:ÀÚæ4ÀÚæ4UÁ¨;¿¤¡>[±0>-2j?4
>8{Å=7?£Ç2:F::³õ>lR:$9ì4$9ì4UÁ¨;k^>r>FS?
âº=§.=öÃ$?UÊ:=ÑÓ9)} ?T:ñ4ñ4UÁ¨;Öÿ>\!>¬Y?Dý>Ú~å=¼/?:ÜF:ÎGC:¯X?Âñ:ëõö4ëõö4UÁ¨;@y>õ¸!>+]^?Çi
>e±Á=ð6?ú¾p:=y:sÉH?ï):OTü4OTü4UÁ¨;Þ>%k*>ß0_?DÓ>Ò=`ÿ8?¬*:²P:Ð>tV:YÙ5YÙ5UÁ¨;^_>çe>äV?³(I=2É= Y&?@Ðç9SÄ9a#?éD:55UÁ¨;Ã>½,À=GR?0r=W2_=&Ë?uüà9×À9vé?É:½75½75UÁ¨;­><>|Hb?#C>Ç(Î=7Ý6?òJ:øÝ`:Pæ>Kj-:ïæ5ïæ5UÁ¨;ã«=¹ªU=6M?º'F<#<o ?Ì?9{Èæ8ë?¡	1:!5!5UÁ¨;`c =I=t°K?ê6`<]è<Ç4?~¸¿¡ó8G¾!4:SE5SE5UÁ¨;Éå>/>$¢W?±¤=»Mv=^-+?~ú:-@ù9mî?SZ;:ô5ô5UÁ¨;NE>V7ñ=d Q?ç=)ÎX=X³?z9c9dá>^x@:¶£5¶£5UÁ¨;ùè±>³KQ>SY?%
>[×=½7$?
8:å(:k?ßA:èR5èR5UÁ¨;ÕC¯>p=E>wzc?>
Á=.-?eã
:ôá:ç×ø>÷E:55UÁ¨;²>GÂ >AX?¨·É=äÚ=¶Ñ'?¬Bx:X¶:U÷F?-ÃJ:L±5L±5UÁ¨;´ÿ>ò'>#ìV?¬ÍØ=¥=Ò'?Eu,:åC:¸^á>mzQ:~`5~`5UÁ¨;c>þ®>M%U?[E=÷S=æ.?Ýu:Ã\Í9¼
>?ÂW:°!5°!5UÁ¨;¿ÝÕ>Êx>´G\?qF>>ÿÁ2?[\;:#x7:·?ãZX:á¾#5á¾#5UÁ¨;6«¦>gD>% Y?çI>>y1?d¸S:5:>½Q?G2]:n&5n&5UÁ¨;ý2> $>,ÓS?(=æWR=\)?_t9uÅ9b¶>Ab:E)5E)5UÁ¨;	>õÒ.>ºOW?%<= n=$!?K÷ö9þ3:Ïé>¹Ac:wÌ+5wÌ+5UÁ¨;ÿÜ>1r]>øz?6>ªP¢=?ÔV?$°:&ØÛ9??íh:©{.5©{.5UÁ¨;Á¾]>h->¯¼V?ñó=®'»=¬B&?X:9P»9»_I?Ot:Û*15Û*15UÁ¨;ã=Ì\"=ý_N?Û½<<,  ?¾¸cj8Ó%9¿õy:
Ú35
Ú35UÁ¨;º¨=]q6=ûJ?ä(<<ûÊ?î%¸.W9*hÅ½|:>65>65UÁ¨;TÉL>"ó=½W?:Õ=F4§=¿;#?½Ø :Ò:Ùè?óÝ}:p895p895UÁ¨;H2â>3>+®¡?0@>6äî=¢óM?rI:_,:§ì>rø}:¢ç;5¢ç;5UÁ¨;øÈÑ>>ñuÎ?¨>³ïî=?´:èQ,:?P£:Ô>5Ô>5UÁ¨;Ö
=¡ù==3JR?Ñ
=S<ø<\ß?×9lÅÓ9Îß£>÷:FA5FA5UÁ¨;Ë>ÛZ:>¤T?½·==îë*?:°.:*Ò?Ó7:8õC58õC5UÁ¨;úì>ÎË >^8U?/<±=!=ñÈ&?ìYí9ÒÕ9éRP?ÉF:j¤F5j¤F5UÁ¨;-x>3>~S?`¦Z=S#2=?î'9«Ð=9ï´>z:SI5SI5UÁ¨;âð>71>R}[?³Ä=é%=/,?wQ:8®õ9À?Þ
:ÍL5ÍL5UÁ¨;q>;>÷S?Úf=U1=ok&?tC9ªÿ:µ>7J:ÿ±N5ÿ±N5UÁ¨;Â&s>>¡tQ?Âv¤=W=N ?UqÀ9ñþ¯9-ö?UÇ:1aQ51aQ5UÁ¨;e&>ëÉ=ÛT?¨V=£z)=¿«!?­9¤¨A9Í^e?ªm:cT5cT5UÁ¨;¬Ò>iq3>Hà\?FQå=n¦=ïÌ0?Ö¬Ø9ö9tá>Â:¿V5¿V5UÁ¨;ÿñ>î0>ÝT?IB=¯¤_=Ç¸1?²ú9Ñ¬99?g:ÇnY5ÇnY5UÁ¨;>W->= `?K]©=B@p=vw4?B²:$ì	:ò6?d:ø\5ø\5UÁ¨;Y¹>øP>2d?»Ñ=³=9?Þ´Y:Mû9:Õ?©:*Í^5*Í^5UÁ¨;iÞå>H4>IA`?à>í"Ï="45?ÙÙh:äü:ßÚ=?óÆ:\|a5\|a5UÁ¨;Sì'>¶½È=ì%V?ÌY=¨Õn=O»)?Ü$«9^j¼9è>Y.:+d5+d5UÁ¨;_r>\°>>²V?Û¹Ò=¬)¨=Ñe ?¡ù³9_:Ù,ª>¹ò:ÀÚf5ÀÚf5UÁ¨;Â³>Ñ}G>ì­f?D]>ãø»=¡5?·ç98<:ÈµÙ>¸å:òi5òi5UÁ¨;Áü¢>Í)@>¼!Y?õo=öñk=¢#"?ÁzÖ9øÕ9ê?cý :$9l5$9l5UÁ¨;î$È=äMx=íXN?ÇU<Ô
5<Ì¤?~Ý¿8=*Ç8úö>âR¢:Uèn5Uèn5UÁ¨;±M>¬óõ=ÛV?5)Ä=¯ê=Uç*?í¯}89)ß=Q£:q5q5UÁ¨;
¯>WÔF>ca?¢Ä$>ì=X2?£96
9Ãî
?q(¤:¹Ft5¹Ft5UÁ¨;qç>Br>÷t?Ê@Æ>«=>?î/?bk:·ô:¥Ä]?Sæ¤:ëõv5ëõv5UÁ¨;Æ1>;JÙ=+P?ö=i ]=Þ?8-9Ô
º9FÛn><@¦:¥y5¥y5UÁ¨;%Ý3>û¯Ý=ø³O?ìz=þU=MY?5Ge9o£9³>¦:OT|5OT|5UÁ¨;«í£>p?>ü5[?UÊÍ=q=1«+?Ä&	:vÓ9ç	&?V¨:55UÁ¨;Û>2×3>½V?p¸>jÔÓ=E$?c7ö9ÒÅ9rå?Hk©:YÙ5YÙ5UÁ¨;xo>`[> çU?¤CR=5!=[('?eø¾9"19gÿ?
j«:ò05ò05UÁ¨;¶>ó'>W?±>Y=±=s?bj!:Á©!:¦ÿ>q
¬:55UÁ¨;L&>k¼>èÙT?ûÁØ=ý¦=ú¢&?=|:Ýk:AÕì>¶:$à5$à5UÁ¨;FÁx<ðÑ<ÎÿN?-·±;Ñp;C-?$gí¸$^á7ãÕÀ`^¸:½75½75UÁ¨;ìË½>TZ>!J^?ÒHÄ=«=[9?¬ð9:0Á>¯a»:V5V5UÁ¨;³ÿz>>°T?(®=» q=yá#?LÍ9UÎ99ÿ>ÈA¿:ïæ5ïæ5UÁ¨;å³	?ÚU>Ð¥?2lN>?>ËE?bÒ:
ng:Y?	O¿:>5>5UÁ¨;{?ó¯+>\´Ë?ÁÚ>P>m?Ü;G:}?\­À:!5!5UÁ¨;Ë<ú=<ÆïQ?x'4<ÎN<Q|?éÌ·©94ü²½ÀÓÁ:ºí5ºí5UÁ¨;'Ôf>Þ>{¢S?8Æg=;²:=âç?Hk¯9{GÒ9lÕ>Ã:SE5SE5UÁ¨;b~y>[>>^T?Z=ºt=û?r9z^Ê96f>wÕÃ:ë5ë5UÁ¨;v;®>Y²G>'[_?m>qÂ8>E=?µL:ß±G:Ê6?IÄ:ô5ô5UÁ¨;;Ê>Þ¡%>WUr?~Ð=f=¤eC?×È9v!ß9å>!Ç:L5L5UÁ¨;¥>lB>|¬W?õÌ=Ý8`=þ	#?Ø²:µ&
:®ì÷>ÐÇ:¶£5¶£5UÁ¨;Än>ò>ÊAY?áHº=ùò=¥%?¬9Â9mN9¡Iq?0SÉ:Oû5Oû5UÁ¨;çÖ>±É2>Åoc?Ðrö=T\¯=ã3?,:é
Û9$?Ý\Ð:èR5èR5UÁ¨;à¿>Ï>å,]?fú8>ÐÎ>ª-?Sq:hÿh:u?ÄnÒ:ª5ª5UÁ¨;è2a>I>¸·\? (Û=&Ä³=?= :¬.:e«ê>bÓ:55UÁ¨;CÄ>bc'>ÁU?|Ù=ö¡=ßá+?q8:Ü:Néú>ñ#Ô:³Y5³Y5UÁ¨;Ä9>È$>¶ÙY?®>*åÀ=é'9?Ï8:Ô5S:'?dGÕ:L±5L±5UÁ¨;(mF>1î=BU?  ¹=EÂ=_ ?Bd":=o$:ÌÑü>/$Ö:å5å5UÁ¨;¢>8>ùÖV?:º=¹	`=_ò!?«¨Ý9(¢À9cI?Õ"×:~`5~`5UÁ¨;|»ª>ÕqC>¡_?n=½H=!>?p¼ß9#R9Ñ?2#Ú:¸5¸5UÁ¨;Qµ=ÅQ="G^?Õz<ÈK<]?hJ ¶PI9^¼¿:Ú:°¡5°¡5UÁ¨;°]>Ó+>S?f=@×U=n$?|¾Á9]Å«9¸_?Ú:Hg¢5Hg¢5UÁ¨;å<>»Á=ÆO?N»M=q]&=ÕI?ø»­9|Ð9ÆJÕ>«_Û:á¾£5á¾£5UÁ¨;3µ*>ÛâÍ=QBT?ÓA=ÃÑ=I8?_S9³ëy9ØØ>¶ÌÜ:z¥5z¥5UÁ¨;W>>|Eå=²T?sQ=ý.Y=Ï7$?8üÎ9ÄÔ£9J·!?XúÜ:n¦5n¦5UÁ¨;Î<§D< L?_þ
<¤õ;óÚ?Ã¸ÖLº8é¿qÝ:¬Å§5¬Å§5UÁ¨;£RÂ>B[>ìâb?hêè=¸£=ø6?´:Át:
á?×Há:E©5E©5UÁ¨;p6¶>6R>]?VÃ=z3=Ô/?/:ªZ:ö?ä:Þtª5Þtª5UÁ¨;ÄÀ>S>EÛh?iä>bÒ=1?5:,WÜ9½Z-?Åéå:wÌ«5wÌ«5UÁ¨;È[>»
)>¶T?Þ	> ×=jW#?A9µ9,Ê95
å>¹:æ:$­5$­5UÁ¨;>NQ&>ð(Y?0D>ßáä=,,?HÙe:ï?:Ì¾8?UOæ:©{®5©{®5UÁ¨;eèÇ=yN&=Ü?ôE=á1=1N?®¿9&Æò9Ê>Ëûè:BÓ¯5BÓ¯5UÁ¨;>Ù6>ùø[?Ú>ö/Ò=X1?=?ù9^[æ9
?$8é:Û*±5Û*±5UÁ¨;ÁÏ=ËD=M?<;f<(?a~7E8Zø=áé:t²5t²5UÁ¨; ¿ >¼5>nob?~
>	_½=ç6?-¦:N§:±iþ>Þë:
Ú³5
Ú³5UÁ¨;°àM>ìú=xSR?În=%»;=lP"?.cä9Q9éWd?É)ì:¦1µ5¦1µ5UÁ¨;¤rÑ>§Õf>Hh?\\¹=©/t= TB?Px:¤É:ÝÝ>:Gì:>¶5>¶5UÁ¨;7>½=ÐZQ?~!=j=RM?¸9û94Èê>ì:×à·5×à·5UÁ¨;o>â;> T?*·==V(?áE:::ç°?í:p8¹5p8¹5UÁ¨;eöm>V2>m4V?CA>¦MÔ=® ?ñÅ":ØÐ':ÀNø>V|í:	º5	º5UÁ¨;MIb>Ô%	>j1S?h=Ù M=¶q,?*§9ì«9òuÎ>Aú:¢ç»5¢ç»5UÁ¨;9ÍL>·Áù=ÓëQ? h=¬?=Ñ?9Ç/9ÝBí>®û:;?½5;?½5UÁ¨;¤2>w@>%V?V-=aÿ{='?XÞ:ä#@:
­Ë>Vý:Ô¾5Ô¾5UÁ¨;Ä2¤>p>>2º\?XÙ=&¥=Þs(?# :½ò9*Ý(?=;mî¿5mî¿5UÁ¨;ôËõ=»=êV?SÑ= g¡=¥Ç%?K$9nIþ8Ë#?YÛ;FÁ5FÁ5UÁ¨;ÉÓq<q<;
Q?î;#nk;VÎ?÷ýI¹ÈdÔ8|vs¿æò;Â5Â5UÁ¨;ú>iY6>n`?*e
>Ç=j1?78À9UXÈ9	õ>h[;8õÃ58õÃ5UÁ¨;Ã>>aY?Zß=D=ÄV6?cí!:ì¸8:¾hà>Gª;ÑLÅ5ÑLÅ5UÁ¨;^(>4(>±øV?¨¨=ªr=

 ?­9¸Ï9åÂ>´;j¤Æ5j¤Æ5UÁ¨;Ùý½=·.*=,æ?¯"=Þ	<ÙÚ?«¦9C·>9Ô§_?«ñ;üÇ5üÇ5UÁ¨;xÇL>wKú=irQ?óMm=îF=±?Â9\ ×9Þç>°¡;SÉ5SÉ5UÁ¨; ¼²>oµR>ä'Y?©íÃ=½»=®F-?ïÉ9^@:l´µ>S;4«Ê54«Ê5UÁ¨;¨>C>Ã\?¬ñ¸=7=xR-?ªR¾9s 9s?;ÍÌ5ÍÌ5UÁ¨;¶Ð>É¹:>$¼Y?²ç=<aº=o?:O:ÑR:P?Á;fZÍ5fZÍ5UÁ¨;ø¶>Ã>¾W?#»>°I¼=¾1?òi:34:Qò%?ã;ÿ±Î5ÿ±Î5UÁ¨;e>
9>­·Y?Àh²==V*?öÑù9¦óª9{
;?{ô;	Ð5	Ð5UÁ¨;²}>U>Qa`?Úç>#ÆP>Du0?>ßð:4Ñ¿:¼ ?3;1aÑ51aÑ5UÁ¨;¡>0>,>V)p?«x+>ã=å[A?¢ÿ¹:v:T¼$?Gu;Ê¸Ò5Ê¸Ò5UÁ¨;ye£>LkB>©&W?ü>áÔ=}m.?$x:i:P?È9	;cÔ5cÔ5UÁ¨;ÄL>dõ=aqU?v½=¬=÷#?uË9çÖ9aNò>ßv	;ügÕ5ügÕ5UÁ¨;,>Z¢>Æfa?)­\>îõ>ðç>?l1:æÚô99?-
;¿Ö5¿Ö5UÁ¨;Ðóz>0>þuT?i²=.®L=¤·$?­ii9k,:^¬V>OE
;.Ø5.Ø5UÁ¨;Ó¬®>@8F>a?fÒ=8=-D?ùp:®):ÇRÉ>¡h
;ÇnÙ5ÇnÙ5UÁ¨;j8=}Àµ<½QH?ºâH<öf2<¦!?ò=¹ã¾8½ª¿h;`ÆÚ5`ÆÚ5UÁ¨;¨>Óå$>"¢U?f=p¹\=,3?<éÇ9	ò9Ó>	Ð;øÜ5øÜ5UÁ¨; Óp>`Ð
>¿]Y?­(ú=CL¶=ÿ¥/?Ï9&:Í3:ù«ì>Y(;uÝ5uÝ5UÁ¨;6¥<¨L<­N?f±,<®V<!"?®ä-¹ì 7Àa;*ÍÞ5*ÍÞ5UÁ¨;u>iZ)>ßKQ?öR¸=~=pÚ,?Èâ9Ëå9Ôü>øæ;Ã$à5Ã$à5UÁ¨;ºÚ=èe;=øúI?®L<èí;ß?C29o9ÁÂ¾>7Ó;\|á5\|á5UÁ¨;TÊ<y¿{<Û¾M?ÌÔÏ;3£;£"?§¸H*E9Y¾%Ã;õÓâ5õÓâ5UÁ¨;â*?=6>C?>F¦>ô|?öª:Âá+:Q?V/;+ä5+ä5UÁ¨;Çäk>>m}T?1d="&/=Ã&?C9îäù9±õ>I;'å5'å5UÁ¨;å>¨	;>Y?*Ã=K=0)?·`á9µ:áj¿>&þ;ÀÚæ5ÀÚæ5UÁ¨;>Ö¨)>EÛW?	¡Æ=}0 =!·?Å/:ÔØ':'?ª1;Y2è5Y2è5UÁ¨;eJ>òô=?T?Î=2=Á&?À·9þÖö9
l¾>¯;òé5òé5UÁ¨;i@C> í=YR?[:N=×#=Ç_!?'Úµ9¾rß9!XÐ>Ç
;áê5áê5UÁ¨;Çäh>ôJ>Q?§»{=9@=#R'?ãP9²£9±Ão>Qk;$9ì5$9ì5UÁ¨;s8w>øÅ>%áQ?ÅA=×6 =Ï?kÄ:,è+:4Ç>®õ;½í5½í5UÁ¨;¾.>´Ó=ÇñS?)I=)Hg=p?¶=9xÏÏ9
Pº>an;Uèî5Uèî5UÁ¨;zÀ>G>éìV?<y=çT5=J)0?j19Û9ÛÂ³>Êe;î?ð5î?ð5UÁ¨;ït>óÉ>WõQ?ò¡m=X4=¾r(? =D9°9Ð<>-è;ñ5ñ5UÁ¨;âµ¶>ÐV>½Y?öÜ=áÚ=Sx5?B4:Þ½:îà?¦E; ïò5 ïò5UÁ¨;á
p>àÎ>)W?uiy=EH=|&?¦M
::ð0
?)1;¹Fô5¹Fô5UÁ¨;4cw>v>k¼V?ýåt=¹==¡9%?6¬
:5A%:8ÒÖ>¶¤;Rõ5Rõ5UÁ¨;íZ{>ÌÁ>xÖV?AÜJ=KK=<c)?¸çÑ9lg·9Ù~?M;ëõö5ëõö5UÁ¨;0GÉ=v{=ÒèL?·<å<_Ü?Sãw8Vo8At?D;Mø5Mø5UÁ¨;O}&=I:Ï<¬M?P«!<Çï<÷à?Mx¿83z9©èC>:h";¥ù5¥ù5UÁ¨;­ó>³Õp>Û?!@ >ä¦Q>f­C?Í¨:!P:fx/?<";¶üú5¶üú5UÁ¨;Ü³¼>T9V>oa?±>5Ã=Co0?96:{x=:Ê5ö>*%;OTü5OTü5UÁ¨;ÿ±>º[/>t]?ì6Î=/z=ì@.?>W:÷»Ô9ï:?â%;è«ý5è«ý5UÁ¨;A2Ç>ðÁg>b\?<>1Ñ=¢.?îd:`C>:uÍ?Fï%;ÿ5ÿ5UÁ¨;!>YÈ&>Ä¡^?ÙY¶=G¥s=ê??DWJ:½!2:Ze?O';-6-6UÁ¨;K>à(8>%§Z?Y~=:Ç:=N.?²EÍ9*®9ÑÜ?ï';YÙ6YÙ6UÁ¨;Èó>uê<>"³¤?äc4>WOò=ù>?½c39L°Â9
âk>àö';&6&6UÁ¨;JÖ>>®?s>5ò=°?mUV:û9Z?y(;ò06ò06UÁ¨;Fw>>ø§Y?î=-Î·=Ã%?ft9V%9ò=?r;);¿Ü6¿Ü6UÁ¨;ÔI>Çz)>ý_?_±>8¼n>I3>?Ë¶:rí9k1,?û);66UÁ¨;®z?Bêa>@¨?ÿá>Hrà=b?Yö;[Ó:~g?õ&*;X46X46UÁ¨;a¤Z>¶Ä>ÊR?=B=Ö/)?=ú9*³9 ?Ã,;$à6$à6UÁ¨;¾=Sy4=<¯K?À¡<2ð;Í?÷ç©8LÃ8òÞ>Þö-;ñ6ñ6UÁ¨;6*¸<$`<WR?ª£<îúù;|J?è1æ7BO>9Ó=D	.;½76½76UÁ¨;É9>#9>ä£V?êà¶=Æ=Ãg,?Ú<(:âÞ9ÇA?ìO.;ã6ã6UÁ¨;ù'm>>öW?ÍvÅ=Ej=TM*?ÜÒ9vçÛ9ìª>â=1;V6V6UÁ¨;'É>Ì">óS?F=¥$S=n%?bäÛ9æ®9²í ?òa1;";6";6UÁ¨;É3>¾r)>ÛÛY?^íÄ=ä=7Ë#?rÊ9ô9§Ô>2;ïæ6ïæ6UÁ¨;áJù>Ê>jÖo?µÀù=Wb¤=5yB?fq&:4c:ñ?Ú2;»	6»	6UÁ¨;¯>Öñ=:a¹?Ì²=Í[=À=P?T«:ZÝ9æZh?eá2;>
6>
6UÁ¨;é>ó>æèÃ?zÏ%>Ó?z=ê©??:Ùß
:ÔTu?è2;Tê
6Tê
6UÁ¨;¦¨>XÍ½=<µâ?¹Õ>	c~=³Ò?È :©:9?©3;!6!6UÁ¨;O ">K,Ã=LOU?#=H3P=8*&?°Æ9Ê9Ó»û>3;íA6íA6UÁ¨;ã&l>BÑ>ç-R?ò^=|==Î[?(\9ôÎ29Ñ?9%4;ºí6ºí6UÁ¨;o">ñÛ#>e?V?ÂÑ°=«°=.-?¹U:Kî9?EW4;
6
6UÁ¨;«"c>ºÇ>µW?Uöý=ä1¾=@ê*?§²9àÙ9Ç!Ò>ò¶4;SE6SE6UÁ¨;I^>OÊ>§ÕY?JØà=É£­=¿%?ØÓÛ9_èø9Zâ>ÖÖ6;ñ6ñ6UÁ¨;1Ä>od`>GÔ_?ç
>¦Ñ¿=a9?¢Y:Ç(:/%?8;ë6ë6UÁ¨;Ý8~>t>ÅÚV?må	>YÓØ=lÏ"?½k´9y¯9w2?^­:;¸H6¸H6UÁ¨;Bá¾>M2a>KýX?oÚ=#¢¥=Óð(?.::.ñ9¥§E?;;ô6ô6UÁ¨;S#>´B1>ð`?«>NÉ¿=£¤5?RÂ3:z_:/%?*.;;Q 6Q 6UÁ¨;v·>W§(>ã%Z?Æ2Æ=g=,?uH6:'x¼9Ùw?Èi;;L6L6UÁ¨;¡w>@>;W?¿È=³}=N "?Ù91Í
:úÃ>c~;;ê÷6ê÷6UÁ¨;*°è=ö|= _?¬é>?µª=?ÒE?*+]9@0À8M?®<;¶£6¶£6UÁ¨;"¯>26>X?Ë=Eb=Uä.?:è9d"?Z=;O6O6UÁ¨;J>í#>ï$]?±±>íõÃ=}Y-?\:¡Õ9»,0?6z=;Oû6Oû6UÁ¨;4>Éh>W?3¬=.=&*?.ê9×Â9¿×?Îø=;§6§6UÁ¨;,C¢=öK=±L?Ús<¿F<r?öM¸Xé8Ø¾ó¾êN>;èR6èR6UÁ¨;ó£>
[<>©]?	->oÿí=Á:?±,::6½?¹?;µþ6µþ6UÁ¨;¾²>®ÞR>RX?À<>:»=W/?d¹Q:Ó¾+: N?iË?;ª6ª6UÁ¨;m>c>¼ug?§Å=´\=c8?QØ:Fº9]±:?Yâ@;NV6NV6UÁ¨;t>g >á»T?F²¢=Åþx=þE'?ÊYÒ9.Rï9½á>ÂA;66UÁ¨;¼¶|>è$>*qW?°¢{=(+D=21$?#:ïl=:`Ü>¤}A;æ­6æ­6UÁ¨;²>·L>9x_?*>L½=î-?nì9Ì9¡9ÓÌ;?.&B;³Y6³Y6UÁ¨;ºc>R
>½¼R?°==&?ÇÁ·9å¼ä9t¨Í>éÞB;66UÁ¨;°|ÿ<«²<N?È:<à/<±?òê!¹øØl·×¯@ÍgC;L±6L±6UÁ¨;÷<h#<E
U?~Û<]PÖ;ßë?ù9ªÂ8÷¸?®9E;]6]6UÁ¨;CC¾>Ù\>c\?4R>É=Ê¡2?i,:»Á:ä?qzE;å6å6UÁ¨;-ÜE>Ué=Y?¢»=¯Äl=M'?Ð_Õ94P9´Ù/?¬MF;±´6±´6UÁ¨;î>E[)>¤Ã_?({F>¬ > 2?c:á¶2:ìª"?¬F;~`6~`6UÁ¨;Ãbg>ú
>òR?ÆÁ=|i=¹#?]íü9:(ÛÙ>/9G;J6J6UÁ¨;tf=ê´=o4S?@fø<!*Ç<y¤?ca;9¡A9r¼÷>÷ÇG;¸6¸6UÁ¨;+F>3Æ3>°[?V$¬=¼ãp=¢ð6?£ÿ9ð2ß9?¯ÖG;ãc 6ãc 6UÁ¨;õ²t>»>«uU?;(u=Â,1=%1?Y³Ä9.Â9©?©H;°!6°!6UÁ¨;HS>H½>êrP?P=<§!=%?Ð£: Ø9³w?dI;|»!6|»!6UÁ¨;acS>åÍú=rÄW?´Ä)>IÄþ=*?£
:ú¾:îÙù>ôI;Hg"6Hg"6UÁ¨;¹±u>>S?ö¹=£8Y=HP"?N.ä9ÔÛÔ9¼6	?ØÀI;#6#6UÁ¨;®<]]<[I?9 Q<Ö¦(<â·?ó8
{9}¹=qfJ;á¾#6á¾#6UÁ¨;­k>5ã
>NT?´~=
?=y,*?ìÑ9Ð¡9|Ñ&?KM;®j$6®j$6UÁ¨;Næ>®ý>wÒV?Q~>Êæ=>?L09,UÅ9ea¯>²M;z%6z%6UÁ¨;Ôó}>¹>5=W?}=B=_Ý0?9{Û9µeï>;P;GÂ%6GÂ%6UÁ¨;s}>5>¹W?S=r={&?äú,:«0/:?Åü>Ñ	Q;n&6n&6UÁ¨;¥u>èh">?Z?æå>m,Þ=eß-?Öù:PVV:ãÒ?ª`Q;à'6à'6UÁ¨;Èí>&9>.]?Ñ$>%AÚ=/0?sæ:Çè9G$?tºQ;¬Å'6¬Å'6UÁ¨;:Ê>àh>¦_?vÿ¡>¥è\>.»;?Ä)9:¯ä$:¼?R;yq(6yq(6UÁ¨;R0M=Á=üK?@H»<	¡<FÜ?R'8À,À7w
4?Ö6R;E)6E)6UÁ¨;G¶>ö0U>Z?Ë¯þ=º»=Ñ-?ÂC:zª%:=³?OR;É)6É)6UÁ¨;ºe=ß*'=°(F?Ó<~<l?(ÏÓ¶z¬=9ð¼§gT;Þt*6Þt*6UÁ¨;q§=òQ=uL?ß2<Jý<O#?b«Ø8JÊ8Óç?¶U;« +6« +6UÁ¨;v >[V=>õX?>ÎOÕ=Ö1?9l:1:#áÝ>FV;wÌ+6wÌ+6UÁ¨;¥¼t>ë%>ÅãT?ó}=^=ºê#?ó
ù9wþ9fT?*2V;Cx,6Cx,6UÁ¨;ôEÏ<¼ò~<Þ P?_<¹ì<?RzÊ8uW8¨`H?ØpW;$-6$-6UÁ¨;K4~>'~>ï5X?{²=]O=øt"?/ß9³Å9Ø?"åW;ÜÏ-6ÜÏ-6UÁ¨;Ët>9KÔ=§°?Ê¨U=¼½=V4+?d:rû9ãÊ?:íW;©{.6©{.6UÁ¨;ü¸>Õ0>`æ?-ZÛ=uJ[=-	?·l:?e:­¾R?yúW;u'/6u'/6UÁ¨;:x>­	>¨f?V±=3`[=3/2?å
:Gíñ9&?¾ X;BÓ/6BÓ/6UÁ¨;>q£­=+­V?²ø=Î)·=Äd-?È:¬ï:vt?V"Y;0606UÁ¨;s[>w>iW?»Ñ=fLW=
%?ÍyÞ9æ
:2Î>
Z;Û*16Û*16UÁ¨;«>ä3>½kT?B§=ï='?Tß9Êî9ñ¼ï>[;§Ö16§Ö16UÁ¨;SÛ>]é0>ÈôU?²Á«=¾=iÃ*?rf:2ê9Ú¹?ª\;t26t26UÁ¨;ý[>h}>Oâh?be=û¼L=1L.?Ìj:Àk$:5ø>Ã¢\;@.36@.36UÁ¨;Â>Æù=ÿP
@?§»=<!B=uw?zS:È{0:?¿°\;
Ú36
Ú36UÁ¨;ßÕ>áL->óU?)&>Êtî=öÚ2?£òð9ÈÁÙ9À¡
?é];Ù46Ù46UÁ¨;f#>°½>+´a?úC>+Sô=úWM?íßÝ9Ãî9Aäí>ø_;¦156¦156UÁ¨;OX¡=ßYH=à(N?Þªd<tD<Ôü?êÑ|¸ìW¢7VÇ¿ô(_;rÝ56rÝ56UÁ¨;EÅd<l<ÝI?(é;Ô;½?w+96b~AØ±_;>66>66UÁ¨;ÐÀ>Ý_>~\?wIÄ=¤%=7-?µÜ$:¡N:Å~?a;576576UÁ¨;¨}=kè5=K(N?'<bK	<4¦?!ìÌ8J@8Êh?Þ@b;×à76×à76UÁ¨;¸.»>+úW>Þ]? ÍÏ=¶=­%A? ÝV:Z`<:yÿ?Èd;¤86¤86UÁ¨;ª
j>£À>CÖT?/¨p=ß!@=×S ?}9³09å^î>MÔd;p896p896UÁ¨;øW>b'1>ÿ]V?Õ=A¡=ã)?é}-:Ã*:§?î¹e;=ä96=ä96UÁ¨;2
º>sPT>ÁQ`?7Pï=¤'=:*D?åa:¸=:j½?ã
f;	:6	:6UÁ¨;KG>Ïüò=µJR?S=ÉØ:=ñ?-9¤H9
?Ålf;Ö;;6Ö;;6UÁ¨;
·=Öt==´O?Ã(A<¡Õ<v¥?5Ï8}9ûQ>Ef;¢ç;6¢ç;6UÁ¨;5G=èv3=¦aL?ëí<Éýì;eË?¹9Bd9ÉÓ±>ìCi;o<6o<6UÁ¨;"GQ>ÝPô=MI[?#=ú=»Ô¾=Ù'?ÊÃW:0Ý:Ø-?~Fl;;?=6;?=6UÁ¨;[°=m`=¾I?lky<GO<%? K¥´8¢»jl;ë=6ë=6UÁ¨;ÃV>X¯>öYR?oåX=Þ@.=æR?Âù9DÒ9é¹±>¡Ül;Ô>6Ô>6UÁ¨;9pz>NÀ>Ã=S?Î=Ñ÷O=¶ø$?4ç®9äØÉ9ÃÓÝ>Cm; B?6 B?6UÁ¨;D¡>Øí;>×­[?=.%>n©ó=v-?©ß:ÕÎ9¯O3?î\o;mî?6mî?6UÁ¨;¨>îp!>UY?\Ã=Ë=2)?~`H:à:ÄA?:o;9@69@6UÁ¨;®->-K>?X?Ê =å
D=C(?Pú9laÄ9s'#?P¸p;FA6FA6UÁ¨;_ät>,D>OV?<z=C\=â?iÝ:#i:%]å>ûLq;ÒñA6ÒñA6UÁ¨;#>'´=EHX?£ý,=õ=]&?T½æ8H1
9¸Õ>Xq;B6B6UÁ¨;Çj=Iùþ<r¹k?ì<áS
<g?Bè½6595<·r;kIC6kIC6UÁ¨;<$>èÀ=`bZ?|c>«">3?5ð9å:>Û>ïìs;8õC68õC6UÁ¨;¡º>KU>'ø^?VÏ=ý=¹Ð8?x§::`Ü?Tu;¡D6¡D6UÁ¨;Í>~W>_Ë\?/C>X>~J,?1':¿²
:¶K?v;ÑLE6ÑLE6hí;Ä>£e>õ[?;'>!yò=÷0?pÞ:Ë9E³8?·v;øE6øE6hí;-$³>ªeI>Îµc?->¼¹;>Ö)8?B6-:÷Ù:ô?7x;j¤F6j¤F6hí;)> >¾X?¶ê´=b=1	?à$:²já9>;?Îx;6PG66PG6hí;æ>î)>ãéW?"|=þ;]=0'?$à
:Ð$:ó'å>NÒx;üG6üG6hí;+üy>ä>'\X?.>,Þð=|9?Í:;::­i&?ªz;Ï§H6Ï§H6hí;¨<bD2<?LP?jÇ<L¨<d?' !9_KÉ8êL?)j{;SI6SI6hí;ºº>¥´=ÎuQ?kø=Q?O=G|%?6~9(ù¥9Ô	Å>Èæ};hÿI6hÿI6hí;áU>È(>®S?R$=¾ÔV=üv?OÉ9\0Õ9¼ñ>%¤;4«J64«J6hí;D~c>ë=ö9w?[]=[«(=.(?ow9*t9Û?î¨;WK6WK6hí;Qp>÷±ó=O-|?&ÚÃ=©S=m?4àw:?M:?ýÓ;ÍL6ÍL6hí;OÊ\>·µ>¢\S?_{|=&{@=æ'?Ó Ý9Ûý×9 W?é;®L6®L6hí;cw°>ýÔM>z[?L#>vÁü=e%?éøû9Ú9<Ü|?9D;fZM6fZM6hí;J	>S'>õtW?Í^£=bE}=p!%?Úì:\Ú1:\Ö>;3N63N6hí;ß¿k>æ>%³Q?úEq=G=m"?*993o9ïÁ>	 ;ÿ±N6ÿ±N6hí;4>»>Ed?ÜLµ==Û¼?Â:êeÞ9ûà?/%;Ì]O6Ì]O6hí;ìÖ=zû8=f?Re=ûÉ<ÌS?ú+Ï9ïrý8ÍAÑ?3s;	P6	P6hí;$M>Ïý>ÀÀT?¿¸=¦_=H?çÛJ:o[A:CJ?;eµP6eµP6hí;>Hh>ªT?nÜ=âb=ï1!?ÜØ9_Í9±¡>Ò§;1aQ61aQ6hí;¬>S4>2¾X?Ïî=¢}ª=ùJ3?0(:xH:^!?ö¦;ýR6ýR6hí;F>«<>ÔâW?+û=¾Ì='?0:zÿ:­hñ>¶¦;Ê¸R6Ê¸R6hí;o*>>Rlä=ºU?´½L=Sº=i$?hý;9©ñÚ9Î[>|<;dS6dS6hí;tÑ=º(=CÎK?»3j<ÏôL<ÂC?·5#¸Ò 9Ï¾ÒX;cT6cT6hí;pqx>¼>.¸X?¸D=Íà	=I
6?_R9b96É>ô;/¼T6/¼T6hí;S½q>Ðm
>1ÉZ?5¡=+=?X!?ï 9z9ôoÿ>te;ügU6ügU6hí;`<>é7>R?£j
>·Ô=ø¾&?Ëe5:¦z&:hx? p;ÈV6ÈV6hí;º»>½R>½4d?©.>o$í=Éð;?|>:É5*:??®;¿V6¿V6hí;°é>Ü8>PLY?¯£î=VL§=N6?g:£:úÂô>ý;akW6akW6hí;XÐ®>q?D>;
d?S~>£Ð6>s2?n9§á9%þ>Ô;.X6.X6hí;þkÈ>Êq>ùâT?Ç=L=Â-?ý:[u:0D?p1;úÂX6úÂX6hí;+×>¬ñy>+Æ\?+Ú*>kqû=Øò-?¢·Ü9[÷9Ëmä>n8;ÇnY6ÇnY6hí;õÒJ>vdï=
åX?ó¸=¼{=×<?MGü9è¯9e8?%-;Z6Z6hí;ÑKU>ì¼þ=VZV?Ú¯=ÌÔ=¼Õ?l¶9(Í9QÐã>¶6;`ÆZ6`ÆZ6hí;@nG>jë=#Y?ëb<=¶=&º,?¿º³9Ø^o937@?i;,r[6,r[6hí;`È={=¾L?A<(ó^<.?~È9ôBk9ÒO?v;ø\6ø\6hí;µÁÍ>hir>MJY?¤Ã>-ùÊ=°4?2:ÐÛ:§Å?Ö¹;ÅÉ\6ÅÉ\6hí;=GT7==EM?çº'<â`<	?)z¹¤#@9-¯¾ûÅ;u]6u]6hí;M±|>Òý>1Y?û¿=?S=ð'?µÏ:jª:¨ì>¡h;^!^6^!^6hí;;>²>³[?Ø4>9Ü>Ö.?z{:Î/V:éH?qÁ;*Í^6*Í^6hí;7²>BòS>BW?»à2>>{X/?ÈÈ:%ïÀ9ÉÃB?Âë;÷x_6÷x_6hí;I>n·1>ÐU?¦r´=>L=Ð%?r«ê9,1:0©>ø;Ã$`6Ã$`6hí;®=®ØG=½L?rÿ;5ìÏ;#?Â¸{-09;¾²;Ð`6Ð`6hí;%º=3	²<£:M?)E <<F-?<ÉÇ¸Kî8m!¦¿;\|a6\|a6hí;¦k>Ã}>­5R?ðý<=nn=ª?ÆÖ9eÝ¡9ÄËü>Bu;)(b6)(b6hí;3ùi>0>é'Q?ì°_=ï7=Æª?ì9Õ:Æ>)¨;õÓb6õÓb6hí;ò¨<Öp:<"M?¥«;¹";B?¯	¸·Ú9d§Ý½jµ;Âc6Âc6hí;,§>uO">Ì`T?ÂG=»¨^=×{*?vª:&d:ñ¡?+ý;+d6+d6hí;êq>
8
>Z?æa>¤¸º=ô=8?è~	:÷Ê:Â^æ>«È;[×d6[×d6hí;Q>ñ%>þéT?5 Ê=3ì¡=×Ç?÷9¯Ø9~½ª>U;'e6'e6hí;Í&~>iX>U?Ã`=2i_=èJ$?æ:¶v:o?;\;ó.f6ó.f6hí;RÖ>DÌ,>\?³­=é,=q,?/Ç:#j©9ìE?[v;ÀÚf6ÀÚf6hí;ª=o:$=QH?Í!<<6k?¥Ü&9Gf8%¹?O ;g6g6hí;D¯
>L^¨=mW?6>¬ñT>Ê['?O:FºF:ÿ´>1­;Y2h6Y2h6hí;¯û=,=ÑR?NÞí=¢âÁ=u	?ëà9A¬9°ié>u;%Þh6%Þh6hí;áhê>õ.>~«?åV	>®= tm?0¼5:¦9­?g;òi6òi6hí;ìMâ>µk>HçÕ?Ñ/9>c(=²ý?L¢m:ST4:í¬(?B&;¾5j6¾5j6hí;38F>2è=yZ?Âþ=Hà¿=+y)?21:G:ÞC?N;áj6áj6hí;BV>'%>PnV?à	§=tY=qÇ"?+:5àò9µ?×};Wk6Wk6hí;së> '>CS?¡=¸=Åº?/T&:É:·p
?/Á;$9l6$9l6hí;\>Hv>ÿQ?´j=V73=î&'?;¢9äTé9gþ±>Ì*;ðäl6ðäl6hí;qÜ> b/>ÀHY?®¹=výX=Tb(?­¾©9ÌÅ9Ü>2;½m6½m6hí;àT>µ¬þ='üU?TC=»Eh=î%?B,
:Þ%:|cõ>Q;<n6<n6hí;)ø&=~Ð<ÉyM?¯<Ýbì;µe?$B¸¨ìñ77(¿:¸;Uèn6Uèn6hí;ãK­>SH>&]?öF%>cLé=\5?ÆðU:Z
u:Vß>Ï;"o6"o6hí;Õã?!÷>ç?#7>È°=éa?:,":f¶T?¡þ;î?p6î?p6hí;ZÍÒ>[m>c²c?¤>×Ø=B;?GM/:Déî9A×;? ä;»ëp6»ëp6hí;1W@>U°ë=êP?Ð5=Kò<Õa?àµ¼9íõ»úò;q6q6hí;´«l>`R>ÊÚT?2=!I=+4$?üYz9s 9±·Ç>;TCr6TCr6hí; <Ä?@<NæM?`X÷;,â;û?2}±8QÄ59¢ùy>âÉ; ïr6 ïr6hí;Ò	>IÍ'><T?ô1ª=Øõx=ó/?D9¥¯Â9?LË>;ís6ís6hí;*C>8@ò=3¢N?V}E=Ç$=ý
?Ø9ö9Ça
?¿;¹Ft6¹Ft6hí;>¼>%X?ç4¶=û=¶&?(áÞ9ø+ã9¿)û>k ;òt6òt6hí;ÁÀO>À±þ=fÑP?Í~º=Õ}=Bô"?ã)Û9rË9Gã	?;Ru6Ru6hí;7Å>ÀL4>V?öÖ=&6o=m!?2fs9ÈW9¤Ì>ù;Jv6Jv6hí;tx>ö¶8>³²T?g·¿=&=¬I!?Oð9£NÉ9ö?"Ð;ëõv6ëõv6hí;ªyf>Ä	>ëoV?Öû§=ðÃy=K-,?
øÜ9ùQ:åjÜ>q;¸¡w6¸¡w6hí;½jG>mò=káR?óÄ=P=É,?~´Á9Oí9ÔõÐ>ZN;Mx6Mx6hí;ºx>ÿª.>	Y?«"¿=Y=ú-?µ9X¼9Ùè>Ê#;Pùx6Pùx6hí;H­>rÏA>Nâd?)>æ=eÔ(?çWc:\B:y¸?- ;¥y6¥y6hí;=]È>ôÉf>t@^?|"÷=Õr¶=·a-?X:Ã=:¥Ç?ZÄ ;éPz6éPz6hí;Ñ´>éåO> ¹]?ÿê>0Tº=<?ÕÀ^:[Ã::ª?@F¡;¶üz6¶üz6hí;Z)>SâÒ=«M?¡G=·¿#=?Kµ8¦tÇ8J°è>F»¡;¨{6¨{6hí;.(¸>ùW> IZ?ì>þÇä=[-?ÒVA:´¥,:CW?±ú¢;OT|6OT|6hí;	î?äsu>W3?Ñ¬2>Â,²=ÿ[?æ×:3¿@:Bd<?Y£;}6}6hí;Q=¯´<(M?E4H<x)<r6?ÂE¸ØXÿ·¬?åÛ£;è«}6è«}6hí;^³g>±5
>ªV?D>÷>¸9(?Êø':>:N¶?©J¤;´W~6´W~6hí;;b®=IÀ]=QI?{ï<$g<mÍ?®³99mñ8éD?Az¥;66hí;á§=sO=?1N?º6<¬<;?O#S¹X²8¶^¿g¦;M¯6M¯6hí;¸Ã>]×`>~×^?¦ú=¡·=È·.?"Í::n/?#¦;-6-6hí;¹Ú>Ó8>ï¼U?Æ§=d=?jìð9X:},Ô>.ô¦;s6s6hí;>Ì½/> {X?A¬>áà¾=Ãï1?æfF:!:Ú¬/?8[§;YÙ6YÙ6hí;ü}>¡,>ù¢U?=Ü&s=Í|?Ò:n9X¥9l¸>Õ¨;?/6?/6hí;¦¬>¼I>[?¢&
>cd×=Ã'?ï:|J:¨ í>=¨;&6&6hí;Ê>->8+^?»Y>y>+Â.?BÝ:êÐ:Y}
?©;Û6Û6hí;f>9">CÏV?¨_Í=õZ=¨N*?tó9^:=à>äÛ©;ò06ò06hí;à0>S²Û=YN?äsB=Ec=·ß(?"69e4²9#>§ª;Ø6Ø6hí;´>úo>ÎxS?ÀT=qL=(?Kõ9¸Vñ9-?¯.ª;¿Ü6¿Ü6hí; \Ó>3æh>Sh?:ÿ=®¯=Î:?¶&:Åô9oW.?îiª;¥26¥26hí;{'_>æÊ>#~U?B8¥=d=[%?Ü:ëÕ÷9Ç?­ª;66hí;.©¢>rk?>ãY?÷
>cºÎ= ,?£ã:t*³:_8"?[Ãª;qÞ6qÞ6hí;Â÷>¹û#>3Z?CæÔ==li1?:§':y5ü9`,*?;Z«;X46X46hí;y¡>hÙ7>wâ\?-Â´=·Êx=Üþ9?Ù5ú9;×9`ñ?0¸¬;>6>6hí;Ó>5Ã>M¤U?düË=ç=§)?­FÄ9`î9½Ó>!é¬;$à6$à6hí;ÿ>i"#>Ð%W?÷=Ú¹X=17'?kjÒ9ü¨ä9þë>¤#­;
66
66hí;³V¥>ç>>w·]?õ¶>"ÁÉ=G1?U
:-:¹?Å=­;ñ6ñ6hí;ÛuR>²¥ÿ=3ÀR?ÞÀ=B=,k)?NÇ9Ê89ú
?þ_­;×á6×á6hí;#»w>BU>Ì±X?.¤y=n$?=¢,'?&A¹9üñ9àIÄ>ûf­;½76½76hí;1¹>2Q>Èb?W)à=qÀ=w88?j:éËR:-?Ýs­;£6£6hí;rÍ2>?Ø=>¬S?ßwq=>WF=Õ?7:×îÙ9Ì¶9?tÄ­;ã6ã6hí;N`>ó>tT?Ýx[=WX8=õc?ñVª9À9&~â>p®;p96p96hí;ïãµ>."S>è\?Xé8>ÜR>Þ2?%Ö:­j:D)õ>Åû®;V6V6hí;¿µ>öÖR>àâ[?I¿>¾=1?ÞP:M:;_?¯;<å6<å6hí;vz>÷>öR?É»=çQ=/â!?¬9q0Í9´«Ö>²h¯;";6";6hí;V3=gÄà< BL?óY2<Ôn
<öè$?Òf\¹,9{Y[¿¯;	6	6hí;+>Û5>"Ö[?µ>ðæð=í·)?Q!:i::nï>AÕ¯;ïæ6ïæ6hí;G¡U>?G> *U?\=5bd='l'?M:d:6P×>°;Õ<6Õ<6hí;W_±>xL>·v^?ÐZM>ì>z2?Tõ:,^:u?Ò±;»6»6hí;¡âd>ïa>1R? =»>\=TK"?&é`9# 9³Å³>[m±;¢è6¢è6hí;fÄ«>?>?'f?±ü@>µäö=ùH?E³[:·B:<æ?q·²;>6>6hí;>Ñ>+>V?;A¢=Þãt=¥)?W­:9:ó Ô>K5³;n6n6hí;¢^>´><ÖW?¬î¨=íc=p½=?uéW:¾Èÿ9X?7{³;Tê6Tê6hí;k=w¨<QMO?@¬$=î=7?
?9qd9÷Ö>C^´;:@6:@6hí;=TÏ/=ÕN?sò;ZË;}?ûÔ©¸¢\<9øÐf¾a´;!6!6hí;õ¡>F$6>¥Ub?+>á·ù=©[/?DÆÚ9
N!:­>Áµ;ì6ì6hí;ãø>Ù/#>[+R?xH=êû=yt ?/\ê9ïò96ì=?Rµ;íA6íA6hí;i¥£=ðtL=«æL? S<ôeh<ìc#?	¸Ì8_¦)9u> µ;Ó6Ó6hí;¨a>¦ö>|W?êf^>'>&u*?D:^Á9ª0?î-¶;ºí6ºí6hí;¡>0æC>ÕS?±²=u=Ú(?Ç­ã9w3:lÆ»>ê¶; C6 C6hí;*2Í>Vj>x*`?³G>5>¸C?I¸;:4<:2#?0å¶;66hí;×Ö>il>qÂg?7åø=aG¸=ôá,?Å-n:¯ZJ:5©?(·;lï6lï6hí;>:© >
T?¢kø=p¼=(?ö?:àr:ÿ5?ÝD·;SE6SE6hí;¸m>_O>IY?¬1­=Õgv=ð3?õ-:VÎ:±6í>}¸;9696hí;O >!û7>NÃU?g:=lég=[?*?c//:¶ùÛ9áßK?p°¸;ñ6ñ6hí;r^>&U>¼R?Ï'Ç=5×¢=?4%:¥9eÊv?û¸;G6G6hí;U>ïÔ4> |Z?Fs =&ýq=½)?:ñ:£ô>ì-¹;ë6ë6hí;2u>
(>@\?mï>`	Ä=Lü*?ñ :	ïó9´ ?b¹;Òò6Òò6hí;Ô­>I>ÈÏ\?6>©ë>,«*?ÖçN:Ii:5¦L?­[º;¸H6¸H6hí;Ú[>-¸=pô?(¥ý=C·=Z(1?_3:-+:^?äº;66hí;±ÆM>)Bù=wWS?h=àcL=ê)?Ò|:às:Oñ>ÿ»;ô6ô6hí;íÙÈ=
Åz=X
M?UÑ<ÃÀ¡<§%?Ò·ÒI8»¾&»;kJ6kJ6hí;£^£>pB>qW?ÍÅ=T=e-?ùa:´o:SAJ?Öf»;Q 6Q 6hí;mº¤>°C>W?Üòð=Õ³³=þ+??kz:>©-:b8?{´»;7ö67ö6hí;õã>Q½->¯T?ä=êO=_%?×_5:ì':$P#?p3¼;L6L6hí;'Üj>t>V?¤é¬=rÒ=Ûn?ªû3:tÜ9ó×P?Í:¼;¢6¢6hí;Rp°>þtK>^?ò=ýÚ±=S@.?ÇòY:\äE:ù?E¼;ê÷6ê÷6hí;Û×e>TL>õqY?å·~=+<=.E-?9÷9ÛU:Oñ>S¢½;ÐM6ÐM6hí;÷F3=h¯Þ<N?åjj<4/<ß*?Þ8*Ôö8fßæ>n¾;¶£6¶£6hí;Ì¸>/ (>¯ËW?ó3í=:°=äv,?ÞL:Ü'':ì§?tÀ;ù6ù6hí;¿Q>[Û>ÐV?sw¶=Ì=äk"?¬ìÕ9Ì¬ê9)]é>ôÀ;O6O6hí;&Á>^>¦[?w5=\-=èF@?Ø~	:Í|9£å?TÀ;i¥6i¥6hí;ËÌm>q > 1S?ùöz=ðL=¿?2Ð¿9Áï9t?BÁ;Oû6Oû6hí;Px>°>Q?!¿=ð_=s?º½9p':quº>j[Á;5Q65Q6hí;0$Ñ>à²l>2b?mâv>Çê#>¬É@?(:Ðc:IZ.?ººÁ;§6§6hí;9>y4>âR?hª=ï=!õ'?}/:Ó:¸ñ
?[DÂ;ý6ý6hí;ÔÌo>Xû>Q¶S?Í³=êò=¡"?å~:iJJ:`I!?A"Ã;èR6èR6hí;<&È<YO?£1¥;¨;þ?Y6 Ã8=¸<õïÃ;Î¨6Î¨6hí;Ç=´>'4S>qxZ?&Òá=>=;?ô2:²é%:}
?e;Ä;µþ6µþ6hí;aqª>hG>ÄZ?ý>¹hÓ=º*?Î:`P:¥Á2?MaÄ;T6T6hí;ñ>ø­>JAU?n=RN=Cl)?«©:ì9n¬
?¯Ä;ª6ª6hí;A`¥>éàB>>Y?ýÝ=ÄU­=î#?ÑÐo:i#4:g*?Ä;g6g6hí;K>wÔõ=S?ÍØ>!eô=÷&!?%ì9¤¦9c5?ÔÄ;NV6NV6hí;×z¡>'C>%ãS?\ =áy=©$?æQå9à4:Ó×>ÿÅ;4¬64¬6hí;)m>ø²>@S?ø9=Ò =ð?òÂ9é¨9Aº?¨ÿÅ;66hí;1>ÍZ)>BtX?¿Í=¾ªW=B.?D¶:ÊP¹9Û<?¿¿Æ;X6X6hí;öj>SÖ
>Z:S?ì­=µ
=çM?Í,:Y³-:X­þ>FÇ;æ­6æ­6hí;>ÛA>	;ê=ßS?å=~c®=Ë(?EÊ#:)q:Ý¡?4®Ç;Í6Í6hí;o¤²>·I>D·b?s¤Ö=+=',?í#:Sd:;@?eìÇ;³Y6³Y6hí;w*>²->(X? oÇ=¼_=?#?Ø7:lA:åßò>PÈ;¯6¯6hí;#>0ß>5£X?ÈÍ=Þ=KÔ*?Û¾9rz9-!?7eÉ;66hí;÷®>b|F>ù-a?Õ±/>>¯K.?\Lv:GU:
?×kÉ;f[6f[6hí;ù1z>ÿ·>ÜVW?ÐA=µ`=@o)?d[:`iÒ9§v?mÉ;L±6L±6hí;Ðe¤>ÂkA>/Y?ç¿>'ÝØ=Zô1?¸#:·:ròè>6KÊ;2626hí;¡á>.>´½?I>Tj=Wô?ápT:ú9òY?ÊMÊ;]6]6hí;î1Ü>Ãå>í	È?:>{ =\W?Ðyv:3Ï	:wîd?ôrÊ;ÿ²6ÿ²6hí;æ>F69>VS?É =cbz=/"?J%@:Í":»E?ÉgÌ;å6å6hí;Bo>¦ð>6R?§q¦=¸w=¸,?Ð/ç9lï9q÷>ÇøÌ;Ë^6Ë^6hí;1¸>
eY>æX?¤Qc>3k$>À÷0?ñ :
Mì9Ô$?xÍ;±´6±´6hí;l]>E->Öe?í¦>Ðræ=["%?¡D:Þ¢$:ûÕ?ÛÍ;
6
6hí;þÄ«>ÀîK> W?sÀí=§S°=,?ìRU:À²+:?æ©Î;~`6~`6hí;¤|?at>[?íH>o
ð=¹FV?þ:l:Z-?Q®Î;d¶6d¶6hí;±þ>ÅKG>£?s×z>ê5å=_?:sê:mF#:@Ì·?âåÎ;J6J6hí;b¹>D>CÄ\?DNM>W=><0?È:Åj¢:È¢?sÏ;0b60b6hí;1^>óô>ÊV?®t=_x8=Ñ7?ª+:3±:vÆ?´QÏ;¸6¸6hí;`>ÖG>OY?å×8>ÿI>³Ù2?ÙPR:è:K¢D?¹Ï;ý
 6ý
 6hí;èì¤>«(A>ÍZ?ES>²'Õ=-ð0?¹°	:mbò9Âl?ïÏ;ãc 6ãc 6hí;î>Ý>~ñT?7îz=ÇF=J!?_Â:ëÒ9K 2?Ë?Ð;É¹ 6É¹ 6hí;%±>äO>#Z?,.ã=ôì=/Ô5?#Mì9DÇè9ìï?öqÑ;°¡6°¡6hí;+,U>þ=Þ_V?Ù0Ì=A=*?ì:=µÏ9fP6?tÑ;e¡6e¡6hí;LÅr>\Ï>Ö;R?.Ýe=Zî3=~#?¾Â1:]ï9>?ûÑ;|»¡6|»¡6hí;ó>9>ÁËU?Sn£=&Äs=¢+?¦=::!7?ÀÓ;b¢6b¢6hí;º>ØÚ:>Â«Z?)Ü=ê° =[_/?ü1:~Ú:?r/?uJÓ;Hg¢6Hg¢6hí;[ß>ªZ>iß?r8>t ç=:üK?ßj:
:,7>?­sÓ;/½¢6/½¢6hí;ØÓ>÷>¥T?/=X=F*?¨:ý°:u|?¦¶Ó;£6£6hí;ê°=^¯2=nL?	(I<kI(<6?7G9¾*9«X?ÖPÔ;ûh£6ûh£6hí;;>à-4>v¶S?»§v=£==÷{&?sÅj::¶<:É=?ÝìÔ;á¾£6á¾£6hí;T_>:ò6>Î6\?-ÌS>:>â¥.?äVK:3:éã)?VÕ;È¤6È¤6hí;Â¶Ö<8Ô<¨\M?Ð¦<Ù<¦Ð?h=ÿ¸pP*9xÓ¿¾öÕ;®j¤6®j¤6hí;«@>d¸è=QS?üÐg=É+A=|?Ë`:Ü6û9f
?þÖ;À¤6À¤6hí;
°>¢'3>(.Z?û)ß=¤t¬=£%?ÐÚ×9èü±9_;?ËÖ;z¥6z¥6hí;ý\l>j{>êÛR?¾~=ÂPI=ø!?¢:2+:W¬è>+µÖ;al¥6al¥6hí;¦>Eù=>¸GT?%µ§=Qãy=AÏ+?¾$:4r:ºÉ?PK×;GÂ¥6GÂ¥6hí;¤io>¹>Ð8U?g\=Æº.=}9!?ËD:åÒý9	{F?{Å×;-¦6-¦6hí;7²=y,a=*ñJ?Õ
]<,<<»
?]("9L½U908Â>é×;n¦6n¦6hí;Í=Ol.=È·K?<k<µG?ïX9bÖ9ÒU3?MØ;úÃ¦6úÃ¦6hí;£>\Þ>hZ?M¨Ã=(c=iX$?T8):Aq:à¿?¢nÚ;à§6à§6hí;·
É>
²N>'y?cº>ä»=¤36?ÙF:ÕJ:t-?jsÚ;Æo§6Æo§6hí;ÙÃ>ZÙþ=Øo?ë,>z=?ºs§:m0:âùr?ÆÖÚ;¬Å§6¬Å§6hí;N1>ÈæÍ=µr\?Ý¼>ñÅ=pÁ*?Bïg:¨R:<æB?æÚ;¨6¨6hí;~ñµ>>C>Yn?¿"?>v×>Ë6?	_:J(:0¥)?õÛ;yq¨6yq¨6hí;Ò >q3>ûe?r>_¾à=²¥-?Á(:óI :DHN?Ü;_Ç¨6_Ç¨6hí;³7³>3S>±\Y?Õ	>û°Ã=«93?
 :ô	:¸'?¤Ü;E©6E©6hí;Ã¿.>pJÕ= ½Q?Lzg=?=M?~·9|9}9?`ëÝ;+s©6+s©6hí;>[³3>ÜR?Vm=ßn=Ñ{?K|:L9trR?Uwß;É©6É©6hí;õL>ÍÔ+>®öY?(}Í=,=Hp6?:$¼9ûnC?Ãß;øª6øª6hí;>õõ=í¥?|tÕ=~µ=6?v²F:êº:Ç>!?Çß;Þtª6Þtª6hí;À¸²>hf>¨5?Ýp>
¶=æ?Ëq£::C*?{à;ÄÊª6ÄÊª6hí;ÉA>3Éê=ùKS?âa=n=öÚ?[¦É98z9N?éâà;« «6« «6hí;g~¨>¡@G>-{X?à¶=u~=ß§7?OS:¯Z¹9ò`5?}ã;v«6v«6hí;Ûßô>c[>m?'}X>nâ=(u?u¥:&
*:õx?Zã;wÌ«6wÌ«6hí;h¿¹>C<R>.b?>1Ó=a­=¸ç/?}:]ë-:5S?ñíã;]"¬6]"¬6hí;>4,>e^?­k;>iè
>´,?B÷>:¢O:[7?Qä;Cx¬6Cx¬6hí;®o¥>²úB>6Y?å¤>??Ò=¯-?Bº:àÏà9ºñ%?Ïä;*Î¬6*Î¬6hí;Dj>?>Ý÷\?l)=BA=L0?aØ:×\:ò>å;$­6$­6hí;êD> iç=%×Y?£Á=
_= -?bÖ#:j4:Ûìè>5«å;öy­6öy­6hí;E>4ø>lCP?Û3=sFk=£²&?óU:Õà
:Ø0E?©ræ;ÜÏ­6ÜÏ­6hí;z>>¦UU?m=Ñ»b=5l?á=:O­9ï?)´æ;Ã%®6Ã%®6hí;Bk>Z4>ÅÀY?lu>RßÀ=:5?&:Y/:c?LÇæ;©{®6©{®6hí;dK>½ì={\?ÉÊ=Æà=?8?|t%:
ßà9Ü[<?	ç;Ñ®6Ñ®6hí;ã8>yÌá=_Q?|ïx=Qí==³Ä'?çì9ê95_?=ç;u'¯6u'¯6hí;UØ>¥p>näe?5äµ=}=*­7?sp':L?ÿ9Üî'?Ò«ç;\}¯6\}¯6hí;Þ¹P>ió=[?t¿>IÕ=&2?ïÝh:¸':5¸1?Åâè;BÓ¯6BÓ¯6hí;<¹n>Õ5>ÞV?FÝj=62=q°(?Ú9æçà9Cø>ý¼é;()°6()°6hí;È>¹Z+>>#W?±ê=qMµ=:%?¦O:Ó4:mÔ?Ìê;°6°6hí;Ñ°<WK]< L?Ðàà;ê:Ã;7p?8«8`ON9 uT>!ê;ôÔ°6ôÔ°6hí;ee>·ç	>N U?K=,TP=M´)?Ã:eß9J%?ZGê;Û*±6Û*±6hí;¸ª:>íiã=!R?º=¯oS=Y%?¾Í:(&":¥¸Ü>bYê;Á±6Á±6hí;Ë6<s!<TaN?f?ë;Î-­;Qà-?Na¸j¶°@ö@½të;§Ö±6§Ö±6hí;Wg±=ø_=PK?S*E<36$<Î¯?ð8zL9«Ã=ë;,²6,²6hí;I >÷ý;>IU?lÏé=XÒ°=ï@)?¸\:Fï:?vH?Î¿ë;t²6t²6hí;AËÔ>ßl>ðùe?A&>ó¹=yl0?-:sÇ9Í³?|9î;ZØ²6ZØ²6hí;êB¬>H>y\?F>	Ò=$¹4?t©:°_:1g?î;@.³6@.³6hí;Û¬l>Ç>0U?Ý=]=°Ø ?Àu¢9_Zµ9Tå>è~ð;&³6&³6hí;_5>ý<>JNV?ÆR¡=ÎGu=¨_(?S :í:R$?ß$ñ;
Ú³6
Ú³6hí;äV¨>F>úX?1Ä=;:=Ð*?A:ó×:Øb%?3ñ;ó/´6ó/´6hí;$Qg>Þ×>öY?n7=¤-e=Oú?B:÷ë:p"?Ø9ñ;Ù´6Ù´6hí;P8©>Ô1B>§_?i­÷=îý°=3?TÁP:¤Í÷9	©W?%Kñ;¿Û´6¿Û´6hí;lNK>ñCö=ÃWS?V®]=³·*=6&?ç´":Ã:èN?câñ;¦1µ6¦1µ6hí;>{%>Ö\U?X?ò=C·=Kð(?
á:÷ãn:
Á?tò;µ6µ6hí;
>Æë>ÌLc?É%Þ={>¤=7 -?l
:ðv½9	;?	0ò;rÝµ6rÝµ6hí; £>®".>©V?ty>ÆÜ¾=0^4?ÛN:l#@:ùÍ	?ß_ò;X3¶6X3¶6hí;¾q?mÞ>XM?R*?I^Á>a?uþí:¬:ß¬[?ôuò;>¶6>¶6hí;#ûÊ>H{Z>nÖm?Ï&h>L1>Ë/Z?öx:&]:×Û?¨ò;%ß¶6%ß¶6hí;6Î=ÿ(=÷4L?Ê<}<Á?òêw9ã»
9x¼d?ºò;5·65·6hí;ÂKª>õÁF>_W[?Ý>Æ<>s4?~b:^7:M/?ó;ñ·6ñ·6hí;^º>+X>éÙ\?Èü=Ýl»=$,?O9:,:³+!?#ló;×à·6×à·6hí;÷}>Áq>æ=U?HÄ¤=;=Rô?%:z%:
?úLô;¾6¸6¾6¸6hí;ì£>qA>UY?Ó=$pC=(1?ì®ß9ï\Õ9ù0?Deô;¤¸6¤¸6hí;Ò«>µó&>·ÄZ?»Û=Þ©=µ%?t·:M+:*7ç>¨ô;â¸6â¸6hí;Õª¼>5óO>Ch?]_P>wÅ>Öw=?¾Î¼:È:±1?Bõ;p8¹6p8¹6hí;=(±=<%^=Ö'L?±Ì­<T0<?$?0Q$9©9Û?òTö;W¹6W¹6hí;þÄM>¯ý=¥O?Gof=à:=þÕ?¯.9öC9
L?È]ö;=ä¹6=ä¹6hí;'u>Mü>ö7Q?¶l=$k=D(?£í·9(¬³9'?a´÷;#:º6#:º6hí;ç>Øp'>2D_?Ó6>J>çÛ2?@¢:2[:Öü?GÚ÷;	º6	º6hí;ÁÖz>9>Q)W?@Ó=èOm=!Ü$?Dç9P 9E¦8?Mø;ïåº6ïåº6hí;v°Â>pe>:Y?¢À.>Îô=íO7?XÈY:_:é¸3?_Õù;Ö;»6Ö;»6hí;Ë>_ï'>\ES?ËÄt=-Y@=6â"?O9: ó99?åù;¼»6¼»6hí;$>å_0>¤º_?:ÒØ=O8=N.?O¸T:@I:(K?Ã)û;¢ç»6¢ç»6hí;/¹§>ÛLF>²X?Å º=[3=fÜ2?8 :ãM:û°µ>"Qû;=¼6=¼6hí;	î¡>×R8>íå`?¥ >Úö=Ç&?HPÕ9·ÛÝ9ñ#ö>[û;o¼6o¼6hí;Î é=þl=ÃÊK?	©=+ã=a?Ï¨S90;9NÕ?û;Ué¼6Ué¼6hí;ÚÍ>+%>è=X?%ÒX>Ð7!>o%,?fì:ä¨¼9ïT?ÖÉû;;?½6;?½6hí;Ûã>u>8>sX?YÈ¬=3=Í$?TN#:÷::Öí?.iü;!½6!½6hí;Ù
¡>Hù7>s`?Úó=¬±=3/?ñõ9øA.9¦§´?Eü;ë½6ë½6hí;Z¼Õ>^r>Áa?ñÛ)>bê=9?,ü[:,:NGY?(ý;î@¾6î@¾6hí;@§?|R>47½?5Jk>Ç£>Y­W?]:Ec
:ñrs?]ý;Ô¾6Ô¾6hí;ã?¤ì@>qÍ?>¾>Ío?Éé:Øt#:´r?§ý;ºì¾6ºì¾6hí;Ç$>ß®>EV?ÏÃ=ü!=uÖ%?YB:üÏ9³(,?ûý; B¿6 B¿6hí;;?>|¹>ZEX?Â·=k=°-?¥ÐÓ:çáá:ð>~Xþ;¿6¿6hí;òøÁ>¹Í_>à]?ôK>mÑ=ÏÔ2?öB§:É:ña?¤ÿ;mî¿6mî¿6hí;>ß¤'>=V?þD=,ãk=ÿ#?{D9KÏ 9Á>¹$ÿ;SDÀ6SDÀ6hí;<Ø|>è>ÁU?#=©È[=üä$?\é©:%^±:ÿ<õ> Jÿ;9À69À6hí;>EØ'>!ýW?@½=Q=qí&?¾ö(:·¶:½t%?<ÿ; ðÀ6 ðÀ6hí;Ýç>%ù(>7öS?ïÇ=}Hi=K?n:7'Æ94M9?Û<FÁ6FÁ6hí;î}>ð#>ÐS?­=$O=ç- ?¶:>:ùþ>uÕ<ìÁ6ìÁ6hí;¬O>ªn7>ÁX?ð¸=÷f=?ì:9Jv?­¯<ÒñÁ6ÒñÁ6hí;hI>nø=O?<=(`î<N2?ðD:
:&2?öõ<¹GÂ6¹GÂ6hí;>ú4>WV_?À>	ÛÉ=Ox'?uQ:/¼ë97c?§º<Â6Â6hí;KÁ>>#X?k(­=Á%=¯v&?ð:@þ:Y?zÊ<óÂ6óÂ6hí;_>Fj>Õ
Z?êb>^Hõ=N%?n!:ÎÞ9Û?@<kIÃ6kIÃ6hí;²j>÷7>ò{h?IC>ÿ">^_2?9¨n:&S0:Å?-?¬]<RÃ6RÃ6hí;à½`=#a=8ìL?iÂa<ë1G<ç?J!¸1ÞO9qZÆ½È<8õÃ68õÃ6hí;Æk§>Øe?>(î_?Õ·=´=6.? Íb:FU=:úT?w<KÄ6KÄ6hí;¶(>Ð%>ÆØV?§Êà=8¡=¹x2?ï:ê¹4:4LÞ>f <¡Ä6¡Ä6hí;hj2>Ø=hÙR?¢={mÄ<+?[¼9
¡8?_ô?À<êöÄ6êöÄ6hí;:{J>FRë=1F\?>.É=.l'?L£9 â9?Ò?éÃ<ÑLÅ6ÑLÅ6hí;Î%W>Üýü=¾´Y?õö=p¯f=Ýk&?$µ:æá9Fú?#R<·¢Å6·¢Å6hí;.>3R#>fW?ëó¿=é=	>'?{mî9À~ì9Ä?¢±<øÅ6øÅ6hí;ùÖ>¶e>	­n?äï>+°M>¢D?±ÿ:Ø¬F:íË(?´<NÆ6NÆ6hí;JT>òë=<;g?¸G¼=ç¦=Öó?Øe:àüô9X+?°Å<j¤Æ6j¤Æ6hí;9N>8&ó=?Y?q·k=.=È,?ã_¢9sM9Ð.J?©ñ<PúÆ6PúÆ6hí;)J>y÷=Ç Q?+R=Ó¶,=&¶?Ø :þ
:´?­(<6PÇ66PÇ6hí;X|>]>¡nQ?ÃòR=¨!='?=º9F|9í1?­?<¦Ç6¦Ç6hí;>Ã$>zµR??¾>RÖ=[/?¸:ý³ä9»?â7<üÇ6üÇ6hí;q±><<>À±V?§Ù=O¬=ðE!?Ébx:~yq:Ü©?C_<éQÈ6éQÈ6hí;ß$v>¬]>7[T?FUÃ=><=n.?{TP:Â%:f!?<Ï§È6Ï§È6hí;Pÿ>:¬t>±? ·*>owÕ= »L?:×T:? p<µýÈ6µýÈ6hí;«ªy>h]>s]]?á.þ=Ôö«=î2=?íÉ96ÚÆ9ÂÁ?<SÉ6SÉ6hí;õÕ>)>s%S?Ég¯=C=ãM&? Ç9$Îå9ÐHÞ>
¯<©É6©É6hí;@D>rM6>R?^?>A£Û=!7?rAÔ9ï"a9wZq?@¸<hÿÉ6hÿÉ6hí;©$>þÈ=¯R?%=¡=È?=ã?äD:0Ä:|`9?åÀ<NUÊ6NUÊ6hí;Ìµ=ÿ8=ãTI?¶Ð1<Ü<¯?%|\8*¶9eoN> 	<4«Ê64«Ê6hí;u°>Üú,>hY?v>`.Ã=½-?eËÏ9Ù¨9åB?m	<Ë6Ë6hí;J=>µg1>ÌX?ý ©=uà=9g#?è:þ*÷9M?òÑ	<WË6WË6hí;Ç1W>&>oP?A8=_=d ?Æ90×£9¹+? 
<ç¬Ë6ç¬Ë6hí;¡²²=ü#a=1K?kK<]~<Y??#e9j±)9Ð¿J?¿¾
<ÍÌ6ÍÌ6hí;>/>{>cWS?ý=ÇÒL=w"?0ËØ9®0½9ù¬?ë
<´XÌ6´XÌ6hí;I>WPñ=X?U?7­=hk=[û?voò9^3â9Î/	?ÆC<®Ì6®Ì6hí;ü>²>ÊïQ>[Y?dm>O]é={²,?	ü92Ó9_Ë?;<Í6Í6hí;îÚ>ã4>êW?aú>vÏ=M	-?×W_:ð/:¤|"?Ð<fZÍ6fZÍ6hí;çRz>!q>rûT?O"T=ê^-=w?z:ä9v?J<L°Í6L°Í6hí;P1>ðb>³íU?*þ=öÃ=>B&?v:e:L?²h<3Î63Î6hí;&>Ø6>ÀZ?eÌ=±=Þ.?:]u:{ù?O<\Î6\Î6hí;5}>^$!>ä]b?s#J=¹=3o,?ÞÝó9àÇ9zÖ?<ÿ±Î6ÿ±Î6hí;Vµ>L>Òtc?<>Ö"É=$«<? j:Å(:Áò1?¥<åÏ6åÏ6hí;^r>êQ>BöV?=>ÐÇ=
l)?¸w.:|T:;Y+?®±
<Ì]Ï6Ì]Ï6hí;Vm=&5=]?r²H=7ã
=Ôö8?Dc9,z9m?ÿÛ
<²³Ï6²³Ï6hí;û	=#Ü«<ÉM?Îÿ;@Ù;·?|á8	ßµ8ÇÃ?Æþ
<	Ð6	Ð6hí;Øç>â>2c?ð>â@>=á=?Ñ5:>ì9¶(E?Ø<~_Ð6~_Ð6hí;6&?>ì=;XO?aía=äÁ*=ýZ)?ô9&ö9å	£>¹?<eµÐ6eµÐ6hí;î½>x^>
Z?ÙÖ=KÒ=»'-?Í¶:ã7ª:v	?z<KÑ6KÑ6hí;0>(>V?ká>Ø%É=Ø'?ÕËy:éO:
?Ó<1aÑ61aÑ6hí;5>>j³[?!Z=×Tb=(1+?¦Ô»9mR94Ï?¬<·Ñ6·Ñ6hí;Cö>|Ñ/>Q?î^=oU=]?(?lÓ9K9U/?<ýÒ6ýÒ6hí;-ì>a>,>ÐrQ?%ÖÔ=í§=g
#?ss9:¯%:ØÜ?(C<äbÒ6äbÒ6hí;þY»>mFT>Oña?N:>Û=f,?Ã¾[:ßÔô9ïÄe?Á<Ê¸Ò6Ê¸Ò6hí;<Í>m>*]?\å=E§=ìg/?Vt:¸J:]?Ê<°Ó6°Ó6hí;~=²Õ$=g¹G?5<ê¤W<ÈÑ?½ëÐ7DÚ±8\>Ý<dÓ6dÓ6hí;0¬¯>N>ë¬Y?à1ï=B;¢=J¹<?R:È;C:\
?%n<}ºÓ6}ºÓ6hí;d¯¨>E>Z?Ã6
>øË=¤
2?½xy:ìº:	sJ?3Ç<cÔ6cÔ6hí;²²X>&L>2X?Û=­äM=Òñ#?
:ÏiÝ9Vo0?ê<IfÔ6IfÔ6hí;¡C,>±tÀ=>$e?ñ(l>O 3>RÁ(?h¬:1à:ÇÂ(?yú</¼Ô6/¼Ô6hí;§>?Á=bO?÷ë<ò^¹<¢°"?¢·lé®8ûÛà½$<Õ6Õ6hí;%>A³.>'Y?àå=×C\=sä+? :òÜ9:?ê<ügÕ6ügÕ6hí;ñ¶ >Ð4>,Èc?x»=ñ=¤ 0?ëG:kÔ:Tø>K<â½Õ6â½Õ6hí;Î^¾>Ù\>è\?¡%>ì=O±2?a²9a=9z?<ÈÖ6ÈÖ6hí;¬©>~qK>èÃT?º¯=ô³=](?nI:èV:$S?ÏÔ<¯iÖ6¯iÖ6hí;Zf>Øb>¼ÆS?µm²=]Ð=qï/?ó9L±>:
£>Òä<¿Ö6¿Ö6hí;¹1L>ì%ø=Ã§R? &¨==÷Ñ&?ìÕè9Z:I
Í>43<{×6{×6hí;yÏb>H>ÔP?ÿÍ<==ìW?Kg:x]¹9áªD?å<ak×6ak×6hí;¶<5>Ü=*QR?T=-*T=à ?¤À9ì:¥=·>d¶<GÁ×6GÁ×6hí;uS>¥¹'>w§T?õÇ=0äY=rÍ.?I­9":Éqª>ü-<.Ø6.Ø6hí;]>(68>V?¡×=ãÄ =®+?
D:%f:cé>Ä¥<mØ6mØ6hí;·FÆ>ÂJl>AÐV?U>I²Ö=PÞ0?ö3K:::Ò?§«<úÂØ6úÂØ6hí;Ü@P>Hrý=ZR?]3=#î=-A$?2uÎ9ÈÞ9=í>v²<àÙ6àÙ6hí;«JQ>Éþû=&T?`W=^ê=ãy-?§´9OÑd9~J?<ÇnÙ6ÇnÙ6hí;Ù¹>çi>
;Y?#?=ûU=F*?:ÇªÝ9;?ë<­ÄÙ6­ÄÙ6hí;c§->joÏ=KOV?Èó±=§=5ñ!?ñ]:×+:ý	&?wÖ<Ú6Ú6hí;f>¸0>¡R?ðy¦=o|=ªÓ(?ï9¯|Ô9xH?_:<ypÚ6ypÚ6hí;k>õ>6ºV?õC
>IÜÐ=Æx)?ÜD%:ÕÀ:¯^?±<`ÆÚ6`ÆÚ6hí;<>@b>eV?/
>ÃíÏ=|!*?c<:ûy":i?"À<FÛ6FÛ6hí;q"¦>úo=>[`?6>>Æ+
>Æ,?§3:Í@:Z¢$?ï<,rÛ6,rÛ6hí;G>}:>ÀW?m·>?Ò=¥*1?â27:?å:u?7<ÈÛ6ÈÛ6hí;Ú¶>¤V>`Z?&Ì=
s=fü-?·xF:±):ËÛ?E<øÜ6øÜ6hí;À>Ïk/>WZ?nÅ=¸=P,?=Â$:ÚÓ:ZÀ?kK<ßsÜ6ßsÜ6hí;·>Ð0>C6Z?@kê=¤=ñ6?°T3:3¹:¶?P½<ÅÉÜ6ÅÉÜ6hí;^Ä?²þ>+¥h?»ÿÏ>V
>Ï7?L°::â?²Ý<«Ý6«Ý6hí;d*h>2>ÙþT?µ3É= =Ej ?ÁYí9Ü: pã>ì<uÝ6uÝ6hí;µ=>Ðnæ=WR?!×°=ú6=õ?)ÉL:j{F:²?%ô<xËÝ6xËÝ6hí;¾Ì¯>'²N>ì»Y?¾>
Ê=%Ö>?LFV:H?:D:?<^!Þ6^!Þ6hí;>Ïk>.
>,âU?x_=Unf=ò%?Sð:.7Ü9±
?<DwÞ6DwÞ6hí;¤*>üKÌ=9¶U?'v=*A=Y#?ä½:f{­9Qt??¥5<*ÍÞ6*ÍÞ6hí;ÿQ>þmý=ù>S?7y=KÍQ=1 ,?:­À9z/º9nv?y<#ß6#ß6hí;°0>iQ>X]Z?ÙÐ=[¬X=à$?FU:¬Ï:ªH5?»<÷xß6÷xß6hí;5®>J>0\?Ç¡=2w=ÂE'?:n:0nÿ>­T<ÝÎß6ÝÎß6hí;A©>ôE>Ëç[?"M>]>5x-?ráÐ9E&:¡>¥Y<Ã$à6Ã$à6hí;h<#<µE?Ö ;¼;Fî?°Z¸Ý>9¦_0¾s<©zà6©zà6hí;ÉÓ>\à&>ªY?®BÛ=¡=F3.?Û½O:/:y?j<Ðà6Ðà6hí;ÀB>tó">yT?=æß^=Í#?gð9-¸9WÏ&?(s<v&á6v&á6hí;ë4>tÚ=AS?h=96=Ã"?³ñ¼9§9¤91D?M	<\|á6\|á6hí;)²>iÎT>øRV?êý=B¿¾=ùÒ)?Ýê.:Læý9M]0?<BÒá6BÒá6hí;b@>gâ$>dS?Ù=P²=¦%?mÜ9v×1:¸>²(<)(â6)(â6hí;ÖY¶>jµU>ÓoZ?Z÷³=Þ=À2?Ãü?:-£
:-?R/<~â6~â6hí;Û1>Bå>ei?sK>½>²Y9?ï;²_;w?yy<õÓâ6õÓâ6hí;>>Wc´==aR?=½b=Ö(?BAb9çZ9L?¹ò<Û)ã6Û)ã6hí;vÌ>~5>ð~^?¿A><ÙÚ=¹l-?¶Ë9PÈ¢9
¥?&<Âã6Âã6hí;H``> >ÎS?(»¨=<ß=S"?zá9÷2
:¦ÖÐ>À<¨Õã6¨Õã6hí;ç_>¶>-ÍQ?A(Y=*=­f#?0¼9åç½9¯ý>÷å<+ä6+ä6hí;kI>6!>.òa?;¸=Ú=(?3:Òþ9¡?òó<tä6tä6hí;7Å>+i>ïX?ê@>Ü×=f15?Ùñ9ô
:Å°Þ>Ãf<[×ä6[×ä6hí;ZC>î>}g]?Ìb>v%>iì.?§*w:mÆl:?Í<A-å6A-å6hí;bïg>Û¾>y³Z?	3Ê=J×=º,?æø9S¢Ã9¡ðÂ>-°<'å6'å6hí;àtz>Q9>wÀ\?ò=ý:=¹©3?¿ÆÖ9NRÐ9Q÷?dÙ<
Ùå6
Ùå6hí;¾>7%>jX??Ö°=à2=û$?¬ï9òÛ9²ß¢>íç<ó.æ6ó.æ6hí;GQ>[.>Ñ®X?ã°=Ùn=3.'?¤,:ú:q"?] <Úæ6Úæ6hí;Ä"=!º0=øI?yÕY<À{><û`?ñÈÂ8ä+9è¥>&! <ÀÚæ6ÀÚæ6hí;%®ê>k!>ãzk?f{>é,>+;:?Îf::z?B <¦0ç6¦0ç6hí;EÊÊ>	æd>âÌb?üJR>5H>/=?µp:Åõ8:^&?M <ç6ç6hí;">Ü@5>Y_?ñ5>->Ôj4?.Â¡:þ±:vâ ?ûW <sÜç6sÜç6hí;Ì6F=}ý<-H?âÁV<gõ><Îó?:
9jÏ9ôã>§ <Y2è6Y2è6hí;+.=é´5=PH?ç0A<s*<|?7¹U¹8}¿Ä <?è6?è6hí;÷>å'>ÄdZ?n§t=[:=
(?(ä9Àlä9³ÿ>~ç <%Þè6%Þè6hí;$;c>í>6¶^?ßÓt>%ô%>ÞÕ<?ª÷9ØÕ9wx?b!<4é64é6hí;ätr>"B>Ãc?hO?Pb
?=ô;?g¤|:ùà7:ðÝ/?@¹!<òé6òé6hí;·o­>àÚI>_õ[?î¨=E¹x=-?@«:r):g²ì>
å!<Øßé6Øßé6hí;i©>ÅÝ%> V?|Þ¡=PFv=âB(?0(:Ùè9ÅÎ?gì!<¾5ê6¾5ê6hí;á$§>©C>°Z?&)>\>­{'?àÕ,:6Õ96¯O?Ø"<¤ê6¤ê6hí;¦(Ñ>R	!>	@¦?³¼=&Êb=	U?.à9ü¼Ò9*?Þ"<áê6áê6hí;¯¡?¼`>Ñ?»>eI[>?QZ?)¦Ì:3É|:G@O?·Î"<q7ë6q7ë6hí;üõ>ß'>X×U?Äc=3=TÒ"?æô9"º9ÜÜ>%
#<Wë6Wë6hí;á>\ð{>bºd?Jì>¶9Ë=w'C?­Èu:)ôm:E6?p#<=ãë6=ãë6hí;Z9>Å
æ=.BN??IE=»=lC$?&ë9Ìýî9n;>ß(#<$9ì6$9ì6hí;7>x>î¹W?Så=SG=V(?9:¯ÑÁ9/ÒL?,a#<
ì6
ì6hí;R½æ>Î­>Àc?J±1>¿?ý=n3?#»@:á7:
Í?O¢#<ðäì6ðäì6hí;Üê=»0=rÖJ?#%<D	<$¬?=9I!9¡/f?¤Õ#<Ö:í6Ö:í6hí;oN=û#*=qT?ÊêB=Ô=ã?/Á9ÔÂ9Ùþ>>¢$<½í6½í6hí;H\¬>ôbO>sÃT?6uÎ=¢=ÃA(?Zñ+:ô:Ý#?K½$<£æí6£æí6hí;¤«>s©>>ïuf?è	Ä=e£=O6?¸à9n
:=¥>¼%<<î6<î6hí;âÌM>Keö=ÒU?F=ïkB=î0?¶:Ë`:7÷ö>ýz%<oî6oî6hí;T>è}+>wT?Û=ÖR=÷/%?«Þ9±å9,ø>È%<Uèî6Uèî6hí;
ª<VW<!&J?õå+=G=}¦"?»6«¸¢9t¾Ç£&<<>ï6<>ï6hí;È>0>¤a?4wº=¥9='3?/:²ìî9\;?fÁ&<"ï6"ï6hí;ç¿ï=~Ä=dçL?§ñÇ<«¥<{?`(æ8ÜÄÍ8Ò+?þ'<êï6êï6hí;)}>ã)>ÎX?ëIÐ=nö=«&?Ö:æe(:¨Ö>pÂ'<î?ð6î?ð6hí;Öà>?#:>þ¡S?¾Jú=2Å=Ã6"?L8:.RI:òê>õ'<Õð6Õð6hí;aþË>Zök>
Q]?>>)oî=f]+?¢û^:}ó):úð'?ì((<»ëð6»ëð6hí;º9>%>#pZ?`Kç=öÔ®=V)?Ð@:ÊH9:h3?1(<¡Añ6¡Añ6hí;P>Ú->4T?z8µ=E=ÐÝ#?d:Bá%:_ÔÒ>g(<ñ6ñ6hí;m?Ï=]>ª?±ËW>t­Å=Y»?µóm:#:öæZ?s(<níñ6níñ6hí; Fc>¸*>
Q?h=0½o=y¾"?S÷9zø:Âî>9ë(<TCò6TCò6hí;c|>®>oûR?iz=DK=Ë|?D$:OÆ :ê?&*)<:ò6:ò6hí;A¶>	ÉU>ãøY?/>ã&³=Bè6?}
ð9K
Õ9Ó:?)< ïò6 ïò6hí;Úy>ÂÅ>ÐW?`°=ð=¿
?È÷É97Ô9hÒó>*<Eó6Eó6hí;'u¬>¿xD>Äµ`?í?Q>4C>Ä1?¢1Z:ÞØq:jöæ>**<íó6íó6hí;K>6>/ÌU?
=_Z=å{?åø6:¬fê9ÕG?Á§*<Óðó6Óðó6hí;óÛ{<TO<ÕîL?n¸;)Å;¬*?Ì*¹ÆH8Ù¿¼*<¹Fô6¹Fô6hí;êC>k >Kii?}Ú·=[B=6*?w:Â9n\h?+<ô6ô6hí;ø>­'>#hW?ùT>¢ú»=9~1?`:/+:×ÿ?²+<òô6òô6hí;Æ*u>µ>OQ?Z¸Q=¯&=ñ$!?p8ä9Bú:FCÕ>1!+<lHõ6lHõ6hí;¹W>â#>~X?¦f§=H_= %?Gñ:Þn:M`ý>L¥+<Rõ6Rõ6hí;é>ÞÙ>ÀS?]=6÷f=ç?ów9]î9V>Ó,<8ôõ68ôõ6hí;D²â>¤Ox>I·i?²->&ÓÃ=aò5?Mm:M~:_íS?èj,<Jö6Jö6hí;«cu>Þ?>ÔÄV?Rn=¾;=½{"?où9«ã×98³>ü,< ö6 ö6hí;´üt>}>3T?;Ý =`7z= $?PÕà9Üj9Í>?Ûc-<ëõö6ëõö6hí;êÏ©>÷ÇH>X?»ò/>ÿàó=j±8?¨èÂ:vÁ­:1?M-<ÑK÷6ÑK÷6hí;àü´>*ÑO>Gó^?&©¡>âk>Ä»/? ±:¦[É9ði5?±ª-<¸¡÷6¸¡÷6hí;u>>I¤6>âÿZ?ä_à=Á§=ß3+?
~:wè
:5¾?¡Ø.<÷÷6÷÷6hí;¤¤>DnB>rºX?;#>í»æ=v5?i9:æû:¡S?â/<Mø6Mø6hí;Sü>G:>V?"=]Q=Y+?ú:DV:q×>9ñ/<j£ø6j£ø6hí;·¦>ËÁB>¾:Z?}ÊÑ=ÁÐ=<?c :Ïå:àö?KS0<Pùø6Pùø6hí;)æq>ªÖ>OT?E¡=´p=±Ü#?e¾Ô9JØ9!Íû>>0<7Où67Où6hí;0±p>à>i?½Ã> Ïo>¿P?Á}:½I':½(B?ÑÄ0<¥ù6¥ù6hí;Vþ¥>ÕÂF>ÌËU?.Ú=aä¥=X(?F*:Hg:Ý?±Ñ0<ûù6ûù6hí;Sf|>9>MV?ú­=ß=½Í$?q¼9u 9XF?Îâ0<éPú6éPú6hí;w{>ò¨>Q?rl=\=Ë>?Æ6Ý9Ü¡9±;=?Þ1<Ð¦ú6Ð¦ú6hí;5v>o!>ÿV?²=NQ=¾í.?'2:ú:gÂ?,1<¶üú6¶üú6hí;=ßÏ=Âß=NK?ë>< <A@?`8àÈ59tvA>fÍ1<Rû6Rû6hí;ÈiÙ>öt>3d?z¶
>§É=éç3?¢{Z:+:ét#?)Ð1<¨û6¨û6hí;úÈ¿>ÁT>ÇÄf?æÃ>©ÂÉ=·J?4¯:|Ì:Ú'?ú1<iþû6iþû6hí;v'¤>KdG>ÂR?>~É=EU*?àÍD:#.:©?I2<OTü6OTü6hí;á¢=7åG=ä7P?`¡<Á<®?9«A9èU/?#2<5ªü65ªü6hí;ö>à!>ðoT?Åe=@[=ü)?ïT×9Î³Ô9?_U2<ý6ý6hí;¿'>Ý;0>+Z?¯~=¿Ä@=µ(?2¾¨9×Èÿ9â¨>{2<Vý6Vý6hí;5=1ë==ä7H?%ä0<¯£<xw?äõ7,;·ÝÀN¿H3<è«ý6è«ý6hí;¤ÝC>ï=1ÈQ?7ºa=òÍ3=± ?ÕS99vÌ>h4<Îþ6Îþ6hí;¹]J>\Êô=¢S?ÂF=´¤=ù\?hf:ý¹æ9=?rG4<´Wþ6´Wþ6hí;Ô`q>²Ö>ÌV?>ÛÓ=øù#?ùQ:ô°:³J?Q·4<­þ6­þ6hí;P¢>IÃD>.S?ñÕ¾=(=~ '?9?:~Z:³Ù?Yà4<ÿ6ÿ6hí;É«>¨H>ª2Z?Þ®>j´Í=»Ê7?°9:`Þ;:ÐÍA?}5<gYÿ6gYÿ6hí;±Î>Ñi>ÈLb?ß;É=:}=¸K?GP?:Ñºò9ÚÅI?x²5<M¯ÿ6M¯ÿ6hí;JÓ>¾0<>±V?ýª£=b`=B¯ ?îµ5:4Rß9÷LP?àÔ5<77hí;æÑ>bt">DV?aþº=¯='¶1?¾
K:~9:Þ+?T@6<-7-7hí;Kx>8>·ÚZ?Z>èÅ=16(? Eé9Ëàõ9ûßò>Y6<X7X7hí;øÊn>ç
>»üW?QH=-çj=!?ù04::<f-?¼§6<s7s7hí;+Á>]]>-4_?DÀ£>áÓ\>Õ=?BI:hl:Røý>_7<f®7f®7hí;H>0>ÃY?YÏ>>Ï!>XJ.?Ã¢9<à9Þö¸>l7<YÙ7YÙ7hí;1À>®)>fg]?%Ù>óü=^!?4:©ï9Äé@?/â7<L7L7hí;±Éµ>Ï¢S>å[?²|>ª-@>7(?0ä[:I×9Å¼?¿8<?/7?/7hí;¨`Ù>>n>ki?©>(µ=K<?ýÚ,:"Ð:öp*?#8<3Z73Z7hí;u
>Æ)#=Þ?ÎW=:s1=Û<P?ëÔ:ôn9ªÎ?éU8<&7&7hí;Ú¯>>¿ÖS?Ègc=u!1=|T$?þ"
:åîé97s?&¥9<°7°7hí;[` =ý~I=óÁK?bx%<ñ;_/?êz8ßF9`!>µ(:<Û7Û7hí;§>c=`¨?"³=Ä=\È"?Ò¿§9pv`9Q??+:<ÿ7ÿ7hí;k±>Ëq%>(üb?Â%>enÁ=$`[?|:ø¡3:äN?ã/:<ò07ò07hí;	Ü<¾ú<3gZ?Uð;8íÚ;ý¬?·Ý¸8úv8hð??23:<å[7å[7hí;l#¬> ãI>GZ?+>øÎá=Ôk,?Ð`D: :¿?Y8:<Ø7Ø7hí;£>â=>³ö\?>-â×=Ð6?ô-r:((B:Ñ¨?s:<Ì±7Ì±7hí;+Ú;>öµæ=qP?h=ã=Z=ª#?%Û9Ksþ9ÉzÜ>»:<¿Ü7¿Ü7hí;iAÊ>êd>^/b?Ô§>¿¹Ê=[0?-ð1:Ì:|:*?´<;<²7²7hí;Õ=t]A=}VJ?É<<ÿH?È(#7ýÄÑ8G=k;<¥27¥27hí;
>,¢;>àBV?á8®=¶`=NT"?!Ï«:Í:+µ$?.ª;<]7]7hí;2R>¤ü=bU?Û§Á=û=q'?mF:G::-?{Ø<<77hí;)s>5i>Ú=P?Eø6=[É=Yh?ùf9yË9½>ù<<~³7~³7hí;öi>$
>}ÂS?_7>^i>? .?ó9æ'²9¢ºá>¬D=<qÞ7qÞ7hí;ÈFE>½§ó=EO?;f=¶¥.=îð(?}V9,%9°(>]h=<d	7d	7hí;g¤>)ý;>â_?2%>»ãø=§<*?&:8:÷,9?lØ=<X47X47hí;àì>ú&>S7V?7é=RÞ°=Y)?nv:}k:8?!î=<K_7K_7hí;!<b>D>xT?¹n=j0;=Â"?dÀÂ9?Ô9æê>E><>7>7hí;¡h¥>¹;>Ha?øû!>¢Øå=j4?¦Õ£:I¡P:I?ÒV><1µ71µ7hí;C>óê'>®T?M>¿=ìñ=
4?S5¤:u:
?~½><$à7$à7hí;~=/>=wôO?b><­<A)?V1g8â8Û>?<77hí;ÝÐL>®Ñö=6oT?A=á{=Ô× ?ðè:jÄê9×?!?<
67
67hí;p´>(h:>X?Î#K>ïÏ>×F+?³Ì9<:Àü©>?<ý`7ý`7hí;Ö>ÄÏ0>'S?%;¼=ï»=í.?º:à9ó>,?U?<ñ7ñ7hí;At>>ívW?)·=ª=ÓT$?B:;ºå9È¬?õ¤?<ä¶7ä¶7hí;ó@>¨fí=Ý±O?
p=~6=µ(?f]Ê9ä9Úñ1?ªª?<×á7×á7hí;Ód>pr>Qh?5^+>3£ï=­7?Éå@:(:w?kò?<Ê7Ê7hí;/í>â>tm?t©¶>NH[>b?U?ÏHÊ:ïY:]ÌJ?@<½77½77hí;Í=ú§8=ÛsH?ßè-<Ù,<ÖS,?G7û8Ãö
=£@<°b7°b7hí;Qf>­
>ð7P?B¿g=Çy3=G%?©%:L5:à?W!@<£7£7hí;½YO>Z0õ=F~X?mª·=©
="?º:×|±9ÄC?ìa@<¸7¸7hí;¹«>C>`?íº	>²sÇ=qÇ0?ÌëW:Æê9Ôpk?Æ@<ã7ã7hí;°>´8:>þ
r?zäÃ=´¨=5Õ8?ÊìW:$ü9S[?Í@<}7}7hí;«_>v3=V@³®=#m=´$?wÎo:à):çD?ï¯@<p97p97hí;:xw>y>9¾Y? :=®Ô>=,?'äé9®:bJÞ>ÖA<cd7cd7hí;ã>´9>m4V?72¶=åA=×s?	:9Ò:Ï9?²B<V7V7hí;§¸±>JlR>7X?ô5M>.n>P*2?8x:ñA:ì>~B<Iº7Iº7hí;®>³|E>TPb? ]>ÖÂÆ=_3?sÇ]:Cfè9Mt?2/B<<å7<å7hí;àô[><g>>¤T?Ø`©=øÍ=Ï"?T+:hý³9±^?RIB</7/7hí;g»§>ÉßD>Z?ûh=
?=é4?nDÝ9Ä+¾9'î?síB<";7";7hí;4´>ÄG>ÿ¤g?8>|èÝ=84?K¦Z:y::f?C<f7f7hí;úq>U%>¯V?N³=ïA=I%?=À9ÿ<:	l©>,QC<	7	7hí;¾x>/o>g@R?=`=Í!+=3'?M:¤Êã9îÊ.?×üC<ü»7ü»7hí;LÛ>ÖL2>M)W?>óÐ=À=´@6?ö/:ªà
:»e!?-D<ïæ7ïæ7hí;n>#>vÇT?/G>¦>
*,?i.:Á}&:¢?9D<â	7â	7hí;³>7;>ùmV?n¦=Õ=#?ÖÝ
:Q|#:¡%Þ>0¬D<Õ<	7Õ<	7hí;û>¸ø(>oæW?ô=§c´=þ'-?rÎñ9ü9Èõ>øD<Èg	7Èg	7hí;_>^N&>ßÿT?ª=¬J=r+?ÓË9'Ë9l?;:E<»	7»	7hí;ÙMH>=¹ñ=]"T?S\,=^=G!?öÕ:Ðíñ9r
?VE<®½	7®½	7hí;µ>1/(>¨T?dø=¥@g=r*?á:±`©9¨ÛK? F<¢è	7¢è	7hí;,k>'>yµX?]É>F>l_/?ÌÏ:Qs:á?#(F<
7
7hí;ñc>Ü	>\ÒS?B
C=Ô=¾'?ÉÜØ9>«9öE"?hNF<>
7>
7hí;oR>N¸ü=N*U?6hª=Î=aH?Ìÿ9Ôä²9Y¢Ì>ÃF<{i
7{i
7hí;¾>#õ!>ºéW?7Á=ºkI=Í1?S9Ô9ã
?üêF<n
7n
7hí;6ÒÂ>o¿]>ê`??>>>Ò¾=Ç6?×@:ÍÕ":p?V>G<a¿
7a¿
7hí;Ï"¨>u9>h?^U>Øâ=M-?H(:&ùò9î1?°LG<Tê
7Tê
7hí;$¶>=V>r/Z?-Ö >tî=e,?öÙ:³h::ýE?zG<G7G7hí;O\>U¬>YÙO?X9=nñ<+?49ôkÍ9Q7±>¿ÂH<:@7:@7hí;×=2s=üR?û)=´=q¥(?Ëú×9tN`9%v?QãH<.k7.k7hí;åN>ö$>7£V?!ù¾=u=)à'?:'îþ9Ê
?©øH<!7!7hí;ÐÂ=8D=OhM?3,<¾<®d?Îü9hð8"?Á.I<Á7Á7hí;ß´¹>é6]>èV?Í2>ég·=)8?ãy::¿d?çI<ì7ì7hí;¡®>ØN>¿uW?ÿ>,I>!'/?¸Ü·:Qz:]B<?³J<ú7ú7hí;ju<ÚÍ7<E?pe<ªê`<?<âÉ9Jçù9
ÏÎ>zaJ<íA7íA7hí;¾>	ÊV>Æc?.>¬­á=,þ4?¡¯<:ËA:}@1?\gJ<àl7àl7hí;Â®r>k>^?¨s>[§/>$1?|¿C:¯ó8:Àx?rJ<Ó7Ó7hí;_Q®>/lP>,V?bf´=ÉM=Ú51?·c:)G:gò??K<ÇÂ7ÇÂ7hí;<ÀY>ßd>dO?Ì§\=ºÛ1=ÍÌ?nËâ9Ø9W?ÐEK<ºí7ºí7hí;ö
>ÿö">î'T?t´=q>=à¬)?:ò :Ûjè>ÜK<­
7­
7hí; _£=,P=ëI?{ÙB<e<3Õ%?á"¹e0i8sg²¿¬¥K< C
7 C
7hí;>É±>²N>@1\?sJ	>jKÄ=­3?v:ã{-:(5?ÐL<n
7n
7hí;`¡=,¿L=ÅI?j½N<6$<øÙ ?´ÆÏ·F¾Õ8nÚø½¿ÏL<
7
7hí;F´>jsW>e4V?j~,>h>Y,?ú<:ÿ°!:?jM<yÄ
7yÄ
7hí;ºT>°î><S?5&=êS=(?-Ãö9¶ß9j0
?ñM<lï
7lï
7hí;bðQ>¥Pÿ=R?!Ú=Æ,=l.?°ï9ÜÜå9x?8M<_7_7hí;­>æG/>¯W?²Ó=§q=#?âK:ü9ÎM?®M<SE7SE7hí;ê¶m>ý>iàS?ØxÅ=;Ø=_v&?=: Ñ²9$9T?6åM<Fp7Fp7hí;JË)>ÚÎ=a_R?oô==E=2+?;t9¼Ç£9>)Ò>¬N<9797hí;V~>S>2Q?'úF=;=ª?¿dú9Ãõ9Mi?$N<,Æ7,Æ7hí;ã~>L­>T?*ÕÅ=<=;:/?l:¬nâ9{(?k,N<ñ7ñ7hí;WS>ä >1ßZ?óù=35¶=J/?b N:4:~â?5N<77hí;ËpE>Cî=S#T?(ó=Y=ôL?M:
:kÇ?¼?N<G7G7hí;[Z/>
Ã=)f?-­ì<äÅ<N¾?io³8ò°h9ÉhE>PBN<øq7øq7hí;v|>>¤d`?¬Ä=ëÞ=ÜF5?~:Ó'Ë9`V7?teN<ë7ë7hí;pM>ïY÷=T?}=çQ=´?ø#:À¾:ã|?0}N<ßÇ7ßÇ7hí;A½<bÃp<+I?e<Ü<Ù?yßÔ¸6zÝ8é
ö¾&N<Òò7Òò7hí;âZ>1>zÏU?wÊ£=Bn=s?æ:Õ9 y7?<ÆN<Å7Å7hí;k#Ë>ý÷f>M'a?>Èêß=45?e:!K:½©?ÎO<¸H7¸H7hí;¨=î¨9=çK?G<VN</6?å9C´D9_¼>O<«s7«s7hí;Ó¦_>ð>&U?ôq=/Í1=í..?æé:Zvþ9¸Î?ÃèO<77hí;jÝN>Iúü=VQ?´±M=
Ñ=È%?Õà¨9IDÜ9`FÄ>c4P<É7É7hí;Ó·ß>´?>ì_?_RH>Ð=Dv?z¤:-îF:´3?1;P<ô7ô7hí;dk@>øtî=^N?y]=õd1=èÔ?ßN9,¯Â9I>¸~P<x7x7hí;Íý¨>9ÆI>*hV?ÊÁª=>=)?ØP:ä0¡9$R?rP<kJ7kJ7hí;h¬>U+I>oäZ?¤	>6®Á=)5? õ0:/':{?tÄP<^u7^u7hí;­òæ=mL=¿JN?gk¨<<»%?°58óG9'Á=>©ôP<Q 7Q 7hí;g~>?M>ÿUW?4ÆD>>ò%&?Å¬´9ØÓ9ÿÚ>*Q<DË7DË7hí;¤>Ôj/>ÿ
S?³°=°=N=$?:G
:Ý²ü>^ÂQ<7ö77ö7hí;3h®>RH>=â^?Öè=íîª=7,.?8J:=­7:ûë?
IR<*!7*!7hí;é°>sÓ7>V?Ù*²=ºü=ëJ?®9Îõ9Z¤>ER<L7L7hí;Ð<óÖD<
M?Dü;lÓ;ºè?ÞÐÎ7ñyq9AA[=¾$S<w7w7hí;c~>>È<[?Zxò=	®=U2?Ë:f[:b?à7S<¢7¢7hí;à>å±(>ÙàV?)>AðÕ=¾&?zxí9Ó:"ã>µWS<÷Ì7÷Ì7hí;m?>ÌÏä=4¹U?q
=Úþw=h'#?Ã9±E§9dA?ëÅS<ê÷7ê÷7hí;A&È>^Zm>¦ßW?é=÷=TÈ¬=)7?Þ0^:9|5:µ?6T<Ý"7Ý"7hí;IG>y7->O;U?v=¿B=â!?¾·9W3å9ÒÍ>«BT<ÐM7ÐM7hí;1h>¯V5>Id[?J¾ä=Ò«=£*?¸æ9îã9ê?N®T<Ãx7Ãx7hí;Ý*>æ>Z?J«=Z[=Ä!?±ÔS9ìå9iì­>7)U<¶£7¶£7hí;\w>«¢>bUR?kÖ=R=I%?<(Û9ºê9Õ°ï>U<©Î7©Î7hí;OÖ>^>s>*Öa?H->ÅÌ=a?4?¸ï/:÷	:¼#? ·U<ù7ù7hí;¸R>ÚÛþ=¨©S?¡=(¿F=¹è&?R(99½"> V<$7$7hí;gi®<W<¯O?ÆÓ;k®¾;G¬
?j[S8þ§¬8ñ°>1V<O7O7hí;*m>b>¨U?ZÐ=½Ón=ò%?7:Ï©ã9£'?ÌvV<vz7vz7hí;¯¬>ÁºL>ßÌW?Õ»==¸6&?ª:a:¤÷?÷V<i¥7i¥7hí;ã$c>¦>ÔX?ëÒ=î}v=Hó$?

¿8dU9e>îV<\Ð7\Ð7hí;zN>Ô>kÖU?Ú1»=ûª=#C"?ÙÐ9×GÃ9ä?=W<Oû7Oû7hí;Ñ¬>yI>¬7[?"2>Ï¸=i6?©9B¬9Ïùi>0XW<B&7B&7hí;ÎU>®81>$
\?
%ë=*=¡=«:?ñ¼:Þ9 í!?hW<5Q75Q7hí;É¦=?R=¸J?GÙF<&<Ð?^6¢Â85Ë<bW<)|7)|7hí;ðÃ>¸Â>
Y?LDÔ=¢=;¡'?RÃ9:M5-:%G	?ç5X<§7§7hí;à·x>D'>ÕT?´(>Ä3>jv$?"¡9|{:á>1Y<Ò7Ò7hí;vV>Ì¥ã=ç+q?Yh{=×D/=Æ7?P9²×ô9v>N'Y<ý7ý7hí;Üe«>¤IM>	½U?ÐrÌ=¿á=òq8?Ðg:^:!Mã>ÏQY<õ'7õ'7hí;xa>00>ÐÿY?R û=ü«»=+?E:yKG:âU'?òY<èR7èR7hí;tll>ó¼>%T?T'>ð=Dg2?Æ
9ì]92£>½AZ<Û}7Û}7hí;=Ê>îÿm>¸Y?¹q4>J>_E1?U :¶9:àºØ>°Z<Î¨7Î¨7hí;BÕ>ñCm>Öf?äA>êf>jß<?r<:Õ=: þ>ñZ<ÁÓ7ÁÓ7hí; #R>ÖW>ôO?(n=JìC=?ßRd9¸W9±Ã>T,[<µþ7µþ7hí;'gq>ð>ºS?6=úÀa=½Ü?7u¿9ÓP9Ã-1?Ñd[<¨)7¨)7hí;Õ8½>ú<^>Ô÷Y?ö:>Z©>Ï¶1?
:ú:Í4ï>¨«[<T7T7hí;»>Ìú.>ÐHR?=3a=è3+?nn98á9©>=Õ[<77hí;Àq>>ËÒS?q:Ó=5g¢=l{&?£RÇ9DåÔ9ß­ï>uþ[<ª7ª7hí;Ù<í<oàM?ÿ_*=çj=?Á¸9ÞÔ9­É?
\<tÕ7tÕ7hí;Å>º4>ÝS?Õó=%c¾=àî#?¡¡:-:{ñ?(\<g7g7hí;cs>U>µY?
N³=+=?Àå9tg9^å?ï=\<Z+7Z+7hí;^>fÊ#>N1S?æØ=¨Ff=y%?(8ó9/à9_Þ
?»K\<NV7NV7hí;Ã¬>OìG>¥è\?f5><|û=H¨8?X&:[:à/?èi\<A7A7hí;vü>/,>½T?È=ù9=/?!?Ú¯:ìÛ8:z]¶>õm\<4¬74¬7hí;âÌ>81c>NÝf?¤>A>öö<?3:Þû?:óB?{\<'×7'×7hí;]*-=­ÑÞ<ÊóF?ØLD<á])<êZ?dû¶ì³S8ÿ½ø»\<77hí;>%´>ê`\?Q=±=¬^.?Pg9@$¿9c>ê¾\<
-7
-7hí;>É>ÜY?MÑ=â=ùc-?ùt:Gú9yß?OD]<X7X7hí;°×T=]8=úJ?ù°;:;²³"?-L*7 èí8À?7=h]<ó7ó7hí;>e&>YSQ?R³ =à}=="?Qu9
	é9ià«>Ys^<æ­7æ­7hí;³>Ö%>eT?0¦=Q=$?jÌ9ÔKÜ9áí>#Í^<ÚØ7ÚØ7hí;
|>6T>öØR?öÕ>
_Î=Âv-?Æ:/-;:ìÉ>J_<Í7Í7hí;AÎT>ý=§NW?	þ=ý»=3Ä-?ÿ	â9G¹:ÜÛÃ>.D_<À.7À.7hí;¿²>»O>GG\?ny¶=Î=óz$?Ñ	:óMô9<7?ô«_<³Y7³Y7hí;&i>};>'_`?LA>yx>Æ:?#6:/ã9°æM?d%`<¦7¦7hí;YGÄ>-[>ìØd?Áã>þÓÃ=KV0?\ÕQ:Ú.):SÁ?·_`<¯7¯7hí;2 >û©@>ÛT?Wå=7[§=è</?¯w'::ü:ê?`<Ú7Ú7hí;×?|>Ò»>ËT?-t=ºU~=r?säú9Ä9e#?¤(a<77hí;"e>ÊÖ2>%Z?X=@;=432?âÈÒ9~Ø9ò¹ù>|­a<r07r07hí;Wé¤=]®N=`CL?¯I<Gí%<?}?X­9?]9$¨é>È¾a<f[7f[7hí;r>è>*åQ?³Þ=q]w=¯F ?oï9¼Ê:4öí>ÚÄa<Y7Y7hí;Õ>Þ!">n
X?^>ß=3h&?ªã99ï$A?KËa<L±7L±7hí;Íîm>6¹
>T[?ºÆÖ=ÛÜ=­8?ï=N:ýÌ:waK?.Qc<?Ü7?Ü7hí;0Þ=¢=eN?:¢<PÔe<4?Éë¬7B]8ÙQ>Dwc<2727hí;ý|>Øb>ÁT?þÔÀ=¾=t)?Lsø9s×9>?·d<%27%27hí;Ù½w>n¨>PU?4º=3Ü]=´°$?ã^9¯Ô9Pô>ñVe<]7]7hí;;Þ >[o?>µW?ª!>lø=ª&?OÚ®:j/:ðW$?JØe<77hí;1¤>ÚqB>g+X?>Ã=ZÑ.?NPN:ëhA:4?"f<ÿ²7ÿ²7hí;%¿ä>ß~>âf?"ºe>z$>øÆ2?¯§:8ÐU:¤ ?"g<òÝ7òÝ7hí;ÜU>þ6>C\?{Ø>ñà=ê5?gRZ:°:Ù>?v1g<å7å7hí;£j>q:
>Û¨T?FI==û%?eå®9Æ×9în?awg<Ø37Ø37hí;?>5ö$>ÿOY?p@%>Dðî=2
1?ç4q:²<:_±#?´ßg<Ë^7Ë^7hí;Iku>>æ>fT?â®=Óº=èJ(?ÞJ:NçS:ô>!h<¾7¾7hí;åôÉ>)_>­g?\8>Ü>Q}0?¦õ¡:0x:ó*'?ýh<±´7±´7hí;ÒËf>¼Ï
>ÒT?çé=âUo=½}"?á´L:LJ:G?§ªh<¤ß7¤ß7hí;Mw>MÛ>ÎY?Rt=N=ÐP(?y$:Ä¶:Ñ?Vi<
7
7hí;¯7
=Ñ¯<zM?@w³<x<)?Í9à+9
qO?Æ i<5757hí;>Ó¨->AýW?«>ÌÈ=Ëö,?<à:»R:¨+?.)j<~`7~`7hí;ü>þE+>Å9T?µ.å=fÀ»=ß>?2]è9fÒ¼9F?Ê©j<q7q7hí;ÿyÇ>ÇV>óm?¥Ò=ÌÞ¢=½%?Â¶G:1!:}A?ÿ«j<d¶7d¶7hí;ÔX>¢ÃÏ=¸)®?wB
>*=¤?d4Q:¤:Àn/?Fk<Wá7Wá7hí;À>ç>)xU?åß=Lª=£°'?°9}-¿9Igì>@k<J7J7hí;x&a>üG	>²íQ?!á=¥fJ=j(?PbN9ê¯Í9o>Öèk<=77=77hí;n(Ç>zìh>ãZ?#`A>Ì	>ýª4?8âB:8N:­íñ>Ôl<0b70b7hí;	²>#Q>¼Z?1´Ô=û° =Wn)?Ý:æ.:¨æ>%Òl<$7$7hí;_h×>âi>Çk?¯c>á>H;?:»À:}:/;?lñl<¸7¸7hí;o>ß,>ØiU?ïÖ=,KB=³d,?tv®9èë9R½>WNm<
ã7
ã7hí;¼Ya>É®>,T?±C]=æ(=#(?òk9/äÂ9h>m<ý
 7ý
 7hí;7LZ>c·>ÖâM?¼s=TBI=ëä?¤°9(sÏ9ûÙ>¾µm<ð8 7ð8 7hí;êÍ>*>2]V?H	>òÈ=ë¤/?ë:eb:ù>ãm<ãc 7ãc 7hí;t¨p>W¬>>ìT?2jÁ=l
=É-?ÒR%:MU2:Sí>þm<Ö 7Ö 7hí;¨ÕQ>Õÿ=àøQ?á=l L=ã"?Ã:ê9ù#:bÊ>än<É¹ 7É¹ 7hí;¡Î>Óbl>È¬_?l!¢>ñ#f>(Y4?£Õ;:kå9i}Q?Ý2n<¼ä 7¼ä 7hí;¦=¯=¦^=ÃJ?Ë0<Eä<HÃ'?;Æ¶8>ÈR9Úû]>·kn<°!7°!7hí;ãaA>ú4ç=V?8½=:r=!(?J0:¥:Ë?Q
o<£:!7£:!7hí;Û¥>m1>L´S?¯³®=$=r^?vx*:¶½:á
?·o<e!7e!7hí;7><>HT?ÝLh=a5=	Ô#?Cm`:ë4:Î?ÃNo<!7!7hí;`H>_2>ÔR?ô>BÌ=ZM#?qâÞ96³91?fDp<|»!7|»!7hí;\¥y>4>LV?]1]=?+=º%?fÁ90:Á>,p<oæ!7oæ!7hí;>&b>ÆP?öÃp=í³8=Ú&?]:N?Ð9mÌ?l<q<b"7b"7hí;2¯>»S>T?°ôÊ=ré=ä)?¨:fN":Ánæ>eq<U<"7U<"7hí;noV>%Z>}öP?©=NÄ=ÿ?M¢Ô9Ú§¸9âd?£Áq<Hg"7Hg"7hí;Ox>U>FV?Um>gÁ=´|,?ä=:
è:­?­ãq<<"7<"7hí;<>^ö$>>±T?økë=ç´=øí&?´Ãö9Ü®9ÉG?r</½"7/½"7hí;uy>\~>§X?¤o½=Iæ=µR-?±wB: :}?®!r<"è"7"è"7hí;pÕ>3v1>)>b?/_>ì®>v7?ÚÖ:J¶:ë?çPs<#7#7hí;Þ/>D>W?ò¶= a=vg6?_â:øz¤9½Öj?h{s<>#7>#7hí;S^¤>bÂE>ÆT?ý>ññÉ=E"?¿
9:0v6:eÏ?"s<ûh#7ûh#7hí;¥T>Mf">Z?*æ=Jù=¨/=?£ê:aC:§ ?>5t<î#7î#7hí;[>>>
xU?f3ª=´2=ÏS'?ý
:n:SËó>uut<á¾#7á¾#7hí;nÈ¬>áÞK>öX?c¾=Iw=ÜF1?
C:Óß:l	'?-u<Õé#7Õé#7hí;è>¬×.>Gd?¯`>,|Ç=»-?7:HKî9.?+u<È$7È$7hí;v>öø>ÉP?!©`=<=;Ü?²Ø:ª:4?ó³u<»?$7»?$7hí;ÍÚ>7æ|>Î{]?X#>3Û=v>?¸":Jv:Ø
?'³v<®j$7®j$7hí;??q>op?8l>nî
>ÞéT?#:Ey:cæ>Ý
w<¡$7¡$7hí;3%>
ôÈ=]tR?ñO=ó¤&=Vl?8ü9ìy>@>w<À$7À$7hí;¼>üW>ÉÞ_?ðÖ">ð=¡¤-?ù:÷¶9{J?Îbx<ë$7ë$7hí;Á5;>Ä>ç=6@O?hÃ}=¿ØH=Q¹!?¨¹º9Â§«9Â<?[x<z%7z%7hí;5jÌ>W>+Is?">_»=!m:?l-:=Ê*:aù?-¡x<mA%7mA%7hí;Q¸=\==¬H?râ8<ù<ù¹?|96V9>Ht?:Óx<al%7al%7hí;Òg>Y>ØQV?c¦=Jb=)?½²@:g:ëÞ#?h/y<T%7T%7hí; >¾Â=¨ÇS?UI=äP=x)?Éy 9a9`?az<GÂ%7GÂ%7hí;àµ>ÛrP>g^?sÐ½=uÅ=Ô-?ùó9¼Å9I`?Rz<:í%7:í%7hí;¥
>øH>Ìàp?YÙ>3î½=D?¼Å9bÙæ9#GÛ>@z<-&7-&7hí;GZ¯>ìM>
øZ?fMÛ=ë
=8?±:¬C:HV?¨Iz< C&7 C&7hí;jÉ¨>ê¦D>«¹[?Æ´>/Uí=ÿó'?A·ù9ZJ:Æî>Ó{<n&7n&7hí;­\>ï>RUQ?Íj[=àó1==Ó?cLS9¨Ðµ9²Á>`ª{<&7&7hí;çpö>@>Ìöj?Ì²@>£Yþ=ÉòA?x0±:Ýq:¬;?§<|<úÃ&7úÃ&7hí;úà>G¬0>rU¢?ªË>´¡|>¬UN?ªÂë:Ñ:|Ò<?Eû|<íî&7íî&7hí;B
{>ÆJ>L¡Q?yv×=)¤=öÿ'?t¹4:':x
?¤9}<à'7à'7hí;±¦>¸49>zQ?tí¢=§=Ä
!?á)b::{O?}<ÓD'7ÓD'7hí;K§>YÆC>NÂZ?xBñ=ê±=Ãd.?Ù7:V£":Gy?20~<Æo'7Æo'7hí;u>vk>á=U?×E¡=´;~=Ád"?Hgõ9PU9míH?~<¹'7¹'7hí;Â>q·1>Æ\?n>Å=úæ*?t":d:Õ9W
C?ê±~<¬Å'7¬Å'7hí;IQ³>ÉAK>8Ùa?6¾­= Ùh=9??¾:TÿÃ9?I?¾~<ð'7ð'7hí;¬a7>¥à=µùP?k[=R²d=l!?¦û9Ò^ç95(?Ïõ~<(7(7hí;Þ¹>A£[>¤W?Ô$>(Úë=2?#!:u':Wö>÷
<F(7F(7hí;~>9Â>çT?<3>lFÙ=½ð?.M:Þ.¢9T·v?6<yq(7yq(7hí;áð«>
O>sT?DÌ=VÞ=*,?èn:¹::Ä$?qa<l(7l(7hí;¸ë5>Hà=zlO?(K=Íã#=?ñ¼9ù;9¶«??2k<_Ç(7_Ç(7hí;$Ã>x>ßY?è¨î=ª=#¦3?Ò<x:à¾:È(H?)<Rò(7Rò(7¹ü<´1>'×'>ÿáX?>=2={7B?Þg:.^:þþ?>´<E)7E)7¹ü<&Ê>]Ïh>ÝH^?fÅý=¡±=°Ý6?êä_:Ý¹m:Üñ>à<8H)78H)7¹ü<·a>³
>=P?¡x=óZ@=Vr%?Ð`É9Íq¼9ýÈ?Ãç<+s)7+s)7¹ü<÷[³>eEM>>¯_?ûÆ
>r·=²A?©&U:º:;:?Q <)7)7¹ü<;>åt5>y[U?Aô >öó=Õ)?<&:®¬:T?"<É)7É)7¹ü<©Ô=ü=:=!TD?Ø:5<ýî<ÉÃ?!è(9õ¹9g~?ª.<ô)7ô)7¹ü<ð>¤1>¾Y?¥ =1L=c_*?
ô;:,:°G8?\3<ø*7ø*7¹ü<ec>ðw>jP?3þ=+K=Û"?7¨9l9üt6?æ<ëI*7ëI*7¹ü<½µ½>ZÕ6>nÐ?LSª=à¸=+%?>¶):5ßâ9O??<Þt*7Þt*7¹ü<jãµ>+¦">$?Óé>U¯d=Ê?Ò]:=&¨9Í®¨?v¯<Ñ*7Ñ*7¹ü<±²>Bq>LßU?'5Ô=ÿ¡=¬'?e9:ä:á ?Úö<ÄÊ*7ÄÊ*7¹ü<6à >E<>[?/YÈ=Z+=Öà1?|V:*:"S?`<·õ*7·õ*7¹ü<×?>ii@>7Q?ewp=¥ÉA=Õ?SË9ª¦9,
?P%<« +7« +7¹ü<o¾<éIu<RØF?4·;Áx;û?©~9í09uPæ>l<K+7K+7¹ü<$>op)>¢¼S?v¸¼=W;=×º?
é':Ú	:Y6?Ã<v+7v+7¹ü<¦»æ<Î<5H?Kî<m<U?<þ·Àd[9ÌS½_ê<¡+7¡+7¹ü<>ãn>#U>ÈeR?D¾=Æ«=&?)¶:^:XDã>|<wÌ+7wÌ+7¹ü<TC>¨#'>HµP?Â»}=¸E=Í$?%R£9û9¦,¦>q¸<j÷+7j÷+7¹ü<$õ>o¸1>pV?Þ=úù­=b#?²+:ch":ºòÜ>.Ð<]",7]",7¹ü<?#>;"$>7Q?èØ=¹A¬=- ?Bø{9?¾¥9MÂ>/ï<PM,7PM,7¹ü<±+¤>ð?>÷Z?÷>£Ý=or3?RÐà:5g¯:¨$?¨ð<Cx,7Cx,7¹ü<Ðw8>üÙ=W£X?¡ït=%=Õ[?÷v:ºÂo9|?PV<7£,77£,7¹ü<%?±>^O>0ÐZ?&kþ=ÿµ=çî2?ß:ÖB:£Bÿ>Ø\<*Î,7*Î,7¹ü</²>Qt@>]m?xßO>«´>á6? Ì:Ê;F:Íh8?j<ù,7ù,7¹ü<pº=@ÛI=	H?«QW<Ë4<¢?À¶9×©~9?><$-7$-7¹ü<£^¡>$:>^?i0y>E1->*8?õq:*AÜ9.¬4?R³<O-7O-7¹ü<C¥>¹C>äÛX?BhË=E==¤&?µX
:	Cß9­"?º¶<öy-7öy-7¹ü<êY>ÛÕ)>¬S?dá=ì¢¯=ü#?:®_!:/Wí>¸Ô<é¤-7é¤-7¹ü<oÿs>w¢>H¸P?5%=ba=Ï?U«$:D:Í+?ñ
<ÜÏ-7ÜÏ-7¹ü<ûU>£>©Q?v6=é
=Ý·$?Ü	à9þ
:íõÉ><Ðú-7Ðú-7¹ü<µS>8e>=N?.Z=³g.=¡  ?a°Ò9óê9Æ*?&<Ã%.7Ã%.7¹ü<ý¿=r=tJ?vxÁ<Ç<J»?Ù×§8m9¸$>s1<¶P.7¶P.7¹ü<[ø§>7H>XmV?%>ä{Å=-?<3:P:¢)?+@<©{.7©{.7¹ü<
®Ñ>0l>åqc?íG>»	>¤Í9?¡0:B:·Í?a¦<¦.7¦.7¹ü<À>*>O¼T?õ²={i=Ò~%?·ë9m:â æ>{9<Ñ.7Ñ.7¹ü<wX>0Ü>J!R?8å;=í)=Ô&?l$î96²9u=+?U<<ü.7ü.7¹ü<s>Dñ>CCU?v²=è#=Òo!?id6:(5:z+$?B<u'/7u'/7¹ü<§ê>R>U?4ÉR=»#=HÌ,?%:¤9ñüb?H<hR/7hR/7¹ü<O¼>¶v[>Øî[?u`í=F³=S«)?ú{:¬æJ:êõ?¶k<\}/7\}/7¹ü<e{>{>kZV?Ñ¬=Çx=âB?@:ýÎ:ñ7ï>Õ<O¨/7O¨/7¹ü<k¶>7V>£!Z?íÕØ=÷R =,-?jJ:zE:æG?þ×<BÓ/7BÓ/7¹ü<>SË>×èS?K¹=öÕ=àZ.?:0:?Ââ<5þ/75þ/7¹ü<Ù<A«A< eG?ôý<úÇ<Õ"?ç·9ó#9W?^-<()07()07¹ü<>ð(>ÜZ?¸2Õ=Å¦¡=éÐ(?S«=:
:.?ø1<T07T07¹ü<ò8Æ>ù§P>ë2s?j½y>àâ+>Ùù9?ìE:ÑË9 w?d]<0707¹ü<Ì)>-é>âP?N}=J¤N=ç?	OÞ9~ÎÌ9@ð
?ßn<ª07ª07¹ü<SR^>·Ç>E·T?0VK=:!=n!?;z9$9ÙêÓ>Ä<ôÔ07ôÔ07¹ü<v¼>JØT>ª¬b?,e>
I8>¤A?_ë£:Mr:}b-?|<èÿ07èÿ07¹ü<_=&¬<3xD?	<iä;Æ?zâ8ÀÊi¶yýwÁ¼í<Û*17Û*17¹ü<ü|5>wfÄ=l?]y>ëÙ>µ<i?ì:±Í:Ðþ>?ú<ÎU17ÎU17¹ü<yÕ>Õ\o>Õc?ÀDE>'
>Æ-6?Í:`?:Yë/?A<Á17Á17¹ü<h>_Z
>µ+R?Jj=­Ö7=ð"?ÃU¢9ä¿9:êØ>¥Q<´«17´«17¹ü<-ñ>4>~%U?¼=ðJ[=¸v,?lÂ9Vù:Ö¤>¯s<§Ö17§Ö17¹ü<éN>º\%>ÔL?~j=E8C=À?>:í9ê#9O^b?º´<2727¹ü<÷0[>(Ù>1N?>=|J=ÑN#?Ñy9ñÀ9ñ¥>¼Ì<,27,27¹ü<VÀ7>¼uà=<Q?CL=$=Áå?w°M8á9¬$>ó<W27W27¹ü<Õ=\ë3=0J?}u<\ç;¾Ø?yÞ·Z¿Q8Ä¾³÷<t27t27¹ü<Óº¤>:>¦b?­ò=»®=%Æ1?v]:ÂFV:Ð?ù<g­27g­27¹ü<^>/r >'c?õýL>Ù
>üù<?Y[:¸BC:<Ê?ð<ZØ27ZØ27¹ü<«ó>ù>Hae?·Br>">Q??Eÿ:ðZ:Û?\ <M37M37¹ü<l-l>ÆP
>kìU?ûJ>÷(è=1.?&¾;:èK:'"?VL<@.37@.37¹ü<Üs>(z>¯ÒP?·Ói=»];=n½?f<ä9¿¬Ú9¸?xW<3Y373Y37¹ü<üª>ÌQ>OmQ?D>5¿Ò=zê%?Ô:ß^:?M`<&37&37¹ü<
[>mÏ'>øV?å*¿=3=^(?ªó9%%Ò9#?lj<¯37¯37¹ü<uu>Æy>V?§ê=}r±=,ß(?Ý·ó9\ç9ÿ?um<
Ú37
Ú37¹ü<h¬>~J>Y?Gi>NÕ(>Ð©0?ýê:Ê:íØÞ>Æx<4747¹ü<rê">>ÕÊ=¡M?À8<=ûé=<?(w9$Æé9T>Â<ó/47ó/47¹ü<³`>>íU?
ô=Z!¯=»i2?Ì0:xH:+í>©Ã<æZ47æZ47¹ü<¬P>%ð>Rð?[Q>¶=c?uk:lÂÏ9Ü?
Å<Ù47Ù47¹ü<´=ÚæK=Ãb?|Y=¯2=íF?t	=9Ëï9/a!?»É<Ì°47Ì°47¹ü<]>Qe>f![?£(=p8=¨4?&Ì9ïiÑ9Wù>FÙ<¿Û47¿Û47¹ü<à[>¾)>è²V?{&4>2ú=q8?+¹:°'º:þ>Ó<²57²57¹ü<Ü­>·`9>'ØR?º=ùZ=èF!?Æá9üß9_@?*<¦157¦157¹ü<
²>ú=ôi¶?vçÞ=£`=Â'~?v:\üN9]<¥??+<\57\57¹ü<, ´>Ñè=åJÆ?W"	>È¦i=9@?Æ:ß«Ü9Öt?Á/<5757¹ü<õ>tV8>G$^?¥5>É>¦0?a9Ê9 :y¶¿>´:<²57²57¹ü<)5f>$>%NO?·T=D#-=ÉB?à.9i+9Bë?¦=<rÝ57rÝ57¹ü<Ï!>N3>H4Y?³q>p6>)?N:1:Ç?M<e67e67¹ü<2`>ÆÏ>÷­Q?Å©=ú~=¸*?åÏ¦9¢¶9æé>Ó°<X367X367¹ü<Â	>{ð*>É5Y?ïè?>ç	>!2?:®:Æ	?]í<K^67K^67¹ü<ò;=;Õ?=õ&G?Ð"<Ê<u­?$¥ 8{×8×9¿>j<>67>67¹ü<ä>ê°->üX?V\M>á<!>ÿ#?7§Ï9Ø{à9wÎì><2´672´67¹ü<fT>¤>ÞQ?ëM=?B =V:$?µü9f9·÷Y?(<%ß67%ß67¹ü<Él<;£/<å7K?õ;pá;6m?Ýx¿8D¹/9®x>j/<
77
77¹ü<àRb>J°>üïS?5ã=¥=ú0?$á:.>+:n£I?2<577577¹ü<t%A>m(é=T?ßå=h|B=±-?X³:¢ÎÏ9¨¼D?+A<þ_77þ_77¹ü<ÑX>ãÉ>éR?¼Ct=ë":=ù'?à9E:¢9÷>D<ñ77ñ77¹ü<:æ=ìh=_J?ðEØ<æÒ´<ö?³8Úg9GF>uY<äµ77äµ77¹ü<Îg>h>gO?wÃ~=°ÊX=lk?-ÁÂ9ì
:Ìp³>¡o<×à77×à77¹ü<9SK>"]û=DO?¡=Ç©P=uæ?=øÖ9:°9ì#?Jy<Ê87Ê87¹ü<³ª¼>!»[>ïÎ[?
Yä=Ix¤=¬¶1?I-2:+ü:¼)?w<¾687¾687¹ü<t0w>©>ÚiS?9y¨=g(=D(?:eé¹9íf2?Â·<±a87±a87¹ü<~>Ù*>T?G	Ö=ýß¢=â4(?N§.:ñí9è;?¹<¤87¤87¹ü<Í³§>Å¿D>±4Z?¹Ó'>M¾÷=k-?NÂ9Cðú9k9Æ>%-<·87·87¹ü<ÅY>´^>ÐjY?¦¶J>Ú{>"ö'?£:¤^:ém÷>ã<â87â87¹ü<z[>kZ>BT?´=ÓZ=)?Ôí9SD£9Ú9?´¸<}
97}
97¹ü<n6=ê<þCG?°"J<L-<8?\P¯8ùÒ]9÷RJ>ê<p897p897¹ü<¯V>²'6>Ð°T?ª¡Á=¡ì=ª##?\¬:XÌ±9¡ÝN?/<cc97cc97¹ü<vC>!;>X?Â¼=X6=Xf-?#V:,Ê):a`!?ÉI<W97W97¹ü<.i>ºð>¹U?¸k°=£=î¯$?ÿ9¤ÁÕ9»¶?¨<J¹97J¹97¹ü<ØoÕ>ås>-a`?õíú=¸²=Å·3?ó;ÉÖ:³+?Î<=ä97=ä97¹ü<6q>R>ÓüQ?xÈx=D!?=B&?:%:

¼9Ú+1?î<0:70:7¹ü<M1½=q=H?Á`<E7<ô¤?EÙ|9håä8ùd?jV<#::7#::7¹ü<Ç>Û">ÕU?¡==e=.?¿s:úRã9XI?ãW<e:7e:7¹ü<Vðk>O¨>µV?Ä7y=~ð+=9?=:¿
½9é=K?îy<	:7	:7¹ü<>iê$>]CS?Êo=rÅ:=ÉË#?¦:u4¬9¡@?½<üº:7üº:7¹ü<¢>þ'>b2R?áî=ÑÁJ=4×'?"î:#â9	ë3?ÈÉ<ïå:7ïå:7¹ü<0>Ð8>§ÜV?Õ¯Ð==*?X:è-¿9$VM?¨Î<ã;7ã;7¹ü<OP:>Ñç=ÀM?¡x=Ó<N=Pû?r9ï;9ñ_î>4<Ö;;7Ö;;7¹ü<ü¼>ÿ:>NøX?-4²=Úù=bþ(?Æ"²9~
:F+¥>L:<Éf;7Éf;7¹ü<g­°>u
R>VW?GQ>|¢à=Ml4?wÜ7:o:Ðc?!y<¼;7¼;7¹ü<:!<y3<³NI?\;û²~;?Út·P£¢¶ÌÀ?¥<¯¼;7¯¼;7¹ü<Jb>}+>WT?°Æ=Z¾=k%?þZ:ð¨>:q?²<¢ç;7¢ç;7¹ü<]>xf,>ÒâT?
=ÑÀf=¡'?:F+:Þß-:ö+ü>¢<<7<7¹ü<ÅË>íQb>äSf?â>ÑK>4e$?"i:¿¦I:ü?éT<=<7=<7¹ü<Á> _;>*V?»=ßf=r'?îàÆ9Ë9	ö'?®X<|h<7|h<7¹ü<uÅ=_y=Æ´J?îÃ<f<¦?ºâ7f6e8³ =Ó\<o<7o<7¹ü<ú>H!>´¼T?F¯=7=HÚ-?
:Ms:­Þ>l<b¾<7b¾<7¹ü<h¢=iÿL=SJ?^<¹Å<v?ÀOÐ8 ¨8N¡?n<Ué<7Ué<7¹ü<ºê<Jé-<Ý|L?`Å;Ô¸;Ûk	?_[º·´¼8fðü½Îy<H=7H=7¹ü<3c>>÷
>ÓEQ?¤=ñGz=Ü'?¹Ö9 î9Bäæ>ªÂ<;?=7;?=7¹ü<öº\>3«>^S?p,i=<=E?åâ9ÅïÎ9«Ú?Æ<.j=7.j=7¹ü<Õ6>¬>ÞÃT?å(©=¸%}=ã+?1:¤]:]¡/?yÉ<!=7!=7¹ü<cÔ=Z~=4U?¨þÍ=÷=¦)?Å:b@Ñ9)ü?SÌ<À=7À=7¹ü<ÅõY>É>oP?Ii=ú§:=& ?ÇÅ96¸9+°$?Ý<ë=7ë=7¹ü<Äk>ö>üT?
!§=_2=(O$?x`Ø9¯ª9¯C"?D<û>7û>7¹ü<aì>eÚ:>ØU?c©==,T)?S:Ühü9/S?öª<î@>7î@>7¹ü<hß>ø7>\ñQ?Á¨=üz=¿·+?­ö):ò:õ§!?¸­<ák>7ák>7¹ü<
b>9»1>xIT?S>ìê>Áº-?ÎcÒ90Ì9?jº<Ô>7Ô>7¹ü<X5>>¸ôÛ=³`]?=¬ã<¢§<¬ó-?§9j>a9
??Ký<ÇÁ>7ÇÁ>7¹ü< ¥>§s5>kÚh?®½>«C`>X?#-ÿ9Óá9£?É<ºì>7ºì>7¹ü<¿jË=÷y=SP?v¥=bÁr=`1%?)Å:7¹µ9!g5?¥9<­?7­?7¹ü<g>R>5ÝO?=|Ó=\l£=ë¤%?¿9hõÐ9ß«ê>oF< B?7 B?7¹ü<Û8Í>xøc>]tf?Äo>l7+>?3?::,Í?MR<m?7m?7¹ü<°³`>ª
>1¥O?kh=d@=Y¡?N^T9{
á9Mq>æà<?7?7¹ü<s¸G>Ôô=\qQ?;7Z="õ)=;X$?CÇ9HNâ9Uhá>,<zÃ?7zÃ?7¹ü<2>>DÍT?=¸Z=°(?à9¹É9Ív?Á8<mî?7mî?7¹ü<Éé<êµ=<Y¥K?'zë;`<Æ;ë?²À8ÔZE8Ëôy?Â<`@7`@7¹ü<¶¥=ÿR=ÊÐH?*ÿY< ÚC<y?½¹Î9ð¿j¦<SD@7SD@7¹ü<|Sp>>=rP?Æ	¿=^Ð=Õ8+?·ºü9l¬:³ò>^Ð<Fo@7Fo@7¹ü<>+>ÎfU?£
á=°=ý#?£-:ÎET:ÝÀÐ>{<9@79@7¹ü<o]><A>¡òQ?Åþä=×¯®=:Ë'?®Ò#:ý²ý9O%?.Z<-Å@7-Å@7¹ü<×ö¢>¿D>·
T?ÞÕÀ=¿)=¹'?ª:,]:û>j< ð@7 ð@7¹ü<aM¸>¬N>ê_d?Q>ã»="t0?Â[:eLF:{´
?<A7A7¹ü<ùî>#Ûu>m^x?_
>BÅ=ËK?j46:ì¤2:?ËË<FA7FA7¹ü<t>Q>S?é=H[=#?N´Þ9Ù9Ã?0ü<ùpA7ùpA7¹ü<Ø\g>ã[
>Q?ó,=^=?H:è9­:ÕÏÔ>¯<ìA7ìA7¹ü<õnÀ>a>ªãZ?c&>Î°å=r9?{:M=ÿ9ö?ä7<ßÆA7ßÆA7¹ü<Á>4E1>OîS?¸&Ä=Ô=(ü(?¼ô9
:UÄÐ>å£<ÒñA7ÒñA7¹ü<c<q&<ôL?÷Û<;<Á?æ*9´¼9?>B«<ÅB7ÅB7¹ü<¯ø>7É>b*l? 	>L»=³l;?H:M:Íù?ô·<¹GB7¹GB7¹ü<ãL>
Ôý=ðÙM?À9¡==0=ý ?»ãÎ9rÙÊ9¥?ÁÜ<¬rB7¬rB7¹ü<x»¨>ÖF>>Z?ÎðR>ñ$>Ð£2?­âX:Î¡+:È¿!?©ó<B7B7¹ü<K0¬>sñC>öö`?X>
s·=3?ò T:T8:N?×O<ÈB7ÈB7¹ü<´fõ>¶9>$©?j	>B®=?"J?\:Â~ :e¥ì>¬P<óB7óB7¹ü<L?È.>À?ÕR>\r®=d?ô§:a90:ßüs?¬o<xC7xC7¹ü<T³N>eû=ßKR?
=9+w=U!?/·:qË%:ä>\±<kIC7kIC7¹ü<s<@£ <êKN?ìq?;¢;t%?
©6ñ÷6¯>çî<^tC7^tC7¹ü<h">óUÂ=-U?ÒO=>V>Pº&?î­:ñòÞ9\Þ+?ÁM<RC7RC7¹ü<Ï[i>j>GR?JÑÄ=ÝÝ=vü&?´|Æ9ª:Ò£>f<EÊC7EÊC7¹ü<£Òz>¶é>P?¢à=M³=H ?¯²9`Á9áªë>Às<8õC78õC7¹ü<¸s? ×Q>ó%?ÃÞs>hûÚ=4? å:R
u:Cåo?p<+ D7+ D7¹ü<Ü6³>uW>MU?í¯õ=E»=Sí'?f·T:sî5:¼¨?d¢<KD7KD7¹ü<Ð'>#¼/>éT?û=ün¬=U]:?VÙ1:bä9ò«G?¸®<vD7vD7¹ü<öø> x">Û«T?©ç=x¸=à­ ?Oá[:©¢9:Ð?ëå<¡D7¡D7¹ü<ùD{>²k>äS?Çî_=·".=$?Ö¶9ÁÀd9?L?ú<÷ËD7÷ËD7¹ü<·HÒ>Uv>Z?»Ë>ìÌ=¯g4?QÜ ::7_?Çk<êöD7êöD7¹ü<:Ðî>	®>êi?¬	W>F7>ò0@?Åt^:d/:%Y"?ø<Þ!E7Þ!E7¹ü<-@>|è0>UU?/N
>	üÇ=m1?êiC:¥/:h?¼º<ÑLE7ÑLE7¹ü<Ç]O>6>VO?ù¹=¯=oö?*´9#à9%³#?n¿<ÄwE7ÄwE7¹ü<3=>õä=)àS?Q[q=öÙ<=M#?)ð:ýe:ak?¯Ü<·¢E7·¢E7¹ü<º×J>³sö=³R?"qÄ=ÉR=ÈÓ?¡:JiÝ9²_%?¹ç<ªÍE7ªÍE7¹ü<Ý¯o>w>c0T?-0ê=Mù´=@£%?ÏEI:Îw:*?Sì<øE7øE7¹ü<Âs>O$>	S?j¥=ÅJ=)!?Ff:ÓÐ9G=?ë<#F7#F7¹ü<>´o&>ÂU?bÐå=
É¶=Úî ?mã9ò:ß*×>_<NF7NF7¹ü<h7>oÒã=gÃM?øÑ=9y±=".?&¶9óQË9Xå>Y<vyF7vyF7¹ü<§pO>à>¸N?·_=g-=s#%?v{²9s9Z%?+<j¤F7j¤F7¹ü<C>Ñä=»Z?>/YÃ=dS,?éq2:`à:Á?ÕB<]ÏF7]ÏF7¹ü<Áa>¯3>;gS?úî=d
E=0?Z:]¾
:ßñ>oO<PúF7PúF7¹ü<J>xý!>_¥R?ð¡=L=Hw?éU:p:nâæ>o<C%G7C%G7¹ü<ã]>p>c7Q?ùÝ=|á<x$?<®9úÄ9ÉFâ>ÞR<6PG76PG7¹ü<ï><m3>lV?W¬Ã=Ù¸=^-?<0:Ó:H ?
<){G7){G7¹ü<Ù¡\>Kn	>î}M?&hd=5¥2=§#?«Ô:
DÏ9&?î»<¦G7¦G7¹ü<	g>	X>ÁO?­é=¶U=¯¶!?öÔ9®ª9¿É?¸Ð<ÑG7ÑG7¹ü<U3}="=ÃQG?×*<@<iM?8|9,á¾8i"©?¶<üG7üG7¹ü<a¬ >B>°zS?P²=¾ü=ç7$?7ê_:Y³%:"ø,?0<ö&H7ö&H7¹ü<kz>P>erR?­=Ùt=ºç?ìÙ%:d\ö9!W,?U:<éQH7éQH7¹ü<êço>ÓJ
>VY?Æ=*=õ×(?ÁDþ9Êw¼9p°,?ÒD<Ü|H7Ü|H7¹ü<>'>bïR?¢o=s3=5í*?30Ø9:GÝ9ú>b]<Ï§H7Ï§H7¹ü<ö>£þ:>DQ?¬q¸=UÙ=0ß!?p§:Á:>Qú>Ù|<ÂÒH7ÂÒH7¹ü<VÁj>h>¾R?ªõ·==ÐC"?Daâ9Èv:{úÉ>x<µýH7µýH7¹ü<S®>³t>×R?å¤=O=è;?;99:8@:!E3?<¨(I7¨(I7¹ü<sçµ>×;T>uj[?·Yý=¢Ø°=_7?z:¬Ì::N+?ä<SI7SI7¹ü<
0>ôÍ+>fO?Ï=*W=Å?Í9g&:<_>ù­<~I7~I7¹ü<t>Ñ>+O?yO=M¦!=2I$?Ç9úöð9*qÓ>ûÔ<©I7©I7¹ü<Ëv>´)>TÇS?ä=ÁI=W$?úq:ÒØ9Z6?<uÔI7uÔI7¹ü<« w>¹ª>¨Z?Í>rÝ=l83?½¾(:n9:®?jF<hÿI7hÿI7¹ü<
3=óT==K?u<qò;5%?ÉÐ¸Ã59øw¼½ýH<[*J7[*J7¹ü<]©H>v÷=TàO?9=[h=Î'?`ð9¥ú9>¸õ><NUJ7NUJ7¹ü<¿ç>ë!>.îX?¨h=YÁB=¢*?éÓ9¶¾¨9½ ?K<AJ7AJ7¹ü<¦>AJ>ÀR?áE¹=ü)=¶¤+?7«9)ë
:L>·¬<4«J74«J7¹ü<pµ>=8U>O×Y?Z~Ê=Á=»0?y;Æ9ÍðÎ9*:õ>ø²<'ÖJ7'ÖJ7¹ü<@S2>²UÙ=çR?cø2=f*= ?tw8\u@93°=@»<K7K7¹ü<µY>Ô5<>3ªT?
á¬=«Í=ïã'?£0:L`å9§#E??<,K7,K7¹ü<|á>·;>ÀlY?á¤>reØ=;ò6?Îè9xH9®C?¨<WK7WK7¹ü<\>v>9KU?;{9>ÿ;	>"-?¯:|m:?{:<ôK7ôK7¹ü<ÄPÍ=®=OJ?­1<Z_<Gý?<ïW9H9Î	?L<ç¬K7ç¬K7¹ü<«¾=±xt=¤G?%£<@<JR?_h.9Hf9mâÁ>´s<Ú×K7Ú×K7¹ü<Z>>PL?¯w=gV=]\? m:©39þa?x<ÍL7ÍL7¹ü<÷zñ==IÙD?A¥<¿,<ª?V¸SR9U>¾Ù<À-L7À-L7¹ü<óÿZ>Z>÷O?ð="óU=}Ø?Þ
:ªXx9T=?¬<´XL7´XL7¹ü<@=wÝ-=PJ?*ó<Ùò;ä]?Õ=9uâ9±9°>¹<§L7§L7¹ü< å{>:u>¿P?;Ö»=W=0m%?b":¾:?»<®L7®L7¹ü<Eû >j%0>îõi?ª=Î\t=!§2?áú3:¢4?:iøð>z¼<ÙL7ÙL7¹ü<'>²>ü'j?ïnè='=Ú×b?k(:§ÁM:üg)?«Ì<M7M7¹ü<xÑ~>§Ú>pÿS?KS=¿h[=®)?¼?õ9Iå9ô»?^<s/M7s/M7¹ü<¤Ç> n>.DV?1'>õ=ZJ.?­wE:Pö&:úb?Üv<fZM7fZM7¹ü<Q>ËF>£O?8¡=Jw=>'?MÊ9ze:)­É>õ~<YM7YM7¹ü<Ò.V>8>ÊM?byz=±cY=ÿz?ØÔ¿9¸9¥b?-<L°M7L°M7¹ü<Ö >EC>ÜR?ß¤=YU{=Èî'?2ñ99BK?w±<@ÛM7@ÛM7¹ü<­Vª=^x[=Ï°F?Z2H<F-<Ô?WmY9&Y39=-?¬á<3N73N7¹ü<
B>*R?>rÂS?è³=î=¤&*?V:ØDÁ9bN?A <&1N7&1N7¹ü<øé >²B>Q?T?çT[>+>²*$?ÿ':o:¶ýû>òT <\N7\N7¹ü<q¹ª>rÎO>kQR?ß(Þ=[ª=ì&?iò:æ:s? <N7N7¹ü<¢j>>]?Üge>&ÿ>D7?1q:>C5:µ9¸>¨ <ÿ±N7ÿ±N7¹ü<ÆËo>Ñ¬>¸CQ?è=Ú=_?ÞÝ:Èþÿ9Þ?J  <òÜN7òÜN7¹ü<¤>¡E> T?ð2Ô=X=©í,?Yê3:*:?À <åO7åO7¹ü<¯>-)N>ýY?þ÷Õ=³ñ=è1?®ø:±¨
:¦¤?äñ <Ù2O7Ù2O7¹ü<Ã´>³/:>8V?ìñÖ=¡=ß*?F:]8:ñ9ó>¡<Ì]O7Ì]O7¹ü<0Õ»>WUZ>Ë<\?é>­´=í8?í!j::4:eH&?z¡<¿O7¿O7¹ü<°	¬>ß½J>;Y?Îd÷= °=c3?;7ø9#:øâì>}¡<²³O7²³O7¹ü<D+U>cë>VjP?ùæ>XñÊ= %?m¹0:/Ã:ö
?Á¡<¥ÞO7¥ÞO7¹ü<§­>Îm8>·
q?>äÄ=¯Ê=mÉ=?( û9\ÿ90Aü>ô¡<	P7	P7¹ü<TÙ>>Ä?èö³=Ó!=Q?2pâ9l9l=?°í¡<4P74P7¹ü<¬;>aM(>ÈS?á_>'ÉÑ=ëù#?L:Fl:óú??[ð¡<~_P7~_P7¹ü<f>J*>S]V?I!à=´Í¨=ïó)?ê1:Âø9±Ò6?g¢<qP7qP7¹ü<7Öp>°`>eT?Ñ5>8
>£'?³:¯»æ9?vt¢<eµP7eµP7¹ü<x@>ô >bP?Ë¶þ=>tÈ=Ñ¥"?P5:Há9=RN?¯¢<XàP7XàP7¹ü<ç>¸Ð>®e?·>ýJ>dÙ4?ðn:æª_:k½?ý¢<KQ7KQ7¹ü<v	K>¬\ø=óGQ?UMc=î.=Ã&?u¼8:®Û:C°?g¼¢<>6Q7>6Q7¹ü<·âØ>É[>S|?öK>º#ë=Ñ]?å'Ð:
U:¬!z?mÍ¢<1aQ71aQ7¹ü<0Hø>¬>9ûv?p­ >RO>6gF?º¾:ºÒ<:×©I?ìÐ¢<$Q7$Q7¹ü<³v>¤>WpT?­=çB=Ã-?f«æ9F^¼9¾?À£<·Q7·Q7¹ü<H±²>P>N[?>J9>¹3?uK:/ÝJ:'`?à£<
âQ7
âQ7¹ü<;'>->ù2P?ÊÖª=.=Ð1$?>ø9#Eè9E«?
÷£<ýR7ýR7¹ü<þÅ>Kïe>Ío\?Òà>ÔË=TuA?ÕÈi:¶jC:!?û£<ñ7R7ñ7R7¹ü<íÂv>(ö>®R?ö·=»=¾¹+?ÀÉ
:'°É9@ø3?v¤<äbR7äbR7¹ü<ËÃ>#Q\>½c?>fÉª=¡F?Øýl:SF:ß"?ò¶¤<×R7×R7¹ü<Ãên=j
=OT?=	FÓ<É^-?ºñ¿99¸·¨?ÕÓ¤<Ê¸R7Ê¸R7¹ü<Ð2>ÒB>þ0Q?Ðº=Àt=&?<:0:}N!?ÈÞ¤<½ãR7½ãR7¹ü<¦>|T>uü??Ë=QM=K©}?A9úo8@Aà¤<°S7°S7¹ü<y>(~>W&X?÷#=ª-=_ý??-H:ñ\:àÜ%?Ãä¤<£9S7£9S7¹ü<jY>M­>óR?x}>ÜýÏ=XM$?ð·:¬2:m`?NP¥<dS7dS7¹ü<¬´4>KË=°Êc?Â>×Ú>¢µ*?
²s:ðO:Í<?<R¥<S7S7¹ü<mÄ<~-<y½F?½ç;þß;/m?+r9Ê9^®]?v¥<}ºS7}ºS7¹ü<Øêp>VÄ>{L?P=oe=J÷#?B·¨9+c:Þ>ýz¥<påS7påS7¹ü<ÌC¹>
ÖV>AÃ\?95>ç&>v6.?
¸h:R«9:o ?º©¥<cT7cT7¹ü<æ³Ý>ù>WgY?=ë=pª¦=°4?ü1×95Ê:Ï°>éÈ¥<V;T7V;T7¹ü<'à> :>U?7zµ=M=¸¦3?	 *:zA:¯¹á>uï¥<IfT7IfT7¹ü<)mª=¶X=óRI?fþD<T4<çÓ?ß?F¹5ÙÃÂé
¦<<T7<T7¹ü<q>):>)TS?> >¨ë=9.?I<:í%@:Úú>í¦</¼T7/¼T7¹ü<Î\^>RÓ	>®N?ýR=æêm=4(?j^:SË:åT?¢¦<"çT7"çT7¹ü<Èg{<w<ÌI?1;cWs;.?k¹¸å?ðÀ¦<U7U7¹ü<ü·>ó®P>5+a?lö?>áÇ>­£3?û¹á9 k£96Í0?ØÏ¦<	=U7	=U7¹ü<1=v>>¥@O?âf=¥Q=8$?
Ú:Éè93²#?Uù¦<ügU7ügU7¹ü<<=ïâÞ<ßX?Dú={yã<>),?~!89.L>ü¦<ïU7ïU7¹ü<wÊÜ=û°=ßOJ?Þ§Ù<+z­<Ú ?ïn
9£79Oì>³§<â½U7â½U7¹ü<»ø¨>-aH>ºßW?íû=yî¹=¢n-?É1:?:Ú#?©3§<ÕèU7ÕèU7¹ü<>+Í>²¬R?Õê=C×Á=t?ï  91õá9+üµ>db§<ÈV7ÈV7¹ü<ÐóX>>¥'L?ãý²=7=Eù?Ðd*9$Ö«9ÇÙ}>ZÊ§<»>V7»>V7¹ü<pàf<¸ò<ß»N?O|¡<Ë­<X?¸9·9yµ?`Ô§<¯iV7¯iV7¹ü<t|>eÏ>'eO?$=Wb=u!?±jÛ9à!9~8?Ç+¨<¢V7¢V7¹ü<bN»>(`>QúU?7>wÅ=Æß%?ÿ¯-:Z#:ê?L¨<¿V7¿V7¹ü<k½'>@ùÎ=yO?áG=T·=ô"?`K«9[ýá9 
Â>}o¨<êV7êV7¹ü<Ý·>\©Y>]NW?k¸2>½>ÃG-?.:cB
:¡$!?<¨<{W7{W7¹ü<©1±=ñd=ãqF?²L<$û0<*û? Ü¸ c·.E9@è±¨<n@W7n@W7¹ü<X>tÚ>ÙcS?æ¼>ËëÌ=ÉÓ ?Æà9,ó9[P?ï³¨<akW7akW7¹ü<ûÚn>ò>{Q?§Ä=L=(?g¥&:9ý9?y(?­ò¨<TW7TW7¹ü<ï>¼ >X~Q?S]=ìY2={¬?biÓ9ÖÏ9Ö¹?<©<GÁW7GÁW7¹ü<§>zI>8T?1Ä°=òå=2~&?ê::LÕ>Vh©<;ìW7;ìW7¹ü<¥ö>At&>¶.T?ÔÆ½=½ì='"?1)·9Vº9¢û>l©<.X7.X7¹ü<ÍTo>Hµ>¶>R?ú­=R#=Ä ?B :pU-:ì°ì>gu©<!BX7!BX7¹ü<>S>¬u'>¿îQ?©¼=öSu=C$?¾:IJ:ÕP?~©<mX7mX7¹ü<lûq>!>LY?=ïé=Ù®=cA+?ú5:tL:tÛ&?0©<X7X7¹ü< ½F=ã=ÄÙC?~k*<«{<Hõ?JÎJ9¿B9ÃK?wª<úÂX7úÂX7¹ü<w>/>KR?Ìñà=äî¡=«Î1?N4C:]:çµ*?$'ª<ííX7ííX7¹ü<£2¿=fés=p¬H?ÞÅ<Ö\<ùÀ?¢E37]9Þß<r1ª<àY7àY7¹ü<Z¯®>+$P>ØÙV?r¼==ÈÆ+?ÏV :úý9=å!?§3ª<ÓCY7ÓCY7¹ü< Zf>äÐú=wk?|ôK>FK
>Æ<?Þâ:°e/:ùTF?ËNª<ÇnY7ÇnY7¹ü<­wÂ>y`>Ñ£]?dc>Áâw>ç!?¼ë9FÓ9ËÑ?uª<ºY7ºY7¹ü<D>9Îð=BaP?ç_=D2<=?p{9êÏ9->«ª<­ÄY7­ÄY7¹ü<Vt=O-=Ê»U?ï8g=171='?hg©97®Ö8PÊ?bª< ïY7 ïY7¹ü<Ø$>¡>(S?O0½=î=\!?º	:%:æÓ>·áª<Z7Z7¹ü<ÒG>wù=5=L?éF0=^¦=Al ?¾¿9Ü:¡â>â«<EZ7EZ7¹ü<îRÙ>~Î{>nñ\?:>Ðí>4ú-?¨êÁ9:wµ9OÈ?~#«<ypZ7ypZ7¹ü<¿¥=¼çO=)ÛK?×7<'<O²'?_9¨óV9ç¨¶>N«<lZ7lZ7¹ü<¨»«=K[=4=H?§.K<d$8<,<
?êV¸î£N9¯A¾¦^«<`ÆZ7`ÆZ7¾0<á&>§9>È!O?üdÅ=°ü='%?¦):øõ9	L0?Õ¬<SñZ7SñZ7¾0<<ìÕ>Úu>û^?m+>Edè=¨<?üsõ9aV9cqf?U¬<F[7F[7¾0<,¢>å?>=Y?/BÞ=à²=5?N®:$hs:^t?g¬<9G[79G[7¾0<r>¸C#>8ñV?§~>&Ü<>,?Á^N:e":ü"?í¬<,r[7,r[7¾0<¾Ç>j>¾Y?É`>Ée>û:?×ã[:ýb:zöø>x×¬<[7[7¾0<ºÁ>ÓÏJ>At?E¸=¿0=ÜÉ3?ÝÜ9ðÄß9;Qü>ÁØ¬<È[7È[7¾0<#ÑÃ>¶vI>Óx?n1>vuÖ=rÌS?_+:³<:QêK? á¬<ó[7ó[7¾0<(s§>ÿD>
Y?5>pBÕ=ý·1?g@:\Ô*:èÝ?Vú¬<ø\7ø\7¾0<ha×>@e>zp?LàZ>®2>cK9?î>ß:&:Q3?éü¬<ìH\7ìH\7¾0<vñ>cY.>JV?Ä×í=££ =c=?ÀG:IE:"v?a­<ßs\7ßs\7¾0<Å>Â¢4>iMS?õÞü=í­°=î27?ÇZ:%,:T"?â­<Ò\7Ò\7¾0<8jt>àè>ÕS?*ã>æà=ì&?$ðf:µî<:Zu?1Í­<ÅÉ\7ÅÉ\7¾0<xU¤=7øR=ýhG?x.7<^<ñg?kg81=9±×= î­<¸ô\7¸ô\7¾0<´.>Ã®Ú=¡L?èD>=ZÜ$=8º?ôëÔ9V9ù¤:?àï­<«]7«]7¾0<Ûÿp>=>ÿP?¾Ä¬=M#=°¯?,:Ue:E6ù>v
®<J]7J]7¾0<¨>övH>£V?ÜÈ>~åè=êq"?<:fÔ:·j$?ôJ®<u]7u]7¾0<°¡>8:>$s[?>ß=¯¢=Å¥/?8§I:B¢ã9'Èb?j®< ]7 ]7¾0<'¡>F@>ú}V?ÂWï=Eª=çì3?£jz:ÚØ5:çC0?Ú®<xË]7xË]7¾0<G>ê?þ=OÿH?>=©s=§ú?ð¤ª97Ë9Ç+×>Þ§®<kö]7kö]7¾0<c*>>÷¡Q?zM=s-=|ò3?åËº9
³d9RQ?k·®<^!^7^!^7¾0<ö¨<ð
T<mýK?xhò;·Í;Çö?S­8Ì}59Û=¹®<QL^7QL^7¾0<j<~ë2<`E?È;³²³;ÛÙ?7COY9Î60=aâ®<Dw^7Dw^7¾0<ÕÝ<<(*G?7~<4é;Á&?ÈF¹¦¾K8Ãù¿
û®<7¢^77¢^7¾0<Ýº>f >§`?h*$>ÊËá=" :?`Ö9n:ßÞÕ>Ð%¯<*Í^7*Í^7¾0<ç ß>g\w>Øëf?%O>BÀ
>Ð;?¥¡:6N:M¬H?u=¯<ø^7ø^7¾0<#µ>åR>Ñà[?/>ª[û=ÖÁ2?pÒ9AÅü8Ê Õ?wE¯<#_7#_7¾0<¾ðY>>8DO?JÍ>==:&!?xÿ9vï9_É?©N¯<N_7N_7¾0<näl>	^>\üT?Æ`=_=OQ-?+Ø
:^ç9)ò?CS¯<÷x_7÷x_7¾0<:Á>î7R>{Ok?ãYR>°7	>8D?÷)K:c¾Ä9M-?|¯<ê£_7ê£_7¾0<u¯_>A	>ÛP?ô=ñ;V=¦b$?g²:J>±9£A?£¯<ÝÎ_7ÝÎ_7¾0<AB>¶r>1T?f¯ã=P¬=ù!)?1¸:Øú9V?ê¯<Ðù_7Ðù_7¾0<¾^>"ð>¿Y?³¸=³=RÓ0?&<M:a&:¨)?~°<Ã$`7Ã$`7¾0<R8z>êô>P?0º¦='=µ?á®:y:YÜ>Ë°<¶O`7¶O`7¾0<Cb>·*!>2±P?Næ=Ö!³=;$?JOI:òÍ:Z<?ó°<©z`7©z`7¾0<Rk=¡;=X;I?í°<ío<qø?HY9	Dó8M¨d?°<¥`7¥`7¾0<ëß=Ü1=B[E?Ù<×n<z6?9@ò8èó?·´°<Ð`7Ð`7¾0<ØQ>l>õO?Ï­Ç=í«="©?/Ú-:"sø9´"3?)F±<û`7û`7¾0<^S>RÊ>UU?1>ÇQÒ=°º0?j°:n:?éu±<v&a7v&a7¾0<À©>£%R>N?bM>ì=Ã¶#?J: &o:ùv?[±<iQa7iQa7¾0<O5Ã>î[k>óST?%>Á1ì=çô2?g¨y:cD:"?±<\|a7\|a7¾0<ö·>>ã=ÞV?ùÃß=¢=þ-0?HQ:2ï:*N?8²<O§a7O§a7¾0<Øûs>,[>ÐúL??ú\=ÜÏ6=ö¸?vÃî94bª9Á^3?g¬²<BÒa7BÒa7¾0<.e¾>ÇZ>_?¾6a>v¬>-9?»°:ë:Û-?ìþ²<6ýa76ýa7¾0<ªã¼>%g>\3Q?fÁÓ==¬4?,úô9û9ÖOù>¦³<)(b7)(b7¾0<Qê=)2=ÄXD?R<~b<Ùã?*ÿ8-Õ8w6?[³<Sb7Sb7¾0<ê>Þt*>ÊYL?#ª=y=£ö?»+:ý:5l?¤Í³<~b7~b7¾0<]¼>é9[>r¤[?ÚH>ÆÒ>äM0?æÿ9¦Í9dCN?jÑ³<©b7©b7¾0<­>6è!>PV?*>º©Ê=`'?(F:B":-¹&?î³<õÓb7õÓb7¾0<XJ>¤ó=,ÉT?ìâ¸==lK/?§:y#:öÌ>ÙB´<èþb7èþb7¾0<{"< ,<üáI?MØ;M2Ç;%?ò?8¨Á¾8Ì>B£´<Û)c7Û)c7¾0<òÕ>Þz>ëZ?äG/>¾ö=zÛ5?s}:ïW:x=?Q¨´<ÎTc7ÎTc7¾0<DLÃ=ÿy=üG?17<*`< y?ï99"
?(¹´<Âc7Âc7¾0<Ö{>ã$8>VR?ßÄò=Ãû½=]#?³èí9Àå9oì?#Ç´<µªc7µªc7¾0<&d>ÀA>x6P?Ä=¢¹X=#?e=:nó:Z*?Ó´<¨Õc7¨Õc7¾0<àôº>öt^>%W?w*>zó=f)3?Ln:`1:õö+?Õ´<d7d7¾0<³I>´Ãø=yO?}>|©Ã=K'?_¤÷925Ê9­Â?µï´<+d7+d7¾0<X">h">ÛQ?ç=ØçP=¿w?Ògû9TÜ9=?³$µ<Vd7Vd7¾0<
©>©|3>V*q?Éj>¯r#>¹Ý7?ì³Ü:ó:ôý3?vµ<td7td7¾0<±ù>g\>£fR?8	¨=Ê=Ç3#?j\:¾":?{µ<g¬d7g¬d7¾0<>·0>åÄP?Tîç=¹°=¥ü'?ÎB:;-:?Óµ<[×d7[×d7¾0<q>­<4>Õ®U?Aè=ïê³=1%?Ù*:ÿí:óÖ?Gµ<Ne7Ne7¾0<ò;>ûÑæ=DÿO?zYf=BB=ÿÇ?·þ9C±:wFð>é©µ<A-e7A-e7¾0<àl=©'=I¬H?ºÚK<"4<!Û?9¦s9³$9EÅæ>ðÂµ<4Xe74Xe7¾0<ÕL>ÅÎý=ðN?L=Sw=F?oþ:\W:yVú>%Åµ<'e7'e7¾0<vÎ¢>©};>ÄK^?^9>>U9?cÃv:B6*:9?H¶<®e7®e7¾0<pü>Ú¢0>!R?oK=Èt=m&?i
:Ö9+?áW¶<
Ùe7
Ùe7¾0<ÎÑ>©I:>²aS?þÎ=T¢=5&#?J:*ã:[Ê?"^¶<f7f7¾0<=yD>ï=öWR?c¸Æ=d]=q+?¢I:¢::hX
?¶<ó.f7ó.f7¾0<Îm_>ºÚ
>öM?¬>9=A=&¿?'­9Î`«9=©?Ü¢¶<çYf7çYf7¾0<Ó£=lWH=E?AR<³0<éN?Bå8Ú9yc>=¬¶<Úf7Úf7¾0<ÛÜI>Øcù=6O?ÎÉ@=øË=d¼$?ræ9öÐ9e)
?Ä¶<Í¯f7Í¯f7¾0<Qã>äip>Î[r?'x=>.Çþ=É`>?*9g:Þ3>:?Ñ¶<ÀÚf7ÀÚf7¾0<~÷>Iw>z?w>Ó2>hîr?ì/´:7ÈZ:îÖR?õ¶<³g7³g7¾0<ut>Õþ>R?'¡=T_]= Ø:?9Dø9	JÉ9wß?·<¦0g7¦0g7¾0<2Ò>mn>g°a?b>)±^>6?¶o:iX:ÈÇ
?°·<[g7[g7¾0<¾Ñ=Ï=kE?i½<.Ñ<?É?y»9â+9
4§?¸·<g7g7¾0<Ý|Q>÷>QN?_p=}îL=¶"?±É9æEä9°0â>Pr·<±g7±g7¾0<º>1ó9> ãP?²=KQ=»)?r½õ9GÙ÷9jÒý>.~·<sÜg7sÜg7¾0<É×=ÉA=DÇG?mÆ<Î7r<I?BvÙ8k9+aÙ>¹·<fh7fh7¾0<}>øñ4>YFM?¸=7ív=Éq$?à9:Þ^Ý>m·<Y2h7Y2h7¾0<.:>/è=GM?`.= =ÎH?QëÃ8S¢9{&>HÄ·<L]h7L]h7¾0<v0î>Í_>§:?8×:>ÂÛî=Î?H?Cd:æCÚ9ad0?§Ì·<?h7?h7¾0<(>ÅÒ=ÃL?V>=P°V=4N?[E¦9ùóÈ9DÑÓ>õ¸<2³h72³h7¾0<>s.>þàL?k¹=É¼=-'?:V½ö9¤P?M¸<%Þh7%Þh7¾0<0>ïÞ=>îJ?H&=W=è?w9Vl9Âe>'4¸<	i7	i7¾0<ÛM>=*>ÈùO?lÈå=Ø³=#?èVé9¼&:Zå³>:¸<4i74i7¾0<ó$V>iS>CL?æÖ=ð.l=o?Ðü9¥:OÏõ>ÜA¸<ÿ^i7ÿ^i7¾0<j>¤>ã÷T?æ^>uÍ=åæ.?àïÙ9©»ÿ9*Ú>óP¸<òi7òi7¾0<Ùû7><Jã=>9O?¶,>¤>/Þ$?ßn:0,	:Þ
?<q¸<å´i7å´i7¾0<83>óÌ5>GO?Ë0°=u=z ?F9:çò:þ­é>
¸<Øßi7Øßi7¾0<¿Í=®Ä-=ªF?<'ç;x?-29¤äO9¶¯>/ª¸<Ë
j7Ë
j7¾0<1h->f×Û=¢íI?æÛ=éÁÔ<ÐD"?|9È­­9+?>#ó¸<¾5j7¾5j7¾0<_>êC?>
£R?ÌÍ=O=Å%?3ûè9#:1Ì>Ù¹<±`j7±`j7¾0<¹5>fÓ=P[??r>SqC>­,,?Ç07:áP(:ÏO?7²¹<¤j7¤j7¾0<ÔO>D.>R?Xü=£±c=Ká*?è´9ÂÜ98QÑ>Ó¹<¶j7¶j7¾0<ñî}>Õ|>ÑM?(b=7=G«?Âê9¨¾9)"ó>[º<áj7áj7¾0<"FÞ=6¹=ÄK?ËÃ£<Ò<è?G6©·ôY08Ü¢u¾o(º<~k7~k7¾0<²§=©Â<÷pG?[<<3?æ¸ºñ
99zq¾þOº<q7k7q7k7¾0<äª>O:I>yhY?
Oæ=¬=Q+?ìß 9O¯9ìê>isº<dbk7dbk7¾0<kK>Düò=újV?5>I>wß?Î-:©:Q)?ÆB»<Wk7Wk7¾0<#>vEÎ=ËK?Às=éÇU=XÌ?ø9Ò«93Ö>vm»<J¸k7J¸k7¾0<õû>gÖ@>9gP?A²=×=e(&?¶¥:ÀÕ:âÕÚ>0»<=ãk7=ãk7¾0<#Ç>üU=>ìO?Ø1È=Ð½=
1?5¡/:/:r?Ç»<1l71l7¾0<[b>k´#>g]?îl3>s>sl)?'õO:sÝ9:ì6?vº»<$9l7$9l7¾0<GX_>â
>½O?KAL=Yð=d^.?På9IN9Wí*?	ë»<dl7dl7¾0<×À¢<ÔG<ÅÀP?ÕÃÀ<ñ <w?|w99G95x?Ç
¼<
l7
l7¾0<==ûV¨<(¤I?Å¶<°Îâ;¦ì?%¸6;8¥8|¾°)¼<ý¹l7ý¹l7¾0<¹>¸+>>ÂM?<¥=ì}=ë\&?Þø9|&è9	?K6¼<ðäl7ðäl7¾0<ì>õ&>Z­\?y
>ù¼=gÇ;?¦q:C:lGD?`¼<ãm7ãm7¾0<:8>,ü5>^O?·ÊÜ=	¦=É¸)?ý(é9Î[,:K'­>j¼<Ö:m7Ö:m7¾0<xj>>Ê3Y?âÖ=`§=k]-?:öî:[Z
?C¼<Éem7Éem7¾0<^£<dY<y¥@?S@<^ØÜ;®M?yöõ¸øH9êÎï¾Ð¼<½m7½m7¾0<ùâ|>% >µL?óÌ¡=:=
¨!?Ù{ÿ9Q)Ã9A'?Qé¼<°»m7°»m7¾0<l?a>¢
>8tL?}ì=úNl=g?,1³9Ó1:ªû>H½<£æm7£æm7¾0<=7>ø¥>>tS?´<=jjV=`o'?¨Ý9+¬ä9~®>ÔQ½<n7n7¾0<{>{>ST?¡xé="$§=Ì2?Fj=:~":¹4?Ó½<<n7<n7¾0<^v>{õ!>7N?ðÍ=
=jh*?½§:6L:{ð>öß½<|gn7|gn7¾0<ç=4@:=¯kD?Å0<E<?9í£9>¾ï>#þ½<on7on7¾0<¹¦»>}^>hêW?ÜL°=Ñ*=i]-?Ï*:í6^:[§?²%¾<b½n7b½n7¾0<} >ÇT>[eU?º¿=~=K#?Y®9èë¾9ýÆé>{2¾<Uèn7Uèn7¾0<0Íã>¼Ä>ú^?ö9>%YF>ü4?,Ò?:ñ
:ÂÇ1?C¾<Io7Io7¾0<U¡>>D>¶R?ðS>	">mc'?²Î6:NA:Kç?lr¾<<>o7<>o7¾0<=¹Û><+>9¼Y?5FÖ=ù=DD?¬ro:Û~7:Ê'?Üx¾</io7/io7¾0<n9W>>;ãS?¼)>	|>o"?lït:äÜ':Å:?Vý¾<"o7"o7¾0<5au>\l>.ÍP?ýþ=Î$\=Z+?at&::Å:,?ø¿<¿o7¿o7¾0<>O$>°ïQ?s=É=#²=Nq%?]1,:¹±:Ð\'?)$¿<êo7êo7¾0<³>é<>äHP?ÿ>ïÅ=4h&?F}: ~õ9È?0¿<ûp7ûp7¾0<Ùð>\Ê>^o?
Æ>Î-h>ì^Z?f«:M³:Z¾?¿<î?p7î?p7¾0<+>­à#>=N?ÁÅÀ=j=È¨?JÜò9b×:MFñ>À<âjp7âjp7¾0< >[Æ8>çÇM?¼¡=	`=ç?ÂÆÀ9µÆ9ä[ø>À<Õp7Õp7¾0<â©=ÕY=éG?ç<ÀÄ<a?nÈ8â:}9ÊKJ>ó°À<ÈÀp7ÈÀp7¾0<õs>ËG>/ÓP? ¨=Ü="$?Ìò6:ý:á(?¶»À<»ëp7»ëp7¾0<($Ô>_h>ëµi?<þ>.À=·H?E}:½x:êT?ÈÀ<®q7®q7¾0<w>$?>'áN?d]=ÍÃZ=
m%?6ê	:WCø96?½@Á<¡Aq7¡Aq7¾0<ñô=#=xøK?á	ì<VUÇ<æ?z9VR¢9úÅ>5Á<lq7lq7¾0<Z>M>tDO?¬¿=U=ÞP ?@Jú9±Þ¾9Ù'?!¾Á<q7q7¾0<ÓüÌ>/t>2èV?#
>gVÍ=q0?}¾6::-¡'?åÈÁ<zÂq7zÂq7¾0<ê$>»?#>(L?ð¾=½Dh=ì?Y:_:±ã>ä×Á<níq7níq7¾0<Üæ>Û+>íãQ?ªæ=§zU=LÅ!?%âý9L:ä>]sÂ<ar7ar7¾0<÷ r>ò>ÁO?c¢f=rh+=G:,?Îf9²<9©?äÂ<TCr7TCr7¾0<=<3=bDG?mÈ<ìá;Ï¹?i&Ó8%:8Ç1?îçÂ<Gnr7Gnr7¾0<<á>I©>!ä_?#R>Ï8>l8?:`CZ:+:?Ã<:r7:r7¾0<5¢>ð¸B>³ÁU?úÔ=¸3¥=<ª$?Ñ)#:ó: )
?#7Ã<-Är7-Är7¾0<¢±>»£R>ÉâW?'">©î=ï-?5:lÖE:'ï*?7MÃ< ïr7 ïr7¾0<ÅÓc>
}>+<K?0=
«n=¸<$?l%":£:w~?-ÔÃ<s7s7¾0<\_>J
>SíN?`=sÁX=""?-Hå9¸Â9¡×?VéÃ<Es7Es7¾0<3q>=Á">RP?t=·7=*?à&:¸kØ9¼dE?¯jÄ<úos7úos7¾0<õÑ>H/>åW?jÀ=Æ=I%?­A:&e>:5?Ä<ís7ís7¾0<
`?qÈ>v?Â0>ýÞG>ìf7?U}:Â}:x?¤Ä<àÅs7àÅs7¾0< Ú>"7!>à­?&>vm3>S_S?p;^-v:´=?,Ä<Óðs7Óðs7¾0<4Õr>¥>ªQ?%
=Ùªb=ö­"?Ë7:Ý_g:R[Ë>Ä<Æt7Æt7¾0<Y>lw9>«ªS?ÖÌ>ÐÁ=1i/?gÀ^:%#
:¢gN?íËÄ<¹Ft7¹Ft7¾0<´ÿ¤>Ò©G>ûS?Í³=É[=u5,?"íX:Ç:²û/?$ÞÄ<¬qt7¬qt7¾0<GF¦>c2I>»S?|ë=A
¬=1/?Äh:É:Ü??[ðÄ<t7t7¾0<ÙHa>I>:6S?êëÇ=ªµ={&?X":Æó8:÷
á>SÅ<Çt7Çt7¾0<G²>GN>%]?84>{Ñ=k1?)L:;8ß9Ð$j?¬)Å<òt7òt7¾0<Ù¿·>Ö®J>ûh?1í->DJî=VÚ:?:,«:Ö2:Ý?ß`Å<yu7yu7¾0<Ãv>-Æ#>\¿S?M/Á=ã=e¯ ?¥(:+"!:\Û?b£Å<lHu7lHu7¾0<Ô¡>Ë*C>ET?ÆÄ=í=P)?D:ònW:ðÎ-?ÛÃÅ<_su7_su7¾0<$Ä>ÎØ">V¶P?Qw=	m=·C?8%-:ÿU:Ï
*?çõÅ<Ru7Ru7¾0<í"P=Hh=;³G?E[<¬ç;Et?Ê8|Nã8Á¦>4=Æ<EÉu7EÉu7¾0<wî>6>»N\?ÒI>Ù=ªY8?Ht:B7:×*?¡pÆ<8ôu78ôu7¾0<fL>÷½û=¡ÛO?ÁCe=,ó5=I!?Ë³9ºÂ9·>5Æ<+v7+v7¾0<Îµ>r6V>ÌEY?Á>ðNµ=¸9?V:h:Iì2?WÆ<Jv7Jv7¾0<mø^>¨í>nP?¡åp=ï@B=¼?ùÍ9ÿ9ÄNÎ>6©Æ<uv7uv7¾0<S#>Æj9>q
R?ÏN>º]Á=UÞ)?6`:N9:ôÃ?É³Æ< v7 v7¾0<kº>uì>ZZ?Å>é`Ù=F~*?Á¦9'9I?ÔÕÆ<øÊv7øÊv7¾0<0VÝ=ci=8K?¬='ß<à¸?779ö¸8ç~?½ÝÆ<ëõv7ëõv7¾0<"b>m>zO?¤¢\=¥q>=ÄJ?«ý
:t:áçù>Ç<Þ w7Þ w7¾0<øTZ>é.ö=¿	c?òè=H7§=âP2?Db:½	
:ÞYM?yÇ<ÑKw7ÑKw7¾0<ó½>FB2>®ÝO?&1=åWP=ã$?²ì×9Ë¹î9ç>|Ç<Ävw7Ävw7¾0<ïp{>!>s§Q?MH=µP={ï%?¶Ký9ù9»(?cÇ<¸¡w7¸¡w7¾0<Íñ\>>%bU?$0Ê=¾V=M3?jöX:Vr.:.2?Ç<«Ìw7«Ìw7¾0<r«µ>òtN>ÇCa?zRP>w>$m>?ko:I:²ß?ÃÇ<÷w7÷w7¾0<ý»>Ì8>ÞU?< Ø=¿¢=,¬*?ùD	:ñq:#ºì>ÙWÈ<"x7"x7¾0<E>%aö=	=M?
úY=!5=C%?T9}ÜØ9ÿ#§>ÂÒÈ<Mx7Mx7¾0<'Å>pÕh>2§X?9ë=Ô8¥=Z6?8á^:dT:«`T?BÞÈ<wxx7wxx7¾0<·D>%>ÁQ?~aÑ==8+?·º:^³Ä9¡X/?hÉ<j£x7j£x7¾0<0>´\>:#Q?O=¼ÎQ=±'?2:R"ë9?Z?§zÉ<]Îx7]Îx7¾0<'pª<k Z<æG?g_£<":<}ö?Ýø­9¬8R9bÛS?CnÊ<Pùx7Pùx7¾0<2ï=¢¶§<cUF? ë;zóÖ;¬O?zpº86ÒL8pi?úÊ<D$y7D$y7¾0<ëBâ>d°>Êa?o>»ÃC>/V6?É/:iù]:,?UË<7Oy77Oy7¾0<dº>Dê
>èÈ§?P>üëï=Í|^?):ìoí9T6?¢Ë<*zy7*zy7¾0<Kºn>F¯>¡¿Q?]V=¿L=w%?*N:§;Ð9­-0?ÎË<¥y7¥y7¾0<³l>(<>jS?f5>ËÆ=Sµ+?ùN:_5:IÛà>Ç¦Ë<Ðy7Ðy7¾0<}·>¡mQ>Bl`?¬$>úÜñ=L.?¼Yf:½2:úõ$?f­Ë<ûy7ûy7¾0<³j¦>mJ>ßuR?C >
ô=](?ß7=:Ì/:­%?@¿Ë<ö%z7ö%z7¾0<uß>¬½">\?®v>5V>2?¿,:wÌ9ùW?ÅË<éPz7éPz7¾0<ã+>¡>ÞP?Wã=þ¢=w2?Ä[!:þ	ô9]D)?ÙÚË<Ý{z7Ý{z7¾0<Pº>$;3>ÐS?äbÑ=Ê£=R$?	k:õo:U©F?ÃÌ<Ð¦z7Ð¦z7¾0<À®(=ÌêÙ<K)F?Z<«3<u¹?D­_9YP9j	?OVÌ<ÃÑz7ÃÑz7¾0<Rß>[|>¤Ïb?Ü¿5>`²ì=SD?d]:CI:Ö?­Ì<¶üz7¶üz7¾0<§\>#N=>R?öØ>©¡â=Y¿$?As	:ÝêË9o,?©Ì<©'{7©'{7¾0<"l~>ê>ßP?é´=_¸=ø+-?ö®-:X8":	?-ÕÌ<R{7R{7¾0<_âQ>í2ö=[=Z?p>xjC>!B?(}3: W
:E"?-ÝÌ<}{7}{7¾0<öM>Ü >u_O?°²=)©=,"?ø	ë9íÕü9ûí>|üÍ<¨{7¨{7¾0<¾Ý=ui;=â?G?^	/<¢<<
?Îd{8;8q¨à>ÄÎ<uÓ{7uÓ{7¾0<SþÌ>6²s>áWW?>bj¾==.?ð@:M%:¸^?7#Î<iþ{7iþ{7¾0<ô8k>©î>á½O?L®=óy=?}':ã6:Ûì>1Î<\)|7\)|7¾0<é=Ì@=ÇD?|/<Ä<÷Ì?Äv¼¶æd;9»¼³·Î<OT|7OT|7¾0<e>>>4R??öÂ=í+=4ì"?ÖyÑ:h#®:ù?ÐÐÎ<B|7B|7¾0<?"?>T«r?!r>§~>³®G?he³:1Ð:ÐÉ ?GÏ<5ª|75ª|7¾0<
[>!>³®Q?à`=-=
Ø%?ÍAÛ99´<6?úwÏ<(Õ|7(Õ|7¾0<)B·>ÑT>Ø§\?ÛØ=L=²«/?ðàZ:}*:ù?$?ÇÏ<}7}7¾0<Æ³>1a>.²?Ò/é=6r=É>?é
:øï9Åh?Ï<+}7+}7¾0<¿Úº>Y?>üÂ«?kî>BN=À¿}?Y:[7
:#I?CÕÏ<V}7V}7¾0<PV>±>tðP?D]î=Ô­=/?x;:0	:¼È.?Ð<õ}7õ}7¾0<²ø>Ë¡>[%T?@¾¨=
=4î?C:+¼:H?+Ð<è«}7è«}7¾0<£Å>¥`N>lt?ÇQ> }
>('=?Ì: ¯Û92º/?òÖÐ<ÛÖ}7ÛÖ}7¾0<t£>ÉC>RþU?7u>~->p15?Ó¬
:Ñ\t9l?RôÑ<Î~7Î~7¾0<ia>'
>oØP?ÔF=*F`=C!?bÊ^9E°r9·ë>/Ò<Á,~7Á,~7¾0<X>RÆ0>
ãW?øí=N§=¤Æ5?|Õ>:¥P:X(?QPÒ<´W~7´W~7¾0<Ó0Õ=V= H?9ò<Ð<rg?OàH9ÙU9gÖð>4÷Ò<§~7§~7¾0<D¾¡>ã=>£ýZ?8©=èu=*0?ÝÚ:Î6%:Îòï>àeÓ<­~7­~7¾0<µÜQ>E>XL?·÷=lXv=
!?Ê-:Øüü9µ/?sÓ<Ø~7Ø~7¾0<¯L>i«ø=1¸R?µÔ>²rë= ¼ ?C¶Å9+R°9]?ÌéÓ<77¾0<î0k>T°>FP?nÓ+='u=Ì$?äA9	é9¨Eµ>o>Ô<t.7t.7¾0<Ú²>BP>&Z?Jq>©ÌÝ=à£-?ÉÉ:
°:J1?-}Ô<gY7gY7¾0<Ù>hè+>BP?NÁ=0	=µ¡ ?%±K:Êg:@5á>ÇÔ<Z7Z7¾0<óm>Ö>égP?j©==ï?0Pk9hÖ:¼5f>×Ô<M¯7M¯7¾0<ÏE>uQÝ=Ïd?d0=äÎ
=;Á"?b8b9U|C9×?"Ô<@Ú7@Ú7¾0<m>>0Îu?°>>ª¿û=ñèA?Dç:zR:?­2? Ô<77¾0<»nË>G/r>	W?Sô=:.³=Ìº.?§C:Û::&?²°Ô<77¾0<ý?>Øßê=ËDP?f=p@=ÑT?òÙ9·Û9k?E?BàÔ<-7-7¾0<<r[>f>AîM?öd=«¬-=<¿(?î9á9Ò
C?iåÔ<C7C7¾0<Î>÷+>T?Úß
>ßL×=¦±(?0:2:"»&?ÒðÔ<X7X7¾0<ïè«>´M>"V?·G>»À>P0?S#:\3:?Õ<ùm7ùm7¾0<¶êP>s>~þL?=³m=tX?§9:«:B.?	Õ<s7s7¾0<K¦>ÍDF>ÉüV?ÕÓ=R=ÒQ,?P:!z:Ý8N?7Õ<í7í7¾0<lú>³R*>MãP?^ðà=.¥°=þ"?pG:,a:ãòC?ÊÔÕ<f®7f®7¾0<ïn>E>Ó`P?Î±= Ó=üI?áµ#::P?%Ö<àÃ7àÃ7Ç:<}²>­° >ÏQ?=Ap=¿%?÷ç9n#£9Òá>DÖ<YÙ7YÙ7Ç:<t>D2>óPS?`²=ór=Ø%?aî9
ÖÇ9ß?´»Ö<Óî7Óî7Ç:<FQ¸>B¶V>ÅÂ[?à>¬Ð=Æ9?ÙC:@À2:x>?ÇÉÖ<L7L7Ç:<öÎ¯>U¼P>ôW?òd2>²±>B)?£K:×÷B:Í¨?ÊÙÖ<Æ7Æ7Ç:<ÁU>Íà> èM?¿«=0=öÏ?K°Q:ìã:	D?óC×<?/7?/7Ç:<O)>ß	->òÖP?=
Äk=*?þø :²:þi?ñÅ×<¹D7¹D7Ç:<7´o>ÐÑ>:c?µMÞ=¸Xª=}
'?öh:0:vºH?Xï×<3Z73Z7Ç:<k)>Zb>ÓÌQ?@»Ä== =ÜE?6©:I7:OJ?ÿð×<¬o7¬o7Ç:<9~¢>èKE>V×R?Õ%>Éwó=¬-?ÆlS:2g:¯î3?BØ<&7&7Ç:<*1¢>4E>k¨R?Îº>l.Ð=?­%?êÈL:)B+:Ó?HFØ<77Ç:<ÈV>Í">¤hW?1+=JS=Áû$?ÿÅT9Oè9sxÎ>tØ<°7°7Ç:<®û´>ìÝU>P£X? Ô=éL¡=ùT(?:á:óÊ?:í
<?³Ù<Å7Å7Ç:<b&>G%1>ÃQ?2N±=ÝI=<E*?ö¬:2: z?$³Ù<Û7Û7Ç:<ªn,?ìÃª>ß??j>%!>Ñk?¤:eZ:Ýj0?íÚ<ð7ð7Ç:<>¶Ê¬=±I?-K2=Æ=J?S:}9h)ì8ö??ÎÚ<ÿ7ÿ7Ç:<îÂ>6>»ÐO?rP±=ñ^=j?@¹9´
:!i>ÝÚ<y7y7Ç:<Û>[VV>?f>VG>F9?éÌ1:O':Þ?Û<ò07ò07Ç:<¹Ú¶>¾[>U?ôø	>
Í=<6,?_X:÷::~/?GÛ<lF7lF7Ç:<hz>ñU>Û­O?>§]=w1=óÊ?$ð:º=ð9åÚ?ÕNÛ<å[7å[7Ç:<^Ù?ì4>I9t?sN>û.>úµA?êf¡:»R:¬ED? TÛ<_q7_q7Ç:<¡4>Ø{á=M?tr=ÜóG=ý?"ö97)ø9Jþ>ÁWÛ<Ø7Ø7Ç:<û«P>>L?òÏz=÷I=
 ?hõ9:cõ>ÊÜ<R7R7Ç:<ÇÅº>0ø^>ßpV?£æ><ì=ñ(?^û:°:ö>qÜ<Ì±7Ì±7Ç:<4/=m?=yO?mí=O£z=hC?òw9Âu9k?|çÜ<EÇ7EÇ7Ç:<¬ý~>®>=U?>á=BÚ°=Òá"?í9RÈÑ9 ¢?óïÜ<¿Ü7¿Ü7Ç:<3þþ>~>¬k?¥à>4>ù¦@?4À:,ð:à¿?÷.Ý<8ò78ò7Ç:<hÚ>$üz>¥`^?±ÔK>K>|4?í;|§;õI?eÝ<²7²7Ç:<h=>ä«3>­]P?)Á==ù"?¸Q:^:®ñ>ÑÝ<+7+7Ç:<[a>Ù:>t%R?eB­=´=`Þ%?J¹':Jµ:? ?d´Þ<¥27¥27Ç:<àË= 8=%H?[;<>àè;©?z09F9£ã>7ÄÞ<H7H7Ç:<ç±>]T>(fV?0²==ôn+?ÿ-:	|¯9wÖc?(ÇÞ<]7]7Ç:<M/x>pP>	ÝM?X¡>,Ýè=GL"?â½8:5¸!:Ï8?Üuß<s7s7Ç:<ZÈ>Þaì=®Ø?w=Á¤
=ý3?S Á9Í.ï9´Î>Èvß<77Ç:<TÞÞ>rK>ý?r_+>Ä¿=òd?|>Z:L¦Á9´A?Ýß<77Ç:<7c>(¨
>MQ?×)á=ï«=´ '?»ú :MJ:ep?Dß<~³7~³7Ç:<o>">ýçO?ås«=°³=·`%?=°.:|tý9Hq0?ü¦ß<øÈ7øÈ7Ç:<à£>|B@>Å½Y?ÂÒ¼=ÃÄ=Î`!?Õ59´Ý
:<
>F·ß<qÞ7qÞ7Ç:<«É>©è`>e?[Æ¥>#ò`>©<?nIc:ò£O:m?c¹ß<ëó7ëó7Ç:<3>'Æ4>´T?êÎÏ=Fâ=EU6?M$:nûC:ë#3?pÜß<d	7d	7Ç:<>l%>üQQ?Û(>>&?0~:y5:$3?ià<Þ7Þ7Ç:<Õ!>ª1>®Q?ü>k,Û=\¬$?`´9¸ª59ëÑ>µuà<X47X47Ç:<8È>Ù*l>6êX?Î7ð=£@­=zy1?ãZ:¥h:Voð>&|à<ÑI7ÑI7Ç:<<n®>R>8"T?uH>Hj>Y(?ª»7:7Ç:-~.?sá<K_7K_7Ç:<V«°>öÖF>Ïtc?Ý0;>Elô=¢D?fÎ:`:j°'?â<Ät7Ät7Ç:<öÂ±>¶*Q>Y?Äa<>¡÷>h0?åÙç9Ã±9 '?Úâ<>7>7Ç:<â÷ê>	;>»h?ÚöØ=£ë=ÃîP?rP:~:æT?àâ<·7·7Ç:<7	?òR>´ü¦?~|8>½«=à?LË¶:JI:ÿ5h?½Ïâ<1µ71µ7Ç:<³>zs>½7g?é+>­±ý=y-?¼s:þ½4:!Å8?Ñâ<ªÊ7ªÊ7Ç:<Ûk>sù=ir?J5Ø=%'*=O¥¢?x o:uëà9Ë?KØâ<$à7$à7Ç:<ÖWU>As>H¡L?/QW=8=S?ó¼9äiý9y¾>üÜâ<õ7õ7Ç:<£å[>÷b>¡:V?iÞ=ð°=·!?+÷:×<Ö9Æ~?Ùã<77Ç:<#z>A>}-S?/<=(ÇY=jË?oÖê9þî9 û>zjã< 7 7Ç:<gg>ø >®÷L?w(=ûÀn=¸¤?h¡Ì9ì(9ë%?Iqã<
67
67Ç:<«=oè±<
jJ?x<o<­?fÈ¸ß9©@¾þ¬ã<K7K7Ç:<%²>8»V>KÚT?Û=òD©=Bª%?lS:»ë:%Â.?¯ã<ý`7ý`7Ç:<ÕÉ>5 >R?ëi´=^¦=ÿ\%?þÒ!::Ø!?øÉã<wv7wv7Ç:<#B>&ô=^±K?xáC=ÛÊ=~è?1­½9¢ß9¢;Ù>ä<ñ7ñ7Ç:<°Â§>ØP>¢wN?dÕÞ=2§=>*?ÊH:&äT:;sñ>>Çä<j¡7j¡7Ç:<m^>b6>|X?]0=TW=jý-?¹Á:6*:Üæ>ézå<ä¶7ä¶7Ç:<õ>éïµ=j¤]?ùý=¯Æ=Å[#?$ö9À-:vcµ>MÂå<]Ì7]Ì7Ç:<­$>¦zÆ=(gT?«Íá=vÀ¬=öN'?ÍH:DýW:¸í>äå<×á7×á7Ç:<îÃ±>¹#V>ëT?Yöî=å²=ÈÒ+?ê$:9«:­Á?Ëëå<P÷7P÷7Ç:<eã>ía!> O?Óm=¨D=´!?g/:ýH:áß>®æ<Ê7Ê7Ç:<xØ>mJk>k?ä8:>r.>æ8?í<½:x+h:`©P?æ<C"7C"7Ç:<0R>H·>¨M?¯×o=sI5=
X)?Ãþü9øè¸9f!/?9æ<½77½77Ç:<
>`%>§T?}ß¬=F=`"?Z|9Ì¶9ÁÚ>Ijæ<7M77M7Ç:<s_C>ëó=;½M?Ð=æì¤=4æ!?½Ú9=8ì9í>sæ<°b7°b7Ç:<rª>¥ÀH>áX?¢ >MÌ÷=¬Ñ%?p®O:vyT:9ú>kuæ<*x7*x7Ç:<ý>jß:>äZ?Ý¶=W,=Ã/?àÊÇ9¯¯9®?Çæ<£7£7Ç:<×
>\->ÒP?6Ô= =Ï1?wH&:¶(æ9Ñó8?kèæ<£7£7Ç:<
ô=ú=êiI?@¦<>Õ<Xd?^Î.7jZÎ8íÜX=Z ç<¸7¸7Ç:<§S>ß>jK?ø²
=ùò<ÆÙ?Â'Ñ9vö9GÙ>*àç<Î7Î7Ç:<3µÄ>tc>Á]?8|C>VE	>dH6?¢:T:_/?µyè<ã7ã7Ç:<½?E>ßí=T?þ=9À=¥)?Ä-[::1:"7?G¢è<ù7ù7Ç:<#»<Ðt<Ä°C?ÝÝ;úËÍ;×	?HÇQ9âY9:zö>Ü>é<}7}7Ç:<ðaS>Äþ=¶	U?åh>`D>+Ë&?5Ý9çí9Rî>|Eé<ö#7ö#7Ç:<!6>Ki!>NbJ?+Ø=î­= Ä?.ê:p1:Ø¿>ä~é<p97p97Ç:<ù¼u>Jú>2V?Þ>ÿíô='%?ey:ü*j:»R?¯%ê<éN7éN7Ç:<ù¹>_>aP?½^=ÕðS=~!?JóT:bK:?~Kê<cd7cd7Ç:<¸>¦ð3>ìpS?ôìõ=wùÀ=\#?¿:'¯9$É??tWê<Üy7Üy7Ç:<À>Üo@>«2O?Æyµ=yX=S/?0c":Ïûº9FS^?Zðê<V7V7Ç:<wv>ÕÇ>ÜÙO?­¦Ñ==-? 1W:X:¬E?øê<Ï¤7Ï¤7Ç:<?Á;>*î=ÀÐI?½[=r*=æ$?êvÞ9"ë9Ë.3?Yë<Iº7Iº7Ç:<ó/>>·Ü=þ\?³7>Qiý=9?,Q:ï:!~8?ÑEë<ÃÏ7ÃÏ7Ç:<È¡¥>Ú3?>Ã]?±yB>¡>ÝÃ)?Ã1:ò	:rB$?5¤ë<<å7<å7Ç:<Æ ª=û\={ªE?¥½<H<Õ¢%?'9öØx9b¬>¸Þë<¶ú7¶ú7Ç:<u>AJ6>­R?Ó[>Pøç=F$(?Ó»<:ô#:Ü?Wôë</7/7Ç:<Nv>òw>	÷O?Ò¨=þw=l%?m\Ê9æEß9Óè>©ì<©%7©%7Ç:<yÞ>'>Õ¥U?(K>\P>N2/?ÜÇ:0µA:H?1ì<";7";7Ç:<Ä®6>·Ëç=-ÂI?·5=úÌ=u?Gô9tPy9è" ?!í<P7P7Ç:<u®ú=P=YhI?Ã<<]¶?ð@8ôtS9Ëwè=;¡í<f7f7Ç:<Sã
?V>r}t?ñ°C>(áï=×P?Pa:-Ó::#=?üí<{7{7Ç:<|<³÷ <dÐH?]/<m4<
 ?PI9p=/8uÕ@¸&î<	7	7Ç:<)o>u0>;äU?l=<á=ÉJ?µà9M0ã9£ü>H(î<¦7¦7Ç:<ÒGi>Ã
>¡R?Í^Ý=h#ª=&?M::ç9é'0?pî<ü»7ü»7Ç:<põ»>rQ]>¹iY?6Ëû=ÍÀ=Ð)'?ß­,:A:¡å>Øî<uÑ7uÑ7Ç:<®¢>Ã5?>1ÎY?ñ=¸°=sñ.?#g:A½Ù9?<§î<ïæ7ïæ7Ç:<º±ø>´V>öÐ?>µÒ=QH¢?õ5:V=':lÙH?â§î<hü7hü7Ç:<­û>S¾(>|Ñ¾?Y¹>6±->G?¹½:Ñ<:fú?ÿî<â7â7Ç:<[=¼](=F?Ô¤ =úÒ=§?ps9\pª9ê¶>äï<\'7\'7Ç:<¿MÏ>iÏu>²åW?'>~Ñ=Ø5?à): Çý9a?²Pï<Õ<7Õ<7Ç:<þ>t8>',P?-E=~s=
 ?ïVD:ý:.r&?«tï<OR7OR7Ç:<#o>£&;>øP?ê!¯= C=Ó$?Ç:t:fü?Ñ§ï<Èg7Èg7Ç:<+>û}#>=M?m;=
I=d"?EÅ9ôð9ÊKÒ>´ï<B}7B}7Ç:<çF>v
2>>àP?O+«==-H"?Ã±:ÞÜí9O ?%ð<»7»7Ç:<åQ>}Ó">äL?Úà==@g=þ"?a¨:!Î:´Fó>;ð<5¨75¨7Ç:< ëU>2>êQ?Ö=P
l=
þ%?î:ëý9OÏ ?®kð<®½7®½7Ç:<Im>Ô><L?¸Â=n=¯Ï?&Y:½g:qð>Eð<(Ó7(Ó7Ç:<ôµ>ìQ0>Ú3O?zÆÇ=æ(=!(?Y¬$:ÚÝ:DË
?¿ð<¢è7¢è7Ç:<9¥>´!>éY?pT$>dó=4-?a2:t:fr#?Îð<þ7þ7Ç:<qG²>kÏW>ÁzS?r#ã=­¨=ñ-?Ò¶B:¦¨:cÊ(?ñ<77Ç:<,xF>Âû=BÐI?H;=æ=J
!?s9·9Ïj?kPò<)7)7Ç:<Q+>fÒ=ºrP?Y=´zi=]?Ñf3:gÀ:ÜÜ ?%ò<>7>7Ç:<ÛM>í67>8O?¢¦à=Õ¢±=±à!?â-:j
:ÇÌ ?g³ò<T7T7Ç:<G>èC >^P?â½e=A4=Î##?à¸9¾?:»¨>ó<{i7{i7Ç:<EL>°Ëü=¬N?Òêo=C= r?¹<ù9©9fN?-*ó<ô~7ô~7Ç:<À=6KC=\ºD?@<gx<ç?Ì49x¤²8.?%eó<n7n7Ç:<b>)<>i Q?q·=ÎÎ=>ó'?NÆ:í´:Ì?tó<è©7è©7Ç:<çU¥>®ÓB>±?Y?ùò>òÛ=ù-?Y:cÍ9ïA?
±ó<a¿7a¿7Ç:<È>zj>8wZ?6ÿ1>méÿ=ê2?Í´Y:±)1:æJ?nÊó<ÛÔ7ÛÔ7Ç:<ËM¡>/¼A>J%U?ºõÈ=ã6=²ý(?vÌ::
P
?Úó<Tê7Tê7Ç:<ãf«>FsC>d`?Ë92>H­>Ìë/?,Ä!:,»:´°?Êàó<Îÿ7Îÿ7Ç:<ÒÉ>Ì->©R?Á¥=s/d=¢¹9?ê:bÏó9ÿ
?ô<G7G7Ç:<=|>Ù$>½M?'¼²==n ?±Î9ä¨9¥?¯õ<Á*7Á*7Ç:<öåÒ>9z>ÄW?ÈýT>]W>ra.?¥P:þ´J:i?7õ<:@7:@7Ç:<¥@ª>´@>U]b?_p>õ.>Ín0?:lM-:i&T?åZõ<´U7´U7Ç:<AÎÒ>Bs>µ]?»	>:Æ=91?
r:S&:G:?h_õ<.k7.k7Ç:<½>³Y?>ÂfS?U=5×=fK?Ë9P¡¢9CÒ?Þvõ<§7§7Ç:<}{>¦¼*>[£O?ä<=èt=-#?\Y:ô/Ó9v8?i~õ<!7!7Ç:<\k³==j=0ßC?3C<%Y{<oó?²-9Ä&8ZL£?c[ö<«7«7Ç:<
v>nÃ>O?aÞi=É0=û)?¼9®BL9vÁk?êö<Á7Á7Ç:<ðV>ìÀ>öT?Aå
>kÒ=á(?A:!t(:î¼?c¨ö<Ö7Ö7Ç:<Ó>¦r>ÓC_?J+>±ù=Ën/?TTñ:ðO°:3/?/Åö<ì7ì7Ç:<ì¿=Y:=ì×E?í<9nú;[,? -J9"É9/$?É¨÷<77Ç:<÷>	Ç%>ü P?¢Qµ=L¼=.A,?Y:>8:Uø>Kò÷<ú7ú7Ç:<pµA>{Çò=áAL?Ør=®P=ô?ãü9qÕ9¨?J	ø<t,7t,7Ç:<Ë>j*>¼¤M?©¨=J¶=!ï ?Ü9
ú95Öá>`ø<íA7íA7Ç:<Ú	Ø>!¿r>lÕc?Ü3>#ù=õÐ8?IàÑ9Ë9 LJ?÷¥ø<gW7gW7Ç:<,âí>®Q>÷"\?N¶>bÎH>pc3?|?:ÞËÖ9;Ö7?µø<àl7àl7Ç:<ü	g<©ð<æìC?¹?Ä;YÄ¦;æ ?"k<9kO±8à?4ðø<Z7Z7Ç:<ClÈ>5%k>µ2Z?0ÿ)>Áõñ=qÜ3?¿ç	:Ê::Òqé>ÕCù<Ó7Ó7Ç:<®Â=>zê=%O?¸ø~=ÜnO=U?D:úyù9M
?ú<M­7M­7Ç:<})Ë>\a>\g?f¹=G}=Xd;?K<:y:8è1?0Ëú<ÇÂ7ÇÂ7Ç:<©©>ô\A>Ã_?/>À=R$0?«4:Ïô:hï-?ÞÎú<@Ø7@Ø7Ç:<K3>xd!>²Q?S­¼=»c=©!?0:ÅÊ1:xV>?{Oû<ºí7ºí7Ç:<0²®>ävU>«Q?µÙ=wº¥=Â%(?à¯+:¬!:oí?pû<3737Ç:<ÍÖ">>»È=®¬O?"<>Áá=Õl"?.`!:^5:è<?áû<­7­7Ç:<áU>¨µ>KN?ûÉT=-2=)Ý?-óÅ9®ü9§È>Üû<&.7&.7Ç:< Ñ³>¡kV>I°V?èù>T¿Þ==5?¢v:2]:b¸?,û< C7 C7Ç:<i
u>(>¬ÊL?è=©Öh=Æ*!?ó~9@¼Ö9.q> û<Y7Y7Ç:<dH+>&ÏÖ= L?¦ýZ=¼1=sÖ?Pó:LÆÀ9ÎÙ9?a5ü<n7n7Ç:<%>»-.>	
K?×{T=ñ,=/D?fPÏ9Àð9¬qÜ>
?ü<
7
7Ç:<¸_>r>ßQ?	¦}=~rJ=l_ ?
à9Æ:5JÛ>J¿ü<77Ç:<¸ìÒ>ßy>)X?«7>ÐêÐ={+3?*=î:XÝÂ:º}?éÍü<¯7¯7Ç:<íq>/o>Ç×n?5==>"âù=ßA?£Ö´:Ûp:&5@?ïÏü<yÄ7yÄ7Ç:<+>*>ñS?Îmù=±=×3?;{:ÂW®9~[?¦ý<óÙ7óÙ7Ç:<ÒÑÞ>>Æ)_?ção>K¸->jÁ0?}Oá:>²Ç:k?mÐý<lï7lï7Ç:<_÷>Õt!>ê§O?¹Â$=gÂø<j)?#:Î|¯9!c<?'Øý<æ7æ7Ç:<Z½>U(>z^V?¨íØ=n§=âÖ%?t,:p±ã9äA?¤ÿ<_7_7Ç:<U±¯>&Q>$­V?Î=²=u10?±K:÷6: Ñ?¢ÿ<Ù/7Ù/7Ç:<4ã>5>¤X?>M¹=ÞnB?Ò-:`ù93¡1?Eôÿ<SE7SE7Ç:<îàé<ùÎ<¨,I?Íý=Ûã<Ý?ª!ú9sm:õýÍ>«2=ÌZ7ÌZ7Ç:<ªÑ=m[:=ªE?¿«<T)<Þ?PIT¶ìw9Û»í8=Fp7Fp7Ç:<É¼=®9=¥I?`Q?<ì,<_?Ñô9Ôû8¿é@z=¿7¿7Ç:<4÷b>W
>NR?¼bh=ì-=a+?¨Ë9y×|9Ë3N?ø=9797/]<µÃ>2>|O?ÌCº=î=æ?ka:K=&:põ>Z¹=²°7²°7/]<r7>ë?à=¹kQ?©=Îéa=CÀ?§Ì9ÓC:]¯>Ó=,Æ7,Æ7/]<N]>iH>K?o½M=eé=ÅÄ&?=´9õøD9½ j?;Ý=¥Û7¥Û7/]<<×d>|>M?.|ä=(¨¼=Î?úî_:Ó:FüB?Té=ñ7ñ7/]<*àË>Õk>û]?w}
>'Ö=#)?,*p:4ÝD:d'?=77/]</×³>¿½^>±N?FÙ=B¦=P3.?Ájh:	J:·úI??+=77/]<>Êç@>'Q?ÈÊ=h=dw/?Ht:^Z:?½\=1717/]<ì=]TI=G?_ãs<ZSR<ïl?£¸9Ð9I8û>`=G7G7/]<þh>ä>>ÍP?&=d=6	$?9Y<:Å:áµ!?=\7\7/]<>Ý¦=\}V=V(G?¸ø=<<<Ú!?¾Ç8åò¿8Ök²>|£=øq7øq7/]<¿V>Ù¢þ=â©W?Ø3>=(U>c.?Ô:%S:=h?ÕR=r7r7/]<à2=¸Ì>=á.H?Ö<Cí;$È?÷&9Õz93·>&Z=ë7ë7/]<Ç·¹=´p=ëE?3D_<J{><à?÷8Ø[9üHÊ>`=e²7e²7/]<+e>ã>±Q?QiÐ=¹°¦=	 ?Ï!1:Fâ:ðb?¾=ßÇ7ßÇ7/]<WÇ^>á>UÛK?-=n:=A%?®à9'Á9|Î?Ð¸=XÝ7XÝ7/]<V>ø­'>{%X?S>ÕlT>2q/?6ªo:Õ3:ÂË*?çÇ=Òò7Òò7/]<7Ü<ÌþB<þNK?vó;±Ò;o?hùº¶b9DS¼ÍÖ=K7K7/]<ÓY>n>2Q?¨a­=E=Oü!?XåY:³ :Í-?+ê=Å7Å7/]<¬È¬>íP> T?Ï¾=dA=ÉG4?2À?:Å»:¨>?ë=>37>37/]<q>ûÉ">ý´N?Õ£Ë=L; =-­"?æôs:ZY:úª?Ãõ=¸H7¸H7/]<&Á>LB7>e.X?ÐL=®Óo=áÅ%?
9:n:%B?ø=1^71^7/]<bÉ]>Q²	>#+N?'{=IS=WÉ'?÷·_:\:ôG?8=«s7«s7/]<èÝ>ø >}·Q?¹|=Ò#?=Å=)?%:£Ü9¾+5?zI=%7%7/]<».>:ï<>IS?
ß½=®>=ÕÆ7?'í!:õ3ä9¦5?'¡=77/]<>±J6>d¸Y?¤R>ÿzá=f(?6W:PR\:Ù\,?]«=´7´7/]<7¯>	9U>i¹R?[>U{Ð=Þ,?
¶
:r¡9¼La?²Ö=É7É7/]<Ýü¸=Lg=§¾L?ÑÛ=ÎV©=%?(	9Üº9_Õã>Ûï=ß7ß7/]<é=âAÞ<.4@êÒé<UÉ<Õ§?G%9Àà81?hð=ô7ô7/]<z>>~ôT?=2=Âù2=9öI?´@:ÀÇ9¿3?Qô=þ	7þ	7/]<ùL>Øü=§âN?Ü=~=?íF:s¤9«?Þ9=x7x7/]<}ôò>Ç×W>?{_>©à>¿pA?ç:®0:ÉA?H:=ñ47ñ47/]<·£×>°À=Ç>@jx>Ý>Ï
W?´Ô:Í%:÷
Q?yJ=kJ7kJ7/]<#Ïµ>N[>æ:T?á+ý=U²=r·5?:è­:øí>=ä_7ä_7/]<º9Ñ=9×=qF?¸FM<Å0<Ó£?Ñ99É9ÚÐñ>^=^u7^u7/]<à½>ÈÇf>ßR?3®>Á=+*?tM:d:q0?=×7×7/]<õ´¸>*\_>Ê²S?ú~í=Yî§=
5?dD8:Í:íi%?.¡=Q 7Q 7/]<*6>û8Þ=ãVR?Ätð=Ã¼=Ü
#?þ>{:Ga:?)¾=Êµ7Êµ7/]<[ºÓ>k{w>è[?>W^T>¢*?õª:.V:ÂS!?ÂÕ=DË7DË7/]<0c>Á:>À_V?7´>[ÑÉ=®g-?Ó$|:û@G:óù!?Ü=¾à7¾à7/]<D¼q>¼î>J~U?ðö>A½¸=BÞ6?¡tP:¢í;:<û
?K÷=7ö77ö7/]<ºz>GÍ><2O?¦EP=ç=)¤'?ëró90Àý9Zõ>¹=±7±7/]<Ñ>rÀ+>ßDO?!=3S=ºð!?ú/:×:ô?Ã=*!7*!7/]<2>¦,<>,TV?Áé=ÇÕ©=,0?Ïü8:¶½:ï?u =¤67¤67/]<ày¨>¯ÜB>ßU]?¿b>mç%>Ì.?,@:£):(L?2=L7L7/]<¤ö¢>J>N?2ùÂ=Jq= ³1?zi:Xp!:]ø>i3=a7a7/]<¡<¸X<ÔL>?ùù;=áÞ;?äY@8ëS9=é=à;=w7w7/]<¯>bzO>ÔÿW?Ø>G^½=i¤7?¦\:»:GP?ÆU=77/]<³ïw>kz>:"P?®#Ç=÷%=Æ/?PíU:®G@:i?»a=¢7¢7/]<Z>Ö!>6U?ã¡Ñ=Æð=©ù*?ó2:Õ&:J½2?Æt=}·7}·7/]<¶>ËT#>ÊFV?øLÈ=àû¡=+G?_K:á×:É	'?Ó=÷Ì7÷Ì7/]<õ>V½C>L4Q?(â¢=j= #"?àû99ÂM?ð=pâ7pâ7/]<¦a>	>iZQ?){=}aG=%!?ñGÚ9â9+&÷>#W=ê÷7ê÷7/]<ùðÙ<.q<YUg?¥F=/==ùf?_/:.?:èJê>ëW=c
7c
7/]<ÇÊ=ß=¶àJ?V¶¥<Ô]<Ò<??¿&9lÔx9>)?U©=Ý"7Ý"7/]<n>¥Ì$>öN?çc=¤H=îZ#?¬íù9Ç¸
:æ>ÿº=V87V87/]<W³>nV>×V?PÖ=ù =j3?ÈY:î7:ìG?KÐ=ÐM7ÐM7/]<dX|>@S>»óO?Ï=ëfH=Ùè"?+q2:½
:Ë $?pó=Jc7Jc7/]<¨õ>Ä4>$zh?¹>>[7õ=«çF?¨X:/:Ù?éü=Ãx7Ãx7/]<ñW>A>³R?¤y=¬¬D=Ë(?¬K92ò_9Óè>Ó==7=7/]<ñ7z>=
>{ëO?êÍª=Ç=¨$?ÌC:ßÕ>:§g-?k=¶£7¶£7/]<úß>àÄ*>:°N?ë÷ë=³ê·=é9$? 5:Iç:?(=0¹70¹7/]<Q=¸ÛM=òÔE?g<YÏ?<4?¶8êN9þgA>Ü5=©Î7©Î7/]<*>â])>¶?R?µ"¶=z=Ò*?e7:l:#?q<=#ä7#ä7/]<!i>^e>¡4M?å,}=M=Dÿ?Önö9½&©9{:?ÿ~=ù7ù7/]<ÜË>+q>ÎeX?-Cê=;¦=µb4?~üË:Åª:Ø?x%=77/]<ãÏ>­'>twL?=³he=X?,8ö94$¡9C?&)=$7$7/]<ñ?´>oY>AT?	<ï=>±=]Ä,?çõ:j
:áÔ?!x=	:7	:7/]<R÷<	Á;<!4O?¼«;ùÙô:ª	?
*Ó9FÒÓ8±4ÿ?mÖ=O7O7/]<a$>r!>ªìZ?ðcÔ>>-ÿ0?
.V:Às?:÷1?î=üd7üd7/]<gÊ¥>GO@>¾²\?©û>Õº=1?E:#_:V?¬m	=vz7vz7/]<;>C2>P?
)Ø=$=ÀÄ0?9T^:v':©Y*?Ñ	=ï7ï7/]<ëÜ¾>jc>Ä*W?éÜ>t0Þ=ª3?½eg:pvO:jÄ?ó	=i¥7i¥7/]<&ø¹>Ñ'P>Ý¶d?-H;>þ=`<?÷K:Vt%:Ç?æ£	=ãº7ãº7/]<9ËÓ>þg>A.j?@µÕ=ÒÈ=tF,?ëz$:¾_1:þcí>¤	=\Ð7\Ð7/]<(ú>û>èÑ?ÖÂF>ZÓ=up?
æ:ôX:.Ú?á¥	=Öå7Öå7/]<>º>PÔ>ûü]?¶ÍÞ=s$=ó{5?:Ú+é9s?¢³	=Oû7Oû7/]<³	5>°ßá=/M?;==É© ?¿;h9å9Ù$Ù>²¼	=É7É7/]<g!Í<§<röH?9N9<}.<Ùò?½9¸«ø8Æ8?"Ã	=B&7B&7/]<µW>£z>ÒÚN?ók·=Q²=Qä?] >:Î:g?
=¼;7¼;7/]<®P>p>.N?îT}=ìBX=éð?:v":ÛHø>N5
=5Q75Q7/]<@Ê>ÍJ,>N1Q?=Ñ.q=î ?Ë	:eü:¦Mþ>
=¯f7¯f7/]<ç>Fk#>¬N?R>Ë=·Ð$?ô:öÁÐ9%?
=)|7)|7/]<Û>¸Î7>úQO?¾í=gh¸=%?!¬<:Xd:0[Ó>
=¢7¢7/]<¼C>úró=> M?
Ñ_=W6=Vc?ðãø9pâ9±?ÚÃ
=§7§7/]<¸k²>ÅO>Ã¢\?©|>Ô:>F-?)ì:bë:6J?©å
=¼7¼7/]<ÙBµ>ì:U>\Y?±>ù´=v6?×9:2O=:ºOû>
=Ò7Ò7/]<¤4>´.>@R?òÿ=îº=èÿ.?Îxo:pD3:³ü*?(=ç7ç7/]<Ã:M>³ý=Ë0O?¶=Ûð=m#?Ôÿñ9"ÎÈ9.B?³-=ý7ý7/]<%"£>$E>tS?WÌ¡=ï|=Â#?^×>:wì: .?={7{7/]<>
0><©S?a+>@zô=¶$?Àñç9Øê9ÂÖü>Dº=õ'7õ'7/]<åÕ¨>ÚAK>s¥T?<+>iW>C§$?R:ãV:¥C#?ä=o=7o=7/]<*Ð\>`ö>±áO?àä=iG{=s¿?§óå9$ö9Ñ¾î>Ãë=èR7èR7/]<æ>oÚ >ÜyQ?¬çÞ=|­=v$?g{:/Zé9¡?4ö=bh7bh7/]<S/Ä>F>	Ü|?tCy>Ù;>í!*?µ´É:<ë:s5E?Õ=Û}7Û}7/]<s+>¥">ØeV?D¬ß=T4±=Ê!?:äØ9+$?ú:=U7U7/]<Ó>êy>kX?æ.>ý»= =?ñ:Oö1:4ã>4R=Î¨7Î¨7/]<¿>`#!>óP?N=]ÎL=$"?&µ9b?Þ9Z©Ð>b=H¾7H¾7/]<à<È"<¥K?<-7ÿ;[?Ò9¸
9	?c=ÁÓ7ÁÓ7/]<G³>­¸O>ò\?[5Ø=e=Ñí-?:$î+:VØ>*=;é7;é7/]<d¡>ôe&>ªP? e=oLF=Hæ?oî90r:³>VÉ=µþ7µþ7/]<
 >A>}tT?§Í=æ>=~-?ßR:Î$D:±	?Þ=.7.7/]<Ë|>îº>ÇO?9úB=ô!=q?tí¢9Læ9µ>à=¨)7¨)7/]<Nb>o>Ñ
N?+=ÄEQ=¸?Öè9\9dû?+
=!?7!?7/]<ÃÓN>ôA>hiN?^;==¿>?¦£Ç9Àmy9æL?$$
=T7T7/]<ÿw>9>
P?u!=íé=äÐ?GÆ0:HM	:hÌ$?³,
=j7j7/]<Z
n>àÉ>übU?¥´1>>>£Ø,?¸½-:H:7
?È7
=77/]<H«c=ö=¼JF?7q<ê/ø;/õ?z¸¶J8?9¿O
=77/]<ÀÖ>²Ý3>¬¯V?ª>ó
ä=T,?8 0:iëÔ9ç\T?/e
=ª7ª7/]<m.}>ô
>~ªO?üZ=Æ«=Î-/?´³½9¹9nò(?§
=û¿7û¿7/]<N{z>ÎÜ>g´M?1=Bf=«Ø?ê ³9î¥97
?Ý
=tÕ7tÕ7/]<¬~Å<Ýó}<IG?ÛØ<s^¸<üX?¶¿9}ïå9çt>á¶
=îê7îê7/]<õ£Y>g>×½M?J=b­'=¤?L}:±fò9[Ï	?9½
=g7g7/]</P£>Ó
H>*ÿP?.>ãÜ=ØV&?ÿ
:Üè9ù?¡ö
=á7á7/]<Í¹>©d>&P?Ï´=¿J=¢g*?þ{s:.°B:ã ?Â=Z+7Z+7/]<â>ÂÙ2>V? IÙ=È¡= *,?ý¨9HØ:×¤><=Ô@7Ô@7/]<3ã>S²!>7U?bèñ=òµ=Q÷*?+Û!:Æö9ie(?Ïa=NV7NV7/]<¬á>Q">NkN?æÁ=`=Æ#?é9è9C?`k=Çk7Çk7/]<%k=Vs=;_H?Ã<â î;3?±8IbÇ8CÏª>p=A7A7/]<³=Q/=°G?ô<tÒÿ;U?ÐU8Öß8ÿG>k¿=º7º7/]<ò½=Âv=93E?ÌQm<@äF<»?Ê¿P¸áo9¸ÆÞ½³Ï=4¬74¬7/]<Nä±>U>H¿U?¢3>±>ð¼0?Ò|*:öb7:Yþí>>×=­Á7­Á7/]<óq=7=ìeD?ý8<Z!<<û?Jª¸v£N8ÁR¿ÛÜ='×7'×7/]<$ß>ê=/>P¢S? #=p R=&
4?Ç/9)Ë9ºE¦>e8= ì7 ì7/]<µüß>Æ>ÃåY?Ï>>»=ò6?s4A:n:<$(?w=77/]<¦ª=ôm4=;G?¶*<®ü<½§?
¸ºú8\Y¾{=77/]<SK>6õ=ÆDT?5ÒÐ=1=?O+?{^:aU:`¬?fÖ=
-7
-7/]<SÐ>M1>z¥O?JJ¥=á=²m ?Ù:«JÙ9(¢?õ=B7B7/]<Ä>Zá/>ú¶R?Ó>Ã=-?ì{:ô=:²>±þ=X7X7/]<AÖ>¿t>*`?­5·>D[t>ð??@: 9eY?W=zm7zm7/]<±#¯>CE>ºIc?=Üÿ=ð»=M¥.?*Ðú9¤:Û>Á9=ó7ó7/]<4Ñ¼>a>DV?êe>¡À*>VY,?én9Âíí9Ë¤>9e=m7m7/]<®]>	ÿ>>©CT?19#>aÈí=|º/?Ê<:Ké9å%?ö|=æ­7æ­7/]<óæh>:º>µÞP?Rß>ß=Xµ$?bÍ:µ7:5Ä>=`Ã7`Ã7/]<oP¡>½D>"çQ?oä>gþÄ=U*?Ö²:Åi":jõ>r=ÚØ7ÚØ7/]<öD>+°ô=ß,M?CL=Ç+=4?zðå9|ðà9_Ø?y¤=Sî7Sî7/]<óii>{ö>÷ûP?H7Á=["=Ãg*?ã9ø9:²:÷ó>µÇ=Í7Í7/]<öFÀ>rZa>ýlZ?uð=´¼¸=Ñ&?cåÃ9aË9
÷>fÈ=F7F7/]<Ô>I<>b?ÜÙ=Ûë=¼W?h8Y:à:>?ËÒ=À.7À.7/]<ÎVW>P>:ÁN?&\=*=¶¶%?&ÓØ9qîñ9ônå>î=9D79D7/]<|î>')>Qe?Þâ>#Ì=ÝA?â9:{ÿ9ÐB:?Ùù=³Y7³Y7/]<@>¿!>yS?Ú>óí=ç"?7¢9©÷8èÿ§?[0=,o7,o7/]<C>­0>|O?³Ð=gþZ=×ò&?3'&:B:´r
?
T=¦7¦7/]<»¶>q©6>®?ÒÆ=w=ScA?á1:=>::]?T= 7 7/]<Êv>,Rá=ô?­¡/>ð¡=2?ëa::Ê?^=¯7¯7/]<'>Uq7>7^O?·¿= =¿¬?_´':QS:
¼?ùw=Å7Å7/]<-à=E<=¢C?Ê¹J<Kö-<*?]O¸¥ø8@	¾u=Ú7Ú7/]<7d>ñ
>¬O?ë=\ÔT=}#?¡Ü9©:Uy½>Ò·=ð7ð7/]<È>¹¬>>,.U?§èT>=!>J)?ID0:-7:çõ>M÷=77/]<ãc­=EË_=´WF?®t.<ò<Ý
?f§7ô?9Û__=$=ù7ù7/]<Q|=Áµ@=]@E?å<iø;&i?î8Àu9õ*>ù7=r07r07/]<´Ò>É;">\P?½=E=§%?á
:ObÈ9ÝA5?L=ìE7ìE7/]<Aîz>é>õN?æm=~>=TÚ?ÝA"99÷Ø>=f[7f[7/]<¶Ñb>î>N K?%6=I=§+? º :^ï:Øî?9=ßp7ßp7/]<`Æ¬>2J>0ÀZ?§&4>x)>'Z)?o :jz:Õ"?l=Y7Y7/]<Z=>s+ç=ìRQ?)Ø³=år="?[e#:Ï3:9¡è>ì=Ò7Ò7/]<Ç·@>ÿî=K5O?J­==¿à#?ÁßÑ9GëÐ9É?Ý=L±7L±7/]<×\Ê>k n>8Y?³d>5+»=Ñ7?[Ó:à(:üõÓ>ø=ÅÆ7ÅÆ7/]<²ù¤>F>3GU?æ0>ðÞ=f1?ßÓ:Ãïù99
?çF=?Ü7?Ü7/]<Cäõ>ï>Z{Z?á8>¹>R/?È&:vu:æ¯ ?¯R=¹ñ7¹ñ7/]<{g>>%O?ºæÆ=U=¢;(?8æ:"Ï9å1C?=2727/]<ªÏ=<:=o§F?,Ô1<)<Ê?ÂÙõ7eH9a=Ü%=¬7¬7/]<aú>ûÑ+>EO?é+=yL=©º&?je¸9v6í9Ç>j9=%27%27/]<Èñ>.A0>AQ?ÊÀ=Q¶=Õ ?TÚ9»:BÍ>o=G7G7/]<?¨>-M>ÄÀQ?»=òÞ=Ø.?u	:×Ü9R?=]7]7/]<qL>Ü|4>¦N?À4=£êY=*â%?ÝØÂ9Jõ9¶)?ª=r7r7/]<¨§>ÂÜK>7oR?~]É=}=-$*?¡°:¯³9¤ÝB?Ø®=77/]<:«X>2>°L?1Z=O(=î¦%?>OÞ9Ù:%ÙÑ>Ô=77/]<²v=ü] =çD?úd+<<ºF?¤¡¸59T
º½Oí=ÿ²7ÿ²7/]<¡á4>oá=+hM?vr=QôQ=¹Ñ?¤Mö94C9Y?/=xÈ7xÈ7/]<ë>òe'>ißP?)aÅ=ÿ9¢=¼?ê_:Ú
:Ö³þ>C=òÝ7òÝ7/]<l->,>R?§Þ>-Ñì=®@%?NdW:¥Ï@:ý?T=kó7kó7/]<£²>êY>í·Q?>Ü=SÒ¦=åÝ(?µ²:l:¼:í>e¼=å7å7/]<NÅ>¥rl>ØU?®Ô>3VÂ=.©-?:Xâ9¥?äÒ=^7^7/]<È>dQ0>P?¢$û=ÞdÄ=Ê®#?©ßÐ9:ÄÀ©>è×=Ø37Ø37/]<cð>½Å>Õ2P?=°ÍH=2"?yÐ97=
:Á>ïé=QI7QI7/]<ÅwØ>´Í>W?ãs>¦~+>6?ÈP;:G(ú9Ä°??¡î=Ë^7Ë^7/]<Ù-=].G=)F?|@<Çl+<¹?ÇúH8aÐ 9Hø=Jü=Et7Et7/]<Ç4¥>é=>>O^?±¯ò=²=.?&_:&nÌ9;Á ?î=¾7¾7/]<ô>¿.>öO?/Ì=´Ð=¡#?ìZ
:Fû:ý>o:=8787/]<5X>¼ÕA>U*M?Ï=ëªV=¢*?+
:¸Þ9£?¦H=±´7±´7/]<f]>v¬>Q?~ë>ÐùÅ=d´&?§~:+û":fAÓ>ª=+Ê7+Ê7/]<ßX>Û&>ËU?ó=¿jµ=.|+?!:öñ9ä) ?¶=¤ß7¤ß7/]<B^µ>*^>ýP?Öõ=Á¢¾=ä$?U1:)(:@û?½ =õ7õ7/]<ã¯g>R	>.öW?ÿ>l`å=-2?ß%:â9Hç:?õ§=
7
7/]<3?õ>BYo?ý*q>=$>}ô;?Öy:¿\:X-?¤«= 7 7/]<C>õyê=ïþT?ëñÑ=7¥=çÆ"?ÉOt:m:êC?CÍ=5757/]<ÕÜ¼>¤Ö^>Õ÷X?þ&>ã¡Ä={B1?Aë9:Çé:À?\Ý=K7K7/]<¼º<ó++<ÝE?,ã<øÃ<rV?¤9®¡d9©Ò?ç=~`7~`7/]<àÒ>áé*>LïO?Ýí¤=`%y=cw)?Ü9èö:Ê¥Ð>=÷u7÷u7/]<El>Ýu>éO?ÕÞ=a=N!?·s9²y½9¥¤>/=q7q7/]<éä>»±%>QÞN?\Sd=YT5=©,!?+]¼9mo:Ø·°>oy=ê 7ê 7/]<&o¬>pS>°P?òÜ=c±¢=Õ-?02<:Wv:âA"?z=d¶7d¶7/]<q£L>»/þ=6N?´xn=Ê³6=O'?Ô((:&:???ë{=ÝË7ÝË7/]<®>0ÚM>;yX?n©×=£¨=÷°#?BèH:!
:5ª9?¸·=Wá7Wá7/]<úå>¤Þe>e¨?m>YmF>ýÕM?®»¾:ï#:8Â+?¼Ä=Ñö7Ñö7/]<µá/>$¹Ì=?ï[?SÄl>©¿5>e¿&?#­n:jeJ:Åñ?/ò=J7J7/]<Éc=¯c-=QkF?^<s<ÒÝ?gL$¸>ÎÌ8^M¾Õþ=Ä!7Ä!7/]<ïR>
?3>·N?_È­=Ý%=f!?]Ê:2ü9E?F==77=77/]<#5­>¿P>T?i>Ä?Ñ=s/?qïP:´÷u:uÙ>?[=·L7·L7/]<Ä& >=E>O?C¾=d=b7(?½M¨9Nþà9p¿>c=0b70b7/]<D¹>x0^>+ÎU?Yî>ÄöÄ=à(?ØÎ	::áéú>ñk=ªw7ªw7/]<`U³=Áh=ÞE?¥X<ºm2<Wj?¦¨8L¼=9¦Íb>:¶=$7$7/]<á¨>ÝDD>½Ì[?zK>S>_f3?Ç}G:ø5':ôµ?$¾=¢7¢7/]<#M¥=GT=ªXG?5<Ú<qÜ?}$¸¦b9zÈ½Ö=¸7¸7/]<>#>½¤K?z=uÅp=Ý?$?lwÇ9nGÔ9qð>øô=Í7Í7/]</k>§;,>j¯S?"ØÍ=ç=#Ê-?Sá4:|:¤[!?k=
ã7
ã7/]<>=>@â/>M?ìî=2g=wÖ?Èë9KjÑ9ý?©=ø7ø7/]<É
º>jÐI>Kþk?¥i>±9 >¡:?L§:JÈx:&,?Ã=ý
 7ý
 7/]<ñ~(>¾Ð=DO?B|=
R=H°"?$ê9î¤9'*6?&©=v# 7v# 7/]<Q££=ÏJ=¼N?to=;=r#?á[9429æ 5?,«=ð8 7ð8 7/]<¥.>×ºØ=M?üØ>BÙÃ=¸k(?8´¥9bã»9Æá>Kç=jN 7jN 7/]<C¯Ç>Øl>gÕW?Æ
;>Î	>¾-?dNL:`$:æ?=ãc 7ãc 7/]<²Í>Áö!>D;X?Is=uJ=¯#?k:ßøÓ9éä8?Ï=]y 7]y 7/]<t1B>Ù)î=¼P?æîx=ãB:=+?CÉ9lU¤9ÞÃ?ëU=Ö 7Ö 7/]<|Ñ>¨Û*>þO?v±>"ñÛ=zÆ?ß;*: :ÉD!?¬¨=P¤ 7P¤ 7/]<(q>æE>ÖU?¶pÉ=,¨=iç(?xâ:Ä=:Ös?Â=É¹ 7É¹ 7/]<#0r>>û¿R?	<>lbè=kL#?3Í):L:OÕ>XÒ=CÏ 7CÏ 7/]<¼ª>=O>¬çR?Ê>ê½=ðM3?kM:_B:F?g=¼ä 7¼ä 7/]<^CÔ>-~>VÉU?X>o>út-?CX:qÂR:ÅW?¤V=6ú 76ú 7/]<4(p>¦ç>ópN?Ä=Jv=Èµ"?"»¥9Å9¢ÒÖ>U¤=°¡7°¡7$<y«>lJ>v2X?Ö¨=cjs=;Â$?y):ÜëÓ9çÞL?@
=)%¡7)%¡7$<§j=úÔ¬<H?ZÇô;òFØ;BÞ?G·A¸8½W½`=£:¡7£:¡7$<|ë>5>üR?
+>¢>N!?¼Í£:½:}ë?¡4=P¡7P¡7$<êk¿>±îf>E3T?Í>jµÂ=Õ.?aS:HÍ2: R?Va=e¡7e¡7$<VÿÂ>Àf>DUX?(sú=ª·=ú/?>I:ÂvD:Úý?.z={¡7{¡7$<ã]æ<2j<2ÇJ?õ¦ø;ú~Õ;à?E/i¸0lu7<ó¿ÿ=¡7¡7$<Ý>r=>¬V?¬=¾¸x=µI"?ÚUì95¥¯91:,?é¤=¦¡7¦¡7$<$«>¤O>ÞÿR?Èó=.í°=g^0?0«c:î!:=?¡¯=|»¡7|»¡7$<+9µ>'­E>I±j?\5U>w·>=H6?¿9:éHs:+s?Å=öÐ¡7öÐ¡7$<#ß¤>
ÞD>ÐdV?ýªç=:K¯=*)?:Ò-Þ9±@?(Í=oæ¡7oæ¡7$<ÉÌ¦>¶H>nU?>ÑöÔ=R,?ùÝt:àÜ^:W£?A=éû¡7éû¡7$<ôÎ=Ù= èE?
W<ï}^<Í?*·/¸ö+9eË¾òP=b¢7b¢7$< ùj>PW>°ÓQ?
YÈ=.f¢=é?ø]9¦Øî9¦>qâ=Ü&¢7Ü&¢7$<{c>Õu
>þKR?+*Ö=»Æ=ÓÚ.?UE9í¨³9L×>é=U<¢7U<¢7$<#>º&><3M?Ú¢=³O{=äã%?`É :)­9Õ´m?~ò=ÏQ¢7ÏQ¢7$<Øï>H4'>@V?=,×W=i]7?I:Ó  :æã>ø=Hg¢7Hg¢7$<>/C3>»R?DÇ=CL=:X.?Xç»9àý9y½>/=Â|¢7Â|¢7$<¢íd>`r
>;*O?'`=GF8=0³?xô­7æY9£L=%P=<¢7<¢7$<ä~>Tí>0}R?_z=´LB=(»$?p¬9¸"´9ñVÉ>!^=µ§¢7µ§¢7$<ÄbÄ>Nk>a¨U?'/N>o¾>õ7?TD:X$: ¹?g=/½¢7/½¢7$<åß<²ÜI<Ò­E?SÒ¡;×;ýÕ?öú©8d¥8È\?Î=¨Ò¢7¨Ò¢7$<<É=CD=ÌRH?èCD<{m/<=4?öé¥8L,9»v>¾°="è¢7"è¢7$<Îìe>7ì>K?=Gêv=ñÕ#?´Ïú9®ØÝ9J¶?N½=ý¢7ý¢7$<[&v>\>&^T?ôÆ¥=Ss=E.?Ê!:*@:ýgÉ>â=£7£7$<ÉÍÌ>¢t>ÿQV?²>Uá=4?JB:¨~v:bÒ?t"=(£7(£7$<@<Ó<ú<n¦F?Kný;Fá×;ÅC?Äé¸Ñ
96þÒ¾$=>£7>£7$<¡ê>ÔT+>R?¨¹M=×þ=Y?-?½«Ó98¹9?D-=S£7S£7$<Yè=Ô=C¥\?}Ú0>$Gä=¡TF?	:l´9UzB?®=ûh£7ûh£7$<Æh>g
>:&S?8Å ><£ô=Ë<(?¡:ôæÝ9<e/?Eâ=u~£7u~£7$<¦¢=×:=?E?ÐÓ<Îñæ;??Êo8l.9Æk> =î£7î£7$<à¿o>¨h>¹.P??dX=h'=Ós%?¹êø9<Ý³9&$1?. =h©£7h©£7$<L0>µß8>âäV?;;Ç=%=²/?JºÙ9T:¸> 6 =á¾£7á¾£7$<¼>0W>ñÛ_?]M>
>æ9?°°;:©E:/Üó>î =[Ô£7[Ô£7$<!©>x£,>4V?¹= >nô=ã(?*&:±:62?j =Õé£7Õé£7$<p>£W>DOU?:Z>÷H>	y0?ÆÁ:+p£:A£?4Ç =Nÿ£7Nÿ£7$<d¡>D*>"Q?¡	==åP=Ác*?':­ì9¼×?ÇÜ =È¤7È¤7$< à1>àÑÕ=÷T?3Zu=h.=|t4?×#9t
:=}>$ì =A*¤7A*¤7$<8+µ>0@U>|Y?¿ïD>Þä>7È,?¾I:¨óõ9yÜQ?í =»?¤7»?¤7$< µ>UqA>Ù¥o?>@³G>á:?êÎ:µ):"	S?8ï =4U¤74U¤7$<Üë£>ÆkF>0}S?Ã)ã=úIª=À*?ðÎK: 4#:Ø?à1!=®j¤7®j¤7$<sÛÎ>®{h>+Èc?IT>Ö=e:?Î$:é:5?<!='¤7'¤7$<ÏN>µ.ÿ=ºxO?b,b=<f==GÚ?ð¦:î:#°?G!=¡¤7¡¤7$<¡¢v>x>³5S?Ü'	>Ï=£ )?ëg:*JL:?ña!=«¤7«¤7$<bÜ<EY<J?ï¤=)=ÿk?|)9f¹8ÇÝi?Õg!=À¤7À¤7$< +¡>êC9>ô³^?ió	>!À=Ï7?I:½Lg:uÉ
?/r!=Ö¤7Ö¤7$<Ç?¨ó(>ná?Ö>ÊFv=þ?ö:hÝ9G?r!=ë¤7ë¤7$<å?wDs>¦¡? YA>V§=å?TX:qÐN: 7?t!=¥7¥7$<§>c(>;'M?= ÙR=¡$?#83:¨
:~9&?U!=z¥7z¥7$<>Õé>¹OS?#ËÁ=¥ð=È$+?¹ÿL9ÇL¨9Lé>ª!=ô+¥7ô+¥7$<=h.=eêF?'-}<A*Y<¾9?TÏ	9É¿9±;Þ>Ä!=mA¥7mA¥7$<2>Æ/>aV?luÃ=l=µ#?ãÿ:è0ä9Ë?X
"=çV¥7çV¥7$<z4P>DÊ>¡7J?×Xq=åA=lS?Ý:PÓÞ9Já)?ìF"=al¥7al¥7$<Bã>¶p>(q?Ý
>Éð+>¥S?Ôo:Q:¡b?]{"=Ú¥7Ú¥7$<Ð%>àºÉ=ElR?Mw>{ä=¢2"?ìôì9´h±9§ö*?þ"=T¥7T¥7$<QL>òW<>pÍU?7ì=¡'¶=ýü%?àS:Û:!²?Ý¸"=Í¬¥7Í¬¥7$<j>?>>FaU?WÊ=6<=ï¦/?î;: };:m	?ÇÄ"=GÂ¥7GÂ¥7$<-ôu>µ>ýM?îòH=
¢#=¡0?õÍs9¤Ð9Oý>vç"=À×¥7À×¥7$<ÚYº>A;\>ìX?24k>õ_(>ÕÍ2?vd:Ò5:rE?¥ë"=:í¥7:í¥7$<çè®=Qý_=ÿçG?>y<² <PQ?¶V8ßÂ8>×#=³¦7³¦7$<)Ö>eg>D8m?-I>#$>¶E?é¨t:6ä4:w-?x#=-¦7-¦7$<KO>p_>ñO?k^w=>C=~,"?èµ9«Í9Óxâ>v#=§-¦7§-¦7$<°çS>
>!lM?æ%G=£W =qú?í 9¾µ9£¤ß>ì}#= C¦7 C¦7$<H=Ze'=ÚF?L¢;³É;ÝÖ?H8­è88W
>Ö³#=X¦7X¦7$<s_Â>®ä_>?^? >ÚÈ=à8?7´º9V¹9qñ?+Ð#=n¦7n¦7$<Ð>«z>UQ?SÝ=á¤r=æ'?3â9@ð9ûjë>Ö#=¦7¦7$<S>«Á2>@HW?àé>~½á=
y%?é9F¦Ò9é¸½>Éá#=¦7¦7$<çL>ÿ	->0R?p>k#Ó=ÞJ$?¯üF:WÊ4:â?	$=®¦7®¦7$<ëÍc>R>úºI?U@=Ñ=[ ?¡qÁ9|¿9Å<?¦*$=úÃ¦7úÃ¦7$< µ>¤ÉG>Eh?nv}>þ9>Òn.?#TI:rý:ì½>2$=sÙ¦7sÙ¦7$<¡¦>'åG>DfU?ìî=!º=	a$?¤~0:<t :ÔË?wE$=íî¦7íî¦7$<ddÍ>â[>n o?Ì>UäÞ=ÈB3?{Ò9e¨×9LÛù>^$=f§7f§7$<o§>÷ø$>U?û=å£µ=²õ0?É@û9üÅ:+Ø>n¢$=à§7à§7$<få=k	=u÷K?ù^=8øl=ö#?E9Ý¾9eU>½¸$=Y/§7Y/§7$<µ>¾C!>âýO?lÿ«=i=Ì¯?m9^y¨9NºÈ>ºÎ$=ÓD§7ÓD§7$<y>³">vÄS?Ô=¥=õ=?:4RÝ9ë-?8%=LZ§7LZ§7$<s\>zI>UAP?&·=Á=ë?ôÉ;9á§:
6>Äo%=Æo§7Æo§7$< ù­>¤S>S?å=¾­= H)?p2@:{K	:p/3?2§%=@§7@§7$<¿d>"1>a?.é4>8>r4?£R{:jgh:zk
?C¼%=¹§7¹§7$<7<D5'<ïZI?­Þ¼<Ë¯<M?;)E9ò¾w9×ºË>â&=3°§73°§7$<4yâ>'«>Z?¡>ÿQ>#)@?ø#:î:n÷è>±&=¬Å§7¬Å§7$<
>ò©2>ÍÍR?ýM°=.=$?@?Õ99'µ9Q­?_&=&Û§7&Û§7$<_)b>9¢
>qÐP?y=gW=6#?S9[än9d2â>½³&=ð§7ð§7$<Y¡c=eÁ=®æG?8<f<Ø?Jÿ½¸Dè8â-Ñ¾*'=¨7¨7$<Òª®>äòN>,X?¹P>e¯Æ=¶-?e:dï:Î¥9?à'=¨7¨7$<p>.7>¹Q?}ó=ô{´=
¹,?ÜÈC:HG:8û>{('=1¨71¨7$<nC>pî=Ä,R?aþ¢=$Ép=çJ-? Ñø9ë§»9¸)?Íq'=F¨7F¨7$<5XÒ>ö¼m>b?lÑ>üøT>4?T)Ä:¤:ù? '=ÿ[¨7ÿ[¨7$<l¶>H$5>ÁP?¤·f>
A1>u&?Qø":y:»d?éÚ'=yq¨7yq¨7$<W>BÐ>«HY?'>Ë´R>-l%?µ,:ØP:W?hõ'=ò¨7ò¨7$<®2>;ã=MI?=M[ü<«Ä?J9'y)9ÃxÛ>ç(=l¨7l¨7$<£èL>y:ú=¢Q?wÜ=\|c=?KÙ9%Îç9­ùï>µ(=å±¨7å±¨7$<9>ã>ÑQ?#U=ô2r==%?QQ:w
:V¢ô>-(=_Ç¨7_Ç¨7$<Ôé>¢8>¯xN?´ÑÈ=i)=^!?ÜWî9
;:já>þ=(=ØÜ¨7ØÜ¨7$<Á§ø>ê~>³-i?°>°èÊ=hlD?ëEv:é;:K(?N(=Rò¨7Rò¨7$<ùe
>Q¯=ÈxN?Ú_=Ä*j=5M#?õ9¸æÞ9:g>@¨(=Ì©7Ì©7$<¡h§>nG>ÂäV?q>(> 7?9V:óG:P_	?1Ù(=E©7E©7$<:á¡>R?>ÃöX?*Á=Ð=ÿ¼*?pØ9â¤9&(?
)=¿2©7¿2©7$<>µÆ/>SüS?hÿ=ö(Æ=|É$?Ã³9Ú­¹9'Ø÷>Ø)=8H©78H©7$<³×=cK=6F?l°<BG<E?9±8H@]%)=²]©7²]©7$<$¨>ÂL>'GR?º]=­à+=û%?±4?:Jà:w%?C()=+s©7+s©7$<X>Îp%>¹êP?H>UÓ=aô ?¥-`:òY:©?^D)=¥©7¥©7$<q>O7>SNO?n=úÎt=S=#?"U:è>ò9í&$?fè)=©7©7$<èY¾>
[>u^?ûú=TÖ¬=l9?·&:¼%:gÁ?õø)=³©7³©7$<zø>">Sg?xÍ?>
5>~??#p«:ç}:?w-?*=É©7É©7$< hy>Îy>©N?5Þ=»M¯=b$"?êr:WÉ:¨?*=Þ©7Þ©7$<òõf>¬Å>~R?¤
w=A=9V#?ªÊÞ9ÚÉ
:,yÍ>j*=ô©7ô©7$<4>èß.>L?M?UÂ=ip=A$?ï)0:Ø:Jx(?VÉ*=~	ª7~	ª7$</>öÙ>ÌQ?¡oÃ=:T=¹ô*?N	:VJø9Î
?éÏ*=øª7øª7$<c+>Å¦×=tK?õFÅ<®¢<K8?¬&~9\B9Ôp?Ôç*=q4ª7q4ª7$<m?í=)a=
N?A©=®´=D'?S§
:Öë9ü?)X+=ëIª7ëIª7$<RS>C>ÁM?G=2/=(Æ?0V9 ½9J'®>^Z+=e_ª7e_ª7$<º»¥>0*B>Z?Bøq>¾->ïë2?§q¿:µ7¡:ÿ?7l+=Þtª7Þtª7$<­Ð>®úr>ë4[?]>Ì=êk(?tE:,æ90!?LÓ+=Xª7Xª7$<*fl>w>àN?HF=Éd=?¸:Öý:Ê ï>Îê+=Ñª7Ñª7$<îñ6>úã=ÌnM?CÀ¤=Ýh{=WÂ'?:Èå9Â?¼ì+=Kµª7Kµª7$<A>i(>@3U?Nw><×=`e/?}x:5^.:³O?3,=ÄÊª7ÄÊª7$<¢øu>3>qM?¬ðr=eA=¹Ê ?d<Ã9¾²9b?üB,=>àª7>àª7$<À,«>aI>wY?>	>'ÛÆ=¬1?¢®::¹ø>bU,=·õª7·õª7$<Ö4à>	2>·R?i>hüã=\3&?&`I:DJ&:µ?{x,=1«71«7$<¹å>`*>]$Q?®=<Ä=	'?ÈÎ :_ã
:U?Ë,=« «7« «7$<jò®>ÐV>}P?/ 6>>Ð5?íkJ:#Ó1:~´?4ï,=$6«7$6«7$<èR>Bs*>R?N?æ¯=,ÆY=æ#?h9V©9Þm¯>õ,=K«7K«7$<	^>Ì=>iU?mO=8^=µp.? 0û9õ9Ý0?òH-=a«7a«7$<Á²>ûóW>E½S?áÉ=Êïg=|¾)?ºè8:Åì:í?-=v«7v«7$<Ær>c>DP?½=¨9=Å'?Ë­::°^?I-=
«7
«7$<6PÙ>~õy>½^?<g>mt$>^Ö3?© X:â:Ú@?Y¬-=¡«7¡«7$<]`O>}¿ø=lU?VÅ1>.>¹'?Ì<Ì9(:Ý>§¶-=ý¶«7ý¶«7$<FR>Ø>~IO?9~m=K»9=¬#?`Æé9yË9âU?%à-=wÌ«7wÌ«7$< =r *=	<F?Ñmí;Ä¾;ïN?s.··'²9BØ§½Rë-=ñá«7ñá«7$< Çk>ª>)ÒK?þkm=#>=r?@ä4:Ä¡:¢ý?¢ò-=j÷«7j÷«7$<;H°>×K>hc]?¤xÏ=N=f/?¨ÿà9f¼î9òDñ>M.=ä¬7ä¬7$<X>|;¥=ÔH?FÏ<³|®<¢C?{D9pFs9VÎ>X.=]"¬7]"¬7$<@>>>xR?wD¢=ý|=õÑ$? ;÷9f£½9æß&?õi.=×7¬7×7¬7$<+ÙZ>;Ý>ÖR?aN|=ÇbA=¬ÿ&?
¿9Ð
:ñ3­>.=PM¬7PM¬7$</5<ßæ"<H?¯@´;¡«;vn?ÅÆ91£U9ÎO>ú.=Êb¬7Êb¬7$<f=µC=z»F?vvB<Ëü<?Ã28¸0c9TÏ½/=Cx¬7Cx¬7$<x·¦>ôþ9>íve?2>p¨¾=<®4?y¸$:mÌ:·i?XC/=½¬7½¬7$<°@>êÁ*>ÂB^?D>²ÛÎ=ý5?Hí:#T	:ök?$`/=7£¬77£¬7$<[r>ÌÇ&>^ùR?2=x,o=½&?i=9ê;¦9mñ>/=°¸¬7°¸¬7$<q>ï)>ÁM?0b=âT~=te?îc:éx¡9´ý\?~Î/=*Î¬7*Î¬7$<<><>KS?>>4wÌ=/?Ú\h:^J6:Õ(#?Ð/=£ã¬7£ã¬7$<s¡>üÄ=>ÌY?5>=Ñ=üü-?@P: ó9?F0=ù¬7ù¬7$<Ru¹>ôc>öQ?æ°Î=^=Öù'?·*G:ü¹:V£>?Ìn0=­7­7$<µ:>Éèã=Ò¸Q?f6g=4=Òâ#?ç9Ð­¥9æ2?Ï0=$­7$­7$<þáÒ>¨l}>§U?úAö=k°=«2?PiL:4*:È¹?Å0=9­79­7$<>>ð¬:>5ÈP?Üá¡=b!=g;?Â9I4Â9×f¯>Ø0=O­7O­7$<©ð >¢E>xP?{©Ç=ø=®+?½rf:¦_:ÿÍF?dÞ0=}d­7}d­7$<<ìz>[ >zO?zý±=½x=G7?r9:fA	:>ñ,?ù0=öy­7öy­7»<ÿGh>ß>H:M?)ù=®>U=§o$?íF:ÞÅÒ9uÎ,?Â>1=p­7p­7»<ñB«>9K>3YW?K!>íé=ê	*?)Ð:lå:2í>lP1=é¤­7é¤­7»<ú>ð¦->Ø$O?·=º=u?øüÅ9±cÏ9)eô>Qf1=cº­7cº­7»<éfr>¶>
N?9Á}=ØJ==  ?ÈjË9o99	L?ßj1=ÜÏ­7ÜÏ­7»<%Z>
>tJ?U*=P=!ñ?«ß9;Û9·??½r1=Vå­7Vå­7»<¢|>>ñ@O?û=úzj=ëI?]µ$:¢á9b;?Ì1=Ðú­7Ðú­7»<¿¤>ªUK>]kO?;ì­=Sy{=
1?Wnÿ9)ã9Qª?Üº1=I®7I®7»<>+>ò]?Ê>@Ò½=k0?D?x:Õn=:¥½'?ØÛ1=Ã%®7Ã%®7»<mÐ?>ßî=%M?]m=>-A=h?:×ë9Öp:ÿÐ>ö1=<;®7<;®7»<T)Ù<G|<Ï-J?02æ<%½Ä<~Ä?8h¬8~9â>é&2=¶P®7¶P®7»<øÆa>ð
>~L?£¤=Ácq=Su?Ð»9c°9°4?¬<2=/f®7/f®7»<	r=Y=ê1G?µëò;ø+Ü;·9
?;p9qÈù8²~v?"A2=©{®7©{®7»<O[	?>->b?;9>e>´Ô5?¼À:çN:ìã$?I2="®7"®7»<wÀ>QÃd>åaW?POã=L·£=e¸1?ÿq:^Ë:ØjM?Ôd2=¦®7¦®7»<>ò/>8óM?¹=AY=D?9nD«9[dà>Rh2=¼®7¼®7»<ZÙ²=¸h=NXE?Ðt<FçG<×C?J¼Ñ·ÂÅ8À¾2=Ñ®7Ñ®7»<â=ß+=çH?HU<´a1<J?à&ñ¸â"96í½¾6»2=	ç®7	ç®7»<S>çÈù=MZX?VÁ'>Ñ>°g%?T7:a,:¼d?îÉ2=ü®7ü®7»<td¨=W=üG?M<<a<û?O-Á8ftÜ8ûRà>SÌ2=ü¯7ü¯7»<2|>,>ÿÒT?Sm>Çå=Ò)?ÃÝà:vUÏ:èÒ
?_Ð2=u'¯7u'¯7»<õb>l¯>[£O?>çÐ=`'?¤g:/æ:%?üÑ2=ï<¯7ï<¯7»<Yf>\=>×M?UzG=óÍ"=SÕ?]¦
:°
:Oäæ>pá2=hR¯7hR¯7»<SÒ>iE>©O?M¹Ð=nC=µ,?¾
:Ó:	Uê> 3=âg¯7âg¯7»<'Ë>5>¼½X?Ãn>-->0?;`:ù£®9l@?£]3=\}¯7\}¯7»<9¥>¨I>¸Q?á>ææ=Ôä*?;+:iÕý9ày,?y_3=Õ¯7Õ¯7»<ºH]>©>þÎJ?d
¥==\%?Åô:>:çþÅ>Ch3=O¨¯7O¨¯7»<ò4>~'>/÷L?Èo=¤;=g
$?ó9¶D 9çB?R3=È½¯7È½¯7»<}]>Î/>à U?k4ß=w¦=y +?û\:òE:Úä?.²3=BÓ¯7BÓ¯7»<c÷>ÿ&>óÁ^?[<>^0Ù=:?ÕR:©p:¬â?ÎÀ3=»è¯7»è¯7»<ÐÒí<<¡{G?
4<çâ<h8?J9æ?`9÷Hç>(ñ3=5þ¯75þ¯7»<EP>iÆ+>8O?§=}I=ôs ?º»P:ÖÆD:Ç?(4=®°7®°7»<Ì¹=*x?=NI?É¡<ê<¶Ø?$Á¿83Ër9>/J>F4=()°7()°7»<¿w>«±>®O?<=ê=¸| ?'º9Ú9æx1?¡4=¢>°7¢>°7»<± >j^>ïfS?U×=·L=Õ8?):`¢:xõþ>F¿4=T°7T°7»<óá>Ö">§
T?|¨=­c=f)?Ì(:mß:ÅÑ?ñØ4=i°7i°7»<BÍ2>°¦Ü=@rO?q=)\=sS?ÃÕ9X±9?Ú4=°7°7»<a>Û5>ÈÇO?¦¹=x=%0?þ°1:î â9m¸H?dÜ4=°7°7»<*pª=á^='D? Ü<×ú_<Hÿ ?½8¸Ò9É7¾¡ì4=ª°7ª°7»<êRd>JÝ>æxO?âèû=
5¾=Ï)?ëÖá9"Ý9?¹&5={¿°7{¿°7»<	VÒ=÷x=¢ñO?pÀ>9e×="6?({§9"£9?~X5=ôÔ°7ôÔ°7»<ø­³<¼'c<ë~J?ÅP<`+<ôB?e*¸àñr8Î6
¿Y5=nê°7nê°7»<ùã¡>êôD>økR?àÓ=;¦=½¸"?h($:ý=$:\Þÿ>&q5=èÿ°7èÿ°7»<Ns>~>;¸P?#@=ªY=Pó$?Î
à9²
ù9Mæ>5=a±7a±7»<[Ø>R,>ÉDN?IG=[=ÍC-?;|9ä7Ë9*~³>5=Û*±7Û*±7»<^>>ëcU?*xU>Çe#>{9'?ÔX9:ðyU:uDÞ>6=T@±7T@±7»<?>7>O?²è\=£B8=nu?@õ9ÙÄ9(ª?\(6=ÎU±7ÎU±7»<Ñ)>Ôz)>gÂY?q£ú=k½=A5)?_5::ÐÕ?¯;6=Gk±7Gk±7»<s>vJ>ÖP?©çÄ=Öê='?î:gÒü9.§
?ä=6=Á±7Á±7»<_>½Ø>A*Q?O8|=e==a¾*?On96b9ËË?¾[6=;±7;±7»<{_>º
>Æ|N?Y¤=©¤=Æ!?ÐÜÝ8£9Ò->æ6=´«±7´«±7»<D]>Îê>±)W?»HÐ=T¸¡=åÚ$?»×9YíÏ9Î?£6=.Á±7.Á±7»<O#Ò>Tw>Y?^îN>>Y2?IE|:7·>: P)?lÒ6=§Ö±7§Ö±7»<uý=BìF=¿H?ù4l<#µI<ä?Qßr8ÆMr8ãL?¥*7=!ì±7!ì±7»<c~{>
 >60N?öV¤=U=we!?î9X?ä9>?cJ7=²7²7»<ÅÓ>g¬7>ÙU?e=ÌnU=b¨+?:Ç9=°9aø ?]7=²7²7»<¸ÜM=õf=YD?ýò;@ÃÖ;ø??¢=D8ð®Æ7NÚ|?7=,²7,²7»<4E>`l>dxU?°2ù=ë0Æ=?ñ ?e=:Ü:ïN5?í7=B²7B²7»<,<Î>¯|>ñP?ØD=>pn
>·/?Øç:Ê´H:ÏË*?Ù7=W²7W²7»<³.>T°Ô=f+R?x14>>óÁ!?¨ìO:Ù:tD/?8·7=úl²7úl²7»<ÊÖº>ìja>ú/T?(æã=¯Íª=É*?sÚ':_ë96?½ê7=t²7t²7»<X>v9E>´ÔN?l÷â=3'°=Mì$?©è/:è¶þ9ðË0?.'8=í²7í²7»<Ñ­=;G=±W_?$¬>kNW>ßï?¸a:"&G:#ã(?ë+8=g­²7g­²7»<»â´>ÞX>8]V?Çö=~¬=ª7?±:ð:Pô>B8=àÂ²7àÂ²7»<äèÀ>Å@S>tÅi?¨­>®ä´=K7?¢p: M
:0¶
?4D8=ZØ²7ZØ²7»<Î)B=øû<DE?Wí5<§><*
?â#¹7M¸pÌ?ÛT8=Óí²7Óí²7»<¸F>ë!ö=¯N?;]=g.=Ët"?;9¾Åñ9j¤>d8=M³7M³7»<Ë·<`hi<äÇH?±y9<Ë<E1?ç8½õ8>­8=Ç³7Ç³7»<¦Ä>sj>G"W?æ>É\>(?õie:ôÃ':2	/?³8=@.³7@.³7»<©>D%>mhR?çË=Ì¦r=ÝO#?¾rÊ9÷9t½Ñ>àÜ8=ºC³7ºC³7»<¹Ãk>ãã>ëGP?T}¤=Y=$?Zmè9iâ9ÔY?C9=3Y³73Y³7»<SX>%Ê2>øÖU?©8å= ¬=³*?]:+:Òf%?29=­n³7­n³7»<«>Î+.>û~T?æÅ>O¼Ã=N	+?÷Å9

<9ís?d9=&³7&³7»<#v<_å<	E?%ß<lÎ<S
?j³8vµ9kc>9= ³7 ³7»<sv>©
>yI^?¬L>=*>H¿;?dR::xü1?Ò,9=¯³7¯³7»<Æù">
°Ï=ãH?)=óâÙ<?¢2A9¡9ö-³>áH9=Ä³7Ä³7»<]G>îtõ=AíO?lYk=$´:=³Y!?¦ü89ÿ'Á9:,u>»b9=
Ú³7
Ú³7»<Ø=T>ü=VW?ù&
>~¢×=j$?Su:®»e:ã¯?ùz9=ï³7ï³7»<áï¦>Í¥C>ÐnZ?Újð=ív°=c.?a0:Íö9;T7?á9=´7´7»<8øÕ=«Ü=L?2Q"=b=ß?¹9æA(9¤±F?i:=y´7y´7»<)ýt>0w>ÌO?M>q=|D=½%?=9¨ 9E¯Ú><:=ó/´7ó/´7»<Ò1>C/>»pN?¹Û½=u=o\?ùÙâ9ã9$¿ÿ>¹D:=lE´7lE´7»<:ò7>3µ²=À?Ñ>~õ·=Ô¥3?æÍ:àZ:½Ëë>RE:=æZ´7æZ´7»<és>û>:÷i?	´>RzW=qH?s:ô:hn?ðV:=_p´7_p´7»<Á¡>à¾A>ËT?èeÊ=¶v=.?{&7:¢Æé9ÈH?ãe:=Ù´7Ù´7»<(Æ>ÿj>vHX?Ø(v>xÈ*>k~8?cá9ô;:4Ï>Ïj:=S´7S´7»<ôH><==>ÖÅT?0Î=×M=Ó6?Ú'«9	Z«9µÿ>ñ:=Ì°´7Ì°´7»<Y
?Ç>n½u?|O¥>cÚ_>ß=?àÓ:½:ên?w¢:=FÆ´7FÆ´7»<¦Ym>1ã>?P?y#>¡eñ=\-?q:ØmÕ90?9?	¨:=¿Û´7¿Û´7»<KÙ>½½x>,Ù_?!>/×=c@?Õi;Ð(;îÉ1?3É:=9ñ´79ñ´7»<'ÍG>Gêø=}M?ß=Mk==8#?;:ãß9Ã}'?´÷:=²µ7²µ7»<ë>þ>b?¢ë>]n4>r>?÷:5§ÿ9Ë-?PF;=,µ7,µ7»<WM<8/<«JG?±Õß;=Ç;èÌ?x(9·rÖ85I?!;=¦1µ7¦1µ7»<·>'>Ú1Q?ðÂ¹=hT=,M ?C	:zä9ã%?Ù;=Gµ7Gµ7»<ã~l>ß³>×òL?n*j=íB=fÄ?Ê²9]â9dûÉ>ö;=\µ7\µ7»<«ðÙ>1>d¡Z?AA>Ì%
>Þà2?A:Qú0:=`?[<=rµ7rµ7»<q«®>I	U>ZåQ?D#>ñó=KV+?µÂ:ýtæ9è#?È_<=µ7µ7»<±>"/#>N?ï£=µ8^=Q &?Sÿ:'Â9¸D?o<=µ7µ7»<_è=½õ5=nC?³ß@<ãº$<YÞ?ò]391ÔÄ8æIi?r<=²µ7²µ7»<Î=d>?Á
>3N?Z6À=¤=$?VD:¢:Ì¦$?ÚÜ<=øÇµ7øÇµ7»<°F>¬ÏB>¸MQ?+bé=ßµ=ù@$?ñ[2:[×:<Ô?Pü<=rÝµ7rÝµ7»<f>¹,>,Y?^:Â=UÏ=ó%?=::K+%?ký<=ìòµ7ìòµ7»<!?)>2?vFÍ>]>Åm?»(;ÑvÓ:L?r==e¶7e¶7»<¢ø>oS%>ÙrO?Ê<¤=z=¨(?:nøë9Nn?Ú==ß¶7ß¶7»<þép>´>fQ?¯=¨øo=´!?Åié9»aê9+ñþ>1==X3¶7X3¶7»<­ó>"ðV>¿?w·>@)>ZV?
êÂ:Ø:T¢C?m?==ÒH¶7ÒH¶7»<êª=E]=g|D?b`N<ª©*<2É?½Ðæ8Y­?9Ø">îi==K^¶7K^¶7»<¢HË>~µr>qjV?1	> Î=ü|*?:^: ÅI:È9
?çr==Ås¶7Ås¶7»<Èîx<â!<ÑE?ÇN;Û=;:h?ò948?*99
,ù=z==>¶7>¶7»<mdà>þÃ[>Ü±?Ûñü=«=ýI=?hëC:Ìw-:?ý==¸¶7¸¶7»<?n>Õl>PL?	1k=9E=`¤?¬5&:qCõ9O|-?`ª==2´¶72´¶7»<M]ÿ>d!>I©\?K7>wU>t¤2?ð-W:#%O:óö?¾>=«É¶7«É¶7»<j]¡>à>´¬?g«y=õ
+=ÜÓ:?_9¢ç9&¥>?>=%ß¶7%ß¶7»<Üy>§½ê=c£?Qíú=a=ÀËy?ß¡v:`ÇÖ9Åû?>=ô¶7ô¶7»<¿f<Os<¡E?Þ<êÚ;ÉÛ?¡Á
9Py9þd>+B>=
·7
·7»<>¾2>{P?û=+¾V= B)?àØ3:åC:­y3?âz>=·7·7»<ç/>B_4>¨(U?>ZGÍ=m&?ØÏ:rº9:*Y?²é>=5·75·7»<fÊv>ðÍ>òª[?k9>ZÃÿ=9?¾G:¢2:¦?Ò)?=J·7J·7»<Û»>JíW>\^?Hß_>ã)>jz)?#Q»99í2?Û4?=þ_·7þ_·7»<Õ6?7xO>p¿?Is>Xì=³ö?Ï:ÅJ:¡<3?:5?=xu·7xu·7»<ÿh?¯V>rå¼?ÑÔ>K%E>-?&Â:·@:$j?ùM?=ñ·7ñ·7»<c>Îí4>S?ã²=»Ë=¿$,?ï"Û9îÚ9ð?Ö{?=k ·7k ·7»<UöÍ>t>(W?­c">Ìä=ç5?Þç:Kï=:B¾-??=äµ·7äµ·7»<Î>ªä>.z?p±=rÖ=Ú/?2X:¿9Äç0?-?=^Ë·7^Ë·7»<ÌN¦>¹0>¬ép?+"f>®|>äxJ?±hÀ:R~e:Û¡V?B?=×à·7×à·7»<%¿=È(+=6C?É"<Ùn<²?µL9'U9#C?¤?=Qö·7Qö·7»<P¤=9ÌT=/íE?ÝG<Úä<4K?î|9Hä8?GÓ?=Ê¸7Ê¸7»<i1É>sn>»dX?P>*¶=;?¦D:+ö:q
#?ãã?=D!¸7D!¸7»<0ã<l<cÉC?Ç`ß;]¾¿;)?c®Ç8ìð9úÒ¾>ýû?=¾6¸7¾6¸7»<bt>>`X?ÁÑ=;=ÉF(?.%:ª):4Ìù>æ@=7L¸77L¸7»<m>ºÃ6>)NQ?ÀW>ãoÅ=')?î</:\´:ÓÖ?-@=±a¸7±a¸7»<Ó¬>?Ä(> RO?¢/×=E[¦=-%?¤:R{?:¡Î>
7@=*w¸7*w¸7»<Úc>Yr>ñPK?ÿ$a=µ>=?êö9â
:(9ã>!@=¤¸7¤¸7»<qÁ¯<d<ÚD?Ò©<cN<yô?Að8QÆy8Ù ?·@=¢¸7¢¸7»<ØNº>Þ_>¼`U?ÐC">¯­ê=â1?®"Ö:þäÆ:öÎ	?MË@=·¸7·¸7»<´>N/*>¨&R?Í =1Y=áÝ$?qØ
:Rò9aÚ?«í@=Í¸7Í¸7»< >)á'>¿Q?,!«=ÇU=%?R6ì9ï9íl^?ó@=â¸7â¸7»<Âô>Ä1>b?Öå=ð=Qã8?ÁW: võ9ùa?ªA=ø¸7ø¸7»<2f¥=þ@V=T E?MKN<¥Î;<?"G8dr8v°>A=}
¹7}
¹7»<îD§>dH>|ýU?´ï=°°=bÎ-?·2u:Hs;:Õn'?1A=÷"¹7÷"¹7»<ö]>=>>å¹O?j÷>å×É=+&?(·t:ª×K:gª?äA=p8¹7p8¹7»<c¤n>îö>ëØO?i®ã=L·=þ?Å1D:¶N:0ùò>b=A=êM¹7êM¹7»<¢>D>#T?ºÿ=LÁ=,%)?3ÚI:ÓZ-:°
?ãoA=cc¹7cc¹7»<R@>ËÉ">4×W?ú·=XÌ=°Á%?0x:,:û>ýA=Ýx¹7Ýx¹7»<VÒ>.{>_V?|Ã>üÉ´=Íþ;?ÒK:b&:¥?B¦A=W¹7W¹7»<Ân>ûM>ÝL?à=¾E[=ø ?¶ÜÑ9rì9¹ã>ñµA=Ð£¹7Ð£¹7»<¼âÐ>Ï¦j>Òãc? $>æ=Q:6?$:/½9^?âÞA=J¹¹7J¹¹7»<e¼>Yî1>"S?ã%>¢>b"?[ý9³:·ií>jB=ÃÎ¹7ÃÎ¹7»<ÁÞ>j~> $`?~k>D9"><â9?óõ`:<ðM:¿Ò?9B==ä¹7=ä¹7»<Ü=Fùx=Ëb?3î=[Ã4=
,F?^Ë9ñà9sç>#B=¶ù¹7¶ù¹7»<ÿÕ>Â>Vz^?Áôï=¹Y¤='â:? ':Û*:û>ÒB=0º70º7»<²=Å~g=¦×D?WO<õ­)<ëh?m··µo%9Î½<B=©$º7©$º7»<¿>|Á*>JY?Csû=V÷³=º×2?'t#:K&: û>BB=#:º7#:º7»<óñÓ>¢e>øGl?B>²Ò>¹¨8?ÅÅR:¼ü<:KÁ?PB=Oº7Oº7»<N¦=S5=êÙF?>.<E!
<!?/c8
÷}9å=YB=eº7eº7»<»`>§>ÿùM?FM­=³®=I}#?}ç9ÂÜÚ9ìn?=pB=zº7zº7»<ÔË<ú/<»àF?"ü< Ðý;M?@yÁ´|B9!~ºñB=	º7	º7»<Lî>w?>efh?¼­>r6b>tD?|:ãQ:
?ìB=¥º7¥º7»<5é¼>á'`>¿W?;û%>»[ø=¢+?¼M:ä:uk+?ÂðB=üºº7üºº7»<1ãË>Áh>?`?!Y>dz>R²8?ë-:j·:×â?C=vÐº7vÐº7»<Fh>B>K?»T=X#=6³&?´¹9Ãâû9">C=ïåº7ïåº7»<Mè®>*D>jBd?|½
>Q(Ä=ð5?]
:[hË9$.?âfC=iûº7iûº7»<Á3>Â~B>÷éN?¬³=À=ÖÎ$?»£î9*­:mL¿>¦C=ã»7ã»7»<É>Ï>É@R?X=;ÖY=&Â#?9ÓÚè9sÞ®>ÊC=\&»7\&»7»<­`>rF4>ÝO?½°='g=M#?	
:+ø$:£ÜÚ>ÔC=Ö;»7Ö;»7»<äz>í>¸¹M?È=\&v=&?ðo9äÃ9óÉ>ÅöC=OQ»7OQ»7»<{Ü=zë:=9E?)H<R-<?¶Ôê%90ñÑ»vûC=Éf»7Éf»7»<ñBx>ó>~wJ?=HR=Ô,=-½?(îÛ9õr9Â'h?=D=B|»7B|»7»<²í>_Ñ>¶üW?¨q>%Ñ=ày4?|v}:_äc:À\?D=¼»7¼»7»<{=ö°<SÈ]?S=#nî<*¥b?9;Zá:u?ñïD=5§»75§»7»<Î
> 1>¿OM?ùªÀ=S =£
!?3p):ª! :wp?E=¯¼»7¯¼»7»<|Û²>þzZ>Q?kãÔ=½Á¥=Oe$?Mã:Á:1R? E=)Ò»7)Ò»7»<Ù>xâ>ÐzT?ö§«=c{=Î.?Ó!:¨þÍ9I?þ%E=¢ç»7¢ç»7»<°«=ch[=¥G?øK<»¦S<9e?é9@9dL?ðyE=ý»7ý»7»< :>V+>ûÊQ?wÒ=23¤=+$?é9Í9bäº>¹E=¼7¼7»</ò>q3 >"§O?¾o®=%=â?êL¬9Üò9/µ>´E=(¼7(¼7»<g°<×¡^<o×J?Qµ;¸ ;?{¹ Ú8©ø_¿8ÇE==¼7=¼7»<õÌh<DV<¡K?ä;C);¸N?§/F¹9E9Ô²'¿KÙE=S¼7S¼7»<C£.>ü´Õ=ë2Q?^=ài~=áZ?«:d:y?°,F=|h¼7|h¼7»<Bm§>øMF>w#X?7C>ND>4-?î`¹9òèÇ9<dí>kF=õ}¼7õ}¼7»<â>D7>¡Y?:7>½Ã×=
1?yãW:j«,:Ê	 ?¨rF=o¼7o¼7»<S=T><>,R?­>Æá=Û)?æR:Cc#:4ô$?w}F=è¨¼7è¨¼7ÀÊ¡<®{¿>A¦h>±³R?$>o@Ë=¬*?¢ý:ê9ªZ+?ÆF=b¾¼7b¾¼7ÀÊ¡<é<µ4<¿I?VÀ<ºl<C?\9Åu9o³?vÙF=ÛÓ¼7ÛÓ¼7ÀÊ¡<]=^E3=mE?$ng<§=<e¯?K*_8Ùz8Ñ¿>bõF=Ué¼7Ué¼7ÀÊ¡<iÄÐ<h<PG?ëî<Ãì;\?BN
¸g°@9¿·½>QG=Îþ¼7Îþ¼7ÀÊ¡<P`°>zT>ÊgT?Ä»=0®=0?(K:ã:È?voG=H½7H½7ÀÊ¡<ë>l>kR?ã¬=ýá=aF?%_&:¿ñ9
.0?àG=Â)½7Â)½7ÀÊ¡<hL>Xþ=pUM?ÊY=äì,=¿ª ?%91³±9êÏ?>ÙªG=;?½7;?½7ÀÊ¡< ãh>66>ö´N?Õ=å÷U=ï(?Äab9¢`9úûÁ>õéG=µT½7µT½7ÀÊ¡<;ü¬>²öF>^?|ïñ=³=nó,?IØ3:ÆÅÅ9KËh?îG=.j½7.j½7ÀÊ¡<Ú[><8
>!K?ê=$æ{="?ª ê99	È9Ð?*ðG=¨½7¨½7ÀÊ¡<ï´>Áu">Q?êú=­Àn=%?Ò:U':Ô2Ë>Î-H=!½7!½7ÀÊ¡<R¢=sNS=@§D?w<võO<ìY?:-9:º8ìªm?4H=ª½7ª½7ÀÊ¡<Çbm>éÎ>²M?ÐÝ`=¦:=ÜH?tâ¸9ëØÑ9
á>u:H=À½7À½7ÀÊ¡<²=ÖÖd= G?÷7< <%?îÌ·y8pG¾ïGH=Õ½7Õ½7ÀÊ¡<ß×=§º8=vD?£<ë
û;¨O
?¾Ô8²8Ë!7?òLH=ë½7ë½7ÀÊ¡<>9¡!>Y?{µª=ú~=©+?	ß~9ßu9¦?iUH=¾7¾7ÀÊ¡<'é]>%k
>95M?=}=¸
A=vê'?°9¾âá9Ç>Ú¬H=û¾7û¾7ÀÊ¡<4Ì>gí>>37N?x=#m=ñ'?éÊ9ËMÜ9¢>õöH=t+¾7t+¾7ÀÊ¡<Yñ«>ÓÇK>ðX?6ó=h´=Y,?wL¸:¹:iÇ ?µI=î@¾7î@¾7ÀÊ¡<û> ":>YÕQ?ßßù=Á^Ç=Çl ?­ñ9æ¦:Mî>ÄI=gV¾7gV¾7ÀÊ¡<º®>i:>mÌU?ÔÃæ=
§=B@0?¬n4:ê:Ýä?®I=ák¾7ák¾7ÀÊ¡<²>¹% >æ	O?47¥=y"=,D!?Ô60::;?-$I=Z¾7Z¾7ÀÊ¡<¬¿Ã>ïq>-jO?Zº>CöÌ=.?îq,:	öH:¬Û>PI=Ô¾7Ô¾7ÀÊ¡<sP>äü=TªS?±å&>wü=;)?!Â9\Ü9Z0?oI=N¬¾7N¬¾7ÀÊ¡<©äW>`>ÅXR?X>\ìË=b&?äü¹9±Hä9Ð>[I=ÇÁ¾7ÇÁ¾7ÀÊ¡<#r>o@>HP?Ûá>æ=ÂÄ&?¤u(:@E:Ö¡Ú>:I=A×¾7A×¾7ÀÊ¡<Ë>÷p>ÈX?Ôó=$¯=<ù1?"=:7Ë÷9fC?
I=ºì¾7ºì¾7ÀÊ¡<§þ>4b2>Þ_?Uw>U/2>'¬1? U:HÒ9¼?QI=4¿74¿7ÀÊ¡<H>»27>3îN?ú
©=Å= ?Ðâ;:Ø:ðK ?MJ=­¿7­¿7ÀÊ¡<û¹Ë>Þ¼Y>Îo?xB>é=.=U?Qk:11:x¬)?òKJ='-¿7'-¿7ÀÊ¡<R1Â>wÚm>Q?Í4ì=°¹®="
-?M¹::0
1:g?§lJ= B¿7 B¿7ÀÊ¡<$=°>V>ÁR?[·6>o³>ÿ8&?HïJ:%-:´÷,?MyJ=X¿7X¿7ÀÊ¡<rtz=T$=\XC?Ú¶æ;?¾;V?5¼8ÇÕ9Jÿ²>ÔJ=m¿7m¿7ÀÊ¡<åöT>
m>BT?NÖ>jß=;û-?heõ9²´õ9d­ÿ>¯¬J=
¿7
¿7ÀÊ¡<#N¹>3ùW>ä¥[?
ö>Û½ä=\¶&?fs:::ö?<­J=¿7¿7ÀÊ¡<Ú>=kÙ<g(@?>?=c?K:&5:ÕÊ?©ÍJ=®¿7®¿7ÀÊ¡<*·>dò]>pDS?ÒÇ=â=Ø6?k :²¿¬9íõm?÷J=zÃ¿7zÃ¿7ÀÊ¡<>.>MÂ\?ë¨À=Ê4=G%?
:1õ9ð?\K=óØ¿7óØ¿7ÀÊ¡<Fë>^w">+qQ?'´=nX=ê?)µç9­Êï9^÷>ëK=mî¿7mî¿7ÀÊ¡<tn£>p?>êrZ?sË=Ú =Î"?~ÔW:üE: 7?âyK=çÀ7çÀ7ÀÊ¡<s)»>xT>^a?r¥>z{t>·h-?M:Te :=ó>Ó|K=`À7`À7ÀÊ¡<Ã£>àxD>V'U?iPþ=r8À='Y)?u`:t:'É?7K=Ú.À7Ú.À7ÀÊ¡<.ï>Y¥F>N?Ø= =
,?ïâ9j%Ã9ïÙ?QK=SDÀ7SDÀ7ÀÊ¡<C_>í#>ÖO?6Û=J§="­'?ìý9ËÁ²9Ò5?1§K=ÍYÀ7ÍYÀ7ÀÊ¡<}òg>C">GlO?ç:=øA=ó?ç°:ðÛ9mÂ#?!ÌK=FoÀ7FoÀ7ÀÊ¡<ç
_>ºj>¹JQ?u=£AT=P
?}ü9$Ð:ÄÎ>¨éK=ÀÀ7ÀÀ7ÀÊ¡<ØÛ>t>Ae?¿+>Rº=ä@?DÚá9<ÂÍ9
?ÛêK=9À79À7ÀÊ¡<£>h9>ÒÖa?öÇç>K¤>óN4?©:QÁ
:r?¬îK=³¯À7³¯À7ÀÊ¡<ë=Ì3=Å°B?Ê=<I (<äñ?¨ª9Ô	/9Â÷W?ÊðK=-ÅÀ7-ÅÀ7ÀÊ¡<2¢>FG>#P?%nÀ=6=d0&?_Ôù9iò9?°óK=¦ÚÀ7¦ÚÀ7ÀÊ¡<·46>e5è=ÍßH?f0¢=ôÈ=Æ«?a½9µ~9 >?ÔûK= ðÀ7 ðÀ7ÀÊ¡<2òú>xj>¹k^?iá>éÇÚ=W;?½®:Gd:º7?»L=Á7Á7ÀÊ¡<È
½>__f>¹R?p²	>Ð=ä)?gÂC:2xx:>±É>7L=Á7Á7ÀÊ¡<ÕV>½Ï>óÈN?á=Åùe=ùÅ#?!¥9#ç9wÞ¶>?L=0Á70Á7ÀÊ¡<Åß>îPy>EÅe?»<>5ÿ=Q=?·:K°:0?µQL=FÁ7FÁ7ÀÊ¡<¶z=xMÆ<ØD?gðä;.¶Ã;E»?eâ²8',9`>;WL=[Á7[Á7ÀÊ¡<!;¨>î^F>ªY?þ}Ã=í=XO0?ÈC:È×:i?q]L=ùpÁ7ùpÁ7ÀÊ¡<;vm>=b>^×L?KK=·º =ú©!?»9+«Â9ÄÀ>¹uL=sÁ7sÁ7ÀÊ¡<=>'">ÎHq?B>j5G>.ô;?»ÒÈ:::o(?[ìL=ìÁ7ìÁ7ÀÊ¡<Óei>s> BP?V®¯==Â?Vr9øµ9Z«>M=f±Á7f±Á7ÀÊ¡<pn²>'bZ>*Q?Ì¥=;Pg=ê±6?ª
:Sö9xJ?ÃM=ßÆÁ7ßÆÁ7ÀÊ¡<7i=Y3B=þG?õh<ë
E<0Ç?J8xu8d>ã?M=YÜÁ7YÜÁ7ÀÊ¡<Ü{Ç=µ4~=HäH?ÒN<q$!<I$?Q%9ÙØ9q!?ÉhM=ÒñÁ7ÒñÁ7ÀÊ¡<Ö¨>j>7P?v·=Þ=iÒ"?§4Ü9µ¼Á9Ë|?KmM=LÂ7LÂ7ÀÊ¡<íöe>Îî
>ÝcO?2Îó=¶½¸=gì(?)Þ9NË":{­®>UM=ÅÂ7ÅÂ7ÀÊ¡<­É>F9p>U9V?wç=+=G?$Hé9§úä9¼g?ÇÄM=?2Â7?2Â7ÀÊ¡<3([>gl>¨?R?Âî=zE½=xw!?-Å9÷):«Å>âàM=¹GÂ7¹GÂ7ÀÊ¡<$À<Êx<ÂSF?ÒÙ;RCÄ;o
?)~i8wã8ø>@ðM=2]Â72]Â7ÀÊ¡<~}>WQ>äòL?Çq=
ÅW=@S?+'µ9^åh9¼G?ñôM=¬rÂ7¬rÂ7ÀÊ¡<¬>6³+>n´W?²Úë=È®=ë¹,?gi7:.·(:L&?òN=%Â7%Â7ÀÊ¡<(>Ø~>KM?J¬Ï=\=È'?a&:"kä9¿?EFN=Â7Â7ÀÊ¡<©iM>è>>ÑnK?ßü©=©=?o$ó9ñ­Þ9-Ã?«IN=³Â7³Â7ÀÊ¡<,>£¿>®4R?/Þ=²®=âW#?yÊb:ÌzS:kD	?LoN=ÈÂ7ÈÂ7ÀÊ¡<kl>¼3>á0L? ­=P=L? {ª9áu9õ?Û©N=ÞÂ7ÞÂ7ÀÊ¡<Ïs>Á>)Q?!âz=ÁK=X?â
Ì96³ê9­Þ>ßºN=óÂ7óÂ7ÀÊ¡<)E>Æ)>ðøK?§«¡=»2=åð?´
:¹":¯?ÒN=ÿÃ7ÿÃ7ÀÊ¡<räd>æ	>`U?5ék>ôÃ0>#Ô*?¦åt:mïs:3?xO=xÃ7xÃ7ÀÊ¡<fo> >½KR?bÒ¡=¶Q=Ù@"?é|:Zd:ö?rO=ò3Ã7ò3Ã7ÀÊ¡<O >õ(2>U?:Ã¤=Öz}=f&?´ãª9¡g9Þ<?*O=kIÃ7kIÃ7ÀÊ¡<!y>r¬4>ÊS?¹«Ò=)=×ö1?ZJ:¦ i:ZÝ>â2O=å^Ã7å^Ã7ÀÊ¡< A¨=¯W=´G?$v<.G<I?p3t¸/8¢2¿yUO=^tÃ7^tÃ7ÀÊ¡<¤ì9>Ôß=ä¥T?m>z¥Í=[-?¤G:ò[Z:Ré>³sO=ØÃ7ØÃ7ÀÊ¡<s½>&`>*zX?ÏÄ >äé=0?Ú$:KÉ-:~!Ä>DåO=RÃ7RÃ7ÀÊ¡<ö)%>Jfº=ÈÕb?Û>Ã0Ð=Õä0?3ù*:ik:ýì¹>õO=Ë´Ã7Ë´Ã7ÀÊ¡<dhº<Ôép<ÃF?Zz!<w<W%?8x¥8óS9)ÜG>@÷O=EÊÃ7EÊÃ7ÀÊ¡<À>ÓáU>¨äe?L:#>"Ðê=¤ô1?b.:îª:Qø'?Z5P=¾ßÃ7¾ßÃ7ÀÊ¡<Xås>Â$>ÐQQ?<=¿v\=ìÿ#?(»:w:W>?U?P=8õÃ78õÃ7ÀÊ¡<f¢s>¶r>9HO?=~R=ñÄ)?	¤9;çÈ9(¢Ñ>KP=±
Ä7±
Ä7ÀÊ¡<ÉÄ>åª=>¥W?¬ë=Ð£=ÿ8?10:Ù	:c$?nOP=+ Ä7+ Ä7ÀÊ¡</7[>Õ>×M?}NM=F =M6$?
æÅ9:×9¥ë>P=¤5Ä7¤5Ä7ÀÊ¡<|£<É_T<Ë:E?aÙÒ;2Ã;ÄC
?H 
¹Ò¦8T÷S¿êP=KÄ7KÄ7ÀÊ¡<Y<)r:<L?ÑíÝ</¶<ì?«Ëe9Z9ù?¤P=`Ä7`Ä7ÀÊ¡<`É>Ù->ÕPO?Ó¾=`=êí)?ì#á95Õü9éõã>`®P=vÄ7vÄ7ÀÊ¡<
÷i>Ç>íÃM?+±]=k<=§Ù?c ÿ9:ü¸9Há0?È0Q=Ä7Ä7ÀÊ¡<tÁÎ>"x>OU?F>Õ1Í=Ü'?§¦:]Ä¸9kH?¬>Q=¡Ä7¡Ä7ÀÊ¡< Nb>	
>§L?Ã=^=Y?îÈ9¸ìä9­±à>¯?Q=~¶Ä7~¶Ä7ÀÊ¡<B<>Xñ3>Am[?ß´!>{Dò=aß*?:`¶:Rù>°fQ=÷ËÄ7÷ËÄ7ÀÊ¡<U_¢>ZE>NwR?óè=²¯=¶)?A:x¥ì9M #?írQ=qáÄ7qáÄ7ÀÊ¡<k Ü>K>½jZ?£>eÏ7>äè<?³9:/:½Î?Q=êöÄ7êöÄ7ÀÊ¡<L×>7¶*>´T?mÏ>éÞ=ø3?Ö:¦Kç9"?Ä½Q=dÅ7dÅ7ÀÊ¡<l>DN*>ZÐT?Ö>iÞ=&)?HJ:HF7:ï
?@ÀQ=Þ!Å7Þ!Å7ÀÊ¡<ä¼Û<_
<p@C?cï<Ðxò;\h
?|e¸¸ô8;aÁ¾ÅQ=W7Å7W7Å7ÀÊ¡<ýw>¦>Ì´L?xö=JÕo='?¹3: :fáí>AÌQ=ÑLÅ7ÑLÅ7ÀÊ¡<È+x>ë]>AS?¦=&s=ì&?¯J:
ã9ö¬?8ØQ=JbÅ7JbÅ7ÀÊ¡<>+ê/>jÓV?l}µ=U=Ly)?!]9`³9¾NÇ>.R=ÄwÅ7ÄwÅ7ÀÊ¡<ëü=Q~==gíG?¿"U<´÷.<%ì?¯oU·Uv9PÝ¼ÞR==Å7=Å7ÀÊ¡<9Ã>	8>»GW?PPð=©&¤=®c;?f/:s(`:G©,?à&R=·¢Å7·¢Å7ÀÊ¡<s 1>eðÓ=OóU?Q¾&>êNâ=È<??/:õ5:ÓE,?è8R=0¸Å70¸Å7ÀÊ¡<Az>»ü>pOP?çØ=¬`=?í²§9Án9ÀI4?@mR=ªÍÅ7ªÍÅ7ÀÊ¡<>½>Îb>+U?Öõ¸=Â=0*?úKç9Ã9ÃÃ?!vR=$ãÅ7$ãÅ7ÀÊ¡<ª}>26>*sS?q[ç=5!¶=Ì"?w:á:´aí>  R=øÅ7øÅ7ÀÊ¡<ø>#>¹¥U?NN=FY=qs3?Cu9¸<½9vå¥>m½R=Æ7Æ7ÀÊ¡<ý¿:>1]ä=YQ?ÓÔ>çÑ=¾"?'39»¦°9ÍøÐ>»ÃR=#Æ7#Æ7ÀÊ¡<´
>áëî=ì?9c;>"þ
>ãë(?#j:µly:6Oð>HÄR=
9Æ7
9Æ7ÀÊ¡<7ÿ|>p-ö=¸?ÏÍ!>øB¸=Ì`?¢À:Gò8:èQ?ÊR=NÆ7NÆ7ÀÊ¡<Ñ>w2>Õ^?â=é*B=xW@?v¯§9ÄJö9K®>ëÏR=ýcÆ7ýcÆ7ÀÊ¡<:D>R#>IRO?Û=¦Y=S?²µ96Íà9b`¡>ÈS=vyÆ7vyÆ7ÀÊ¡<ûÖÄ>Gd>¾\?>(æ=-?M'?:¹¡!:a?Ø!S=ðÆ7ðÆ7ÀÊ¡<DeÁ>èfa>¦[?Ö«4>d>ÿ4?©:Ë]÷9OL?ø$S=j¤Æ7j¤Æ7ÀÊ¡<K\Í>£]>·Rm?dò>ÍÉ=vA?/OW:bA:äd?þ9S=ã¹Æ7ã¹Æ7ÀÊ¡<s-c=Á=UJ?p)<ªº<Ê?BÃ9¢E"9Æ"Ë>=GS=]ÏÆ7]ÏÆ7ÀÊ¡<Ì||>ã>tbS?]<p=c@=dÕ?¢ô9¨9Í9?¹S=ÖäÆ7ÖäÆ7ÀÊ¡<.À=þJ=í®E?*R;<J¬(<º&?¨Ñ8Ä9PìQ>u¢S=PúÆ7PúÆ7ÀÊ¡<¼Ê=fú=ºD?|e<)A<ÈÑ?YòØ8ÚÛi8|m?©S=ÉÇ7ÉÇ7ÀÊ¡<H&u>/ï>X?ÔG=Ç\=}L'?nçÝ9Êöµ9a?C×S=C%Ç7C%Ç7ÀÊ¡<ë4d=0À=aÌI?´<2xø;Û?ª9¨*9?ùìS=½:Ç7½:Ç7ÀÊ¡<øo®>DT>&R?e}Í=O+=OZ'?à9òÎ:¦¹>ñT=6PÇ76PÇ7ÀÊ¡<
>R'>xèP?5ú¥=ö=3W#?àe999É\?NT=°eÇ7°eÇ7ÀÊ¡<y¶>o0]>h1S?¢;>!t>8^3?iO:cnA:àT	?UT=){Ç7){Ç7ÀÊ¡<Þ]A>_±ð=ÿ©M?ª£-==(µ"?D9)c9[k?¸eT=£Ç7£Ç7ÀÊ¡<,<»F<e¯I?/Ü<Ùªÿ;n?Ä\t6ø4å8ªv<T=¦Ç7¦Ç7ÀÊ¡<ÄòJ>¼¡þ=ð	L?:»@=T$=]â?¾":B@:ÂÏ>Ö°T=»Ç7»Ç7ÀÊ¡<PÀ>%hb>ÆªY?.ï>ûÁ=Ä'*?Wl:PV:O(
?¼·T=ÑÇ7ÑÇ7ÀÊ¡<è°v>~>vëS?.èË=Ô>=uA1?óN<:Ëm7:¯g?ÕT=æÇ7æÇ7ÀÊ¡<Þ¥>VvG>¦âT?Oî=R·=o&?
?:Ë:eè>³êT=üÇ7üÇ7ÀÊ¡<¦õ­<A^<î^H?á¿³;Ü*¤;5&?]-8Õd[9oöÉ=5U=|È7|È7ÀÊ¡<^65>ßtÝ={zQ?ÃDú=4µ=wÉ0?}9	:2æ9w?I+U=ö&È7ö&È7ÀÊ¡<
Y>i0>ëO?Ùà=ÚJ±= "?O:bò:þ+?4CU=o<È7o<È7ÀÊ¡<5V>XY >ÝßT?ò'å='ý=Õü@?9æØ9_:°QÎ>tgU=éQÈ7éQÈ7ÀÊ¡<`b=­B=épD?|<ïú;&q?Y·e,8ä!¾ÿíU=bgÈ7bgÈ7ÀÊ¡<ëÌ<ú,<¹ðK?ÐÚ<OÔ­<R ?{+9·9öu"?VûU=Ü|È7Ü|È7ÀÊ¡<.$­>BÅO>UU?°ì>¯Ù=4/?§	J:ÌÌF:«? 2V=UÈ7UÈ7ÀÊ¡<â>¯=y4R?¢Í=-TN=´©3?ü8llu9Åw>èhV=Ï§È7Ï§È7ÀÊ¡<¢ö>`0>ßÐO?úP=.¿Z=Ðä(?½Ð9¤_­9ò¤?ªoV=I½È7I½È7ÀÊ¡<¬>õcN>ªV?a.>.°>n(?»ß:ífý9¶k?juV=ÂÒÈ7ÂÒÈ7ÀÊ¡<ËÉ>*mk>n[?¤>v?²=>?b:Ôò9:cë?äzV=<èÈ7<èÈ7ÀÊ¡<U ²>XN>j½\?úï>ÆK³=9?>Ç1:]:³C?iV=µýÈ7µýÈ7ÀÊ¡<Uß°>Ù*S>lV?¾:ð=$¯=³/?tQ:ô¹O:N!?NöV=/É7/É7ÀÊ¡<Qq¤>æG>fR?2Ï=W¡=Ó$?3:Öì3:´þ>;W=¨(É7¨(É7ÀÊ¡<äÉ¨>¾å9>~ph?÷ö+>xÔ=2O?#Ór:J::T'?P<W=">É7">É7ÀÊ¡<â>
S)>3N?49=ûc=ª¯(?Ãjî9L!9yN?gGW=SÉ7SÉ7ÀÊ¡<p¿>tàk>âðO?¦®É=¢%=o¬)?Ci:nSÍ9ð	9?ØUW=iÉ7iÉ7ÀÊ¡<ÉA>÷->ÁU?cÜ=ÑX=rÆ"?OÅ9é=9z?l\W=~É7~É7ÀÊ¡<×´>ÌX>z T?)>/Ô=T>/?­?:÷:å?m©W=É7É7ÀÊ¡<&}_>ë>sL?t>B[e>§?ÓI8:@à:¬X?ÕW=©É7©É7ÀÊ¡<ÂWò>¤>ák?®F¹>%Ë~>D':?F:ÔU:N¡#?2×W=û¾É7û¾É7ÀÊ¡<uä>ñM>E^[?7³ë=àÃ­=w-?ÇËF:xV:%¹í>/X=uÔÉ7uÔÉ7ÀÊ¡<[î=eè=ç;F?Oõ¿<4 <¯^?g9½94BÕ>_X=îéÉ7îéÉ7ÀÊ¡<)J>a÷==oQ?ùr=`Ê9=Ke'?ac!:ÿöÑ9ÚÅD?cX=hÿÉ7hÿÉ7ÀÊ¡<(@õ==/´W?8£ª= @q=5?QñÇ9åÎ9Íe÷>X=áÊ7áÊ7ÀÊ¡<B>1ó(>¸ëN?Y"È=¿w=[Æ$?ªÑ	:àÂ:8#÷>-¸X=[*Ê7[*Ê7ÀÊ¡<®©>ÀÕN>úR?å=Ç÷p=CE%?8ô3:ä"(:%ÿ?ø8Y=Õ?Ê7Õ?Ê7ÀÊ¡<Te>¶à6>ÇR?¤¤="a=ÇF-?qðì90È9¤?ªEY=NUÊ7NUÊ7ÀÊ¡<Ãø>Y>ÖM?¨tw=¤7=,?ý(:ì:QG?kY=ÈjÊ7ÈjÊ7ÀÊ¡<á¨£>ÜKH>ª,Q?©z¹=ó±=ê2?S}:-·:¬£?¿Y=AÊ7AÊ7ÀÊ¡<¼>ÂX>Øík?nZ>xç<>§È8?8v²:Ð:¦a#?ËY=»Ê7»Ê7ÀÊ¡<âù>6o">¶Q?-Í=6=á(?ìË94ì9)MÜ>SY=4«Ê74«Ê7ÀÊ¡<g1³>Ø[>_©P?î=ç°=È¡,?óÐÂ9/A×9\±ç>ÇºY=®ÀÊ7®ÀÊ7ÀÊ¡<`d«>%F>e]?rg =@l=,Ð-?RÆ):U^³9µNr?HéY='ÖÊ7'ÖÊ7ÀÊ¡<¤¤s>X>¼DS?& =ál=AJ-?F:M8:íå	?!Z=¡ëÊ7¡ëÊ7ÀÊ¡<!£>²:>´C`?Öié=øs¢=Aé7?3èw99+9'9??Z=Ë7Ë7ÀÊ¡<Dÿ>©ù9>4ûS?Ð´=S=c&?A:òÚæ9?¸GZ=Ë7Ë7ÀÊ¡<e¥=C=IIH?{®<ã¢<z+?3T8RJ&9óV#>]Z=,Ë7,Ë7ÀÊ¡<å5«>¬hO>;RS?Hñ©=v{=ñ,?Ê[Í9èb9
h?dZ=AË7AË7ÀÊ¡<Í¿L=Ñ=áI?-d<éÌ<?41¸×J83¿¾âZ=WË7WË7ÀÊ¡<?é>[V>¦+?*>ÉÞ=C?ª:4=:Ê{?âZ=zlË7zlË7ÀÊ¡<b>Î>äå0>å;?@g>¾=ø?þ;®Æ:à'C?åZ=ôË7ôË7ÀÊ¡<IØ->	åÓ=½R?¼s>u.1>û¡/?èUà9Úeñ9×çí>&[=nË7nË7ÀÊ¡<Ë<â<©9<
M?¶vý;
]Ñ;?ö?ðm5õ¥9Í:b4[=ç¬Ë7ç¬Ë7ÀÊ¡<¹77>å=ì»L?ý©=ñµ=¿?ô9Æ5
:¼HÝ>=G[=aÂË7aÂË7ÀÊ¡< W¢>Î*H>âO?§=õ»s=z{/?¼u:æU(:©ëÇ>¢[=Ú×Ë7Ú×Ë7ÀÊ¡<ª º>_0`>¸T?Ú0ø=m>»=Ô©)?¡ 6:§4:~?!Ì[=TíË7TíË7ÀÊ¡<¾Ê=
>=q½E?Ø@<;Y<¼v?õq¾8À0.9Åñ>ÊÑ[=ÍÌ7ÍÌ7ÀÊ¡<ÒÅ>?5>ËQ?C=ÔF=·(?kD:U/è9)X?å[=GÌ7GÌ7ÀÊ¡<¹à>h×>Ý,Z?AÝ>dÎ=Ø>?ÒU:¬Ø:ü/?ù[=À-Ì7À-Ì7ÀÊ¡<þ<,>¦ªØ=K?¶.P=õ.=µ?7ãî96[\9¯Ã?ä\=:CÌ7:CÌ7ÀÊ¡<U,>l[3>e5O?Gf=ýÚY=U'?¾Dø95 *:Ëº>ø\=´XÌ7´XÌ7Åþ²<27y>Íþ>CS?ä­³==&d!?Ú,°9Ð9ãæ?BJ\=-nÌ7-nÌ7Åþ²<óê&=©×<f®F?ë¥<Z<sQ?_r9¬#9J
>?îT\=§Ì7§Ì7Åþ²<Îè5>¹kä=ußK?õ¬2=e=v
?ì¥E8,09.>a\= Ì7 Ì7Åþ²<$õä>ÙK>,ì`?«Z>Ç>`Õ6?N;9\Ï:Ò?~\=®Ì7®Ì7Åþ²<Z9Í>1m>T]?¼/>²û=#½2?Ã|Y:@þ7:M?Nó\=ÄÌ7ÄÌ7Åþ²<S¤T>÷³û=¦EX?ð`=e@=U\-?
ÞÌ9léÞ9òFë>÷\=ÙÌ7ÙÌ7Åþ²<gÊ>f>2q`?c%>Çæé=75?2Q:àÓ,:b.?Pÿ\=ïÌ7ïÌ7Åþ²<A>&3>?ÿP?}ª=43~='²+?§¶:«¯0:,nÊ>1]=Í7Í7Åþ²<­>ódC>?åO?[Ä=ªkz=Ð<?G³9	/(:Æ>m]=úÍ7úÍ7Åþ²<>/B/>ÇÂN?41x=÷_?=&?õá9Y)¨9þ+?¡n]=s/Í7s/Í7Åþ²<IÆ>Û<>ì	N?DïÜ=£Ä§=V(?z§!:{:!?¦]=íDÍ7íDÍ7Åþ²<0Bã=C	=ôÌL?kiõ=q§¹=B3)?Æ¿9es9`Y?®°]=fZÍ7fZÍ7Åþ²<ß/{>Ëq>AMT?¨Uë=·=û%$?á9.*:Êà>]Ó]=àoÍ7àoÍ7Åþ²<3}>^">$J?S;=däe=±Ö"?«:^:Íþ?þ]=YÍ7YÍ7Åþ²<fØ°>¦6Q>±dX?Æ=&=q5?s:ÀH:q?^=ÓÍ7ÓÍ7Åþ²<w>'>¨V?!><:¿=,f/?/:z0:µ?M^=L°Í7L°Í7Åþ²<]Ô>Gdt>\s^?ÿ±{>äÅ.>V8?'8:k:i¢,?+^=ÆÅÍ7ÆÅÍ7Åþ²<ÅË>ë`7>Ö¸O?ôÞ=Ù§=Mø)?Èç9æR¼9?R7^=@ÛÍ7@ÛÍ7Åþ²<.°=:Tg=ºøB?v²W<øÝ=<Úi?
v®8*O9ã½W>VS^=¹ðÍ7¹ðÍ7Åþ²<@d>c¾>óP?U²=Ü=Ð5#?(Þ9u:|Ç>ö|^=3Î73Î7Åþ²<ô÷>Ð.>P]Q?^­=ýÐx=2?ÈÏ	:ô¢:,Ý>'^=¬Î7¬Î7Åþ²<+yÀ>`AE>6Ëy?´>Ae>
I?+z®:i:ê?+?°^=&1Î7&1Î7Åþ²<`>|=>bP?Û¶=
Q=Á'?q:¼E:áy?ÈÉ^=FÎ7FÎ7Åþ²<ôÚ>ëQ<>)ÊO?~kÜ=Îâ=n²2?q>:96:|
ù>Ñ^=\Î7\Î7Åþ²<#wÐ>»m>a?Ê|>"D>*t3?¶±:Õ2:¡í»>é^=qÎ7qÎ7Åþ²<Îo >µ°>>bW?xã=l­=ä'?NÊp:#øC:F?!_=Î7Î7Åþ²<ó±h>$ø=Ïo?u<?Nê>¨µM?!]¼:ñxn:Z5J?_=Î7Î7Åþ²<!¿²>¼ZW>{T?º
ð=¬=f2?é:w6J:ì%)?³._=ÿ±Î7ÿ±Î7Åþ²<b>r>>þßN?8ó=bÀ=ï"?Ï1í9wJ©9vW3?b2_=yÇÎ7yÇÎ7Åþ²<'ßU>&¦Ù={?e?¸Û>)uk?k:¨
:Z?©l_=òÜÎ7òÜÎ7Åþ²<ø> >(U?=>$¢Û=ÊÛ*?À=:c17:ô?~§_=lòÎ7lòÎ7Åþ²<îE´>¿\>,Q?ßü=hõ´=¨2?*1:,!:­b?'±_=åÏ7åÏ7Åþ²<>Vc4>ÎKY?Ò;>àÌ=N:*?¤þ9Ä¬9¢<?¸_=_Ï7_Ï7Åþ²<oG>ÝÒ=±r?8Ø>à>g6?H"Ý:=µ:ï?<Ç_=Ù2Ï7Ù2Ï7Åþ²<Kü±>âÏW>(!S?êÖ>«ð¾=.?÷	H::ãø ?+É_=RHÏ7RHÏ7Åþ²<4W=Õµ°<B?¶µ<ßV÷;£?Æ#¸ñÌ8ãâ¾Êæ_=Ì]Ï7Ì]Ï7Åþ²<êõ5>åè=«QH??=hÝ=¸N?ä9çeL9Áy¥>lò_=EsÏ7EsÏ7Åþ²</¶>\>ÙæS?»EM>m>0%*?¾ù1:x:ôF-?¢&`=¿Ï7¿Ï7Åþ²<áí >þuC>âÅR?ÑáÝ=7Ç¢=äy.?;È¶9:Ñ±>aR`=8Ï78Ï7Åþ²<.=ì+=rPF?ù&<°ìL<W!?°sÎ9°ÚW9UÙt?\`=²³Ï7²³Ï7Åþ²<DÔè>D°>\g?Ë>Sõ2>¬ü<?üÄ::j?B?a`=+ÉÏ7+ÉÏ7Åþ²<&³>êQ>ØzZ?Os>Ø³Í=í5?LL:ª)a:]è>÷µ`=¥ÞÏ7¥ÞÏ7Åþ²<H£>C>çU?eÃ=¾=î&(?GÂ:l§:8?.Û`=ôÏ7ôÏ7Åþ²<ü­>Ç©P>ÿtU?ÝJ>hÃ=<I,?uÚA:I:¦.ö>µô`=	Ð7	Ð7Åþ²<Zªç=ð$=sÒF?+<æD<=À?c&Ä99Rº?J¬a=Ð7Ð7Åþ²<+¶=×Ü6=ýD?c<§ñâ;íÙ?ÐÁm¸Úer8Kû¾'b=4Ð74Ð7Åþ²<OÞ>44>YS?ü¬=-\=%º$?èj:Û>:~?«(b=JÐ7JÐ7Åþ²<ìí¼>°d>:~S?ôâ>_îÅ=*-?,×ñ9G?:SË>ëPb=~_Ð7~_Ð7Åþ²<f>Ø>@fg?Û=`U=-&?ÝJ:
 :ª©?Á]b=øtÐ7øtÐ7Åþ²<+Á>Ù[i>DÉS?ÜÀ=ÓÆ=Vs<?nò:M$:±ò>Êdb=qÐ7qÐ7Åþ²<w{>µ>=ÎI?ÚÕ=®x=U?¡­l9|éÒ9£>ôfb=ëÐ7ëÐ7Åþ²<à|>4ª1>S?z¼Ã=p^=M"?o E:w¹/:ô?Ègb=eµÐ7eµÐ7Åþ²<7É>dB>«LR?wÑ>ÄÂ=Úp1?D:	û%:/Û>wsb=ÞÊÐ7ÞÊÐ7Åþ²<Ðß*>CåØ=t®I?Y*j=È"F=F?C	é9Ë×9EgH?zb=XàÐ7XàÐ7Åþ²<8µ>Q>dl]?R>K¦>Ââ9?N¯:N:#*?µb=ÑõÐ7ÑõÐ7Åþ²<C>¹Ù/>Q?zé">3×ý=BL$?Ä:×d:/ì>´µb=KÑ7KÑ7Åþ²<½m>§É>c(K?wr=¯H= Ú#?O¹¨9í#©9¢^ÿ>gÎb=Ä Ñ7Ä Ñ7Åþ²<¼B>°ñ=§N?¦C==#=ó?õa:¬0
:¢?\c=>6Ñ7>6Ñ7Åþ²<Ù£»>®Ç^>¿W?û	]>6#%>qT+?u·©:îG:ÓÛ?öc=·KÑ7·KÑ7Åþ²<=^>³	>&ÂN?LL½=5=u|#?µ´½9=Ü:ÿüº>Y1c=1aÑ71aÑ7Åþ²<$n{>s7>ðmS?>{±=¢ÿ=þw?­¦
:íÑ:µ?Ínc=«vÑ7«vÑ7Åþ²<¸Ã=ÔÃ}=s¾D?o®l<óI<*?dM®7¡h9è?=Ârc=$Ñ7$Ñ7Åþ²<¢=÷)J=E?m¸D<t <î?ëÎ9¬99öÐ>uc=¡Ñ7¡Ñ7Åþ²<2
>ðí7>vpO?·®=",=V}*?¸J:Àí8:'.?µc=·Ñ7·Ñ7Åþ²<K=¬>GiM>¨V?"k>Äç=
Þ+?ÍCn:ûÝ(:\4?yðc=ÌÑ7ÌÑ7Åþ²<üÚ>öH|>E]?$8Ù=jC=­3?BKJ:Ê:ÜU"?ôc=
âÑ7
âÑ7Åþ²<@>æ¤ >eO?ß2>
R>0ô'?<A:-·:Bý>±d=÷Ñ7÷Ñ7Åþ²<Å1n>+n>¡hM?b$=fEy=Ü8?äÏ9S¿9å?ªd=ýÒ7ýÒ7Åþ²<ùi¥=ÇW=?D?y¡,<h<ï?²
7ù7Çs>æd=w"Ò7w"Ò7Åþ²<OÃ>Õ±j>ì	U?Yî=Àë­=æ/?Ñó):ÿô:P?d=ñ7Ò7ñ7Ò7Åþ²<^%A>:ï=<]N?í=ÊäÁ=dÕ?»:c'¡9LCQ?ãd=jMÒ7jMÒ7Åþ²<½m>Ý>ªK?TÅ== ?°!:ÙÙü9#?±³d=äbÒ7äbÒ7Åþ²<l¸>Åa>©CQ?PÇÈ=ÒÅ=îã"?P,:>û9ªý/?;Îd=]xÒ7]xÒ7Åþ²<O>ú5'>nVP?dO¸=)=Rã?ÛÓ9:9±>Ød=×Ò7×Ò7Åþ²<Óu>ÜK>æ ]?äÇG>°]	>Å(:?àJ:1×:mé#?oöd=P£Ò7P£Ò7Åþ²<@?
?Ìw[>bB¡?8¨h>DÔ=x?&:Bh%:Ð½c?P-e=Ê¸Ò7Ê¸Ò7Åþ²<ç¿>~qh>îxR?½>DÀ=N+?He>:e<:}È-?ô@e=DÎÒ7DÎÒ7Åþ²<3Ä¦>CDC>©¢Z?-1ª>Z:y>Ñ.?å:÷úh:%ê?JNe=½ãÒ7½ãÒ7Åþ²<L¾©>fG>^·Y?_>²å=vå)?F(:Ð90àN?+Se=7ùÒ77ùÒ7Åþ²<$>¤d?>ÑÏP?T*Ã=:_=´0?-ïô9w°91?Æze=°Ó7°Ó7Åþ²<SÜ<oî<>I?÷Ö<v´<Äx?ß®¾9{´9!?Ãe=*$Ó7*$Ó7Åþ²<DÞ_>d¿
>ëN?Õr=EàG=Ç[(?+É9­Õþ9Ê>Ç¸e=£9Ó7£9Ó7Åþ²<ë>J*>ê4M?Ü
¹=ñ`=ÍÑ!?A£":±Ð9rH?È¼e=OÓ7OÓ7Åþ²<«ÿ>a4A>³N?£©=?=tÆ(?y$:è$:Tÿ>0çe=dÓ7dÓ7Åþ²<·D?ÿ+¡>F®?¬>0ì1>¯w?èå:OC:äT?ée=zÓ7zÓ7Åþ²<x	2>Ûå=IF?¾¢=~=/Ô#?Nº":ë:?âëe=Ó7Ó7Åþ²<â}<}/<6×8?a1¤;Ôç;n?É*¸iJ9ßgØ½öe=¥Ó7¥Ó7Åþ²<a >$D>æjP?C©=
<=f!?Ì§5:Û: ?Ïüe=}ºÓ7}ºÓ7Åþ²<?3=Ö9í<	oA?u"<
<?29J9 ·>Üf=öÏÓ7öÏÓ7Åþ²<xOp>-ñ>öÈK?r=¿ws=gK ?jû9O¹
:§úç>5f=påÓ7påÓ7Åþ²<2Ê¼>=Éa>
V?2vý==*·=ÿ1?Ð±:ýAP:2?h]f=éúÓ7éúÓ7Åþ²<õ<Ý<¸!G?z<å\<³?©Oì8-9rÀ>éf=cÔ7cÔ7Åþ²<°Ê<é<%¨F?C¼<Zà¦<á§?Z;9÷ü8=?å¬f=Ü%Ô7Ü%Ô7Åþ²<¾³>?ÊY>ñFS?ã69>n>´(0?ST:G6:ì>?ôßf=V;Ô7V;Ô7Åþ²<A'd>I
>_²N?S=ªc#=fµ%?ó9»9uK?Wg=ÐPÔ7ÐPÔ7Åþ²<g>p/>ñP?)=Ál=cÖ#?§:¹E:ÕÿÑ>øHg=IfÔ7IfÔ7Åþ²<¥¥(>ÔÕ=ñ(J?Ç
þ<zÔ<ú?6â:££:7?Wg=Ã{Ô7Ã{Ô7Åþ²<6¡f>"
>êK?Æ=¬i=4Æ?:! 
:í^?Éõg=<Ô7<Ô7Åþ²<>^;>XAN?T-§=,c}=æ(?ßÕ9ÛÛä9 <ï>éh=¶¦Ô7¶¦Ô7Åþ²<C²>QY>bAR?$Ï==:(-?	Ö%:Ì:´­?å!h=/¼Ô7/¼Ô7Åþ²<ãÚ>º÷:>ÑJQ?Iâ= Ó¢=Nã1?nW:w&:-¾%?ê&h=©ÑÔ7©ÑÔ7Åþ²<Õ"]<ýÿ<Í@?ÌnÙ;ÚÆ;ïõ?½m8¶9¾£>\h="çÔ7"çÔ7Åþ²<¾>¯E>¹L?,Ì=ÇÊ¢=ÿ{ ?ÞÒZ:-:wp!?wØh=üÔ7üÔ7Åþ²<¼%¶>ÛY>§	V?QE>\>'?ÁÂe:í±":Ã4?æh=Õ7Õ7Åþ²<	¿>!X,>xQ?_±>/\Æ=µ&?lj:aÞ:L?Fîh='Õ7'Õ7Åþ²<<Ol>w><ïO?o=!d8=8ò%?¼ÏÛ9aÞ9;gý>Zñh=	=Õ7	=Õ7Åþ²<#j¬>nK>XY?Ã½>"Ì=·â.?-:Ñ%:XÚç>Ñùh=RÕ7RÕ7Åþ²<?0Ï>[4|>vNR?ñ0ð=¯=%/?µ[t:Öx:Üºû>i=ügÕ7ügÕ7Åþ²<a,->5Ù=L?¸ê=&
¸=#?oà99üµQ?:
i=u}Õ7u}Õ7Åþ²<¶Ë>ýê$>â=Q?Èc=¸bW=µ./?}à9­È9¨ê?i=ïÕ7ïÕ7Åþ²<fo>ñ2>@bM?.û=ry=¬d"?ìÝ
:Òo	:÷T?ci=h¨Õ7h¨Õ7Åþ²<Åx>A>c P?c`=
~n=cj!?,·:,ü:ôÚ>,i=â½Õ7â½Õ7Åþ²<¬>êÏ3>S­P?õË=Hq =¥·"?>÷Ã9$þ´9Ï
?¶=i=\ÓÕ7\ÓÕ7Åþ²<Y m>õF>ùN?%>8¬Ì=Z$?æÍ9ï³:	6Â>?i=ÕèÕ7ÕèÕ7Åþ²<q>]g>)³U?Wª>«±>el)?eÛ9r#:AÅ>ÑJi=OþÕ7OþÕ7Åþ²<m5>Ï5>V3W?Ë(­=g=®G+?HÜ2:9ã9:Rö>`i=ÈÖ7ÈÖ7Åþ²<ÁS>üÌ!>è3N?øCÊ=C=^K#?Ô#ß9
ÀÃ9ùè?Ei=B)Ö7B)Ö7Åþ²<Ì>`;>ÒO?çHÐ=Ï=1?fÿ9H'Þ9µü?ñi=»>Ö7»>Ö7Åþ²<q¢>ÿ;>ÛO?ï~=ÞèR=Q)?má9÷:¶>2Öi=5TÖ75TÖ7Åþ²<­íe<ê-<ÇF?¿Å´;^¢;V?ÿ8jd
9¦n>¿éi=¯iÖ7¯iÖ7Åþ²<qc¹>P>mc?xè>ß(Ê=fÄ8?úe=:Û:;Ü"?úi=(Ö7(Ö7Åþ²<ûn|>(>ý«M?9a<=]£ =ë?|Ï:ìFÓ9Q3?¿6j=¢Ö7¢Ö7Åþ²<êÌ>°;u>±éU?³¹=2=õ·0?Ô^5:ÂÛ
:
0'?Û?j=ªÖ7ªÖ7Åþ²<PJ>¸ ;>X?ò>Û×=Ì57?â'#:¸9:æà>½Aj=¿Ö7¿Ö7Åþ²<im>=Ê%>±¿U?a©n=L9,=º`1?±·:ïH©:X¿
?ðtj=ÕÖ7ÕÖ7Åþ²<¸æ>jñ>@Z?æDÁ>å³>v.?ñT~:&M:^?*j=êÖ7êÖ7Åþ²<%¬k=Þ%=Ë»R?â÷=¥c[=®S*?¾Õú·Vv>9Ë¨½Oj=×7×7Åþ²<ÿ«²>T>7W?Û<¸=I=ïD2?­×Þ9ëï
:ÝLÍ>©j={×7{×7Åþ²<¿(>3>«-U?ßý=¯®¾=¦Ù)?n¯919×#?Áj=õ*×7õ*×7Åþ²<}âa>¼2
>?7Q?!­=«s=ú5?væ:<ý9m
?ÜÕj=n@×7n@×7Åþ²<åÇ>\+>P?Æ¡Î=7)=	#0?49;ó9¦>Øj=èU×7èU×7Åþ²<v>D>YO?[Û=v=."?t:N:ï>\k=ak×7ak×7Åþ²<7L¥>t:>þób?-X>¥ö>k1?`4;ì:C?¸k=Û×7Û×7Åþ²<¤ùÅ>,¦Y>Üh?,>">åéK?Á:¢¡z:?k=T×7T×7Åþ²<ån³>ÕX>hT?©,>îM÷=Å»2?]':ÏG7:FÅé>"k=Î«×7Î«×7Åþ²<Ìñr=ôNU<£È@Ëõi<pC<n:?FÄ8(û·¾È¿Çk=GÁ×7GÁ×7Åþ²<q>Ù½9>ER?g1=ÝcA=§ª-?çÛ:pá9µS?s.k=ÁÖ×7ÁÖ×7Åþ²<©UÏ>Wïm>_?øJ>?a
>å:?Ò@:¸b3:mo	?k=;ì×7;ì×7Åþ²<­l>A>zO?f)Ñ=Q=pÉ'?Fa.:c¹:T
?>Âk=´Ø7´Ø7Åþ²<>B">¿ØS?ó>#kí=ú ?Ýx:/:L5?$ïk=.Ø7.Ø7Åþ²<âÍ>®Î+>òÒN?Ð¢=Å=u?ußð9õcµ9pù)?Zl=§,Ø7§,Ø7Åþ²<âå¦=õX=£îD?f²<ÎDz<2Â?ß$¢¸<³H9ÒN¾4×l=!BØ7!BØ7Åþ²<Ë¨>¼ØJ>J­T?OÚµ=v=oÕ+?HÇ9áó9âÑ>£ìl=WØ7WØ7Åþ²<ð÷¯>sÊS>=³T?Ð×=5¢=÷L*?²z:Gún:¿F?lm=mØ7mØ7Åþ²<bQ>Cý!>j°R?&ñ=ÎAÀ=Â ?¾2:´C:¬?m=Ø7Ø7Åþ²<P-þ<óë£<zF?ÑÄ;Ñ£;vÈ?ÉÝ8±¬Î8\	?)m=Ø7Ø7Åþ²<~>jØ>8c?#u>ÏåÞ=Ze1?¹Äu:ênc:°Q
?Fm=­Ø7­Ø7Åþ²<X¤>Ò@B>sX?Û>àE>!Ó'?¨d:YµS:{?
?dm=úÂØ7úÂØ7Åþ²<ÂcQ>V)ø=éX?¤b=êÿ"=ð1?~:39H*h?n=tØØ7tØØ7Åþ²<@jÎ>¥Gs>)5Y?÷0>WfW>àO1?Y|n:ÍK:jñ?q&n=ííØ7ííØ7Åþ²<y>ú»(>SU?Bó >2ð=¬+?o-Ó9­Áë9xOå>·9n=gÙ7gÙ7Åþ²<Ú_>øt>²K?`^=¹5=¾>? hÊ9ßr:îµ¯>çsn=àÙ7àÙ7Åþ²<u>f]²=VO?w<=K=çÇ?÷>¸8/9¾{n=Z.Ù7Z.Ù7Åþ²< ¥>ÆØJ>­ñP?Kä=Ý*§=wý.?Gå*:D3:ðó>n=ÓCÙ7ÓCÙ7Åþ²<¶Ð¶>Y^>l{R?û>
á=+*?y«L:ê7:þ/?<n=MYÙ7MYÙ7Åþ²<ó|Ü>ë¶>áY?µÚ=Çd=µà:?º´8:æ½<:¨ú>Þn=ÇnÙ7ÇnÙ7Åþ²<è>tb8>£ýN?à¸=ü:=P'?ø9½ò9Eè?ço=@Ù7@Ù7Åþ²<ë?­>éf?ù²>ùm_>M?pó:?ci:%? o=ºÙ7ºÙ7Åþ²<ú¦§>P>EN?¯¯==4½$?­
:lX	:°	?ºZo=3¯Ù73¯Ù7Åþ²<1>¬>ST>ÊhO?OCÄ==O»)?ÕY9ZÐ
:hH>ao=­ÄÙ7­ÄÙ7Åþ²<fl> 6> P?x¢º=­Ë=Û2?<¸ß9v`+:0§>Øho=&ÚÙ7&ÚÙ7Åþ²<÷ñµ>\><S?Âôæ=5 ­=²Á*?1<Å9©Þ9ãâ>~mo= ïÙ7 ïÙ7Åþ²<Äò=[+=iúA?=Î0<ã÷<^?Ø.ë7JD9DÇ=5to=Ú7Ú7Åþ²<sïO>>ëÇK?=ÇZ=÷¬?0ï9¿ËÛ9p??æÁo=Ú7Ú7Åþ²<öyÕ=ù=	nG?Á*¢<å<`h?ú
9µÀÎ8Ë+?Ôo=
0Ú7
0Ú7Åþ²<»Ú{>Q>h¸T?³>À
î=c(?a\5:V ÿ9`û5?cúo=EÚ7EÚ7Åþ²<$:Z>A>ÚIM?Á=nòc=¼y#?Í§:ÐÙ":æ>0p=[Ú7[Ú7Åþ²<Øö> ©=ßM?§õ·<kà<K2?$?Ý7Ök6M)p@÷:p=ypÚ7ypÚ7Åþ²<'ò³>O>l^?¾(D>Cª>çB=?öR:j:Lç3?ÅHp=óÚ7óÚ7Åþ²<ú9<T½6<"ØE?Iè<ßò<YK?9Á9üûÒ9ºX¹>#`p=lÚ7lÚ7Åþ²<ÀÔ¢>H@>X?ôÊ=(=/¾1?7:ñ	:oï>6rp=æ°Ú7æ°Ú7Åþ²<²e>¢:=>û:R?Ù>>¼¡
>+{,?Þò:ê¤*:Wtî>p=`ÆÚ7`ÆÚ7Åþ²<ID=°#D= D?S<Ã<P&?¡N9¸À7e@@ p=ÙÛÚ7ÙÛÚ7Åþ²<qé=85=,¥E?´<w¤<,?ÝÌò¸úÙ¹8Í8'¿^­p=SñÚ7SñÚ7Åþ²<MÇ>+M_>%|d?ÁH9>³>Á²5?ÎQË:3c:ô3?ë±p=ÌÛ7ÌÛ7Åþ²<¸ß=-G=EI?\ëi<°+<<¬?À®¸ÀÃC9&½2¾Ïp=FÛ7FÛ7Åþ²<7>Bà=À>Q??D;>>(Æ ?4:jú9Ì?|q=¿1Û7¿1Û7Åþ²<'">x1>>;ÏP?¼=¢0=
%?`bù9»ö:ð>q=9GÛ79GÛ7Åþ²<Yãí=à»=mJ?}¿ñ<ÍÓ<Á?õT-8ôû9¯ª=&<q=²\Û7²\Û7Åþ²<&¤>
;C>2W?ò´===äR1?¿Æ:»:âÐç>nHq=,rÛ7,rÛ7Åþ²<÷>u+>ëN?ÊÚ¨=ü"=O^'?à-:l:õ?Xoq=¦Û7¦Û7Åþ²<;»Î>k8r>ø}Z?mÙ,>øì=»:?Ëp:Û^:bÕ
?qq=Û7Û7Åþ²<cD>Êëô=ÆEM?Y=£f=À½?'!:Åßó9Ð*)?²«q=²Û7²Û7Åþ²<ólF=´Å=9·C?Ä:
<Ïäù;7®?Û1·`q¶«"@Çq=ÈÛ7ÈÛ7Åþ²<UÇ>ü\0>­³P?[FÜ=ç¢=j-?):]:ö¬ß>Ïßq=ÝÛ7ÝÛ7Åþ²<¡E=Ñ=pD?}n<äU<.I?ìØ9Þ9Bî>ýq=óÛ7óÛ7Åþ²<ýmÈ>wGw>O?Üÿ=øÓ²=#7?¯k%:¥ôñ9Ã/?KYr=Ü7Ü7Åþ²<2+Ó>ñùr>Ì|^?}Îp>ªÕ&>×À8?ÃZb:õÿ:u5?ur=øÜ7øÜ7Åþ²<)«>K>!ÎW?->Ó=È*?
åù9oÿ9í[ú>
r=r3Ü7r3Ü7Åþ²<p&)>rÖ=æSJ?Ýi=¸m=Êa?m(Ø9§ñ9jå>s=ìHÜ7ìHÜ7Åþ²<^>¸8>6*S?=á=6ø³=³2 ?8:½<:eú>Î)s=e^Ü7e^Ü7Åþ²<
ôÛ==àF?SÞÓ<ý¼·<Ã?Ã9ö99|I>-s=ßsÜ7ßsÜ7Åþ²<±J>²Yý=±ÏL?
¼=«(o=*Û?¯ª9ÏÀ9³³Ê>Ds=XÜ7XÜ7Åþ²<!u=ô*G=?E?ã¾"<,<
?©·_8d¥B¾Hs=ÒÜ7ÒÜ7Åþ²<ÈM>Y
>5M?gâ=ûÆý<iD?Þë9^ 9`i<?tQs=K´Ü7K´Ü7Åþ²<Ë
>ÅÁ >yO?Ô&r=rH=â?JÆÚ9c¼9ìê?c«s=ÅÉÜ7ÅÉÜ7Åþ²<m®>Ê½W>;úN?N=/l=Â"?ëN:Éê9Rå?å·s=>ßÜ7>ßÜ7Åþ²<¶Ð´>Èf[>)úR?U,µ=_=¦4?&ÿì9©ö:9½Ø>0Øs=¸ôÜ7¸ôÜ7Åþ²<<Ý7<<.F?_¶¾;Ï¨;L?(Ë6çÉ¸Ó[H½Ús=2
Ý72
Ý7Åþ²<°>ø)>gM?òµ=RÐ]=³e"?¯Ô9³æ9O4ì>Xás=«Ý7«Ý7Åþ²<²_g=øv=EÔD?¾4N<1G<</0?Hö7ÂU8U¡>Ât=%5Ý7%5Ý7Åþ²<j¢>)~>ñ?	¦×=gî=
Ý;?Jª9¦ë96×?Ot=JÝ7JÝ7Åþ²<v>xÝ>XÜ?##D>Ã=á®?7Ù:b¼9¿H?'Lt=`Ý7`Ý7Åþ²<w>X>{¦N?_I=à=A¨%?¤PM9´$Ô9Âw>þYt=uÝ7uÝ7Åþ²<ÍÍ>´{:>/O?1w¬=Áà=g"&?H:Ð(:uèÄ>¯qt=Ý7Ý7Åþ²<_¼>)O>?h?°Ç@>}>»R<?¤:U]:h«?t= Ý7 Ý7Åþ²<ó>Î¹7>ÈYN?JÜ¡=á£=Ð?J	:xO:sÛ?t=þµÝ7þµÝ7Åþ²<;ØÜ>
.s>¾|h?ð®>\á¹=&CG?|L:¯å9d?àt=xËÝ7xËÝ7Åþ²<µ<7u:<RïC?ÌTÎ;Þ{´;ÂT?ð¼9þ^¹8,8Û?®Åt=ñàÝ7ñàÝ7Åþ²<É¨>TÇ6>jT?
FÙ=¤=yñ(?î[:ç@:î?Eu=köÝ7köÝ7Åþ²<¨.ý>Ä>Eu_?ú>>üî= K?ö:ã
Ã9í!(?s@u=äÞ7äÞ7Åþ²<_ªt>9S>¹Q?
jx=äÙ==å{'?W:°\	:S?Ju=^!Þ7^!Þ7Åþ²<|÷=áâ'=´G?é< ä<¸?øÞÁ8w!9
>qu=×6Þ7×6Þ7Åþ²<Þ>5 >egU?ï£Ø=Ô=30?Pq	:#:ò1×>Ìu=QLÞ7QLÞ7Åþ²<Ö®£>ÏðE>¥±S?¡¤>Ô¸Ò=ë$!?â=:¨/":Óuó>ó¯u=ËaÞ7ËaÞ7Åþ²<>i >ô|K?\o=<T=ì?-Û:°1':wLÅ>Ïu=DwÞ7DwÞ7Åþ²<åå|>~á>*ªO?»d=¦(1=[C%?û9¦ä9Uª>Ñu=¾Þ7¾Þ7Åþ²<>z >,P?¡>Ô%Û=*&?cIZ:\m4:ÊÛ?}áu=7¢Þ77¢Þ7Åþ²<mFÄ>ºPi>Â[W?YC>((>³B,?Ká:h¶3::üB?ãu=±·Þ7±·Þ7Åþ²<j7g>µÖ
>Q¨P?2Å=q=á«&?ßPf9¬^á9%Ï>{äu=*ÍÞ7*ÍÞ7Åþ²<î>>­Ëç=÷ÝR?6QÕ=xÊ=7?N::ÏÖ÷9¹@?öu=¤âÞ7¤âÞ7Åþ²<u`>/¸'>¨ÊW?­x¢=¬.x=Ö'?åó:Ëà9xY#?Ýv=øÞ7øÞ7Åþ²<íQ>KAû={ùT?»¸=½=÷2?°<:i.:AÉ
?v=
ß7
ß7Åþ²<è½¬>UO>dU?SO>EË=«+?]¢:Ã0j:f¡1?ov=#ß7#ß7Åþ²<áV>áI'>Mi^?,>|Îº=þ5?m:ùý:=Ê?Wv=8ß78ß7Åþ²<¯´<>Ôf<36H?çï;{®Ô;Iå?`J8åM¢8yÐS>Kjv=Nß7Nß7Åþ²<Íî>Y]}>{p?êU>~Ô>>øB?0Á:Ù·:¼;?1v=}cß7}cß7Åþ²<½>üÌV>Þa?=>è9ò=Ö]H?¦j:@R:Ô B?h¢v=÷xß7÷xß7Åþ²<P@=µ6=Ù¶H?WÇz<ÈiY<Ã¤?Ö¸·Å7fg©¿§v=pß7pß7Åþ²<¤^a>r>,KM?`=Rz{=:6?=>9ÆÞ
:&s+>²Õv=ê£ß7ê£ß7Åþ²<<Ú<SN<¥F?
<7ï;¡	?^að·â8×h¾äv=c¹ß7c¹ß7Åþ²<>n¨7>T?ÚVú=ïÆ=¼!?æÜù9è'Ü9E?,w=ÝÎß7ÝÎß7ñcÌ<K§>Jé>ÁâT?Ö:>*>÷<0?ÃÜ!:û$¤9Úp|?%w=Wäß7Wäß7ñcÌ<ç\$>Eµ·=Í
e?}y>I£>ÛO?£^:TØà9ÁÅ|?0w=Ðùß7Ðùß7ñcÌ<kÌ>Ü%?>Û¬T?a,\>¢>0?¹:
/:k?w¬w=Jà7Jà7ñcÌ<ÜÊ>±Wp>?W?¢>Qç=\:'?o:öN8:Eü%?V¼w=Ã$à7Ã$à7ñcÌ< ß>l>kP?ûUÇ=-_=
8$?8D7:äH::?æw==:à7=:à7ñcÌ<¡l>°ê>Ø^?±	;>jf>pÒ4?<»:q&:h?Öýw=¶Oà7¶Oà7ñcÌ<Á>;û/>þmO?áÚ=°¤=}*?Ì:õ:¡m?Dx=0eà70eà7ñcÌ<ï)~>¡l!>uI?@\=Ii0=øÎ?+
:ÌX/: ¹É>¹x=©zà7©zà7ñcÌ<§Ew>ï>¿áX?m ¬=©z=±0?Ú9æ9vX?û;x=#à7#à7ñcÌ<»Û>=/>×ÅM?6=TS=úµ)?6+:1Å/:Ð>uwx=¥à7¥à7ñcÌ<=-y>Í>õfN?j=
9=üë!?L^8¤`µ9L=~x=»à7»à7ñcÌ<g'>º>ø°N?¸3Ã=%=ï§(?|:Ë®:j
?n¶x=Ðà7Ðà7ñcÌ<Tô>ÁþL>S?ÆH>4-ñ=¹KT?C:`ýV:O5?Ø¶x=	æà7	æà7ñcÌ<®å>¶>!Û?ø>§:ñ=s?èuÌ:X:eÂq?q·x=ûà7ûà7ñcÌ<¶=:l=<ßfA@ü²=hA=Fm?=<:ø:·9þP?Á¾x=üá7üá7ñcÌ<¸É¯>V>Í.R?îë=þ§= 3?Ç¹6:Ê:RB?¡y=v&á7v&á7ñcÌ<Êôô>^{>¡By?¦Û>ÕÄ>ý¸;?Ðû:/Ê:Cú?±,y=ð;á7ð;á7ñcÌ<é$>}Í=¢UL?ãï>=ã=¢&$?QüT9Ð9[µ>{9y=iQá7iQá7ñcÌ<È¥9>ÅÙå=¡ÄN?@s÷=ÂÇ=ò?m²*:PY:Ë?Óy=ãfá7ãfá7ñcÌ<ùÔ>y|>þÛW?>0"Â=Y;?Ì:Òí:¤U?Ry=\|á7\|á7ñcÌ<Ðè>å1>»V?Ñ$>w÷=}*?9h:¯Ý9?»y=Öá7Öá7ñcÌ<®½¾>nùZ>"þ^?WpÄ=ø=ýJ:?§Þf:(µ':50?cy=O§á7O§á7ñcÌ<e´>+>W?àW>t¾=§;3?*:4%:]¶P?ëy=É¼á7É¼á7ñcÌ<öo>gß>>(S?ba¨=Ån=5?xY1:#öº9±Ör?ðy=BÒá7BÒá7ñcÌ<3F=ÊÏ9=d&H?r<Óó;÷¼?Êc48#1â8v)L>Ñz=¼çá7¼çá7ñcÌ<Ú­>úfL>É¼Y?8>Ó}¸=®ê1?·,:^:óÙ>z=6ýá76ýá7ñcÌ<dVÉ>(g>çù^?ñ=9*«=â¬4?¨X:Z©:ü?t<z=¯â7¯â7ñcÌ<>×r/>lÂP?H1ß=a¯=zå"?bR:¦.:(~?Oz=)(â7)(â7ñcÌ<ù(>Lµ0>³KR?ªM=j=£*?fP#:¦=Ë9lµM?oz=¢=â7¢=â7ñcÌ<Ü<ÛÝ4<ØJ?¿È;?«¿;7?1j9¤Ñ8_C@ñtz=Sâ7Sâ7ñcÌ<]M>Uê->K?þ=Îh={á?|Î9YÈ9/Ò7?Æz=hâ7hâ7ñcÌ<~U>´s>h?K?ûO=X-=Ý?L×i9(«D91?GÚz=~â7~â7ñcÌ<o>7:'>UO?vò=¢Æ\=µÿ?l9Óiá9xµ>·àz=â7â7ñcÌ<>¾*>¡oS?îÇÉ=]^=g(?)ß\9ò¿9aù°>äz=©â7©â7ñcÌ<aü>i5>|ÔP?«à>B4Ç=C.?\9:µ!:;i?+{=|¾â7|¾â7ñcÌ<Éðç>Ð~>Hi?<åS>ù
>j
??cbo:K:vßH?I3{=õÓâ7õÓâ7ñcÌ<h.>[Ì?>òuP?ì°==:§$?ôTª9ÕãÖ9çêÊ>G{=oéâ7oéâ7ñcÌ<ÚÓ±>¢yU>V@U?¡`W>=>±^.?Ñb:æN:Ë?>R{=èþâ7èþâ7ñcÌ<`>P
>O?F/=¡ðU=¥ ?¥üþ9:XÕ9éû?X[{=bã7bã7ñcÌ<Ç4_>àí>¦P?Î®=²=D#?y#Æ9/µ9Ô?¿£{=Û)ã7Û)ã7ñcÌ<¡öc<k<`J?ù ¯;I;ÇÂ?Ë%	9éÙ79ñ÷¾>Eò{=U?ã7U?ã7ñcÌ<+OÎ==8±H?ÝY<&h<eÅ?¦æ+¸2¡85¾M|=ÎTã7ÎTã7ñcÌ<<=Ó6F=]èE?ÍL<Å/'<AÌ?
Dí·$9¹½m|=Hjã7Hjã7ñcÌ<
«>èKI>ÆZ?)+>èÿ=ç4,?Nêê9'
:¥Õ>Z|=Âã7Âã7ñcÌ<SÖ>w>Y^?>¹cÏ=*Å6?[gx:H¢X:Å?|=;ã7;ã7ñcÌ<=½>I.>8W?ð8Ù=&¨=Àt%?å	¡9¸d²9jç>Å|=µªã7µªã7ñcÌ<´>j½)>UÕj?º>ëÕ="\:?æ*:åñ9ñ?Ö|=.Àã7.Àã7ñcÌ<¾©>ñB>Û_?U>ìté=V*?M:f¶#:¼ ?B}=¨Õã7¨Õã7ñcÌ<kÕ>ÿ,><aR?F=øI=N<+?ÊÖ9®Æ¤9=Ú&?(|}=!ëã7!ëã7ñcÌ<&7¯>6ÛM><åY?®k>B¦è=Þk/?Ë`:c:ê¦ü>Ì¦}=ä7ä7ñcÌ<Ò>äFh>5	h?º>ôu>{¬A?ey:oN:®á?à¸}=ä7ä7ñcÌ<·°>ÖÝ4>ußS?;¼>çÂç=¥/#?øÌ9çû9¤a*?âß}=+ä7+ä7ñcÌ<ïU>JA>MS?:Ä¤=dß|=ãÍ&?å^:»%:É?¢í}=Aä7Aä7ñcÌ<¾\\>hY>êU?º<=G=°'?M2Ò9B@×9ýù>J
~=Vä7Vä7ñcÌ<Ù?ü>Ô±n?b}>á>è^?;:õH:«õJ?G7~=ûkä7ûkä7ñcÌ<6ì=L=§C?òw@<åd!<¥?3-9ä8(ÔV?~=tä7tä7ñcÌ<ZÂ>lm>¨zQ?ì>Ú=ÿp.?;)#:<:2;?K=îä7îä7ñcÌ<qÔ¯<@`<æ¸H?;y;n3?àE¹<¤+9ù«Ø¾Ì&=g¬ä7g¬ä7ñcÌ<£mÒ>Zn>Ïb?ù:>>F>÷3?«@:$G:V¬?|'=áÁä7áÁä7ñcÌ<ýg>¼Pø=s+o?ñÍ=%ü;=í??:|@9¥?©2=[×ä7[×ä7ñcÌ<>*h9>~ôQ?zq~=5$Q=Õ¹?ë:Þ4ì9¡À?ÉD=Ôìä7Ôìä7ñcÌ<R>(>Ã)P?å°=ºs=â-?åG:¬Ì9jÅ!?FK=Nå7Nå7ñcÌ<5ðv>	í>'ÓR?(TÜ=¨=Ä'?í¡9`8²9¹cÁ>Ôn=Çå7Çå7ñcÌ<¾0O>Nü=â	R?ý,>´O>&?5:Õ9by<?üw=A-å7A-å7ñcÌ<Kýu>¸(>*MP?>¡=a'd='Å&?÷®Ö9ÒH95V?Þ=ºBå7ºBå7ñcÌ<Ð|>âç>(PP?ñÀ%>âÔ>ªï ?hx4:>:}Ã?J¡=4Xå74Xå7ñcÌ<	y>°>7P?;Ã=Ìrb="?¥9ì9
Î?_Ò=­må7­må7ñcÌ<üc>bb>[ßO?´¡=ºÚz= e$?®:Ô@ý9?øÚ='å7'å7ñcÌ<ùF±>rpS>l£V?lC2>É>.?E¸:YÔ:4?6Ü=¡å7¡å7ñcÌ<^W>'C>$P?¹$=Íz=?>:ùe):{Ý>|ç=®å7®å7ñcÌ<¾J>I©=>J[?â>Ó= %?Fó>:ê:èÂ?²ñ=Ãå7Ãå7ñcÌ<X¢>@iI>ÛXN?=¨=õ©=?å#?°ßP:ú*&:å ?åò=
Ùå7
Ùå7ñcÌ<È>r\>´h?@\>*Ç·=·àK?±ý¥:3Ý:¯["?¦=îå7îå7ñcÌ<°¤>Ø­F>\S?Ûâ=R«=m>)?h^:©!:EU0?=æ7æ7ñcÌ< ­>ê¹S>å?Q?¾$>'Nï=òt/?Ò£ï9r¥9Ef9?=zæ7zæ7ñcÌ<mF<9C<Í^F?=s¿;@éª;Úa?·8p·8¬%N>#=ó.æ7ó.æ7ñcÌ<ayB>@yó=ÄzL?A=lW=uë!?þÃ
:ÊÇº9MB?5=mDæ7mDæ7ñcÌ<Æ9>épá=JR?Ú>¾}ì=Óp?\Æç9m÷Å9Ü?ã7=çYæ7çYæ7ñcÌ<õ>1>Ñ÷X?+Mö=é»¶=õ,?Ø:w9ñ[l?_8=`oæ7`oæ7ñcÌ<hÃ=ÉR&=K0F?Z¶¿<Sä<p?^Ç8aò¹8¦-8>¡B=Úæ7Úæ7ñcÌ<_¤>S¨I>0«P?s-û=*¹µ=Ûë0?.à@:¢û9¤8D?G=Sæ7Sæ7ñcÌ<§z´='i=-*F?ÈC<©F<ÖP#?GC9ÏÖF9Nû>çS=Í¯æ7Í¯æ7ñcÌ<¦£l>N>ªçR?3÷=}É½=s÷&?¶ÿ:4a:Z?â[=FÅæ7FÅæ7ñcÌ<qKn>>RM?ÏL=l'=E?'í9Fpº9A"À>Êp=ÀÚæ7ÀÚæ7ñcÌ<rk>¼>õIN?Øv=½L=a)?ýôæ9Ä©ø9{Åí>=9ðæ79ðæ7ñcÌ<úF>ÍQ+>§P?Qa³=ù=`X?FÄÀ92á·9³/?=³ç7³ç7ñcÌ<lèb>ø&>û¸P?=Y=!ÌE=@,?: :bÿ>ç³=-ç7-ç7ñcÌ<^
Ø>6\>	!T?¾n>¦Yá=M.?+ý|:¤<:Þ(,? Ø=¦0ç7¦0ç7ñcÌ<S7Â>c>ùZ?Ý}.>qÉñ=¹¿8?W:¡E:°e?´Ü= Fç7 Fç7ñcÌ<T¨>øL>µR?þ¾Ò=ñ =Ê'?c|: ":	6÷>ÚÝ=[ç7[ç7ñcÌ<÷H>ø=ÏrN?ÊI=GÍ[=æ(?äÚÔ9'Ý9éõ>yñ=qç7qç7ñcÌ<	>¬>9GP>µS?
>ì$Ú=@7;?¤mú9pÊ:î^Ú>Qû=ç7ç7ñcÌ<ß=[àA=AC?Q9<<`<Æ?üÔK9us9H?Ký=ç7ç7ñcÌ<æ·°>TµI>¤H`?$>Ê¹à= ;?Ñÿ?:¾Õ5:±'?=±ç7±ç7ñcÌ<¤k=	:=XH?ók<¿Å<Ú%?ÌP8Ôå?9±E>C=ùÆç7ùÆç7ñcÌ<â>Ð5>t:P?uý¦=]Á~=RÎ'?
%½9 v:av¼>Ø=sÜç7sÜç7ñcÌ<6£>¶¹I>D O?õ5Õ=n =yv*?±ZÆ9ûWó9²«Ð>=ìñç7ìñç7ñcÌ<ul>ü',>,FU?ðØ= ï =,?k¿:>
:ã²?Ó1=fè7fè7ñcÌ<â^>çÅ>£ÝK?g=4$q=E?ÒÅ9çï9©Ó>È9=ßè7ßè7ñcÌ<~z>!,>[MS?:©d= =yH6?9¨c9Þ?~<=Y2è7Y2è7ñcÌ<ºÞ¤>e-G>ÁçS?-)Á=0¨=7?!p:Ú*:l_G?v?=ÒGè7ÒGè7ñcÌ<hÜ>¼e>Îu?ém@>¥à	>Ì¤2?®¦Ó98\:¿¬Æ>Ã?=L]è7L]è7ñcÌ<V·>æl(>øT?K)c>@Ë=Î-?|Ç:NÌ:h|?ìA=Ærè7Ærè7ñcÌ<4Ê>..>ÏZ?NÆk>­3>P}(?(«@:û_:26Ü>³Q=?è7?è7ñcÌ<s¯>,óU>R?nË=r=[Ý&?>X:½E:÷=?)T=¹è7¹è7ñcÌ<JÚ>Æq>="g?îè8>J×ð=jD?E`:9ôQ:Pº?T=2³è72³è7ñcÌ<\4^><Aä=Û6y?+ª->ÑÁ=fae?ªo:èMÙ9v?ïY=¬Èè7¬Èè7ñcÌ<Ó9K>ô=¢µT?iS>È¶>mÝ-?¨íD:vH:ñ@?Íi=%Þè7%Þè7ñcÌ<¦ïV>>öKM?»7=1µ=l¦#?³9Ta9ÞK?=óè7óè7ñcÌ<&`¡>à9>?_?¦÷=¯´=Ðw/?6t:&á:&?§=	é7	é7ñcÌ<Uy¹>Cb>Q?1×=q&=K;??r:(ÿÆ9ËÒ9?>=é7é7ñcÌ<õ{f>tç>+rN?ãO'=O4ð<{P2?×¥©8x1<9ÈÅf>Y¡=4é74é7ñcÌ<ó£>j&G> 0R?Ãâ=¢¦=¹.?Aä9Nó9)ð>Ù¬=Ié7Ié7ñcÌ<¨>úK>ÖES?>ÚÕ=r ?S9JÃþ91>	µ=ÿ^é7ÿ^é7ñcÌ<
h-=Êß<]F?æ =«ô=?G¢q8ñRÌ8~_>µ¿=xté7xté7ñcÌ<Óá>ô¦2>sèS?Úµ>¿hÄ=A02?Æ:·Ó:Q!k?£Á=òé7òé7ñcÌ<àw>·Á=¸R?Ut=Mw@=°T"?{¿Ð9ak«9ß?µÅ=ké7ké7ñcÌ<ô¯>2ÛH>ç¯_?[º=ß_=j9?Òâ9ìë9"ö>Ç=å´é7å´é7ñcÌ<F>ni)>oO?O4¡=dDp=Â+?Ä%:°ü9c@'?!ë=^Êé7^Êé7ñcÌ<ÕÔ=B=J§E?L5<Õ<
?Èø9/;9]n¿>Ñ=Øßé7Øßé7ñcÌ<À{>*>ÖXN?Õ=â¬=ìÆ?®R:
;:ö¸-?=Rõé7Rõé7ñcÌ<ë>
>îS_?#>6^ä=±º6?\ÍK:ÉD:?.=Ë
ê7Ë
ê7ñcÌ<H7f>ÜP
>óP?4÷Û=ú9¦=a)?ÿÿ9¹÷:òrè>°-=E ê7E ê7ñcÌ<îSÅ=¬_=;C?>í<ÖOÓ<[µ?°B$9i9î½?3:=¾5ê7¾5ê7ñcÌ<eË>\`l>EH\?Cå>ù¾=nÎ0?ºÉ1:D}ú9³5?GP=8Kê78Kê7ñcÌ<ÜÊ=qJp=¥X?¡ =µ(V=.è&?0|û8rÕî9ÄÇ>=±`ê7±`ê7ñcÌ<¼>ØÏ8>fN?T±=Qû=#?m+:ö­&:b?³=+vê7+vê7ñcÌ<f¦>NËF>V?³'>:ãö=E-?È><:sÓ2:ü½?=¤ê7¤ê7ñcÌ<IBû>üæI>gJ?«t/>muÂ=«ûf?yn:fã=:³n ?¶¨=¡ê7¡ê7ñcÌ<1®>Y>¬³?¨=UMH==ÐV?^Ñ:£é9ñè?/ª=¶ê7¶ê7ñcÌ<x&=o(=ÆB?*<ø¥ú;¯$?@Â808ÎÈý>±¿=Ìê7Ìê7ñcÌ<¨)N>â¥ú=R?ÐÆ=w$=N*(?l$
::(Ï	?ÚÖ=áê7áê7ñcÌ<µá>lz>g?ë
>³=©#I?jùI: |1:V©?Û=÷ê7÷ê7ñcÌ<j{>Û;>ÉL?»¬===+"?lÓ9 Ï9ÑÁ?|Ü=~ë7~ë7ñcÌ<Àñ>¾4>	èN?!c=|(v=V ?gÉ:Ì:Ö?0Þ=÷!ë7÷!ë7ñcÌ<ôI<Äl.<! C?¼<ÆTp<jÄ?ÜX9¤9«ñ¯>§î=q7ë7q7ë7ñcÌ<>	+>úÛY?»*>PAà=·²5?L´::$?ð=êLë7êLë7ñcÌ<÷½²=`¾g=fsE?Ý#g<%R<uÐ?¹¢ã7^nc9w=jó=dbë7dbë7ñcÌ<-?S>°z?äe>iü=i?!ôÁ:@:è?¥÷=Þwë7Þwë7ñcÌ<7v>8>l[L?¯m=¬÷f=rÝ?@ºÔ97V9dR?ü=Wë7Wë7ñcÌ<¢>½E>ÜjR?ð>ÁÛ·=E`2?ÊoD:;6:ú	?~=Ñ¢ë7Ñ¢ë7ñcÌ<oG`>cÍ
>ÓN?ø<h=3N<=ôÜ?¢{9xÇ9 ª>å=J¸ë7J¸ë7ñcÌ<+=Æ*=XwE?MÉo<%+M<æ?¯¸þ¸\941¾8==ÄÍë7ÄÍë7ñcÌ<ã0´>CCT>ÛQY?Ã=ðU=ì1?áÔ9/Û97²>çF==ãë7=ãë7ñcÌ<Mn>P>óR?&éÌ==ñ(?zö:j«þ9«µ?lJ=·øë7·øë7ñcÌ<×¾>²ua>ÈÏW?ÂË>^7Å=,È)?Gô::TR:«$?K=1ì71ì7ñcÌ<ãp>¡>²L?Ï®=Æhb=k­?vÍ9§ªô9ûÖ>Às=ª#ì7ª#ì7ñcÌ<è_«<Ù`<Ý]C?¤É;¬±;D?@`µsÆE9
x½ºäy=$9ì7$9ì7ñcÌ<àfÌ>®g>¼Ûa?½i>}¯8>ÿ1?8F8:Ü°ý9ó9?2=Nì7Nì7ñcÌ<gì>TD>þKP?f=2J=æ(?Y":Û:«?À=dì7dì7ñcÌ</=C=\@D?FX<Üx;<ª?89ÖA90D>c=yì7yì7ñcÌ<´A>C8>ZR?­j=ùF=W8%?öð9~ò9$Kþ>=
ì7
ì7ñcÌ<
=ã|2=¥hG?ÂW<ÖJD<Ù±?¸:?@9´1+¾=¤ì7¤ì7ñcÌ<<X<«8<¶O?Õµ_<1dJ<{
?ÆÒÊ8ûö
9>ß¶>K£=ý¹ì7ý¹ì7ñcÌ<0Ë>Þ¹/>{Q?÷l>þð=¨:'?êV:±Î:D(/?G·=wÏì7wÏì7ñcÌ<Àg=]H=îÕG?oóN<îD<^¾?&é,9î
+9àe?øÒ=ðäì7ðäì7ñcÌ<¢WÑ>gy>ÐàV?÷0>µ>ñl/?"ÐN:üyW:
µõ>¹ä=júì7júì7ñcÌ<¯}>&6>IM?ñÄ¸=C[=sÕ#?Ëú:Ü9ô T?Ð÷=ãí7ãí7ñcÌ<ú>U?>þÙU?&#>ùõ=¯I*?}"q:W9:&?	=]%í7]%í7ñcÌ<dù>²3>Wbc?¢>ÄT>C?z[1:cR*:I?2=Ö:í7Ö:í7ñcÌ<Æ>zg6>)UU?/Æ="Ú=ò)?Dp:µ¨T:Üv?=PPí7PPí7ñcÌ<®û>6ý#>(Q?XÈ=,¿=D-?¹]Å9by9	àJ?=Éeí7Éeí7ñcÌ<nr>À>`M?¶=e=TÇ+?3Q:$~Z:õ>ÎG=C{í7C{í7ñcÌ<Ò­>ªùN>þV?.ê>å]Þ=4p+?È¶.:#Ñö9â65?K=½í7½í7ñcÌ<AxU>w·>âM?.ëL=~S!=]"?·S9à;9f|¿>Ad=6¦í76¦í7ñcÌ<>³å'>!)Z?	Gm>Þ*>,¿1?Ü[:þ²$:ìÞ*?ìd=°»í7°»í7ñcÌ<wb>£~!>°pS?wzû=~¿=4q(?÷|9×9èÍ>­p=)Ñí7)Ñí7ñcÌ<Á>\°*>R?J£=¤|=´&?X:ð93.9¿©°?Û=£æí7£æí7ñcÌ<ìÕ>òv>î%U?«5>C|>îü2?VM::<,?Ã=üí7üí7ñcÌ<Ý>¦%1>Â[?¸òO>þ> Ò8?:JìD:/?=î7î7ñcÌ<L.\>qÑ>²Q?	ÕR=/s=¿e+?¯þ:oxy:!?='î7'î7ñcÌ<¶'=ÔE={8E?Åe²< é<ÄR?ÐÅ2889'>>¬=<î7<î7ñcÌ<&c¥>0L>\O?K¹Ú=a«=àµ#?7: õ8:Î>¢=Rî7Rî7ñcÌ<{¿>únU>@«e?Ë«>#r>R5?oË¦:ú­¥:Ü?°=|gî7|gî7ñcÌ<9ùá>9£>ÑpX?[z>2].>óA?¯ñ:ËS:¼&?³=ö|î7ö|î7ñcÌ<,µ>Ø¢V>ÈX?áG>1>Ý1?Í£:Gq¯:î>+·=oî7oî7ñcÌ<¯ÃÕ=G²=¶F?sD¨<w­<è?s69êÑ9xØ>ÿ»=é§î7é§î7ñcÌ<m¥>¶ÞF>W U?.>TÁ=P)? :îÿ:É?ç=b½î7b½î7ñcÌ<³c=§=hõH?,ä;³ÙÈ;ni?ßP9¡9+î>ëì=ÜÒî7ÜÒî7ñcÌ<ÿ>e>fO?>
Ì=iB&?ó:ªñ":jÌë>ü=Uèî7Uèî7ñcÌ<l>¯gº=Ö0T?é½=S2=wk'?OH&9
/9C>Í=Ïýî7Ïýî7ñcÌ<'>y(>[	P?âÔ=¾Qa=ö'?§ô(:\Þé9»ñ8?²=Iï7Iï7ñcÌ<^u>åL>ù¿K?¡=æK=e%?ähé9¿9»Åb?»=Â(ï7Â(ï7ñcÌ<®ÃÎ>XÓr>yûY?×~->ðmí=À;?F§8:O¬.:FP?­=<>ï7<>ï7ñcÌ<á>ª=&>t´O?´×¿=mE=Q0?É9:^25:->?û%=µSï7µSï7ñcÌ<3->?O1>ÂÔK?Do²=/á=ú ?À(õ99-ª9f8?Á1=/iï7/iï7ñcÌ<@¶=ûÕj=]F?!K<£Jc<s¢?JÛ90Ñª8àk?G=¨~ï7¨~ï7ñcÌ<È>Äj>Ðv[?¹2W>ZH>Ð2?Cb:×OA:«±?=M="ï7"ï7ñcÌ<N>ò.>O?u=L}N=©à&?¦e\9µÄ9öi>;q=©ï7©ï7ñcÌ<oÛ«>7K>©~X?6q$>´jå=#7?¬Ô*:¹Ö5:¢ð>©=¿ï7¿ï7ñcÌ<pwë>«>èd?U>Ç¹Ñ=u=?£8:ÎL.:O?=Ôï7Ôï7ñcÌ<>&>ôCM?È=Ù?=Õ,?#Çê9Ü9û?Å=êï7êï7ñcÌ<Ü?_V>ú?ô}\>=ËÅ=V°?åò:[U:ºx?;=ÿï7ÿï7ñcÌ<T>Ðû=ñX?o#ü=.³=4?:Öµ»9kÉE?e¥=ûð7ûð7ñcÌ<>f}4>%O?Ç®=¨>=
)?3:bÕÇ9³{.?¨µ=u*ð7u*ð7ñcÌ<§!v<¸ã<G?­WÇ;Gñ;#¥-?¾æ8ðÇö8»Ý>Ã=î?ð7î?ð7ñcÌ<°³>k_>äM?Õµ>äþÓ=óê)?-#-:ê5:¦ó> Æ=hUð7hUð7ñcÌ<f¡>Ë'(>(öL?üL£=÷£{=;!&?­:-?:®ÿ>ðØ=âjð7âjð7ñcÌ<Ç>1>[8O?v=´Àe=Àd?:Ô9­x?á=[ð7[ð7ñcÌ<>~ï+>Üi?û>Ç=wÔ9?Î19:ý+:`
?ä=Õð7Õð7ñcÌ<¡W>á%>¡¿M?O¥K=ÿ =fK"?´Ç}9Ña¹9ú9¯>ð=N«ð7N«ð7ñcÌ<}=¸,=*³G?Ã<D±<!Ë?Æ%à8$92'Á>¥=ÈÀð7ÈÀð7ñcÌ<-ß>Ã:>Ò+S?:>ÊvÝ=¬)?¬Ã.:ê:.]?H	=AÖð7AÖð7ñcÌ<	¹>:N,>Q?=üå=f½µ=½ú!?õþ%:àÄ:¯ÿ?N =»ëð7»ëð7ñcÌ<Ø=ÖvI=MÔJ?¬ö%=)ç=
!?ª|9«3Ä9@Ö¤>5)=4ñ74ñ7ñcÌ<Ç=NR:=ªõG?ßM<^-<ná?Úµ¯7Ie_9èZI=1=®ñ7®ñ7ñcÌ<º>+>-U?kD>üIï=Íc*?W,:í{Ù9vÜJ?==(,ñ7(,ñ7ñcÌ<nCÎ>z>ÁR?·<ä=uQ«=â*?:m£Å9U/?F=¡Añ7¡Añ7ñcÌ<)>49>\?tEå=·°=m¬&?Ûë9tùæ9Í´?F=Wñ7Wñ7ñcÌ<}>®Ö>ÍÿW?RÚ¾=TK=Ñî1?6/:=:\q?L=lñ7lñ7öÝ<ç=ç¸I=óÙE?Z±]<L5<O?.¿·fy9mD½\d=ñ7ñ7öÝ<EØ=|L=<[D?üc:<1,<KO
?]ú@¸ÊÆ8nF7¿¥=ñ7ñ7öÝ<M
>ã3>\üL?~AÑ=ßÁ=ÕÈ)?In4:N
:u!?~¥=­ñ7­ñ7öÝ<£Ò>ýÈ#>TKT?¸[=¸rg=þ.?G×93¿9=N?§=zÂñ7zÂñ7öÝ<ù?½>Ëa>YV?»®ë=ÚD§=:Z4?wf
:Vp(:ÞçÖ>½â=ô×ñ7ô×ñ7öÝ<0³m>/>2|M?5°=øg=Ä-)?\6©9KPt9mN1?¼ë=níñ7níñ7öÝ<FÀ§>!ØD>é)Z?}>{A>TÅ'?Óy:\½b:k
?ü=çò7çò7öÝ<QW>9>`ÜP?}ç=Yð©=\.?ãG:¤F:û?=aò7aò7öÝ<z=YF!=rvF?OT<e@A<­? ä,9lS9Zª>¤=Ú-ò7Ú-ò7öÝ<%ÇÎ>Ão>ÊÇ\?9ö>BMÈ=Uþ7?<:7:¬:åmæ>$=TCò7TCò7öÝ<2v>#)>#Y?<K>E.¾=w;?®u:I«&: ,<?¾=ÍXò7ÍXò7öÝ<MmÐ>Éw>­W?Ùh>b¹!>âJ8?Ñóó9l9õ9¬þ>.=Gnò7Gnò7öÝ<]>
%>U?ð°>ÂÏ=M%?»¸J9V9êñ>z.=Àò7Àò7öÝ<(^>k7>iÞQ?©ÅÌ=M­=Ô|1?>¯::|§,:Ïf
?nC=:ò7:ò7öÝ<¦¹>ÔÂb>ýñP?6
ì=þ¤=97?µ:lî#:yî>4d=´®ò7´®ò7öÝ<Í$±>ÐäZ>1,O?Àê=Z±=;)?¨J-:.¶:¨ã%?2g=-Äò7-Äò7öÝ<{Ðq>ß>áËQ?7]=Dém={+?ß2:´:y¾2?À=§Ùò7§Ùò7öÝ<®Df>F
>: L?è²¤=¾4=C?ï8:üQ9h>Þ= ïò7 ïò7öÝ<Ö=M=ÎE?Å<Q½ã;F~?x´9,B;9B1Ç> ¢=ó7ó7öÝ<$û>=2>Q?0¡¡=Zrq=8_+?ùl?:÷¬X:Ü*â>2²=ó7ó7öÝ<¦>ßÝD>ÿW?¢/>>%~-?w(S:4: ?xâ=/ó7/ó7öÝ<+>{ç+>";R?©¹~=:E=Q%?É«:?>	:AVù>ë=Eó7Eó7öÝ<ÁF>ûð=S?¯ý=c
É=µ!?u¼(:ÜN:)?Zï=Zó7Zó7öÝ<¨¾>¤`>pµY?¿ÒC>>
>oÑ4?¨:Â_:zu?8û=úoó7úoó7öÝ<J®=4²<=K?äÓ¦<D<?ª¼8©f9ÜcQ>æ0=só7só7öÝ<£(>_<>-%P?U:§==õJ%?ü­9ãÝ9É>dC=íó7íó7öÝ<Ù¦­>MwG>Þ^?¸c±>Þp>¯<?Æ x:5*::?ÉK=f°ó7f°ó7öÝ<áÛ>³>1\?+,Ñ=¿¦=åè2?'u®9ô4¤9ý?KL=àÅó7àÅó7öÝ<"¼>/ÈW>A3_?G0!>¥å=ð¯3?ªÈø:Ö¦Ê:d#?^=YÛó7YÛó7öÝ<À'À>Î°[>êé_?=%\>Ô!>Õ.?ÇeÉ9×>:É>.m=Óðó7Óðó7öÝ<¾ò<)Ë<ÌèD?j¤2<`<Yz?T,1¸£i÷8R7¾r=Mô7Mô7öÝ<SÂ¤>¯J>a¹P?Ú 7>Ö>òL+?ðé9°!ç9Ð?À|=Æô7Æô7öÝ<êÊ<O%<ñC?·;¹j¢;¸E?"
¸øÜ8~oá¾=@1ô7@1ô7öÝ<R@Ä>Þk>¢U?÷ >m¼=Ó<3?ùgä9÷¯Ô9½u	?£=¹Fô7¹Fô7öÝ<À>FÏY>Wªa?c®}> 0>Êé7?ç:9ô9j?j£=3\ô73\ô7öÝ<É¾>2e>7U?¢O&>Òö=,?5.:ýÀA:Cíå>¦=¬qô7¬qô7öÝ<¡.N>?¶ÿ=jN?Öc=H÷S=4z?Êñß90Ñ9	?¥©=&ô7&ô7öÝ<¨={J=/:G?ÀID<w<?éÕ8z¥N9K>ÐÎ=ô7ô7öÝ<4'>Rí8>ì>Q?sàü=/S·=â0?Q<:<ú:Õ;$?bâ=²ô7²ô7öÝ<(Üå>B~>Iog?ZM>`\
>Ýñ9?È:îËJ:{­>?.ì=Çô7Çô7öÝ<fÜ¤>íG@>N~[?ð:>¿H>Kß0?V¡|:æs4:23??û=Ýô7Ýô7öÝ<à>õØ2>q«S?Y>lÈØ=5Ü+?ï99Qâ,9r	?°ÿ=òô7òô7öÝ<þ>A$>âÕP?[Ã=Q=óµ?üRæ9 ::ÇÚ>á=ÿõ7ÿõ7öÝ<0øa>ÄG>0N?9P=3é(=?¢Å:±¼
:eZ?=yõ7yõ7öÝ<=Ê5=xC?{<%_^<O?ªY8±59p>Ã
=ò2õ7ò2õ7öÝ<á>Êö¹=¯ÉT?)>ðâ=\Ã1?^Ä9$nº9Èó?~=lHõ7lHõ7öÝ<Ç½>H`>ÒX?(m>}»,>Éþ/?8d:G¥w:{ëë>=2=å]õ7å]õ7öÝ<H>k/>ÄJ?=:GI=Ó"?Î9gQÌ9pq?"F=_sõ7_sõ7öÝ<Y?Ð>2ñr?>8*)>­E?Ôt;$u:Ìg? G=Ùõ7Ùõ7öÝ<M	f>Ûæ>rwR?HS>Âm2>9?æÍ9d#:!ùÈ>9U=Rõ7Rõ7öÝ<Ïºw>Ñ><M?5ñ¥={ª=eº?	Û9Jµ9¦?ät=Ì³õ7Ì³õ7öÝ<ß>(¿,>mÌM?­#Ì=1à =(l"?Sï0:i#:
?íu=EÉõ7EÉõ7öÝ<ÃZ>È>¸%I?L="«#= ?+9`9;?Å=¿Þõ7¿Þõ7öÝ<kv>>U?DRÇ=ô~=ÀM'?Çr':Ò?A:5ÒÝ>d=8ôõ78ôõ7öÝ<cpV>qË>SyS?p	>jÇ=)?ëïÏ9pIÌ9I?\=²	ö7²	ö7öÝ<dË?\e>L;©?÷ï2>zß=Ù?ÛO:GGî9Vi^?ü¦=+ö7+ö7öÝ<ÿ5}>£>¹>P?¢=K~=Z?¶:::`?#¬=¥4ö7¥4ö7öÝ<Ú÷Á>ºh>iëU?Í>¡×=	3?þm°:©W¡:(ø?À=Jö7Jö7öÝ<H¹=sE=·D?w@<o¦<é?ö¹hJ(·´Æò@´Ê=_ö7_ö7öÝ<M¤µ>gÃ[>¹S?®qÒ=÷N=nÛ0?°¢:°¾9ùJF?ÈÞ=uö7uö7öÝ<)¥>%.>@3P?2QÜ=}¬=÷f#?(1:Óíã9Ðú?É=ö7ö7öÝ<XE>ä@ù=\J?Óz=eëK=Ãô?ðQ:Ù½ü9Ã_!?²7= ö7 ö7öÝ<ú±>5U>T?´Æ=¥¯=Ûµ/?Yy:(Êæ9 µ?o@=~µö7~µö7öÝ<P»u<Qá<­~H?Y;Î6J;h	?.çÉ8hî7L¤Ø?,I=øÊö7øÊö7öÝ<
`«>Æ¹O>ª3S?Q²>WRÍ=4²&?;Ç,:` Á9üe?IV=ràö7ràö7öÝ<Ý>ÛÑ'>'ÐK?@=¼ÒN=ü?ÐZ:«î9©$?L[=ëõö7ëõö7öÝ<G>&,>wO?Xµ=|í=¿Ò?ÝÎ:ã[Û9g*1?]=e÷7e÷7öÝ<ã>Ìg#>YRS?(ÁÍ=g=B'?)ö9:ó¿:Þå?c=Þ ÷7Þ ÷7öÝ<Ô´¶>	©\>³÷S?!z>ó9>.×,?Ï:µ] :i²ö>îk=X6÷7X6÷7öÝ<^y>V',>É\?L>@8¼=a4?rH;:Â¼K:%Së>sq=ÑK÷7ÑK÷7öÝ<é÷d>U
>u^O?B=×W=%?èka9¢ß9&Ä¶>	}=Ka÷7Ka÷7öÝ<Pt§>^ÆK>ö^R?MMÞ=7à¥=·+?Xh:ïø9°?]=Äv÷7Äv÷7öÝ<->q8/>z¹O?ÄTí=»=_"?.|O:@q:+Ü>F=>÷7>÷7öÝ<(\=jÞH=oFG? Ðk<¡ÈL<ee?½s8øô8ÕòÂ>\=¸¡÷7¸¡÷7öÝ<>Ä.>ö«T?;9ç=ëþ¥=#L2?hÞä9È°%:Î°>Ç=1·÷71·÷7öÝ<Õ·Å>ÁýJ>Yy?Ã>^OX>)à9?>Õ:Mk:Íÿg?=«Ì÷7«Ì÷7öÝ<éÄ>c>îü]?¾Ä>`aÜ=È3?â³:Ú¢:8x
?¦=$â÷7$â÷7öÝ<qY>\I'>ÏL?1Å==´1#?}>M:áô:Ës(?±=÷÷7÷÷7öÝ<
Z>E-2>¶S?³õ =çv=©ã&?r¶ú9ùX:SØ>*â=
ø7
ø7öÝ<zÈW>-£>2®N?À¢=áAÏ<"?¿Jý8`±G9/[¢>ué="ø7"ø7öÝ<¡>½E>rP?Aò=ÕÆ·=9ê(?Ø):¶:I!?Xë=
8ø7
8ø7öÝ<Ìq>©>¼P?OÓb=q[3=Là!?ùÞÙ9.½9i?=Mø7Mø7öÝ<êA=ÝKA=á¬E?Õi!<ò­<1ç?b¨29æUP9FÛ>=þbø7þbø7öÝ<	×¬>cë>ÿ»?«0>y=ú=
¼4?Ü¨:j¤:ov?W=wxø7wxø7öÝ<Û!Ó>£ÈU>.Ó|?
ª>ö/,>qÎ|?í(;ü"®:¹h<?v8=ñø7ñø7öÝ<R°>oÇT>_#T?íÿ>]À=V.?5dg:ø~:öô@?³F=j£ø7j£ø7öÝ<óug>XW>®AM?¶`=tE:=\ò?à	Ì9Ð9Øüú>H=ä¸ø7ä¸ø7öÝ<F%>i/>+JU?f>á¶=ng5?=Û6:dT":/?I=]Îø7]Îø7öÝ<°¨>µ±F>*-Y?cß>-É´=*ü>?ìë:KæS:èj%?L=×ãø7×ãø7öÝ<Tf>6>ÜÈJ?v]¦=Ñ=Ý?å2:Ì$::Ô
?×T=Pùø7Pùø7öÝ<É-ª>rC>Ñc_?ëOÏ=©=JÞ3?ºÈ
:Î»:qè>Ö]=Êù7Êù7öÝ<tg´>Ã\>ìQ?Ø1§=©ªr=a0?!:]:È\?hq=D$ù7D$ù7öÝ<É÷=LC=#M?IÓ<0o¨<7¾ ?991Ç?ùv=½9ù7½9ù7öÝ<cG>lUö=6O?%=bôx=@? *9âyü9	<>&¨=7Où77Où7öÝ<Û>Å/k>sn?¬>ZÊ`>PtD?0c:Ö¹p:
?»=°dù7°dù7öÝ<]>=G=VF?Ü?<óß<ì?¬­Ë¸hò8¯×¾MÈ=*zù7*zù7öÝ<Ã£t>¡>fN?uÇ=ÏH=ÍH ?©¯:mã9ý#?½Ê=£ù7£ù7öÝ<Ò_E>öô=ÓDN?7Û=¢l¡=$Ó-?°@D:×ê-:;p?©Õ=¥ù7¥ù7öÝ</,t==f±E?L9<R0<½ï?¼Ë¸¡{9N"¾ÄÚ=ºù7ºù7öÝ<é>vý*>\wT?Ã><¾=ãµ-?ò:Y·ö9&ä#?èâ=Ðù7Ðù7öÝ<^>xÑ*>^R?î¥==Æú!?,$:{R:?pã=åù7åù7öÝ<á¨>YüH>{W?k÷=¦¯=ÆL4?¯ôA:X5:æ?0í=ûù7ûù7öÝ<½>¬¦g>¬òP?+>]þÇ=ôy-?ºp1:A:?ÿ=}ú7}ú7öÝ<dq>{¸/>åO?Î=\Ý=±(?¬¶8:Õ':|ß?`
=ö%ú7ö%ú7öÝ<;àÕ=K=õE?H<Ìl<T]?[¯9»9.!?
=p;ú7p;ú7öÝ<§h>D
>^ÎR?\æ®=Íõ=r?ÏÇ©9&§69^õm?=éPú7éPú7öÝ<R>	(>³¶W?<¿â=áA®=Z&?-\:«):^&?·=cfú7cfú7öÝ<$Q ='çÏ<ÁgE?#<7S<ù?ä9Ñ×9À?k=Ý{ú7Ý{ú7öÝ<ý¬ñ=/[=¨ØE?<¸d<£c?Á']8çÏ¡9`ñ®=÷&=Vú7Vú7öÝ<ËC>­ÆB>P?¥>ßfä=Ù(?vY':û:·¿?Õ2=Ð¦ú7Ð¦ú7öÝ<N=Ò8=êÕO?]º<Bä;!?Ã±³8´B½8{ó>33=I¼ú7I¼ú7öÝ<S>ë4£=TþM?ÿ©= =z%'?öªè9y5|9K*l?7:=ÃÑú7ÃÑú7öÝ<c@Â>M¦c>RqZ?c'>ÆªÚ=ïöC?s$:¸:´b?&<=<çú7<çú7öÝ<ÚÙ>*+>;,N?1¬=z=ýå#?A!Û9âú9íß>K=¶üú7¶üú7öÝ<pö>@>ÓN?`Z=ùo=¦\?R£:%:Çh?£x=/û7/û7öÝ<+
>j9>Æ¾S?Ý£=iÍl=z&1?á`¥9¦àÓ9TÑÇ>|{=©'û7©'û7öÝ<Õ§u>º>såR?7
¯=M=§ä?S®:?Y¿9Õ.?t=#=û7#=û7öÝ<Å<É¿s<1wO?$=¢Ì<7'?r·ìÉ8¼w½½Å=Rû7Rû7öÝ<úì=>ç(ð=ßsJ?LàÀ=]=àù ?ç":Ô:
?~é=hû7hû7öÝ<Ý>è3>-T?iµÿ=;»=Ð.?¦ó:,3ä9|?âï=}û7}û7öÝ<`þi>Kî>>M?=0)k=_ã#?¶D9ó¨°98>\ó=	û7	û7öÝ<a>&>GñZ?qöm>ì%>]7?Õ`h:jE:S?ú=¨û7¨û7öÝ<Û^>?û	>z¼N?oc=d,=´ (?@^ü9"°9Ûf7?ë=ü½û7ü½û7öÝ<îc¶>,P>pK`?"_¹=ß=!Ü*?~²,:Ä³B:6ã>
=uÓû7uÓû7öÝ<öØ<Åï<½­E?>­<¬t<®s?Ä67@±¶1ÏÀ=ïèû7ïèû7öÝ<S_>ºÚ>ÌU? B>c	>à:5?£¼:Fx\:Ø ?õ!=iþû7iþû7öÝ<ãè®>À­G>£>`?Z>Ë)>`0?1i:©Þ[:÷?\#=âü7âü7öÝ<*Z>>C´V?èE®=1Û=Üþ"?E²,: ê9Ýë<?®#=\)ü7\)ü7öÝ<äA>ù×=æd?¹O¯=_7L=Ä[?ð-:Ô²Ò9VS?ó&=Õ>ü7Õ>ü7öÝ<Ñ~f>²>äV^?r>ç7>{(?çö{:½-|:UÈÿ>³4=OTü7OTü7öÝ<Â_>=$5>}T?&
>Â$Á=mê>?,q:U3:Ç#,?ßF=Èiü7Èiü7öÝ<>2µ#>¨¬M?
»=Ç¾h=1?ïò9Äú:EÖé>S=Bü7Bü7öÝ<
ª=s¢Y=ÏH?/ëS<,)<aW ?:£8Þq9BÄ,>k^=»ü7»ü7öÝ<£>#MJ>8O?ééÔ=Q=w/?:.Õæ9ìô?÷g=5ªü75ªü7öÝ<½ï>úy7>Ø3Q?Qüó=&}½=	Ð$?7>:0Ý:eä>¥i=¯¿ü7¯¿ü7öÝ<â _<u<B?G%É;H8Ã;§â?C¹7¸f?nn=(Õü7(Õü7öÝ<Üi¦>ØyK>Ø^Q?¹ =7=q=3*?ìîã9EmÖ9?5|=¢êü7¢êü7öÝ</¯>ÏÓ=>î¦T?[2¤=3t=?5,?×(ó99¼¾9h.#?8}=ý7ý7öÝ<>£¯>áSF>@¶b?2>ü=ZR5?5cP:-¦&:ø ?U=ý7ý7öÝ<©=$X[=ÚE?*<øq<ä
?´aP8<a¹8Öá>$¡=+ý7+ý7öÝ<ðd?£V>T?lV>··=vtX?ÅL:?:ù6?Y¡=@ý7@ý7öÝ<wùä>þÅ>|wÙ?ÉQ>ö·=éG?¨FÎ:r)}:§P?¾£=Vý7Vý7öÝ<	yD>âò=ÆO?ÕO=X(=äÊ?;8z9[àë=À={ký7{ký7öÝ<÷\>ÃD>IX? 0ì=)a©=}2?Ã
:÷È9??8Æ=õý7õý7öÝ<eU>nÿ>7£N?Ô=fúV=#^?ùíÂ9ÍÁ9¼E?,Ê=ný7ný7öÝ<ìy×>VE>¢[U?">L<ö=å)?p:ô%:÷õ9? Í=è«ý7è«ý7öÝ<¥Ö%>ÐUÎ=vÁM?¨X=OÜ6=s¨?).o9:Ï9@å>µÎ=aÁý7aÁý7öÝ<=ù>:>
YY?75>iM>¶,?`;CÒù:N?JÐ=ÛÖý7ÛÖý7öÝ<ÐHZ<,< <?	Í;N²;rý?#¹<¡W8v¿¾Ñ=Tìý7Tìý7öÝ<Ãd>fá>mðL?ûd=³l=%+? Ö:Ä9LÉ;?pÞ=Îþ7Îþ7öÝ<+½¹>«êa>ßxR?Ö=;¤=uþ&?7ò4:Ä:§Ä?ìà=Hþ7Hþ7öÝ<}Ës>VÇ>XP? v=9A=@ #?×rª9¼Â95à>Fñ=Á,þ7Á,þ7öÝ<¸Î1>kÍ=Ó{]?æ­Ö>³3£>¸_(?z]~:Ü_:Uq?»=;Bþ7;Bþ7öÝ<B·ù>fN>Ý?)>p¡=ä?ÄÀ¸:Ðe:7ÎM?Í=´Wþ7´Wþ7öÝ<kE>3øí=ç`T?É-a>ÊØ>³6?Ç9%E9qQ'?%3=.mþ7.mþ7öÝ<o5>*.8>fN?mÂ=^G=$?U":¥ë9Ì«?M5=§þ7§þ7öÝ<j<@<ù±H?f(;Tü#;÷?n18T7yT?[G=!þ7!þ7öÝ<|Ma>q
>vNP?wÖè=ÄÝ­=)j+?¢=+:m0:ª)?]O=­þ7­þ7öÝ<w=®?=>G?$<ù
<4?~åú·AªY9Ã½e=Ãþ7Ãþ7öÝ<ÆÏ8>iå=î:N?ea=Ï;=lÀ?µ 9È»ø9g¥>°r=Øþ7Øþ7öÝ<S.o>K
>ö¬X?Ë1>cþ=ì2?9:>b:v=?y=îþ7îþ7öÝ<5é<<k½C?A%ñ;
×Ü;êÄ?eË8xOv9ÅS>r=ÿ7ÿ7öÝ<ÎÐÖ>FjF>?)>\_â=a7??Ea:4	]:{Ø?³=úÿ7úÿ7öÝ<DÍ>[ (>ÚF?\>ÌØ=´2?ÖÅ¹:¢S:Þ·`?=t.ÿ7t.ÿ7öÝ<½{³=K.g=ÀF?x,#<e©
< ?Ú8c7øF;@ð³=íCÿ7íCÿ7öÝ<¦­>Þ=O>\V?YP=;dX=ö¤0?uR5:£.û9ÊÌ8?I¸=gYÿ7gYÿ7öÝ<:C>?º={âP?õ¡=§æ=ü?Î:Zé90?LÒ=ànÿ7ànÿ7öÝ<°è=ø2@=ïVF?	e<FF<ü?(n9§L9R?îè=Zÿ7Zÿ7öÝ<yÜ>ñÏ+>3¾f?lØ>ÔÅ=aÙ8?7U.:÷:ìf?é=Ôÿ7Ôÿ7öÝ<jÑù>äm>j?o«>£">lì?Ë,§:,-:{"w?eñ=M¯ÿ7M¯ÿ7öÝ<º>«3>:
[?<À=ÀÙ=Øv-?mÛ:è$Å9/?2=ÇÄÿ7ÇÄÿ7öÝ<Þñ>¿è,>îU?uÍ=Ï=×,?é+Æ9á-:A¶>¥=@Úÿ7@Úÿ7öÝ<²íÀ=n')=ý?ùA<f1Ñ;y§6?ª'8ié8L,>÷=ºïÿ7ºïÿ7öÝ<Q~¼>8Y>,Â]?a";>ðÊ>{¿'?½:h:õ±?)=88öÝ<ëU>Ë+>¥M?nÀ=Ql=*Ë"?Þ:Èæ:ÆÛ>¬D=V
8V
8öÝ<à)`>ð$ô=k?íà>>íZ?Ç]:òü:Ak9?P=88öÝ<4Ù>Ít> c?ý§^>9>Ë}B?¢^;îv§:æïN?P=Ð"8Ð"8öÝ<uÅg>¿í>`T?ov>¼P÷=öý"?Hø`:¯/:.è#?U=-8-8öÝ<)ç>a0>í¬b?µ>ØÐ=å8?
¶»9Ò©ß9ÙÖ>ïV=J88J88öÝ<­>¾TL>¦vY?ø	>#Ë=ªß-?3:°9ÎK?Ux=C8C8öÝ<#Y>ñ>cßM?´Èz=aòB=©$?Ýó9
:ÿá>=|=ÃM8ÃM8öÝ<é>Ú;>ì¾Q?¬é>cÊ=ß(?Þw:k¯:þå> =X8X8öÝ<M%?a+v>wv?áh>ö6Ý=P?¯:xÉ!:à%z?´²==c8=c8öÝ<¡>Ýl->/P?8Á=ÿv=#?ÀF :túõ9nÎ&?6·=ùm8ùm8öÝ<Dt>1>£Q?çÚ=zN®=û¿ ?ÕÙ9kf9qr?PÏ=¶x8¶x8öÝ<8¥>ùÍI>ÐQ?Àcù=û[¿=Ñ&?f,þ9Ê>â9òÌ?Kì=s8s8öÝ<eÆ=ÊG=
E?VÌS<¯5<v­?Ãþ<8F`8m×>_ø=0808öÝ<}>ª4>%T?>¾Ë=á[(?¼:ÍOö9é	?¿ù=í8í8öÝ<Ë>ÝÙ&>óT?ÍÏ=b
=æk,?ET:RÌ@:³í?Àÿ=©£8©£8öÝ<ÑÖ>9$&>kÙR?Ó=tx=Ù­$?b'÷9n!à9&
?á
=f®8f®8öÝ<
g>=@$>~¶W?6U=9Sk=Ûú(?¾j:­ÿ:í»ñ>l%=#¹8#¹8öÝ<=m>>TP?Þ´«=±=¢%?HµÑ94û9"ÈÕ>&=àÃ8àÃ8öÝ<K¾>ï5>_ËX?Jq&>¤Òú=Çà)?l/1:Ð):É?qO=Î8Î8öÝ<4ì÷<±E <RF?ÌÅ;·ª;ûï?ì?7¢9Br=^\=YÙ8YÙ8öÝ<<é=Ú.=üF?ô<Z<?£?&o78X8o?Z=ä8ä8öÝ<dÙ¨>K>ÿèT?-àÒ=Ñq=Kp+?ÌjE:;:ê'?Â=Óî8Óî8öÝ<l=íË<ñG?¦ê1<#D<7?ïë¸´­ì8á8þ¾j¶=ù8ù8öÝ<r¼>¶H=>^¯V?
Aä=¦=~â/?Yó9Óe:Þ>_¾=L8L8öÝ< C>¯õ.>ÓQ?¯=°=/l)?+ð!:åY:$?sÜ=	8	8öÝ<ø{>ßµ5>Þ]?CVQ><>×,?6p+:NN:,Ô>Óè=Æ8Æ8öÝ<(>=7>oER?D¶Ù=Ã¢=Á6+?
Ü=:õ:Ù?Lê=$8$8öÝ<Õ>x>>´§O?´Ùá=ä:¤=Î0?qü[:³>:Q¨?ñ=?/8?/8öÝ<3³>/Q>öZ?§³>d%í=×$?n:tK:>ü?;=ü98ü98öÝ<;r}>ñ>îU?ÿ=º=lû.?Ñ¤0: A:&ê>==¹D8¹D8öÝ<tÙÇ>bg>]?·>I>®¨>%O3?ì:n)!:|ü÷>6&=vO8vO8öÝ<°>ïÅ%>ItN?A=rv=ì5"?1K×9X3¸9B?)=3Z83Z8öÝ<>lM2>¿¾Q?­=WæX=	&?-ç9u
à9?\:=ïd8ïd8öÝ<6`e>lr>ÐN?¬=/=1$?²ÕÌ9-Cø98Ó>WD=¬o8¬o8öÝ<ä¡v=Ú=÷qF?íÀ;ýy¬;~?&éÍ8OÒ(9ö>ãO=iz8iz8öÝ<uÔV>,e>K?"¢=5=Ýa"?9:Àl:/î>`Z=&8&8öÝ<=EO>´I>«4M?Sàp=ãI=¬ÿ?¸Sæ9PL¤9÷p3?¢b=â8â8öÝ<>>3;>³èQ?¨ßÞ=ó§=Ü)?Ã%:±ç:öp?br=88öÝ<®s>¦9>KW?à>xã=Âl/?vúR:: Ä2?|=\¥8\¥8öÝ<VÛ>5'>Q?÷F§=s~=$?;%:³lI:h^Á>H=°8°8öÝ<bêª=)×\=l F?ÑÍb<QyA<
?ç­k¸_Q9e¾¨=Öº8Öº8öÝ<­2|>f¬>R?Ók=ù[W=Ó¬+?um9Î(«9É>£µ=Å8Å8öÝ<L0>»ßÝ=@K?Q=uNo=Æß!?ÉXê9S:ÃÞÇ>(»=OÐ8OÐ8öÝ<òf¨>,QI>þ$V?e=>Y¤	> ?0?&f`:!6:pÅ?sÆ=Û8Û8öÝ<¹N>ð>²EP?»â=ßz=¬#?·Ç¸9<Ø_9çRS?0Õ=Éå8Éå8öÝ<É'>µ¸1>5N?2Kß=¼¸­=y$?þ
&:Ó@*:S«ù>L=ð8ð8öÝ<K>»1.>bO?ëïÚ=ô¬=«"?Ó:ò:XÁ?ç3=Bû8Bû8öÝ<ªÏ}>®>W?Ë¥=>Æq=Ï/?Ó9½§Á9t?J=ÿ8ÿ8öÝ<ÜY¶>F~X> W?¯ =r_=¥·-?¿e*:dÙ9£¨H?êf=¼8¼8öÝ<?2ò>-lr?s&>36Ø=E?¿æ:Z¨7:Án=?t=y8y8öÝ<']«>néO>³ÿR?Y'À=p.=~'?Ýí:l	:FZû> =5&85&8öÝ<%¬ø>0>xÊp?[>>C@?õC]:ìö:¦Ã6?¨=ò08ò08öÝ<$³>§VÆ=`ÖL? A=2[=7'?z*³9Ò9
ÖÙ>:=¯;8¯;8öÝ<*[­>ÊB>ÕÔc?_ç*>÷ç=Tö<?êÍj:¾;: ?<¦=lF8lF8öÝ<7Q>È;>QU?=7>gc>*1?A:äTQ:ì>ö±=)Q8)Q8öÝ<fÔ>® >°0R?òü=HÉ=¤¸ ?3W:ÏÕä9|A2?¹=å[8å[8öÝ<'Þ¹>Tª+>?p>4F¾=>à4?©4:ý
:s?Ú¹=¢f8¢f8öÝ<§E¢>ÙãÒ=ûÄ?î,>)¾=Oìh?i©u:_é:ç G?¨¼=_q8_q8öÝ<!­>å:>*cN?g±=~=ò&?ÊbÍ9Ô­Â9)
?ûÛ=|8|8öÝ<Ìi>z>ØL?n=áü[=Y!?Ü)¡9Í|9ª#?þõ=Ø8Ø8öÝ<àP>D.>íðV?v>Ü.¾=#¸-?Ñn:¦$:Qß>³ÿ=88öÝ<À¬Ü>¤`>¡\?«Â5>q,>³.?ÊÐÃ:ÁÄ:<Þ?=R8R8öÝ<&óµ>ÉÄS>õó[?Ó>Öâ=¼o.?Y`:Æn:¦<ñ>|!=§8§8öÝ<dø>ú 4>ûW?9>Òò¿=+?éO:zL:Ïs?¯*=Ì±8Ì±8öÝ<K75>°sá=/ÅM?L_5=¡=p»-?vÿ9îß9¶ë>Å-=¼8¼8öÝ<bë°<Ó_<;ZJ?<Yãj<ÀI?£JY8øD9
>E=EÇ8EÇ8öÝ<G¾P>8>ãaM?¾fZ=Y/=m?v:Je9?ÜF=Ò8Ò8öÝ<$<>¬
>½9S?ø÷=¹
½=mD'?
ø9)Ú#9¢/N?1L=¿Ü8¿Ü8öÝ<¿Ã>Ba>@4^?ê5í=gUª=~A2?öz: àÆ9ôÿK?W={ç8{ç8öÝ<á¥=¼S=z%H?ùÀO<Ô/<¸=?ÿüÉ8R+9[·>Km=8ò88ò8öÝ<b+Ì<3
<÷H?«Çö<ò£Î<!Ý?Óô­8KÄu935>÷}=õü8õü8öÝ<! >µó>ÓQ?qeË=Íð=Y+?ñã9j:LßÌ>:=²8²8öÝ<Ö÷¢>ÖìB>±V?/Ú>e¹=¤®3?g±:?$:£Üì>=o8o8öÝ<^^>ø
*>ÏN?±è=¹W=Å°)?&Æ:¦¥9©±K?ü=+8+8öÝ<">{Ø/>¡IS?æ°>áã=ík!?l[9ÔÇ¸9Vü5>>®=è'8è'8öÝ<â§±>#JG>Ä5d?gÎA>¼ÿ=çB?¤w:'j:¹c?¸¹=¥28¥28öÝ<\ª>üÆJ>ÚW?ËLç=íz²=ná%?Þ	:m8:É²?Ê»=b=8b=8öÝ<ôÉ?> uï=^	M?É-F=Ä =3õ?¿Gò8âì9Ý<P>Å=H8H8öÝ<S¶¥>yH>òS?øÕ%>:>­Õ%?,¿9Xã9''×>ÂÆ=ÛR8ÛR8öÝ<7¬¥>x<>>a?éðþ>âë¼>öº,?Q:
º>:|¢?xÖ=]8]8öÝ<Ç\>	>C?M?X¾=m=Ip"?:	U:.ºô>Ú=Uh8Uh8öÝ<.º=%o=ýÄG?
§<<-£?¥r87³8w¬>Û=s8s8ûËî<j¤>&|?>\[?FÞ>"É=Ä(?¬³:o	:?à
?ßî=Î}8Î}8ûËî<ù>94(>[ýQ?0=-ëo=ÄD#?ëCº9Ë¥|9¢¼<?¤ð=88ûËî<¯>°¯$>êR?Kòä=\«=¤N+?[rf:*^.:*)?ø=H8H8ûËî<f{Ì>çi>WÌ_?p$>òé=ä¥4?>:§$:Pª?m=88ûËî<è¦>úD>ÛåW?äd>l½=Å;/?Ê³Z:êP|:<åÝ>5
=Á¨8Á¨8ûËî<¦i>Þ¿¦=mQ?u³<>Ð>Éü!?Ð:4b:3RB?=~³8~³8ûËî<X+>~M/>i'N?1ë>ý;Ø=æ?ø:3Gå9Z?û+=;¾8;¾8ûËî<ýå>äu>²Go?
Ã>d>3n7?ÃY:Â:Z:?6=øÈ8øÈ8ûËî<¢¤>i?>B[?|èZ>ôA>?9?*e:Ê)f:.a?PD=µÓ8µÓ8ûËî<">+>L?ìÌ®=_¸=vÛ$?ø>:¢p:A¾ý>°R=qÞ8qÞ8ûËî<¹é­>éR>ØS?·	>>Ð="(?V,:pEä9bA?gU=.é8.é8ûËî<µ>ç¢&>ðRZ?+ë¸=ñÒ=Lí4?A§p9ÌO¸9¾ §>5s=ëó8ëó8ûËî<ó=ÑùI=A!C?Õ"<HÛ<·?Ò^ù8U9	ã>My=¨þ8¨þ8ûËî<³#>&É/>Ì1Y?×ª=ôux=¥0?.Ì9çÉ³9?¹=d	8d	8ûËî<µÏß>n§>{Y?¨_1>UÒó=­;:?0ÞI:QF:Ã+?O =!8!8ûËî<f>$>xN?ùé5>(.>ú-?r': Üô9(:/?Ý¢=Þ8Þ8ûËî<MÅ>l>ðíU?Ý£>kpS>/?§8:¼@:
?¯=)8)8ûËî<¾&¢=ºXO=%3H?|lF<ôÞ+<mÆ?ÌÃ¹tþ9{qà¾×¹=X48X48ûËî< Y >íC>mQ?=Fc>Âè(>µ:,?vâ1: n):c?Ì=?8?8ûËî<f>4v&>.ÿZ?aÒ>¨çÑ=H4?b98IW98Ó2?Û=ÑI8ÑI8ûËî<(d>~Þ
>ÚM?,r=~ÁF=ÏÜ?|ÞÄ9ªä9ØfÜ>è=T8T8ûËî<$>2>ë
P?n=N=í<#?¯gâ9×Á÷9üïé>*ö=K_8K_8ûËî< <ÌN<HÓF?­×Ü;@+À;Q?Ý6@Ýõ7|·æ=\÷=j8j8ûËî<
v^=Üe=ÐF?Q±<ñuõ;´)?úyê¸¨n8¡{¿Ô=Ät8Ät8ûËî<	y<¿<²G?ê\<òó;õ?Õzs¹så¸¢Û?=88ûËî<å®K>~Óð=JX?+*Ú>i[¢>zÿ+?-kD:E>W:gé>=>8>8ûËî<ñÚ>ì=>a÷R?n¹=Lô=i¼+?ü
:ß9×+?o-=û8û8ûËî<*>ý>H*U?¯{g>ï©->¹*?
ã+:Öë:-Ñ?7=·8·8ûËî<eÓÖ>÷>ß U?sF5>~Öþ=6?h!:ücT:?b8=tª8tª8ûËî<Z$>ð4>JãV?Çh>Ç=&m8?[0:«ä.:j?í9=1µ81µ8ûËî<iË>¼ >èP?ïNy=¨A=CÈ$?±Ú°9¢lÈ9èäá>%==î¿8î¿8ûËî< <¯>©P>½ýV?6ý=(±=V
7?§:@û!:ãëø>F=ªÊ8ªÊ8ûËî<XÍ>µIr>÷X?*g>½ >hn8?B:
`:§ÿ0?LJ=gÕ8gÕ8ûËî<N8º>y3\>~X?Î>4÷¬=DA?½ð:¹r1:§øà>h=$à8$à8ûËî<%>Ü>>ôP?VÂ=d"=íM?åô9kþ9¨
ö>ÿu=áê8áê8ûËî<s°s>³I>B+J?Æ==q0=ô ?¦x~9E9eÒ$?º=õ8õ8ûËî<mK­=>p^=ýpG?¡<<s<ù7?¥	Q9ög09l­?=À=Z8Z8ûËî<c&N>
7>àÍM?öiÇ=Õ÷=wö'?àO:øQ&:^Ç?FÁ=88ûËî<
«N>^>ÎN?é³=÷=Ù½"?9{3:";:?¡Ä=Ô8Ô8ûËî<>ã3>ãO?8Ë×=YÇ¤=æ '?8~
:	Ñ#:&mØ>'Æ= 8 8ûËî<3:>?ôå=P-O?D%ï=4,Ä=
?¹¯%:: Û?ÛÑ=M+8M+8ûËî<Ûw>	>(oL?p|º=¥ú=Ê%?¢1:¨'E:Ì>EÔ=
68
68ûËî<ÉaM>ÿ=)N?=\`=9X?7º9AÂ9Ýgõ>Gû=Ç@8Ç@8ûËî<sö<¯d¢<ZB?Òþ<8ö;v-?Ùkð8M«090®>c=K8K8ûËî<-~>Â«>Þ[Q?¯RT=ç*=jÇ?¯x:úö9Ðf?d=AV8AV8ûËî<­M>fù=AS?K=	ñ=ÞÜ"?vN9ÓG¤9äÝ >$=ý`8ý`8ûËî<µÇ´>LR>}C\?¡=9>|>(0?kð:.g:?Í%=ºk8ºk8ûËî<×½z>ïC>ÑP?«½=t\Q=k?ð9G:IÒ>d'=wv8wv8ûËî<)ô<+M<-3G?Fv:<Ú<b?àù¼¸8.¿-=4848ûËî<ÎJ¦>L>`!P?rR×=Àè¥=R&?'<:<.:®/
?©I=ñ8ñ8ûËî<=y>-í>'|L?ÕÃ=7=Î)?Ró:[Ò989@?xT=­8­8ûËî<{1Ü>Qr> h?;>ûÊ)>ÂÜE?¢ö0:«*­9sÎ?]=j¡8j¡8ûËî<}Ï<?M<ÏÁE?Ã¸; Å;?£9Ã;9»H?¯`='¬8'¬8ûËî<ù>xf4>´NL?#g=ÿï<=[á?Gs9C ¸9jD¶>ev=ä¶8ä¶8ûËî<=µ>Ùí%>W?­q>G)>¾6?h5è:íþ®:Ù)?ð= Á8 Á8ûËî<Re>ü>`V?hÙ>M¢H>Å,?"¦:o#V:*G?Ý=]Ì8]Ì8ûËî<®Ø>¡ö^> Éx?ÍâP>_
>×¨A?ix:¯%:è??9À=×8×8ûËî<'±>T>ZÎU? Å>&6Ù=¼ú,?êÚÔ:(2:ê$+?óØ=×á8×á8ûËî<]¸>f![>dW?;ð=lýµ=sö(?ÿv:c	:+?0
=ì8ì8ûËî<à>Óº=(O?ñOë=/¸=*2#?2û:¸_©9F
O?ö
=P÷8P÷8ûËî<C©>ÃJ>ª³U?RG>8Û>R0?D:jl:'u?´1=
8
8ûËî<½>ó>"@U?mÓ=7¹ =a(?ñº996¢9F±>ä\=Ê8Ê8ûËî<ãn>Ý>ÇJW?§Ñ>/Q>¤Ä#?ï:ÍÇ]:é?u`=88ûËî<lO>à=>ÿþP?¤°a=f7=xV?fçù9Ó9«*?Oz=C"8C"8ûËî<½¥?°x}>'?F>Ò=åOq?'%¦:?D: Y?	=-8-8ûËî<ûº­>*zQ>nPT?:%>éð=cÑ/?³"):ûý':	ß?5=½78½78ûËî<¶iÍ= ü}=î
O?¥GÆ==¦)?	ç9ûÕ9¬.>×=zB8zB8ûËî<H?/Å}>È¥?7>UÁ¶=Ü0?écC:ÑÉç9ÉÌW?ü¡=7M87M8ûËî<*\<êð<:'E?þ®;¹c;ØN?L¾¸$9JNõ½«=óW8óW8ûËî<À>´ù>>ÈP?
è=¹Ç³=E7%?v:§ár:zí?S³=°b8°b8ûËî<¶Ñ>høw>hÉW?òÖ=#Í=D`7?;P:¤3>:7x·>ì³=mm8mm8ûËî<¿>ôý]>ÂU\?­ã=£=9?A9:;:ë8?±á=*x8*x8ûËî<ÃT>Ê>XM?ý¼=P@=©!?a&ø9Ûáê9ó:?÷=æ8æ8ûËî<âÛ=3ÛG=ÁE?z#<i	<R?¢8jâ#8ã%}?ý=£8£8ûËî<hÉ>Ik>uR?Yd>å¸=U2?WP':x
:Ìa?¢=`8`8ûËî<è%>ÓÉ=ï¾R?â	>½ã=>+?b:õö1:³"?D'=£8£8ûËî<Õ>AÜ9>¡âS?ZMÃ=Í=3&?3Ñ::Íö9
\B?.=Ú­8Ú­8ûËî<	¼>~À>>R°S?x¶=´y=:?µ:S¥!:ÒÝ>Éd=¸8¸8ûËî<r¼B>R&ó=M?¶¼.=k= ?Öµ99H3Ò9,b>æy=SÃ8SÃ8ûËî<½Ð>hÙ2>}ÚM?ÎÞ÷=K0½=Õ³'?ûc:ÂQ:ý
?Á=Î8Î8ûËî<=L¶½<LuD?é<Ûë;È?²¼59Ô(9}É	?=ÍØ8ÍØ8ûËî<Æò?ç?¨>Qa?·8>#Òô=·	A?Ì:P:¹&?u²=ã8ã8ûËî<yj>¹$#>Í6N?5¥­=¬=-!?¯À9Êùñ9÷ÙË>Ví=Fî8Fî8ûËî<b¤>§*@>¿N?À°==¹A&?÷(: D
:æk?ï=ù8ù8ûËî<¯þ?°=>öÕ´?¯7>=W+?æÎ:Ià9:u-?8ï=À8À8ûËî<I?Ìy&>9mË?8Ñ^>w¦´=£à?GG:^»î9aU?ð=}8}8ûËî<w°¤>Áì5>#¿g?,E>¡6>Ñ¯@?Ãe:Ø±:/¼X?Jñ=9898ûËî<l> Õ>
V?ä 1>>Û(?¬ÊF:åxD:×?ø=ö#8ö#8ûËî<%Dn>Ö$>~R?ô¡Ã=¤X=Lò)?M?&9ØN9+}>(=³.8³.8ûËî<þþ{>>T¸P?×0·=¹=òa'?4:§':ßÒ	?&=p98p98ûËî<¦{>>?M?F½¤=Ã\v=/+?0:Î/+:I
?1=,D8,D8ûËî<êùÌ>)´l>¯]?·<>âI	>hò/?Qæ:c:½ì
?M5=éN8éN8ûËî<>¼z >SO?C=_@[=YR"?µ²:_¥.:HÕ>==¦Y8¦Y8ûËî<3a¬>x}P>/©S?íÃ	>FÍ=ù+?|_9h¾Ð9Í>l=cd8cd8ûËî<jÓo>T~>HºN?G]=Ù|=ÍL?eó9¶¥Ñ9P»?[= o8 o8ûËî<]¢>å¿=>l
[?,¥ý=¦É¹=BÀ.?b¢:?5X:gÜ?Ô=Üy8Üy8ûËî<Ê´>ÀKY>÷±T?ÄÏ >cä=·@4?rA::mÿ>q=88ûËî<hA1>ØÖ=ó5S?³¬å=Ôª=X,?ð4æ9¼·9§_ ?D=V8V8ûËî<üqb>Ì>Â']?û#¯=@¿=d'?§Øô9ñrä9ú/	?zZ=88ûËî<ÄGJ>Bó=ÃßT?Ø½=[7L=ü£"?)é9º~Ä9rÕ?>m=Ï¤8Ï¤8ûËî<Aun>Ç >ËtO?µ=}|=ö{!?'\±9o9î=?ãs=¯8¯8ûËî<°¯<îøb<(F?Ðÿµ<Ä¯<G?ðr²8øX9J=>Û=Iº8Iº8ûËî<Å¯>ë$V>¦ R?Âû=oÂ=«%?Ôy¾9½à¡9î?=Å8Å8ûËî<é91?å]h>T@Ã?ðiÀ>&ü5>ÏU?ñÄ:æÛ:^1?1=ÃÏ8ÃÏ8ûËî<2I0?-þY>|Ï?'=Þ>hà5>ëg?;oå:3m?º¥=Ú8Ú8ûËî<øº>@Ï">M?ÊÍ=Ä=¢é%?;­I:L·
:Í:?«=<å8<å8ûËî<æN>7{+>Ìg]?B?>Ü¼=uø5?ç:âf:xÿ!?ZÜ=ùï8ùï8ûËî<Zv>¯>ÊO?ï=5ÆU=l.%?o2:¡g9§?:ø=¶ú8¶ú8ûËî<v©¥>ÿKH>¨»S?Dy»=i¢=Rì4?5%:<¾:øl?ñþ=r8r8ûËî<»>ñ¹=M.Z?jhÛ=r=ÒQ9?|u:5¸90K?=/8/8ûËî<bì=ý=,òH?¢à=²}ñ<zÒ?Hm·¹ñ]9j*½`)=ì8ì8ûËî<et>xÇ¼=ÁF?J=
¨×<¥¥?¨]!9u'·9¾a>\7=©%8©%8ûËî<5m>Ë	>ç¢K?KW=ó4="?3¾97J×99w>fY=f08f08ûËî<ÔÜ?¢²>Cùh?UÃ>B[Â=»OA?Î:C/:éJ?d=";8";8ûËî<] >iC>ªR?å÷·==°m,?@p>:_xó95=H?ír=ßE8ßE8ûËî<ºX´>3T>¡ÃY?Mú>Gq9>²¯0?iD5:?::t?É=P8P8ûËî<Çb¡>¬pF>2P?Ì;/>s>a(?:°Ý:%v?q=Y[8Y[8ûËî<w<t°@<àF?Ü­ê;ÒwÔ;a
?Õ¡¢8­8^ð>ó=f8f8ûËî<¦9=4ÛÀ<îB?"u<<¢!<¶=?lé+9ÈÅv9
W²>¢½=Òp8Òp8ûËî<+>Ã=hãJ?Öw=e»N=R ?á9¾Ñ9L'
?¾={8{8ûËî<M=s>=9D?Ë<áUk<xó?½½Å·G99æ½Á=L8L8ûËî<<¬>eN>õ¡U?¸ç=¦=Õ$2?ÞO:ð9Ç«]?ºà=	8	8ûËî<çï¾>[>¿¦^?4S>BfÊ=|1?H9în69´?áí=Å8Å8ûËî<ÌLx>×R>ÄOK?Å=MV=h?Rð9äÊ9ï0D?Ýõ=¦8¦8ûËî<¦¡¯<(b<ÍÎF?!ì;p4Ê;y?Jø9°8Î`Ñ?!÷=?±8?±8ûËî<Âh>¹>,ÜM?©°¯=Ç=«P(?Ô/4:t
':W
?¤=ü»8ü»8ûËî<ºz> >ãO?¿=aF[=3û?A£¹9Â>9T2?Å=¸Æ8¸Æ8ûËî<sÜ±>»N>
@\?>µÊM>É¾8?Ô\;Sßå:°$?Ý=uÑ8uÑ8ûËî<hâ<ï#0<JÚI?FP<<=<Â?:ë§9Ú9'"?û=2Ü82Ü8ûËî<#>ËP>æHZ?:ô«=g}=V£-?®{:A;Ü9»Y?3=ïæ8ïæ8ûËî<OÝ>«y>êëb?ÂÞT>ý2>Ë6?crp:½L:¯R?Q=¬ñ8¬ñ8ûËî<|¹ê>H§P>Wþ?Ï®>Ð
è=§?µm°:¡©N:LZ?ù2=hü8hü8ûËî<U]>´P>.P?Þ<§=Z=@_#?Á×9²9XB?µ5=%	8%	8ûËî<`¨>C±E>×	Z?«>KQ>ú¢3?>~í9üà95X?Ç9=â	8â	8ûËî<y>öû8>Ç¬V?U>>nõ>Ôº&?ºì:´ûH:'ô0?GX=	8	8ûËî<fß>ÿ`>Þ^?pÑA>Ç<>ðÏ8?ÜZ|: Þ=:Ï*?c=\'	8\'	8ûËî<N`n>tð>q?N?Ì}=La=ã"?yBÜ9Æ¹Í9ù
	?7l=2	82	8ûËî<øâ¬>

P>O¾T?¶>µ_ò=E$?×¾#:§4:÷	è>Ñ=Õ<	8Õ<	8ûËî<.¾=i®s=ØËG?|ñ<»o^<0Ú?69ËQ9û´>¶=G	8G	8ûËî<Rr>¢:>>@U?¿+>­ì=9?R\:áF:i_ù>=OR	8OR	8ûËî<'¶­>JjT>ØZQ?s¹'>ió=èe0?h¯e:û8:æE?Wª=]	8]	8ûËî<á=Á7=WED?nú;ÍDÞ;uK?Ô]â8úè8|¼ø>"®=Èg	8Èg	8ûËî<íTÅ>º
d>V]?2)>5Ò2>@?9W÷9É4:cñö>Ë=r	8r	8ûËî<tè>¤%>+iM?¶eé=Â³=Ú1&?:zG:â":×Á?±Õ=B}	8B}	8ûËî<Îúr>%>ÒR?éÝ=|öª=~á%?£¥4:Û½9!¤t?ÿö=ÿ	8ÿ	8ûËî<´¦>C H>ÔT?`©Ê=MB=D_*?/6-:G·Í9òW?Üú=»	8»	8ûËî<Jôo>ÿ×>S¿O?¥À=D=¦ñ!?H®2:`h:5?Ñü=x	8x	8ûËî<´f>
>~dN?tr=R#B= é?Jr¢9ÐDt9?*?=5¨	85¨	8ûËî<Ú¸¢>£?>«_Y?Bð=¬³=&8+?¥,:L:3#?bj=ò²	8ò²	8ûËî<¶Ù>x3{>ïÂ]?öÔq>m#>QÚ=?Ìd:êñZ:¤?:l=®½	8®½	8ûËî<K8>/9>ý¿S?ø>F¾=®±/?a>:ôB:äzÎ>¾m=kÈ	8kÈ	8ûËî<¬
Ó==ÆF?U[<![x<Hì?å8ðTu8|ø?Æ=(Ó	8(Ó	8ûËî<hÚ`>^4>dJ?
/=èæ[=Û?×	ò9ý	à9H
?C=åÝ	8åÝ	8ûËî<SË>D?>ã>P?ÑÈ==ê¤0?¾:-ï:d
õ>¬=¢è	8¢è	8ûËî<óYõ>ÃT>ªÃ?1>v>c?Õç9¡¥ï9Ú¦÷>ê³=^ó	8^ó	8ûËî<L>í<>¸X?K>º%Á=²)?i¨G:ìþ9:îf	?JÆ=þ	8þ	8ûËî<è£>®¢H>ÔûO?±¥=Òû{=±U(?¬_::ùU
?â=Ø
8Ø
8ûËî<mØ>w2>ÅO?ù¼=É*=Y)?GÀ9h6Î9ï>ï=
8
8ûËî<{¯ >ÓÉ=íÐK?
Ã<'C<æÅ?¨ë9u«þ8n©?¼ñ=Q
8Q
8ûËî<"=.ìH=?F?ËD<dX<
¿?¹É·x©±80S½¹ô=)
8)
8ûËî<$©>YS>JAM?æ>L]ê=âJ*?èþ9Ò:@÷Þ>+=Ë3
8Ë3
8ûËî<tÖ>Íßw>Â{]?nV÷=yÞ±=áý1?#]M:¹u7:KH?=>
8>
8ûËî<×>(> V?n5á=Dì¢=Hï0?:Î:2:ù¹å>%-=EI
8EI
8ûËî<Äß®>©6Q>2ûU?6G¹={=?§9?b/:é
:ì¨?<=T
8T
8ûËî<Ða>T$
>k<Q?l¢=ës=yJ*?åBV:þ§3:¸§?)O=¾^
8¾^
8ûËî<³e>476>Ó|P?ij>WÆ=='?î¿}:&D:D%?Y={i
8{i
8ûËî<ia>¶>FÁL?@V=ÏÁ]=Ú"?JÊî9½Ã9½&?b\=8t
88t
8ûËî<bøq>u~>RýQ?tÐ×=X
¥=ê`'?aC8:?Èá9ìP?!m=ô~
8ô~
8ûËî<Ó}g<<GpE?!æX<ë6<¼?Xöñ8ÀB9¸Ï\>Î=±
8±
8ûËî<lÝa>ª$>4dK?^N=<¼d=Á?N2:Õî9_Ô>?¸=n
8n
8$ÿ<R>!w(>P[?öÌ
>©sÌ={1?Z_ì9,Ìá9¥þ?ÁÆ=+
8+
8$ÿ<VèÞ>¿j>yWs?PO>~>ÑZK?p,§:w?f:ß9?=Ç=è©
8è©
8$ÿ<@>´'>ÞÛP?Bº=&=]h0?Ô(:ö¨:¡®"?^È=¤´
8¤´
8$ÿ<Øu>N2>tR?á¥>öL¼=»²5?j×9:èI:{¡ë>©Ý=a¿
8a¿
8$ÿ<Â¨<ìäS<:ãK?õv-<A<s?£j8êÞ8Üx°>8â=Ê
8Ê
8$ÿ<ÍÒ>ýÇv>ªsZ?yX>Â>p>?%%:âMx:ê#?Uý=ÛÔ
8ÛÔ
8$ÿ<iu>¹¸8>^[? >çð=W*?'>:â:þû8?=ß
8ß
8$ÿ<Éht>êì>¤HO?]=cS=óß?'&:ê¼È9m#?;2=Tê
8Tê
8$ÿ<|=Ý .=µF?
G<Îò;",?&8ú*9áVS>ó<=õ
8õ
8$ÿ<Îbs>l1>"lO?çw=ÜÐI=·?í«5:¢À99nq?ÝN=Îÿ
8Îÿ
8$ÿ<²I§>µK>*ÞR?åç=8I«=<²,?âj?:0ª:¥ñ5?
T=
8
8$ÿ<KÃ½>èÈO>ÓËi?->6Ì=uÉY?:y[!:`?uV=G8G8$ÿ<Wc>®R>V?mZÐ=½k=ÁI'?öï:Ã"9câ?Â`= 8 8$ÿ<U¬>?*'>Æ=N?pÕ=ª=©¡ ?45:ìO
:0ü>Én=Á*8Á*8$ÿ<­>!>¿åÊ=.rK?Éê=·9è<Î=?¶R95Oz9Ø×>Uª=~58~58$ÿ<½>K'>ëWS?^Î©=th==D)?ôÃ:éÁ¿9î??=Ö=:@8:@8$ÿ<«¡=aºP=êHF?´@<ÕÍî; ?U8:68ÎÄp>°Û=÷J8÷J8$ÿ<vÎ³>ªìS>Ã3Y?7õ³=¥"=I1?ð³+::Òl?Và=´U8´U8$ÿ<\>»>Q[>wZ?[Ô
>Å¿=Ò=?§63:Ë:]Ð?Ãü=q`8q`8$ÿ<Áü>i6>mQ?@éå=vÏ¦=lk0?ûG:ªâ9zVa?8 =.k8.k8$ÿ<\Ï>- w>9V?Ï=>x¢è=?</?kçn:Ê?:¾q?I: =êu8êu8$ÿ<=ÿz>¬>`N?Î­==
A%?Ñ@:ú4û9Ø?âS =§8§8$ÿ<>Ô¯:>¡T?jÃã=s/´=fÌ!?ØüG:åÚ0:
¾?ãU =d8d8$ÿ<*¿>ì*i>ìBR?o®/>Á<>Ùÿ-?Z:Z¸9 3?Ðd =!8!8$ÿ<%+j>w>_ÿR?¹þH>
Ó>:#?Ïv[:>:o? j =Ý 8Ý 8$ÿ<It­>OwS>©ûQ?êÊ=kå=Tà$?gõF:Ò:}Å0?G =«8«8$ÿ<Î
¯>i>W>B3P?E/Ë=Õ(=ã
,?@!:ô:øU?U =W¶8W¶8$ÿ<Q>uk$>àM?AP=Ñý!=·j$?¾ò9Ê©É9%
ª>]° =Á8Á8$ÿ<èÑ>Lx">A!N?µ=®í=v*?<:Øè:/Æþ>À³ =ÑË8ÑË8$ÿ<µöÅ>Û]`>âßa?«\>h*Å=p;?¹öV:q¸/:?ùÆ =Ö8Ö8$ÿ<#>1hË=âÈM?¾*x="M=;Ú?0 ø9(?:Û>dæ =Já8Já8$ÿ<»=ý4=tõD?S<iú;ôZ?rbò8¼9jØ>âü =ì8ì8$ÿ<+yÔ>·o>cèb?k¦>'Z>òÈ0?æÞS:Îü9óV?`¡=Äö8Äö8$ÿ<.h>A|<>ÿN?[B=ÿÆ]=6$?Ïû9Ñ:Ýð>+¡=88$ÿ<f¯ >~A>T?Óx>;aP>Ñ|1?Ý®ï9Þñ9¯ý>
8¡==8=8$ÿ<È>7Ï5>æ5_?Nï0>>ì>ü,?2:¼Wè9Æ?ÜE¡=ú8ú8$ÿ<xá{>ö>*T?%¥>cý= ?¹T:Ooª9,ÃC?PI¡=·!8·!8$ÿ<;è\>Åj>çFO?ÂW=á.=ì?=?9ö$[9&ß>U¡=t,8t,8$ÿ<ñ><½ê=7c?2Ü>8Õ³=Ü8?ª\s:sä:ÉÑG?ÇU¡=078078$ÿ<ç¸r>Û6é=î7?O0>kV=¿?Kº¤:'Ñ:
l¢?¡=íA8íA8$ÿ<p è>¬H>§SW?äC>W>}8?K:)®8:yÊÔ>©¡=ªL8ªL8$ÿ<¨>X7>9WY?
>ÓÌ=Í-?Âó9ýo:¡]×>@Ò¡=gW8gW8$ÿ<\¸>2¥>>±ÉS?ý·=d=éó/?¢2õ9@0
: ã>jÜ¡=#b8#b8$ÿ<>>±!>À0K?¦|=a=Í<#?#wý9JiÍ9Æñ?ì¡=àl8àl8$ÿ<g}P>Çí>åüN?áà£=ç&=Ò4?3£:á:­Z?¿î¡=w8w8$ÿ<ÿÈY>>ÈP?ç©=.=OG)?¯öØ9?Ë98£?yð¡=Z8Z8$ÿ<£$	>Û0¨=,¾P?¸Ý>Ê
Æ=yr*?§£:C:gÞ>¾-¢=88$ÿ<6l>k<7>LU]?É>ñ=]F®=01?ÝãÕ9(¿£9d2'?¬B¢=Ó8Ó8$ÿ<·,=PE=ôH?W<ÆüÝ;° ?å×8/|ö8;à>ÐJ¢=¢8¢8$ÿ<C|¡>nE>ècQ?ý=Ü­P=Bö,?â­:ÊMû9b?ãV¢=M­8M­8$ÿ<mr\>
>DíJ?áL=ÛÜ-=Ã?vìü9pÅÃ9^%?
_¢=
¸8
¸8$ÿ<Ê¬>ÐÉ6>¡ÒN?É=ðñ=O&?«J:ãxï9eZ?¤d¢=ÇÂ8ÇÂ8$ÿ<:>»×->èóN?ìù>õNî=CÇ*?Tó9è	:[Ùá>Cg¢=Í8Í8$ÿ<¡§>ü,>Ñdc?h=>5½=Hs@?Ûôï9w¼ï9?èg¢=@Ø8@Ø8$ÿ<¢¤>en6>¸hZ?
ßL>{P>	¶5?.U:c	:Ñg?ð¢=ýâ8ýâ8$ÿ<j6Ó>tm>,µc?ó>qt0>ÌV9?¯Û9ùwä9¼ö>¢=ºí8ºí8$ÿ<ìvÂ>*o>ë&P?Ú>%ô=
x$?àÜÄ9d8ª9Ç?d­¢=vø8vø8$ÿ<)­>w·T>&eP?Î=VÖ=a¤)?°Y=:Ü	:ÉË0?®¢=3
83
8$ÿ<ök>'?>ÏN?÷¼Â=z»=^%?õVS:/:K
?xÅ¢=ð

8ð

8$ÿ<ã|>Ï->ZrM?£´ =\=~!?MË8À9Bë#>ÖÍ¢=­
8­
8$ÿ<¼¹=9è8=^H?B5<Ú<¢ø?×ÿ9¶ºL9BPº>VÓ¢=j#
8j#
8$ÿ<Â>\¦:>3W?oª=þúr=s13?f Ä96
â9?Þ>Tó¢=&.
8&.
8$ÿ<®n§>ÖÒD>§ÅY?îñï=dµ=ÉQ)?"Mþ9v½9cÎ+?»£=ã8
8ã8
8$ÿ<Q&£>*¿G>«Q?o{Å=/B=òZ)?b¥1:IÒ:ÊÅ?3	£= C
8 C
8$ÿ<Dl>0
>hU?EÌ=££=AQ ?_!:?s:¾!?£=]N
8]N
8$ÿ<àú|>n>»R?°H>`ÅÑ='M1?:b,3:cØ>[£=Y
8Y
8$ÿ<(r>H7>À¿S?_µÙ=Ñî=ëÜ3?F:?¶/:}:?£=Öc
8Öc
8$ÿ<¹>£4->àmS?=)i=øÓ-?
:%Âÿ9/?ò.£=n
8n
8$ÿ<â>½+>§ÌO?®=«x=ø53?Ù1:|qü93?Ç;£=Py
8Py
8$ÿ<.>#>yæL?ª=O=Ñ¯!?{&:Ò¸9¯g?.E£=

8

8$ÿ<@MÞ>.w>÷;f?)>öýP>f>?êß;Ó:S»?iZ£=É
8É
8$ÿ<G¡>s@>¸ËV?ûHù=]7¸=N6-?ùe:PF:àG?^b£=
8
8$ÿ<yª}>T>þcR?N¥ =óªn=ÛO,?¦":	[:ð®?6j£=C¤
8C¤
8$ÿ<Èï>Î>vïe?¨>Fb5>du5?*w:Ôqc:åû.?Á£=¯
8¯
8$ÿ<Ëª>SïE>å\?5Y¦>é±i>Â96?yhµ:	®:Ó#+?¤£=¼¹
8¼¹
8$ÿ<»=h{»<QE?±I<}4-<Ø¡?ïÃW9Ò#9 (?£=yÄ
8yÄ
8$ÿ<¬õz>³h>ß²N?§=ò= ?RË>:þ$:yø%?¦«£=6Ï
86Ï
8$ÿ<ý=3D=+I?¾3<)<IÓ?ø8äÎ9ïVq>=µ£=óÙ
8óÙ
8$ÿ<Tdd>Mj>­2P?«Ù=Sô¬=!?ª
:}½ä9=f,?]¸£=°ä
8°ä
8$ÿ<XÇ><>!R?Ò ÷=À¼=­'?ö5:{X:¦Ö>¼¸£=lï
8lï
8$ÿ<%±Í<7F<©M¥?D+Ê<à
<uÅ?¤­·Uäj85?=¾a¿£=)ú
8)ú
8$ÿ<ºæÃ>Àb>ñ+]?çS>Ù$>¿2?D2::W?Â£=æ8æ8$ÿ<²=/´¹<F?ß[<Îø;M?cá9ÒF9ñÜÆ>ºÃ£=£8£8$ÿ<hÔ­=»­b=¡PD?ùJ<Ê(<ü§?'B5·¬9ø;Å£=_8_8$ÿ<®H?c>M
ß?jjT>c~Þ=gt? Ð5:ò²:g+?EÅ£=%8%8$ÿ<H?ÎmY>u ?à>0 ö=ï ¢?#Ã¬:sp):£?9Ë£=Ù/8Ù/8$ÿ<f<l1<Ç¾E?µñâ<7Í<
?ñ/:ÍF:@
?7Î£=:8:8$ÿ<Us>rm>Ò|U?
Ì>m¯Ö=9³&?µþ
:Â.:L6Ð>òö£=SE8SE8$ÿ<ä¢]>Ç>4U?ýJ>Ë§å=¯à*?ø:þ:j?%ü£=P8P8$ÿ<>>%3>üS?è^Á=]ý=/?ï,
:¿9¦<?÷¤=ÌZ8ÌZ8$ÿ<)&Å>8n>ÛÜS?Zé¬=ðÎ=âg%?üí«9&Îì9¡Ý¹>Ý¤=e8e8$ÿ<¿>¶(>vN??·=kÂ=D*?Ê/:2 :xÀë>º¤=Fp8Fp8$ÿ<H¦>úG>êþT?!ô>vµß=4¾,?ûã9Iêí9Dô>¤={8{8$ÿ<Ôb°>àS>½U?®->4§>JÌ,?tuE:1:ËÅ?4¤=¿8¿8$ÿ<h¾Û>+>Ò+Y?A¯Q>ìu>AÉ4?Ú:így:ª¤?¸¤=|8|8$ÿ<Å>×«i>ïW?Û¬	>P+Á=µt6?_³]:ü2+:"Â%?¢!¤=9898$ÿ<å=Àï(=u#E?dT<Õ><Ç?TÞ8ÀJ®5z#B?3¤=ö¥8ö¥8$ÿ<9pa>`]>YM?wq=.w_="t?}9¯(T9¨iº>Y?¤=²°8²°8$ÿ<Æ =K=8I?°Þ<½<Õþ?Ñ8¤H^9Æ[q>B¤=o»8o»8$ÿ<¼X>¦>}÷N?}6ç=¿±=¢³&?Î­A:|9×9X_f?Z¤=,Æ8,Æ8$ÿ<é¾g>Ù>±N?íè=Hqr=ÒË'?¦µH:Yh:b&?Ð`¤=éÐ8éÐ8$ÿ<ã«¨>ÛL>°ÇR?®X=gt=çÛ%?®1:»Ú:èM?xb¤=¥Û8¥Û8$ÿ<ëH®>Å0P>âNV?g>]ë=»C+?¾:Vï9ùã?vi¤=bæ8bæ8$ÿ<&6>2>|ÝM?ç¡¾=Öá=öä#?0HJ:ÿ':Ïw?Òn¤=ñ8ñ8$ÿ<±¼>Õ$b>¡U?È·ï=èµ=Ax)?íÞH:³:	È%?!p¤=Üû8Üû8$ÿ<2>é½Ý=?8N?-0Ü=®%©=è&?¡):::M2?Ù¤=88$ÿ<p ÷<3<ûªF?ñ<ýÜ<0?µ9eþ9Ä´+?¤=U8U8$ÿ<m«#>WJË=5N?"éÒ=ÿï¢=È¯%?ÓÇõ9 Õq9°?¤=88$ÿ<n°=£ª,=~ºD?y¸><£ <?Ë)9¤59È?î>3¤¤=Ï&8Ï&8$ÿ<«=Ü4=Í]I?¶?/=	M=
??|Á±8fvi8eêB?£¿¤=1818$ÿ<þU>,>2òN?~Ï=£Yt=Äç?j­ê9£ï9¦Aû>kî¤=H<8H<8$ÿ<Ø< <ñH?Ó	<=Ù;Ót!?àÓ8àk9Ðe>¼ý¤=G8G8$ÿ<->Ã­*> ?X?=>÷£Ã=)?UX¯9 9S§?)¥=ÂQ8ÂQ8$ÿ<|6=ÚG=D?P>t<ÎOV<à?VîÉ¸k;9
é¾Û¥=\8\8$ÿ<ÿí>jI'>ÞT?ËN>jìç=Ø/?1Ù:¾·ð9V?Þ¥=<g8<g8$ÿ<H!E>¬ô=ÃÑN?¢=¾N=?o:å¡ë9?¸$¥=øq8øq8$ÿ<+Q>r¸;>,U?}">xPò=ã:+?ß6:0Ó9U?]?+;¥=µ|8µ|8$ÿ<ió=ëÀ<
J?+<@<¬+<T?ÃFï7®ÈÛ8-Z>É;¥=r8r8$ÿ<8Ä>­2>ZO?ïä¬=Ëq=3d#?o^:W¬ó9¬?XB¥=/8/8$ÿ<ß§>X±L>óQ?ÚÑû=´=à2?
:JW:7?J¥=ë8ë8$ÿ<zo>I5>¬K?ñBÍ=
³=°$?WF:$å9G©?Mg¥=¨§8¨§8$ÿ<_P>V>¿µN?6A=Ó¿J=)?G_º9i;ª9Ð"?p¥=e²8e²8$ÿ<eÈ>T*>L?ÿst=1=³0?U¦:ý:Ì¹ä>Û¥="½8"½8$ÿ<ò³>ÿ35>CBO?²â=o#°=Ã½$?ì³:"á9=v4?¥=ßÇ8ßÇ8$ÿ<ù<sä¢<{®C?Ó;b7ª;PÀ?æø7Oæ7óT
?W¥=Ò8Ò8$ÿ<Ù2>jlÚ=cµP?2=4ÊU=I$?v	:ÕÀÆ9è
1?Ö¥=XÝ8XÝ8$ÿ<ôð=5òN=lÚE?/Ì><D<NO?ü
84Ü8ñ«!>M¥=è8è8$ÿ<ª9·>È[>ZU?Cã=TS©=ÜË+?^{:ÈÖø9sí?c¥=Òò8Òò8$ÿ<< [>þó	>¿ÇK?Èáf=¯7=c!?A
9ñ=9½b÷>D£¥=ý8ý8$ÿ<"ß>×3>&êS?Ðù¨=,|u=±60?/ió9T:'
Ò>®Ä¥=K8K8$ÿ<Ô1H>«cö=âP?.¾É=?^=*?\Â9+:^Ð®>¤Ð¥=88$ÿ<Ð/>]Ó=sÅT?Í>UNá=æ-?\f:\´Ñ9þ¾?5Ö¥=Å8Å8$ÿ<É">?	'>Õ^[?ùÞ->Üý=RÙ/?Lî:Có:Äü>â¥=(8(8$ÿ<>>ë=N?_$û=µ¾=(?HÖ9·S¯9Å?¬è¥=>38>38$ÿ<·B>íØ->§N?÷OÙ=Ei =|g-?Ä:òî:$ý>¹ê¥=û=8û=8$ÿ<Ã$ >È@>6¨T?W6>GòÝ=»i.?R9a:ZV:º}?^í¥=¸H8¸H8$ÿ<@pu>ê>crM?¼M¥=^Ê=ó#?é²9ã±´9·xý>òï¥=uS8uS8$ÿ<J^.>ãÛ=¹K?Ì=}ì<Ãè?AÄ 9Ï¼Ã90CR>£þ¥=1^81^8$ÿ<=ûy>3>¯O?Á.=C>|==?üÝ9ÈØ9<æ>Ô¦=îh8îh8$ÿ<Ç±>7ÊS>çãV?>MÐ=k6?·ØZ:°ñ4:îÏ?|¦=«s8«s8$ÿ<äk\>}e>>ÚN?3ò=o=Ûn?ä9Öb£9þò>·!¦=h~8h~8$ÿ<´Ç>*
>Pf´?|JÔ==D?fÉ9°Þ9â,è>ñ!¦=%8%8$ÿ<¾ã>Ð2<>x?u1C>ÿÑ±=h?ÇÎ:I	:Ô?e#¦=á8á8$ÿ<¥ÊÀ>~M>i-p? Ç>X
=	Z?òÿq:a/:è0?Y[¦=88$ÿ<_>
4>uüN?°o=r³A=Òc?$(£9ü<è9µÙ³>q]¦=[©8[©8$ÿ<'SO>²>w3N?Ö^=×¬|=ôp?N4à9ÆÉ9îj?5·¦=´8´8$ÿ<Îû>à>|r?£S#>ÞÑ=G?"ûW:c8:	Ñ6?sâ¦=Õ¾8Õ¾8$ÿ<@/>ÜtÞ=éJ?Ô=D¡=^À?Ñ¦8bN]8àD.?àã¦=É8É8$ÿ<qË<6;<vF?¼t
<9å;C¼?Ë6¹·+8¿é¿§=NÔ8NÔ8$ÿ<`¼ª>¤Q>g}P?xìÏ=I=^´,?/¥9¥Ï9H§Ë>ñ§=ß8ß8$ÿ<&³>Ð%R>nZ?>ÅÞ=Îä&?üË¬:uã¤:#?Ñ§=Èé8Èé8$ÿ<îÖi>\>~P?RÐ>ÀÒ=Ð+?è:hmE:½#¼>ì§=ô8ô8$ÿ<Ýü½>qÔd>ÅT?° >ö¬ð=Zë*?A¿¥9Ú{í9«²>Ë§=Aÿ8Aÿ8$ÿ<üà>¿«8>HX?ëåw>ê;>,+)?j¥Õ:$<¯:²?«(§=þ	8þ	8$ÿ<EÓv> }>çP?±Á¤=®=_ñ?:?	Ì9_ÿ&?é-§=»8»8$ÿ<w«>LìT>7(N?<2»=ÓÁ=b*"?4º:´5:Á?Ú0§=x8x8$ÿ<>½	:>þK?«Ù×=µr=_.?Ý:þ
ÿ9	?c§=4*84*8$ÿ<ü>A->ÌQ?W÷¹=Wl=¯P(?e:º:èuñ>t§=ñ48ñ48$ÿ<õ,¢>Iè@>7W?}r>>Ge
>g,?	ö~:æME:g%?'|§=®?8®?8$ÿ<:8>ï`.>£AR?Î½=>=Ä¤1?q	:b<ï9§?§=kJ8kJ8$ÿ<4_¨>eM>¿®Q?(±>ÆÂÇ=¹,?y<þ9yª9~J??z§='U8'U8$ÿ<)->ûÏ&>6êM?Î¾=[Ö=ï?åÇ9/ËÌ9ÕÆø>½§§=ä_8ä_8$ÿ<^x>¹>S?Ïbè=ÇP³=â%?)Ó9á<`9ðz&?k±§=¡j8¡j8$ÿ<ò>ï0>¾DP?Z|>1¼é=`d+?`Í+:úõ>:òPæ>±¾§=^u8^u8$ÿ<>Éþ>§W_?áè=¥=¼¨4?è8¼9
N9|7?Á§=88$ÿ<áº>êë<>Í»U?ò¸>'/ë=þ*?¡l:¶ÅG:Ö?'Ã§=×8×8$ÿ<i>#D)>¡ßU?Þ>û¿Ê=!Ä'?ñ9xÄÏ9?*È§=88$ÿ<[gZ>Ã>o;Z?¦3È=tÊ=K72?ä?:V:K6ø>Zå§=Q 8Q 8$ÿ<qH<-m7<)L?G0Ð<þ²<à?²â9ÞQG9²C?æ§=«8«8$ÿ<:§²>6xR>MY?KÑ=ì»=vV5?Ñ::¡ÛD:9ñò>«î§=Êµ8Êµ8$ÿ<Ïäx>+>,1P?Jt=`|R=²©?m@: v:á§í>¿¨=À8À8$ÿ<»£t>Ø¿>ª¸O?je=à9=û?þ9?Ø9$Ý?.¨=DË8DË8$ÿ<4ï<41<)d?Fë;Ú+;ÅÙL?F·UW7Õb,¿v ¨=Ö8Ö8$ÿ<F>Ð>¤S?0Ä==7£-?Ü':%:Ù~?'¨=¾à8¾à8$ÿ<t|ê>Ü¦>^ûc?ìÆb>2">¶ö2?ëÛ8:7i:F^?2¨=zë8zë8$ÿ<yÀ>À`e>#RV?CV÷=X­=_6?-îA:j':U?Ó5¨=7ö87ö8$ÿ<s©>"FP>õGP?Ní>rÅ=ú`+?âÕH:D45:Þ
?z@¨=ô8ô8$ÿ<°l>ëL7>ÆR?1Ëå=o¦=nº0?¨ßS:È­?:\|
?ØB¨=±8±8$ÿ<b><Á!>®T?x=·U=ú&?z4Ô9ÓvÃ9wö
?¥P¨=m8m8$ÿ<¯1>7>&0O?LE«= w=ÛA$?ý:ÅÝâ93?ºY¨=*!8*!8$ÿ<Wf>Þ5>KHR?ô Ä=Ì=á(?B9:6/>([¨=ç+8ç+8$ÿ<.Ø?ê\>ÚØ§?y>Ð½(>ÐQ=?h/:ÌÛ9F"?W[¨=¤68¤68$ÿ<	­?Ø'>NÖ?b>SÔ(>}%U?½Zl:m½9k¡?²¨=aA8aA8$ÿ<ýù¤>ØÄF>SzT?	ã=f8°=ûè$?ÕO%:ê.:%ó>Ã¼¨=L8L8$ÿ<Odª<èW<øÝJ?Þß;:¯²;7^ ?71¦8´|9G ><¾¨=ÚV8ÚV8$ÿ<õ«»>#^>dX?G;'>¢>å%?Z:Á/":8,?\Ö¨=a8a8$ÿ<e*>Åb+>÷`N?7>Á=¿º*?{ý:L:¸ÿ>Aÿ¨=Tl8Tl8$ÿ<«Ý>A>*ÀX?4¡>H>25?aû9cà9~e?©=w8w8$ÿ<¢m>üû=>Ùp?
^=*M;=º¿?ÒG.:è´ì9W|<?S©=Í8Í8$ÿ<°>îí$>ªÿl?Ç>ÛD¬=õ,G?¾:ÀT:r¿6?0©=88$ÿ<Ï>Û,>xUR?ZÍ=Yv=Ý(?wß::?:ÄÒ%?k1©=G8G8$ÿ<<¤>,A>XY?¢U>¯©
>kA?Áãz:H:: ?cU©=¢8¢8$ÿ<Ín>oB>O?#=ßFi=2')?RÔ1:>Ó:Q9?=Z©=À¬8À¬8$ÿ<4>\^8>AX?AÛ=b=¦:?×á3:¾_ :ö?ý]©=}·8}·8$ÿ<7>!Î+>Z»P?«þÞ=¥=¯ä,?õQ2:
:²?õd©=:Â8:Â8$ÿ<VØ{>k%>ÜrN?3@ÿ=º=&/? 9)ÑÔ9G,Á>un©=÷Ì8÷Ì8$ÿ<eÅ=Cth<Èí@áÜ<íPÉ;ØJ?jº¸"è9²T²¾°n©=³×8³×8e=«Q¬=#?=$Ëf?&<V>'<BÕe?tV9ï9®>%q©=pâ8pâ8e=¦a>Ú,>yðN?U/=*Å_=ñ?»:#y:Q?©=-í8-í8e=ò1>F3>C×S?JEÃ=ÄW=	'%?yh¦9(²9¦ï>)©=ê÷8ê÷8e=z&>A&>ù{K?úú=ÊÓ]=CÚ#?Íë4:¥§:Úý?©=§8§8e=lj>>>Ù`Q?7ié=kí®=XË*?æ:7Ö:Ê?ë¦©=c
8c
8e=¶u>?X>ÏO?Î·=²¿=öv?]ßÈ9Æø:;ÓÅ>¯©= 8 8e=j£>
ÑE>¯S?>­ò=×f´=/,?¯:0F0:Ð>Ã©=Ý"8Ý"8e=H>ö,&>÷®Q?ÒÖ=s¡=iï)?{Zî9Àçå9´?Æ©=-8-8e=sü>Îä>½9^?>³CÃ=~ZC?R_ò:üÒ:Û
?¬à©=V88V88e=À®â>Û>ÀÜZ?ã%>Ðß=½h>?áÏ(:D´Ð9QO?Mù©=C8C8e=R>
² >'O?æ¥=¿L=âY#?æ
Ú9d}9	\?{ª=ÐM8ÐM8e=­>sÚÞ=BÂÆ?f¦=-·A=fæ[?Ä§m9hæ9Ú æ>¶ª=X8X8e=ËÞô>LA>Q&¢?ÛM>ðª=%%?´< :I:»k?ñª=Jc8Jc8e=`¯>á="ÿ@k¡>|¿Ü=êT?}:à:`^?Ê/ª=n8n8e=¦0|>>fO?ë§=j V=¿+?>'ù9Eí9Æ?ÐBª=Ãx8Ãx8e=Ò]Â=y}=äMD?×<ÔY<mk?ðá/9ì`8Ö?ÏWª=88e=§=KF=ÿEI?²<<;;$<#?ù&9&69x½Ö>dª==8=8e=ß´>}Ò1>í¤T?y*>ò
ß=®2+? ¥i:I:&Á;?ý}ª=ù8ù8e=®d½>üBg>%§Q?ký==µ=oú2?"9>:!³=:kZ?ª=¶£8¶£8e=ü7>äê0>yb?ññ£>"J>~ÅO?æ$A:'T	:4?Rª=s®8s®8e=ÔôÅ=
=ÍßE?Jø<×w<­?2S9NéN9¥ô$?¯¥ª=0¹80¹8e=²<w(<Ô÷F?;¿K;%à
?Â8}Ï8|ð>ªª=íÃ8íÃ8e=ðC>5>ïT?}û=
YL=Y+?+Þ9Ñ±Ð9C?%Ãª=©Î8©Î8e=­ª>RýF>¤ÈZ?S>C¤Ä=ZÌ??·q:Tà`:	?Èª=fÙ8fÙ8e=¶Á>Ï-^>ÿ_?C>_>É*3?c:}uJ:"ä?6ëª=#ä8#ä8e=?Ùn>¬3>±O?)=¥=°=à@?9~9Ø%92úü>ðª=àî8àî8e=p¦é>gÇ>C\?ìi>Ï
->Þ-? ä@:½:	%?þª=ù8ù8e=Á>+>ã-N?ö°=EI=û'?c'*:ÒÆJ:ÐÖ>ÿª=Y8Y8e=·ÆR>8°>¿pN?;cH>¹.>}:$?z¿m:iBJ:}u?«=88e=!>$Å,>êj?'â=MC¦=Ò.?®1:Þµ:Áï?k«=Ó8Ó8e=7=>$>ôÂ~?&M>³ï=Ú5[?"ª:¶T::hHj?«=$8$8e=@.=¥¬Õ<ÎÄP?76=A	=¥0*?Q¸xd81T£¾Ë«=L/8L/8e=ÿQ>×£8>9¼X?± ª=O>x=q/?ZÚõ9²î9³7?G4«=	:8	:8e=õ~>K'>
r]?Ýê6>EW
>÷¦%?R:â:j6? 4«=ÆD8ÆD8e=Ks>#é> éY?»=ÏS=¥çb?X:Ð"9àá}?¸8«=O8O8e=r>)E.>ÐÊM?ª¾q=Ì]6=>­)?âÆ9°{­9¥v?<«=@Z8@Z8e=¨»=Y:=4D?æ¨<Hô;j?sñ¸ÂÜ8ä¿B«=üd8üd8e=£aQ>Wø=kªW?I:>c>e.?Î
«9²:;>TS«=¹o8¹o8e=g>a2>vX?];à=ÝÞ¨=nö)?ËU!:ó:ÿ#?~W«=vz8vz8e=T>õ>NN? >Àõ×=c&?%N:í«::j/¸>(q«=3838e=êù£>Â¤>>Ç0\?§+>gÈ=Úã6?_v:²%::mi)?/s«=ï8ï8e=µ>Ò0W>7ïW?·3>Êæ=Ñ_.?	Û9:cBE:P3ñ>z«=¬8¬8e=i¨>(s#>ñK?=Ïm=1'?±·:Çð:<?¦«=i¥8i¥8e=Ðûh>Up>©wN?pg=?:=-?á:`º:;ø>Åµ«=&°8&°8e=ªw²>ò\>ØO?QKä=ª=Ê+?Vî:àNN:ý9!?¿½«=ãº8ãº8e=¡x>äQ>ÁO?j=Ñq7=oS#?ç(:Ýà9	à?§Ì«=Å8Å8e=HÖ=M£C=Q¯F?´P<`<´o?¾é8WÀ8y?ûÞ«=\Ð8\Ð8e=;J×>¬{>ú[?Äù>ØèC>ð9?/z:1M:ö+J?Öë«=Û8Û8e=È=HË<²²F?Eöì;ÓÈ;H?î^9iÐ9Â7?»¬=Öå8Öå8e=¢
x>§4>±ãM?lÆ=¿=pó!?­¶¸9±­Ö9vDÜ>Á¬=ð8ð8e=cG¶>SV>ª¸Y?R`D><>Ö)<?×#V:´?;:àa?Ü^¬=Oû8Oû8e=Ò¤>ÚN@>ÜM?ÎUÁ=ë=p(?ÇË:{:	¨þ>Z¬=88e=¯Íe>>Ë¿R?q>>`Ê=+?ÞQ::^2:Õf0?ë¬¬=É8É8e=
Ãì>¤è>[]?¯K>PÜ>·:5?b:V:õë?q¾¬=88e=ÙE¦>öÒH>·ôS?Ø=CKN=­9?ä:òÙ9yï?oÁ¬=B&8B&8e=ÙÛ<·L<ºE?¿Ø<½
<×?ì8zÖS8ùw%?ËÆ¬=ÿ08ÿ08e=î¨¡>ñF>xP?Ýd=u¯c=í9!?VÙ9¼î9½éé>KÖ¬=¼;8¼;8e=;%>¸>!g?`Ì=©==«8?d_8:è­:¤ä ?£Ö¬=yF8yF8e=¼Ç>
u4>Ñªb?§Ö=ûu=Ç_?eS:<':$7M?¿ð¬=5Q85Q8e=·¦>ZNH>ÕåT?mo(>#>
"?§¹9Îè9e&Ì>ô¬=ò[8ò[8e=¬å=Åþ;=8óC?ìí
<#õò;+c?K?9<8;Mµ?L÷¬=¯f8¯f8e=y£=(+Q=^H?u¡X=´%=u'?:·DÚ9×T½­=lq8lq8e={>¦ >dSS?Æ@½=:=PÉ$?Qý9µ:dØ>­$­=)|8)|8e=
=;=%ùE?X(<ç%<Z?5^ó¶¢ª9iQ¼R%­=å8å8e=3çW>þÚ>NkK?È¯=2r=¥>?÷&:	Íé9±'?·-­=¢8¢8e=cE_>2>Á[?ÈdÊ>)à>>å7?k®:
Ï:*Ì?¦7­=_8_8e=\¨>N¼->sBO?oÙ=¤=È¨)?§:~¿:?EI­=§8§8e=cr³>,	R>·Z?ã>¨}N>÷*?ìö:ÆDG:,?K­=Ø±8Ø±8e=DX×>¬y>áó\?ü·>nõã=$>2?î 4:ú:Éà?:W­=¼8¼8e=Â?Ë>$wl>%
\?ë>6	×=Ð:?9q:`:q:O)?`­=RÇ8RÇ8e=%°¯>D}8>És?V>Ñ ¿=´`?ì':]3:;d?V`­=Ò8Ò8e=ÿk>ÞaÂ=g?\ál>3ïâ=#?ÅàX:i¯9´?¬i­=ÌÜ8ÌÜ8e=ío>0k>M?r4=]$O=´q?Îº9£G:"õ¸>Âl­=ç8ç8e=C­=<ç[=5I?OØ=ñr=®?]9ÅÊK9<w+?­=Eò8Eò8e=ã:É>$úl>&bY?j>~sã=ÅÖ,?×d^:O:Á!	?C­=ý8ý8e=%µ>)ÆP>^?©b*>ÜÔå=É=?6t9
²£9îÏ¾>ë­=¿8¿8e=¿nu>mª>«P?Tv=Û?=FW$?	ê9þ4:Ý>®­={8{8e=bo>CÝ3>@ÿN?êM>>î¾)?^:x[ó9?(³­=8888e=<	D>Ê$ó=ËfN?ÿ=ª
t=&N?H	:Ñ¸5:eÁ>x´­=õ'8õ'8e=

?c>rðw?#Ã>>ÛÍå=öT?0: ::ÅP?oÎ­=²28²28e=M=GA=®ÀE?	<æò;·ö?ÄÚU9ï #9(J'?yÝ­=o=8o=8e=]¿¦>6æJ>cR?Ê­>­ÌÈ=Z&?ËW:¬%[:i¿û>uú­=+H8+H8e=´à£>x:>û`?dU>t>~½??-<:lÀÁ9Ì¢x?Qþ­=èR8èR8e=§>¥H?>.S?øÿ=É9¸=~<1?ôåJ:SE :Z"?®=¥]8¥]8e=-½=Ðdu=e+E?o¦a<à<<ì?/ïò8BÖ#9ÅË½>
®=bh8bh8e=s>ÝF8>;N?'mâ=U;«=dB)?Z£Â9Ó·:F¾>G®=s8s8e=Wê]=¥=VhD?ìÌ<²ö<Ò?ð¼9jò69¬ ×>S!®=Û}8Û}8e=eÆC>©ó=ÓM?!ã¨>©ü>E% ?ÍR:[:aÔH?R2®=88e=¿(>ç(>ò:P?# =M=ûz'?ÍÈ#:*ë:%Á?X6®=U8U8e=5>24>RO?­=ýË{='ô/?ºð9}Wî9(H?v>®=88e={>ÌV>´HO?®¨=¬ r=+Ú?WÅ9çMì9EÊÕ>ÏB®=Î¨8Î¨8e=ø¥=]'U=}GF?<{Y÷;XÃ?Ø8;r9×¬>4^®=³8³8e=#vª>owR>WO?ª?Õ=s»¢=¼'?ÇË9_Ë9y?²_®=H¾8H¾8e=S[>²>ßP?IÌ=Ê¾¥=ØÃ?Y#ã9&û9ç>k®=É8É8e=Ð\Ï>
Ào>Ìj]?våH>÷À
>zg5?9,\:¸:0U7?Õl®=ÁÓ8ÁÓ8e=)D>çÄ:>R?|´=ß=7(?NÃ:âî9³?m®=~Þ8~Þ8e=ïS>;>'M?Ä/v=lè<=Ï&?×ì9Ç9¤Có>¹®=;é8;é8e=ÔÚ>÷{?>9±M?È=ÝY=*?Nì:,º¢9^e?¾®=øó8øó8e=¤>M·G>ûR?eÙ×=3
=3Ò.?ÉqW:ÙgE:R²?ö¾®=µþ8µþ8e=«Ù>?n>Ðh?e>ØèÎ=%öB?Þ¶¤:mq.:	¹q?Øê®=q	8q	8e=Õm<ð8<eÔB?r¼Ç;y®;á?D#8¹BS9øÜÞ¾éý®=.8.8e=5>>eÂ$>P?¢å­=ÂY=cë&?8êÇ9N°:h¿>u	¯=ë8ë8e=JMÖ=+3=ïM?ü=ý^=Ï}&?ÍD÷9Vï9`?G¯=¨)8¨)8e=ÊØ»>J§e>­eQ?->%
â=	+?Ãp0:íñ9´:?S¯=d48d48e=0ÿj<<üÓG?´vÕ;F$¦;Hu$?écö¸'¬827¿ü$¯=!?8!?8e=·>ÒâT>ú¶\?
>O,E>r­0?8x:¸":eñó>º'¯=ÞI8ÞI8e=Å=ØrI=9G?ø:%<J@<ñ ?
°8d¬h93B>/?¯=T8T8e=zÆË>Ëm>¤`[?_ÍA>`>j,,?OëN:h£0:`ñ?²O¯=X_8X_8e=Wþ²>xÀU>'_V?¡fÝ=1= 5?W´ú9õÄî9ðe?ÖY¯=j8j8e=×ß[>Ì 
>ÀK?óÞu=KhL=çö?1(:s:¢?Î\¯=Ñt8Ñt8e=é%Ü=¤ç=WüG?wú<>¨Ð<´?(ï397y9Ú¸>l¯=88e=<¬¾>2F]>\?Ó>Iè=¾-?d[F:5:¢!?¤m¯=K8K8e=Ùøp>Z]>cåO?Vü²=Á=ÿ¹.?©ßà9èsû9µðä>ÿ ¯=88e=ñÖ¥=¹R=î¯I?p:<ÿ<¢¿?ùEª¸ºa9A¾ø¯=Ä8Ä8e=>]+>å\?¥Þp>Ý6*>ã!5?k93:)::ö>EB°=ª8ª8e=N¦>qG>4cU?_ñ=³=*,?jT.:W:>q?³E°=>µ8>µ8e=CÁ>7è;>ãëV?¡Ñ=DB=¡.?Ö ¥:Æ&´:Ò¦ê>R°=û¿8û¿8e=ÉM>è«þ=°,N?~=²sH=û"?ÊÛ:|°ë9W?+u°=·Ê8·Ê8e=VÄ>·ü#>
òS?­´=Õ®=_"?Ù:ª9Û9çc?b°=tÕ8tÕ8e=°¸>]c>wÈO?Ä|Ã=é=2,)?W!
:¾Zæ9¦×?ª¤°=1à81à8e=ñJ>y»>ý¾S?"KÊ=aT=Ë>,?@L:WØ9?A®°=îê8îê8e=e>Ñ'>ÕR?#,á=ÒJ¥=Î^.?<|`:g9:oÖ?O±°=«õ8«õ8e=>T>zî=Å½?êP=1êI=åO=?äÈ/:():áÙ?±°=g8g8e=S©>|¶={GÌ?ðÞ=5J=W?`1:Òó
:ãd#?³°=$8$8e=Rq>£>mN?<r¬=@ò={,?Æ:Y¸9eG?¾°=á8á8e=Û¢a>~¤	>GÔQ?×\=hü=4?õÂò9yüÎ9?Ç¿°= 8 8e=Òm>XR>ïDR?¸éå=eÅµ=æ!?ÿuÞ9&9q<?£Ð°=Z+8Z+8e=7Ë =BòN=_èF?~1<\<ô³?vÝl8d4µ7OQ§?}Ó°=6868e=h=ð>=aãC?*<½<¸?;O9B~d9Wòç>è°=Ô@8Ô@8e=±<
cb<-ÇH?MÞ;«¹;r?äÞ8¥¸79Ì×=Ïê°=K8K8e=~fo>'>fS?
ÛÂ>u>3Ø2?Ôv:<:|2?þ°=NV8NV8e=Jµ>¿\>¬R?ÄGè=ð¥=Ó,3?H:F:Ú#?Á#±=
a8
a8e=×@;>ã=yS?Ôó	>S2Ô=n&?¤Û5:«Ò&:>?è$±=Çk8Çk8e=OF>ÔA>ü)S?´=ù=û`.?í*«9­Ñ93Ñ>ý+±=v8v8e=²ù=_Ê =?ÆF?½¡<ÁÔ<u?Ç9%Ä8Õ¯?k1±=A8A8e=ÜÓ=®µ=gìD?p<ªPh<£/?¿ª39FîC9Àê>g=±=ý8ý8e=)Q>*">*L?ÚÒ£=Ê=»?>
:!·:øéä>éd±=º8º8e=ïF>­õ=0öN?xû=þg¼=*?:Hý:3?Gr±=w¡8w¡8e=éN>»H>>TJR?|ºû=ß¾=DÏ(?}L9&S:¶Y>~±=4¬84¬8e=ìU;>±ì=ÝÅJ?¤Ô=ÓÎí<¹#?UÖ¸EZ9Ub{¾b±=ñ¶8ñ¶8e=Æ<x>¢>ÄQ?ª¾=Þ.g==$)?Ê:Ëvó9y1?b±=­Á8­Á8e=->OÎ=2gW?é5(>fNõ=!/?\ç9Þ:ÔÛ>ª¹±=jÌ8jÌ8e=ñmn=ý=©{G?E@K<æú8<¤?à!Á8E=79 é>ñÐ±='×8'×8e=\>Ó&>ÌO?´ð·=·=]$?È :CH8:¦É>á±=äá8äá8e=J¤ÿ=	Á¢=
I?Hy§<Qö<)?X¸·AÌÜ8l÷Õ½D²= ì8 ì8e=æh>Ñn>¦U?¹È.>HÍ>[,?tn':3:p®î>FK²=]÷8]÷8e=ç|<ó(<I³F?eé;ïÑ;M¨?|©õ·4b8Ì¾O²=88e=öv>=>zJO?:å°=ò=À*?D-,:]ë9íE;?ÞV²=×8×8e=RO¬>MM>²%W?©¸#> ò=v-?Âv:D:
¤ ?`²=88e=O²>3è7>ó`P?#
=#ìJ=ªP%?&µï9Ã«9Ç2?æl²=P"8P"8e=:µ>ÍU\>iR?ì¿>z®Â=#?-?ÞLû9\	:rµê>õm²=
-8
-8e=¢l=n£H=
G?ÓS<ªg-<Ö ?ÊÂ8+èý8U$Ä>Np²=Ê78Ê78e=¨6ª>7êP>|P?ÃRî=l¤ª=Ä2?B6:4:è9ë-!?ÿr²=B8B8e=Q>+^>NËN?åÔ^=8=¯?Ä5ù8Tâ9­ÄH>;y²=CM8CM8e=õE>£à6>ó[R?=Ã!V=°Ü2?ß:ûå9ÑÀ&?`z²=X8X8e=£-Ó>¦o>Ñb?/+>ë,è=H=?'à:Ç«1:<zã>²=½b8½b8e=Äi?µð_>
Ì?RÉ@>\wÌ=Z`q?îW:4;*:ªY?¾²=zm8zm8e=x>/>õmR?å>/Ü=©³%?·0ß96ìÌ9i?6 ²=7x87x8e=CÓk>f
>§IM?ëÊY=.:=\3?fÈ9Íi9!?µ×²=ó8ó8e=Ø>®®>([?ä>>Øû>O-?:x:§\:Óþ?Ý²=°8°8e=!>3!>JáN?ö>¡ÅÔ=Ò?èwË9ÓÐâ9	¦å>Ûå²=m8m8e==²$«<Î0F?Z<½]<?H98F49ÐHD>ô²=*£8*£8e=«%b>>óÚM?¨= =p^ ?á7Ö9?Ò%:À[¥>Öõ²=æ­8æ­8e=
>ñ>£V?qhù=ª¹=,?¿ïQ:Èdç9ÖBh?ù²=£¸8£¸8e=©Á>9äe>¨W?y(>`Å=³»4?86:Ô9È÷[?Þ³=`Ã8`Ã8e=óÊ>D&>Q?=ÞáU=_[,?*²¨9©Û¾9Fâ>³=Î8Î8e=ÁÅ«>®L>`×V?Ó=X¢=-?Ã;á
;²]?8)³=ÚØ8ÚØ8e=	y=!=_¨E?Âb<¶À{<XÒ?Ð+ü¸´$9=Ä¾Í5³=ã8ã8e=©>ñ8>LN?wcÈ=>=á{+?|9ë9±V> B³=Sî8Sî8e=>Ó+>ò×U?à#ý=ÝA¿=[j)?Ïu.:þ:à$?kI³=ù8ù8e=¨°>ÆS4>M?P?ì=
Q½= ?ð:Y
:Rãý>K³=Í8Í8e=o~>Á>êÜT?
ó=m_µ= +?Ð3:¤t:®Æ?xO³=88e=aõÓ>/Zv>aB\?W>È»=^½N?þó=:
:Gº2?¼m³=F8F8e=µH>¤õ=^Q?c*>ñÿ=-m*?ë3:ù9:Å÷>u³=$8$8e=·>Ö_>ðïQ?}_>°øÞ=ß+?wúl:2i`:+?/³=À.8À.8e=E>MZ6>ÅXM?ªUÅ=íÈ=S¢(?tÞÐ9ÞØ9ëïö>A§³=}98}98e=,gy>uv>^+T?.>>jéØ=#0?sîD:É:^'?c®³=9D89D8e=¡.c>©H
>IR?ÆQ$>Éê=®3?$:à%g:ß.!?n°³=öN8öN8e=z¨>¬+>|?êð=éC=P;?¬:¢+Ä9§:?Í²³=³Y8³Y8e=0>¢²®=gõX?§¥@>þ>%?-öL:]:âì>á¾³=pd8pd8e=¡z±>W U>.U?îÂ==Rd3?ÈY:#µS:!4?À³=,o8,o8e=õi>1<>JÀQ?Ø´`=QQ3=8f ?Ó:Gâ9vl2?BÙ³=éy8éy8e=ÈP>$/>ÍÀV?_2?>HL>	É*?Ñæ:R7:u=?øò³=¦8¦8e=	/>ºÐ >b¥M?Ðê£=à=áC#?
ä:äÿ:Û>´=c8c8e=ñ<[;<¶[Q?îãÅ;"9¡;w?7	2¹¬d8\rÇ¿ì´= 8 8e=æÄº>Õib>Û,S?dóÖ=UÙ=p0?¸Üð9ú
:»fÞ>N	´=Ü¤8Ü¤8e=kcQ>^k>M?a	}=$ªP=	8?
P±97µì9Ã¿>¸´=¯8¯8e=
>ÞJ¿=3)N?teë=Lp²=Û(?zYa9sÁ9Mù>7´=Vº8Vº8e=é/>.ÎÝ=Ø°J?'f4=>=Ä}?%¥9ðKm9Ó)2?«´=Å8Å8e=óO>côò=!Z?g±Y>
å!>Á,?l¾:3!:ß(?Å.´=ÏÏ8ÏÏ8e==s>äÇ>³V?	
a>Z(>°+?¶:vµÊ95&?s0´=Ú8Ú8e=	=®ÿJ=LG?p<îþ;+?Ù¸Uá8.÷¾U2´=Iå8Iå8ÿ=]a=¥C=C?6È$<ä

<(?<í·³8Ú£)¾­K´=ð8ð8ÿ=û>G.>TO?âýë=t0­=pj.?P5:øï9
mA?U´=Ãú8Ãú8ÿ=8a>a}8>cR?/üä=âZ°=
3&?Á~á9H:þL¼>Ôg´=88ÿ=DZ=Øe=föC?¦0#<}<?@þ8ô79én>Kj´=<8<8ÿ=ñ>²!8>ôO?9,»=n=e)?aÇ¯:ûE¤:÷?øo´=ù8ù8ÿ=d¾>Ùe>V
T?>,óÊ=Ä:3?(h:æßD:iã?Ý´=¶%8¶%8ÿ=>>ë7>±ÌN?u =åÖv=j&?W¤:lÀ:2ìý>o´=r08r08ÿ=Úµ<2<°P?Î?;ù
a;/ä?ðàó7¨v=7/Ã¤?ê´=/;8/;8ÿ=~Ê>$>¨N?Ùì=ÒN=îÄ%?ïéÁ9ðý9ÌÃ>ç´=ìE8ìE8ÿ=2±>ü\3>üËR?¡Ñ·=¤Ð=e)?	Ì:ÆlÝ9?È"?Å©´=©P8©P8ÿ=¨h>¨>jkL?;=Úq=)?Ï:Aþ9Mù?î­´=f[8f[8ÿ=Þc>>=ÕN?ýY=yßN=	(0?¼: q:½©è>|²´="f8"f8ÿ=XÑ>
e0>ÑM?ò=r	K=ûh+?ãöÄ9nç9¶!?ã·´=ßp8ßp8ÿ=Ø¶=«5l=ãE?<x<9\P<Ý~?ùlv9D£9©h?¿´={8{8ÿ=¤ë{>&>²/Q?P=
s=ùh&??§k9Rú9zÿp>øÉ´=Y8Y8ÿ=Kq>î5>l?Q?ì+þ=ÝáÄ=ê>%?5Ø9Ãê9pyì>ÃÏ´=88ÿ=¥}>ÿ/>J{N?ß=Ra="?ûõô9¢Èÿ9+õ>WÖ´=Ò8Ò8ÿ=Û >aÒE>;*P?õzø=~!¹=ÎÌ+?
Qh:ê:Æ;?FØ´=¦8¦8ÿ=6{>»>w)Q?Ò= j=&¾?ßÊ9[a£9Öð?uà´=L±8L±8ÿ="Û
=¹ï³<qÒI?Ôë<¤yn<¥?åh9äH09Aá(?qì´=	¼8	¼8ÿ='ÊÌ>Aa>Fêh?5W>.>¼º0?ÿ
¯:zâ`:FG?Øí´=ÅÆ8ÅÆ8ÿ=¶>ÁÖ*>A.T?%
">£|ç=Þ23?6õ9jº¶9.Å+?Xõ´=Ñ8Ñ8ÿ=Äc>,C>÷ M?ª·=}=!¼&?ôúñ95¦Ù9$O?Zý´=?Ü8?Ü8ÿ=U·>2²8>/!N?ØÙæ=°R®=¹)?gn:~Ì:p×>m	µ=üæ8üæ8ÿ=4¬>q?>¤XM?\s==âN=Àk!?Wÿ9 :üá>µ=¹ñ8¹ñ8ÿ=
B>n;ð=lÖN?I¸¥=XÅ=±?Ä]0:Ð(:iè?Úµ=uü8uü8ÿ=ÈºÒ>26p>`?¬V >@Ô=ábA?ÑQ:MD:$?$µ=2828ÿ=Y¢>'>¯®P?¼=¢í=Èu,?â:
9.:7¬Ö>
 µ=ï8ï8ÿ=Òt=ë4=ðãD?±´ß;lb¸;L?s9¦$9ô<?v+µ=¬8¬8ÿ=f9Y>ÑÔ>A³L?¸(=iä
=ï?À¢9Ké9¬?Ø,µ=h'8h'8ÿ=6q>Ü/>qÄN?ë|ª=Wa="`'?sÛ:eì9yt?q/µ=%28%28ÿ=S>®¥¯=úÎS?ð6>tû=qÐ9?1IÖ9êå:¥Ñ>8µ=â<8â<8ÿ=N¥º>²úN>ÅÙf?ßpÛ>õñ>o:?¿ÞÚ9Ém9P¢k?N;µ=G8G8ÿ=X£>1Ù:>ªR?îý=ªü²=Pù4?ÕÃ):\¹:?µGµ=\R8\R8ÿ=}"¬>J	L>JùW?=R>5¹=è2?'9
:Ïò9Då?Sµ=]8]8ÿ=ð¨j<Ûê<%C?Úé;çà|;Í?Êå8Õ,9pÅÊ=ºuµ=Õg8Õg8ÿ=ôLÉ>o>¶W?3!>Nõ=¢(?:Òä9ó?µ=r8r8ÿ=~¿n>vÊ>/P?:9ù=©äÇ=?&a:7:Û>}µ=O}8O}8ÿ=FO¼>¬c>ó¼S?úëå=Ã«=W+?èÒ9)²å9ªê>¹´µ=88ÿ=ù>!#>MM?û=Ë8o=\?sÈ#:§Ú9Rà??9Àµ=È8È8ÿ=l·=n4==F?£L=8£L=×ÿÿ>4½%8y*9äø=ÒÂµ=88ÿ=àà>^>PÜU?:p >uä=vÇ3?Q­:_ÿ9cG?¼Îµ=B¨8B¨8ÿ=ôÔU>Ð!>ÁM?ù¯|=ÞI=oÚ ?#*ì9,×9|? Ñµ=ÿ²8ÿ²8ÿ=öa>b/>£X?ÓÍ>@ß=¸>7?ó?:N.":Ê?ùàµ=»½8»½8ÿ=o=n[8=hD?]h<«¶<w ?H8*Xo8n"?eñµ=xÈ8xÈ8ÿ=Hq>>vãL?ÌKi=	1=:(?|/¦9­9y»?¬¶=5Ó85Ó8ÿ=Rc>Æ
>»vM?B£c=aZ6=sÉ?æ9®¡9ë>¶=òÝ8òÝ8ÿ=^¡>íò)>ßÒP?Ù=O¦=õË&?Ýk4:Û5:ûý>g¶=®è8®è8ÿ=ÀG>x'9>AÈO??a¹=Ó='?P2:??:°î>! ¶=kó8kó8ÿ=M¦=5X=*9D?ÓÚ4<ÖA<?@'9à9?4¶=(þ8(þ8ÿ=hYr>ìå>åM?kë=ñJZ=ê"?«Þ&:­î:]c$?6¶=å8å8ÿ=§>¯{ >ÀÎM?<É$>$ø=h·)?¿û:êv:VÒ?ø:¶=¢8¢8ÿ=7M=Ô2»<4øC?g'<;!<Á?õs¸Õ«9pPG¾ÇZ¶=^8^8ÿ=]Å\>÷d
>0L?ªÀ=¤o=Í³?lU¿9:x{>]¶=)8)8ÿ=K¾>C_7>ØS?+½=É=2&?Æ,:2ò:n
?×~¶=Ø38Ø38ÿ=º&E>ô=è_N? Ô~=qÄN=£À?Ö:9ªç9Z(!?h¶=>8>8ÿ=Ö­>ÑFN>Q½W?µÂ=.Î=¯8?-é°9ÆE:¹>'¶=QI8QI8ÿ=Zz³>ñS>=Y?ÑÅ>ã=%[0?©d:Æ±¿9".?§¶=T8T8ÿ="x·>û[>k÷U?;
>óÍÆ=áÿ1?ÓÎ*:â;:$?ÿÔ¶=Ë^8Ë^8ÿ=ÂL>¿´ù=<ëQ?}²=Ót=ù°?¯¹û9ÝKý9iþ>ôÜ¶=i8i8ÿ=ÿ>D>¥ÚP?Hkë=1³=)(?:Ú
:Ð/&:¬äÕ>â¶=Et8Et8ÿ=	#>Ä<>ËñO?Ñªú=gÖÁ=%?w.:9&:G~?·ã¶=88ÿ=y'>k×=ÊqG?2¼4=ñì=¡ ?~9M¯8¾
@æ¶=¾8¾8ÿ=°Ì>aµ=ÀÎQ?°1K>[>ÎÉ0?yü:o:	:Ö
?Dè¶={8{8ÿ=Ýßé=pa=´ÀE?|<.7f<a?Ä¨P¸{=9Dô¾­ï¶=8888ÿ=°ú>õ@>ý,U?ýÚ==%D/?°w=:Ö C:Çø>ð¶=ô©8ô©8ÿ=
o>[î>¹ÕN?,=óÇK=Ø²3?¹¸®9t9Sß6?û¶=±´8±´8ÿ=\Ë>t>_!U?#>]ò=½,?þ:6ïl:æ?êý¶=n¿8n¿8ÿ=í)>ÆÓ=ÂiM?ÖÿU=`7=º?ôç&9É9ßÅ>ý(·=+Ê8+Ê8ÿ=ß>°06>ÜÇO?×ð=ïûº=´$?X½4:Ø:ÿ9õH5?ï3·=èÔ8èÔ8ÿ=j8?Õû>?%F£>iÕ>çT? Î·:k#:'Ò?C·=¤ß8¤ß8ÿ=
!À<BÜr<#J?<yü<Y©Ï<!?%r9Ï(9[Ô>æE·=aê8aê8ÿ=Û~>øä>ùÂS?êG¥=è=¸b!?U4À9^â9½6Ù>JF·=õ8õ8ÿ=b$²>,H>bÓc?¯>V>®YQ?ÎA:ôÐ9¦m?Xk·=Ûÿ8Ûÿ8ÿ=¦a*=0rÜ<cÜE?Ç0ô<~Õ<ñ°?À7W9¼=·=
8
8ÿ=`,·>êõ^>QR?Jê=RS¦=v4?V:QQ:j¼ñ>¨¤·=T8T8ÿ=%B=ÔQø<vH?å#<¢	<gl?û¹ä798}À¼·= 8 8ÿ=I
?Ò>îî|?é>P>gîO?;a:
:j?¸À·=Î*8Î*8ÿ=±>©S>¯·V?ÀÍ>ÉCí=Õò%?WrU:OTl:s6ç>¸Ê·=5858ÿ=ÃòÆ>Äi>¦Z?-²=W}x=¼7?áõ9Ú«9g6?Hß·=G@8G@8ÿ=D"³>£T>Â·W?Ùòä=µ%°=m^&?1"é:¼:Î¦?Òñ·=K8K8ÿ=¦ >zG>U+N?E×»=PÖ=*¸*?Ä:[;:XÀ>@õ·=ÁU8ÁU8ÿ=T5>z(>ÞS?Í>­¹=Ø6? ³N:ú]>:®û
?Îÿ·=~`8~`8ÿ=f­>&ã->ÉiY?gµ=}=2+?bê-:Þâà96úE?§¸=:k8:k8ÿ=Z¶>#ð[>E@T?t.S>ø>ÊO.?62:`:I$?¸=÷u8÷u8ÿ=©{»>øM>j?«m>'æ'>æ05?øª
:GÀõ9os? ¸=´8´8ÿ=7Ö?Ç^>ëó°?íï<>¡_=p¾?.³;ÅÁÀ:ätM?g¸=q8q8ÿ=JÌ>øoy>ªQ?¬>¦CÎ=Ó§,?Ô5:ðWC:~Jî>ò3¸=.8.8ÿ=jä>uU|>TÓg?>\®=ÁiN?F(:Y:¦?LN¸=ê 8ê 8ÿ=¿Ú>Et>wÑd?öÛe>`%>Ü°1?v´:&t:ôÿ?9¸=§«8§«8ÿ=hY>F>»^L?¬ûÑ=Ó§=Dî ?.àÞ9ah:ÚÂ>¸=d¶8d¶8ÿ=÷{I>¹ û=­dM?Uî=±`="&?ú:bø
:K6þ>´¸=!Á8!Á8ÿ=sq>0>àjL?«k=5hB=+?ë9¬ÒÑ9Àl¥>½¸=ÝË8ÝË8ÿ=ýåI>Ämû=±M?=`a=> ?Jê9g;2:)B¨>Ý¸=Ö8Ö8ÿ=W>^*>T_N?Ï>
>¤NË=V.?H«/:'Q:;×>ú¸=Wá8Wá8ÿ=)fz>ø¥>÷L?×ÿµ=j=  ?8î:ðÕ9Ñ/?E»¸=ì8ì8ÿ=Ý&Ó>4|o>y¶a?áËj>u >ø?;?7f:iÍZ:~­?bÈ¸=Ñö8Ñö8ÿ=ôºÓ>°vx>'Z?j>QQã=à3?6Ú;:R6:Öá?5É¸=88ÿ=î[s<¨&<ëý:?]û;k6ê;v	?h#¸DV9WY2¾¨Ù¸=J8J8ÿ=aÅ>¿Åm>³·T?©%Û=âº©=qD%?F_:%ï9ª?ñÞ¸=88ÿ=++¦>K>ÜQ?.´=ym=í(?÷9>d·9s,?zç¸=Ä!8Ä!8ÿ=H>Þ#>ë÷O?1ÏÍ=ÙB¥=èg?WÏ9~Á<9ÊB<?cñ¸=,8,8ÿ=©»>oC5>¶áT?£=õu=Ur*?Z"<:b$:{~?¢ö¸==78=78ÿ=Ó>ó->o2R?$þ¯=Ú=H(,?:*:ÿ:r?¹=úA8úA8ÿ=Al>-B>Ì÷P?Èèì=iÒµ=ÞÇ&?²ý :MÂ:kv?Ù4¹=·L8·L8ÿ=\m>22>üëP? å¤=l=>É2?
¿×9ï:wÂ>.6¹=tW8tW8ÿ=B÷<¢A<Q¯C?µ¿;r ¨;?&â¸lm¸72AÀx7¹=0b80b8ÿ=#0·>=ìX>*0X?·ra>ÏI$>¦/?k:äEN:iF+?è=¹=íl8íl8ÿ=«&¡>@>/V?$Æ>,µÔ=¥0?§l$:¯¥:ÞZ?¦Y¹=ªw8ªw8ÿ=ª=Z=÷²G? <S|<úÏ?òöa9Ð(9WÚZ? k¹=g8g8ÿ=7ëA>f¾å=°X?R>'Þ>yq3?`Ú:ì¢9qÖ\? ¹=$8$8ÿ=íí>´&>;óV?Ð*7>£Ô>L43?XAg:Î¿*:[-?¡¹=à8à8ÿ=	=w>Óý>úÙN?dpÑ=eW¦=é)!?Bï9Y0ª914?Â¹=¢8¢8ÿ=wh£>·2D>'7U? é=Ø¬=¤,?¯99l0ð>YÃ¹=Z­8Z­8ÿ=__>õþ	>â0O?ë+=
M=¨ ?½ùá9M/ñ9EÛï>º=¸8¸8ÿ=Dë?«>+?þ>Ö´!>¥JW?6[h:æò:S,Y?}!º=ÓÂ8ÓÂ8ÿ=E>r>q]?ªß9>±¤>cf/?sÎ,:.«·9.Üp?Æ7º=Í8Í8ÿ=$>ÿý+>;{S?ñ=Ð¯=0?<@:ª:,í.?{º=MØ8MØ8ÿ=.>Ù?1>0!S?­Ü=b =v0?é:
ºñ9@Z)?º=
ã8
ã8ÿ=m¨>Ä}I>7V?I,L>vQ>r+?Ì0:¨(::)?Ìº=Çí8Çí8ÿ=õ4>z*>]T?=b=ã"?Y¼9ø9þ£Á>4¡º=ø8ø8ÿ=¼>`>ÌïV?}7k>Û_*>·0?¶e¢:®:>?§º=@ 8@ 8ÿ=ªÖ>>à®?tûò=]?=ÑÉE?£:öv:
?È§º=ý
 8ý
 8ÿ=ÉÉÜ>	½>Ó·?XÇ&>y=^?äÅÃ:,Øv:ÊK?¦³º=º 8º 8ÿ=sú_>uÌ>:M?õDZ=j§2=b?"÷9,¬9¹7?ê¼º=v# 8v# 8ÿ=ê`<Ã<(D?ÊÒ£;¢Á;}U?¤á¸@9#í¾Õº=3. 83. 8ÿ=²>#>áW?ûÈê=bÓ =Ý:?8k:¯ï9@î$??»=ð8 8ð8 8ÿ=~bÓ>hp>a?Ý0>_uñ=½²:?{²9:^àA:,3õ>(»=­C 8­C 8ÿ=#ª>âÀP>L¥P?Ûo¿=lY=_-%?OÅF:):6:Ú?²6»=jN 8jN 8ÿ=L>>tû=@´O?ÍE>4>Õç*?vÊò9
Í9C?÷=»=&Y 8&Y 8ÿ=x>4£>ì¤N?!ù=P
r=X$(?E:2:1?MA»=ãc 8ãc 8ÿ=Æ>ò"l>\­V?Z+>7ì=)r9?ÿÞu:Ç¡#:¾T@?ÉE»= n 8 n 8ÿ=>RB?>¼{K?Ð±=ý=Y¹'?ÿÊä9ãÔ®9Ä'?zL»=]y 8]y 8ÿ=¶÷¤>0$G>«T?Ù°Ñ=d=mc*?%:.E
:?áM»= 8 8ÿ=>¤©>ÔøD>²z\?éâô=äH³=Ö.?[ë:ÿù95?úS»=Ö 8Ö 8ÿ=ç³>±ÖY>ÑS?±¦Æ=Ó-=Õr*?Zý:)/:8àÃ>xb»= 8 8ÿ=K>ãÐ!>í¶O?j=½5p=Ã'?a§9±'¾98¢á>Rk»=P¤ 8P¤ 8ÿ=
F=U:=×D?Ô ÷;³ÖÔ;?3Ï>9oi9â@Ñ>}»=
¯ 8
¯ 8ÿ=
xJ>(ü=ò6M?Aº=ã@=<«?¼Ø:ý	:¹ý>@»=É¹ 8É¹ 8ÿ=â>GR<>ckM?æ°=kJp=ÛÍ$?F£9YÁ9¡ó×>»=Ä 8Ä 8ÿ=HWÔ>
å>X®?l1>Û`ß=utK?×iï94È®9U/?>»=CÏ 8CÏ 8ÿ=øÜÄ>x¸>¶¦?³YX>¥@ß=ßx?×¶~:5
:ÔKk?»=Ú 8Ú 8ÿ=úþ³>vwX>dÞT?PÓ>>J
>1-?áq :Fq:F.?¬»=¼ä 8¼ä 8ÿ=º>/_d>QP?¥á=¥=/??V:ï2:I\??Ñ»»=yï 8yï 8ÿ=±¼}>~H>:ÑO?Rzú=(¼=*?ÅC:á7):~?¾ß»=6ú 86ú 8ÿ=,¯>A]C>e?÷>JÖ='2?®Ù:±­£:é:*?®ü»=ó!8ó!8ÿ="º¡=ß&R=´E?T<aâ
<m?®-¸<5#9¹¾¼=°!8°!8ÿ=!>&%>_ëO?	7=Øg=s!?:Í9G°-?c¼=l!8l!8ÿ=¥ã>¿:,>	îO?wÈ=v;=óÌ*?oðý9¤Ðä9ø
?Ý¼=)%!8)%!8ÿ=µn³>sX> 8T?P6>¨>û3?¹p:@:=?D¼=æ/!8æ/!8ÿ=íw>
ç>ËLR?\B=:S=ñü)?ù¨	:ë :@ÿà>mb¼=£:!8£:!8ÿ=²>b½Q>üY?d*;>­D>LT9?g"h:Ïb+:¾^-?õf¼=_E!8_E!8ÿ=0j>nÐÂ='+P?Ii=)ÈN=÷Ô-?	t[9Z
9ªY?y¼=P!8P!8ÿ=>°?>¿P?Pí©=­·v=R0?Ø:>à9ÆÁ2?Ôz¼=ÙZ!8ÙZ!8ÿ=ÓFi>i¨>7ÿL?G=?uz=1?bfá96c­9«e&?j¼=e!8e!8ÿ=ÚÀ> Ç*>þL?|>= AF=¼-(?FdË9*~9þ,?¶¼=Sp!8Sp!8ÿ=·>Q7*>P!R?¶fL>]_>´'/?«õ9" Á9^Ó"?' ¼={!8{!8ÿ= >6>@ùM?Îìu=FpD=Û> ?a:gè9ªu,?¾¶¼=Ì!8Ì!8ÿ=fs>I>ñL?T=Ëy=xô"?ÎjË9Ö9Ró>[Ä¼=!8!8ÿ=|Æ¨>ôîK>ÝS?Ö¨>PM¿=¥à6?k:YH:®;#?¯Ê¼=F!8F!8ÿ=ÇôÈ=¤~g=:^?=-â<{1<ÆdG?d2ý7ôö8&<>Ø¼=¦!8¦!8ÿ=
¡6>Ææ=X7K?^ ê<|CÂ<R?pø]9ßò(9±+(?­î¼=¿°!8¿°!8ÿ=z»>T«_>i¯V?7êÍ==ñf4?~!B:*¥#:dØ?µú¼=|»!8|»!8ÿ=sÈ>ÇÐ>uuO?OÏ=?ÿ=²ä&?9(:Ê:î?Tÿ¼=9Æ!89Æ!8ÿ=Ã:¥>ÏlC>èqX?75?>¸Ç
>¨,?ëã_:¦ÔQ:?Ø½=öÐ!8öÐ!8ÿ=Ç-¢>¤µ@>8qW?3þù=è¸º=h_+?	Þâ9£qÍ9Y
?½=²Û!8²Û!8ÿ=¤L >¹.?>|¥V?%>1Ï=BV3?rVo:sµH:¢?¹½=oæ!8oæ!8ÿ=¸£>×B>{W?Y­">(oô=Ý_*?m:I·:î5?F%½=,ñ!8,ñ!8ÿ=Ï>u'>ØN?þ==nx=*$?:cíá9	?.½=éû!8éû!8ÿ=>Ü>öÉ>üY?×6>L\ü=à¦8?ç¬:/W|:¬?@½=¥"8¥"8ÿ=Õw>nÁ>%«O?,=XLk=õb#?ú:èý#:±1ß>¶S½=b"8b"8ÿ=Ýi>c;>èN?¶´==¶¬%?î\P:ö:7M?ÿc½="8"8ÿ=¬?¤>Ä?!¤¼>ïpe>)zR?ë¾;eä:;@v4?fz½=Ü&"8Ü&"8ÿ=Ù"=*Ç(=zcE?,<<~<9i?3·6*"9*R½^½=1"81"8ÿ=Ve>Â>çJ?yw=ÀÎB=ø"?Ð9{Ë9³.?¦½=U<"8U<"8ÿ=;ñ>Æ¨9>5DT?æñ=Z]¦=:?:T<:F1â9%U?Ð®½=G"8G"8ÿ=&©>óñ->+L?ï9=pÔ\=¶à$?æº:ã9ë?-Õ½=ÏQ"8ÏQ"8ÿ=/L,=ì¨Ý<ýF?ð<þ:ÿ;ú}?TR+84y9BØ>ÛÚ½=\"8\"8ÿ=#ÛÀ>ikk>,·Q?³b	>Ø¹Æ=û0?÷:Ôu:ö?²÷½=Hg"8Hg"8ÿ=?9ê>{ç>FS?Dz>ç7>çà.?Ù:_ñû9¤>?µø½=r"8r"8ÿ=¼ø>öÆ>4}j?E]>ù>;@?®5:F{n:	d#? ù½=Â|"8Â|"8ÿ=WÒ'>C«Í=äP?=k^=j*?[:|Æ/:¶"E?¾="8"8ÿ=Ó×¹>>çU>Þj^?>ú+>wê=­;?_û:I®F:´¢,?²¾=<"8<"8ÿ=y«>c&5>ÜM?×=GX¦=[%?¦8:ëÚ:ã³,?ñ,¾=ø"8ø"8ÿ=`<IN<D?Pñ<È
Ç<>/?ãí9èÞ9°Ï?	1¾=µ§"8µ§"8ÿ=­Z0>²Ü=AL?L0t=dN=£p?àjë9
o9P|?úF¾=r²"8r²"8ÿ=:è>yP9>&[?ìjÕ=^M=©-?µº9õê«9ò?çM¾=/½"8/½"8ÿ=ÒºH>,]ù=RN?ÎÐ>=zm=m< ?§é8õU9å^>[¾=ìÇ"8ìÇ"8ÿ=«cá>7w>r[?nJB>,	>Ê4?ÐÚn:Àe:7?fp¾=¨Ò"8¨Ò"8ÿ=Ó¿>Ë5#>2ÊQ?|K>Ï=Ê4,?jVL:Ýp:H?D~¾=eÝ"8eÝ"8ÿ=ó5§>	dI><T?¢>]MÜ=s}+?¿(:$µ:BÃå>A¾="è"8"è"8ÿ=>o¶$>aDT?ù_Ý=N=mþ2?>K:iÞ9TÈ#?< ¾=ßò"8ßò"8ÿ=î>weA> LO?r=ðo=7©)?^:ìN:·y?¢¾=ý"8ý"8ÿ==ÛG>ú=DL?=ª4S=¥#?b~ï9f(O9Ûú?Ü»¾=X#8X#8ÿ=ðÎ>¸u>W?«>D;î=G+?F;:ÌL :9?ô¿¾=#8#8ÿ=ùY=dG=ç+F?%<Ãºû;z?¯9Õ`9`t?"Í¾=Ò#8Ò#8ÿ=ç:q>>T?íãÑ=m¹¡=:&?F:cÛ9~L?ñÑ¾=(#8(#8ÿ=ôxm>úc>ÝûS?ú>QèÖ=ÿ3?wü¬9½49µy?ê¾=K3#8K3#8ÿ=0>ç3>*nP?é;¶=7^=X-&?×î¢9æ¾Æ9ÓÞÑ>Áì¾=>#8>#8ÿ=:>K>}[?KÉ3>å>4*?s+¥:ò:NÚ?>¿=ÅH#8ÅH#8ÿ=óÎ>'|->GNN?=õ[=R!?]¬9¶9v*?ë¿=S#8S#8ÿ=(õb<Ú<94H?d´;q<;\?÷u8|Z;9_d'>­0¿=>^#8>^#8ÿ=ÛG>Mu,>1<P?N@u=·ËF=]é?é9ÿý¤9Ë05?D¿=ûh#8ûh#8ÿ=Jº>Ë.>ºaS?:ÑU>Ä:>@f7?éQe:*>:±Z? Q¿=¸s#8¸s#8ÿ==yu>Ð/>÷M?*µ=RÉd=($??Ò9êé´9äÀ?ýT¿=u~#8u~#8ÿ=ÃR>Á=ÕJ?" d=ìp3=£#?cÙÍ9Hª9ìz?ÆW¿=2#82#8ÿ=¬þG>¬ï÷=ÖN?br=BÞd=o°"?R¹:^
:È?]¿=î#8î#8ÿ=>Jð<FJ<ËD?O¬<Á¬<§9?ûh9éñm9
u?^¿=«#8«#8ÿ=	R>Çû'>9N?t·=Çü=wW'?ª9<Hñ9¼>ù`¿=h©#8h©#8ÿ=>©>J>DU?Ã'§=Ó}x=Å4,?%ªç9
½9·5Q?¯v¿=%´#8%´#8ÿ=oð®>þR>¯T?#>é=G3?ìÚP:3|9: ?\¿=á¾#8á¾#8ÿ=pX§=7\=þB?r
<=|<¿W?¡ð¡8xã69P­b>Ë¿=É#8É#8ÿ=u ²>ÖW>XÝS?óá¬=Iw=¼2?:ûÞ:¿ú>É¿=[Ô#8[Ô#8ÿ=ÌÐ°>ËÀV>§ÆR?«Ûß=ÏHª=<E(?µè9(:	2°> ¾¿=ß#8ß#8ÿ=F>*J$>u±M?>S¯=y­=Ñª ?î§9ìÀ97ÅÞ>LÅ¿=Õé#8Õé#8ÿ=Ú>>(Ï%>8¹M?7=ÛÚg=o* ?Nû	:?Jò9Ê?éÒ¿=ô#8ô#8ÿ=u>z,>3zP?X¡=Nr=*?)É9È:Z£È>7Ý¿=Nÿ#8Nÿ#8ÿ==;=2dE?b<â<?J'¸¦9;æ¾â¿=
$8
$8ÿ=ÿø=÷(K=»ÌE?s|^<ù +<Þí%?ù~È85'<9e>è¿=È$8È$8ÿ=¢>|9>©R?,Ñ=ÿ=<LA?@/:íù
:4	?«è¿=$8$8ÿ=#³>	³=¨ÒN?£=xçp=³I$?Ãý-:J&:s?ä#À=A*$8A*$8ÿ=s>áz7>ÓêQ?óî¨=ùwk=Î©7?ö=¼9ûô9Å>ú.À=þ4$8þ4$8ÿ=²æ>/5>æO?.>Ï6Ð=94&?ìão9]î9VÕ>¿GÀ=»?$8»?$8ÿ=À>ÿÒb>à¶X?\2>¦À=á×*?ô9ÝH:ð§>ÝMÀ=xJ$8xJ$8ÿ=>['> ÀM?Lö«=ï=ü&?ÉO:°û9XS?]À=4U$84U$8ÿ=b%£=hõS=E?#º(<T	<
?H9(
9ÍÍ?ÝyÀ=ñ_$8ñ_$8ÿ=Í²>CìS>!W?NåN>ºà>/?^Q:G:s?Ñ{À=®j$8®j$8ÿ=qÊW>¯
>b³W?BrÁ=C@=/§+?=¾:EÂ9Ñ÷*?À=ku$8ku$8ÿ=ð~©>§<>)f?-¥q>ñ?$>yP<?:&îF:á=?À='$8'$8ÿ=0P=p=ÒÆF?Ã*<ÿÌ<!?þX,9nË(9½±?À=ä$8ä$8ÿ=Á>Ç<$>aO?è¢>Ê=Ît+?<:ßµ4:»?è©À=¡$8¡$8ÿ=Ñt>+0>¬òK?z=³ªV=B®?¬Ñ:ñ9O¹Z?é«À=^ $8^ $8ÿ=¼Â>º©$>à?³%â=ý|= L?¶èÖ97¦9!%?$¬À=«$8«$8ÿ=ÌÂ»>Ïþ=_Ò¼?ÛW>ÌÌ=ç?Ú:u©9Æ?h±À=×µ$8×µ$8ÿ=>µå%>Ï«O?ÌÂ§=$â=c ?Vå9p:©SÜ> ²À=À$8À$8ÿ=8ÿ>Â*>µáT?[jü=|®´=~Ñ2?TD:ßÂ3:PÌ?è¸À=QË$8QË$8ÿ=­Ì±>)éW>ûÏR?hÄÕ=´ü=Éi/?Ñ/:[<:ÌD ?ôÀÀ=Ö$8Ö$8ÿ=4>ç'>é^?ª0>yÍ>Åy&?u}=:$¬:Õ?ÅÀ=Êà$8Êà$8ÿ=´°>W>ÔQ? Ü=&W=Q2?0:9X:?çÏÀ=ë$8ë$8ÿ=²1>·s+>¶ÕO?ïv>ØQ>~s#?)à:Ðò9(?ëÔÀ=Dö$8Dö$8ÿ=Ãè¯>jëQ>V?º=´o=aUG?P:>:¢Ê?ÓçÀ=%8%8ÿ=h>¢>M?@¬=Î}=?ÞÏ9ÈãÂ9N?óÀ=¾%8¾%8ÿ=hã> *>Å¢O?}^=#±(=BÒ(?Ø6§9jþ9õ4	?òÿÀ=z%8z%8ÿ=[µ>ä/(>ø¦T?Dí=¨=Hô4?ñWE:É?$:bÊ?AÁ=7!%87!%8ÿ=¸>ÂM*>J?`«=[Ì=lª#?h¸¢9ó·9ø?VÁ=ô+%8ô+%8ÿ=0È<ýr<<­ÔL?3Ü<?¯<"!?Wµ9-i9¼?;nÁ=±6%8±6%8ÿ=U,ï>|>÷M`?à>L>C?VÁ: B:/?£uÁ=mA%8mA%8ÿ=°3>âg->-M?×¡¤=®÷=1§$?¢-D:ÿ:o2?Á=*L%8*L%8ÿ=À>Ùõ!>ÈìK?Ãk=±ùn=@~&?¨H:|:F}=?Á=çV%8çV%8ÿ=þ§>²D>¥N?"U¹=1E=2¾&?³ªÖ9GWè9°ì>Á=¤a%8¤a%8ÿ=1Î©>#P>V{P?Á>3úÚ=G]2?@j5:dÊ:¯
?Á=al%8al%8ÿ=³æ>Tó>Y?jò=2Û£=uz=?Ìð :ã7:`?)Á=w%8w%8ÿ=}üÄ>»5>Î8?^2>á×­=øp?"ËU: E:cÒ
?åÁ=Ú%8Ú%8ÿ=J=>u?ï=ÑÏJ?Í==YZ=<?iº:ð:î
ü>W¯Á=%8%8,e=Â>G«Z>Ic?)ìM>Y
>>?NîW:è,:/ ?A¹Á=T%8T%8,e= >Äø1>Wõf?à¡Ô=ëf=(,6?Äï9É»À9?¹Á=¢%8¢%8,e=\Íh>.Û>yye?/¹=M=¨g?³%:l>9âª?×âÁ=Í¬%8Í¬%8,e=mÍô<ZË<äM?¬/e<QÌ2<$?P8è¤^8A>«ãÁ=·%8·%8,e=jA>Pì=7Q?_ =Ry~=¼U!?Å:G9H9ó·>dåÁ=GÂ%8GÂ%8,e=
{>Îè>6¨Y?E>§>_9?v-:T:qÄ?[æÁ=Í%8Í%8,e=#\>Â>ðQ?÷¶À=xÕ=Ü&?ó£
:­Ä:_?òÁ=À×%8À×%8,e=3S>*>O?A¢T=((=+?:t¹9UV?îûÁ=}â%8}â%8,e=.·>yà5>îRQ?Ê>~æ=f*?Ó,:ïÊ9$Z?ÂÂ=:í%8:í%8,e=´ q>&á>L?þü=¿!H=õ'?/)÷9Ð"ç9×ß?å(Â=÷÷%8÷÷%8,e=Lª=°K[= |F?ËOK<¹*<ïn?µ98¤·q857?zÂ=³&8³&8,e=Ö}8=®Ië<p»H?x|-=¥=5,?0­.9yð59ßÇõ>}Â=p
&8p
&8,e=¦=oeC=kÁB?»d<@<o?ß8¤Â9->û~Â=-&8-&8,e=Q>v^>vRO?3>²ä=-?¨M:l*:Ë?ÖÂ=ê"&8ê"&8,e=Ãd¾=âs=YÚG?Mñu<§f\<bÕ?ö¸P208iõæ¾)Â=§-&8§-&8,e=î<Ô>#Ì>LÑ?5¬
>7=Tìj?<#y:l):@9<?^Â=c8&8c8&8,e=WØ>O4>.?ãrL>w¤­=tµ?QÌ:.:jþ?Â= C&8 C&8,e=M>¡Ñ6>vøM?ùÕ=ïR=ö_*?Äp::Ù?ÁÂ=ÝM&8ÝM&8,e=fEï>üÙ>°Â?~>ì&r=ÛK?":KÀ96nX?åÂ=X&8X&8,e=
õ>+E)>¤K¹?ÚÌ>Ôjr=üÀ¨?½jw:¥X&:Øa>?°©Â=Wc&8Wc&8,e=Ap®=<±a=	ÝE?c.§<N<¦p?ñ¢`9þú8+9Ø?õ²Â=n&8n&8,e=zt©>ÞO>Q?ï±ñ=º³¼=4ò#? K:;Ag:'× ?c¸Â=Ðx&8Ðx&8,e=wM>ö>ÕdM?áJj=å)5=°%?¥~!:< ·9b%a?LÂÂ=&8&8,e=6á>x@*>ÃÓP?¼o=R==YO"?D^ô9ZÙ:Âò>1ÐÂ=J&8J&8,e=(=OØ»<CD?«¹<ë9e<G:?
9àðë8¤?oÿÂ=&8&8,e=2t=çW>=^ C?Èç4<nå<¬t?¡8½¶8^â>´Ã=Ã£&8Ã£&8,e=yø`>.>,¶S?wö>cu¹=í2?ÜI:ÂõN:Ø°ù>çÃ=®&8®&8,e=ª·>Î\>´ðT?>´êÔ=5¥,?Ïg:6ò9×¯
?$Ã==¹&8=¹&8,e=	}Ý>>ênW?øI>]QÙ=Îv:?7:#EY:«x1?Æ'Ã=úÃ&8úÃ&8,e=r>[´<K@¥<R±;yÉ?ê~f9"(­8Åbª?(Ã=¶Î&8¶Î&8,e=õ©>½H>c¿X?î">E|è=ai3?,â :ï':ð7?c7Ã=sÙ&8sÙ&8,e=Ü?9;>H?]É>fj>jr[?­§);á`ï:jo5?¥=Ã=0ä&80ä&8,e=>$1>¡>N?Ñ¸¯==$?¬Üì9$:j·ã>K@Ã=íî&8íî&8,e=P3R>>ÎZI?éK=m =]"?O¼ó9ÿÈÖ9»@?lOÃ=©ù&8©ù&8,e=©ì=^ºA=wËD?ÊKt<EÓH<ü´?ZÞ]99OQ;?ÈkÃ=f'8f'8,e=IN>
>ÛoL?áð@=VË=,?Áa9ãi94
?_mÃ=#'8#'8,e=r>Å×!>¿ëO?|©=2n='?¬Ë9kÙ9x=ð>¨Ã=à'8à'8,e=)'>å#>J?h=ùI=ÓA/?+9äéó9<>É¥Ã=$'8$'8,e=ù>%
#>ÿP?Ãü>/ì=V(*?ì&:ü9C?.ÇÃ=Y/'8Y/'8,e=>áú!>Î S?¿CØ=ôÌ¢=	*?ÊL:Oúc:F1å>ÜÃ=:'8:'8,e=! >ÆïE>ÄO?#K·=Þ=j+??:²|*:Ç?ÝÃ=ÓD'8ÓD'8,e=<ú±'<êF?¹mÔ<*±<®?ÇÓ8;©Ä8ÁÖ	?æÃ=O'8O'8,e=pÕx>å>=öN?g è={³=¢%?:D':ÒÎ':,ÿ>ÿôÃ=LZ'8LZ'8,e=Ô=>ß=_Y?'þ=¨¼==î,?ºl: <:ª¬ ?ÿÃ=	e'8	e'8,e=Ñ¿>C.g>%T?5ð>r×ã=Å2?[ï+:[d:Õ*?Ä=Æo'8Æo'8,e=LB=_ü<àùD?)<c`<?P}8c¢9õÈã=Ä=z'8z'8,e=ã>Å±*>,ÌK?â¼=(s=|_'?êì9ûg:+Ù>Ø%Ä=@'8@'8,e=¬ß¼>}_`>1W?Åõ)>÷´÷=u¦/?^P-:YNì9Â;?-6Ä=ü'8ü'8,e=#f>B7>R?áÝ=N¦=¡{*?­äl:
.:&g?£8Ä=¹'8¹'8,e=Dr>W?>w¦R?b¬Ñ=7ä=w±0?Më9çûó96äö>i¢Ä=v¥'8v¥'8,e=õDJ>%õ=ê9S?@ÀÉ={E=K-?«&):ÜþJ:}QÕ>u¦Ä=3°'83°'8,e=UAI>¥æû=¶L?ñ=_]=
)?hÖ):ÑÚ9¢²F?,ÙÄ=ïº'8ïº'8,e="Ø>$>C*M?»5È=e=e*?­PV:µ:-?Å=¬Å'8¬Å'8,e=q¾³>ÌU>ÝX?>ÝÀÁ=Ù-?+m:;z:Fª?XÅ=iÐ'8iÐ'8,e=D>e7>A2R?ºÓ=ô¦=T"?üÏ9X$ë9oâ>O"Å=&Û'8&Û'8,e=ùî¹>áåX>t[?.V>»!>(Ò)?îR:b\4:h?-(Å=ãå'8ãå'8,e=Øk>f	>+¶[?d1>çÐ=Ôy/?sa:]t7:^?h*Å=ð'8ð'8,e=;u>ú×>7P?BöÇ=.À=ë*?J°:Ý¼9ð©G?q/Å=\û'8\û'8,e=§>â(>Û¿U?ûU(>:¼þ=ð+)?ç¯`:ir:wHí>4Å=(8(8,e=Xõ³>¡`>UM?{ý=Íkj=,?èÉ9¢Íì9gíÙ>?EÅ=Ö(8Ö(8,e=Ïï>>i?Çû¡>×g>«3?Vl¡:Mji:Ê
1?ÞEÅ=(8(8,e=-!>CÏ7>¡Q?å=Fs®=`	(?oØ:²A1:!Ü¿>PXÅ=O&(8O&(8,e=Ê>½ÿP>Ñtw?ýû=þÚ¦=æNA?P:«
:­¯?XÅ=1(81(8,e=>`_>+y?E>ç*=?óàp:T~:¨zj?`cÅ=É;(8É;(8,e=íÂp=xÒ=D?Z»`<BÖ><ü»?pâ7Jþ8±>fÅ=F(8F(8,e=*>7>Â_P?v·=fL= (?gúU:¶N:ö?ygÅ=BQ(8BQ(8,e=$<]>ß	>&eM?XÒ=Ð»C=+?§¾+:ÿ:G?oÅ=ÿ[(8ÿ[(8,e=²'¢>
=H>³OO?néÄ=Þ=nû-?ÈA:¯Uä9§Y?qÅ=¼f(8¼f(8,e=·>nn[>9#V?(Ü&>Uí=ü3?ë
':*:sû>1xÅ=yq(8yq(8,e=×Xv>þ>S9R?¨=É=	=÷!?OU: ¶õ9Y?{Å=5|(85|(8,e=êÈ}>¥c>ÿgR?ä¾©=¢c=<{ ?Ú&ø9ñ¢ú9Lvý>è~Å=ò(8ò(8,e=:Ê>íM>!<{?K
?à>Vf?Ð1:¼G:6¸1?Å=¯(8¯(8,e=Ò~>p>ýÔU?Añö=ó¶=+-?¿dx:T[<:wÌ(?]Å=l(8l(8,e=ä<Èv6<.J?p£<Ôÿ<5?lêÆ9q!z9TK?ÓÅ=)§(8)§(8,e=|>¼;>¥èM?¶c=,L=¬c$?FÓ.:9k:Pâ?ÚÅ=å±(8å±(8,e=¨K>õ>P?4Ú½=2=,?,ó:ý.:eÏé>:«Å=¢¼(8¢¼(8,e=?¶¸>5Ô`>-RR?²G>ìÄ=¡0?¯5w:ÌÛ(:d;?lÃÅ=_Ç(8_Ç(8,e=Ð8]>-
>ÏeL?ýY¯=Èâ=`f&?Ì°Ê9]A¿99§?ÝÉÅ=Ò(8Ò(8,e=rÝ=­f=f
G?µÃ<>op<§"?n·è9ª©L½fÜÅ=ØÜ(8ØÜ(8,e=!Ü>:Û&>`M?ñ>UÙ=ó*?»Z=:ä:J?ÎãÅ=ç(8ç(8,e=¨Õc>áú
>¦fM?/³ó=mÈ=b?Äd:ßìP:Ð'?MçÅ=Rò(8Rò(8,e=øA±>%ÐW>âCR?pæ=u£=¤)4?85:ã!:h¡2?ëÅ=ý(8ý(8,e=pz<T<g=U?mlZ<þ<*B?Ê9.þ8î7@:	Æ=Ì)8Ì)8,e=ÎÂÑ=£T=yåJ?B×<Ë¬<Èt?·»9æ9uî>_Æ=)8)8,e=ºEA>(ÛÕ=$\g?ò[>Å=Óo8?½{:û!:ÞáG?8Æ=E)8E)8,e=æüÊ>\öp>Û§W?«´!>Åë=¹/?§OD:£ò9|O?HMÆ=()8()8,e=\u.=LtÞ<7ÄH?Ü|<èP<¾?Âñ­9	x¡9¼ã	?ÑvÆ=¿2)8¿2)8,e=s&s>eÍ>ÅR?aî=ùµ=
}'?}1b:Þ:e7?NÆ={=)8{=)8,e=½ª>÷I>gkX?¼k>

'>± 4?M÷:[:9?=µÆ=8H)88H)8,e=G&¢>ÛH>wO?:ºñ=èk½=fX#?CÙE:gâ&:ã¿?uÕÆ=õR)8õR)8,e=ì!i<n<Ê²G?0ØØ;ÝïÃ;¨
?h8@w8t÷ï>âÖÆ=²])8²])8,e=h6>éè=}H?Y¶Â<G¦<Æ©?¼®Á9^99ßU7?bÜÆ=oh)8oh)8,e=í>ß·B>~ñP?$I>îè=ÌÃ+?µUõ9r]ë9l?ñîÆ=+s)8+s)8,e=ü>@4>Ì_P?/¼Ð=Ä£=NÙ#?:Ëþ:ýí
?¨
Ç=è})8è})8,e=øÖ­>!P>ê[U?x>Ô=0/?w	:Sèõ9Ý?*&Ç=¥)8¥)8,e=gÞw>Ñ÷>LS?Ìi²=é]=É%?æÂ9;æ²9Ó
?8Ç=b)8b)8,e=GMz>²Q>÷P?uV°=ÜÊ=ª,?Ìó9Kµ9	Ç>·\Ç=)8)8,e=Ì=ø=uKD?]É<
_<öÉ?K¸~8î¡9RW>Y^Ç=Û¨)8Û¨)8,e=ÌÛS>vÌ>ý3L?^Úd=c/=ÛX'?[9<Ãº9 cÀ>nÇ=³)8³)8,e=&C¿>Ç	d>ö¶V?ª\å=£Ò®=î'?¬(:8:Ózê>'pÇ=U¾)8U¾)8,e= s¬>ÒP>!T?Ê
#>íë=1?Ôè&:Ð>:
?!Ç=É)8É)8,e=2²>aÅ[>ÃO?<´>qS¾=Î/?¸):bÆë9 G8?#Ç=ÎÓ)8ÎÓ)8,e=é³>7Q>¨Z?ÃÊß=Ì ®=ì$?Qh:­>3:*æ%?QªÇ=Þ)8Þ)8,e=B>x5>~_?Br4>R>ë1?pÁ:-:-2?×Ç=Hé)8Hé)8,e=ìñ>ÊG>µn?:>çC­=AS?ê:¥
:4?'åÇ=ô)8ô)8,e=ÄLë>=Í>Þa?¤K>I¹
>æ;?EÖ§::E:à?È=Âþ)8Âþ)8,e=CJ>Eø=ãDP?Éh>Ã«Ë=¤¯'?x
Î9Ú=g9ãd?½È=~	*8~	*8,e=pS@>tíã=wX?Ï>GVÒ=áÍ1?Jü:®pÝ95Õ!?+*È=;*8;*8,e=
=0/=WÍG?ÄªB<Ï.<
?\ß²8¶j9´C>¹,È=ø*8ø*8,e=ã1>Ù>_?%w>Æ0R>$+1?2+C:	:/?$5È=µ)*8µ)*8,e=Ùµä=ãÖ=.óL?ÐI==)+?¡`£8Ê9Ø><9È=q4*8q4*8,e=·> ¹=´hT?ßþ=T¿=½*?ß¤C:À¾$:Õ?¹=È=.?*8.?*8,e=¿¸>4]>IïU?V>Ù>ÏÔ,??¾:ÈD:!|&?NVÈ=ëI*8ëI*8,e=qr>åg>}eX?êC>g*×=¹C)?þ9êñ9èe?kÈ=¨T*8¨T*8,e=k>)F>uR?HÇ>¹Æ=JV,?aöp:ÚO:Ð?+mÈ=e_*8e_*8,e=¸x]>.>´4Q?¶8£==i=&3?l:oã9xë#?ï}È=!j*8!j*8,e=Ûº>QÍ`>£ÉT?¨¬^>+0 >)î1?¹F:à´:ó-?GÈ=Þt*8Þt*8,e=Öì©>l¥=>ae?&ö|>úè0>7?62:\&:W	?µ³È=*8*8,e=»>¤o*>§`P?#®=Þ"=Àk'? :ÃÝ:7?`´È=X*8X*8,e= f>Íu>°ÀM?Ï£=¾=é?§Ì9Í£:ÜÆ>ª½È=*8*8,e=ù=¿<;­E?_R<å÷<Iä?ðë¶MxO9/^¼jÁÈ=Ñ*8Ñ*8,e=K¢Ü> ow>1Ed?Ü?Ï=ä=¬.8?i[:<}=:?6?ðÈ=ª*8ª*8,e=_j>Ø%6>¥ÎT?nÝ=kW =µß0?ö9cî÷9+þ>7ÿÈ=Kµ*8Kµ*8,e=6>X6>óP?ñ=îI=ý(?Iäº9KSÊ9Öxì>lÉ=À*8À*8,e=«§>âç;>³R?.'*>\Iÿ=ê *?Ö¿/:H:+ê?É=ÄÊ*8ÄÊ*8,e=dHa>>ªgO?|=¢7@=M0(?¼C:9D:?ëÉ=Õ*8Õ*8,e=
>÷m5>z`?EV>üñ>¡q-?bÿ:sG):J.O?n&É=>à*8>à*8,e=?¢ÿ >jÖe?Ð_>V>{??UË:å:XZ6?vOÉ=ûê*8ûê*8,e=y3>Áðµ=­O?~Ý=ÌÉ±=w?âÓ¥9S¥9Äc?UÉ=·õ*8·õ*8,e=M´>íè3>ÝW?7">K0ß=:é)?©:`:Ne?ZÉ=t+8t+8,e=eT> ÿ->:KW?ºt>Æé=m.?Êé\:wÕ::
Y?â~É=1+81+8,e=5Í>0
*>NøP?RJ¼=Ï =,?»ìF: 9.:ä%?NÉ=î+8î+8,e=°º´>ïÇW>?jV?	&> Vý=_(?3:æx:¢À?sÉ=« +8« +8,e=_¦Ñ>¹v>{Y?$#>¢Ýã=%I7?ÊÞR:o):·M?b£É=g++8g++8,e=fr>§ '>F[?'F>ún>Yà*?xM:UÂÏ9æ<?ÂÈÉ=$6+8$6+8,e=>"h,><P?:l=ÉF=½P'?[:aö :ø0.?ìÊÉ=á@+8á@+8,e=ü=Î;=lSD?<ââ÷;õ?2ð<9N09ó6?yÏÉ=K+8K+8,e=Oh>TÁ@>é
Q?ó@Ü=2ß£=.
,?[:mØ9p·$?ÖÉ=ZV+8ZV+8,e=k<ös)<1bA?D¡;pD;éq?©9m8ý?äèÉ=a+8a+8,e=«>1¸8>´Y?Û¿=ÅH=ëO0?ÛgË9À½926	?]êÉ=Ôk+8Ôk+8,e=ùÐ=@D1=R±O?p§=´=È ?J}9º9&ï>ßÊ=v+8v+8,e=A¾>0ù'>yíQ?Û³Æ=É'=î&?ï¿:Õ9t«:?FÊ=N+8N+8,e=~]u>;2>Æ¸O?w^=ù\Z=6¼%?q'Ð92Ä9?r8Ê=
+8
+8,e=Çß?}Z>v´?%>O6>Ëi?:3:ö-:¡(m?vCÊ=Ç+8Ç+8,e=E
>-9!>P?Z¤ô=º>º=a"(?¢Û9c­9k#"?2WÊ=¡+8¡+8,e=>m=>M*V?W%>bð=â÷/?1­:ÎÆ9x(?álÊ=A¬+8A¬+8,e=ðV!>HÃ=µS??->Z>º$?S:á0:äá?pÊ=ý¶+8ý¶+8,e=Ðº>5úc>àP?6ä=½¤=Ãä1?`3:<ó9ð	=?.Ê=ºÁ+8ºÁ+8,e=Áë>y:>ïQ?)>»ZÏ=+#?!}:¾8:a´/?1Ê=wÌ+8wÌ+8,e=>1ð1>´¥U?:s¬=R7=/9(?õ9Ãè9$¾?, Ê=4×+84×+8,e=n: >ÃÇ<>HY?¯,>9K>Ë¤)?I
O:- :%?¡½Ê=ñá+8ñá+8,e=T>ôÞ;>YîP?~ª=á=)?<uG:(çC:¢R?mÖÊ=­ì+8­ì+8,e=8´>ËÁO>Î^?³G>
>6¢4?Õ{:1e:»?VÜÊ=j÷+8j÷+8,e=Þd®=ï]=N)I?ñ=cç<Z? ¼ì·Û890¤½
àÊ=',8',8,e=>Ï/>ÙO?H>=¸Â=è§(?U@:äý9?NãÊ=ä,8ä,8,e="É>z8=>L-X?Â{Û=ªW=´O0?âk9:ÓÅ92p?iæÊ= ,8 ,8,e=í´}>ªm>ÇIR?÷Hô=JÏ¸=^1)?º³:Ø:¯\ó>ZüÊ=]",8]",8,e=Ä2>ñ,>îV?ÜV	> ;»=
È;?:q:	Mý>Ë=-,8-,8,e=LÂ>ÎÌ(>ïãM?i¬=z¿=k&?Bµê9Ç9Gñ?Æ%Ë=×7,8×7,8,e=]£>]F>>°R?	¦=ÞC|=)?yüY:#¿3:;?Ó+Ë=B,8B,8,e=\p>`T>ÓP?NÇ=pK=&?+j-:a:$æ?ã2Ë=PM,8PM,8,e=IÎi>J
>?VN?F =vV=e%?O¹9ÎÛ9»
Ø>Ê`Ë=
X,8
X,8,e=Cz>3'>1L?í+=>P=ô ?iNÀ9¯Æ9«Ç÷>Ë=Êb,8Êb,8,e=ú">jW$>EU?'>ÒÖë=ÏY5?¬E:»:üð&?*Ë=m,8m,8,e=0We>|¿>P?V{=6B=HÅ%?Ù9{Ã90?v®Ë=Cx,8Cx,8,e=ª>¹P>¡P?©6Ò=P=wÏ+?[ÈÚ9&û:Ý%°>Q»Ë=,8,8,e=>yG>>$JS?Á=sv=ø?%£?:]: ¸?¤ÃË=½,8½,8,e=Ö¤>ßM>úÈL?¸h=0çk=wç+?÷9Ù¹Ö9?îÄË=z,8z,8,e=×M>T1!>4P?ÒË=qL=²x(?ªÔ8:",:ìg&?ÅÌË=7£,87£,8,e=ë>[¨>æ½a?Wì=~»=**!?ëÉ$:·I&:%±ý>ÍË=ó­,8ó­,8,e=e>Ç>ÇIc?X>î>(P?HK:»iú9x?­ãË=°¸,8°¸,8,e=£K>W²">*P?n@>zCç=õö,?`÷>:X:d:â>SýË=mÃ,8mÃ,8,e=Y/~>^©>.]N?Ü¤=P|=ÁO&?G49À¼¯9É«½>îÌ=*Î,8*Î,8,e=¶>n:>Á4P?OK¾=%=
%? u:ºQÒ9²q"?äÌ=æØ,8æØ,8,e=¼m<Ö<dG?{;ÄQ;´&?pL9ÂÓÏ84Ó{?`&Ì=£ã,8£ã,8,e=&42>R×=µ£S?:É=/=m¤2?p:jD:=9ç>.Ì=`î,8`î,8,e=®­>¼0>Q?7:º=?=ô)?¸ìE: !ë90~W?r=Ì=ù,8ù,8,e=%ó>Q$>;P^?_>C©¸==42?ÊÖ9.ó:SÀ>SÌ=Ú-8Ú-8,e=\v>öè>fO?wë°=Ô=å&?²:Qå?:> Î>wÌ=-8-8/L&=î¤>Ö³=*Êb?ç=ÇY==É>?¸{ý9p®©9d7??N~Ì=S-8S-8/L&=v>Dp:>ÖP?ù=ÄB¼=a[)?Ëó>:f(,:Jù
?rÌ=$-8$-8/L&=BÂ¬>ï×L>çW?G1>lÃ=5Ü+?%b(:EÄ:ê#?.Ì=Í.-8Í.-8/L&=Z=Þw6=7F?uO<­Ä&<µP?ÿ¾7Ãi:9&=ºÌ=9-89-8/L&=ÌÙ>ú£=¢×M?U_<Òm<¡N3?A»89*P}9Þ°º>öÌÌ=FD-8FD-8/L&=:T=>/=Ì&G?
þ;Ç;ë"?I÷9F¿9Ã?ÒÌ=O-8O-8/L&=X\&>3£Ì=´P?T½<$<å'?eÓ8¨ß8ÐFò>2ÓÌ=ÀY-8ÀY-8/L&=eÍÎ=Ð=ÚÐE?"<µQ<Æ*?\Yÿ8vé_8ø?KãÌ=}d-8}d-8/L&=DÅ>Î>,xÀ?ßÚÏ=u=Á²X?¨32:qYã9¨¨H?ãÌ=9o-89o-8/L&=Sá>r^F>?æS>kÒ=ÿ?¿:9-:þt?FçÌ=öy-8öy-8/L&=îé¢>U
B>ÜëV?Sjä=}¹¬=;E)?r>:Q:OB&?ÑîÌ=³-8³-8/L&=¹DØ>ÙÁs>o!c?ë+M>cq>%ÌG?T4L:/´4:|¥?¡ýÌ=p-8p-8/L&=tc>ZÄ>ÖgP?ëù=¤½=¬¯(?Lå :þE³9ÂÁe?aÍ=,-8,-8/L&=í[Ý>68>Ï?È>Tº=/0?-?a:Z:µÏ@?¡Í=é¤-8é¤-8/L&=Eëí>+-A>¥?¯ @>\º=·3?æõ¤:´:¸?Ò(Í=¦¯-8¦¯-8/L&=MqB>åõ=]K?C=Is=s?ò>79<(a9ùXÐ>Ì?Í=cº-8cº-8/L&=­H>[|ï=mXV?í=Ñ¹=¶ª#?É:@e±9â¶R?"IÍ= Å-8 Å-8/L&=¶3=ZËÝ<	:O?;Ñ<dö;é,#?¥Üí8Oß8ÞE?£iÍ=ÜÏ-8ÜÏ-8/L&=×p1>øíÖ=úXS?ð×=ý+ =NÚ+?t:§9±C?VÍ=Ú-8Ú-8/L&=hÁ>¢ZX>Nkd?½°%>,&ë=ßa4?Ó:Ä2:Áê9?
Í=Vå-8Vå-8/L&=áqa<àC<ÉóC?ô;^a;(¼?1Á¸§Â8þ¾DÅÍ=ð-8ð-8/L&=&þ>÷¨A>Õã§?Úd>zÚ=ïnn?÷/+:ì]Æ9~ì\?mÅÍ=Ðú-8Ðú-8/L&=9åú>sH>Ú?ÿR>Ë{=tô?ê)F:îÕ:Yö%?­ÉÍ=.8.8/L&='«>`P>
ÅR?D>Á
ð=zØ)?¢ü9;Ñ9V?ÍêÍ=I.8I.8/L&=¶>¦6$>¥æM?:üG=÷i=
!?yê9³mÞ9Àµ>a÷Í=.8.8/L&=NÀ>ëg>T?l@£=ñ}f=Q5?ègH:¸:c|,?*Î=Ã%.8Ã%.8/L&=°;£>ÔmB>×ìV?

>Î=+?~:³]B:+=/?ÒFÎ=0.80.8/L&=	=¬B$=ê¼F?><<<
G?}Ç9´yb9å´>\cÎ=<;.8<;.8/L&=³>×Ê><þR?èã=îµ=¨£ ?Ñæ!:0:Ïâ?YdÎ=ùE.8ùE.8/L&=x-¤>)C>
jW?2Ù°>°ø>?Þ0?äA:|:8J=?eÎ=¶P.8¶P.8/L&=YR>$>DXL?Å=£>=a$?<8Ü9Ú¸í9á&í>Î=s[.8s[.8/L&=Üì>Q7>ÄR?FÂ==Á9?PH]:'(:tq(?ÐÎ=/f.8/f.8/L&=v­?>ó=9rI?#äI=Ê5-=æ1?M5:½Eò9Á?
¨Î=ìp.8ìp.8/L&=b>ï®:>®sV?ªÁ>Ôö×=Û%/?bE:Ún#:6]?rµÎ=©{.8©{.8/L&=¶~®>eK> [?à%>¬Íû=s^(?IXQ:­)Â96?<ÂÎ=f.8f.8/L&=×=°-?=Â¤C?B<ÉW <ió?Û¶6M&9½<$ÆÎ=".8".8/L&=£éu>º>¦ÖS?¸Û=£ÙN=»/?pç$:«T :¯¦?ÈÎ=ß.8ß.8/L&=D
l>ÐÑ	>ì8[?%.>¶
K>1É5?tû1:Ì:`U?8ÚÎ=¦.8¦.8/L&=·@=´³L=þ¨D?,ÄW<:A=<Cî?¾8e(9]m>åâÎ=Y±.8Y±.8/L&=Üµ>;bQ>Ô^?`=ÜÍK=Õx<?óóÛ9Õ§9z(?#Ï=¼.8¼.8/L&=Ê_¯>L 4>?y?°H
>¤Ê=g².?¯Aì9ÑÕ9¯n
?pÏ=ÒÆ.8ÒÆ.8/L&=T>égõ=
?T>Ì=s? [:»:î­3?ÌÏ=Ñ.8Ñ.8/L&=Ó>,Ô>>iR?m	>ìÒ=Uî&?Q«:¤Ý@:\QÉ>,Ï=LÜ.8LÜ.8/L&=C=ªz/=Ê±E?íÝ<uã;9Ã?¤ ¸ÎIð8%+¾
"Ï=	ç.8	ç.8/L&=ýÅ>Öæj>õÅW?s>hÛ=ôÏ,?Ï=:õj.:ÙK?AÏ=Åñ.8Åñ.8/L&=¿k>[§>bM?HN=ÏS*=¶9?©¼9ø]ð9{&>¤DÏ=ü.8ü.8/L&=½è¨>åvM>"tR?<Ã=Ræ=]÷(?:8ß:OVð>uÏ=?/8?/8/L&=A£>ïnC>hQ?%íÊ= =À;#?@
:qþõ9´ß?ÙÏ=ü/8ü/8/L&=ÿ§>8gK>ªJR?p>å©Ñ=Y/?	z
:7ß9-è?º¯Ï=¹/8¹/8/L&=ë±«>Z&N>¦6U?Àß'>&Õý=´N)?°Ì·:eK:?¹±Ï=u'/8u'/8/L&=dF>µ1>HN?c¿¬=øò=oÛ(?üs9§9©Ü>ã³Ï=22/822/8/L&=Jñ<B<ö'C?Ñ+<ùÖò;?rO¡·+©=9¯»Y½6¸Ï=ï</8ï</8/L&={§=ÍL=E?ì,<Û<D³?âA7JÀ*9}W=ÎÏ=¬G/8¬G/8/L&=¥á>¤ª,>SdO?
ý³=¶=
%?G:R:	¤ê>tÒÏ=hR/8hR/8/L&=«7\>cî>O^O?!l=º[c=û½#?¹9³Ë×93Ü>ZÙÏ=%]/8%]/8/L&=1ª>*sJ>ãW?/~>Mò?>Í)?G¹:Îü:
Çú>èÏ=âg/8âg/8/L&=Fq×>Dz>è`\?Áö=ÑÚª=üÜ8?ûq:
mK:÷¦?Ð=r/8r/8/L&=yº>>>N?pq0>ä>]e(?4UR:#SI:,º?Ð=\}/8\}/8/L&=¿Y=;2=E?_±*<8Üö;:1?­
9Ú\Ê8N¨?ÖÐ=/8/8/L&=e?Ï4> ?i­m>7Å>gAl?Á§;ÌqÑ:ë+?¶Ð=Õ/8Õ/8/L&=¹¢>âD>CS?Ý+ß=À§=ÊI*?9:Û9=(?1Ð=/8/8/L&=Bçª>`M>iU?¦>ý×=×q+?ªoH:!:{N?¬1Ð=O¨/8O¨/8/L&=ÞþW>|Q>¶ÐJ?d
p=±6=÷º(?Htø9µÎ9VX?t6Ð=³/8³/8/L&=yn]>v/>ö¢K?n]=Pæv=J*#?yhþ9ïÑ9×?^DÐ=È½/8È½/8/L&='v>:ì%>_,W?wö=}C¹=âH*?Å$7:6:G"?uÐ=È/8È/8/L&=É¿>Àe>JV?H>_½=§.?x7:\bê9ÔxH?
{Ð=BÓ/8BÓ/8/L&=$¼.>BîÜ=¬xJ?Æòn={A=d?¦9øù×9y~Å><|Ð=ÿÝ/8ÿÝ/8/L&=è	c>d¥>îN?Û=CN²=Z<?(:9wü9æh*?zÐ=»è/8»è/8/L&=*¬·>å4_>W¨R?>ZÚã=Ø»2?vHä:%ø§:3ö-?ÂÐ=xó/8xó/8/L&=|>L£,>%RP?Ï*>vfÈ=d+?=k97IÒ9¡>çÐ=5þ/85þ/8/L&=&>BÄ1>§Q?R¬=Dd=Ì?ZPH:Ò:c1?t«Ð=ò08ò08/L&=ÑâÐ>,x>yW?­A>ÜÍÃ=59.?ZP:%|N:C?vÐÐ=®08®08/L&=7ñ>=9>ÑN?HvË=¯=ÕF%?ò0:ßrä9&IF?ÞáÐ=k08k08/L&=>g>A¯M?ë=b"]=u?êÍ9ôT]9ð*n?ùèÐ=()08()08/L&=[J>)>º[T?0U=¾¼^=#?O)È9£l´9?Ñ=å308å308/L&=ÿsX>s">wM?Ïb=ôg.=¤â%?K¶9ù~¢9Ðb?c,Ñ=¢>08¢>08/L&=í¨>D>5\?nâ>¼=$à4?&Ê:¶Ó:@?ã3Ñ=^I08^I08/L&=-R>X'#>]
N?7Í==§/-?ó¿&:è:2?85Ñ=T08T08/L&=Åv=ÚÝ =+ZD?6<Ôú<Eð?1±8Û8>Î>VÑ=Ø^08Ø^08/L&=S8¢>]D>3ÚS?aØ=E=´3?¾ :*oE:
*Ð>ªÑ=i08i08/L&=M{>dó&>sGQ?VÏ>½(ñ=¿u&?ÑÐ9ý:ÓZ©>íÚÑ=Qt08Qt08/L&=!8=0Ò<=Æ=F?¤<¶<öA?ï190%Ï8æ[?éÑ=0808/L&=¨Ë>!?>7<P?i-Ï=¦«£=c"?d::©Ëÿ9w9:?ÄóÑ=Ë08Ë08/L&=Ú±>··Z>+P?¯vþ=FWÄ=Kä%?,9I:»ô9Ç|R?0üÑ=0808/L&=vZ¤>*D>V?L!
>ø*È=¹~4?è
:,ñ¾9¤=?Q"Ò=E08E08/L&=+$?>;^?=w>Ú>vÁZ?½Ñ8:~¯&:Øì
?"Ò=ª08ª08/L&=!?éD>ÌtÒ?r¬>÷Á>{?1Oß:¾V:à?¥*Ò=¾´08¾´08/L&=èÓ>­z>ç®W?µä>óuF>Ís4?C":ÐUÅ9lòR?Û0Ò={¿08{¿08/L&=È[¤=xV=/D?+K<Ð4<«?!ç9)vy9=Î?$4Ò=8Ê088Ê08/L&==4ÊM=wF?}2<<µ?dÐ8nÍ^8â$?5Ò=ôÔ08ôÔ08/L&=mÖ=o=þÖD?Î<,4o<¡Õ?9óe9'?:Ò=±ß08±ß08/L&=×H>su,>-V?sé=*K«=
-.?¬h:B:?Ü>Ò=nê08nê08/L&=¿$=½3(=`F?v<N^<·Í
?T9Q9àè?nHÒ=+õ08+õ08/L&=ñ>Z(>#<P?SÅ=²=E\-?| Ë9©¥:bÁ>ÂXÒ=èÿ08èÿ08/L&=~¢>{¯)>é L?þ©=ÁZ=Óf$?Aö9¨Õ9²?\xÒ=¤
18¤
18/L&=qÄ`>}%>xV?·¤=H#=¡#?Ï-:&Ó9<»R?°Ò=a18a18/L&=5>Ï¯·=.WQ?ß=ùU=iÆ?^È:j®:+ú>Ò= 18 18/L&=ò³¹>U>ð!_?=>@çi>Xc+?Äj:¾H:hßF?\Ò=Û*18Û*18/L&=÷h«>ñÀI>kY?F-î=P©=%4?Ë(:â·:7B?/¥Ò=518518/L&=ð³>ÈZ>DPR?G>kªÎ='?öæ:qD':²ªñ>¾«Ò=T@18T@18/L&=ó>Ä»2>0a]?/C/>÷2ú=pS3?c:~k9?¨»Ò=K18K18/L&=ôè£>6);>w2`?K>Ø4¶=Æ8?"ö[:ë£Q:BM?vÂÒ=ÎU18ÎU18/L&=ÄG>ßà/>i/L?cF=St=¶$?}:â` 9§^? ÄÒ=`18`18/L&=
ìW>þ}>ë|J?:¢r=.B=þ?Þã9åÙ9hÛ??ÇÒ=Gk18Gk18/L&=?r==W>=ªÿH?bÃD<²w<Ëî?j/K9Ìn¿8°Û?ÁÉÒ=v18v18/L&=à'8>!õä=èM?*K=c¦J=ëT#?Ô9Cÿ8ùß?4âÒ=Á18Á18/L&=(Ó>êÞx>5Y?"ñ=«Ë£=²o<?x$O:Ö3:zo?òÒ=~18~18/L&=[Ô´>[>ÛR?Ìè=XÕ¯=oO)?FL-:=ù9µ"2?hõÒ=;18;18/L&=¦¹>>H_> ÚT?ê=2>Qêý=´3?Õ*/:;ú :oH?9Ó=÷ 18÷ 18/L&=³>ZV>a1V?Lh$>õê=9d3?]k:ÜËF:l?¸
Ó=´«18´«18/L&=dÀ>å(>,FM?É´=!=ÊÜ&?øhó9ÃÃ9¯­?MÓ=q¶18q¶18/L&=P]¥>[J>F3Q?ðÓ=å =Ý!)?B:¸Ù:EI?K!Ó=.Á18.Á18/L&=9¬>ºRJ>¶êY?N¼>Õé=¥Ñ+?:_n:pg?¬*Ó=êË18êË18/L&=Ã>©<>¦Q?³=[,=ª#?°ú9#	:ùòé>§.Ó=§Ö18§Ö18/L&=>µ>Kêe?÷a>4Í>¾F?Ft:×e:1¥h?0Ó=dá18dá18/L&=óö>T£¨=\?ó§H>>yH2?v|h:+OP:$Û?	:Ó=!ì18!ì18/L&=?i>Éxf?Âï>«1>ÞC?9\:3/<:Ý?õ:Ó=Þö18Þö18/L&=[õ>~Ä>÷j?W!J>¸¡þ=f7K?»È:7-:\>D?Ò>Ó=2828/L&=Ý§Ð>ax>ÈW?à!>øÏá=à6?¤Ïf:¥5N:WE?+`Ó=W28W28/L&=_>Þ7>áW\?/&>vêò="/?Z&:3%:ªf?XgÓ=2828/L&=æ>ìc;>ø>R?¦¢=Ig=H$?
Æ9÷½9?Ý}Ó=Ñ!28Ñ!28/L&=¸º>qU)>c8P?®*>HÃ=Ë'?1«û9¬.Ä9Í3$?Ó=,28,28/L&=ð³T<G]<Rè=?ÌÜ; ·;Ýw?98Áp8|¯¨>LÓ=J728J728/L&=H>x3>¸XL?\»=	É=±H ?àY0:Ôä9cF?Ó=B28B28/L&=ôÈ]>!õ	>äÆM?R;¢=L\= ?ð:¥5:ä_?}Ó=ÄL28ÄL28/L&=K¬>kL>¸zW?¦°>ZVÓ=.l*?ò¡;/Ò;1
?ÈÓ=W28W28/L&=Ê®>êQ>*U?oÄT>¹c>z	-?§ÝP:®G:%÷?hÊÓ==b28=b28/L&=42£>gdB>ÆêV?yR5>'ú>¥Û/?º:§|_: ¤?JÌÓ=úl28úl28/L&==äL=B?$<S<A9<ò®?¾69²t9M/¿>ßÓ=·w28·w28/L&=Ì>ÿÍ=>gÔT?:>^½=àÃ.?E:ñúm:w?ýÓ=t28t28/L&=F =of)=.mH?¡¤l<ÄoG<"á?¼T­·I9I½Ô=028028/L&=¡3>nÉ>9[?+{>Eâ?>'?*÷u:ËÉZ:Xæ?IÔ=í28í28/L&=Á><+>qO?;>ð»=0!3?mçD:A/:_?$Ô=ª¢28ª¢28/L&=CÏË>ÔZq>6-X?,Çé=¯P¢=ÖZ8?¿MJ:jù9ËæO?{Ô=g­28g­28/L&=µ >\·=>%ÛX?Ñ=¹=Bç@?¬°:JÞu:´á7?H|Ô=$¸28$¸28/L&=ÎþZ>Ä	>OÖK?äu=ÿ|@=z#?ÃQæ9_kÚ9Fù?ÓÔ=àÂ28àÂ28/L&=ß²>n¶R>ÛýX?LªL>Íý>ð'?Vf:O
-:¹*?¾Ô=Í28Í28/L&=¢ª>E$>èñN?/<¸=<=	Ì%?|o:³¯Ý9º0?Ô=ZØ28ZØ28/L&=ñ<ú<~+C?ö<wùù;Ï?»d·rq£83¨ù½£§Ô=ã28ã28/L&=5>
'=>wyW?ØÐû=¯<¶=ðÞ0?S×:y[{:c?Ü¶Ô=Óí28Óí28/L&=Qõ>©=ÊÜJ?su={ÑR=?ªl¿9Ý³»9¾?ÝÑÔ=ø28ø28/L&=Úq>Î>ðèL?g_=¤Õ8=ÚË?Ü9½9ÌY? ÔÔ=M38M38/L&=!U?Â>du?q¤>Ð)7>f?¡);j
å:*=?öáÔ=
38
38/L&=D¥>Ç0M>y0N?uÈ=5=Ýû/?'ü9ÉâÜ9=?jéÔ=Ç38Ç38/L&=\>Á>eXS?¿1>Øê=YÊ-?R3:)5::ö>Õ=#38#38/L&=Ñ2-?@µ>« t?f~>x>ßÚY??¡:l>r:g*?2Õ=@.38@.38/L&==y|>iE>Å{M?^­=ÏÏ=ºm?¦ï	:Ú9pæ!?Õ=ý838ý838/L&=§>d>ë/\?ûà=x=->?/=1:B¼:ö?&Õ=ºC38ºC38/L&=é0>x-:>täO?«EÒ=¾=|(?/w9 4=9ÒïL?Õ=vN38vN38/L&=Jÿ?@ñp>?ù¬e>·ó>ü]?ïì:#3^:Á?(Õ=3Y383Y38/L&=<d>>þM?ç¢=y=ß'?2Ì9í¦¹9%
?é7Õ=ðc38ðc38/L&=}è½>E¶`>¨YX?üU>æ>¬Ó0?\:©ýQ:l?>Õ=­n38­n38/L&={>3ð8>M?ÀUª=¥Y{=n|-?÷ÿ:ÛÆ:L?áDÕ=jy38jy38/L&=J¢=Q=3F?êd<A<
Ó?%£8NDW9qB>TÕ=&38&38/L&=x>>2>îÍS?4Ú>HÑÚ=ã¢*?UÅ9(ç:¢¼>.\Õ=ã38ã38/L&=ÞäÔ>H¾v>á\?l%s>×+>º5?¨I8:aøç9É`K?Ù^Õ= 38 38/L&=ñpT>©A>§L?qf=`^=¤ä)?±Î9y:¡¶>AlÕ=]¤38]¤38/L&=7;Ð>Ì`o>À°^?´ñ>plÖ=`Ã=?ït:Í"_:?[Õ=¯38¯38/L&=ùº>}x@>x?R=>Å=.,?%
@:Í
&:Ú?ÿÕ=Ö¹38Ö¹38/L&=
ñq>á>TK?§tO=é&=_Ü?ÃÄ9Wß:qÀ>cÕ=Ä38Ä38/L&=¦¬a>Ë2>$K??¸=ÐwT=µ?
 9»9áî?úÕ=PÏ38PÏ38/L&=%^>zu>EäK?°°±=ä"=(Ì?q ô9b:Sî>Õ=
Ú38
Ú38/L&=ìX®>¨U>ýåP?ß36>º'	>^
*?>:z9ö??ðÕ=Éä38Éä38/L&=©I>ò¶÷=×gP?ÊÛ=Å¶­=·_!?Å9W:Ú¦>ë¯Õ=ï38ï38/L&=Ú>6M2>yØR?1³>+}>3%?3:Û.:{ñÖ>h°Õ=Cú38Cú38/L&=´>6Pª=:þQ?$å[=°=!L=?òp9¾K[9ÿ¢?³Õ=4848/L&=5ø>ñSA>îÚO?Hyù=´=Ûa1?Äï:n)l:Ë·
?-ºÕ=¼48¼48/L&=½h>Dî=>NÑR?mkD>²>Ã(?:Ûu98ú9äxÈ>»Õ=y48y48/L&=%¦<èpW<SÝE?ÉÍ<MÌµ<Æ?¢h·Çµ59cß#½aÞÕ=6%486%48/L&=#¶>äZ>OU?£Å^>¾J">d³/?Ð:6Á9®M?`íÕ=ó/48ó/48/L&=äU\>Ø
>~K?Y=LÒu=²?Ë½è9¿^6:¤Z£>üÖ=°:48°:48/L&=5ÉÀ>¡&e>Ð_W?ÉÙê=7¦=D4?%ò:ÈgÒ9ç85?_Ö=lE48lE48/L&="%> T´=6K?¯<<aâ%?Ô½70±8LÈ¿=³Ö=)P48)P48/L&=i[>ûÌ>uoM?`=:=?Ñmà9+»:(oÝ>¤"Ö=æZ48æZ48/L&=0<>¹T/>I­O?zpØ=Ä®=#?=YÅ9XX9ÒDi?X$Ö=£e48£e48/L&=§>áG>PíU?F²>¨8Ø=<1?¹±:H:B?o=Ö=_p48_p48/L&=¥t>´¹>]U?¾Ì=Ðu=ß-?f*/:8^":¸
?Ø[Ö={48{48/L&=
ç³=Î	j=ÄÈD?Õ½U<wu2<|N?ó7ðn	9]iâ=]Ö=Ù48Ù48/L&=?[é>>®_?AÂÎ=,Ð=P9?³â:2:4Ü>±uÖ=4848/L&=g+À>ìÆc>ûW?YD!>Øç=Å2?B¬ø9ND:8é>×Ö=S48S48/L&=+·`>ÐÀ>)ÑM?²=öÈn=¯Æ$?Â9ÓÄ9¿h'?ªÖ=¦48¦48/L&=A>ùÐ!>°;L?i)=ÙW=í?1ÒÇ9U¼9Ç?ÄÖ=Ì°48Ì°48/L&=­=Ò'=C?¯=<6Ô<4é?û$9°1`7½Ù»@¹áÖ=»48»48/L&=°=h¥e=?ÀD?àJ\<Ñ<<V?\nû8Fn8Ì2?×=FÆ48FÆ48/L&=«=®(=1ËD?0â<ÿ®<×V?HÂÇ·¬ºz8OõK¾)×=Ñ48Ñ48/L&=øí>;>÷BQ?mÄ=Kî=65+?A:õ@:E?á*×=¿Û48¿Û48/L&=BV>â>àxI?wát=ªBA=i0"?ñþÂ9²mÌ90ô>ñ+×=|æ48|æ48/L&=>>.>­³S?Ü&å=l=%9?»u:pâ:{áÜ>í=×=9ñ489ñ48Ä±.=CaÔ>nöw>C[?`å=ó°¨=Ò;.?!":Áô9}*?×E×=öû48öû48Ä±.=JlH>z¢ð=8U??>ýjÒ=3?,¶±9?ø¯9^D?iF×=²58²58Ä±.=é >Ié->ø¯R?NµÝ==7?üGP:2b:à0?ïO×=o58o58Ä±.=,3´>0®Z>ÔóR?TÏ=¨k=lm0?$Ú::`â9t§S?ÖX×=,58,58Ä±.=È=_Z=¿ïD?Cb<¤,?<¶?l9Å[R9·|*?¢`×=é&58é&58Ä±.=?>->±_?Ë°>yS>
:?A¨ï:É°:-?Ëy×=¦158¦158Ä±.=r>%¡(>P?þÁó=	À=M
"?U¸9è½9ùq?A|×=b<58b<58Ä±.=Ñ¿`>'¹>^äM?D¡=m=ê{ ?v±i9Nµ¥9´´>q×=G58G58Ä±.=ÈY>ºz<>\T?Pªµ=½µ=Ô,?íü:kðñ9j?|×=ÜQ58ÜQ58Ä±.=	?·>nC?zs>mc*>tf?lÇ:Ûëi:>Z?ö¦×=\58\58Ä±.=P(¯>ööN>&¨X?Ü!á=ö=Á%4?ñÒ:ØÓ­9I?óº×=Ug58Ug58Ä±.=BM>j;>sÄR?â>Äâ=ßU*?¨ ::©Ì?$à×=r58r58Ä±.=9>ð©ê=ÖI?3Îj=¡Û<=.$?J9-M²9Û®Ã>Ø=Ï|58Ï|58Ä±.=¾Z6>£ÉÖ=ýWY?YÍ#>º»ì="1?²È%:TG:?ÞØ=5858Ä±.=¦ÝÅ>´9f>\?)>F×è=h:?Oò3:¬Å
:lú%?¼#Ø=I58I58Ä±.=\Mµ>ÅäV>¢ûW?>>ÖÔ=æ/?à :Éo¹9´Â@?
1Ø=5858Ä±.=ð>ÓO.>r5O? ñ=
/³=í,?7re:fY^:ã?Õ1Ø=Â§58Â§58Ä±.=o7<QJ<;A?É¬<µ<¨|?Æs9.ë9hç>ü2Ø=²58²58Ä±.=BL=´;5=I?¿Ð<ª"l<
@ ?`÷Ë7\Ä}9ÕÂM=k3Ø=<½58<½58Ä±.=9·|>ÁX>:P?AJþ=:
½=¨+,?®;0:É):mÜ?ú;Ø=øÇ58øÇ58Ä±.=£8|>h>~òL?J_=ÿ7P=5%?
9hµ9h«É>¦HØ=µÒ58µÒ58Ä±.=¶iM>\>±I?L)=¾¾i=±?fª?9B¦9W>YWØ=rÝ58rÝ58Ä±.=0ã>m>ÆDP?7 Ê=9'=~	%? W%:A9:ô»?IgØ=/è58/è58Ä±.=¤z >6ÓD>	ºP?°Ã=/Z=F7?Q^:(}:P»?rØ=ìò58ìò58Ä±.=¾­>+[Q>á4T?Äâ&>;¼ú=Òc*?×>Ô9É#:ñ)Ï>ÍØ=¨ý58¨ý58Ä±.= Ëj>óÌ>QuR?vÏ=ýõ=Æ'?Ã5:]x:ÿ>¹Ø=e68e68Ä±.=	>Ë4>y1N?æ?y=ü*E=¢Ï!?x¿ö9ùMÞ9ü?öØ="68"68Ä±.=' *?Â»¤>?[j>¼Rï=²÷z?9X¶:b]7:c~?»«Ø=ß68ß68Ä±.=õÜu>Ë,>1L?q|J=çæ=öQ'?ç_¹9÷ËN9{e?RµØ=(68(68Ä±.=ïá>½ú>/+U?g>r¼==á/?õ¾:e:ÈÉÜ>G»Ø=X368X368Ä±.=ÖP>¹x1>¡Q?,û=Ã=\h$?I-S:ãä4:m?-ÀØ=>68>68Ä±.=Ò,>ûU6>RvX?Ó:>Y7ã=a0?ÙÙ2:ó~7:ù>ÆØ=ÒH68ÒH68Ä±.=pús>ð:>6®R?>ÝcÂ=yS+?±u0:å$:Ñ¨	?úÇØ=S68S68Ä±.=¨äU>Ì~>¤J?aZ=50=ìG?*9rß9üÓå>ËØ=K^68K^68Ä±.=qY>æ>í,Q?
)¿=n=Âq?9
:Z:ý½?;ÔØ=i68i68Ä±.=W®<c<ÙD?¹«;ó­;oí?]{8f¬9iôR>àÖØ=Ås68Ås68Ä±.=o>Õ>a!Y?EO=LàL=þ)?ýJa9Ò9Æû>ÛØ=~68~68Ä±.=Í>[4>øNZ?]Ø>ÿÀ=)è*?ã9·ì9SJö>§àØ=>68>68Ä±.=Üh{<Ï&<]¼A?ª®;Á;;?> 9Ô8êä?©öØ=û68û68Ä±.=à>>i67>ïQ?fæ=n²=Âe%?£!::Æ?^Ù=¸68¸68Ä±.=ÒØ9>é= #L?'V=b2=ÿ?z~À9"Ýð94Ì>Ù=u©68u©68Ä±.=Q4>«á8>ËûO?EÕ=,# =x*?¸æZ:Çy:FÃ7?*Ù=2´682´68Ä±.=èu{>Ñ">%S?»ºÎ=²Í¤=) ?Û¥::#%:ÌHÒ>C-Ù=î¾68î¾68Ä±.=±¢>ãÑB>GÈU?ÁJ÷=9T´=/?3`·9`O¿9bõ>CÙ=«É68«É68Ä±.=£p>®¨>2O?ü=5×h=¯´"?¦:ÛÝ¸9.E?°qÙ=hÔ68hÔ68Ä±.=3sÙ>>gPY?©òß=Ñt=^E?«o4:èuÜ9Q?.Ù=%ß68%ß68Ä±.=å>Ý´<>XN??¦y=|«9=s,?_):Ú(ø9ò¸.?Ã±Ù=áé68áé68Ä±.=bÐ)=®Ù<À´G?ótp<çìM<Öv?_9n>(93FÎ>C½Ù=ô68ô68Ä±.=s^>bÝ>Q?çî£=Ãh=|t4?>]&:Rå9ÿê9?ÞÏÙ=[ÿ68[ÿ68Ä±.= æ¬>ÎV>FN?Oa=Rk=T*?Ë9P:(´>æúÙ=
78
78Ä±.=w>«ø>ouQ?Êê=xÜ³=f'?­®9Ð:PZª>Ú=Õ78Õ78Ä±.=.ò>y>qàx?kï>ª×8>úK?§O;Ê´:B9?Â(Ú=7878Ä±.=«Ø¢>EG>CgQ?k=]=Z¾#?ú6Ò9úqç9bè>µ-Ú=N*78N*78Ä±.=1,>£Z*>â§X?ÿÆ=C¿=àY3?¾9ðÚ:é>
.Ú=578578Ä±.=äK>ìî=ÙÁZ?Õ¸=y=³´=?X¡ï9oÛY9æÊ?îQÚ=È?78È?78Ä±.=Û¤³>¢Z>^R?Iì>7¬Ê=@ó,?y_7:Ø/:n³?>SÚ=J78J78Ä±.=gú=6=ùA?ØoV<â_A<ñ
?L=©8¶à$9Øb>0\Ú=AU78AU78Ä±.=Âø>ö&>Ýi? ®>õÞ3>Ø8H?9è:ÐÀ9:¨1?uiÚ=þ_78þ_78Ä±.=Þd>d7>øôJ?cX¥=m=×ø#?1çË9(nº9ÿ?oÚ=»j78»j78Ä±.=Q<"P<PøC?éã<ñæ;f¤?ª¸&ÀT9{NM¾zÚ=xu78xu78Ä±.=ç;è>wq>6v?Þ>91È=½=?ÆæD:]0:j)?5Ú=478478Ä±.=nJ{<Ø!<¿G?öÍ»;°M°;Y?BS9?8VÊÐ?§Ú=ñ78ñ78Ä±.=Phr>{v>Ö7N?ã²==s?¨hñ9_Ê9?Ó®Ú=®78®78Ä±.=?ó²>ôÝ[>á[P?Lg>jå=#(?î¯:v:'?Z¯Ú=k 78k 78Ä±.=òo>Þ¹=0U?ºÂú<;¸É<a?}	9ìf+8c¾Ì?¹¯Ú='«78'«78Ä±.=1­«>#vA>?,c?¼l,>ÍEø=Ê1?P:z::Îb8?_Û=äµ78äµ78Ä±.=ïáÁ=Çx=
H?®åV<ð:<f?4Ú7ê·8J¬?>	Û=¡À78¡À78Ä±.=I¨<ºW.<Þ!J?Y·;T¯;I÷? k¹PM=9SB¿E8Û=^Ë78^Ë78Ä±.=qø<Ùw<!G?¸ó»<bà<bX?9.hÍ9+Y·>/JÛ=Ö78Ö78Ä±.=Ma>CÃ3>ÿ/L?f8¿=$°=úm"?aì²9Kà9Ë?LÛ=×à78×à78Ä±.=8>c¯(>T7L?z Ð=V¡=Z%?vÊ_:Åø+:Ä&?8jÛ=ë78ë78Ä±.=§>à3>§jM?vÚù=ÑÄ=B#?ðk:,=:tB·>Û=Qö78Qö78Ä±.=µýA>%òò=)jL?EWL=Y#=Â ?,`ó94ÚN9À?ÄºÛ=8888Ä±.=Ùå¿>`> A[?²H>%Â=rL7?o.:è9O@?pÁÛ=Ê88Ê88Ä±.=ÆëÃ>
¡d>L`[?ÌÚ>
Ô½=;67?³H+:ÎÒ:c?=ÑÛ=8888Ä±.=MX>ë¨/>z\?A">,æ=Ï4?Ä8:®:´÷>ÔÛ=D!88D!88Ä±.=²
¨>ëD>ªÜZ?ð.>ÎæW>l´/?»¶9w©ñ9æìÀ>+ÕÛ=,88,88Ä±.=¤~>'*>nè^?}ÿ>ý¤½=Ê{/?e":L¾ü9'à?}ÕÛ=¾688¾688Ä±.=Å=>«u>Öº_?,ø==h?YòD:=29nC½?¹×Û=zA88zA88Ä±.=d=ðê=ã$C?¦
H<ï8<t
?ä %¸cs9ÃÁ½öÜ=7L887L88Ä±.=º®>öS>»JR?¦3>c>Ì@,?EdE: ':9e)?	Ü=ôV88ôV88Ä±.=S©>_fN>t½Q?cÎ»=ò =«È,?¹#:Þ:d?£Ü=±a88±a88Ä±.=ÏI=K:=ÎæD?JìG<ÿ#<
??;e·ü¸¶8 ½+Ü=ml88ml88Ä±.=p\U>³Ø>
L?ö=pÔj=vd"?Ø:7ß9§§?¸1Ü=*w88*w88Ä±.=µq>½>öN?ëi¬=|=Ô )?·o9[]ì9¥>@Ü=ç88ç88Ä±.=òT,=_à<ìD?H
æ;WhÄ;í?D7á89.×Ò<ÚBÜ=¤88¤88Ä±.=Ì¯>ÕW>ì-P?ìi>àå=T/?5
:îÅ:í>º^Ü=a88a88Ä±.=a
>{$">i(J?Â
=01z=¹!?çé9iOì9Ëý>ÈlÜ=¢88¢88Ä±.=âC>Ý.ë=¨DT?vÏÐ=­=y.?EÞ/9r9ü>rmÜ=Ú¬88Ú¬88Ä±.=Á>k>êÁR?¿?Ø=L=.Ã-?UH:¥lC:¦c?oÜ=·88·88Ä±.=t\>Áa1>dW?VÙD>i>ø'?S:lÆE:D,?ìpÜ=TÂ88TÂ88Ä±.=®W>>>¿[?ü?N>S>9}9?­V:ÇR:Vw?áxÜ=Í88Í88Ä±.=I>N­>·¿P?¿|=cpv=Ô¢$?e¶ó9Æ=í9Î}?¬Ü=Í×88Í×88Ä±.=G=û	I=u)F?2f<1N<
Æ?ð×¡¶c89g³`¼N¦Ü=â88â88Ä±.=¡Ì<jE<A?)Ù$<$<¢?¦ 29I9Ä§>H®Ü=Gí88Gí88Ä±.=oZ=l»1=.fD?é'<þ<Ô ?W8êÙ9ówì=IËÜ=ø88ø88Ä±.=²>¬ô">¸¿K?iß==ðÕ=Ú ?7£ 9#¡9v:>KÙÜ=À98À98Ä±.=­G >&üB>boR?Q>j1Ê=P¨1?K::R?àÜ=}
98}
98Ä±.=UJï>UI>!?ØH>õ=ZQ?Zýx:Ã¶,:Z8?ÅàÜ=:98:98Ä±.=rÈ>}ÏÒ=Ró?Æi>_õ=¤?-ç§:ßÉ>:ÎJa?çÜ=÷"98÷"98Ä±.=Õ>iI'>ÿeQ?3Ð=~=¸.?¡Æ0:VèI:¨"à>ÉñÜ=´-98´-98Ä±.=
=x>²>¿ýN?óq=Xùr=µ?Çb¢:::µ¦?u
Ý=p898p898Ä±.=m>É¶$>uCL?
=H=¦í'?^V¸9<39Æ #?³-Ý=-C98-C98Ä±.=!=ÆÍ<I?{2÷<®4Ð<ø?h9YH9¡¦>»EÝ=êM98êM98Ä±.=Óë>L>[?F#6> >Ï3/?À_D:uÆ:g*?æKÝ=§X98§X98Ä±.=7>¾ì=>~°Q?áÉÒ=~¦=
"?n:{T:tº?uXÝ=cc98cc98Ä±.=X>¯0>¿M?çÈ=\E=1?3Ú9ò9æ>/`Ý= n98 n98Ä±.=ym)>Ù1Ø=LH?tá<7³<ÿ!?äU9©390c?£cÝ=Ýx98Ýx98Ä±.=IÁ®>áT>rR?ðÀ=|8=`o,?Ýý]:(¤B:wü?©kÝ=9898Ä±.='©>ÈI>óV?°³=gl=¶1?8Î:cgì9ïâ*?uÝ=W98W98Ä±.= Z­>kL>ËY?ÒQ>Ýç=*?õK:5JL:ßÿ>yÝ=9898Ä±.=¿>ÇI%>XU?71¤=ù¼q=á-?æ:£9m 9»<?S{Ý=Ð£98Ð£98Ä±.=õÿx>7>ÊX??>çS
>_þ,?l:â5:w&?bÝ=®98®98Ä±.=ù¿=ëB@=DF?Ë<ÒÑ<¢?ÆP¸'±8Ë¾BÝ=J¹98J¹98Ä±.=al>]z>ü/P?=Ú÷S=þ'?ç9Ðæ9-%?ÿ¢Ý=Ä98Ä98Ä±.=«Õ>¬?>U?#ö=Ù
»=rn(?¿ÓÃ:H:Ì#?2ªÝ=ÃÎ98ÃÎ98Ä±.=Q">ãÊ=-¨M?Ï=tðs=>}?²:ü :ßk?÷­Ý=Ù98Ù98Ä±.=ÏA<FG<ÜC?8Z¾;ß®;T?LÄ¸Ä?T9m¾ó±Ý==ä98=ä98Ä±.=ë¸>3`]>wdU?êÌì=éáµ=
¦&?f::Ík?&¿Ý=úî98úî98Ä±.=Ð=ú/5=ÀE?½P-</<,ï?º¾9to9¨|¢>ÖÝ=¶ù98¶ù98Ä±.=à·õ>	>(¾s?ªø>x*>½I?_:´J:Á.?ÇèÝ=s:8s:8Ä±.=ùw>Úÿ>¶S?áeÈ={==¡)?ªuß97ÕÜ9Å?éÝ=0:80:8Ä±.=D¤=C= ?¦¬?=-Ì<ASp?:Üý9«¡¾9t*?<ëÝ=í:8í:8Ä±.=÷'l>u
>¯dP?Þ²û=é&¹=].?O¾½9°cÇ9ó>(ìÝ=©$:8©$:8Ä±.=0>¡tÖ=ÿ¯R?J&Ø=Ìé«=Èï ?%]:ëM:?Æ)?íÝ=f/:8f/:8Ä±.=zZ>,ç>áDL?¢q>=)W=¼ñ.?½º9zéR9M=?.îÝ=#::8#::8Ä±.=²J\>R>×X?´õ=Â³=/?á:(å:)?6øÝ=àD:8àD:8Ä±.=?R>@*>8ÿR?dä=$3°=þ%?pQ:õ¤Ô9%Ã3?sÞ=O:8O:8Ä±.=-bx>Qì>?N?Sq¢=z=ý%?ËÐ4:+b:jÿ?Þ=YZ:8YZ:8Ä±.=ü<EY<ðÕT?²b<é;ö-?De¹A¸8i¿©Þ=e:8e:8Ä±.=J==®A=ú÷G?º<0µï;³?ì8î7õFü?ôÞ=Óo:8Óo:8Ä±.=yÍt>  >å÷K?°µ =u=n'?)i9ØÑü9ÞC>v(Þ=z:8z:8Ä±.=¨;¬>]A>ÕÖc?ðNî=4Ä¤=°!9?-Õ<:ý@:|ú>*Þ=L:8L:8Ä±.=,g=Ñ18=ÛD?)<Ñ<ñ$?>/68P9­à=GÞ=	:8	:8Ä±.=ÿàX>Æ%>¨hM?ñ=\Þ<=¼<.?
)::éA#?-WÞ=Æ:8Æ:8Ä±.=Ðó>5ë,>Å\?õ¥><Ö=/?o;:|ÿ(:	÷
?®WÞ=¥:8¥:8Ä±.=ÖE>í06>¨&S?¥Ì=4=ó1?qÓh:·tN:]Y?ï[Þ=@°:8@°:8Ä±.=y>>í(> +Q?¸zô=Þ ¿=Âº#?°¦9îCN9&N?­hÞ=üº:8üº:8Ä±.=´à«>ÌÞR>©P?æ=uM¡=6?ùNô9è9ò9°?bÞ=¹Å:8¹Å:8Ä±.=-B>-;$>ÖR?ù8á=RM¬=MP'?PÖÚ9ÿïÔ9à?Þ=vÐ:8vÐ:8Ä±.=6>h¸Û=Þ#T?è³>à-F>6<?9%:Âì:	
?\¦Þ=3Û:83Û:8Ä±.=Ñ¹>
a>µ^S?:>§a>F5?0"6:+:¼Ö?b½Þ=ïå:8ïå:8Ä±.=T¦>pA>
\?W>ÇÖ=]2?Ö(:Í×9IH?¶ÏÞ=¬ð:8¬ð:8Ä±.=á>À<->«6N?ÎC =N¹h=@K0?ÿ5:¼$:·
?gÐÞ=iû:8iû:8Ä±.='>ö>ÃO?Ç>çèÑ='ÿ ?¡G
:WÚ:Å&	?ÓÞ=&;8&;8Ä±.=ñÞV>·à>èoM?5=g=/=ë(?ßâ96)¥9ÊÓ/?æ×Þ=ã;8ã;8Ä±.=R]>79>ÒÙK?©{=N^W=c.?r5>:*>+:5-?èåÞ=;8;8Ä±.=º54>ùãà={#M?µ»=%<u=A¨$?9Ý	:3:Rvö>²ðÞ=\&;8\&;8Ä±.=S©>N>¹äQ?
Ï5>xg><5?·:ú«:?ªûÞ=1;81;8Ä±.=tz£>niH>ÒP?O¯=w}=Ù1?Ô
:*-«9ôT?ûß=Ö;;8Ö;;8Ä±.=ù·Ù<Þ<-P?X<K<!?Gy9V%9Ã´
?Çß=F;8F;8Ä±.=	HÜ>ÿ¸>t[?>¸9á=p-?×-:ì*å9]%?Vß=OQ;8OQ;8Ä±.=Ç
?/éb>òó?6 >XU>H{@?ÁJ:Åd.:áÐ?ß=\;8\;8Ä±.=M=?Ì}>©öð?1¢°>4U> 4T?<:Ô,:ÑÔ^?&ß=Éf;8Éf;8Ä±.=þÞ>ÿ9>©ZO?c>(mÈ=Ï+?Rò:Ú8_:É«©>{@ß=q;8q;8Ä±.=Êx>ìú>DsX?Ýö÷=<²=±2? PR:Ã[v:¿Ú>ÆQß=B|;8B|;8Ä±.=³Èy<E#<mzC?¦;ó	;¥©?Áê¸Ö¸ð¹à?{ß=ÿ;8ÿ;8Ä±.=[d|>«£>ÅäW?[õ=Óq¬=ì6?4:Ûä:l
?{ß=¼;8¼;8Ä±.=;Öå>Y\>8¯?]Ø>>¹5é=Ë~Q?&:RJ:H C?5ß=y;8y;8Ä±.=N©>.A>Ó`?»)?=ÈÛ>g2?mW:Öw:þç/?u¨ß=5§;85§;8Ä±.=¤´>lßH><7f?2>PØÇ=WÖ=?Ll:Ò©:¨o=?c¹ß=ò±;8ò±;8Ä±.=¤>'9F>ÛT?ö=
a»=(?Þã9àé
:FÑ>Îïß=¯¼;8¯¼;8Ä±.=Höo>HÍ>Ä­K?¢-\=+=_Ë$?Öü9ô9y7?!öß=lÇ;8lÇ;8Ä±.=&/|>"N>k1Q?TÂ=¹)=O ?ç:8½Î9Îð'?à=)Ò;8)Ò;8Ä±.=DÑw>ã!>yL?`ì=WqI=_%?Dh:Â9Kjd?!à=åÜ;8åÜ;8Ä±.=#Ø+>DûÓ=7O?n=Gm=Úç?üS¦99Ï?#à=¢ç;8¢ç;8Ä±.=¢è>/x>Ip?CD>YûÍ=E8?»9Ó>­9Á.
?^Mà=_ò;8_ò;8Ä±.=tZ>
>×I?®gs=ñE='f?{9©w97
?Ò^à=ý;8ý;8Ä±.=õÇ?ö>¢$c?»>Ù®V>üê8?Û¡´:ÚÂ:#?Vuà=Ø<8Ø<8Ä±.=WøÎ>àìm>t±^?*.>]ä>4+?7Ç:¬:&?à=<8<8Ä±.=ý>Ì>ét>)~U?j0a>L$>ª/?Û:°"W:Mñ/?-à=R<8R<8Ä±.=Öi>!d4>ëÇO?Ì¶=JE=G$?[:î5:·Ê?tà=(<8(<8Ä±.=#-;>Iì=wøJ?çD]=,,=ë$?ú>»9vÆÿ9i»>oà=Ì2<8Ì2<8Ä±.=oTr>ª>Ö}S?A¶Â=[='Ý.?£}&:×
: "?0¢à==<8=<8Ä±.=È$U>g >=+L?¥7~={N={Þ?Â_ð9'gÒ9®;?"Àà=EH<8EH<8Ä±.=S¦>êH>ÐAT?üò=¼©=6?²8A:·M:Øsð>Õà=S<8S<8Ä±.=µÅÝ>°w>÷\?B?2>½ú=6?'T:Cn6:Ú?nÙà=¿]<8¿]<8Ä±.=­S>>Ê;P?oç=6aO=H&?â_Ì9
¼9?åà=|h<8|h<8Ä±.=4²¡>ÈH>K*N?A¸Ë=Ùz=:æ)?G9¬÷9*LN>Dêà=8s<88s<8Ä±.=ê%>âùÍ=#M?JTÏ=D=$f(?19Qæú9¢ú>z	á=õ}<8õ}<8Ä±.=Ðg>Q8>Â×W?Ú6l>Tð(>ù2?ûÔx:)R:'?á=²<8²<8Ä±.=÷=ÈÅ<0H?s$<Øÿ;­?ªa9Üo9Ïóð>ôá=o<8o<8Ä±.=y§>.IG>ö>W?=ÞØ=sð =b{,?í&:²:=ó?Q&á=+<8+<8Ä±.=Ó
£>Î*C>¤ÜU?Îò>>Ë->êz3?«§B:ý3:6/?º-á=è¨<8è¨<8Ä±.=I'µ>oU>/&Y?@H>ðÉ>61?w/0:¢ù.:§â?ÂKá=¥³<8¥³<8Ä±.=Æ­>¶7>vÉM?}ÿ=æ½m=~¿$?:ñª9ÔÀ9±ñâ>WTá=b¾<8b¾<8Ä±.=I=	=uw²<§ÜD?ÐJ<µâä;Åö?ÖV¡¸N¬í8±Ç­¾fá=É<8É<8Ä±.=@Ñ>§*7>ÆY?õ >aYÙ={.3?mì*: :	
?vá=ÛÓ<8ÛÓ<8Ä±.=å^=ÐV=7ªE?\<¥<kº?jÿy8Õ	9*h>z~á=Þ<8Þ<8Ä±.= ¬>ÃS>6MP?D'¼=Ýs=×ò-?¢¨
:©"8:òÄ>£á=Ué<8Ué<8Ä±.=ô¡¡>~E>ÇqQ?D»==0Ô%?Ã>Ä9¨:à ²>uá=ô<8ô<8Ä±.=]ì><|/>P?ã7>£>°'?êÙ99c9¥©?Ä á=Îþ<8Îþ<8Ä±.=°ª>®X=>ÈQ?Á·ã=`:¯=±W&?:Èÿ$:ì®×>ú¦á=	=8	=8Ä±.=E?{>v&>ÄT?0þà=¨¤=jç.?aì2:ÅL:[sà>£¶á=H=8H=8Ä±.=ÏàY>F>|ÆM?dQ=<=æ7.?{:´÷°9PüC?¾·á==8=8Ä±.=>&=>ÑÙU?EÖ=Jw= /?ç¥):>:¦ù!?]ºá=Â)=8Â)=8Ä±.=¥>¬Õ#>÷¸L?MÚ¸=à´=c"?Õ~:´ú:x¿?jÀá=~4=8~4=8Ä±.=¾5¨>~vM>Q?¦qÙ=ÌÌ=¥2?hD:GÙ):H¶?òÀá=;?=8;?=8Ä±.=:ï>d8>+³T?NH/>iEý=È+1?hri:w6:Ã#?4Ïá=øI=8øI=8Ä±.=Z´=ò6=ãD?Á«t<}·X<¹?Ù²:9t>9	ôú>iÑá=µT=8µT=8Ä±.=ï¼>1é'>uÿQ?iÑ=Ó(=r*?Ëèå9âg¯9òÅ'?¬Òá=q_=8q_=8Ä±.=Îè>B>¨_?UÊi>Ó>iF?ð :7Y:.Ø?¥Õá=.j=8.j=8Ä±.=Z0³=qj=D?z.<\<þ?`c9.ÀË9¥úA>zæá=ët=8ët=8Ä±.=aÑ>óF>ÂP?ÿ=À=Bc*?m9:ÔÉ8:[Ñ>èá=¨=8¨=8Ä±.=}-F>/áõ=¬UN?BÀµ=Á·=àø1?1<:@$Î9)i?çüá=e=8e=8Ä±.=Äa>Y¯
>®O?upÓ=}M¢=gÀ&?%éR:xM:Ùc?Tþá=!=8!=8Ä±.=U<b6<£¥G?fý=$Ñ<üã?°2º9ÿÀ9£?Ëâ=Þ=8Þ=8Ä±.=g>ã>OM?©û=ô|=u"?FÔ:;:Ôø>tâ=ª=8ª=8Ä±.=ýd>mð>ê9J?»=LcU=Qa$?ÖL:ØJ:æ?tâ=Xµ=8Xµ=8Ä±.=·Å«>MG>¯Ø\?P	J>¢>Eù(?50: :
?â=À=8À=8ÆK7=z¸[>­ø	>R×K? (¥=1{=)(?pþ9ü:!ò>º+â=ÑÊ=8ÑÊ=8ÆK7=*>3>nM?Ò=¸=tç1?Î:t/9;o?N,â=Õ=8Õ=8ÆK7=³=|i>=ãC? 
#<6<pY?üã9b 9¬¶U?S?â=Kà=8Kà=8ÆK7=½9È>öi>ã÷[?ÔêV>./>Fk2?­¥r:UÓB:2k?Râ=ë=8ë=8ÆK7=¬Q>
Ù>¥K?dv=ð8=×ç*?N,893EÎ=\â=Äõ=8Äõ=8ÆK7=í§>æ@P>XóM?ùu=ªl=jê$?Ã :Eí9t-?câ=>8>8ÆK7=Âý~>ªh>ÚYO?O={W=Ò¶?³ë9Ðê9|?£xâ=>>8>>8ÆK7=ÓÉ°>
O>èZ?üy>îFÞ=7u.?j^n:²4:<Ú(?[â=û>8û>8ÆK7=¢e¾<y*{<¾B?¿¬<Ö;^G"?:&99[o9ËÆ>
â=· >8· >8ÆK7=³¼<)<âsH?{º×;ÙÈ;a{	?b¸xÑW9F¾Àâ=t+>8t+>8ÆK7=È½>Ê]c>.×T?]a>g¢'>Ø,?Á2::n?Ø â=16>816>8ÆK7=»¡>5<>[?¤>÷¹=lF@?*¨N:ó³A:`?
§â=î@>8î@>8ÆK7=ðË>ðJ>+?ü¤>iH5>Q»g?®F:ù¸":¿úb?¼°â=«K>8«K>8ÆK7=~¡>9+C>HIS?²=sh=,?ø¨:Nyú9ò?×·â=gV>8gV>8ÆK7=Íïp>>¬¿L?æ	=ÄÅW=JU'?ó²9dv9<!?'¹â=$a>8$a>8ÆK7=p0>×->fÉP?Ó¤=¥2=¡ ?I²B:kë:ª
$?Ûâ=ák>8ák>8ÆK7=+e>Vl>çM?mÍ==}¡=¯?]}Æ9X;Â9TÎ?¨þâ=v>8v>8ÆK7=³ª·>þL`>Q?mkñ=Ö¶=T®)?Ù:I=:5Î?Àã=Z>8Z>8ÆK7=4y·>c>-éN?xj>ñÖ»=Z`0?r	1:¼±Õ9àT?Ãã=>8>8ÆK7=4à>Â>>÷R?×2à=;§=V¾+?_¶2:Ô%:õñ	?'
ã=Ô>8Ô>8ÆK7=.>ÖÎ>·fQ?ô¯=Ázc=Rµ3?×Í:ønÓ9Û=?ãã=¡>8¡>8ÆK7=³ >¹âF>ÙN?Ãªß=H®=$?ïÏW:6:[?8ã=N¬>8N¬>8ÆK7=õ>ÿ4>ÕS?p>Û4Ø=? *?æRÎ:dkÙ:xïò>-ã=
·>8
·>8ÆK7=ú^`>vñ>ó8M?V¸?==gf'?âê:jX9*^?K:ã=ÇÁ>8ÇÁ>8ÆK7=Ij>Èº>ÿJ?Ç£G=I¶%=â4?`~u9Ì6Ú9m>`=ã=Ì>8Ì>8ÆK7=ÞÍ>å	+>³g?³Òs>
!>oÈA?Æ:·_:È?³=ã=A×>8A×>8ÆK7=Y'¸=_Ö(=?®¥=¢K=ñHP?3 :¢+å9#Z3?ÆIã=ýá>8ýá>8ÆK7=2¢>ÉDJ>HM?q²=YQ=GÊ%?Õú:¸]:ù>ovã=ºì>8ºì>8ÆK7=äU="ûE=gG?ç##<
<A?ôö9Pçt9>Yzã=w÷>8w÷>8ÆK7=y>+>V?´=s|v=
;?ýE1:Yj:zÝ?{ã=4?84?8ÆK7=kð>§>þ¾i?sw¨>5Ëo>-Ú3?;ÂÍ:^>G?ã=ñ?8ñ?8ÆK7=5>Âû4>3ÒM?C½¤=c==$?Á9¦:0½>7ã=­?8­?8ÆK7=øº>0R>LØb?àÍK>Ë>Z'?Þ:Î:zþ>Ðã=j"?8j"?8ÆK7=i>À1>ÄQ? f=Ùë8=3Á1?;ÿ:1Ë:?ü	?cã='-?8'-?8ÆK7=Pk¬<N¨c<âA?ÕTØ;¯¨;YI$?9í¸9ôäÏ¾Jã=ä7?8ä7?8ÆK7=A>ØQ½=§L?L¶6=,À=¶I?&Æ9Å9p-? ã= B?8 B?8ÆK7=,º>V">ùL?Ëz=@;=/æ*?7éî9à.Ä9½à?ú©ã=]M?8]M?8ÆK7=÷y>Ä>Ù{T?<'>­Aù=]Â+?Þ4°9ìTÌ9NÃÜ>¯Îã=X?8X?8ÆK7= W>÷ò?>CT?§Äó=EI³=Q	.?)TO:²1:{X?iÒã=×b?8×b?8ÆK7=:¡<+°T<¥B?_ç³<xë<¼?çÉ9Hr:®Æ>Áãã=m?8m?8ÆK7=`~>50>|O?µ}Í=Í==n)?IÈ::N
:(,?Döã=Px?8Px?8ÆK7= ^°>&T>©áT?¬O>¢Î=¼,?©Ì~:Ñ`:"?Ðä=
?8
?8ÆK7=>=´<=tYD?É3<ö?<X? cº8!T9Úï`>öä=Ê?8Ê?8ÆK7=øqº>¬°c>{ Q?=¬Ú=Í =
.?.j-:Yú9T1?Ø$ä=?8?8ÆK7=³çÅ>Ú¸h>P³Y?jü>©ù<>í».?ÖÝ:³:8Õï>]*ä=C£?8C£?8ÆK7=RF¢>ÂA>=gV?t0%>qþò=ê.?uè9­ò9[Ùô>3ä=®?8®?8ÆK7=Ý³U>W>
O?T=êàe=w?YÍ9Ñ¾Ó9 é÷>Ý7ä=½¸?8½¸?8ÆK7=Am>PS>ÇO?4Å =}|=8ú"?øt9@Å®9§i³>ø>ä=zÃ?8zÃ?8ÆK7=ÞÐ¾>¬°d>VU?Ff%>×ó=|¥-?°D::Î:Z,?>gä=7Î?87Î?8ÆK7=G­=_5==ýE?¹R<Éuþ;Ã0?§ì9Ö <9ð³>æhä=óØ?8óØ?8ÆK7=QBÀ>µ#k>¿PQ?Äó0>¨>½*?Å­9(Áò9Ð@·>vnä=°ã?8°ã?8ÆK7=Fé>J>N,c?òæ6>Ù8ù=\à;?LË:f:pp'?Ewä=mî?8mî?8ÆK7=*N>ÚÖ<>yN?~(¡=a{=Ù$?QÎ:_É93?f|ä=*ù?8*ù?8ÆK7=üg>X*>P?¾=¼^=ÞH+?á9-èÿ9rð>ôä=ç@8ç@8ÆK7=æ­>#>,¸N?Hî=2~=!?*»9.ÞÊ9bx¿>Iªä=£@8£@8ÆK7=½Ë>ýTt>	BU?E¤ú=V×µ=ðm0?ÎóE:V::Ìú?ð¯ä=`@8`@8ÆK7=À>¼¿e>èV?×Ã=·Û=@÷-?}2:e#ú9I¬6?íÁä=$@8$@8ÆK7=!T>ºÃþ=ùU?xSþ=b½=¿ä+?7pú9¶Aº9n,?#úä=Ú.@8Ú.@8ÆK7=@=96=-ÄE?é,N<,
0<ææ?Y,9µbB9»úâ>|üä=9@89@8ÆK7=o¶Q>º>L?sV=½()=5Y"?¶~9Þ.9#½å>-å=SD@8SD@8ÆK7=h>z'>vR?Wõ=u[C=Ù´'?·ù91ï9}J?¨3å=O@8O@8ÆK7=ä{f>7>=rO?±= b=ùÎ#?8:ëJ:à?ÍAå=ÍY@8ÍY@8ÆK7=B>ê:>GR?Ð£Ð=Õ^=E/?J
:®O¼9g<?üTå=d@8d@8ÆK7=hS¦>]çD>¨>X?Á)­=`{=q0?Üq5:S#	:¾Z)?\å=Fo@8Fo@8ÆK7=IA>³¬1>çIQ?ÅBÒ=/t=Ù)?º82:Ã4Å9[g?>~å=z@8z@8ÆK7=ýÓ>ÁÈ~>lT?ôW>Ð°¸=56?|#M:2:¾n?å=À@8À@8ÆK7=É>¸%> M?O²Ù=aâ¡=L!,?t&:øÈ9	T?lå=}@8}@8ÆK7=pP=Q=H?9</<ëw)?AX9¸X9¨ÿ>å=9@89@8ÆK7= :¦>êÑH>àæS?OÀ>ºüô=³î&?,:sM-:«þ>å=ö¤@8ö¤@8ÆK7=Ùà>wÓ>ÐY?00>e*Û=ï2?¿Ë:b¥Z:ëO?Ö å=³¯@8³¯@8ÆK7=Î>®-->àO?!H=ÎY=#Ô?IËÝ9Ãã9ªú>¤¥å=pº@8pº@8ÆK7=þù¥>ðM>¦<O?%uÐ=åÍ=%)?2-:)VD:©`â>X¼å=-Å@8-Å@8ÆK7=æt?Î>ÑGv?îÖ?²^±>~FK?w:Cü9võz?8Áå=éÏ@8éÏ@8ÆK7=^s<in!<"A?pü;jµ;Ç?¦·ÿ8×Ý½ÞÞå=¦Ú@8¦Ú@8ÆK7=p
¤>8õG>R?ª:í=¯«=Ý0?.:Í:ì´?îíå=cå@8cå@8ÆK7=ïª!>]Ì=#J?¼©==ë?:s:"Ý>wæ= ð@8 ð@8ÆK7=ìé>J¥;>ûL?R­==yO)?Ã&ý9m)*:Gm¾>ë3æ=Üú@8Üú@8ÆK7=jÁ>Ôe>{ºW?äN>&d?>ð¨7?úÀT:R:Ìí*??æ=A8A8ÆK7=ËPv>¹b>æN?1_=-7:=ôj?79\âÖ9ç»>Tæ=VA8VA8ÆK7=¹'S>^]>*¿M?óé>¯ÅÎ=Ý"?`¿9uó:t»>öYæ=A8A8ÆK7=Ùu>áG+>nS?Ò¾]>¶-%>°Õ+?²8á91ð9F.ð>µ[æ=Ð%A8Ð%A8ÆK7=ù3®>)QL>½DZ?Õù>Épð=T*?:¾»Ð9nü7?pæ=0A80A8ÆK7=ºÖ>/?y>Ý[?rh>Ì3Â=1Ü/?
¡x:´}L:Á ?æ=I;A8I;A8ÆK7=LQ>E×>3K?ï6¢=$=;É?5èà9îYú9Oûå>bæ=FA8FA8ÆK7=x><ç>ýàR?	¬=¼U=Z}(?59ãV9_Ì>Íæ=ÃPA8ÃPA8ÆK7=`>¡k5>Î@P?_=ê³m=L-%?H(9&9æ¯>>æ=[A8[A8ÆK7=6¶Ý>âÝ>âÚX?l`>Ö3°=«ß>?W¸+:++:Li?e§æ=<fA8<fA8ÆK7=åþÑ>¹Ýy>&W?k+'>/ë=I÷5?j9ìÉÆ9Û¬³>~¯æ=ùpA8ùpA8ÆK7=É>VA'>¯O?³ü¯=" =$ó'?Ò á9
PÖ9­u?Ý·æ=¶{A8¶{A8ÆK7=Ó?7>OÓ{?¦'#>µ~¬=m#r?2ï:3@á9¹Z?®Êæ=sA8sA8ÆK7=¨W´<O]g<G?S6*<ëÏ<çÔ?}Üè8 qU9ù¤>òÑæ=/A8/A8ÆK7=Ú[>½D?>ñïO? Só=Ìº=¼&?h=:TøÂ9ãQ?ïÔæ=ìA8ìA8ÆK7=§w>²G%>RFP?ü¼ô=z¼=[&?ø\
:¥s:1þ>ûØæ=©¦A8©¦A8ÆK7=nw>æÝ>3L?~¡=æcv=ã^'?Ðeg:G&:×1?fòæ=f±A8f±A8ÆK7=kÊ¨=:Y=5	G?uh<É©	<äI?;%9âý8k'?×øæ="¼A8"¼A8ÆK7=d4å>>#>x/c?PíH>Ë>*¢D?¾ì;;½Ï:	¯=?>üæ=ßÆA8ßÆA8ÆK7=lE>òø=ÄyK?3î =Ï=|y?E%¡9~¨9lÑô>èç=ÑA8ÑA8ÆK7=Â¢>^~->o
N?+r=­$q=¤&?*:eH
:õw?_ç=YÜA8YÜA8ÆK7=¤>©	#>5P?B!C>U¡>pÐ%?z´®9rWË9òÛ>Ó+ç=çA8çA8ÆK7=Ä´P>ýD>DP?Gæ>~Ö=|ø&?/ÑF:µ Z:)Vé> ;ç=ÒñA8ÒñA8ÆK7=WÌ>Ä9>åR?ñuº==V/?ah.:Úâ :øÁ
?Hç=üA8üA8ÆK7=Áª>»¯T>ÀM?M°=`y=wñ/?S;è99:Ð>EIç=LB8LB8ÆK7=>r7(>¬ÔO?³Ê=»L=H2?i1:{Y":·^ã>Uç=	B8	B8ÆK7=Í°>iýV>\R?>Ö=ÅH/? :Uø9¿%?Kdç=ÅB8ÅB8ÆK7=Ïv>P½4>³S?	Cú=%³=ÍÏ2?$z:0rh:Íò	?Hmç='B8'B8ÆK7=ut¤>FÛH>ÈQ?¶~¢=íb=óO7?¥:òú9Ðz?H~ç=?2B8?2B8ÆK7=É>Ár(>âO?FÓ=>£å>ö?àC9r|9ù!?Lç=ü<B8ü<B8ÆK7=hÎ<$<BvI?ÙH;Ýãv;Á?íp'9Oe9Pîº>8ç=¹GB8¹GB8ÆK7=_Ï>Ì¥;>5ÖQ?ì=W{Y=µÄ+?ºîÀ9Ã9>ý>¡ç=uRB8uRB8ÆK7=Z¼º>wéa>)S?/*>3ö=[1?SÐ9»:ßÃ>Ê£ç=2]B82]B8ÆK7=c¿>9V>åµd?îî>¹Ñ±=æ9?øG:ûü9XöI?~¥ç=ïgB8ïgB8ÆK7=1P>ÐE)>Q:W?øáØ=w}¡=ºç+?b:þÝ³9t>O?F¦ç=¬rB8¬rB8ÆK7=u©>y8>E[?y$Y>½Y>ÏF?NK:Û:ãV0?/¨ç=h}B8h}B8ÆK7=h-;>Dð=ðnG?z3!=¤	=Òz?éÂ9<NÇ9Ôáù>Âç=%B8%B8ÆK7=û«>XÎM>{íU?Í½1>­ö=\u8?{Ú9á´9wUT?þÅç=âB8âB8ÆK7=³r>#Ú>ØL?o4=­`U=cÏ+?Ê7:õÉÇ9¢»J?Öàç=B8B8ÆK7=MM>àÒü=]áO?C¨Ë=ÐÞ=ð-?@Yý9é·:è>Zæç=\¨B8\¨B8ÆK7=u»_>&>o M?=h=5&?Q«Û9ð9iMê>¾èç=³B8³B8ÆK7=ïm>É>S?yzæ=6,³=§$?%ÛÛ9Y¥ï9Üê> ìç=Õ½B8Õ½B8ÆK7=/VÓ>`àl>÷ed?7 >Å·ß=97?[$:µ:8_?}è=ÈB8ÈB8ÆK7=ÜC>»ê >kR?Yø=¢a=ê)?´Ï9,·9·Æ?!è=OÓB8OÓB8ÆK7=dÄ>8ñj>EþU?Ö,>©Ý÷=¤2?´7]:4:ºÉ?ÓIè=ÞB8ÞB8ÆK7=OÑ>®j7> R?ÓHS>L>û)?ªë:"ce:¤à?:Kè=ÈèB8ÈèB8ÆK7=Ð®>ÒÉU>¿TQ?o­>Pî=÷:'?¢ :ÎÁ.:k{D?Vè=óB8óB8ÆK7=ùß=Û»@=}¾E?$<Ò<ýx?_ý8z39(Í´>ºiè=BþB8BþB8ÆK7=i¾>ë9>0N?¬Ø°=Ýa=r(?h-:µ
2:ù>àè=ÿC8ÿC8ÆK7=.º>v1H>ë@L?F=1v=:&?:Õ:²a#:oVì>6è=»C8»C8ÆK7=Ò)=Zü:=Ð½F?gä2<+P<A}?¤0È8rNF9>7>Qè=xC8xC8ÆK7=!]>¦>GK?=|=~1?K:^ö": ?jè=5)C85)C8ÆK7=Å>¿ú:>ù/P?åÏ>©}Ö=sÿ3?zI:ø9ìO?´ºè=ò3C8ò3C8ÆK7=­¤=9ÞV=¿3D?°37<Ý <VÆ?¶JJ9Ò9ÛÄ>_çè=®>C8®>C8ÆK7=àáä>FU>üÈ`?f>Ùé>vT??¬e:öô:UQ?Ìêè=kIC8kIC8ÆK7=Õß>ê<&>üÇR?á ã=#±=Ì$?ðµ:s:ì
?gùè=(TC8(TC8ÆK7=åÃ¶>]Ó`>P?Ühê=ZJ®=ã&,?Ã¼8:¯:\72?é=å^C8å^C8ÆK7=»Ì|>F|>xM?Úþ=~e`=}"#?Û¬:â·:è?¥*é=¢iC8¢iC8ÆK7=	ÃÊ>ýl>[?ð[ñ=¨4¥=È;?Âs:ÑJ:¢Ö?jé=^tC8^tC8ÆK7=du®>¡aS>HS?·ç=xA¯=Ñº(?sj5:4ì9ÚD?Xmé=C8C8ÆK7=]8§=·W=`rF?`Bz<ÇA@<Ö&?Í¸819±->é=ØC8ØC8ÆK7=Pø©>BàN>TR?ØäÝ=l¥=Õ,?]:^:Çeé>óé=C8C8ÆK7=è¿>ÕuZ>Ø`?'yY>¿>½g<?¬q:{G:ô
?7é=RC8RC8ÆK7=(>cû">&¹R?z>¿½=c1?1Ô:>ü9¢?Sé=ªC8ªC8ÆK7=èî©>^M>pÔS?K$=¼`=©.?~+D:(î:+u.?¸é=Ë´C8Ë´C8ÆK7=¼õ>°_6>ºQ?#Ë=¾4¤=àX?ùÇ-:ìÓ9ÌR?éªé=¿C8¿C8ÆK7=[Ã>üN*>³S?B	ù=>¾=wÄ'?VA:>¶::Y¬?§µé=EÊC8EÊC8ÆK7=×ä=À:=|@E?Ð(K<Ð<"Ç$?K&9°Á8Â\?»é=ÕC8ÕC8ÆK7=Ìwk>ÆA>ó¬L?ÓDÜ=1<§=i(?Xì:é:5«ï>µÞé=¾ßC8¾ßC8ÆK7=|>+>ìO?U`A=æ±= ÿ?ñV:nmÕ9Y;?@êé={êC8{êC8ÆK7=5YÀ>ë¸_>\?ÒP>Î°@>r2?y5:$¨:]È1?2íé=8õC88õC8ÆK7=Ñ>Op9>ÓM?0z>ÑÜÓ=áè$?T^:üö::ê5?ïé=õÿC8õÿC8ÆK7=l$>íþ3>hU?A¦= yq=80?÷:ìÉ9F)?hýé=±
D8±
D8ÆK7=ÌÜ>Â)>4IO?½=æP_=¥Ó4?æáÐ9Y¤Ô9Nyû>pê=nD8nD8ÆK7=}ÎO>ã¸>4ïI?¢çJ=«L*=¹?¢:øFË9*D?vê=+ D8+ D8ÆK7=¶Üp>Çç=?Äh=Ü-=¾]+?9ÖÜ×9ã¼>¼ê=è*D8è*D8ÆK7=¦Í>àh>¬¼y?5>	ª=pa?²:§
F:;?Çê=¤5D8¤5D8ÆK7=)¡z>KÙ>iâQ?0=½§t=?Ü9 WÖ9°`µ>iê=a@D8a@D8ÆK7=¨>÷R>uM?A§=Äô~=Üð'?7>:Ç:lW)?´ê=KD8KD8ÆK7=ZÞ>vär>dýi?±>T
¾=lI?M?:x=:}?ï!ê=ÛUD8ÛUD8ÆK7=­>º%>¸ÚI?ß?®=;=õ)?&ó:1Ê:Ý>O4ê=`D8`D8ÆK7=4Q¹>(¶U>±ü]?ûK>¦Ê>9N.?ã5:»ù9¡ 9?iFê=TkD8TkD8ÆK7=* > B>ÙSS?[r>ú»¿=R/?ã:_ÒÃ9ÖD?=Iê=vD8vD8ÆK7=òåÙ>Æöz>OE^?8U>g¯>éÌ8?*-:6@:«
0?.]ê=ÎD8ÎD8ÆK7=E²L>ºaÿ=!1M?kÃ=Z=?Ç*?3:Ä
":w
?deê=D8D8ÆK7=dØ]>,	>BO?>TÏ=W¤=±{!?£8:ä9ü>O?ê=GD8GD8ÆK7=/¼>Ýa>	KU?@Fg>Ø¿*>-_-?hH/:Ý :Âx?(¢ê=¡D8¡D8ÆK7=D;J>ö÷=µÉP?*ÅÉ=:O=e^'?Ýó9Èÿ9Äó>â©ê=Á«D8Á«D8ÆK7=U,>SÝ;>ºP?sÓø=	¾=J'?þ9&ÆÉ9#!?3½ê=~¶D8~¶D8ÆK7=Kä>ÃC=(S?¸)>Uí=^'?ò:AÓ9-
?Í½ê=;ÁD8;ÁD8ÆK7=Hó>iR@>kìL?w§=Î=u(?=à:ªõ4:ÛÖ>Ãê=÷ËD8÷ËD8ÆK7=î¨¿=óöz=^C?óc<6<Í?}>H9g'9?yÌê=´ÖD8´ÖD8ÆK7=Àj>¾>,O?Q=jôO=i©1?ðõ9Ú :9Ä>¦ìê=qáD8qáD8ÆK7=NÈÇ>öåY>g·j?3>A>(??ìH:¨$:6?9íê=.ìD8.ìD8ÆK7=ËÌ>¯>Z?³
>ÎÃÈ=ãÛ0?êïZ:;g4:5W?õíê=êöD8êöD8ÆK7=ÔD>CA0>4^?<ÿ=E8·=ÜO2?F:·@:å? òê=§E8§E8ÆK7=|{>à%>!vL?±L=y¶D=¿÷&?5ú¹9ÔZ©9B?¾ôê=dE8dE8ÆK7=X´>wiV>sW?ÒG0>Üþ=îJ1?h.:¤ý:gø?ùê=!E8!E8ÆK7=W>7>¨S?¦ã±=cO=)?:Vô9'ò?ë=Þ!E8Þ!E8ÆK7=dØ>C|ñ=½}?¾8%>%gó=ÅÅ-?¢ :+±:0?Âë=,E8,E8ÆK7=¾¢>Æ>ÖÓ?	ÕW>¯îâ=^zs?ãáÅ:vÔ:V1?0ë=W7E8W7E8ÆK7=
¥>jF>ÁïT?mñ5>6ò	>Ó(?ñÈ9Í´ý9"6>ë=BE8BE8ÆK7=Ðb<þß<TD?z<Paò;Ù^?°Y7ÒHí8Ð=t#ë=ÑLE8ÑLE8ÆK7=ú¾>ªÕ*>TéR?Aì=Y=ï8/?¨Ýä97¶9u ?T1ë=WE8WE8ÆK7=ÝÏ>²ª4>N?®Ç=
$=;N%?ð«:¹:Os	?g2ë=JbE8JbE8ÆK7=ýö²>cüP>¬9[?´à>akÚ=¬
9?ßÚ:îÚ1:kx9?Û9ë=mE8mE8ÆK7=yëq>0>uPL?*,==ÍË?ùì9#ì:ëÀ>µ:ë=ÄwE8ÄwE8ÆK7=?>þî>:N?KïÍ=ö=P3?):ºã:K!?Wë=E8E8ÆK7=->G8>ÖÉO?é°=h,=¹e(?_¼£94Û9÷^¿>`ë==E8=E8ÆK7=æ¦>ÓÖB>d<Z?¸>uè=Å$?ÈM:tÕb:Ìè>eë=úE8úE8ÆK7=Þ&>Õ39>=vV?IÔ=JÙ=}ë@?9:|1:-Ï?.ë=·¢E8·¢E8ÆK7=æä±>)åR>áðW?Óù>ÓPÙ=K¬0?DL@:Ag:#ü&?ë=t­E8t­E8ÆK7=:ªÒ<.1<ÏD?#<_yê;9?Q8¨}N9Æë²=T´ë=0¸E80¸E8ÆK7=,Z>/
>*þI?ÝX=hd=L(?@=¼9ÏaÞ9²Ø>¶»ë=íÂE8íÂE8ÆK7=¥>ç®7>¸YS?¨Ç=³R=þ)?&:ÁÈé9ÿt6?êþë=ªÍE8ªÍE8ÆK7=ö¶>}S>v]?±¯¾==z9?y{:oø
:¨.?³ÿë=gØE8gØE8ÆK7=¬>N">
HO?dÓ=$¡=3G'?¬¢91:ã>Rì=$ãE8$ãE8ÆK7=¹!O>Bxþ=`P?HbÖ=¢®¨=ø­"?z, :½/â9AI5?0ì=àíE8àíE8ÆK7=í>áI0>2K?Õé>DòÍ=«> ?eD:Ë:9,:?(&ì=øE8øE8ÆK7=õb>È7>àR?>ô@í=Ë0%?¥"G:è?:fd?Ì=ì=ZF8ZF8ÆK7=ú>d22>ù÷K?é¯=½=´?yã9ïÄ9EÞ?leì=F8F8ÆK7=Dt½>çE^>3Z?Èì=l-¢=¸:?ÅB:£9:»ç?¨ì=ÓF8ÓF8ÆK7=qÔ>IÌ:>ÑP?1õ=
Ü¶=s+?-×93Ò®9ìÕ>Cì=#F8#F8ÆK7=¥>¼«@>T?ul>KÇ³=ÇK8?a¶:á:õ
?©ì=M.F8M.F8ÆK7=áöÌ>2Y>Ûq?ÛK=w_3=²_?°:æ;9Jo?©ì=
9F8
9F8ÆK7='©>¤=>ñe?^¬=±¤t=î^4?V:¤ò:¶ô>Þ©ì=ÇCF8ÇCF8ÆK7=`£>B>B?ÿ²>Ìq=x?gÃ:+M:¦§%?W¾ì=NF8NF8Éå?=´ÌÜ<ÅI<Ê=E?¹"<%Ë;2!?ç49ó½8»Et?0ãì=@YF8@YF8Éå?=¸ø£>=HF>±³S?US>×&%>ÄÊ#?&39,Óï9·>p&í=ýcF8ýcF8Éå?=ÜÚã>¨4z>²!i?Ò>$#>H?±¡:%³k:£v/?_í=ºnF8ºnF8Éå?=&¨¯=NEc=ÜE?­b<<<îw?hè·b8±k¾ní=vyF8vyF8Éå?=ÙÆ>iäm>.U?>Ã<×=7Å0?ÇI_:Ôh:-õ>8xí=3F83F8Éå?=àDâ>3C>!`?¦Ú
>¿ë»=>A?u³S:é:P1?yí=ðF8ðF8Éå?=¥>úZ >ýM?ÃAÃ==C0?É:v1:Ý?í=­F8­F8Éå?=eþ=Ó=M?ug¿<ãÕ<#9?hï_9=Y9Íñ?cí=j¤F8j¤F8Éå?=Y>Ä>3S?
~===^ò+?Í¥9cD9~#?§í=&¯F8&¯F8Éå?=*È=¤}=-J?¦÷o<ÊC<fá?rÁí8Öõ8ì÷>VÃí=ã¹F8ã¹F8Éå?=)=é>=MæD?WU<^<<Ó÷?(Ïð7I9Íâ=uÉí= ÄF8 ÄF8Éå?=ä¿>k¨f>[ÿS?9A¤=Wb=£9?~:û	:?×í=]ÏF8]ÏF8Éå?=ç}­>èfO>á$V?<[þ=	Þ±=^7?(á9PÖÐ9¤õ	?Lèí=ÚF8ÚF8Éå?=ò>s.@>/M?Rrñ=»c¶=%r)?åûG:1âD:?µùí=ÖäF8ÖäF8Éå?=Ö]a>Ô>æóU?É½=D=ùÝ-?öL/:9m:n?«î=ïF8ïF8Éå?=W>>ÞK'>GäK?çc=G;=ÉÃ?Á£9®¾½9ÈÀÜ>|"î=PúF8PúF8Éå?=;Í>v^'>â>Q?	=&b=»$?¨² :¶pÏ9ÏPF?_&î=
G8
G8Éå?=öÎ>+y>RJT?É>&Ï=ý)?j¾C:\9:ç?2.î=ÉG8ÉG8Éå?=Ã>Äo>ÍóP?Ö$>-;ì=|Ö1?¡Æô9¯WÐ99b?Ü.î=G8G8Éå?=*³>M>)/_?ÑÂ9>\ì>1?ûF3:ó
):~½?@1î=C%G8C%G8Éå?=f,©>°E>ÒÒ[?ç <>Þ>ª7?H£9³9mué>6î=0G80G8Éå?=A=ûI={ÇD?I8<$<·Ö?½ù8%8w?$9î=½:G8½:G8Éå?=éê>O¿>½\?è²>9k>¯Í-?ò(:¢,:ùú>¯Bî=yEG8yEG8Éå?=Á>¿9>óÊM?¼Ä®=§='2#?ï9²ð»9üÏ"?7\î=6PG86PG8Éå?= éX>>ÂDN?UÍ=X)q=ñ?~ :K:ÑÁ>^î=óZG8óZG8Éå?=G¾>B$>
ËY?`É>ýdó=â(?æz:R{-:,×8?~^î=°eG8°eG8Éå?=}%>mÑ=wÎI?V=1,={!?.+:ð:?caî=lpG8lpG8Éå?=¦Þ> d>M'y?æ>÷)F>ñÐ8?F·:Ç:ÑÒ$?iî=){G8){G8Éå?=¸©>hÑ6>½ÅN?@î§=n,=®g&?â:CÇ4:c<Ü>±iî=æG8æG8Éå?=1y¤>»D>EV?¢>ì>ß=Î-?zß~:êwA:+ (?î=£G8£G8Éå?=G
>%å'>XrO?å=pøq=$[?Ý©¬9lYz90?üî=`G8`G8Éå?=n»>	=^>|W?LÀ,>^ï=æÀ8?Ò­W:ðw>:/ñ?~¯î=¦G8¦G8Éå?=eÊ>}Tb>Ù~d?>«>>ß+?ÕU::É//?Áî=Ù°G8Ù°G8Éå?=rå=KÅ<KC?#a<Î=J<äÊ?Æ§·EÜ¢8d¬¾/Éî=»G8»G8Éå?=f0>gÚß=»I?»\=*æí<?VB9¶9ê¶>Jçî=SÆG8SÆG8Éå?=ÐÄ>%f>òìZ?W>²¿>R38?i:Íy:u?Þï=ÑG8ÑG8Éå?=>xø1>>ÆU?­¯=ý:U=·,?ø_:q©9É0c?òï=ÌÛG8ÌÛG8Éå?=P¬<àD<å`?Ù<5<|uY?J69leÅ8Ï®l?ï=æG8æG8Éå?=ù!<RkI<qF?>yþ;ìÙ;Ò¯?à
ä8my9
j>#ï=FñG8FñG8Éå?=Áý><9>ô]?#ç=µ®©=\.?ÎHD:'uJ:¶1ø>Ô-ï=üG8üG8Éå?=k>ô'>âW?{Ù=6=¦/?)V¯9$+9Â?/ï=¿H8¿H8Éå?=þ>7>¸Ít?z
>²¢=näY?=ÿ~:Ü<÷9d?Fï=|H8|H8Éå?=.>>ö7>ÍJN?S=öM=Q(9?9õ¶9ÜÀ9¥çó>YLï=9H89H8Éå?=B?¸>ó¬c>1+O?>"!>C0é=å0?çÆ:W-:pÔ>Þjï=ö&H8ö&H8Éå?=1v<«ê<-LF?Õí«;%¥©;(¹?´Gà8[3=9{»>mï=²1H8²1H8Éå?=æ³¡>âÐF>P6P?t³=ß=` )?~::æá?6|ï=o<H8o<H8Éå?=ûÔ×<Ù<+E?Ehþ;Rñâ;}?Äµ8ÂÚÝ8^±>ï=,GH8,GH8Éå?=7>/Y>Nåu?¹\>R>	=?¦u¾:Ú:Î=%?d ï=éQH8éQH8Éå?=¼?ª¶\>y²¶?d_u>â=bî?TÕ:Wò!:´Í¨?Á«ï=¦\H8¦\H8Éå?=V>2+>8[?ÂÞò=6®=]r2?ºt9$Ö9!µ>¯ï=bgH8bgH8Éå?=©=½2=F?	%<JôÒ;ª¸?[¸
K:9D~J¾/»ï=rH8rH8Éå?=Zß/>{Ø=üùO?¨Iq>C<>~4$?\:Áï:×=?oÐï=Ü|H8Ü|H8Éå?=
àv>ÜI>»%N??$=Î?_=?Cf:òvß9á0?ÚÖï=H8H8Éå?=:Ð><x>Ë
W?ÔÃ>­ÓÇ=^+?)f:¾I: Å?ØÙï=UH8UH8Éå?=±5>¥Û="¯S? á=F©=íå)?z/:D:i5?¿äï=H8H8Éå?=û¬=s[=`I?.5<?ê<á'?o/90õT9)"?¤ëï=Ï§H8Ï§H8Éå?=d>î_
>îâN?¿)=×Ðy=f ?S:Ö9)?ªíï=²H8²H8Éå?=õ{=íM=E?*è=<Ræ#<O?·Õ·&9Q¹½õï=I½H8I½H8Éå?=]Â>ýæ/>(U?5e==ÿç8? &k::"3:ï(?Oÿï=ÈH8ÈH8Éå?=àJ°>vW>x_Q?{ÿ=[üÆ=W$?³äK:Q:Ì$ù>-	ð=ÂÒH8ÂÒH8Éå?=	öj>¶ª>>äO?ú=À®Ã=¢ä#?I:Ìk:G/?¦
ð=ÝH8ÝH8Éå?=Ãr>8,>ï&^?ê>Fµ=DÝ<?Éc:é:diá>Wð=<èH8<èH8Éå?=Ím>r¬1>¢¨N?Û^Ó=k¥=J#?%æ:Åä9ÂU-?5ð=øòH8øòH8Éå?==õg>¡þ>I1N?-5=&="?;9Ç¾9¨=À>¸@ð=µýH8µýH8Éå?=Æ¿¥=SU=×³F?Í:
<yò;S?ñÂ¶ØQ9þm¼nð=rI8rI8Éå?=h'>>â1>í6U?Î>8Ïñ=Ç(?1:·Õ:âð?àð=/I8/I8Éå?=«LV>">f O?×=±f=º ?¹ì9¸ZÜ9Wh	?Vð=ìI8ìI8Éå?=ë¸>ÆZ>%Y?#>Drà=:?E,÷9 µ9Ô;.?z§ð=¨(I8¨(I8Éå?=ÆÔµ>Â¾S>~Õ[?¹.>o'>,?ê³:L¡9M¤v?1½ð=e3I8e3I8Éå?=è{>Cz>SR?[L­=¬¤=û%?÷_ä9$¤912?jÆð=">I8">I8Éå?=r÷¢>Ý:>sF`?x>Ô8´=Èè7?]¶û:5:KR?ÄÐð=ßHI8ßHI8Éå?=ÆûÍ<P`< 5D?Ø@
<@èù;º
?z9|î;9;*?ðÓð=SI8SI8Éå?=Ð>Ë?>·P?~Å=b=ÌÏ$?ueN:cr>:?¸
?lÔð=X^I8X^I8Éå?=¶>xO\>S?°=ft=ò9?
É(:(¨
:W?ÿØð=iI8iI8Éå?=¨>M>wÐý=O?åµµ=¿=Êï"?sL9D9ªÂ`>ñ=ÒsI8ÒsI8Éå?=3>Ý#>Q?jBÇ=b=Ç;.?
³9WêØ9àÓ>ñ=~I8~I8Éå?=}>t#>Q?õ=Nrb=ÖÕ4?F:Íbù97?!ñ=KI8KI8Éå?=²¸>EÐ_>ÏR?1R>&NÃ=V0?&£}:[m::j%.?3ñ=I8I8Éå?=`tG>Ò(û=tLK?=Ð¥f=¬L?4 :t:}?Añ=ÅI8ÅI8Éå?=Í=T>¤>ÈyK?<OB='T=Z ?5Q9íi97Äå>ãDñ=©I8©I8Éå?=(«>ùEA>´b?ßs>ºÞ²=Ê"<?y%c:c!#:â:2?ÎXñ=>´I8>´I8Éå?=ºÌ>hÍ0>!S?¼Í>iÙ=WÜ,?0Ö/:Ð>ú9Uá3?×Yñ=û¾I8û¾I8Éå?=È>_c6>ù
U?èàò=å¬º=&?:ðãñ9y?Xmñ=¸ÉI8¸ÉI8Éå?=jý<·{£<wiF?cËÁ<D£<¸î?¿w9f9R>ßoñ=uÔI8uÔI8Éå?=Rx>`Û>sÓJ?Òq=ÈQ3=,?â·:%ù9Rº?ññ=2ßI82ßI8Éå?=UcJ>Û={ðk?Çã*>Üã=£@?/S
:rp:ÑÉë>Jñ=îéI8îéI8Éå?=f^v>jX>¸V?a¯È=Rym=VWX?ñ9V9ðù>Ç²ñ=«ôI8«ôI8Éå?=sL>Çþ=±nM?IÕë<ÍR³<V(?:ì^9gg9=Ä>Èñ=hÿI8hÿI8Éå?= >¯×*>GUM?Ù=ET=][ ?I«9h
ü9õ2®>Êñ=%
J8%
J8Éå?=Fs>D3>l]R?ÿW=92 =G,??æu9¨µ9çC­>æêñ=áJ8áJ8Éå?=KW=oN=ÏÑE?®,n<ÒÌJ<ºS?üõ
8þFæ8Ñ>Xìñ=J8J8Éå?=0~Ã>»Çe>ÞÌY?eÿ¦>ù%e>:?YS[:Óì9ú_m?CKò=[*J8[*J8Éå?=%$>þA>TúR?:}>pÝõ=-û#?Û:E:eü?òTò=5J85J8Éå?=ë>Æ!>-&P?t=wÀO=*?Êÿ9v( :^nÌ>=sò=Õ?J8Õ?J8Éå?=á
?s>ªwe?r}>`+>X=?È¨:É a:³ª>?ò=JJ8JJ8Éå?=¬>}T>ÙÌO?5¯=z=
¾+?º¬s:Y:Å«?÷ò=NUJ8NUJ8Éå?=¼½>Ìò$>_? &ë=`ô´=V&?ÜøÊ9`Xó9Õ>Iò=`J8`J8Éå?=£>¡)>´_?>x¾=Q?N::O:(3?Îò=ÈjJ8ÈjJ8Éå?='>74>ûZ?>þ÷=
¤µ=÷Á.? L:$/:ky?ë¿ò=uJ8uJ8Éå?=3º>e½a>Ï(S?ºT>à~à=rm+?sP:³ò9¯
?÷Üò=AJ8AJ8Éå?=Õ>¸zA>ËÙO?ê§Ë=- =YR"?Q!:¶ö9w«'?,áò=þJ8þJ8Éå?="s>0Á >b½O?	Ü±==;"?0¤9Ä"
:ï#>8øò=»J8»J8Éå?=N¸>Ô[> W?w«=ÖWx=»X0?¬N;:j:¸Ñ2?õøò=x J8x J8Éå?=Ü6>0$(>¥éP?}®=q={+?F:©v%:¤?ó=4«J84«J8Éå?=è º>xºa>íS?KVÞ=®Ú =Óì0?¹ÛÕ98À9h?aó=ñµJ8ñµJ8Éå?=µ=Q?=0æC?^<¯æ<ÐÙ?K#9sui9&þ>ó=®ÀJ8®ÀJ8Éå?=Ò®>(P>V?µed>ç">sY4?;7:6::¯çû>$ó=kËJ8kËJ8Éå?=~}=ÅtH=)LE?VN<ªÄì;2Z ?e1å¸´Hõ8º4ï¾Ñ*ó='ÖJ8'ÖJ8Éå?=l>½¥>N?vÊ=nö =!?s³:ÛKö9>?íNó=äàJ8äàJ8Éå?=Ö÷¬>yL>[X?)±=e»r="7;?Ü§9"·9ý¦ê>ZPó=¡ëJ8¡ëJ8Éå?=xM>ö->U?5YÞ=X¥=­ ,?i}:[(:ö>Só=^öJ8^öJ8Éå?=]½>§F>{ëN?Ã=A{=\?&=:Å/:ÌÝ	?©`ó=K8K8Éå?=6Y>|>r½N?Ëí>Úð=U¬$?a:I¡ù9×0?Ìbó=×K8×K8Éå?=]Ü>&)t>üg?_>>ôD?þßk:À0:³i?Ófó=K8K8Éå?=iÞx>q>/Y?
Ô=ð«=ò2?QÎW:üXO:´8?ágó=Q!K8Q!K8Éå?=Md>!w.>ìïP?ýµ=o=o/?©µ9¢=9zì?Ézó=,K8,K8Éå?=Nã=
hA=´eF?F(<<ÿ.?fhÚ·j´8f²¾Û¬ó=Ë6K8Ë6K8Éå?=1Â>ÏÆ>>	U?¡IÊ=x=EÅ-?kÇ9B¥:¸>Ü´ó=AK8AK8Éå?=ªd> 

>ÚO?í§=¯=Ê¦$?poË9£í9ó6Û>öÊó=DLK8DLK8Éå?=+ú£>D>~U?H?§=]m=C4?ðu(:Ç:ð?ÝÑó=WK8WK8Éå?=jÐ>Áw>VYW?"2E>¬	>a7?n:ÕQR:3)?Öó=¾aK8¾aK8Éå?=.*\>W>LâY?ÅOÕ=¡j£=à'?6:EV¬9å>?)åó=zlK8zlK8Éå?=}´ó>	U>Wf?ù ¹>aéy>¯&>?Í´È:[ñ:¢¦-?ô=7wK87wK8Éå?=?wÅ<?<¶ÖC?£j<Ú&ã;K?¤ªj7ö*Ê8=!ô=ôK8ôK8Éå?=Äe>&>QÙL?Nt=úI@= "?ÃÇö9´:æÊØ>#ô=±K8±K8Éå?=Ç>YÑ9>Â¹O?,â=¤h=w-?À(:xT:=p?O+ô=nK8nK8Éå?=T=Nª¥<m"H?ì<H<%
?7/¹`ö5FoÂg3ô=*¢K8*¢K8Éå?=m3>U$>ª
V?ø3=Tðh=+Ä,?ðUn9$Ð¸9Á¥>Xô=ç¬K8ç¬K8Éå?=îÙ³>¬Y>S?%æ=g®=é(?Uê>:¶Õ;:h?³aô=¤·K8¤·K8Éå?=Å> ,>]^?ýkC>Ö®>ÔÍ1?ße:ºD:5G?'~ô=aÂK8aÂK8Éå?=ü@·>¹s\>¸ÍT?¾Å°=|=Ì1?µ:Î:1{?Aô=ÍK8ÍK8Éå?=0Ï=U¿?=·VE?è#/< ç<C©?A9f-9ß
A?ô=Ú×K8Ú×K8Éå?=¬1>:.Þ=.
L?3W=ë(=Ï#?½9ø×9¡¿?ãô=âK8âK8Éå?=RÄ>%\>ÀÚN?~zÀ=Ü´=¤,?ë97:¥9Éj>¦¤ô=TíK8TíK8Éå?=6º>+)>LT?^]Ï==è'?Z7:íÿ97?G±ô=øK8øK8Éå?=>´Ö>pBw>2K^?Ç>dÄ=Ðµ.?"PS:¤³:ä_8?¤òô=ÍL8ÍL8Éå?=ÒI¤>»ÔK>5VN?«=g¤=uÖ!?Ûú:Ç
:Åô>lóô=
L8
L8Éå?=×d¾>Çè\>)£\?qÂ>'°Ô=:9?	%a:MÍ:¨R?õ=GL8GL8Éå?=üEw<ª<J{G?Ô×<ÑË±<ia?RÙO9³f­9ªm>õ=#L8#L8Éå?=ÈB>>v"^?±ª=Éu=NÉ1?:o3â9#?&õ=À-L8À-L8Éå?=ï=A¶%=]E?Uù;c³ß;Ñª?ò6X¦7
»Ý=õ=}8L8}8L8Éå?=fè>`|m>2z?Ñ7>#c¨=^uj?E­_:D6:ë?Tõ=:CL8:CL8Éå?=°é>z6>ÖßW?ÖJä=Ö·=¸F9?¨G:NB:Ô«%?ß"õ=÷ML8÷ML8Éå?=y=&K=@F?ÍL<¬/<i9?7@I9ÖTA9G>?JDõ=´XL8´XL8Éå?=Á>²%0>R?íùâ=ðe©=Æ+?«Tþ9þù9Ûl?uVõ=pcL8pcL8Éå?=:ÍI>8ü=OÓL?¤³ì=ÈÂ=2+?¡a:®Þ:Ýÿ>[õ=-nL8-nL8Éå?=>m=>^O?ÆnÅ=ÈÖ=.¨(?¢è:ÝÏ:ö	û>£võ=êxL8êxL8Éå?=£>\X7>iQd?<¶E>Ø>üiD?þáÌ:,-£:/· ?õ=§L8§L8Éå?=ÎNý>Ê_>Øá?Üãx>7Ñ>n?H:ÊÏÏ9¨"w?õ=cL8cL8Éå?=B#?äm>?S°?sc°>gæ4>y?BN;à£:©êk?Mõ= L8 L8Éå?=Ãz?6;>¶0Û?@Å>B>po©?ÚöU;Jæ:´¶?uõ=Ý£L8Ý£L8Éå?=S
>­¿=P¾I?¶Ô<¡Ï´<?÷J@¸*Ç8«¿Èõ=®L8®L8Éå?=Ò>t(>ÕÑO?«>Ïí=1§(?_Â9Z9ÚÂ)?Èõ=W¹L8W¹L8Éå?=,h>î8>©P?=Õ=(Ì¦=Aê#?èûN:°÷9ÅíU?÷àõ=ÄL8ÄL8Éå?=à«>%bL>÷ÐV?Êï=1u=È²A?uJU:ôZ:¨2?éñõ=ÐÎL8ÐÎL8Éå?=7Ü®>ò)P>
W?þÙ=
Ë=)r3?ÀDV:51:wp?K÷õ=ÙL8ÙL8Éå?=w>y>ÅS?ÄP>vÌ=£ë&?	>:3[B:Oú>s
ö=JäL8JäL8Éå?=,¤=õÓ³<|ÊF?Ð7<ø!<P	?%1À8;H9è¸u>-ö=ïL8ïL8Éå?=ý<3¢<OH?¶Ï;<¯c<p¹?&3È·MÅ9×½¼½F/ö=ÃùL8ÃùL8Éå?=pô&?^¯V>Ç?1zu>>Í=Ú?¸4:¦Ø-:c?m2ö=M8M8Éå?=O¿©>û*4>1q?7P¡>r\>DT;?kÂ:öõ:eÙ5?m6ö==M8=M8Éå?=à>÷6>ªÌL?¶|=RpV=òS%?õå9þý9¦®è>`\ö=úM8úM8Éå?=µ>¾»/>8KN?±H¾=7 =»&?.8:0$:å?iö=¶$M8¶$M8Éå?=Ù<2R<øD?¬ô;vã;]	?Qè¸Pº8¤§Z¾Ïö=s/M8s/M8Éå?=íj>Ô>QN?çiä=vUª=¥+?;¬Ì9\ç9xâ>5ö=0:M80:M8Éå?=)t>!É>¹W?ãÆ=È=%)?$,í9>à9)a?ö=íDM8íDM8Éå?=rÃk>¢>LÍM?ÿg=Á>=?2­9æH9W?þ´ö=©OM8©OM8Éå?=l>KÎ0>Ò_?¾¿)><ô=2?bü:,ä/:©Þ>â¾ö=fZM8fZM8Éå?="u>¹>çQ?;=V=Î·%?wå:Ò9éD4?F¿ö=#eM8#eM8Éå?=,Hj>f>¶R?+Òµ=k[=çÕ/?ûE+:ä':6?ãÈö=àoM8àoM8Éå?=þÚ>>ØÕO?÷=ÆW=ß$?e9ð\:½>ÎÉö=zM8zM8Éå?=ç=&5=oâB?
Ûc<àû8<Lª?a¹¿!9Ñ¾½Ñö=YM8YM8Éå?=Å>E>ñºN?L ì=pc©=Wn2?ÿâÝ9JÞ±9W­?üÔö=M8M8Éå?=.>0õ$>EW?Ç°>/Ù=a{+?Hc:Lr:Ït6?ìâö=ÓM8ÓM8Éå?=~"¥>âB>HCY?4¶Ñ=¦Á=c)?ÁË9£P°9ë?3þö=¥M8¥M8Éå?=<÷8.<p±E?*Uá;JÉÐ;à$
?36¹®G9%!+¿z÷=L°M8L°M8Éå?=A>Øµ!>=zO?Q=éºS=Â²%?':÷Ô9O¨?$÷=	»M8	»M8Éå?=ã¤³>a.U>ºW?Ô4>ÞÕ>Ùè0?ð4:wT:Vµë>+÷=ÆÅM8ÆÅM8Éå?=0>#æ!>øP?®	=ÞX=ª'?XÛ9M¬9¿"?1÷=ÐM8ÐM8Éå?=QL>F
ù=ØR?öë=îOa=,?qÓU9)×9ã³>O7÷=@ÛM8@ÛM8Éå?=|\>Þ>>¨`P?>?ûÖ=)¤2?yÚ4:8:?ù1?C÷=üåM8üåM8Éå?=«>5ê,>á
P?sëe=«:='?{H3:­Ø":hë?Q÷=¹ðM8¹ðM8Éå?=«Ô>Qv>"E]?C >¥¨m>ç¡,?Ø¢5:U;Ð9¦M_?)n÷=vûM8vûM8Éå?=È>HF->¶Q?T©=v=ã/?§,:ì½90aF?ë÷=3N83N8Éå?=7éÆ>"rg>w\?ò@>=PÔ=Ñ>?À:éZ:ÙÒ0?à¢÷=ïN8ïN8Éå?=½&>¡Ã+>;âP?H=&[=ì<&?"¶Ä9\%Ä9z^?¤÷=¬N8¬N8Éå?=~°s>Ñ¡>ÆµM?/¸=üV=R¡%?qP::¢ì>t§÷=i&N8i&N8Éå?=¯V­>ÌÚN>dV?W#>ß=uÏ:?ÿ:7óþ9,- ?°­÷=&1N8&1N8Éå?=>>­¨=%èK?5AK=ør(=§r?ç 8Ëí8
9­>WÂ÷=ã;N8ã;N8Éå?=ç>É%/>0iO?éõ>ëPÆ=x¢+?!\:A/:ÏÆ ?\ð÷=FN8FN8Éå?=È?0æ>Eg?â­>jÍÇ=iC?Ãý:§ö6:ªÞJ?±ø=\QN8\QN8Éå?=Ç7³>P¨[>¡ÞP?zú==¶¹=Ú£,?Q:Ü@:Ù¤.?'ø=\N8\N8Éå?=¥hc>ÊA	>[T?ÔÀ=ý½p=[À'?×¥ò9Àðù9Ôø>(;ø=ÖfN8ÖfN8Éå?=´üº>?d>{}Q?P&þ=)~´=5<4?ó:::æ
:Ç¾?Ç;ø=qN8qN8Éå?=¼Ç)>äÛÑ=ùO?äC½=pr=ß&?D
P:28/:ü?Qø=O|N8O|N8Éå?=l
¬>òDü=Ê®?Ðà=×=¸9? Þ±9 Ó9ÒÁ×>ÃQø=N8N8Éå?=Äø¶>/»>&?$´%>+q=4s?¦p):&9YÊ?Vø=ÉN8ÉN8Éå?=Ð³>·
M>G`?f5>ïã=T¼K?:aØm:K	?ø=N8N8Éå?=»>1">ÚÐW?½^>ÈéÐ=XÈ*?ZÔC:Îa:aE?ø=B§N8B§N8Éå?=È\>v->qR?ä>ÕÖ=I,?3Ü9qô:Sµ>B¢ø=ÿ±N8ÿ±N8Éå?=2Ä>ÄR>¤çn?9`>/>#;?ë"U:ÄRQ:éT?µÕø=¼¼N8¼¼N8Éå?=sL=ì=ÊÂJ?ÄJ=ê¿Õ<Æ(?ä7ðã^9¦+=pßø=yÇN8yÇN8Éå?=îí¬>ó%U>²O?%më=V½¬=ls.?ê&@:í%:B;?Ëù=6ÒN86ÒN8Éå?=è5=¨B=ÒD?Ñ$D<-<­?eì¥8
²y9à*>nù=òÜN8òÜN8Éå?=>rÒ>ÿÈO?v¦Ð=W0=PÅ'?d:Ð9F¦9¦ ?Ê6ù=¯çN8¯çN8Éå?=Ë´=sd=ûJ?	Òb<HG:<±Û?¶@
Ì7?·½ß7ù=lòN8lòN8Éå?=MèS>
>XM?®f=<LU=ä?\:Iõ:\ã?QJù=)ýN8)ýN8Éå?=c#¾>sc>RÜU?¼¡<>>O&6?Ðh:?¥t: ?¡jù=åO8åO8Éå?=bjÌ>'úr>"_W?>V>yÜ>ûñ/?ßh :Óæ9²ç1?²}ù=¢O8¢O8Éå?=×`=®¨?=0F?ÆÍF<õx.<¶Ù?\?Í6áê8<´ß<Mù=_O8_O8Éå?=ÃcT>Ð£>(mK?£=QL|=Û?F9ðù 9âÛ>àù=(O8(O8Éå?=I>¨Æ->¦L?u=-çv=Ks?@Þ9Ð¾Á9?êªù=Ù2O8Ù2O8Éå?=ç>0>·¦_?çH]>Ó>êé@?ñò:©sa:Ùk?Í²ù==O8=O8Éå?=«w>V©>ÇjR?"Þ=P£=ãf.?îÕ9Vï:í½>§Èù=RHO8RHO8Éå?=\ >èD>P?%^Ç=bb=Ô*?r7:û9:Ñòý>ßù=SO8SO8Éå?=¬E>ÀTø=UÇK? =âW=E¡?
É9tu9u¦Q?kôù=Ì]O8Ì]O8Éå?=4¤>`
A>¾Y?MýÉ=è½=h6?Ø@:óJU:vç>!ú=hO8hO8Éå?=ZC>w$>ÔÉP?,ú=5¸=}-?do:zJ:tqî>>.ú=EsO8EsO8Éå?=OÉ>{*>òë]?Q×>VÌ=ýs*?Q':U:ñ÷>ºSú=~O8~O8]KH=Þ·>5^>hR?jl>Å6Æ=æ¼)?lQH: ¦$:Çº?[ú=¿O8¿O8]KH=¿Ã>¼`>­_?7¬M>Æo>KH?:WÜO:Õ+?&dú=|O8|O8]KH=Íq<Æ<¤B?Þ«<ï+<`1?|¤·Ã¦þ8~w½'ú=8O88O8]KH=¾>Î¿7>BÃQ?I§=b
n=Mæ3?ì[/:¤
=:xí>Mú=õ¨O8õ¨O8]KH=!¨Q>¡8>¡öJ?==ë^=L®?
U³9º×9yôÔ>ÅÄú=²³O8²³O8]KH=¤ñî>©ðu>¸·x?kà&>&¢Ë=tÊQ?E@:´÷97?Æú=o¾O8o¾O8]KH=îr>-><Q?Rh¹=äS=Eì'?B4:½Ìí9ø>
?¯Îú=+ÉO8+ÉO8]KH=$§>YJ>/S?n>l<Ú=$'5?)´Y:A:¦4?Ðú=èÓO8èÓO8]KH=>(°3>ÉS?Ò>8ÆÔ=Ð=.?þ8J:Óñ?:Ú?èú=¥ÞO8¥ÞO8]KH=V÷>ÿ3>ì P?Ð=Fß=¿Y,?âé6:B :iÙ?6ùú=béO8béO8]KH=·û?.>à{?GÎb>µQ>ï`P?W:_Û=:>â;??û=ôO8ôO8]KH=(z>?S;>_`P?Ëï=¨°=M9-? ¡/:(N :Ì<?tû=ÛþO8ÛþO8]KH=¹KÄ>aIh>ÁUX?È10>Ý\>V.?( :¬B:PÆ>êû=	P8	P8]KH=úC>(1ñ=8P?²U©=¦u=õl'?AÃ
:4{7:cÁ>_)û=UP8UP8]KH=Ü>G,>àáO?ÍK=ÏG=H.?Ó z9õ0«9*e»>æBû=P8P8]KH=¬üÖ=<=°]P?Dr>0#÷="?=(9Ô;n9òÈ´>URû=Î)P8Î)P8]KH=ÄÇ< 
<èkE?¿õÝ<	Þ¸<¸®?°¶P9ä9Þµ>kû=4P84P8]KH=òÇ>Ëæd>º_?¥>¢Á=Í¨4?4ô(:rÃ:L	?Ìsû=H?P8H?P8]KH=l¦>
;>"Y?a>½Ô=þÊ5?C]:ï³6:;Ý?Òuû=JP8JP8]KH=Po>>¡L?¶={=Ãÿ ?Bû9â¦Ü96J·>|û=ÂTP8ÂTP8]KH=é>61;>)8U?Å%ð=$Ä=qÁ?Î¢õ96Þ¾9º$?{}û=~_P8~_P8]KH=hw>¿ô5>hU?chÍ=p
=4?bäú9¤Ñ¾9ôK(?7~û=;jP8;jP8]KH=5ï>@?%>ö¯U?¿ä>È}Ò= o1?m5::oY?û=øtP8øtP8]KH=F¾>W>éåb?¸eT>ý>"2?-6:£6:Rèÿ>&û=µP8µP8]KH=íH> s÷=6qO?§Gß=ÿ´­=g$?û¬U:ú-:¹4? û=qP8qP8]KH=î-¤>ç=>êR]?ÿ£>ÀÑ=íÚ7?èj:øëê9¥¸-?´Ñû=.P8.P8]KH=rü¯=EY=y[O?"ÈØ=Ý=®=@?ÎW9©ú¦9=¥>·Òû=ëP8ëP8]KH=.Ä>¸f>#­Y?Ò>Î7>=@?ÁX:\2/:õ7?!Ùû=¨ªP8¨ªP8]KH=â>TK >EoO?Ä¼= m=sä#?09½9u>víû=eµP8eµP8]KH=µg¥>
J>ÊQ?Aeå=#Îµ=!?ï6L:þë1:[ê?Hïû=!ÀP8!ÀP8]KH=_£=£¯<BÈB?ñ-<Þý<F?]Á¸c:¤8]µ¿ùû=ÞÊP8ÞÊP8]KH=¹ >²ÉF>oN?¡Ù=è­=n ?fg±9Õþ9x7²>ö
ü=ÕP8ÕP8]KH=ÞZÄ>W{h>ð7X?u9ø=Qw±=	3? j:Þi:Âà?1'ü=XàP8XàP8]KH=_±¬>¹Q>0S?à==Ý9?iÝ:³@3:¯R¼>#Iü=ëP8ëP8]KH=*ò>­¶t>,}?É­©>ÀÎJ>¦.V?!Ñ§:íf:æ	:?·Mü=ÑõP8ÑõP8]KH=q>k	
>¹ñ_?Ç´k>jZ!>Éû:?D%:¸ÐÇ9ö¼S?_Oü=Q8Q8]KH=X¥¸>bØQ>Ba?l>XÒ=¹9?½SM: Ø
:nI9?½hü=KQ8KQ8]KH=¥ÿ>ãú>>UA«?ZÔö>H%{>·{?LÓF;Îfñ:\ÙR?|ü=Q8Q8]KH=ÿ=Ï>F©o>í^]?µ>U|>úÛ7?"Q½9Q90i4?Ëü=Ä Q8Ä Q8]KH=ß8>g<>ÚM?)=Ô
y=Eh?àáÊ9)[Ç9C?ü=+Q8+Q8]KH= 9>ò
ä=_P?`O¬=Ý=Ç'+?¬ë9:vÀÍ>]¶ü=>6Q8>6Q8]KH=l³>·[>½CQ?¸Bô=Sâ®=Ç2?/(&:.:Ñ·?X¼ü=û@Q8û@Q8]KH=Î%m>rk>wPO?OkÇ=§=ßá?
":EC:KqÔ>åÀü=·KQ8·KQ8]KH= 9>H&>W?÷ã=v­=g(?p:øé9à ?×ü=tVQ8tVQ8]KH=÷d>Ýk
>arN?gf=ç.=¼(?°<9Ë³9ZDØ>líü=1aQ81aQ8]KH=*²>A=0>ÉÒM?°ø=Éb=Ä?y*:5	:^ô>æúü=îkQ8îkQ8]KH=}¢>]@>.X?*>jÕÇ=ß+?
g:(hõ9\'#?(ý=«vQ8«vQ8]KH=rT>õ`)>Q?Q=6Õc=Ë§&? 9ÖA:>=>	
ý=gQ8gQ8]KH=¯À¤<ÌÁD<÷[V?J>­<2<,£+?ÁJ9jË9©]@?ý=$Q8$Q8]KH=ÿ^>Ã>þV?ç=¡¢°=ëÓ'?¢Ù-:¢¥:®7?æ*ý=áQ8áQ8]KH=d§>:ÊH>tkU?½ù=0S³=L'2?È'½9©Ï9¦;é>_bý=¡Q8¡Q8]KH=ú>}+>9~[?ç5>ù>Õ.?1Ú:ßm{:6?°iý=Z¬Q8Z¬Q8]KH="^é>9>Q[?J]>!FÊ=Õ@?"ò&:sì:Ê?ý=·Q8·Q8]KH=.âÅ>6¾d>v]?¹S>t@>/?0]U:¥):#ü ?Mý=ÔÁQ8ÔÁQ8]KH=ïL0=ÄJâ<
rG?Y<üù;ÁM	?kâ¸X9õ·ÍV?¦¥ý=ÌQ8ÌQ8]KH=Ü>r[ >N/M?*Ø$>åÎý=D&?eó·9þ9X¹>V»ý=N×Q8N×Q8]KH=¹\¤>&ÎM>ÿrL?{(±=p:=H°'?ø²:½3:u6Õ>ó×ý=
âQ8
âQ8]KH=*òç>¢Cm>Cz?>ºU>qµò=na?yWN:±i<:.?,ßý=ÇìQ8ÇìQ8]KH=*=>%£ >AöM?vá=Td=[2 ?¢Çå9§ :à¨Ù>ãý=÷Q8÷Q8]KH="=V>©>¸µN?,Ë=©L=áY"?=I6:lM9Éú;ìý=AR8AR8]KH=oE?1»>ß]^?£È4>fS>¸1?8:G:!?·îý=ýR8ýR8]KH=ö)>FÌÏ=¨8P?¬=T¼=>'?$9´9Ìiª9O^?þ=ºR8ºR8]KH=³1M>àz>umL?åó¨=ë<=u)?¦ï:Â¼	:D?e
þ=w"R8w"R8]KH=>·C(>ìU?m§¤=ôw=B*?Õ:£¸ö9ð?@þ=4-R84-R8]KH=}¥L>Æÿ=cM?ÉcÛ=òÞ«=µc#?+E:vô:^)?Ö(þ=ñ7R8ñ7R8]KH=gí>Çþ7>ÈýQ?Ø¤=Óów=¼Z)?IÃñ9Åw:Ôé>ºKþ=­BR8­BR8]KH=Eø>ÝY<>>éO?#¬=ó=gû&?×}:¶ã&:qûì>ÉNþ=jMR8jMR8]KH=I`>;­
>\¢J?Ë=²æq=dX?Ì·,9_{V9Ñ&Î>C^þ='XR8'XR8]KH=}h>x>Ækb?v!>k¾Þ=÷9?Sáv:ð§E:à?mdþ=äbR8äbR8]KH=¯i>eB>{Q?,A->|ý=öø.?Íã`:W¡S:?sþ=¡mR8¡mR8]KH=$rÊ>ªl>Ò[?Tå*>dúò=ü
4?RH:G:lf<?Cþ=]xR8]xR8]KH=§ü©>ªµM>HS?©¦>^kw>ÝE,?:1:?¥þ=R8R8]KH=µ>ïE0>tAO?±ªÈ=Æ@=g/?r½9êu»9Êd?Rþ=×R8×R8]KH=_±~>F$
>þk?}µE>`(>4?U-¸:i:j"?!þ=R8R8]KH=5> >>BS?ÜF>ÆÊ>Ì/?©.:E:æT?à¦þ=P£R8P£R8]KH=~Ü>hE6>7uK?á ¸=u«=¥;"?þ:^Þ9~1?YËþ=
®R8
®R8]KH=ãÅ>Im>~U?~Çò=·á´=/Í+?\ñ#::ÏV?:Ìþ=Ê¸R8Ê¸R8]KH=W$>û/>íÜK?«=X.=
Ô ?zh*:ê:õ ?fÑþ=ÃR8ÃR8]KH=Jä>KL>µö?;Ú>ÉNÖ=Ï1?ooE:YÕ$:Q?¡Ñþ=DÎR8DÎR8]KH=êºË>ðÿ=,ÇË?þ2>}Ö=YV?é¢:»T:±Î?OÓþ=ÙR8ÙR8]KH=^P>MÇ->Ö,P?oÑÒ=±=Ì´*?`É9ËKÆ9Êü?ÙÔþ=½ãR8½ãR8]KH=C>Ù>LU?Ê8	>}¿=qs7?~ã:Z0:¹ý>sôþ=zîR8zîR8]KH=ÒI>MÚú=e¨M?Ô=ÁR=$#?h:=¾ã9£V?ûþ=7ùR87ùR8]KH=hyú>s;J>»?·w:>Ûë=¶
K?ì:¨m¯:?,?eûþ=óS8óS8]KH=Àà(?> x©?Æ¡»>åµ>ç«?©,7;ÍµÀ:$Us?Ãûþ=°S8°S8]KH=Ok>Ï=·E?=È#>@=z^?A:Å+¾9§Ä?ï
ÿ=mS8mS8]KH=Ö[>&K	>ÝµL?îàk=×¼F=Ôë?9aÍ9
ÑÄ>é?ÿ=*$S8*$S8]KH=º¯~>N+>D¿P?âFÃ={ä= ,?)¿:´õ:ßß?
Dÿ=ç.S8ç.S8]KH=¼N=ÎÙ0=§I?°<zê;q3?=È&¸ì8÷«¿Dÿ=£9S8£9S8]KH=ßlY>Y>ÚTP?^$ì=|j¶=³%?ã{::ò>ßQÿ=`DS8`DS8]KH=5yc>`>bK?-Ú|=|K=ì
?LC:ùªý9¶kE?âRÿ=OS8OS8]KH=¡>Â#>L?¢7=ur=9k(?¢¡þ9?~Û9Ä}?9^ÿ=ÚYS8ÚYS8]KH=óHÒ>!ïm>c@b?%Þ>>¾=.#4?)¿N:ÊW:ÈEõ>uhÿ=dS8dS8]KH=]Á>	ø8>´óX?ªK>^">á ?Q:J-:	·å>Ðÿ=SoS8SoS8]KH=p´>6Á >¬N?ÖO=Ém=!&?ëz9ÇÃ9i
¤>Öªÿ=zS8zS8]KH=Ø>¯>eQJ>¾]?ñø=,òº=ðr*?øì1:ùV:ÂF(?Á¯ÿ=ÍS8ÍS8]KH=°×a>É¿
>XP?²ó	>ý·×=8¶#?·¦(:Tl9: Øè>Áÿ=S8S8]KH=±¬~=öð"=ÜH?òz<<V!?$õ8³·L9Ç>1Ãÿ=FS8FS8]KH=èµ>VU>ÜHZ?»Î>{DÕ=~l1?÷"D:-:<?þÖÿ=¥S8¥S8]KH=XÒ<¥Ý<á·D?Ñç<o1
<±?ðV¸*5.9õì\¾íØÿ=À¯S8À¯S8]KH=ÔV¯>]ÄQ>óûU?ìS¹=Å½=5Â.?Øl(:°:§o?+Üÿ=}ºS8}ºS8]KH=ü49>7eæ='ÊM?5ì=NòR=4 ?0W:ÇðË9Æ{@?
ðÿ=9ÅS89ÅS8]KH=%v}>Õ¸>¥O?'Î=:¢=¼Ç"?:Æì:üNú>b>öÏS8öÏS8]KH=°®=6Rc=rºD?iôd<@ÊB<Bs?´i9Å¸E9gá?Ï>³ÚS8³ÚS8]KH=Aÿ>£Ä>×«Y?h:>fyÛ=5.?xß´:ö³:°¥?.>påS8påS8]KH=ú¬>²P>]UT?ç!ü=xÙ´=¶s2?f3:9öÓ9/r;?>-ðS8-ðS8]KH=3@Ä>¦iV>¿Pj?gV>Z->Ä(N?¾t: ¤9÷m?7>éúS8éúS8]KH=*g<·<ÙG?õ¦;®;Kß
?Ý²z8Y7ëOX@q<>¦T8¦T8]KH=(ýú>1Ë>Öà]?ÓÍì=
×¡=J;?´}:H:ÌN"?âD>cT8cT8]KH=uÆ/>éÚ=´QN?¥NÇ=£=_(?Òæ9ªtÞ9û¡?T> T8 T8]KH=Z°t>Wc>ÙÝJ?n=høM=L[#?¶
:m±
:É?]W>Ü%T8Ü%T8]KH=l©>ÉJ>=áU?­½>¥°Õ=1f-?8k:ÉQ:	?Z>0T80T8]KH=39B>Usð=ÈN?öÂ=ù=~5$?pÙ9µØ88?å[>V;T8V;T8]KH=Öñ¤=T=äG?U<×ý1<J?y7|x9Ý<L^>FT8FT8]KH=ÑÎ>²æ">;lU?%[	>àË=Vy,?ÃõË9n-9a)'?¦h>ÐPT8ÐPT8]KH=RÔº>qò[>-tY??øI>à·>Fe*?kj: ì(:µ1?Þh>[T8[T8]KH=4\>"Ð>»]?j#=IIR=@?&_;:ÔÆ:²Ï&?Hi>IfT8IfT8]KH=?>©5>Ý_T?EÐ=ºRc=Ù2?\':
Ð9YwM?ës>qT8qT8]KH=@?¿à>î}?÷!C>8RÛ=*Äc?´#:6:­"4?£>Ã{T8Ã{T8]KH=ð>Eo>Í\?ä>\³Ç=®=?V:~:¾0?E>T8T8]KH=Þ¿>Z°a>ÆWY?Oqò=ÉL®=«
2?Nã:ðÇ7:··>l><T8<T8]KH=ü´>¿®Y>×T?úu>ÉÂ»=à1?u/:):Õ)?l>ùT8ùT8]KH=uÞv>,C>e-N?¾OÚ=.Õ=ÕQ3?íÛE:´}:6*?°>¶¦T8¶¦T8]KH=#>0>¤Q?Ú®=v|=$ú0?âç9<Õ¦9ÏO1?>s±T8s±T8]KH='Me>W¢>wÆM?Å`¬=Yõ=¬I"?Êmæ9èÿ:²J×>>/¼T8/¼T8]KH=WfÒ=[Ù=¦¶G?
<4X<¼r#?¶Â8Nâõ8:>:¤>ìÆT8ìÆT8]KH=2<> ò2>å¡R?=·d=á/?¦x@:ãF5:ç?ö¤>©ÑT8©ÑT8]KH=4<v>zÝ>	K?v=;X=¯g#?D×þ9äà9ð?¥>fÜT8fÜT8]KH=+Û£>
O;>Uò_?2®>Ø§t>×³6?ø{T:d¦:¢_A?:¨>"çT8"çT8]KH=3uw>ä>!BU?÷>{Ð=&?<':@¯$:UÒ?Øµ>ßñT8ßñT8]KH=©¿>mb>Y?L¬>1Ö=§.0?&9´³9¹Ö>¼>üT8üT8]KH={D>¥ìC>gP? Ò=áR¡=''?1d:|[:Ggç>æÃ>YU8YU8]KH=¾Â>
!>õR?®=I=÷Ü,?ep>:Hb":W?Ô>U8U8]KH=2í>Gv¨=ÌÿI?¦lö<Ø½Ä<ÚR ?¹p[8©®q¿£å>ÒU8ÒU8]KH=ßg>ûæ>áO?ÍÆm=aA=c?¥9®«¥9%×>Äê>'U8'U8]KH=l>c5>³N?½4«= =¡t+?ôM:9ú,s9.!Ä>õ>L2U8L2U8]KH=>ð!>Öw[?vPß=°w={?3?@#:5¬ú9['?öý>	=U8	=U8]KH=â]Ì>5y>©Q?üÖ>Üã=È¶+?§&:~ÿ9ÚM'?ó>ÅGU8ÅGU8]KH=ñþ>_D,>ÙS?wû=bº=	²,?Û <:á:z?ª>RU8RU8]KH=
e¾>È_>EZ?$33>~¼>9Î,?]:yä':ÃØé>Ì
>?]U8?]U8]KH=©Ç=(E4=
F?¢T5<Rã<äÏ?
ø¸t«7üUÀØ>ügU8ügU8]KH=Eï>iK3>â\Z?­þ=rÀ=¶)?Z¨:ÎÛÆ9\¦7?Ó>¹rU8¹rU8]KH=WK©>},F>±Z?å_¬>|>³.?ßûG:@@3:Î?<>u}U8u}U8]KH=ù£>»1>ãul?éN>¾"K>wç:?dÐÓ:Ä:®y1?·&>2U82U8]KH=2ø®>®cO>-ûW?!.>G>ps+?¬[:-9:g&?Ò*>ïU8ïU8]KH=ÁÝ>+31> ôL?
Ì=ù_ =¯K#?K:X=:·à>ä+>¬U8¬U8]KH=ò>£:>ïT?>¬]Û=73?Nm:ûß:q	?K2>h¨U8h¨U8]KH=
¬?­ö>´}?ÿËA>Ï­É=´þu?² :	w:>v?6>%³U8%³U8]KH=Pòé>{>wHe?±Ù%>
wÐ=«K?tY:ÚÃë9ul?57>â½U8â½U8]KH=¡>C>ñÓR?Ë>9S>Ë%?~ó9î]:×Îé>g7>ÈU8ÈU8]KH=PH>Í]ï=;V?ÁñÙ='é=s4C?}¢v:êk:§?÷:>\ÓU8\ÓU8]KH=©ÕH>Ûö=9FP?Q²==©Î-?Ô¿9×Z£9ò¥õ>N>ÞU8ÞU8]KH=a>-J
>'TL?$Î=$A£=l !?*#Ü96Þú9¤à>iR>ÕèU8ÕèU8]KH=yAÞ>M§>^?ðnà=;=z;?,¼O::eWI?gp>óU8óU8]KH=¨Æ>´Y>>5U?,è=õô¨=lÄ/?y#ï9XãÂ9,?r>OþU8OþU8]KH=ÊÅ>	b>v`?<Ë0>çñ=!´;?»p:õFO:ê¨?hv>	V8	V8]KH=ÈD§>jëO>âòM?B_£=ü~=}$?O
Ý9=!×9C?ºv>ÈV8ÈV8]KH=Z$·>kV>¨Z?¾Þ=þ=Þ6?Æ
:i:\?>V8V8]KH=F_9>t@ê=J?ËýE=Ú"=:S?ëì:qÑ:E?>B)V8B)V8]KH=)Y>A:>FeQ?ç¨>éñ=«F%?þ*:Øüý9.?	?Ï>ÿ3V8ÿ3V8]KH=Ýâ>i´>Q?ÖÌ=¿â=¶3?¦
:¢õÿ9'¬
?Ó>»>V8»>V8]KH=öf>-s>eR?Ä¸=²d=í&?Í+: ø9t¡0?I>xIV8xIV8]KH=QÆ>9q>§R?X>,	ã=¤J0?q»9g°ß9ÁÖ>d>5TV85TV8]KH=7 >'áA>T?!<>å°Ì=fã1?!R|:òL:F? >ò^V8ò^V8]KH=J=û1=yXH?ì¿<W±<?v´-9#Õ8ù¯P?·¢>¯iV8¯iV8]KH=qUt>(Ý>·_?Â®=dy=(d3?Ã?:ú~:{É ?Æ¨>ktV8ktV8]KH=U}>»t>
ÅM? i=S=i"?Hx:FÍ:J?­>(V8(V8]KH=B\>´=>bóL?ÔÎ =òën=xM,?çË9¤æ9Njâ>z½>åV8åV8]KH=¢wÄ=!*u=&M?«H¦<FX<éÓD?^êë8Pá:9ú¡>K¾>¢V8¢V8]KH=Dìw>3H>O]L?ê¨ =âw=©ë%?Ój9ó|:ÈÊ>ò¿>^V8^V8]KH=>õ5>	L?\>pÈ=è%?½Ù9¬Ä:f1»>2Ë>ªV8ªV8]KH=§>¸)>(ñf?vaX>×ë>7?}f:±ëz:M?Õ>Ø´V8Ø´V8]KH=41>H9>N"N?nÌ´=R=¸Y ?|!:gý9Ë##?Ö>¿V8¿V8]KH=ì¡>@C=>x[?óÿ=¹=C0?¬K¶9²Ã9ïwî>è>RÊV8RÊV8]KH=Ò>n¬8>WQ?L®î=Î¹=0%?ì0>:2$(:!É?rõ>ÕV8ÕV8]KH=£h>èï>ùóK?ý@=²ß=qj'?mº9è+9+?±>ËßV8ËßV8]KH=>·¹> i^>jÃU?Ò:>ØòÓ=§ÿ,?zÁ]:ÚQ:¿B?>êV8êV8]KH=[P>i>êÒM?Õº=Ën=¢(?Óü9ª¿ì9m?>EõV8EõV8]KH=ªÌÈ>Úg>I^?%k>I+>i}/?m¤ì9Ûn":izº>å>W8W8]KH=ª_>MZ
>SN?¦®=´R^=K$?¬ÏÃ9¬09ôp?<>¾
W8¾
W8]KH=Û>Ù$%>=O?s²=­+=&?õ-Ê9*Iÿ9Â¾Ê>þ9>{W8{W8]KH=Ê2<â<<8ÛH?Ëæ;AÓ;	¤?ÁË8¨K9>úB>8 W88 W8]KH=WÝ¶>ÈBU>[?ðR#>ícî=yc/?Y:o`:WQ?YJ>õ*W8õ*W8]KH=Ø·`>.Â=ë8?Rè=?N³=¾&?åÃe:}¼8:3?¿J>±5W8±5W8]KH=åb>¹Í'>S?p`=¸-&=òô,?b9ÆZ¡9G]³>¤Z>n@W8n@W8]KH=À'=ÕÖ<öG?<Ä}ó;ì?ZÑ¸A¢¯8Ùã¾tg>+KW8+KW8]KH=V>>>¦`R?	Û=ä§=]W'?ñÙ::Q¬?Hh>èUW8èUW8]KH=á(>s»6>?_Y?Ø·û=Jh°=¥6?öºB:Ùí:â ?6>¤`W8¤`W8]KH=2´>=Ì;>Rzu?r´¸=ì=sÂ8?¶)ð9~':·>\>akW8akW8`åP=@ì>q5>V|?0#á=¼[=n%?:ó	:te?®>vW8vW8`åP=L»o>Å§>âkN?ñL=nY&=F
?oäê9òrÚ9¢	?Q¸>ÛW8ÛW8`åP=j>öD;>.éS?Ì@Ë=b=T/?4c":üßY:Í¾>EÍ>W8W8`åP=@cI>{è=-6^?p&>1ûÓ=J/?Ç·b:§]:Õì?Õ>TW8TW8`åP=WÇ>Ñg>ôÑ[?ÚbX>«Ü>t/?È#;÷Øæ:'?¶Ö>¡W8¡W8`åP=í!>y=>°mM? «=ë4=GI!?åÚm:ó%:»u7?=Ø>Î«W8Î«W8`åP=Ç=Æ4=KI?6ï=æ>ü<2?t8hm¦8¨«»>¥Ø>¶W8¶W8`åP=sx~>Ñ×>¬O?þ£=îÅ=E ??É:Ø=:¸õ>Èí>GÁW8GÁW8`åP=«ï>ÎÛ1>,O?ÿz=ßËU=ñü2?§
:µ7î9®?ò>ÌW8ÌW8`åP={>Y>pM?À`©=g¢=Uö%?Ó³ê9¦µ9qb%?ùú>ÁÖW8ÁÖW8`åP=h P=RÌû<S?IJ=KbÕ<ëN(?Xc9Í9£;Ç>ÿ>~áW8~áW8`åP=k¨>_I>ßÙU?¸>`Õ=§ê-?$!:¹Ó9û2?{>;ìW8;ìW8`åP=¢é>äe$>ôiM?@Ö=a+[=V#?öÉ9#¥´9éq?>÷öW8÷öW8`åP=*tþ>=Û>Ø`?ý|G>>JaA?â:È¬:m'?>´X8´X8`åP=Æ·>¿W=n7@*g)=^ «<ùk}?Ì(5¸N«æ8¥
I¾7>qX8qX8`åP=³¾>EB>|hz?lË=±#n=Ï­Z?/:c:Ïe?h>.X8.X8`åP=_¤ >G>úN?¡¦=ÇG=û$?ÜÎE:p:Ðm)?7 >ê!X8ê!X8`åP=Í<V>D6>úÚM?%ëL=â¯(=~?¼a]9:êR>Â">§,X8§,X8`åP=q>)&>RM?=]y=Á?X-:çø9@2?©->d7X8d7X8`åP=t­¤>E>aU?|ü=Ô9µ=Þ[2?ág¢9Ôë9¯K°>¾.>!BX8!BX8`åP=3>->%ÊS?HÑ¿={="?cü:ß9'?ö.>ÞLX8ÞLX8`åP=çè>+>¥ÓX?]Õ=)6=÷ð5?j®g:
}S:¯8?¡5>WX8WX8`åP=¢>Ëg>0i\?ÜÌÍ=®=ºV7?³wT:r@#:£&?ý<>WbX8WbX8`åP=i£>+C>ÂdQ?ë+Ë=9
=ýÜ0?ñ9w:²ç>
?>mX8mX8`åP=Á>@)>,d?X£p>¥l>îP?V:Y:'\?¦F>ÑwX8ÑwX8`åP=¾£°>T>ó®T?uÝ=é{=%5?J
/:]?:õäé>G>X8X8`åP=P¨>Dã!>ãÆQ?2W>£+>
» ?aã9õ n9t?VS>JX8JX8`åP=ã¬=à^=ÂàF?[<(9<æh?fC9ðx>9Ë¯>=c>X8X8`åP=UÝO>Cqý=SöQ?*{=Ü[x=Hc$?¿î³9W9¾³?mn>Ä¢X8Ä¢X8`åP=Ã[>1Ô3>_xW?ñ;2>Ùÿ=W2?¤ñ::«9
:[-?c{>­X8­X8`åP="'>ÃÖ2>¨ÇO?l¹ë=kª=é÷0?75:2:swù>õ>=¸X8=¸X8`åP=ùÝ>3·P>£!?U/?5± >Ó?È¯:H:ð_?à>úÂX8úÂX8`åP=îÕ>ä¹%>ãÓQ?Ý«=áG={b2?¸(:[õü9ÖË	?¡>·ÍX8·ÍX8`åP=²ä>.x>_k?>d´={èX?QßV:Vr:×R?Ø£>tØX8tØX8`åP=v¯³>ZV>ûäV?>ca>½*>É÷(?]Ë¶9I:ÆÈ¦>÷±>0ãX80ãX8`åP=-ò>î%7>æÅ\?Éüñ=ÁÃ¬=`I3?±-:¹:-ä,?,²>ííX8ííX8`åP=¯g=e=íVc?=)=ºÔ<Ê²L?5»k9g91ã>g²>ªøX8ªøX8`åP=F>s%>Ñ±Q? rÊ={o=.?ö9}î9S?´>gY8gY8`åP=*ÎÃ>úÿ[>§Øc?FÞé=êm¡=!p9?é?:FYí9N?Ã¹>$Y8$Y8`åP=|ì>Í»>Â`?`92>;÷=lµ8?Æº7:ëp:=D?|¼>àY8àY8`åP=º><#>HQ?ÊT=ùhU=@V(?8)
:¹+Â9»'6?MË>#Y8#Y8`åP=4Î=ß3=þÛE?¸o<¸K<B?ßB·%Te9³Ø¼EÒ>Z.Y8Z.Y8`åP=Ñ«>LØT>Ã§N?äBÍ=§P=ëô%?³:Ea):È>ÿÚ>9Y89Y8`åP=sí>eÇ*>@S?LDÂ=)N=n6?ÂHÌ9àâá9¤ç>ªÝ>ÓCY8ÓCY8`åP=$_»>`>ÓU?(iÍ=?	=XÑ7?Ä:0¹:¦ð>5å>NY8NY8`åP=|ÖÄ>ýj>¶oV?Zÿ>ßæ=Jÿ"?$$b:*ÑJ:Y¸?ñ>MYY8MYY8`åP=`)®>T>=R?z[>ÃßÁ= })?-:/p
:Ð?1ò>
dY8
dY8`åP=<Ç\>l>»¬P?¾å=v²º=Ó]?%M:ñÈ;:þÆ?ô>ÇnY8ÇnY8`åP=ºÊË>¢>^>¾j?(2>bü=
ë4?u+>:]9:r/?<ô>yY8yY8`åP=½c±>¢W>>Nn?Zð>	|=¤)?ÆÁ:1:½r?âô>@Y8@Y8`åP=©ë>ÿ%>¹N?ioË=ß?=ÄÐ(?Ä:&:ÒTè>íö>ýY8ýY8`åP=Ä@>ðÂñ=OK?RåA=ê!&=
d?ëÏñ9sÛ92
?g>ºY8ºY8`åP=U«F>å²ù=Ç®K?j7=>v= ?OS{9[üã8?í	>w¤Y8w¤Y8`åP=y5>å=RSJ?)=­Õ<½£#?;9Ö9vá>>3¯Y83¯Y8`åP=Hw>-6>2§W?Ãè>Áé={£'?Y1:S:o7?X>ð¹Y8ð¹Y8`åP=ëý¿>Nàd>¾V?ä>ðÙÌ=$Ò3?¤Ãy:©ÝU:B|?3>­ÄY8­ÄY8`åP=r¶>Y[>ïT?=1>Å>ôw)?:Q:óÜ?_1>jÏY8jÏY8`åP=©Á>ÀRj>ãS?tÙ=¡=¶n,?jÎ£9úÞ9Â^¼>6>&ÚY8&ÚY8`åP=½¹i>³	>³vK?¹Do=fÈ.=ª9/?CN9yöÓ9©½6>~A>ãäY8ãäY8`åP=ñ¡W>d^>åK?g=mz/=è(?cý¤9ä¶d9L¬8?#D> ïY8 ïY8`åP=hy>)C>>ÃØO?À=k_=Â\#?ªÒ9ÿ:ø¸Ê>h>]úY8]úY8`åP=Ý>yo,>R?G)È=\=gú%?ÎÑ9H¸Ù9±ö>8z>Z8Z8`åP=Ú¿Z>©>«M?PÀk=ëÅ+=¬¬/?òÒ9Ù9 S>G}>ÖZ8ÖZ8`åP=j¨>ÀþE>FöY?p@>Éi>-?©!:â1:Þ2?µ>Z8Z8`åP=]z>TV>)äK?·M=g¾$=»Õ?æî9 þÎ9Úº?¶>P%Z8P%Z8`åP=<¼>ñà6>+S?ì>¿= ,?t=3:':÷?>
0Z8
0Z8`åP=«Ý>­z>¢Tb?ßró=CA¬=,ç4?÷2:Ùñ%:s
??>É:Z8É:Z8`åP=]>>ÿ©é=HÃP?YI(>\ù=Ä,?§è9`=í9û>à¦>EZ8EZ8`åP=6=Z2=¤G?Â
<õí;IÎ?ÆH7¸ß7÷Î?·¯>CPZ8CPZ8`åP=öèc>*ñ
>M?µ"«=#F=µ¾ ?vQE:0¥*:Ù?c´>[Z8[Z8`åP==f:=bH?Z¸N<Ä8<¿?`©8A8/p?Äµ>½eZ8½eZ8`åP=£AÚ>oBQ>Ó?X0q>ÿÚÝ='?=k:dyë9à?7¸>ypZ8ypZ8`åP=wy£>lCI>ïO?B£=õÈm=Ã/?J¨X:`´:cÉ>:¹>6{Z86{Z8`åP=?\>¦>1+T?U÷=(º´=E,/?Èî:¶.÷9Q?º>óZ8óZ8`åP=&ú>Ì/>coU?Í>>ÐÔ=æL)?C@:Ñû9`ÎC?o»>°Z8°Z8`åP=¸8>å=£@M?»X=Üø3=%?÷$:8î9èE0?Ä»>lZ8lZ8`åP=nYk>ZÈ>.¤N?ô¹§=í/y=áO,?&Ì9wû98/Ð>C¼>)¦Z8)¦Z8`åP=	e>»*/>çQ?åzå=¹.¤=Dè2?K¸:¤ëø9ª?^Â>æ°Z8æ°Z8`åP=µ4>èÌ+>ÄëP?Ë|û=ö½=pL*?V·::v
?³Ö>£»Z8£»Z8`åP=W>`E >M?`¤= @=ZØ,?E9º/h9lDÙ>±Û>`ÆZ8`ÆZ8`åP= å>añm>~v?n·=¤Àm=AE?8öX:h
:2I?Åí>ÑZ8ÑZ8`åP=ô§>6 L>
*R?u¢= ¤o=-?¸C:;Õ»9ââP?î>ÙÛZ8ÙÛZ8`åP=ÆK>]3>u¨S?W>éÆ=	)?ª*8:ú:H+?¥ñ>æZ8æZ8`åP=FÒÔ>ãj>îòg?­g2>=ð=`@>?Ø9.z9ûK]?«ó>SñZ8SñZ8`åP=/>òè%>#eW?Ä=ÔM=î§1?Ó9,¿:¡Î>Hþ>üZ8üZ8`åP=IÐ=¼I=)uD?c<<I@?+p8ø8	ÊB?I>Ì[8Ì[8`åP=>XA)>óy[?Ôú:>÷>8?2®F:çÜ]:%@å>)	>[8[8`åP=÷ú>®>Rs?.òè>^>Ó=?Ó;PÝô:a?Þ>F[8F[8`åP=+Ý>U>¬[?ÕT
>ßÌ=H-?öq::Tp:Æ¢?o>'[8'[8`åP=é>²Ð>±^?ø©ý=íµ=KJ3?BÛ:l»ß9?I>¿1[8¿1[8`åP=u>òô%>·ÏU?C
>LÏ=¯9*?½à:Ý`ä9Ín?>|<[8|<[8`åP=øâæ>Ç4>.¤?|`>Å³=ôÖ?.¢:ü£.:Ã¼m?>9G[89G[8`åP=	>Y
3>E]O?5=qb=`e4?£®Ð9Æ#Ù9bö>>öQ[8öQ[8`åP=\R>©/>q~O?Ñ=Ë¡=¸ÿ%?fÑÜ9¹×Ñ9Ù±?I>²\[8²\[8`åP=w=Ýä+=Î[?B ¸<<[?k969÷> >og[8og[8`åP=]ÐW>î">)êU?õ\=eI=üÝ.?nb&:}ã9á<;?÷!>,r[8,r[8`åP=~>â_&>.R?@¼í=ï´=q|(?Ãp:ê<O:Ü»>/$>é|[8é|[8`åP=pj<;<uÚ>?Ý Æ;å;ø&?7,Þa9GP,=%>¦[8¦[8`åP=Ýì>bK0>N¼I?QS=ht=`!?;bt9`Ò9Ö°>C>b[8b[8`åP=§t=n{B=$jC?*¨=<ñv%<ó¶?ÊW¸zËM8º7¿¾F>[8[8`åP=í>=>ó7M?ÙÚ=l¾¯=Ûd?/bP:ÀÅã9N5j?BI>Ü§[8Ü§[8`åP=U3N>¨]>ãM?Â¦l=¢5=BÅ&?<Ë97ç9Eåà>Q>²[8²[8`åP=Ä>]96>d_?§Õ>GäÙ=à7?Ny:c§S:ú?\>U½[8U½[8`åP=`®>óS>S?ªcº=ù¾=ô+?%´:@:W?:b>È[8È[8`åP=;h>¦t4>õR?¡¥ë=jQ³=`5(?³.:j:·?(c>ÏÒ[8ÏÒ[8`åP=Æ.>±I+>S?ög=!CZ==/?êCÜ9Ü½Ì9~´	?ªd>Ý[8Ý[8`åP=Ñp>>¿ÌL?ÏÂ=	U=ÿ¾&?2:ÏÈ×9|?Lf>Iè[8Iè[8`åP=Fa«>¥¹J>ájX?y$+>ýØ=×èI?9:²k5:îá?zv>ó[8ó[8`åP=Ó>¡D'>ÑL?ÖÇ=ÇJ=¤Ö,?Ó¢%:$ñ9çñ/?áv>Âý[8Âý[8`åP=ÞÊ<èH<Á$@?Ag<lù;
ä
?@u+54ö8i2;C>\8\8`åP=u>cE,>òM?sà=òGn=ôÃ+?C0:ì:Ê ? ><\8<\8`åP=ÀÏê>¹y>nYq?®0>UÖ=ÖÈR?õ§V:Ì§C:0n?½ >ø\8ø\8`åP=;y>ø>&OS?HºÈ=;Þ=µð.?8­9Ì»9 ì>ê¤>µ(\8µ(\8`åP=¹»Ð>$`>þfn? B&>|¸è=¬ã6?8Ò:·`:2¼?W¨>r3\8r3\8`åP=:«=ÙU=ÇM?RyQ=Ð-=C?3ãK9~>Ë9»g>KÀ>/>\8/>\8`åP=.'¿>AY>|a?ÿ>¿äË=Kw<?O
L:ì:R&?XÈ>ìH\8ìH\8`åP=É³>$>ÃÞV?ß~Ú=5=rÆ0?ë":¡Lï9ö%?×>¨S\8¨S\8`åP=Ll²>RO>¼P\?Å'>uÌ=>3?à 6:Sl:@<3?»Ú>e^\8e^\8`åP='_µ<)m<'ÇC?o:Ö;¾>Á;æ
?Ê
»¸~úÔ8°Öà¾=Ý>"i\8"i\8`åP=ã=½³<÷jH?3õ;áÃ;ª: ?	þ¹øÔ¬8ÃÖ¿;ç>ßs\8ßs\8`åP=û°>¢J9>çQ?´µÂ=öæ=h1-?Ñµú9aý9¢Mý>é>~\8~\8`åP=ú<P«@<òE?m;©Y;U¥?Îwå78À]>ì>X\8X\8`åP=î>UôC>þO?0Ý=îh­=BD#?Ó$:ú9¤¥'?ÿð>\8\8`åP=
¦>øûC>P?BÜ=«'­=^·"?X:|µ9M»F?­ø>Ò\8Ò\8`åP=ÖÔ=_<=^P?Eþw=Jß2=ov1?(õ9¼Vr9H	?sý>©\8©\8`åP=àæ=\Z+=_H?u
<>Dé;óW?5·H9«m½¨ý>K´\8K´\8`åP=B£6>îNæ=÷K?øQ=$­-=r¿?¶Å:	&:Ä@Î>>¿\8¿\8`åP=FÄ>:>ÜÀP?Îº²=..=q<)?*çH:åµQ:?õ>*>ÅÉ\8ÅÉ\8`åP=>iË#>Yg?Ô¢>Ý>g>ËB4?ÇË§:¶d:FÐ?/>Ô\8Ô\8`åP=¶Ý>ßï>°P?·Æ´=ûu=a-?Ü¾9¨Î9xì>>>ß\8>ß\8`åP=£?]>ç?±a>l×7>M
I?³4:½ªË9"c?³>ûé\8ûé\8`åP=[û>^#*>½?4I>Ôé7>8¸]?:½sñ9©y?>¸ô\8¸ô\8`åP=Ç»>íÃ^>pËW?µÌ=)]=k3?v.:µG,:;°?0">uÿ\8uÿ\8`åP=^Ò>Ë!>¢oZ?C>!>û.?v:ö.;:D(?*>2
]82
]8`åP=µLî>¿>«d?J:(>á-Ú=·cE?ä\H:S`B:8ñ?V1>î]8î]8`åP="Ï<.<f:F?© Ê<<ó°<?Ö¤8P99>þ5>«]8«]8`åP=¦¥¿>-ãU>wae?Ö7>#ôü=¶9?yçè9>Ü9Ò[?9>h*]8h*]8`åP=o·>o^Q>Ý_?Òö<>ì>4?/ B:%ËM:S|ñ>~C>%5]8%5]8`åP=`Î>?(f>½e?+Úl>uÂ&>Í5?!ö:ÖÐA:¨+?H>â?]8â?]8`åP=ò?c>Øþ>'ÇO?À³=M=%?=:
nè9¢Ã?¸R>J]8J]8`åP= 	º>ê\>
W?ÖX§=±Ûj=Yi6?¹ì!:á:°?°T>[U]8[U]8`åP=Ï>L>*ûÿ=«BL?v|=eàG=Ô¬!?¨À:`ä9?Ýa>`]8`]8`åP=J|>+[>ÔR?RÕË=ýÌ=E#?nï9rþÆ9?Yd>Õj]8Õj]8`åP=+w>
+$>³®Q?
	>éæÅ=Nb-?âØ9ÌÓ<:Í>f>u]8u]8`åP=­>kG =qfY?Ðªp>À9>x&?9g©:å4Ï:jKÑ>¸f>N]8N]8`åP= 4Î>c>ég?=,r>6º)>¢6?'¥:f`:÷k0?:q>]8]8`åP=á~>Å>¡JV?x ¤=Îr=½¶-?"K:ßõ:Q"?fq>È]8È]8`åP=Ç>ã>zV]?þ>¡Á=Å©C?»h:§:AÐM?Uu> ]8 ]8`åP=¡©>#®F>¦ÝY?Ï>ÝS×=*²7?[N:iß9]&l?O>A«]8A«]8`åP=Ôï>Á.>w+U?FÐ²=®=H²"?F:ì`ä9£,/?s>þµ]8þµ]8`åP=,úÎ>\r>ÜZ?ÌG0>ºð=ûv;?$|9òÞ-9ê9?r´>»À]8»À]8`åP=_¯K>nØÿ=àÎK?¢~=ÆL=³?q»:IE¿9«_@?öµ>xË]8xË]8`åP=ú=Ü³C=-F?Ì-<n<>¾?ÂRc¸#@d8Ãõþ¾½>4Ö]84Ö]8`åP=loÊ>Oej>ý]?Æ>­Ôä=ô(?n×L:öï:Þp+?Ã>ñà]8ñà]8`åP=K¤<¡aS<ùF?×6<®Ó÷;Ö?Ä=8¿9¹b>¼Ô>®ë]8®ë]8`åP=û ·>ÞM>>d?%a>ún>}Á4?$:äTq:ö`?ä>kö]8kö]8`åP=GH>@ÛD>#O?©§=cD=Eâ&?f´ò9ÜÇ9$¯?"ç>(^8(^8`åP=ü^e>ýL	>^ÕU?`pR>4ï>Ê£+?käA:­G:ø>ùè>ä^8ä^8`åP=óþ~>Ç¢>=ÀM?¹¡@= H=ü"?÷/:¾Z:&¡!?è>¡^8¡^8`åP=d~>>ëK?[.=¸
=ºÕ!?Âý9ÿ"9îÞ>R>^!^8^!^8`åP=m>ý+>3|S?è=«=.-?Ú(;:(:-?1?p>,^8,^8`åP=>(>:2P?]p¾=bæ='?õF:Nê':ª?
>×6^8×6^8`åP=Æ>6>]M?©­==ÝÚ(?ðÖA:Oÿ9Ý\B?>A^8A^8`åP=hX>²9>ªëO?U¿=«X=UØ?®6±9wíÐ9$Ù>>QL^8QL^8`åP=`¥>N.>U?Ðþ½=¡Å=RÏ1?ÝÎÍ9Å9ä¹.?u>W^8W^8`åP=dt>Hv#>KQ?¶=U=î7?<t2:öÔ5:>û>q+>Ëa^8Ëa^8`åP=Í@­>S L>ÀX?t=Ý=M=Ìt5?V:¯&F:+
?=1>l^8l^8`åP=kÅ>¤Ê<>ÂïU?¡Á=`Ç=ò{&?JÆ:Ä":
`ü>â1>Dw^8Dw^8`åP=Ì{¢>C6B>e-V?W¶=b}==o8?åD:TD&:ä?;>^8^8`åP=ÉÍ>@ñd>íe?ñn>j{I>Ý<?CÞ:Þµ0:-I?©C>¾^8¾^8`åP=`z>É>Ò
L?¾ù¢=¢F=Þ  ?ÎùQ:
pA:ñ
?ðH>z^8z^8`åP=ÜW>¾ù>âJ?N=Ñ²=(&?Ø9óã9v{6?W>7¢^87¢^8`åP=h£ø>èE>ð\?¢>[>\N4?Vf:k?2:Ê*%?_Z>ô¬^8ô¬^8`åP=¯Ë>nv>
S?»D>}×a>yÞ.?µë
:Liã9b?Óa>±·^8±·^8`åP='w>45>ÊeW?ò$>¸î=Mã0?7J:IAO:Û;ú>×g>nÂ^8nÂ^8`åP=O®>õcS>ª¹R?··=l¨=]±#?kÔ3:%T:³<?k>*Í^8*Í^8`åP=´>P0>]Y?r->¸ õ=ò#5?Ò¢-:·Éâ9nD?xx>ç×^8ç×^8`åP=µ>#'>_»P?=3J=é,)?A_::p:¢+?Ì>¤â^8¤â^8`åP=$Ð>[m>­}`?KhN>Ð><? :a
:Å?Æ>aí^8aí^8`åP=+ a>é!>ÒO?7ÍÉ==óò"?Æ80:~V9:hó>Z>ø^8ø^8`åP=~½>N
e>NÝS?þ=ª®=4:?0:t®:M*?T>Ú_8Ú_8`åP=ÄÑ>í:>xN?a=­2x=·#?Ä	¸9ÊV9I«0?>
_8
_8`åP=d$>8%<>Ç»Q?Ý=áëm=þT'?ñb:«):5+?>T_8T_8`åP=øS>¿Ú>²9L?1H=MåX=pó?OÞØ9­þã9Ãó>­>#_8#_8`åP=ÒJ>¶='>_O?O"·=Y=Ië+?	Ý¼9ª£9¿z ?=®>Í-_8Í-_8`åP=li@>éJí=¸O?õ=/ß8=IJ1?0:oGÓ9~=*?³´>8_88_8`åP=û¬w>²>DN?@¹=ö=Ø ?~:'
:·L?-¸>GC_8GC_8`åP=+ä>Òs>Öo?Ð/>tð&>ZF?u÷8:B:(?é¹>N_8N_8`åP=7o>+V>.NM?6¥=¨g=Uk#?/Ë:öö:GCã>Ï>ÀX_8ÀX_8`åP=î¹>òS>¯è_?·h>Æl">ø×6?3ÞA:¦µ:Þ&?Ò>}c_8}c_8`åP=ú!d>:>½=P?þ¯÷=ÝÞÅ=×9 ?Tß9å|§96Ý*?9Ó>:n_8:n_8`åP=Ñ>Xu>Z?4>y÷=g;?ú|:<C:©¯%?.Ô>÷x_8÷x_8`åP=¢ï>E¿>j?Ûµ>©V,>°F?nÎ:½ :3$?²Û>´_8´_8`åP=Oý=74=òFH?°<~:<??¼9<9å>(ì>p_8p_8bY=ùô>ß=>>ÒP?Â«À=2=ë'?$d:DÆ9ìð*?÷>-_8-_8bY=+ ¢>äA>¸V?dí=Ï`¸=äÍ$?¨E::T?:fÚ?>ê£_8ê£_8bY=Å?ùqG>9À?L¢>ðå>VC?sâ:MZ:(Ç?*	>§®_8§®_8bY=å ¼>»V>ñH`?Á9$>ô=Þ+?$QX:ò5:Ù-?ü>c¹_8c¹_8bY=Å9Ò>Ex>÷þX?Ð1f>(>³Ò.?îP:96:äÂ?â> Ä_8 Ä_8bY=;R>ÈÕ>M?R®=rg=m	%?és:!Yd:m¹?8>ÝÎ_8ÝÎ_8bY=.7>b,>~®P?«£ë="«=!Ä/?øN!:kÈí9­ª-?D>Ù_8Ù_8bY=þGy>³Ã>ÙL?7,k=¾8=µ#?zÆ::9`?ë%>Wä_8Wä_8bY=Å>R>úñ>³lJ?ÆâI=	þ(= ê?f@Ü9o§9F`(?¦3>ï_8ï_8bY=©ü >Iv=>MY?`x÷=¨+·=Êî,?«:¾õ:£¼ã>¿A>Ðù_8Ðù_8bY=ê>ül>TT?Å²×=Z²=</?¥$Ù8è9Eï=M>`8`8bY=ÐÚ>
>¾Z?	L	>óÈ=»</?½\G:B:öF?áM>J`8J`8bY=kD>¡õ=;¶L?Xé=bÃb=X¹$?¾&9l»9úWc>Q>`8`8bY=?á>j_8>KâR?
>½TÔ=òv&?"5:çxú9DM?a>Ã$`8Ã$`8bY=nÿg>#	>WX?ÑÅz=ï>=(?Ë¯9ð89D5?Õf>/`8/`8bY=
s>½ð>N?QÉ=Ü[=?tqÌ9J9F«D?wz>=:`8=:`8bY=:q>µ¬>XN?N=ìü=ö¯+?á³=9©¨»9âd>¥>úD`8úD`8bY=Ág >X´A>åýS?ã´Ü=$·¤=º+?Ä±:¶±9uz;?l>¶O`8¶O`8bY=½d>±z>	GQ?¬Ë>>sÿ>Ê%?«:tf:42?¦>sZ`8sZ`8bY=ÕZ>C>÷V?Æ²¥=p~z=.W)?	°
:ØQ1:ã9È>¼>0e`80e`8bY=ªJ?>¾pp?ªã=âÔ=gP?dYJ:wµ.:)@?ÓÓ>ío`8ío`8bY=×"­>{lQ>S¤S?Ä=®=Uã.?v¨G:i±%:
=?£â>©z`8©z`8bY=¿1>è()>.*T?~³ù=6°º=+4+??lù9Â:È_Ê> ä>f`8f`8bY=ÈP>Vpý=·äR?Tñ=Á×²=¹,?å0:GÎ8:ÄÝó>Ìð>#`8#`8bY=,°<¥ê`<dH?;B>;í?^±)8ûu<9æ=®ò>à`8à`8bY==ún4=ûF?+<ï#ó;} ?øy¤8PÍÁ6HCÙ@Éô>¥`8¥`8bY=ñ=RÙ¥<!ªK?[åÜ;·¸;÷?cb¸àm88W¿õ>Y°`8Y°`8bY=uþj>
¥>!ºK?Æs=42=/?j¾9`û9½Á>&	>»`8»`8bY=Å]>ÞN7>«3O?ì>AÄ=á£)?÷9¬:Ù>
	>ÓÅ`8ÓÅ`8bY=Æ®W>"þ>L?»¡@='=Õ(?ï³þ9¬Ð§9ëEB?\	>Ð`8Ð`8bY=Å>5à7>ÐZM? ¶¡=b7u=§Ò(?$Ê:üõ
:Z?	>MÛ`8MÛ`8bY=¡h=u(==ìÙH?l%><SÂ<SN?¶Nj¸q¶d}>A	>	æ`8	æ`8bY=ðWµ>ÓõR>d\?L]>Ñ >n¢0?ó):Ã(Ù9¡XH?þ'	>Æð`8Æð`8bY=ååc>Wº
>ÙÒM??=.Q=3?Ï":þ9 {#?k.	>û`8û`8bY=3B¦=2/T=5H?ò.<ím<ð?ÿí76ÀX9ûû¶<Ê/	>@a8@a8bY=3b>¾
>"xL?D%=¾	M=åG?ú%Ä9[í9ÐÓ>Ú8	>üa8üa8bY=°>ÃÊS>O|U?²·=-v=1?Ñl*::w:ó?Ý;	>¹a8¹a8bY=qd<A¦3<>¢F?hÄ;»·;ÍH	?Q8,9eë>VA	>v&a8v&a8bY=C1k>7
>×ZK?×0=k=Hí%?Ûô9§ª9?Ré>·Z	>31a831a8bY=*àç>#>Õe?åY>¼LË=A?õî9Ô	Ï98)?Û[	>ð;a8ð;a8bY=I@<gC<!ÜC?åjÇ<«<"Ï?IÇý8é9yÞR>h	>¬Fa8¬Fa8bY=Ñ®§>7>|j?&S>m>çª3?:T@:Ú³J?w	>iQa8iQa8bY=5j¯>4NP> W?¦Éá=,=9?qór:o`8:ÿ©(?í}	>&\a8&\a8bY=¬>>3>^{Q?`â¡=p=n@,?2 :Y.É9aÙK?	>ãfa8ãfa8bY=Ö·>MD>
JP?H>¦ÓÀ=+F2?OS:âAw:¸ÇÚ>¼	>qa8qa8bY=0B³>%V>KV?³>VùÏ=ù¦/?´ß9¹9-I?÷	>\|a8\|a8bY=s==p|´<7E?wâ,<¥(<?|
¤8)ì94$>Ò	>a8a8bY=êÈ>ò?>¬UP?¯À=ÚÍ=ÎÇ&?|ú93<Þ9*?	>Öa8Öa8bY=ÿ	>Ôø>M[?¦/>7SÉ=%Ð&?»Îs:ý}m:^g?X	>a8a8bY=µ=³!+=6F?1KP<Î=<v
?`(o9²õý8=q?S	>O§a8O§a8bY=ÖÍ>ú&> ½Q?Ø³=g=|/?áê9(:³Õ²>2	>²a8²a8bY=y
>¥¥=è#L?µÎ=¤=Ø:!?ÅÏ9m:ÑîÎ>¡	>É¼a8É¼a8bY=h/?%h>~wÁ?»½ª>í
>\¨?Wß:Æ©Q:¯z?J¹	>Ça8Ça8bY=>I*!>"M?bÆ=D=Xb"?¹³9K¿9ÿØï>N½	>BÒa8BÒa8bY=¶NÀ>?cN>þn?jó>¯K²>3À.?m:Û½e:9¼(?Ã¾	>ÿÜa8ÿÜa8bY=mj>c> wO?;»=£i=DÊ0?Úã9ÚÌ9»p?À	>¼ça8¼ça8bY=¢¶#>ÜÐ=©H?©8=G=E?6·~9Ävº9"Ú®>Ä	>yòa8yòa8bY=®Ñ>²o>Øm`?Aþ>µ6>]W:?Oo:òm6:(?/Ï	>6ýa86ýa8bY=mÙ{>Ñ>WT?Ûb'>Òzö=öÙ-?Ô):L­1:$±ô>ÃÏ	>òb8òb8bY=7_Á>Íg>ïÃU?Èdö=q·=ì+?-B-:jçý9U°.?VÔ	>¯b8¯b8bY=-]	=À±<%F?Öÿé;ÙÓ;þa
?·¼P¸
¨'9 ]¾+Ø	>lb8lb8bY=£I>²sø=CÃO?f=Qå4=¼.#?à|}9 /?9¶)?ÿÚ	>)(b8)(b8bY=ÎúÊ>¿l>°|[?¤Õ=<æ=½9?Áy,:ï!:5U?yå	>å2b8å2b8bY=Ù§>81L>ÆoR?rÄ=y=µ'?yÆ:P:6?0æ	>¢=b8¢=b8bY=Õ+®>E>Âa?É! ?%«ì>96-?ÛïB:Kü:z'?`ï	>_Hb8_Hb8bY=ØÖ?²`>!®?¡Ã >!SÈ=ÐqM?iD:&ç÷9Ñ·?zï	>Sb8Sb8bY=G=?/ìC>|×Ê?¹Ö[>tKÈ=a}?ºég:ÝÈÈ9$Ø?¸ï	>Ù]b8Ù]b8bY=×e>aé	>[RU?'h>®uÕ=¢a4?ëv:\¨T:?ó	>hb8hb8bY=ÏÝ>Çi>]üg?C>4
>]´4?Ó}X:åïd:Mò>1÷	>Rsb8Rsb8bY=É"}<
Ë&<ËBB?Yë±;E#;Ç³?¨ïw8|H9¯¬>gø	>~b8~b8bY==¦}<®&<þB?q@P<úÅ7<¨?Zz9lA9Ø¬%?½û	>Ìb8Ìb8bY=òê>/[+>®õb?HX5>òñ=®à??vp9V5~9?j?vü	>b8b8bY= >WÇÄ=+P?úð¹=Æ²=¿ä?à:39:>?ý	>Eb8Eb8bY=»Ô¥>öJD>ÀEX?¿üú=Ëº=K,?JóU:úïF:Ü¨	?]
>©b8©b8bY=Í%Ê>
	p>«W?N$>d¯ê=¸x3?2¦ :ùZ:©?^
>¿³b8¿³b8bY=X;>$á=Â¸T?ø^>Ë,Ü=Ü'?:æ:	m÷>!.
>|¾b8|¾b8bY=§)>Tô)>ß¤W?èG>u
>Øâ4?
v:l:-P?£1
>8Éb88Éb8bY=(,>}Ø=ymK?h=B:=Î~?3:ÞS»9i2?à1
>õÓb8õÓb8bY=½å>UÒ&>hP?
>à=>!?ô4:1(:Ç³?6
>²Þb8²Þb8bY=ú>  >åJO?{#=»õb=t!?ÈÁ:óÂ:T?7<
>oéb8oéb8bY=ö?n>O·>4sN?0\¸=âð=sp?4B:æ+:Õ?Á?
>+ôb8+ôb8bY=zj¹>¥«U>å%^?0ìê>»°>ÿ$*?|?.:Nð:ºó?®C
>èþb8èþb8bY=÷âg>ðÄ
>\]Q?Ù>ø=§"?¹:#Ö%:8cð>A`
>¥	c8¥	c8bY=¦P>`µ8>ïTP?&,=ä|f=È<+? lä9³ù9GB:?e
>bc8bc8bY=ä·©>±I>êjW?FÛú=6ü»=4Ï*?p9:P_:ÕH?Ðn
>c8c8bY=²öë>Ó¯>íÇY?§AZ>ËÞ>¯ó7?©ØR:e:¢Ó3?2o
>Û)c8Û)c8bY=ºB¨>eìF>X?zQ>DK´=7?,ò:6Üè9¯Ø$?s
>4c84c8bY=V©>tL>x}T?æ¸ú=qá¯=w6?ß;:ìã3:f?;z
>U?c8U?c8bY=\ãZ>">_I?#B==uÅ?éJ:s:]Ç?÷
>Jc8Jc8bY=ðÖß>I>áv`?áf>¬>Óc<?3
h:6Ç:½ã9?§
>ÎTc8ÎTc8bY=o£>f¹?>,{N?o^=:®B=Ì.?_:9*è99§?§
>_c8_c8bY=mqµ>ÆóZ>ä$T?9ãà=V
£=Ü0?Ë³E:¦k#:÷Ù?v®
>Hjc8Hjc8bY=×=>{,>º¡Q?vÝ=Ìª=ª=&?3#:À[:?·À
>uc8uc8bY=s5>}»2>2N?p"=7´[=Ws$?Ó_Ç9ÒÔ9]Óï>1È
>Âc8Âc8bY=®>·O><W?ß¿Ñ=&o=ëú.?j::¿:n?%Í
>~c8~c8bY=KÛ>?>TÞZ?ô°L>Rß>·,)?c$b:ö§ :Å,4?ÿÎ
>;c8;c8bY=Kë>sv<>W\N?(£¶=Õ­=<
+?:7º9/â4?ìÛ
>øc8øc8bY=z>É>¢!M?¤*Ë=|=$!%?¡@:ü¦9YO?ã
>µªc8µªc8bY=g->i%>GP?Ü=À:=Ý8?Ö&ä9Í<Õ9Úó?ê
>qµc8qµc8bY=FL¡>ÇS@>¯²V?3?>åÆ=Ä:5?Á%):þ:g?ó
>.Àc8.Àc8bY=Î_Ô>/°s>_?{µ>©Èp>GA?¡:ú?:?ü
>ëÊc8ëÊc8bY=kW¢>.¾D>¹<S?ìÕ= =Ú-?
á :hÑ¼9ÍZ?ý
>¨Õc8¨Õc8bY=£ö_>¾Ô>HQ?XSÒ=¤=$?sr:÷Ì92$&?ý
>eàc8eàc8bY=üã>]ë6>ÆQ?åîß=fÉ«=ØÚ&?j.:êVÓ9vÜ/?ðþ
>!ëc8!ëc8bY="=êå%=±aF?¤ÍE</´(<?Â;à¸¦99	¾È>Þõc8Þõc8bY=²>[6Y>#~R?pÔ=E =Yâ)? :Ù:)?Ê>d8d8bY=²Éq>EO>JüT?5v=~Ç8=ÂÉ*?é¦{9ö¯Æ9¢>U>Xd8Xd8bY=a>a>7>	U?)/>XÍ=ß}6?ª:Ú¶é9_%?">d8d8bY=Ðº~><`>65S?ÒGá=¡§=æ$,?g¼7:]8+:C[	?E>Ñ d8Ñ d8bY=¬¿>­û">ZÌK?i=Ò c=ý&?T¿­9-ú9 ±>¼I>+d8+d8bY=(¶º>a>ïáS?÷;ã=½©=[+?ÇüÑ:«=Â:g`
?UQ>K6d8K6d8bY=9ä>9í =*þT?|Ý=s¥=nZ+?HÒw9÷9ÜðÔ>¢Q>Ad8Ad8bY=öw±>6lV>`áS?$Á>^¾Ô= _)?OæO:Qê,:¥å?Þ[>ÄKd8ÄKd8bY=ä¡®>K>i5\?:S>|Â=÷2?3»:I~:¼
ý>]>Vd8Vd8bY=±õ¹>£V`>n4T?ä>)Ü=m+?þß:Ýb:µ?â]>>ad8>ad8bY=	z]>G±>òH\?sw>-7>¬û,?;HN:O:O8?Ð`>ûkd8ûkd8bY=Cq=§1=TG?^H<W<¾Ã?!uF·Å(.9¶Û½=d>¸vd8¸vd8bY=³¶¡>©|A>öU?ø=Ù´´=V²/?4¼l:ÔN:2?pe>td8td8bY=r>µP>yì\?É­><>!Ö1?´ä\:âun:
$í>ìj>1d81d8bY=\¹å>kiz>ÁÙj?ð7 >Ò,ã=64?LLZ:¸¼:ÑÜ;?mn>îd8îd8bY=ßÏ>!k>©`a?ÿLB>Ð>½z8?P:º,:?ü{>«¡d8«¡d8bY=-Û¦>TæF>áÁV?®=-g~=2/?ùE:Þí9ç!?{>g¬d8g¬d8bY=Ä×f>*>ì¥I??=Ûÿh=$?UyØ9xñ9)Üå>>$·d8$·d8bY=yr>ß6>qR?=ÝzJ=vÐ(?l:Ö ¾9$ÿ4?>áÁd8áÁd8bY=:=: <±wN?BÖÅ<'ù<"+?v9Ü59ÌZ?ñ>Ìd8Ìd8bY=ì¾©>Ê¦I>Á~W?óx>?¸=áª2?`Ó9}Íà9Y_ð>î>[×d8[×d8bY='î³</{f<$ÚG?.ÖÞ;ë¾;Pf?Ö,8eé­8gk~>Ú­>âd8âd8bY=$Ó>Êt>Ú1]?z¨3>5.>r«,?©:È/:éE)?§®>Ôìd8Ôìd8bY=­f>v>PL?
Z=rw/=°?Ô::WA?'³>÷d8÷d8bY=¯>p2T>áÚS?âç=ja©=ü;/?2ú9ÿ),:Èº>±¼>Ne8Ne8bY=è¤Ë>Z`>}^h?Û`C>Ú>®??·4Z:õë:É¿/?B½>

e8

e8bY=[ >×@>±U?R~ï=`K°=Ûâ-?©Õ:$»:þ?î>öÂ>Çe8Çe8bY=è¼B>3Oì=îöR?f·>·>ã=Ü'?¯ï9çÀ­9:Ë>Ä>"e8"e8bY=ÖQ>Öd÷=UáX?á³%>&¿>Ñx#?ç"M:xÞ,:fä?ËÌ>A-e8A-e8bY=Þq+>~RÏ=ä²S?ii>áy×=h¡%?C­:Ðñ9ÀÐ!?òÍ>þ7e8þ7e8bY=S®j>WÞ
>M½S?@4Æ=z=lb&?ûêI:^':l²?ùÖ>ºBe8ºBe8bY=æO¥>ê¯E>9V?3S>-K>ß3?ä¤å9¶õ:÷Ö>4Ù>wMe8wMe8bY=Aä>Z¯$>³ËT?Æ­/>ã¨>ì$?²þ9z9Á­>5Þ>4Xe84Xe8bY=ò/¢>}|F>Ö.Q?¶ã=Híª=*?cËR:s!:'?öð>ñbe8ñbe8bY=ÃD>Ýô=¶M?4=ÿ=Z¡!?i~9ð9«É?ø>­me8­me8bY=D·>³}=>¡¸S?LÅþ=§Á=Æe(?$[:3ã:ù>5ú>jxe8jxe8bY=29>aé=ï%K?z×²=²=Ê!?é±9=H9òc?Àþ>'e8'e8bY=Ï¹>->¦±N?Î=1=ûr-?Ä:ÁÍ:go?½>äe8äe8bY=k
ð>':>§¹¤?ðDg>ï>¢¯^?Ù,K:ã«Ì9ç ~?Ú>¡e8¡e8bY=~è>e>qFÃ?÷¡>­ï>U
?DS;°Ë¬:ÛR?Ê%>]£e8]£e8bY=2&>=â;>bOO?ôÝ=l\a=Õ&?UDØ9t
à9®÷>,(>®e8®e8bY=ør>^<>{Å]?Åýó=*¯=K2?4ýJ:Èv::X?,>×¸e8×¸e8bY=,jÊ>	j>Ðì\? z>X7>ü.?f: 8:¤Á>\5>Ãe8Ãe8bY=W¼Æ=ü=õG?<»[X<å1?pÙ%¶3w9íÀ«»§=>PÎe8PÎe8bY=¡>wB>&U?@Å
> ÖÔ=pé&?®
:\«Ì9ip0?qH>
Ùe8
Ùe8bY=`d>ñ
>#R?
M=B8H=ÔR%?f<³9¢_9~Ü?J>Êãe8Êãe8bY=¼¯>ß·I>¥Ú^?º­ò=©è°=</?È:ù¶9©K?<g>îe8îe8bY=vª>:øM>ÏÝS?
ÑÙ=k§=;&?Å\:L&:5)?çk>Dùe8Dùe8bY=V³¶>¿JY>?W?<]ä=¶£=¥43?³G::Ú<?µl>f8f8bY=ö6g>¶>`O?¤=U=÷Q"?pzÅ9r¿9Úý<?bv>½f8½f8bY=PÉ²>[ÃY>ë-R?¡>ÇaÝ=ß+?¬óº9Jþï9½kÇ>w>zf8zf8bY=,¶m>x>
X?í½ì=xÎ·=Ý$?nL:<A:?ìx>7$f87$f8bY=R½S>öÛ>ÚM?R]=´+=(%?³«È9\9òú)?>ó.f8ó.f8bY=¦F=Ã<ÜRG?% <Ìñ<f§?^ÏÀ8äÄ9Mm>>°9f8°9f8bY=@|Ù>Ð²y>Sù^?¦ìü=n-«= =?3í0: ¼Y:¢Ð><ª>mDf8mDf8bY=Ù²>ÃT>ÔOV?Üºé=ö¨¢=í7?x9Q:#):éU?É­>*Of8*Of8bY=NN>x>½M? ;=ï
=Ü,?^ï:ø£9eyZ?Ùµ>çYf8çYf8bY=AZ>]r:>gÐO?cû>§7Î=Y'?»s:c%:í>º>£df8£df8bY=ßÞ=Ø«=âóN?
=9»^=+**?QuÏ9ÈM 9í¦%?5¿>`of8`of8bY=°°:>hlë=àK?ð±V=ô/=ó?ú©9r½¯9¥Õ>"Ì>zf8zf8bY=jc>Nû=Â©g?Ùè¦>/5p>â1?lO:â5:ïã=?2Ò>Úf8Úf8bY=ùäm>Ìé>_°P?ÚK=é#m=À?"S90Ò9Å?®>ÀÖ>f8f8bY=;x>ÁÌ->ÚQ?ÒW6>:Ë	>b)?ZÙ9mCÞ9cXú>Êç>Sf8Sf8bY=Àæ=iË<,ÔG?"<)û;ë?!9r½u9Ô§>Eô>¥f8¥f8bY=íz>®?>èK?¬óQ=j¢,=F«?gú:L~Â9ÑK4?û>Í¯f8Í¯f8bY=8U>>¤:ï=­K?&==bè?*³£9X¯9-ÿî>ü>ºf8ºf8bY=j¢>s=>ÞMR?Ä>¯¯Ä=æ(?îZ!:óQ:/Å>¤
>FÅf8FÅf8bY=ÖP>U·ö=ïW?Ê;>R>x¦3?={:¹RF:J]"?¶
>Ðf8Ðf8bY=pú>/>üQ?(µ=Û=/.?¿Ú9?Ýæ9¹Rò>¼
>ÀÚf8ÀÚf8bY=Û'þ>cÅ>`!l?~ö7>øé=J?haA:C´:X%?Ë
>}åf8}åf8bY=ê=¨(H=3ÛD?¤!1<S<v	?ØÉÁ8`9Oó\>$
>9ðf89ðf8bY=m>Ø(>ÐU?T«>NÏ=z,?ý :¿"ò9¸C)?Ö3
>öúf8öúf8bY=m>>eN?êÒ´=×=*#?$ç9üê9§Ðû>6
>³g8³g8bY=Çüf>0
>viQ?qõ=çd={M-?»©9G\ò9øH³>V9
>pg8pg8bY=_W·>n7T>Ù*]?n¡Î==»:?Ô¢::ý:hþ4?<
>-g8-g8bY=[>Ëº=KJ?ÜÃ==ßµ=¦?â*Ý9Íª¹9`y?æ?
>é%g8é%g8bY=¤§>D%>BO?=Êe=Í'?;í¥92Õ9ÌåÆ>F
>¦0g8¦0g8bY=ä¦®>w½I>N ]?Sð>J~Ä=×Í/?Z:H:@?´Q
>c;g8c;g8bY=\ôb>}>µK?âe2=^=F?©ä9O§Í9kÕ»>®T
> Fg8 Fg8bY=Oÿã>±>ïa?rîD>dO>wñ4?-Z.:÷4:8-?áT
>ÜPg8ÜPg8bY=Î£:>9Ø=øø\?(&7>yø=®	=?oâ¯9a#9*E?
^
>[g8[g8bY=K­å>ÅÏ>Õ:d?Å¶>D¼k>FÂE?ÊZ:A:a?>j
>Vfg8Vfg8bY=$G>ZWí==¦V?/©ø=Âµ=/?µy8:Üïa:Ñ>k
>qg8qg8bY=Ô>­¹1>rS?«\>£n%>3F*?¹Ì:!J:pX?
>Ð{g8Ð{g8bY=H£Ù>r>5ÛW?"ã=P=0;?¢Þ9¤nÈ9j"?M
>g8g8bY=|eX="<òûÉ?¾ø;YÑ°;z4?
çå¸jºE7ÔÀn
>Ig8Ig8bY=)H«=,==«Ig?u<k@<o?øÊ£8¬8G9hyR>°
>g8g8bY=Æ3Ø>Ý=r>N{d?ãó&>îòÞ=Ü³??í@:0:CÙ?¥
>Ã¦g8Ã¦g8bY=÷Nô<2§<¬çH?WÌø;é=Á;°Ì$?ù7©b9 =µ©
>±g8±g8bY=¥>9S0>èT?hë¤=od=>Ò8?,Ëÿ9N:xÐ>àË
><¼g8<¼g8bY=í-Ã>®ÜZ>zLd?p>~11>A_B?1Ö:þ:[s5?uÜ
>ùÆg8ùÆg8bY=°	>%>)_U?ðk>+à=8%1?1%:O®9±-H?¿Ü
>¶Ñg8¶Ñg8bY=F+
=Úä±<_ÕF?<Eñ;ýK?j¡à8½ÍA9'\>ßÞ
>sÜg8sÜg8bY=öË=ê=õóH?4z<cßK<þ?H¸r.8õc¿dà
>/çg8/çg8bY=î±>óU>¸cU?ÿÂ=øº=l½)?Ñ#$::Ú?á
>ìñg8ìñg8bY=¢d·>&Z>86W?$>Uì==/,?K¿:¯¹/:cA?ä
>©üg8©üg8bY=ÙÍ>ñ?\>üÚn?HÖÇ=Ñâx=M?% ":¯>:P?ÿì
>fh8fh8bY=&Õ>¢v>	)^?+ñH>{>0?e:ÏX^:¾?Qî
>"h8"h8bY=¾ÐÙ>Eõt>A¢c?)>*Mê=8¾8?È:P=:'ï4?¢ý
>ßh8ßh8bY=N>æ|>®f?wx>+>	£O?.ò.:¼Ó9>S?øÿ
>'h8'h8bY=|¶§>×¶G>ÈúV?r8>Ê>,?{:N{:úï?T>Y2h8Y2h8bY=U
?Åy>ÐÛ?Äp>R«=m?3:¹Qú9N¤7?>=h8=h8bY=@ó>rY>^?CH>øÿ	> :?@:Éh:4?L>ÒGh8ÒGh8bY=>xé.>Ê)R?½[Ü=wÍ =$h/?µ %:a?,:S)ö>Õ>Rh8Rh8bY=UµÄ>êìb>Né]?u">ìí=Í.?;Ç:wd:wØ>¦>L]h8L]h8bY=s>Øk
>\?éÀ>çÙ= 6.?²_:3A:Fo?9>	hh8	hh8bY=l¡A>åò=NbL?\=_\=ýÔ%?éô9kî:V[Õ>´(>Ærh8Ærh8bY=o<Öä$<"G?¶A;ÑV;0ä	?çdÞ82åØ8Á>?j*>}h8}h8bY=ìö=(*=üI?]<­2<No?Û¹He¹7áÜOÀC7>?h8?h8bY=è>>,'>Ë3P?àÂ=>=èë%?¶ü9[Ú9#?T8>üh8üh8bY=»>þ\^>3ÞW?º}A>bú>[©)?hãì9ûú:TëÄ>úA>¹h8¹h8bY=9®=¾@=´7F?ú[<ç@ß;z ?+¬¸µ{8^L^¾QL>u¨h8u¨h8bY=²>Éø+>­ôO?W¤±=05=@û/?ÖwÒ9X:¸>0N>2³h82³h8bY=`Î¼>Z>+]?îÐ>1Ö=&¯8?0&:rý9®ú'?è\>ï½h8ï½h8bY=Z¢>D9>>x¶Z?ß->à#ø=3?è|õ9Q
:§,ã>Î`>¬Èh8¬Èh8bY==[c-=[K?I<Ç<!?z@|9Ñ¶8U±?xq>iÓh8iÓh8bY=~èí>nf>Ï\?rA>ÛF
>3?'9ub×9G»>_z>%Þh8%Þh8bY=(À>ßz[>Ú!`?bôÆ>®d>õ-?Æ:÷{m:|?S>âèh8âèh8bY=>«Ã@>-O?wet=.98=Ï)?V{ª9¼9Ìè>p >óh8óh8bY=v®>²ÚI>LB]?XZ>>ý>¦â*?;:¢`:}40?x°>\þh8\þh8÷äa=2¾<E¡&<'ðK?¡´;¸ï;¶ê?No¹tc7Ç½Ám¼>	i8	i8÷äa=
ë>Z->$áR?Í¶£=ºUu=¼Ô*?¨eä9Bÿ:hãà>(È>Õi8Õi8÷äa=ì>1>#Q?æü=L!·=æ50?¹£½:v§:\ó?©Ê>i8i8÷äa=tï>9g>ña?°er>ä+>±ß4?L:9áo:jþ?Ï>O)i8O)i8÷äa=­o·>ÞL>*e?¢j>Ñ$>16?Ã:\A:Ä?.?ÉÖ>4i84i8÷äa=*>d:>äöY?®>ouÜ=>)?T:AI:é?'Ù>È>i8È>i8÷äa=j²´>%S>¦¨Z?ª¢>ñe>>ñô,?ãÅ::5%?tà>Ii8Ii8÷äa=í>(ä$>?ªQ?Ú=ÑöN=£Ö:?DbÎ9Yý9½gÐ>ñè>BTi8BTi8÷äa=3n>à;>P?>Gë=Z¶=ö$?@¡9[¾9·(Ù>ð>ÿ^i8ÿ^i8÷äa=^>E>dQ?ÇÌ=¶Ñg=æl%?[9äì9ìå>Ôð>»ii8»ii8÷äa=Õ<<97<Ë\J?³;;Q?:·Ñ¸²G9×k¾ô>xti8xti8÷äa=,:·>qP>Èa?|E>Ì9> ï:?fÐM:dÞ2:FH?%õ>5i85i8÷äa=³u>%À2>EêX?Ø=õÒ=1?®&:H0ç9õf8?Þ÷>òi8òi8÷äa=rÓ=t4=)]F?¬<J
<q¿?Wõ8Îâ+8t¶?¡þ>¯i8¯i8÷äa=mÍ>j=>N?¼ö>ÉwÐ=bà+?ÉÔ_9{ýÅ9Æ´>ÿ>ki8ki8÷äa=Æ¤I>Ë÷=RP?~²P=Õê!=û$?^½9~:_\½>Ê>(ªi8(ªi8÷äa=/ä>)ÈB>ßO?=/=@w=Ñ$?ê×å9Ìûµ9§©!?¾>å´i8å´i8÷äa=Ë¹Æ>Þøg>WO[?üÐA>>Ý¥5?Dè.:HïÄ9¶]c?ì%>¢¿i8¢¿i8÷äa=Êâ¡<ýL< J?Ú;êß;ßÞ?{í8Sch9_/>»,>^Êi8^Êi8÷äa=2Q>lz">Ò
R?Êô= j³=Ë.? ¯þ9Ü«9?k?É;>Õi8Õi8÷äa=§Þ|=d6=ãKK?pBC<Áì<JJ ?Ä88Å)í>M>Øßi8Øßi8÷äa=P.>%ZÏ=)6W?þ A>nA>}ú1?­ :ð:ô9¾£
?OR>êi8êi8÷äa=¥JG>kÑø=CM?Uæw=m)F=§  ?z:<d:)Ü>T>Rõi8Rõi8÷äa=7K>J]%>ZN?©¡¿=£»=Ô§*?Ôøß9¼ûÄ9?*V>j8j8÷äa=õéC>ðï=óOQ?47B=å=FØ%?ÚÅº8`¼¯8û	?çY>Ë
j8Ë
j8÷äa=÷>Np*>w9O?í=ÒïU=V$?'ÃD9V=9H6?ü[>j8j8÷äa=ùÇ<ô.<$F?	ò;mË;þ,?ßS¹ï9þë¾K\>E j8E j8÷äa=19å>²2>Þd?i\>c>ê
6?»Å:ÔÌ9,2!?Ð]>+j8+j8÷äa=c®>8lU>ZQ?iÿ¹=z=¯µ3?L:Ø9D-Ý9Eú>^g>¾5j8¾5j8÷äa=é1=½Û<EO?Gþ4==Wë?¨9¹X^%9«?¿Iz>{@j8{@j8÷äa=Ì>ú\#>^V?_>_Å=Mð%?ÌH:M":~Á?>8Kj88Kj8÷äa=ÉìÑ<± <¤J?¤¥<Â<ï¾?k÷A8Ð8ÛW> >õUj8õUj8÷äa=B¸>]>¸eU? Q>"ïÂ=(?î¹91:E%´>K>±`j8±`j8÷äa=ìÅ?Þ>ó\?o#?pD>ÐÒZ?x;BÒ:*Ú9?&>nkj8nkj8÷äa={À°>9OU>A T?¶Ö>³AÇ=3ò4?°  :l¼9<Z?þ>+vj8+vj8÷äa=ep¡>ù©@> V?b¸>aµÛ=y6?Pá9>dÝ9Ó!?v>èj8èj8÷äa=w,s>S>prP?yM=+=¦~)?¦À=9txÀ9b|>'>¤j8¤j8÷äa=+>]%>:~O?vP=°a="?¨Í29÷«9æq>Û>aj8aj8÷äa=tq>+D#>¦_T?çÃ=V]='W4?G9}9ç9í\>ñª>¡j8¡j8÷äa=;p=]M3=G?ÿÖ<.õ<¦?ÎÒ7¤;96=ñ«>Û«j8Û«j8÷äa=I- >ª?D>òP?ØÐ=Ùa=(4?ÛR:iµ:?µ>¶j8¶j8÷äa=ì>y.>æV?Òê=Þð¶=+Ï#?¢ì9`Sý9´î>Ç¿>TÁj8TÁj8÷äa=ï×a>oÌ>SpJ?¦/u=Y
J=U?(E¹9ðr9ÀÊ5?ÑÌ>Ìj8Ìj8÷äa=\þa>þð>¥ÊT?ã_«=µy=r±/?ÓÇ9Ð$+:¸s>0Ñ>ÎÖj8ÎÖj8÷äa=q<¤>®ÆE>T?,Oï=ãá=??oÕ9f%:ò+¥>Ò>áj8áj8÷äa=q¾X>Iy	>°ÎI?¨)=x=Y$?j3:ZÓ#:e.?|ß>Gìj8Gìj8÷äa=é	
?"¤>S	i?Jw(>æêÖ=B«H?®f:Ë:ô§:?!æ>÷j8÷j8÷äa=E>`K>no?É>Ó,>&ÁG?·:èM:Ñ -?'í>Ák8Ák8÷äa=y>§>Ð+N?VX¢=(T=%Q?î:Hrã9ß ?=ó>~k8~k8÷äa=Î©><=:>~XW?Vl >yê=Û&/?eb/:Áî
:+?ðô>;k8;k8÷äa= ¹>"O>
?b?¤ >ìÑÝ=_e9?.ÓÃ9Ýã9t<?3ÿ>÷!k8÷!k8÷äa=³é>æ7>Ð9]?[7>Ü¬ô=x??¶B::^Ô1?8>´,k8´,k8÷äa=VW>.R$>U¼O?µîÄ=I=#?o,:>:³
?ê>q7k8q7k8÷äa=Y	<`)<àI? Ý;¨Á;Eu?·C2¹Q´8øh¿à>.Bk8.Bk8÷äa=°À>¶>éï?+r>ËÌ=áA:?:ä3~:!î?>êLk8êLk8÷äa=ý¢>U{*>:Àt?MØ>$É>l?h]°:3»>:¨·l?>§Wk8§Wk8÷äa=(õ>Ìæ9>»AQ?&Í²=Ø~=½3?Ûé¬9r»ñ9·>Ä>dbk8dbk8÷äa=°Ö>F¦x>¸]?´_Y>!!>´­,?ïM:Ôv:Oj?ª>!mk8!mk8÷äa=úI>ØH/>§U?Üs¶=r==j4?Áí9d%½9Bå ?m'>Þwk8Þwk8÷äa=/>o/!>ÇYP?¨Í«=µø{=Ô.?cÀ9*æ9÷ÿ > 0>k8k8÷äa=8Ã>âô`>¤(^?Ñýx>µA9>X	,?i3:
1:·´?"5>Wk8Wk8÷äa=¨¦Ý>O¹|>;`?H"±>Úzw>q;7?C':B3
:ÑÞ?d>>k8k8÷äa=6x>îR>û#O?æ:]=Y|'=å)?Â^9n9±T?=B>Ñ¢k8Ñ¢k8÷äa=f¾> c>¤V?ÜNí=j^ª=ÎJ2?T³:ÎÈü9«?;H>­k8­k8÷äa=Çq>
í>t
M?B£=Ù=Í-#?¶&ù9&:¿9©Å&?L>J¸k8J¸k8÷äa=À>eî+>ÿ[?=ò>1¥Î=T1?º­A:^#:¸¿?$M>Ãk8Ãk8÷äa=úu>7¨>øçL?Æo=¿N=*1?ÃÂ9¾I9ª;?1S>ÄÍk8ÄÍk8÷äa=À>Á0>¬ýY?âf¬=ôz=eÞ/?\ÁV9~áu9ñß>üU>Øk8Øk8÷äa=!wº>zZ>0hZ?º²<>e`
>Q.?7ZI:Àß,:?÷[>=ãk8=ãk8÷äa=ÜÁ=äàG=}G?òc6<wð<Öâ?Ã¸ßÄ8Tø3¿|`>úík8úík8÷äa=õä=À=5
a?í>%í=P$?4Ý:íw:A?sa>·øk8·øk8÷äa=3÷ø>S¦>6Ìu?¡D¹>aR>FØa?Ç\:3CF:|?Ci>tl8tl8÷äa=ÂÅ¸>~\T>í½^?]©[>ø
>Æ0?dÐ:â\¯:×Ú?^k>1l81l8÷äa=å¯>iL>+[?¢J
> ³È=84?Ñ/9¶ë95£>y>íl8íl8÷äa=cÄ¥>I5H>öS?F¿=Â
=¡1?´S4:a:ÖÚ$?Àz>ª#l8ª#l8÷äa=»v>+1ä=U?X=+J="\6?," 9âåÝ9K¾¸>>g.l8g.l8÷äa=àm >vE>cýO?ÿ2>gÎ=u¯'?k²t:ÎES:@?ª>$9l8$9l8÷äa=3\>>>VO?óAé=¸=NB"?Ç0Ò9eÝ9hó>¶>àCl8àCl8÷äa=)ý>=,>j?9>[?Ä=Ù3P?=Ût:åïX:+y?#>Nl8Nl8÷äa=mkÉ>ô?c>ææb?Ëúd>4>Á×<?ü:£¯:ò?>ZYl8ZYl8÷äa=A>s<>nFO?Wt«=á¡=x³+?xìÚ9¼:ß¶Ô>Z>dl8dl8÷äa=ÌU¡>q*E>>zQ?Ï=$w=ßö4?hÙ%:í:q³?>Ônl8Ônl8÷äa=B$¦>n9>e^e?l3>Áâç=¢F?ÁÅ9í]Û9¤æ>m·>yl8yl8÷äa=Ø4>±¡.>FÝT?ïbÆ=V=Ë'?¿%«9¸ÛÕ9pßÌ>bÁ>Ml8Ml8÷äa=ÓÕ8>Õâ=AP?^Hg=_36=0{"?Ç9[zÜ9x&ç>LË>
l8
l8÷äa=}Ì{>®r>kS?)@å=«2³=À#?Ú]R:W'R:4!?Ü>Çl8Çl8÷äa=K>j¥>Õ°P?Ti=êÄ5=O$?ò1:e:¥³?Ý>¤l8¤l8÷äa=ÐÁe>Fy	>ìU?Ä=E=¤ "?&¬þ9f':èvÓ>ò>@¯l8@¯l8÷äa=¥3Ó>¬j>ef?Rn>Gc.>Ã.?I	O:+ÖD:ù¡?õø>ý¹l8ý¹l8÷äa=ÞÒh<ë<ÕñE?ß<ÏºÆ<é´?´:---:MÝ>>ºÄl8ºÄl8÷äa=JÊ±>G¢N>ïC\?Ó)å=l±=A:?¬-:ä:?
>wÏl8wÏl8÷äa=÷A>;>é«Q?1Yâ=½A©=æ,+?²	:MÎ:°¾é>Æ>3Úl83Úl8÷äa=,¤=lûP=ÏI?»;O<µ,6<W?ßY7±b8¤K;>Ã>ðäl8ðäl8÷äa=´ô>B>hR?ÎÈ=ûä=nË-?k:úÍè9¢y/?>­ïl8­ïl8÷äa=
>½r3>Ò	[?ÁÉ7>÷Á>xà/?ÒÖw:¢üW:hà?>júl8júl8÷äa='>r'>û(P?6,=ÑI=Óì(?Åjñ9Ì®â9çQ?6$>&m8&m8÷äa=^â>¡<>¥ ^?¬dû=s«=(<?%:®5:¨t!?²*>ãm8ãm8÷äa=»e>>Þ¤Y?
=ÝâX=Õ¼8?t+9`;9Ü?ê>Y=> m8 m8÷äa=u×¶=¹¾k=F?}<Y#\<Èg?ÚIã8&@8dY@?FN>]%m8]%m8÷äa=¾Xq>Àä	>Ó`?o>®ÞÐ='7?EF:î¢k:?ER>0m80m8÷äa=nÁ>Ù©c>íY?rÒ=ö¢=K&?¡Ï:Ó»w: ¤?%[>Ö:m8Ö:m8÷äa=^T
>ÂL²=/ëJ?ôBý<Ø)Ò<¶??÷ð9@D9¸Uz?1^>Em8Em8÷äa=Q ©>F@I>Æ"W?;ê;>Z½
>d^-?Èg:×*:@p.?Ây>PPm8PPm8÷äa=Ë7Î<×r<Y?[ë;W¸;æ#?÷?C8ü#9æÂ>È{>
[m8
[m8÷äa=E§>ô«G>uçV?ùZs>ï£0>X0?!ñ¾9@K09£¢?½>Éem8Éem8÷äa=cD>m>ïýS?yµa=A,=;¸'?M-:õ$:£?U>pm8pm8÷äa= =ÖºC=øF?LäG<*<»f?D~î7ïÇa9ó4=I«>C{m8C{m8÷äa=._>£>· K?«ÈU=/=KX?à­9þ¿9zmè>®>m8m8÷äa=ÿÅ}=Ë"=³H?Æáç;_Å;a?#N8î+ð86 >ñÄ>½m8½m8÷äa=<[>zþ=×â\?úö>¸dÏ=Ð<?÷Ð9MÿÔ9Õ¡ú>µÏ>ym8ym8÷äa=Óä>rÅ<>i{W? §D>Ém>p?3?AÆ:ú$:ïÂû>ÄÖ>6¦m86¦m8÷äa=Äf>að>lNP?ï=¦<=Õ½-?vâ:9: ç?Ê×>ó°m8ó°m8÷äa=¬n¾>zça>kÍW?¯>ú9Ú=÷R;?Ho:DÓ%:É³8?uÚ>°»m8°»m8÷äa=Ð:~>À>¬¦S?ÄÞ(>«ì>%?m;:ÙÁ0:Ë¹?Gé>lÆm8lÆm8÷äa=¿}>°m*>Ú`?6¶>úx>çY;?	Ëy:Îµ:buI?¬ë>)Ñm8)Ñm8÷äa=Æ4<>MOâ=ÀåT?À1¯=ç=î?:zÊ½9+Q?Þî>æÛm8æÛm8÷äa=Z>>ÏO?tR=¦ =Ü»'?ûU¶9²9\?M÷>£æm8£æm8÷äa=]u>ê>¾ÆU?w>È=å'?M­:ü):§ÉA?ù>`ñm8`ñm8÷äa=íR>ù$>vS?ì¦Ë=µ©=¸-?M:":¢>)?û>üm8üm8÷äa=f³>ä­8>ÛU?0a¶=DÝ=ó1?@è::rç?>Ùn8Ùn8÷äa=¿>Ý6>o¾R?5º=Õl=N1?N¹9º½9!Cú>²>n8n8÷äa=x÷>·>æãd?ú8>~]>:/(?»:¤v:è&?f>Sn8Sn8÷äa=(½>Õá¿=¹pF?<#Fy<P¬?4Ë94#89WéG?Å&>'n8'n8÷äa=ü'Â>?h>¦V?qÁ	>í$È=<30?½ÒS:FX-:µi?Ú)>Ì1n8Ì1n8÷äa=Gá<ëQ<Y¡G?ÞÍ=³Õå<Oì?Jø¨9"´¸9d1ê>²J><n8<n8÷äa=<3­>B¹@>þf?.ÌÅ=Kd=»]?­Í:	î9]Î?þe>FGn8FGn8÷äa=>°>eS>HÁU?_}>
É=#â2?½ñ.:Þ6:£?Íl>Rn8Rn8÷äa=Ç;>ôÇ3>Õ:P?Ê{¸=L÷=,$?ÍB:Hü9?l?fn>¿\n8¿\n8÷äa=	«>.>Pa?2á8>þ=2K:?pl:â«):¶eX?>|gn8|gn8÷äa=eÞ?ãO>3òl?PA>íð="M?¯&:r¦X:BU*?¼>9rn89rn8÷äa=]"´>R±P>Ä÷\?#ýM>'M>¸6?p:ê5:#E?þ>ö|n8ö|n8÷äa=öñ£>£õ:>¥|`?ÞÌ=ó=±4?¶Ôâ9U¤9?®0?>²n8²n8÷äa=³ >«UA>9áS?ôm=æ.=%.?bìù9y(ß9&Z?Ä>on8on8÷äa=óxi=í-=dSH?!ø;û´Ø;?i¡?9Fw9+9?>,n8,n8÷äa=7`<Iu6<ÃG?{JÍ;ª;Ö?¿_9Þ%8¸Y@ >é§n8é§n8÷äa=öÉ>uKf>`?Êÿ#>lDë=s2?Zm:F»,:&ã/?ã¤>¦²n8¦²n8÷äa=Âøm>ëÿ>U?Ì>çÜ=Î'?Ì:d%ü9þ!?y¦>b½n8b½n8÷äa=Â>C0>tmV?!¤°=(p=ùe<?OÆ:s:½?Êµ>Èn8Èn8÷äa=DJo>Ü>"K?Ï7=LÀf=«?ùëF::.{:?ý¶>ÜÒn8ÜÒn8÷äa=Ì>£ý&>§?S?ì=yZ=$/?#:é0Í9÷ÃB?²á>Ýn8Ýn8÷äa=¶²>gZ>myQ?Ð«
>§°Ó=8S+?Ôg>:ð:ÊO?ô>Uèn8Uèn8÷äa=e>"ê>=?4¼=³=sæ<?&ç+:6¸&:Äú? õ>ón8ón8÷äa=«±>|V>ÑËS?Íµý=åÁ´=ÿ¨3?-ëK:q/:V«?ÿø>Ïýn8Ïýn8÷äa=½s>ºF>LS?6Ä=ì>=¸­0?ËÈæ9
Å99é?û>o8o8÷äa=. ®>)¯L>ÕgZ?Ú?ü=Í³=9P4?WôU:u/:Ùø?ªü>Io8Io8÷äa=¹Z>C>çM?¯Ì=¦Y=¶?'n:ñÐ½90ô3?âü>o8o8÷äa=¹N>dd4>Ñf\?³>^·Ü=ªE2?I_[:g£5:K?¿þ>Â(o8Â(o8÷äa=>I¯>gôO>£ÈW?aÑ== N0?¿*::ðh:Zï#?>3o83o8÷äa=KW>«>ÆK?öù=FâH=	]$?n:_8Ç9*<?¹><>o8<>o8÷äa=ñ>âÜ$>ÛÆM?o¹=[=Äè"?{Îì9$ï9E¤ý>>øHo8øHo8÷äa=T=[,=úK?î<8<ü<à)?³Êî8ÔË49H©>>µSo8µSo8÷äa=ëÓª>MR>øòO?!f>;Í¾=F,?ýW:ô./:%?d>r^o8r^o8÷äa=a§>Å5K>ÝR?0>÷¥Ë=ä÷.?s¥_:à9}?P#>/io8/io8÷äa=îÀÃ>Â¯i>ðqV?|PÁ=W=/?sý:ÖC!:·6ù>-&>ìso8ìso8÷äa=4ë>¨A,>×éR?ä'í=å²=¯)?óN::ò3?Ü.>¨~o8¨~o8÷äa=Ø©>{<Q>ÅÍO?uâ=ÊL¡=ÜÄ3?NB:¤n8:!Ú?i2>eo8eo8÷äa=~?è>;+?g>nñ>ßUn?ÕA:¿¯@:²¤C?>6>"o8"o8÷äa=+s>c>ÍN?xöu=c¸8=÷o*?.:­[:a#?7>ßo8ßo8÷äa=3=[å;=«\H?!~5<jJ<üÌ??%9kw#96<?(A>©o8©o8÷äa=¾©>ÕY3>Õ|N?7½µ=î=+ÿ.?ÁF:"% :Ç«?N>X´o8X´o8÷äa=Á[>Çá'>HT??	> Ìµ=7?FÞ:`~:Æë?ÒP>¿o8¿o8÷äa=û´>jÃS>ÉZ?=>Üæ=òõ0?2¨:+:ô?'S>ÒÉo8ÒÉo8÷äa=Aø=IM²<ÆöH?Sù;p¹ß;Ì?i~9}29\§ý>Ö]>Ôo8Ôo8÷äa= Å>Wl>xEU?^oé=²m¬=I-?R:·7:¥	?ö`>Kßo8Kßo8÷äa=Ýé >>5>DIc?Ñ>26Ø=ù:?¤(":Oi:«â?èa>êo8êo8÷äa=ïà>m¡(>ôYT?ä=å¦=&/?2@:W%:¯¨?ýc>Åôo8Åôo8÷äa=a	>ê1>¼U?ïpÊ=!==]Í.?9$:
E: ?h>ÿo8ÿo8÷äa=ø>yO)>ÆLR?Jº>õÂ=c3?¨6:n :·;?2h>?
p8?
p8÷äa=	éW>>=U?m=8=¥:?F:#Â9ÇE?òi>ûp8ûp8÷äa=_£>×Ô>'¦P?Ëé=
¼=¤?28[:*T:^?j>¸p8¸p8÷äa=Yj«>mN>àT?[qø=¶ºµ=>ý.?¿ð_:ô_@:³?+t>u*p8u*p8÷äa=à>Ë8>tkP?é¡¸=`]=N-?)D4:ô:Ð@?>25p825p8÷äa=X¼¯>.W>O»P?r°¿=gÝ=Æ..?ö:¶):³¼?t>î?p8î?p8÷äa=?M>»÷#>í]V?µ/>æóå=Ãl)?x::X0:ç>r>«Jp8«Jp8÷äa=p`º>ãÅU>,1_?!tX>>1?
Ä6:^Ù: E?>hUp8hUp8÷äa=ë">>dZ?Kë=t¡=}:?TMB:R:Hì>¢>%`p8%`p8÷äa=bG¤>,RE>À!U?¹0²=³¯x=Gn7?®20:¸½:Ö¿?{£>âjp8âjp8÷äa=¡ö>A|4>I V?|¹>5´Ù=Ò.*?÷:W
7:Ñ=?³ª>up8up8÷äa=ÑKb>Å¶>ÙM?/=CèO=%?Íà9çÈ9u
?Ñ¬>[p8[p8÷äa=©*¹>ÑY>ÖY?xÒË=S==Ð.?ëÖ9m>Æ9-0
?O°>p8p8÷äa=ÛW>Fì>}3Q?îa¨=v=Ê.?i@÷9Íÿß9I
?Ã³>Õp8Õp8÷äa=FW¤>ÅH>»Q?×BÌ=ïé=`,?+h:#:±³5?cº> p8 p8÷äa=Oø©<4Y<eTH?^È;Ü©;Äý?j¹A"M9®¡¾¿>N«p8N«p8÷äa=QJM>JÆô=y´V?öT$>¬ð=9/?·g:1Ãç9@?T¿>¶p8¶p8÷äa=G-Ë>ðc>1 e?+>ö)>.«A?{:2,:£:?ôÁ>ÈÀp8ÈÀp8÷äa=S_>Ö>ýæP?ëê=¾í¸=¼"?øQÅ9Jaü9&È>É>Ëp8Ëp8÷äa=69>0Uæ=4KN?ß©=îk=¬Ï?vÚ¶9*È9sué>ØÌ>AÖp8AÖp8÷äa=Íù÷>(X>Íx?ý±>s:>mH?ÿBÓ:¾:XiJ?¬Ñ>þàp8þàp8÷äa=_>ßc?>T?5Þã==ª=9T+?¥mK:¿-:zÝ?-Ò>»ëp8»ëp8÷äa=Sö=ãK=ýT?÷Ùù=Fµ=æ30?Ã:k9M
l?:×>xöp8xöp8÷äa=Ñs>	é8>È^[?xrÿ=8µ=òm4?Fh:V!:ó/8?xÚ>4q84q8÷äa="=¤YH=*9F?ÚoF<Á^5<q?ô59po/9ÍÁ?§Ü>ñq8ñq8÷äa=Ñ>ùÈX>,w?7`T>·»>ØQ?¸' :ðñ9îÁ)?6å>®q8®q8÷äa=î=ÞÝ3=zWG?1y<"ôë;i¿?
Î7Ö9ö'¨=
æ>k!q8k!q8÷äa=>9'> -T?Z²¶==")-?ð1!::Ø??>õ>(,q8(,q8÷äa=s=(8=$K?&<	:	<ya?·P§7ý49 2m=¦>ä6q8ä6q8÷äa=I[³>¸T>ÙW?'Ñ
>^3Ã=ò
6?å:¹W:ä?é>¡Aq8¡Aq8÷äa=Ä¹>¸íK>;úh?"i5>î=6«B?¤U:
:gE?^>^Lq8^Lq8÷äa=%x=ñ=¦ýH?<.a<²G?ý5
9¿¤9.d?ù
>Wq8Wq8ûËn=ln>ª>¬bU?=¶M`=!"?í<:]Éí9Èú?h>×aq8×aq8ûËn=¦>\Ì>Q?Bs¸=%=ñ#?ÅYÇ9Wá9ëxâ>Y>lq8lq8ûËn=sú»>Þ#^>¡X?§º>HÁÌ=6ó/?D\p:²b:äeh?Â'>Qwq8Qwq8ûËn=S¬.>9È=T_?ð§>e>¹â%?`:p[.:ís$?ï/>q8q8ûËn=Y>åF>Ìb?j[Ñ>ß>Z:>?¾/:Þw9C¡?16>Ëq8Ëq8ûËn="¯>1O>ó×X?l/A>?D>Q©%?:½:úó>"7>q8q8ûËn=m>u^+>òÌK?/=Ì`=(?"
á9)j¾9H?ÍK>D¢q8D¢q8ûËn=ÖÊ>èºj>ç7]?p<>Ó©>ÑÐ5?«:pDd:/Ë?TN>­q8­q8ûËn=%5y>ø>>X?8
L>6õ>ï2?·Ç9¸å9z>Y>¾·q8¾·q8ûËn=0ÆØ>ý~>`Z?Âï>¬°ì=¨(?mcj:4_<:¾D?û`>zÂq8zÂq8ûËn=ìd¶>7WS>Îï\?>NÙÖ=<9/?á3>:x¢&:?e>7Íq87Íq8ûËn=«}¨>¸M>Ã«Q?ØÒ=g=1?&:5?:8r?÷m>ô×q8ô×q8ûËn=or>µG>×±Y?°S>ä>É3?²T:Ï":Ü'?q>±âq8±âq8ûËn=ë³Í>Np>ÈèZ?ï@>Ù3
>º.?ìÕ:¦Ò9%?>níq8níq8ûËn=°Á>ý»f>åV?©4>Ï>q/?XKC:k:ïK.?=>*øq8*øq8ûËn=ø>¿:/>|,X?#Jç=@Dª=òß-?àÔ::ÔÌ2:ä¿?Ã>çr8çr8ûËn=ÊIz>ä>ã*W?±Âé=ÐÎ°=;)?Ó¬:6ªÜ9R+?Ê>¤
r8¤
r8ûËn=¶>·=Ü´K?¡N%==éM?µ09r'9?û¦>ar8ar8ûËn=K>÷>>BÖN?ã<Ö=¨¦=l$?p«Ë9Hd÷9°ÁÒ>Ø«>#r8#r8ûËn=53=/=äJ?ûK<k<$?p9æ\t9Q>ý»>Ú-r8Ú-r8ûËn=ÿÑÙ>D=|>]]?-=>ü¿Ì=aX>?kÅÝ:Çýª:8&?6Â>8r88r8ûËn==>Ù­%>ÊT?X_±=é^=û¶'?ysM:&!:|9#?ÊÊ>TCr8TCr8ûËn=7¢>c·?>WX?{cí=¨é©=ÛÔ2?ÐÁ7:ð*:ÀN
?Í>Nr8Nr8ûËn=ô}Ò>Ípr>¸C^?.~>°83>ýÖ5?Rm:æñ9A ?@Ð>ÍXr8ÍXr8ûËn=EZË>ëk>±p]?j£V>/h>¾t5?æ¢h:Ë.v:Ðéñ>ÑÒ>cr8cr8ûËn=8>þó>8òa?Ho>ü'>j16?<:>ÛG:îè4?"á>Gnr8Gnr8ûËn=Ü/>Qö8>hÞO?¶=÷ð=z&?^ô:¡8:ÂË>¼è>yr8yr8ûËn=iÜ>¸wz>íGa?HQ>Ùd>¼O3?cb;:ËM:é>tñ>Àr8Àr8ûËn=Ìé¹>@]a>¤/S?µëð=TÐª=ñ4?óR:ÈF:[þ?þó>}r8}r8ûËn=¨÷K>2úÿ=HüK?×ýY=xý3=U?":¨¥:¦ô>0ö>:r8:r8ûËn=æ×¡>â:>³]?"k!>1aí=.?ç×:h'e:ï± ?>÷£r8÷£r8ûËn=Õ¶¶>±Y>þÝV?£à
>aà="?ô^T:ÖFL:d?_>´®r8´®r8ûËn=öÎ>äh>lMd?>	Ç= þ=?}ë#:¢ê:ª>?>p¹r8p¹r8ûËn=c>lå
>Â6Q?ããË=S\=¨è/?-Z:}:eÜ>À >-Är8-Är8ûËn==~1=rËI?&iK<¼0<öQ?k¯ì8ó8ËBù>\7>êÎr8êÎr8ûËn=>ï>@rl>È³?f>öE>k.K?:Bv:0:u2?Ï=>§Ùr8§Ùr8ûËn=>?p>¥î\?
ÀA>£ï>Þ£'?¹Q:Õ_y:*
?îD>cär8cär8ûËn=XDu>õ>_X?K>¦¾=©/?:ÜJ:ü{:b'?×I> ïr8 ïr8ûËn=¸>_> ¾S?iÔ=/¡=Ô(?¬Gx:âêA:â#?W]>Ýùr8Ýùr8ûËn=RÎÆ>g_>C¡c?N>Ù×=#3?[¾?:§º:­Á!?d`>s8s8ûËn=,?>v=>ÀÒU?¤â=Ä =ôr4?¶u:µx:9;ü>«f>Ws8Ws8ûËn=Ø>D*7>ÓR?¾=ð'=8j&?'ê9;:æÝ>Yk>s8s8ûËn=h'>\>>>ÿQ?i[Ã=ò\=Óã0?V,:¼
:â¼õ>ön>Ð$s8Ð$s8ûËn=S~=r =gåJ?CÔò;ÏFç;Íd?Tê7ìIÎ7?0r>/s8/s8ûËn=+¹>H\>dsW?¬ù<>¥>lD'?Âx9 Ll9Ö¬?Hs>J:s8J:s8ûËn=ã{Æ>oe>üÏ]?«§>
ô²=Ð8?y:Hà9hW?ú>Es8Es8ûËn=¬¦r>Í>$R?
É¥=c=Së!?¸9üî9KñÅ>e>ÃOs8ÃOs8ûËn=l=Ðú==ËH?I<&1÷;Ê?¹¸;·:#@>Zs8Zs8ûËn=%î¨>OtB>¾e^?´ÉM>b^>Ô,/?}U:.:?
¡>=es8=es8ûËn=SÈ3>t*Û=jÿQ?¿==«&,?×Zx99ìÏø>L¤>úos8úos8ûËn=>UÔ.>ãV?Ö	ª=!n=¢Y$?ÚÂ9>u½9O?ª>¶zs8¶zs8ûËn=[Dö>·N]>¥o?³ô>Q><z?0û:6y:`0h?K·>ss8ss8ûËn=ßË>Zs>w]?¬J>3&Å=Á{*?5Ð::®Y:ªÄÛ>¤Á>0s80s8ûËn=EÝ>>D]?f L>ys>f0?cÊÇ9:ü«9±±?üÖ>ís8ís8ûËn=8à>',>çµ¦?/)>&Â=X_?¡ :b:Oï?_ç>ª¥s8ª¥s8ûËn=¿Ð=X<[?+?û<µï¨<v]>?'899¥¶> ì>f°s8f°s8ûËn==©>S!D>öæ\?¥S>D&Ì=×<?}y:[b:©
?Èî>#»s8#»s8ûËn=| >ì5>ÿ]?'=§D]=?&?MK:
O:]û>óî>àÅs8àÅs8ûËn=oØª>_A>tyb?CÂ
>O¡=á[?aË+:îÆ:)q)?Àù>Ðs8Ðs8ûËn=}À>4g1>J6U?½Cô=+#º=Öø'?k~(:ãw2:;±ñ>Jý>YÛs8YÛs8ûËn=ë-â>4{>f?ÇU>¨<>°;A?ÜõG:¨5':)?
ÿ>æs8æs8ûËn=m>)>b`?­=Ü|=<Å/?¢0:cgæ9BD?>Óðs8Óðs8ûËn=ý5y>FS>%3T?È=û^=!+?Q:{=ð9DÌ%?¦>ûs8ûs8ûËn=Þ>/>>I\?ô¨=ý m=5?4d!:ð9+,?'>Mt8Mt8ûËn=-}>"> V?à">@ì=ëI0?UÕþ7ûÉ8åkM>n>	t8	t8ûËn=2ï<J<ÔÕG?ø<I
<¼$?z,¸	Õ9Sðþ½Z!>Æt8Æt8ûËn=+¡>K>>ªX?Rä=é=Óu<? ©3:¿3:nK?Õ+>&t8&t8ûËn=a>87.>HL?ºÇ=æþg=¤÷!?:d*:}Ó>¤9>@1t8@1t8ûËn=T¼>â(_>X?gd>ûe&>KÊ/?øÆ+:b¡2:´-ö>¢E>ü;t8ü;t8ûËn=þ	Y>²à>A¨R?5Ç·=Ø´=ÒÖ$?§9N:Gg¡>ÇH>¹Ft8¹Ft8ûËn=÷_v>K>>õP?=üQ=Ï?mk9|åf9¶G?M>vQt8vQt8ûËn=èl>3>%ØY?>Ê&×= /?
c:#§:^õG? S>3\t83\t8ûËn=_Ã>ÄS]>eúa?¡f9>$ió=jýB?@Pk:Y0:Á"+?Z>ðft8ðft8ûËn=q«l>a§>¸[T?íÄø=aÄ°=P#4?é×K:1®G:'«?õ^>¬qt8¬qt8ûËn=>6K>ªR?l³> !Ê=U(?m|E:4³:K ?»e>i|t8i|t8ûËn=g|>Æ:<>¡wS?ÐÑ=¸ã=Ìy/?§ä
:²æ9[d?8q>&t8&t8ûËn=ð¸Ä>Ñ'R>ò¢o?½>Òq->üÞF?Æ:z:EÎ9?Üq>ãt8ãt8ûËn=D|>9>®°Z?/ý>BTÛ=¡f1?WÕØ9OûÔ9P?t>t8t8ûËn= 2^>@g>R?¯j|=¹?=ê(?$ÿ·9ï:ë>t>\§t8\§t8ûËn=v>5>TS?@×=Üá¢=×n)?pré9ÝF:
óÂ>*w>²t8²t8ûËn=¼¢º>âg_>ÝU?>¼q¸=å3?Ò?:?ö:HA ?ü}>Ö¼t8Ö¼t8ûËn=´4Ô>µIw>®[?g!Á=¿=,2?%-:Ôå:~?t~>Çt8Çt8ûËn=Q3Â>
ºO>To?rS>·º>51?Ð::Vì9<[J?|>OÒt8OÒt8ûËn=On>Zµ
>ñAW?ÒÖÜ=T/§=))?5:{ÇI:]æ>À>Ýt8Ýt8ûËn=²x>>èQ?nÝ="_`=¬!,?@^:©ã9µ.?[>Éçt8Éçt8ûËn=é=g6=éK?H<P?T<X?ìB9è¨8·?H¦>òt8òt8ûËn=â7g>e^>l[T?y1>	>&Ð%?~à9`Ý:ÿÙ>­>Být8Být8ûËn=²­>ôS>Q?ÔÆ=Ú|=-?¹Ã9é9cÖ>Á¯>ÿu8ÿu8ûËn=y®e>éÞ>c`X?ÅÐ==)? 8:^ú
:þ%?É>¼u8¼u8ûËn=KÈ>Rh>Ñ]?'æe>">5?ï0:Ü#:Ãí	?wË>yu8yu8ûËn=Ãþ>°>:êR?¬½Ù=®§=$I&?ð6÷9LÏ9n?ñì>6(u86(u8ûËn=P?ß>¢d}>Ia?ÈK>h]
>è;?¥X::}	:¸{-?Ïö>ò2u8ò2u8ûËn=þÎ>"íl>~¨_?¶ë!>yxÞ=S:?³¸F:*C,:©?º>¯=u8¯=u8ûËn=`Ü:>´¬Þ=ÓV?Øá=öÑ®=.\%?PóÖ9»e:¸Þ¿>w>lHu8lHu8ûËn=Ý6>Yè>¨5[?_þ%>`ù=ßf*?fJ:Ã£:ò?õ!>)Su8)Su8ûËn=:ÿí>ûu>\°w?Wa>ÀÁ=VI?Ú51:Ïë9)@?3>å]u8å]u8ûËn==ù<Ö<wG?}%<ü$z<Xa
?+8W"»8(j>8>¢hu8¢hu8ûËn=ñ&Ï>¤r>­Z?"Ç=Ö=v[??Dµì9Ü:]Ä>©?>_su8_su8ûËn=mk>x|'>ÇU?ÁÊ{='@:=-?>°©9xÂÈ9aØ>JO>~u8~u8ûËn=Ä7¡>D>dëQ?(mÍ=ÐY=»-?ñ9©ûÏ9ß@¼>!W>Ùu8Ùu8ûËn=K¯=Á^=n¯I?´s<Ôù;O[?d(9ÐÂ¹7¼0@~]>u8u8ûËn=>!>s>/>R?A=(¢=JÓ*?Ðø+9«/£9/ä>ªc>Ru8Ru8ûËn=É>?{q>c¤U?Åª>Aý>Î?\À.:á#O:±ø×>ío>©u8©u8ûËn=É_Ù>r|>Xo\?á'8>¶ñü=la:?õ}E:µ:G:Äý>Eq>Ì³u8Ì³u8ûËn=í:>>±ðP?qá±=Au=õ ?^:,
:=yõ>Ì>¾u8¾u8ûËn=Ü:Ê>ðéo>ÊW?>/>sþ=Hî0?òç0:~=5:Çàù>6>EÉu8EÉu8ûËn=Ìç">="É=÷WO?¢g=¡:=³Ý?å9Xc¿9þÈ¹>D>Ôu8Ôu8ûËn=.Æ>Î¡>P?Îð¨=-~=Ì1*?H®9]:î9Æ»>Ø>¿Þu8¿Þu8ûËn=®>È>ZR?D<¦=|¾z=M¸)?­²
:½>:îÿ>w >|éu8|éu8ûËn=úÀ>nT>°ag?Ôcü=\­=Y:?_Y:ë9îF?
¡>8ôu88ôu8ûËn= ÿ[>Õ¹þ=S]?ªC?>À
>Z³0?ç«:OL:OÈ@?¢>õþu8õþu8ûËn=_>@¤;>úáR?³=Î=W>/? =:Ðé:Tª#?k¶>²	v8²	v8ûËn=Q>B>ÂQ?;l=r:=ù"?S90CÌ9íX¨>¹>ov8ov8ûËn=(">+>&>O¢Q?#yß=@¨=.®)?­9²»9õ"?SÇ>+v8+v8ûËn=³­=,ó\=·H?¢Y<ß&:<¥??à7Þ
8Ñ>È>è)v8è)v8ûËn=uò>;6>tU?7¥¡=s¶e=³$4?,¤:º:Æ?ÝÊ>¥4v8¥4v8ûËn=à$Ü>È>âW?J1>&3>8?Hv:Öÿw:?öÎ>b?v8b?v8ûËn=2B>Ðò<>UkV?Ã½=~=øv>?>¾:+:N?öÓ>Jv8Jv8ûËn=3>cÑ5>¾R?¨Î=ÿJ=±-?:Ðç9G®?ôö>ÛTv8ÛTv8ûËn=Gÿ)>,ÀÑ="{O?®ç=È
R=!T?ÐÔÿ9FBð9ÝK?ø>_v8_v8ûËn=²ij>b>¬»R? =zß}=B×!?o°9¡¿9×É>Ýù>Ujv8Ujv8ûËn=ñG>
õ=âP?p#G=!="ð%?øq5`Û¸9]Í¸:ð>uv8uv8ûËn=>>S9>eÔW?Ù>¢â=¢
.?¥¤9Á¶È9ùG®>Ù
>Îv8Îv8ûËn=Tï>ÍHy>"Çu?t>ø/>8&B?8E:ÈÅ9[D?á>v8v8ûËn=ë¯>*G>a?(²?>t>0%5?B:Îü*:ÃK?+>Hv8Hv8ûËn=ÁÝ>®Ìt>ìæg?þc>W&>ø
/?Î;:ßð
:-?	+> v8 v8ûËn=2bÀ>ÝÆb>¼,Y?>àrË=Nq8?ÎqG:A:ç)?ï,>Âªv8Âªv8ûËn=o>#6>	R?{ù=ø­¾=D'?Z&4:é/:]?ù5>~µv8~µv8ûËn=ìj>¤Ì>	L?'~=üÉG=#?ç¾9FéÝ9Múµ>³7>;Àv8;Àv8ûËn=:ºÕ>Jx>Z]\?2>h¯¾=s7<?åH:¥\?:ÄË?58>øÊv8øÊv8ûËn=»<_u+<²á??øõ¿;nÄ¨;F?LçV¸ïê8!4C¿a?>µÕv8µÕv8ûËn=KE¥>ÆG>zT?|3=a=´Ã,?R0
:÷Ù9M"?[@>ràv8ràv8ûËn=¹['>CÔÏ=&N?1Î²=À3=Y>#?0ß9T0Ð99	?àA>.ëv8.ëv8ûËn=íxê>t¯>Ûlg?A/5>'îñ=¹¸??Gè9ëþó9´ó>0H>ëõv8ëõv8ûËn=ö>8æ/>Ö¨Q?j=¸]=uû/?
DÝ95½å9åö>J>¨w8¨w8ûËn=?b>ñ¶>]9U?Ïê=2Å¶=½q$?.ø6:ò!:r?-K>ew8ew8ûËn=>oÈ8>¾M?"~¡=nm=/b.?ýý9(:ÕÇù>$Y>!w8!w8ûËn=ÒôZ>×Ä>ëL?4@=f=
4)?Ñß9_×9ýÜ?K_>Þ w8Þ w8ûËn=/y¦>D>ÿÛX?ê8>ÜZ>çÔ2?tfü9·:fþú>áb>+w8+w8ûËn=`>îI>©ÝM?ä½=à&V=¤p)?¿8My9hª$>lc>X6w8X6w8ûËn=V-Q>Sz>i4M?ÙÁN=G
=÷(?¯$:>Ô":Mu?¢p>Aw8Aw8ûËn=Ú=*ï2=êÿF?ÞG(<Y<°?F70¼Ë88C=By>ÑKw8ÑKw8ûËn=>¸l>é<>æfL?¬m~=vþN=U?%úE:ä :åZ?È>Vw8Vw8ûËn=ß2g> >ù|O?Ë=Àë[=äb3?;:ö9®ÿý9à*ø>,°>Kaw8Kaw8ûËn=-v>X÷.>øpP?á=bn=Ô ?ÂAÇ9.¼
:¶Ö·>²>lw8lw8ûËn=u´B>Õ¶ð=­O?A:h=xº.=5*?«
î9:·Î9³e?÷º>Ävw8Ävw8ûËn=ì8o>4>6oQ?e=]=ñu'?4,ô9Âö9Cý>UÎ>w8w8ûËn=êa<J3<âI?6Ù<
8<©?f9'uP9}# ?FÓ>>w8>w8ûËn=­â®>¥öQ>;U?ì^õ=zÀº=q-(?HRG:,:ä)?á×>ûw8ûw8ûËn=á>s4>V?¾4Ü=Cå§=aá'?Òº::ËÔ:û2?ðÞ>¸¡w8¸¡w8ûËn=PHu>÷v>ìM?.Ú=]_=»n!?99|Þù9HÛ>Ùß>t¬w8t¬w8ûËn=Dåi>	_>éÏV?Ô~>NPñ= '?|:#±Û9A*?æ>1·w81·w8ûËn=¥mA>îñì=ÒûP?úP&=á"=?«ÖË9­9ß6?¤û>îÁw8îÁw8ûËn=Æ>?y)>M Q?F=íP=Rg5?qe94:%®b>5þ>«Ìw8«Ìw8ûËn=BZo>)>2'S?À|ò=s´=
[truncated: 1,280,680 more chars]
