# Supplementary material for: Interaction of chikungunya virus glycoproteins with macrophage factors controls virion production
Source: EMBO J. 2024 Sep 11;43(20):4625–55. doi: 10.1038/s44318-024-00193-3 (PMC11480453; doi:10.1038/s44318-024-00193-3)
Supplement: Supplementary file 5 — Source data Fig. 1 [file 44318_2024_193_MOESM5_ESM.zip › Figure 1/1B/1B numerical data.xlsx]

## Sheet: Panel 1B Numerical data
	CHIKV (titer: pfu/ml)		ONNV (titer: pfu/ml)
0 h	1750	1600	2000	1500
6 h	24000	22500	350	200
14 h	1750000	1900000	1000	850
24 h	10000000	11000000	30000	45000
48 h	9000000	7000000	15000	5000
72 h	1500000	1000000	1500	2000

## Sheet: Data description
Replicate data of virus titers measured by plaque assay
