# Supplementary material for: Interaction of chikungunya virus glycoproteins with macrophage factors controls virion production
Source: EMBO J. 2024 Sep 11;43(20):4625–55. doi: 10.1038/s44318-024-00193-3 (PMC11480453; doi:10.1038/s44318-024-00193-3)
Supplement: Supplementary file 5 — Source data Fig. 1 [file 44318_2024_193_MOESM5_ESM.zip › Figure 1/1C/1C numerical data.xlsx]

## Sheet: Panel 1C Numerical data
	CHIKV (copies/ml)		ONNV (copies/ml)
4 h	29600000	17400000	117000000	102000000
8 h	21200000	28000000	85900000	92300000
14 h	7710000	11700000	62800000	47500000
24 h	14800000	23100000	104000000	147000000

## Sheet: Data description
Replicate data of viral RNA measured by qPCR.
