# Supplementary material for: Interaction of chikungunya virus glycoproteins with macrophage factors controls virion production
Source: EMBO J. 2024 Sep 11;43(20):4625–55. doi: 10.1038/s44318-024-00193-3 (PMC11480453; doi:10.1038/s44318-024-00193-3)
Supplement: Supplementary file 6 — Source data Fig. 2 [file 44318_2024_193_MOESM6_ESM.zip]

Archive with 12 entries (8 files):
- Figure 2/
- Figure 2/.DS_Store
- __MACOSX/Figure 2/._.DS_Store
- Figure 2/2C/
- Figure 2/2E/
- Figure 2/2B/
- Figure 2/2C/2C numerical data.xlsx
- __MACOSX/Figure 2/2C/._2C numerical data.xlsx
- Figure 2/2E/2E numerical data.xlsx
- __MACOSX/Figure 2/2E/._2E numerical data.xlsx
- Figure 2/2B/2B numerical data.xlsx
- __MACOSX/Figure 2/2B/._2B numerical data.xlsx
