# Supplementary material for: Interaction of chikungunya virus glycoproteins with macrophage factors controls virion production
Source: EMBO J. 2024 Sep 11;43(20):4625–55. doi: 10.1038/s44318-024-00193-3 (PMC11480453; doi:10.1038/s44318-024-00193-3)
Supplement: Supplementary file 6 — Source data Fig. 2 [file 44318_2024_193_MOESM6_ESM.zip › Figure 2/2C/2C numerical data.xlsx]

## Sheet: Panel 2C numerical data
	Viral titer (log10 pfu/ml)				Viral RNA (log10 copies/ml)
CHIKV	15000	30500	5500	3000	8930000000	6160000000	13200000000	10600000000
ONNV	500	1500	1500	500	12800000000	15200000000	43100000000	42400000000
Chimera I	27000	40000	53500	25500	8770000000	7850000000	8800000000	10100000000
Chimera II	23500	20000	14500	5500	7850000000	5410000000	8220000000	7980000000
Chimera III	13	5500	1500	1000	5820000000	8690000000	26600000000	30900000000
Chimera IV	0	2500	500	2000	5340000000	9410000000	30800000000	31400000000

## Sheet: Data description
Replicate data of virus titers and copy numbers are measured by plaque assay and qPCR
