# Supplementary material for: Interaction of chikungunya virus glycoproteins with macrophage factors controls virion production
Source: EMBO J. 2024 Sep 11;43(20):4625–55. doi: 10.1038/s44318-024-00193-3 (PMC11480453; doi:10.1038/s44318-024-00193-3)
Supplement: Supplementary file 6 — Source data Fig. 2 [file 44318_2024_193_MOESM6_ESM.zip › Figure 2/2E/2E numerical data.xlsx]

## Sheet: Panel 2E numerical data
	CHIKV			ONNV			Chimera III-I			Chimera III-II			Chimera III-III
14 h	1850000	750000	1550000	7000	18000	15000	4500	1500	20500	43500	33500	45000	50000	48500	65000
24 h	4500000	7000000	4600000	20000	25000	20000	25500	34000	20000	175000	165000	115000	120000	125000	195000
48 h	7500000	6500000	5000000	16000	20000	25000	9000	6500	6000	80000	95000	60000	105000	75000	85000

## Sheet: Data description
Replicate data of virus titers measured by plaque assay
