# Supplementary material for: Interaction of chikungunya virus glycoproteins with macrophage factors controls virion production
Source: EMBO J. 2024 Sep 11;43(20):4625–55. doi: 10.1038/s44318-024-00193-3 (PMC11480453; doi:10.1038/s44318-024-00193-3)
Supplement: Supplementary file 6 — Source data Fig. 2 [file 44318_2024_193_MOESM6_ESM.zip › Figure 2/2B/2B numerical data.xlsx]

## Sheet: Panel 2B Numerical data
	CHIKV (titer: pfu/ml)			ONNV (titer: pfu/ml)			Chimera I (titer: pfu/ml)			Chimera II (titer: pfu/ml)			Chimera III (titer: pfu/ml)			Chimera IV (titer: pfu/ml)
14 h	3000000	3500000	3700000	200000	95000	145000	3050000	3550000	3600000	2600000	2800000	3650000	245000	190000	265000	145000	135000	95000
24 h	6600000	5150000	5800000	300000	290000	120000	4300000	2750000	3900000	3150000	2650000	2450000	105000	155000	115000	50000	135000	85000
48 h	8250000	8450000	11000000	140000	340000	415000	3500000	4000000	3150000	1850000	1200000	1350000	305000	260000	280000	40000	85000	100000

## Sheet: Data description
Replicate data of virus titers measured by plaque assay
