# Supplementary material for: Interaction of chikungunya virus glycoproteins with macrophage factors controls virion production
Source: EMBO J. 2024 Sep 11;43(20):4625–55. doi: 10.1038/s44318-024-00193-3 (PMC11480453; doi:10.1038/s44318-024-00193-3)
Supplement: Supplementary file 7 — Source data Fig. 3 [file 44318_2024_193_MOESM7_ESM.zip]

Archive with 15 entries (10 files):
- Figure 3/
- Figure 3/3E/
- Figure 3/3B/
- Figure 3/3C/
- Figure 3/.DS_Store
- __MACOSX/Figure 3/._.DS_Store
- Figure 3/3G/
- Figure 3/3E/3E numerical data.xlsx
- __MACOSX/Figure 3/3E/._3E numerical data.xlsx
- Figure 3/3B/3B numerical data.xlsx
- __MACOSX/Figure 3/3B/._3B numerical data.xlsx
- Figure 3/3C/3C numerical data.xlsx
- __MACOSX/Figure 3/3C/._3C numerical data.xlsx
- Figure 3/3G/3G numerical data.xlsx
- __MACOSX/Figure 3/3G/._3G numerical data.xlsx
