# Supplementary material for: Interaction of chikungunya virus glycoproteins with macrophage factors controls virion production
Source: EMBO J. 2024 Sep 11;43(20):4625–55. doi: 10.1038/s44318-024-00193-3 (PMC11480453; doi:10.1038/s44318-024-00193-3)
Supplement: Supplementary file 7 — Source data Fig. 3 [file 44318_2024_193_MOESM7_ESM.zip › Figure 3/3E/3E numerical data.xlsx]

## Sheet: Panel 3E numercial data
	Viral RNA (Copies/ml)		Viral titer (pfu/ml)		particle to pfu ratio
	Replicate 1	Replicate 2	Replicate 1	Replicate 2	Replicate 1	Replicate 2
CHIKV	1.26898e+10	9.86461e+09	25000000	10000000	507.592	986.461
ONNV	2.06336e+10	2.21664e+10	450000	600000	45852.5	36944
Chimera I	2.28076e+10	1.81572e+10	5000000	3500000	4561.53	5187.76
ONNV/CHIKV E2+E1	9.9956e+10	6.83764e+10	43000000	40000000	2324.56	1709.41

## Sheet: Data description
Replicate data of virus titers and copy numbers are measured by plaque assay and qPCR. The particale-to-PFU ratios are calculated by copy number/ titer.
