# Supplementary material for: Interaction of chikungunya virus glycoproteins with macrophage factors controls virion production
Source: EMBO J. 2024 Sep 11;43(20):4625–55. doi: 10.1038/s44318-024-00193-3 (PMC11480453; doi:10.1038/s44318-024-00193-3)
Supplement: Supplementary file 7 — Source data Fig. 3 [file 44318_2024_193_MOESM7_ESM.zip › Figure 3/3B/3B numerical data.xlsx]

## Sheet: 3B numerical data
ONNV (titer: pfu/ml)	CHIKV (titer: pfu/ml)	ONNV/CHIKV E2 (titer: pfu/ml)	ONNV/CHIKV E1 (titer: pfu/ml)	ONNV/CHIKV E2+E1 (titer: pfu/ml)
90000	900000	210000	23500	2350000
205000	650000	305000	15000	2450000

## Sheet: Data description
Replicate data of virus titers measured by plaque assay
