# Supplementary material for: Interaction of chikungunya virus glycoproteins with macrophage factors controls virion production
Source: EMBO J. 2024 Sep 11;43(20):4625–55. doi: 10.1038/s44318-024-00193-3 (PMC11480453; doi:10.1038/s44318-024-00193-3)
Supplement: Supplementary file 7 — Source data Fig. 3 [file 44318_2024_193_MOESM7_ESM.zip › Figure 3/3C/3C numerical data.xlsx]

## Sheet: Panel 3C numerical data
	Viral titer (pfu/ml)		Viral RNA (copies/ml)
ONNV	200	50	5740000000	4750000000
CHIKV	8000	7000	9030000000	9190000000
ONNV/CHIKV E2	100	150	8430000000	9630000000
ONNV/CHIKV E1	250	150	9890000000	9220000000
ONNV/CHIKV E2+E1	2000	2500	6360000000	6920000000

## Sheet: Data description
Replicate data of virus titers and copy numbers are measured by plaque assay and qPCR
