# Supplementary material for: Interaction of chikungunya virus glycoproteins with macrophage factors controls virion production
Source: EMBO J. 2024 Sep 11;43(20):4625–55. doi: 10.1038/s44318-024-00193-3 (PMC11480453; doi:10.1038/s44318-024-00193-3)
Supplement: Supplementary file 7 — Source data Fig. 3 [file 44318_2024_193_MOESM7_ESM.zip › Figure 3/3G/3G numerical data.xlsx]

## Sheet: Panel 3G numerical data
	Viral titer (pfu/ml)		Viral RNA (copies/ml)
ONNV	10500	20500	122000000	123000000
ONNV/CHIKV E1	5500	5000	130000000	71800000
E2-I + E1	6000	6500	243000000	174000000
E2-II + E1	105000	70000	133000000	188000000
ONNV/CHIKV E2	12500	11500	131000000	110000000
E2 + E1-I	17500	28000	130000000	137000000
E2 + E1-II	185000	165000	120000000	101000000

## Sheet: Data description
Replicate data of virus titers and copy numbers are measured by plaque assay and qPCR
