# Supplementary material for: Interaction of chikungunya virus glycoproteins with macrophage factors controls virion production
Source: EMBO J. 2024 Sep 11;43(20):4625–55. doi: 10.1038/s44318-024-00193-3 (PMC11480453; doi:10.1038/s44318-024-00193-3)
Supplement: Supplementary file 8 — Source data Fig. 4 [file 44318_2024_193_MOESM8_ESM.zip]

Archive with 44 entries (38 files):
- Figure 4/
- Figure 4/.DS_Store
- __MACOSX/Figure 4/._.DS_Store
- Figure 4/4E/
- Figure 4/4C/
- Figure 4/4D/
- Figure 4/4F/
- Figure 4/4E/ONNV_ps.jpg
- __MACOSX/Figure 4/4E/._ONNV_ps.jpg
- Figure 4/4E/.DS_Store
- __MACOSX/Figure 4/4E/._.DS_Store
- Figure 4/4E/E1-E211K.jpg
- __MACOSX/Figure 4/4E/._E1-E211K.jpg
- Figure 4/4E/E1-R366K.jpg
- __MACOSX/Figure 4/4E/._E1-R366K.jpg
- Figure 4/4E/E1-V220I.jpg
- __MACOSX/Figure 4/4E/._E1-V220I.jpg
- Figure 4/4E/4E image description.pdf
- __MACOSX/Figure 4/4E/._4E image description.pdf
- Figure 4/4E/CHIKV_ps.jpg
- __MACOSX/Figure 4/4E/._CHIKV_ps.jpg
- Figure 4/4E/4E image description.pptx
- __MACOSX/Figure 4/4E/._4E image description.pptx
- Figure 4/4C/.DS_Store
- __MACOSX/Figure 4/4C/._.DS_Store
- Figure 4/4C/FEL and MEME JSON files/
- Figure 4/4C/FEL_pValue.csv
- __MACOSX/Figure 4/4C/._FEL_pValue.csv
- Figure 4/4C/MEME_pValue.csv
- __MACOSX/Figure 4/4C/._MEME_pValue.csv
- Figure 4/4C/Data description.docx
- __MACOSX/Figure 4/4C/._Data description.docx
- Figure 4/4D/4D numerical data.xlsx
- __MACOSX/Figure 4/4D/._4D numerical data.xlsx
- Figure 4/4F/.DS_Store
- __MACOSX/Figure 4/4F/._.DS_Store
- Figure 4/4F/4F WB images.pptx
- __MACOSX/Figure 4/4F/._4F WB images.pptx
- Figure 4/4F/4F WB images.pdf
- __MACOSX/Figure 4/4F/._4F WB images.pdf
- Figure 4/4C/FEL and MEME JSON files/chikv_cds_postmsa.fasta.MEME.json
- __MACOSX/Figure 4/4C/FEL and MEME JSON files/._chikv_cds_postmsa.fasta.MEME.json
- Figure 4/4C/FEL and MEME JSON files/chikv_cds_postmsa.fasta.FEL.json
- __MACOSX/Figure 4/4C/FEL and MEME JSON files/._chikv_cds_postmsa.fasta.FEL.json
