# Supplementary material for: Interaction of chikungunya virus glycoproteins with macrophage factors controls virion production
Source: EMBO J. 2024 Sep 11;43(20):4625–55. doi: 10.1038/s44318-024-00193-3 (PMC11480453; doi:10.1038/s44318-024-00193-3)
Supplement: Supplementary file 8 — Source data Fig. 4 [file 44318_2024_193_MOESM8_ESM.zip › Figure 4/4C/FEL_pValue.csv]

codon	alpha	pValue
1	0.0	1.0
2	0.0	0.3988228852672833
3	0.770941629746927	0.3857435835482973
4	0.0	1.0
5	2.19154583196367	0.004903100525711634
6	1.030638044717666	0.07304352294962668
7	0.0	1.0
8	0.3975478869007718	0.8131048529905789
9	1.706488700938285	0.007686625402604008
10	1.500000000000001	0.02849531957873819
11	3.060381478177996	0.02653856418127676
12	0.8355880458224795	0.515123417969066
13	0.9010216480259711	0.5048356085479662
14	0.8768328445747819	0.1069933147291094
15	0.955562982281291	0.7892775817995802
16	0.8432858279963678	0.04897783634305775
17	0.0	1.0
18	1.352941176470589	0.02574433765719086
19	0.0	0.9624330946801111
20	1.278019455070328	0.2682146964624939
21	2.577097320015286	0.003391880011949344
22	0.706666666666668	0.1200792616183998
23	0.8302464308854083	0.3342527474042117
24	0.9685475743844907	0.308873004635514
25	1.352941176470589	0.02453620359621989
26	0.9430279167951435	0.1673740433489824
27	4.025458560824489	0.0457611613268003
28	4.409329781733597	0.006926178125806204
29	1.360129022289224	0.3018807427194656
30	1.352941176470589	0.02853257188084368
31	0.0	1.0
32	1.646654679128055	0.1261675468982768
33	0.7638826087892698	0.1004958828196122
34	1.352941176470589	0.02971188418243631
35	1.105263157894737	0.1573013599631569
36	0.0	1.0
37	1.917794557629293	0.5856230562577469
38	1.703596902678598	0.01403568623044282
39	0.0	1.0
40	0.0	1.0
41	0.4107355043138328	0.1522535189759947
42	0.0	1.0
43	1.051282051282052	0.1694909636278515
44	0.818181818181818	0.09919655967980245
45	0.0	1.0
46	0.7348213718472729	0.1011454748238954
47	0.698532839647121	0.1221941882635436
48	0.8432858279963678	0.05315694536443583
49	1.962962962962964	0.009188546560136457
50	0.0	1.0
51	0.7299488955526459	0.1007784030174003
52	0.8432858279963678	0.09481368312163407
53	0.0	1.0
54	0.0	1.0
55	0.0	0.1629476861841717
56	0.0	1.0
57	0.7689292924930642	0.08804139973562364
58	0.0	0.3115513583943644
59	0.0	1.0
60	1.051282051282052	0.1080720132509198
61	2.56747811697078	0.003456150892932053
62	0.7094800467925034	0.5550979706085589
63	0.8656103528621386	0.5298904643094433
64	0.4733001442141782	0.1813941603173695
65	0.0	0.3940847648746738
66	1.962962962962964	0.02436125360046892
67	1.012578616352203	0.05448049234800645
68	0.0	0.408962159216061
69	2.369806663924312	0.02053936313032123
70	0.0	1.0
71	0.0	0.4116549278999254
72	0.8947228430094222	0.7906868790950844
73	2.272690727705027	0.1494508093175638
74	1.59803688375117	0.8136311755471963
75	0.0	0.3071776669210523
76	0.0	1.0
77	0.6961340167414163	0.5168477069230666
78	0.0	0.1190591198463036
79	3.216555607250584	0.1186345331070631
80	0.7697333798987752	0.5883056584628608
81	0.0	0.1101131424911505
82	2.350787339630363	0.356265024310074
83	0.0	1.0
84	0.0	1.0
85	2.388764788615871	0.02009924915881744
86	1.962962962962964	0.05353704152453764
87	2.487738419618529	0.003783996767763309
88	2.123677336943052	0.003119604818280552
89	0.0	0.2229515394844128
90	0.0	1.0
91	0.8971540229053226	0.1141955846592568
92	1.883413031628556	0.1070197413291845
93	0.0	0.1258338110396208
94	2.087825103656238	0.2898313968491918
95	0.0	1.0
96	0.8971540229053226	0.1141955846592568
97	0.0	0.408893283311015
98	0.9660170874532027	0.1127339706317892
99	3.571879777868963	0.0006964905764685891
100	0.0	1.0
101	3.05835656309593	0.001331188808786576
102	1.65494541108793	0.02545521509893367
103	0.0	1.0
104	1.352941176470589	0.0582783028700492
105	0.0	1.0
106	0.8768328445747819	0.09397001304067354
107	0.0	1.0
108	0.9372011735059608	0.1109032714560598
109	0.621874116424954	0.1138401724672705
110	0.0	1.0
111	1.02055829268744	0.05538192847847978
112	0.4780625463402802	0.1916819993594409
113	2.438549361987913	0.003104178681603509
114	0.8692153893105403	0.06511641416003822
115	1.962962962962964	0.01006491742546178
116	0.0	1.0
117	0.706666666666668	0.1117857406024393
118	0.0	1.0
119	1.963985487134467	0.09278170712697142
120	0.0	1.0
121	0.4140716702340671	0.2121388223862549
122	0.9536111986254727	0.8854991668526959
123	0.6935756357272219	0.1101470385846199
124	0.4259420512774783	0.9684168497472547
125	0.4140716702340671	0.2121388223862549
126	0.0	1.0
127	0.7995521439290252	0.1067921372654353
128	0.8768328445747819	0.0939192463402847
129	1.608268245360927	0.01801462283903132
130	0.867045378467273	0.09067812346789494
131	0.8672934096888516	0.1165948384277461
132	0.699756977495132	0.1458558953634889
133	0.0	1.0
134	0.0	1.0
135	0.0	1.0
136	3.66311492177564	0.003771087986140897
137	0.0	1.0
138	0.0	1.0
139	2.312391648260561	0.007060490429083299
140	0.7004493985532062	0.5227426407828848
141	0.0	1.0
142	0.7995521439290252	0.1244098294207653
143	1.933530160758774	0.07906274768744426
144	0.7558752886505986	0.4653107535296661
145	0.4935093291432877	0.8284614458610613
146	4.281703400925947	0.0007405220455448669
147	1.277995700255309	0.832599045961456
148	0.699756977495132	0.1458558953634889
149	0.3598979910503537	0.2458813959466369
150	1.758620689655173	0.01021526723727539
151	0.0	1.0
152	1.352941176470589	0.03389768673744908
153	0.0	1.0
154	1.0014598049725	0.04478146363307522
155	0.0	1.0
156	2.572772979595954	0.1577912304903968
157	1.857142857142858	0.01204387444897281
158	0.3909706613350646	0.1657494261507113
159	0.9660170874532027	0.1127339706317892
160	0.678046604066277	0.1318357239812245
161	0.699756977495132	0.1458558953634889
162	0.388886534141482	0.1639395467926352
163	0.9430279167951435	0.1161072943588284
164	1.352941176470589	0.02416257673370481
165	1.666666666666667	0.02225865072924416
166	1.043058352609627	0.1693588005243672
167	0.0	1.0
168	1.687399534166585	0.01595274697168025
169	0.8768328445747819	0.09089253388747243
170	0.0	1.0
171	0.0	1.0
172	0.0	1.0
173	0.5856877741672468	0.1173069596992451
174	0.699756977495132	0.1458558953634889
175	0.8476693389118286	0.06162425347783729
176	0.0	0.4566444249126137
177	0.0	1.0
178	2.290554517884757	0.004560230098777152
179	0.706666666666668	0.1157136023903897
180	1.012578616352203	0.04641554790302371
181	0.0	1.0
182	0.9430279167951435	0.1109312550488272
183	3.393624945571932	0.01401457981371601
184	0.0	1.0
185	0.0	1.0
186	0.8768328445747819	0.1072498540844622
187	3.373031890557222	0.001735982270161918
188	0.0	1.0
189	0.0	1.0
190	0.699756977495132	0.1227985501907238
191	1.962962962962964	0.01905822398152102
192	0.0	1.0
193	0.6946113165003922	0.1232650930627434
194	1.352941176470589	0.023629438622503
195	0.0	1.0
196	1.352941176470589	0.02952851241283194
197	0.6946113165003922	0.1083681572884794
198	0.6889390773381303	0.1473148289505239
199	0.0	0.349946234116458
200	0.7150824063127483	0.1330062551912712
201	3.273166135666962	0.001351302152970302
202	1.352941176470589	0.03326261214985093
203	0.7558752886505986	0.4647007905649513
204	2.2	0.002745230892234218
205	0.6935756357272219	0.114082870502184
206	1.8707220170747	0.01131046735496988
207	1.804939117036531	0.01095309526109201
208	0.0	1.0
209	1.869791780701946	0.02500749383319489
210	1.352941176470589	0.02172485544157521
211	0.7995521439290252	0.1244098294207653
212	1.612369851874294	0.4903236043312278
213	3.792671423568204	0.0009906088775163413
214	2.167581780218082	0.007259780757650991
215	0.0	1.0
216	1.883755006671895	0.01449496886617374
217	0.0	1.0
218	2.007140329353358	0.0728496957836241
219	0.0	1.0
220	0.0	1.0
221	0.9660170874532027	0.1127339706317892
222	0.7826037286273075	0.1314765667807983
223	1.876625443053254	0.01544209223946014
224	0.0	1.0
225	0.8672934096888516	0.09110888914190518
226	0.0	1.0
227	3.210526315789475	0.0191003506816293
228	0.5841584158415861	0.1227116405240967
229	0.7284888382495669	0.09629420388173004
230	0.0	1.0
231	1.352941176470589	0.03855148878406367
232	0.4140716702340671	0.1872556775429811
233	1.012578616352203	0.05455712578136129
234	0.0	1.0
235	0.7348213718472729	0.1386755408547613
236	1.500000000000001	0.02679896572790885
237	0.8476693389118286	0.0590240647758431
238	2.217817406930957	0.005977795741314518
239	0.0	1.0
240	0.0	1.0
241	5.238527425896523	8.560023393278104e-05
242	0.0	1.0
243	0.8765822728175703	0.09104840663223435
244	3.210526315789475	0.002816451377363749
245	0.0	1.0
246	1.704199315862662	0.01953187134716761
247	0.0	1.0
248	0.0	1.0
249	2.80952380952381	0.0009343123168774614
250	0.706666666666668	0.1119901781861183
251	1.835975905282837	0.009299101119588427
252	0.946912645009879	0.1107767090635701
253	1.352941176470589	0.02437919308095526
254	0.0	1.0
255	1.003907766916076	0.03975624225735297
256	1.03436972285686	0.11352604873299
257	1.65655433520271	0.02936712248802675
258	2.501747908454215	0.005971634110629842
259	0.0	1.0
260	1.043058352609627	0.1133918720689221
261	0.0	1.0
262	1.613244864106164	0.01299533802626041
263	1.352941176470589	0.01553224489030025
264	0.7518099889202079	0.8979477237143493
265	2.908755350152121	0.01716537051157085
266	0.6950744109928197	0.4988235296902174
267	1.352941176470589	0.01509833425279627
268	0.0	0.7124789511484704
269	3.275754449924535	0.002551736268349591
270	0.0	1.0
271	2.80952380952381	0.002320348726208343
272	3.373835628227038	0.001581502907870735
273	5.301406264204241	9.714629125312513e-05
274	0.7771245649453389	0.491174455991104
275	1.734129897870636	0.01836567705244951
276	0.0	1.0
277	0.0	1.0
278	0.0	1.0
279	0.5875740643870945	0.9104477629955307
280	0.9912055291684293	0.882124227875144
281	1.843037733066105	0.0128866578850344
282	1.352941176470589	0.01604530955540862
283	1.962962962962964	0.01515161758200168
284	1.579507525662826	0.6111240786127182
285	0.6889390773381303	0.1081388532073239
286	0.0	1.0
287	0.0	1.0
288	0.8672934096888516	0.1075576537871407
289	0.0	1.0
290	1.097554730508258	0.7990388396030976
291	1.043058352609627	0.1074352510815959
292	3.074000397851603	0.00249034739476095
293	0.9660170874532027	0.118351015971658
294	0.0	0.08803681527665619
295	0.706666666666668	0.1156433751578305
296	2.123677336943052	0.006535333740066984
297	0.0	1.0
298	0.0	1.0
299	0.0	1.0
300	1.105263157894737	0.1055923022534915
301	0.0	1.0
302	0.7575627547736551	0.1302402539935333
303	2.80952380952381	0.002513006326672396
304	0.0	1.0
305	0.8631435874970358	0.8344533119308045
306	0.8060091366037758	0.3939063910777849
307	0.7995521439290252	0.1244098294207653
308	0.8768328445747819	0.1070251044486376
309	1.012578616352203	0.05070008510392299
310	0.0	1.0
311	0.3587265256025905	0.2467586092313971
312	0.0	1.0
313	3.549049329530229	0.09695898977410167
314	0.0	0.3842782268813354
315	1.030638044717666	0.06392766123758409
316	0.7247768233114366	0.09738583566198522
317	0.7348213718472729	0.1096018162858624
318	3.243607505076231	0.0006360764535722208
319	0.0	1.0
320	1.564668654945908	0.1447426870297651
321	0.7998801883343257	0.7314037675852472
322	4.605095541401273	0.0002396372721312767
323	0.9411229818227054	0.7821314569653603
324	1.352941176470589	0.06063563154777962
325	0.0	1.0
326	1.731962214373014	0.1248650842284279
327	0.7780864733460671	0.8052030029220631
328	0.0	1.0
329	0.0	0.3704410978247767
330	1.404320262972529	0.2406201415879112
331	2.376057474460202	0.1571894736387652
332	0.0	0.2969418421352938
333	1.500000000000001	0.02281854920767001
334	0.4733829511948634	0.1755999944490313
335	0.0	1.0
336	0.7290771272455776	0.1205859242174031
337	0.6898766801753008	0.1158228497348033
338	0.0	1.0
339	2.80952380952381	0.002937485719767929
340	1.352941176470589	0.05310283061006371
341	0.5097956099448939	0.1795256209849289
342	0.8250145851347213	0.06528189583608679
343	1.352941176470589	0.02827648029715235
344	1.030638044717666	0.04046832486353047
345	0.5856877741672468	0.1222051156153467
346	0.8750604634112537	0.5771796888130356
347	2.80952380952381	0.0009854295522379042
348	0.0	1.0
349	0.0	1.0
350	0.0	1.0
351	0.699756977495132	0.1227985501907238
352	0.0	1.0
353	0.8768328445747819	0.09395629018137663
354	0.7226731715523419	0.1083131955792601
355	1.012578616352203	0.04494591338292808
356	0.5856877741672468	0.1222051155891815
357	0.8459833923269482	0.4309685946298493
358	1.68404011933194	0.1623043663511115
359	1.38215170716095	0.2215165583170543
360	0.8971540229053226	0.11960086539139
361	0.0	0.385966902160664
362	0.8378767734441757	0.9748583770039692
363	0.0	1.0
364	1.962962962962964	0.01136459787112487
365	0.9430279167951435	0.116106675588587
366	0.7995521439290252	0.1067921372654353
367	0.6935756357272219	0.114082870502184
368	1.962962962962964	0.02606971266621416
369	0.7995521439290252	0.1244098294207653
370	0.0	1.0
371	1.696333355276151	0.01665627437616068
372	0.0	1.0
373	0.7490959072287402	0.09865996267449262
374	0.0	1.0
375	0.5841584158415861	0.1227116405240967
376	3.4302652431695	0.0003981251265386954
377	0.0	1.0
378	1.869791780701946	0.05306574299119737
379	1.666992227241281	0.01779353304627895
380	0.6941108348024794	0.9421219416317962
381	0.0	0.7094562168056573
382	0.0	1.0
383	0.7995521439290252	0.1002916855491703
384	1.02055829268744	0.06185801058562579
385	1.116686476151104	0.7701476171872914
386	0.0	0.4139922003725762
387	2.54945108510212	0.004750903160341102
388	0.0	1.0
389	0.0	0.8937573131736765
390	2.498406563782825	0.004608485615085867
391	2.369806663924312	0.02056751187854233
392	0.0	1.0
393	0.842239157139606	0.05936549167846672
394	2.428861712683028	0.04379446844185331
395	0.0	1.0
396	1.352941176470589	0.03862401660550385
397	1.912439182327735	0.4732718526807193
398	5.741151867637405	9.68005874467659e-05
399	8.211796344832988	0.1951851478882539
400	2.45737889994408	0.004238345530902965
401	1.424924077019466	0.2003802850820857
402	0.8837197688034082	0.1247092964063086
403	1.352941176470589	0.02841516148152712
404	0.0	1.0
405	3.371417214131183	0.002318429710543524
406	1.783554196398234	0.02204968909060534
407	0.7995521439290252	0.1244098294207653
408	1.261983653633754	0.03343980590369655
409	0.4607824618784391	0.5433122518879124
410	0.6814104800804579	0.5274530787724931
411	1.639090235494991	0.0255867178596586
412	1.65494541108793	0.02028741783810728
413	0.6865597125930955	0.5185252080494593
414	0.0	1.0
415	0.8658921855009613	0.4168587286180256
416	1.655741557962646	0.02038157273299368
417	0.0	0.2675089128496267
418	1.352941176470589	0.01261118412128914
419	0.4137041027748384	0.1774608534692533
420	0.6935756357272219	0.1441218797688176
421	0.8432858279963678	0.09481368312163407
422	0.0	0.960770623619778
423	0.0	1.0
424	1.962962962962964	0.01923960099112088
425	3.362178060479493	0.0004937838543311868
426	1.352941176470589	0.03170775112174995
427	1.352941176470589	0.02177321461783421
428	0.7054475771597782	0.5721827020375262
429	1.962962962962964	0.03529589883386064
430	1.012578616352203	0.03973100253250583
431	1.783554196398234	0.0157638318489508
432	0.0	1.0
433	1.615915187124792	0.03307869646013972
434	1.862759144876512	0.02722367590099428
435	1.038503440612211	0.2805905713612971
436	0.0	1.0
437	0.7995521439290252	0.1002916855491703
438	0.8676106931085279	0.4344959460400072
439	0.7187405814700015	0.1418164449706277
440	2.369264191253661	0.02674325064519123
441	0.5141769250674649	0.1489185037927059
442	1.962962962962964	0.02684146783856245
443	2.000183116645305	0.2072201419281617
444	1.807402330363262	0.02161916231684369
445	1.051282051282052	0.1080151253478185
446	3.210526315789475	0.0008937910319948283
447	1.012578616352203	0.04515043321478085
448	1.633490854148584	0.02541632827902796
449	1.487010477565979	0.1741942921281997
450	2.175909301271848	0.003338054231877607
451	1.680360351333093	0.1420387218497412
452	0.0	1.0
453	0.6935756357272219	0.1045357407895925
454	1.012578616352203	0.0264448527872978
455	0.699756977495132	0.1227985501907238
456	4.025220346922654	0.000517153733390785
457	1.045609842737705	0.9029550177887001
458	0.963378391333526	0.03992406358235367
459	0.394340268940648	0.7741878965635288
460	1.89653556914387	0.447036279946843
461	0.0	1.0
462	1.666666666666667	0.01859076259401493
463	1.641984068113652	0.03120632532037182
464	1.883491728264695	0.0271871697519509
465	0.8773402389142905	0.532404218935917
466	7.345857785053312	3.604983350946611e-06
467	1.0	0.6323232233099872
468	0.5856877741672468	0.1173069596992451
469	0.0	1.0
470	0.7995521439290252	0.09170121064377956
471	0.9360937795424463	0.7770966935960998
472	1.352941176470589	0.02814453486416202
473	0.3902009142178935	0.2218615274867699
474	0.8958574404073131	0.8455464522638394
475	1.103008879730049	0.4976943999252217
476	1.81280043950007	0.01101794094333608
477	0.3909706613350646	0.1724974460970599
478	0.0	1.0
479	0.0	1.0
480	1.886031354588692	0.0169508554447465
481	1.962962962962964	0.01966962030999053
482	0.0	0.2646722425384466
483	0.0	1.0
484	8.42666555517959	8.087714818172387e-05
485	0.706666666666668	0.1157136023906256
486	0.7689292924930642	0.1031573081591866
487	0.8412266509522585	0.8255994326516874
488	0.0	1.0
489	0.0	0.04520588126598113
490	7.142452482683882	0.000155462303323195
491	1.043058352609627	0.1133150817316876
492	0.0	0.7089930861855247
493	0.0	1.0
494	1.352941176470589	0.0233774386473341
495	1.8885754583921	0.1145385118088816
496	0.0	1.0
497	0.0	1.0
498	0.0	1.0
499	3.384747620343922	0.002833030474982623
500	1.905003169368387	0.00881902961267389
501	0.4610015404541996	0.1514145880822445
502	0.4907470909436243	0.1870657623229228
503	0.0	0.3861521303336362
504	0.6919312507709748	0.5411757811744509
505	1.962962962962964	0.007656569001468716
506	0.0	0.9794475299305151
507	1.048161837787793	0.8986754980637378
508	0.8971540229053226	0.1733460636820967
509	0.0	1.0
510	1.230783042767511	0.8501809020805976
511	0.7046826563306059	0.9799362851885678
512	2.529727000370286	0.006917157782365457
513	0.6935756357272219	0.1101470385846199
514	0.0	1.0
515	1.666666666666667	0.01754784215213501
516	0.694439345245636	0.8987711379171169
517	2.598032326071681	0.002290496609369419
518	0.4780625463402802	0.1801754312308753
519	2.330303141223282	0.3782070955071011
520	0.0	1.0
521	0.0	1.0
522	0.8718639959534268	0.09096443519882014
523	2.612413537455792	0.1570899274709774
524	3.205541416943144	0.003890052612435468
525	0.0	0.408897146801254
526	1.105263157894737	0.03522220015001931
527	0.4911212547092764	0.7833672687506658
528	1.687399534166585	0.01984396595585447
529	1.758620689655173	0.01084436182173176
530	1.736396352832017	0.9419610182430442
531	1.352941176470589	0.02232330615595446
532	1.576398040740319	0.3539936780097432
533	0.901772283401388	0.5616993336121092
534	0.0	1.0
535	2.462091116558196	0.05242465161506848
536	3.167717297813789	0.2816155017685329
537	0.8642544233942098	0.0544770497161059
538	0.0	0.3982426462513236
539	3.816897655808572	0.001907899716979689
540	0.9393451573335793	0.1107399209395852
541	0.0	1.0
542	0.4394632728660292	0.6888446094499815
543	1.662298883340507	0.1432344877384786
544	2.126896578048361	0.01934006280226819
545	0.0	1.0
546	1.93992295633038	0.380124459623196
547	1.423756314225032	0.8127515280837311
548	0.0	1.0
549	0.8971540229053226	0.1733460636820967
550	1.711505362107773	0.01285677032946697
551	0.4733829511948634	0.1653834397970212
552	1.924398958950381	0.09248365874017206
553	1.644115938286748	0.02241420700123409
554	0.0	0.4011238291099868
555	0.5856877741672468	0.1329549927763228
556	0.4870735379375516	0.1780127379013333
557	0.8516341937525445	0.1076082185491353
558	0.9006691828240535	0.5377950935489273
559	3.758390224156806	0.003666051900041545
560	0.0	1.0
561	0.9660170874532027	0.1755062297413652
562	1.500000000000001	0.01633104139903008
563	1.636966458507693	0.02848635707979486
564	0.0	1.0
565	0.0	1.0
566	0.8978180927052706	0.07449097271426697
567	0.0	1.0
568	0.8768328445747819	0.08582098457183551
569	2.436116620915178	0.002168350812549846
570	1.021081717870118	0.05374019643646288
571	0.0	0.05561828067239583
572	0.0	1.0
573	0.5650004984952604	0.5777077074566033
574	0.0	1.0
575	0.0	1.0
576	2.192984165651644	0.01771488295458656
577	0.940780860123754	0.5237624857047554
578	1.352941176470589	0.03832044446993876
579	0.8971540229053226	0.1141955846592568
580	1.419659735349718	0.5255299632450718
581	1.962962962962964	0.018986667436801
582	0.6674624101172049	0.504110259959063
583	2.444477147542363	0.003796985397944708
584	0.4960230215334673	0.1174502173799824
585	3.544834347702092	0.0003751996470503505
586	0.3551359354193028	0.2472999972628535
587	1.479149816092807	0.197613780732092
588	1.500000000000001	0.01814337111343822
589	1.212621205458549	0.5336005360348118
590	0.7348213718472729	0.1096018162858624
591	1.962962962962964	0.01538698162113594
592	0.8432858279963678	0.1095180495528418
593	0.8768328445747819	0.09078753554742403
594	0.4733001442141782	0.1468617169316848
595	0.0	1.0
596	0.0	1.0
597	1.706488700938285	0.0238282972088032
598	0.0	1.0
599	0.7198849228609214	0.1045899436609956
600	1.666666666666667	0.01916820265721086
601	1.648925248377162	0.01863594966540538
602	0.0	0.2723186171573176
603	0.0	1.0
604	5.112181564253955	0.0159438480832933
605	0.0	1.0
606	0.0	1.0
607	0.0	0.3117688286139157
608	0.706666666666668	0.1118166726781482
609	0.0	0.108736761631241
610	0.0	0.9800518855492703
611	1.352941176470589	0.02892058142577181
612	0.0	1.0
613	3.270336487085257	0.001208571257150903
614	0.8376803547719109	0.05100832192846838
615	0.0	1.0
616	1.352941176470589	0.02829312195366174
617	1.352941176470589	0.02171792690811281
618	3.71369841506917	0.0008862412079558846
619	1.597666159309995	0.0381077610746029
620	0.3551359354193028	0.2472999972628535
621	0.5856877741672468	0.1173069596992451
622	2.628908450850458	0.005727345450882271
623	1.801173068158809	0.02058231759462936
624	1.567745866192058	0.1516768843235939
625	0.0	1.0
626	0.0	1.0
627	0.8974465134391362	0.6569859186417548
628	0.0	0.3949914072495651
629	0.6924612791291622	0.5049487958212604
630	1.352941176470589	0.03382454651388012
631	1.016821204688766	0.05055238261116457
632	0.0	0.07622026618365318
633	0.8971540229053226	0.11960086539139
634	1.043058352609627	0.1133611351149802
635	0.0	1.0
636	0.8672934096888516	0.09112016665420963
637	1.009566374620015	0.3610784969959236
638	2.788510309116248	0.4748508745089089
639	0.0	1.0
640	0.0	1.0
641	2.264798803647717	0.3558707622150716
642	1.850543334395129	0.09443060884916199
643	0.9196745156356942	0.7007550123114926
644	1.73629084885346	0.134101855049238
645	0.0	0.224425129567323
646	0.0	1.0
647	1.962962962962964	0.01185781039041267
648	0.4059446297746355	0.1815661736468746
649	2.80952380952381	0.00663166232307566
650	0.9793146876590331	0.1035393799467299
651	0.8504578426196011	0.08120398271459384
652	0.0	1.0
653	1.500000000000001	0.02270796112085349
654	1.962962962962964	0.01416388663543566
655	0.0	1.0
656	1.962962962962964	0.01275193661746432
657	0.0	1.0
658	2.626503757318196	0.007078972157607555
659	0.9551239740305265	0.5576385499370706
660	0.7995521439290252	0.09170121064377956
661	1.704199315862662	0.01731137145728823
662	0.0	1.0
663	1.03436972285686	0.04922534350263097
664	0.0	1.0
665	0.0	1.0
666	0.0	1.0
667	1.287211873226537	0.3448829345001905
668	1.500000000000001	0.01145189192353668
669	0.683239393390686	0.9106865839968163
670	3.231000311905219	0.004644285654476721
671	0.0	1.0
672	1.500000000000001	0.0230717827896938
673	0.5855554198022661	0.1409972034944034
674	1.872971530463622	0.01040310046295534
675	0.5888410680117121	0.7277606472621041
676	0.9867700369046339	0.985269105645628
677	0.7995521439290252	0.09170121064377956
678	0.4733001442141782	0.1660712830565372
679	0.0	1.0
680	0.0	1.0
681	2.529223283848134	0.001060670426394683
682	1.352941176470589	0.03882114633274303
683	1.021081717870118	0.05007933094714823
684	0.4733829511948634	0.1755162529674021
685	0.0	1.0
686	0.0	0.2282488981619016
687	0.3586251217944727	0.247394838068837
688	0.0	1.0
689	1.962962962962964	0.003919194269297099
690	1.758620689655173	0.005994078464193531
691	0.0	0.8127881808114856
692	0.0	1.0
693	1.681299337382225	0.1389531330685453
694	0.847269296134827	0.5304133966072166
695	0.3961272566571448	0.7838690471972987
696	2.444172521411599	0.04912433026730845
697	1.352941176470589	0.02239871880859545
698	0.8548090897896697	0.4407151902825597
699	0.0	1.0
700	0.8718654996545734	0.7337325541935856
701	0.0	1.0
702	2.470817763953256	0.6026675404966402
703	0.5856877741672468	0.1126353205147008
704	0.0	1.0
705	5.497611265112388	8.422443561506565e-05
706	0.0	1.0
707	0.0	1.0
708	0.4140716702340671	0.2121388223862549
709	2.804901272054857	0.5891844806460498
710	0.6896769430037635	0.1231661769330959
711	0.0	0.2744116716750254
712	1.920863565863834	0.02434369643209
713	0.0	1.0
714	0.699756977495132	0.1103357805763233
715	19.65362318710828	0.0193087704604018
716	1.016413202251297	0.2679083828013428
717	1.352941176470589	0.02802687469904752
718	0.6162253876810159	0.2136804777769834
719	0.0	1.0
720	0.8264107194613532	0.1139087907954434
721	1.758620689655173	0.01660588728741275
722	0.8342009515813061	0.07814196019502173
723	0.6889390773381303	0.1160379246440379
724	1.655741557962646	0.0169024389030491
725	1.352941176470589	0.03588104963160677
726	0.0	1.0
727	0.7148524074553793	0.1030171372057475
728	0.0	1.0
729	0.0	1.0
730	0.0	1.0
731	0.4140716702340671	0.1872556775429811
732	1.352941176470589	0.03248630373630967
733	1.352941176470589	0.0312300115402997
734	0.4130759821311734	0.7450511679967688
735	1.352941176470589	0.01513228272397327
736	0.0	1.0
737	0.8432858279963678	0.04269891128487846
738	0.0	1.0
739	1.054692196693764	0.04954265509469913
740	0.0	0.4936606204922652
741	1.306855233188478	0.2461355188383836
742	0.8768328445747819	0.09397026097661232
743	1.359000063442041	0.3576696119531172
744	0.8225530370553729	0.1141755093913732
745	0.6935756357272219	0.114082870502184
746	1.316185306133989	0.4177968969107047
747	0.8971540229053226	0.1141955846592568
748	1.905003169368387	0.01892043901240681
749	0.706666666666668	0.1228946097759293
750	0.0	1.0
751	0.699756977495132	0.1257203366152969
752	1.264826627506114	0.8708603601578313
753	0.0	1.0
754	1.352941176470589	0.01875287070326959
755	0.8691180968854919	0.48220499713817
756	1.899352144760231	0.3855002387529033
757	2.283498336606677	0.01028191562136671
758	1.142959911058792	0.0438184987608482
759	0.0	1.0
760	1.962962962962964	0.02311950931030871
761	0.9491013778971382	0.9249138932376385
762	2.4011988478605	0.04571706024438882
763	2.80952380952381	0.02500557129277359
764	0.845348966538691	0.04885051040054211
765	1.615706371633379	0.01740881956913509
766	1.616500047909547	0.005924416061643178
767	0.0	1.0
768	0.9812237624377849	0.3831427053226616
769	0.8971540229053226	0.1733460636820967
770	1.352941176470589	0.03705137471075237
771	0.0	1.0
772	0.4407601275966146	0.1510061123190309
773	0.0	1.0
774	0.0	1.0
775	1.699843453901294	0.02086778315055715
776	0.0	1.0
777	0.3551359354193028	0.2472999972628535
778	0.9009131335691266	0.04179141239389117
779	1.306696331469247	0.2006388256860483
780	0.6762154198723193	0.1106514369439465
781	2.656653126813373	0.00404299807074604
782	0.0	1.0
783	1.666666666666667	0.01116620087319775
784	0.818181818181818	0.09924357835850628
785	0.9022883575544005	0.9192837478904314
786	0.0	1.0
787	1.191893070963483	0.2952407511819536
788	0.0	1.0
789	0.8719886442705473	0.09454608913109519
790	1.754770912147962	0.009194924051688091
791	0.4720343570518878	0.1537386700317079
792	0.9104912713183801	0.5366484037529033
793	1.667529067058944	0.1999218619321299
794	1.185407496331866	0.04008773979845814
795	0.0	0.02587735688521831
796	0.0	1.0
797	0.0	1.0
798	0.7054475771597782	0.571821120573863
799	0.0	0.4061038909898722
800	0.0	0.6115879072088611
801	0.0	1.0
802	0.0	0.1432703088752657
803	0.0	1.0
804	0.0	0.3794950467543119
805	0.0	0.2409503168100137
806	0.0	0.2911227961234052
807	0.0	1.0
808	2.012575910476813	0.2825430835178742
809	0.0	1.0
810	0.0	1.0
811	0.0	1.0
812	0.0	1.0
813	0.0	0.1424145138584619
814	0.0	0.3984030549009282
815	0.0	1.0
816	0.0	1.0
817	0.0	1.0
818	0.0	0.3881061621040859
819	0.0	0.4407259146939091
820	0.0	1.0
821	0.0	1.0
822	0.0	1.0
823	0.0	1.0
824	0.0	1.0
825	0.0	1.0
826	0.0	1.0
827	0.818181818181818	0.08596148099103507
828	0.0	0.4010271121249408
829	2.477707141568409	0.00797535030579366
830	0.0	1.0
831	1.352941176470589	0.02129954997294403
832	1.352941176470589	0.04751819602321883
833	3.331087987719355	0.00351974871247196
834	0.9311588544352487	0.09671036411788536
835	0.706666666666668	0.1061239775866629
836	0.0	1.0
837	0.0	0.4061093275041414
838	1.600304723209751	0.01779846651243733
839	0.0	0.3976385415683774
840	0.0	0.9735210975846291
841	2.269003426827017	0.02297080907500848
842	0.740005442827085	0.08336153120986844
843	0.8054740554017383	0.6210481145510617
844	3.792671423568204	0.000352409130897513
845	0.7859702574472223	0.1000205304054137
846	2.564220631275528	0.02108262645975412
847	0.59213262589159	0.9974676745291331
848	3.06273634616577	0.0064766401636841
849	0.6946113165003922	0.1060533715198624
850	2.429049811636668	0.004884310847664719
851	1.758620689655173	0.009628197420907703
852	0.7995521439290252	0.0926044558761141
853	0.3909706613350646	0.1597007461378452
854	1.012578616352203	0.06109053031994671
855	0.8768328445747819	0.1072800254954399
856	0.0	1.0
857	0.8553455558449521	0.09583052924493263
858	0.0	1.0
859	0.0	1.0
860	2.478260869565219	0.006091499672803091
861	0.0	1.0
862	2.80952380952381	0.002327908106588228
863	1.352941176470589	0.02691884816154655
864	0.7487808984926071	0.7166713017321055
865	1.352941176470589	0.05234715006311785
866	0.8495230569509525	0.04569763198492871
867	0.0	1.0
868	0.0	1.0
869	0.0	1.0
870	1.903943219216315	0.1756355985513814
871	0.0	1.0
872	0.699756977495132	0.1103357805763233
873	0.0	1.0
874	0.6946113165003922	0.1156754415622931
875	0.0	1.0
876	0.0	1.0
877	2.80952380952381	0.003776766164006018
878	0.0	1.0
879	0.0	1.0
880	1.566416040100251	0.05382011023164246
881	1.983682983682984	0.3982873085638327
882	1.352941176470589	0.02234990636754541
883	0.4733001442141782	0.1468617169316848
884	1.639090235494991	0.03220389940776958
885	0.0	1.0
886	0.9943033814543432	0.09033168557255677
887	1.012578616352203	0.0399264272060752
888	0.0	1.0
889	0.0	1.0
890	0.699756977495132	0.08728424980029059
891	0.5856877741672468	0.1329549927763228
892	0.8189084772858493	0.1204021709623796
893	0.0	1.0
894	0.867045378467273	0.1077630005869477
895	0.706666666666668	0.1046622088526228
896	2.076923076923078	0.003828398813757961
897	0.0	1.0
898	0.0	1.0
899	0.0	1.0
900	0.7249584131730238	0.1396442750662646
901	0.6889390773381303	0.1251603430998849
902	2.126896578048361	0.01650015665650306
903	0.0	1.0
904	0.699756977495132	0.08728424980029059
905	0.0	1.0
906	0.0	0.3704411006266057
907	0.9183232234568406	0.3644927033023461
908	0.9393451573335793	0.1159495247154079
909	1.734129897870636	0.02094249438454532
910	1.901671861717201	0.0167321829134619
911	0.9573268343965801	0.1676390985597851
912	0.0	1.0
913	0.0	1.0
914	0.8971540229053226	0.11960086539139
915	0.0	1.0
916	3.294425898585854	0.01154352953400462
917	1.648925248377162	0.01863730597256719
918	0.0	1.0
919	0.9537877444060695	0.5324043209664682
920	2.80952380952381	0.001524694693516349
921	0.0	1.0
922	0.7348213718472729	0.1011454748238954
923	0.0	1.0
924	0.0	0.4047855519644087
925	2.438976771125049	0.05086542088884527
926	0.901772283401388	0.562001355953544
927	0.0	1.0
928	0.0	1.0
929	0.6958576443228341	0.5070755495504167
930	1.704199315862662	0.02062407232277652
931	4.168936020707421	0.0007997514708714126
932	0.8432858279963678	0.1095180495528418
933	1.352941176470589	0.02136592898554113
934	0.4907470909436243	0.1603732365941977
935	1.619069741883595	0.02257123254681437
936	0.0	1.0
937	2.373831390799392	0.003104186446816981
938	2.209343148577217	0.06760400198285432
939	0.6935756357272219	0.1062899545992776
940	1.03436972285686	0.04574682409956143
941	0.0	0.4085197588263739
942	1.500000000000001	0.01751728013246467
943	0.706666666666668	0.1200285788728246
944	1.500000000000001	0.02231228554117271
945	0.0	0.3332685296050997
946	0.8768328445747819	0.1070527286367016
947	0.0	1.0
948	0.6946113165003922	0.1467522064853516
949	1.016096067272932	0.352801992453915
950	3.464272390710689	0.001711803084630592
951	1.775291033746788	0.2343947555801714
952	0.8460666313970566	0.0561176604970397
953	1.500000000000001	0.0226938518693377
954	0.0	0.01472065565181513
955	1.352941176470589	0.03521018164163592
956	0.4907470909436243	0.1685847577811199
957	1.500000000000001	0.02569241004443412
958	0.8768328445747819	0.116757435350935
959	0.706666666666668	0.1414063223356348
960	1.962962962962964	0.02568346622433748
961	0.4787537456225849	0.165859824581102
962	0.0	1.0
963	0.0	1.0
964	0.0	0.3994095876317854
965	1.352941176470589	0.01310209175153987
966	0.0	0.1466761707961893
967	0.0	1.0
968	1.962962962962964	0.008605889887500884
969	0.8971540229053226	0.1141955846592568
970	0.699756977495132	0.08728424980029059
971	1.153365636867496	0.1871303961052285
972	0.0	1.0
973	1.712953342136964	0.02789700724804567
974	0.6920113805941261	0.1067129373287552
975	0.0	1.0
976	0.4107355043138328	0.1581088065683379
977	0.8354897543995464	0.4262830655348009
978	0.706666666666668	0.1228945825267455
979	0.0	1.0
980	2.399734395750334	0.005659512350026819
981	0.3909706613350646	0.1725322704730049
982	3.280377250045722	0.0005334296379717607
983	0.8750604634112537	0.5771432020031585
984	1.636966458507693	0.02845532693195763
985	0.0	1.0
986	1.352941176470589	0.02610547779846595
987	1.897207830100265	0.01580712972566467
988	0.0	1.0
989	0.8768328445747819	0.1069148665717058
990	0.0	1.0
991	0.8096514522640759	0.5349034089462695
992	0.0	0.370240042641638
993	1.500000000000001	0.02271361016846096
994	3.365205733137477	0.01959429162383952
995	0.8837197688034082	0.1157934762683174
996	0.0	0.9779827062811368
997	0.0	1.0
998	0.0	1.0
999	0.7995521439290252	0.09170121064377956
1000	1.915432181146848	0.007000728364191744
1001	0.5734697858675604	0.1045634271659521
1002	0.0	1.0
1003	0.6889390773381303	0.1232954035364587
1004	0.0	1.0
1005	0.8230761545730478	0.5324704443799593
1006	0.7045670307147721	0.1058628919202685
1007	0.0	1.0
1008	0.9393451573335793	0.1671099311112917
1009	1.021081717870118	0.02709696426256436
1010	1.352941176470589	0.04751819602321883
1011	1.735682083820337	0.02218178431698159
1012	0.6185235196020864	0.8859007497095482
1013	0.0	1.0
1014	1.733035297257624	0.01221062795150762
1015	1.352941176470589	0.03538161627804892
1016	1.500000000000001	0.02257601495269379
1017	1.051282051282052	0.03563975357738569
1018	1.998054050839423	0.1888322728737046
1019	2.80952380952381	0.002545160978785765
1020	0.0	0.03266177092318134
1021	0.0	1.0
1022	0.5853147449438395	0.976613895978371
1023	1.029129099375806	0.05246318514417436
1024	0.8432858279963678	0.06196412623561709
1025	2.108682452944748	0.01077416213024551
1026	1.500000000000001	0.02303211878447753
1027	2.80952380952381	0.01727607098027895
1028	1.580645161290323	0.01843655529386401
1029	0.6976380176004049	0.8405392070879786
1030	0.7287806525134001	0.1021460568351713
1031	0.0	0.3075141946090253
1032	0.7953691223686963	0.1154650662948747
1033	0.7995521439290252	0.09170121064377956
1034	1.14779375505353	0.2588263733504292
1035	2.555043404681077	0.9339976979434005
1036	0.86186578634113	0.07438129198261534
1037	1.897207830100265	0.01691892391178651
1038	1.679028394365277	0.01913126492002204
1039	4.398883689040484	0.0003586070055843216
1040	1.661449571406961	0.1358405539895673
1041	0.7826037286273075	0.09521590266652913
1042	0.0	0.4056497912737689
1043	0.0	1.0
1044	0.0	1.0
1045	0.0	1.0
1046	0.7045670307147721	0.1058628919202685
1047	0.3909706613350646	0.166027927708599
1048	0.0	1.0
1049	1.0014598049725	0.04478146363307522
1050	2.347294011890414	0.02070130586523844
1051	2.430970666917961	0.004575527368227972
1052	0.0	1.0
1053	1.352941176470589	0.02533409641557682
1054	2.80952380952381	0.005887497576550049
1055	0.0	1.0
1056	2.145929339477727	0.02372778640446471
1057	1.661449571406961	0.2031984879975631
1058	2.565032910841538	0.005094415904255634
1059	0.818181818181818	0.7437380649691514
1060	1.962962962962964	0.00851389376026046
1061	1.03436972285686	0.1694090430422267
1062	0.8653149850162999	0.4953202685682885
1063	0.6935756357272219	0.114082870502184
1064	0.0	1.0
1065	2.19154583196367	0.004905683264128435
1066	1.629011553273428	0.005920405390847594
1067	0.5999999999999998	0.1616613534196062
1068	3.353650435823941	0.01101233424046366
1069	0.8956566373104491	0.7791231935903118
1070	2.264785589032362	0.02786458245214207
1071	1.352941176470589	0.02845152991901367
1072	0.0	1.0
1073	0.8553455558449521	0.1186544831128987
1074	0.0	1.0
1075	0.0	1.0
1076	0.0	1.0
1077	0.9793146876590331	0.08902242007757077
1078	0.8900639321637894	0.7085008086903792
1079	3.371417214131183	0.002226058028616529
1080	0.0	1.0
1081	0.5855554198022661	0.1409972034944034
1082	2.184280723576487	0.005574069488816669
1083	0.8672934096888516	0.1165949705563799
1084	0.0	1.0
1085	0.0	0.8709625643137967
1086	1.962962962962964	0.006067151508418411
1087	1.962962962962964	0.005916185016517139
1088	0.0	0.4217278125940903
1089	0.7348213718472729	0.1006521856796754
1090	0.8578491404726284	0.1280155758139109
1091	0.0	1.0
1092	0.0	1.0
1093	1.552362851779441	0.2478471397866744
1094	1.8707220170747	0.01927135647139477
1095	0.0	1.0
1096	1.962962962962964	0.003612742631174615
1097	2.841430044079368	0.06329754592038361
1098	0.0	1.0
1099	0.5856877741672468	0.12853772808293
1100	0.0	0.4011096156738777
1101	2.364515548887264	0.09371011241873439
1102	1.648925248377162	0.02239599970793793
1103	1.721391258128546	0.0175579451845469
1104	1.352941176470589	0.01465530049542274
1105	0.4158511990857109	0.9574373475615446
1106	0.0	1.0
1107	2.217880606102268	0.0226833695517592
1108	0.0	0.9752444567808345
1109	3.577900911196555	0.009169962593784886
1110	0.7733952823832179	0.1017003237127458
1111	3.116847975450681	0.006444761404173383
1112	0.6898766801753008	0.1118852121604814
1113	0.0	0.08932310351675299
1114	0.0	1.0
1115	0.8768328445747819	0.09397026395665564
1116	1.352941176470589	0.03208736851634608
1117	1.017878046635487	0.3076251937195479
1118	1.562375013852561	0.1341554748046294
1119	3.369739794357257	0.01842238578963684
1120	0.8609300106767243	0.1278768971428494
1121	2.840574773519575	0.01034115227050314
1122	0.8671597439265185	0.1173925976404873
1123	0.7148411895768777	0.1403426125967895
1124	2.684297072311694	0.03684051936594868
1125	0.0	0.3795180018812493
1126	1.475116087159316	0.287163773308497
1127	0.4394632728660292	0.6888446230299166
1128	2.076923076923078	0.02204218383261758
1129	0.502678112847604	0.1663332065723403
1130	0.0	0.1278986241368306
1131	0.5855554198022661	0.1409972034944034
1132	1.626282865604175	0.02450195144814704
1133	0.0	0.4087871605807509
1134	3.464272390710689	0.004371429460900855
1135	0.5999999999999998	0.1616613534196062
1136	1.962962962962964	0.02426234617423428
1137	1.062962927987056	0.03883061030369506
1138	2.45247756782764	0.05457305949800539
1139	1.639090235494991	0.01884142734553673
1140	1.898982816926954	0.01103571978719031
1141	0.0	1.0
1142	0.0	0.9814208402787089
1143	2.2	0.003829323056241285
1144	0.0	1.0
1145	0.0	1.0
1146	0.5856877741672468	0.12853772808293
1147	1.352941176470589	0.01863469648005822
1148	1.352941176470589	0.01233514170590089
1149	1.431737568555797	0.2293530014645939
1150	0.0	0.3949285373861001
1151	0.8406535663380359	0.8241659171519975
1152	1.460326301029081	0.6414003295294572
1153	0.0	0.3401880851609054
1154	0.0	1.0
1155	1.962962962962964	0.006759024145695958
1156	0.8971540229053226	0.11960086539139
1157	0.0	0.2274866307961328
1158	2.488712161563785	0.1535296212879014
1159	0.8432858279963678	0.04572544551908908
1160	0.0	1.0
1161	1.282666100086946	0.6359910004587022
1162	0.0	0.3117054590072611
1163	0.9390052754780529	0.6394884825531424
1164	0.4107355043138328	0.1581088065683379
1165	0.7733952823832179	0.08008481341538842
1166	0.793371414950173	0.4500755496078889
1167	1.665711639080924	0.143566172076388
1168	0.0	1.0
1169	4.415384615384625	0.0001382028969205695
1170	0.8189084772858493	0.1032151630224427
1171	0.8768328445747819	0.1037957118965803
1172	0.706666666666668	0.1230206661248296
1173	0.8971540229053226	0.11960086539139
1174	2.175909301271848	0.003240159452866376
1175	0.0	0.2186705462543286
1176	0.6904145850361192	0.8772716150894201
1177	0.0	1.0
1178	1.883491728264695	0.01298101227131809
1179	1.500000000000001	0.01150616833916396
1180	0.8351254480286737	0.3052164293212244
1181	0.0	1.0
1182	4.912537186796887	0.003544190210053255
1183	0.0	1.0
1184	1.962962962962964	0.01894865043732674
1185	0.4884802674612977	0.1475563274123547
1186	0.0	0.2133382259462785
1187	1.352941176470589	0.03304672740268733
1188	1.897384950758042	0.2322829582340302
1189	0.8768328445747819	0.09400642052436003
1190	2.537820388244696	0.005348568060068892
1191	3.210526315789475	0.001858388292316437
1192	2.529223283848134	0.003533063358687083
1193	2.37953795379538	0.01870137488073886
1194	0.0	1.0
1195	1.636966458507693	0.02373974020834546
1196	0.0	1.0
1197	2.507177737641314	0.004620563708750303
1198	2.673048468815856	0.004831714877166715
1199	0.867045378467273	0.1077630005869477
1200	0.7995521439290252	0.09170121064377956
1201	0.7995521439290252	0.1067921372654353
1202	0.0	1.0
1203	1.0014598049725	0.06783024432159335
1204	0.0	1.0
1205	0.0	0.3932624661731831
1206	1.220572296466529	0.8725102908792026
1207	0.0	1.0
1208	0.7226671324038951	0.5134267959259816
1209	2.399734395750334	0.04217437825368009
1210	1.487709889756888	0.2581631060294187
1211	1.886031354588692	0.005884886694318636
1212	0.0	1.0
1213	2.049301387081093	0.05578145871516726
1214	1.908058217962373	0.01675037321004069
1215	1.65494541108793	0.02246881310585991
1216	0.0	0.9517278302561966
1217	0.7348213718472729	0.1011454748238954
1218	0.0	1.0
1219	0.8672934096888516	0.09110545764892708
1220	0.0	0.3070426985925971
1221	0.0	1.0
1222	3.210526315789475	0.001342768856729903
1223	0.0	1.0
1224	0.0	1.0
1225	0.9740532008783482	0.06417224167005275
1226	0.7995521439290252	0.09674250506379001
1227	1.352941176470589	0.03834728680162836
1228	1.105263157894737	0.04570626537320277
1229	0.8357765248949404	0.3466953039317729
1230	4.466655039185887	7.573811315353396e-05
1231	0.8323778048988499	0.06483342039833084
1232	0.3918155232793969	0.180737391235102
1233	4.190633910313657	0.0003769677718040709
1234	0.8432858279963678	0.1010509898022215
1235	1.105263157894737	0.04572509058278507
1236	1.843087067806169	0.007172530188007564
1237	2.229018597306359	0.005245159692138457
1238	0.621874116424954	0.1138401724672705
1239	0.0	1.0
1240	3.053840063341252	0.0028557366568146
1241	0.678946559409745	0.11135394994545
1242	0.8711099436976807	0.440785723231975
1243	0.0	1.0
1244	1.905003169368387	0.01446937235005297
1245	4.21602812430826	5.951719327079719e-05
1246	0.8768328445747819	0.1037957118965803
1247	0.0	1.0
1248	0.0	1.0
