# Supplementary material for: Interaction of chikungunya virus glycoproteins with macrophage factors controls virion production
Source: EMBO J. 2024 Sep 11;43(20):4625–55. doi: 10.1038/s44318-024-00193-3 (PMC11480453; doi:10.1038/s44318-024-00193-3)
Supplement: Supplementary file 8 — Source data Fig. 4 [file 44318_2024_193_MOESM8_ESM.zip › Figure 4/4C/MEME_pValue.csv]

codon	pValue
1	1.0
2	0.2879496587054161
3	0.6625049187066717
4	1.0
5	0.6666666666666666
6	0.6666666666666666
7	1.0
8	0.6562129642047274
9	0.6666666666666666
10	0.6666666666666666
11	0.6666666666666666
12	0.1697915022251351
13	0.2039449050113087
14	0.6666666666666666
15	0.6666666666666666
16	0.6666666666666666
17	1.0
18	0.6666666666666666
19	0.6666666666666666
20	0.5805348996502292
21	0.6666666666666666
22	0.6666666666666666
23	0.3973072158573406
24	0.3407535131254174
25	0.6666666666666666
26	0.6666666666666666
27	0.2853710716011773
28	0.1896922625263691
29	0.6666666666666666
30	0.6666666666666666
31	1.0
32	0.5468080733201406
33	0.6666666666666666
34	0.6666666666666666
35	0.6666666666666666
36	1.0
37	0.6666666666666666
38	0.6666666666666666
39	1.0
40	0.6666666666666666
41	0.6666666666666666
42	0.6666666666666666
43	0.6666666666666666
44	0.6666666666666666
45	1.0
46	0.6666666666666666
47	0.6666666666666666
48	0.6666666666666666
49	0.6666666666666666
50	1.0
51	0.6666666666666666
52	0.6666666666666666
53	1.0
54	1.0
55	0.1083584177181701
56	1.0
57	0.6666666666666666
58	0.2162108355080521
59	1.0
60	0.6666666666666666
61	0.6666666666666666
62	0.2812762636251611
63	0.6666666666666666
64	0.6666666666666666
65	0.185351120864427
66	0.6666666666666666
67	0.6666666666666666
68	0.1144519641806646
69	0.6666666666666666
70	1.0
71	0.3852907256925454
72	0.1448510731189788
73	0.6666666666666666
74	0.6666666666666666
75	0.1679420937143011
76	1.0
77	0.6561602169133233
78	0.1361088093966253
79	0.4084478602710773
80	0.6666666666666666
81	0.1362454930505237
82	0.6666666666666666
83	1.0
84	1.0
85	0.6666666666666666
86	0.6666666666666666
87	0.6666666666666666
88	0.6666666666666666
89	0.2417830952485607
90	1.0
91	0.6666666666666666
92	0.2112235539506744
93	0.09604716405855063
94	0.4611426724845663
95	1.0
96	0.6666666666666666
97	0.2063372179865774
98	0.6666666666666666
99	0.6666666666666666
100	1.0
101	0.6666666666666666
102	0.6666666666666666
103	1.0
104	0.6666666666666666
105	1.0
106	0.6666666666666666
107	1.0
108	0.6666666666666666
109	0.6666666666666666
110	1.0
111	0.6666666666666666
112	0.6666666666666666
113	0.6666666666666666
114	0.6666666666666666
115	0.6666666666666666
116	1.0
117	0.6666666666666666
118	1.0
119	0.6666666666666666
120	1.0
121	0.6666666666666666
122	0.4541470659770889
123	0.6666666666666666
124	0.6666666666666666
125	0.6666666666666666
126	1.0
127	0.6666666666666666
128	0.6666666666666666
129	0.6666666666666666
130	0.6666666666666666
131	0.6666666666666666
132	0.6666666666666666
133	1.0
134	1.0
135	1.0
136	0.6666666666666666
137	1.0
138	1.0
139	0.6666666666666666
140	0.3391211616041389
141	1.0
142	0.6666666666666666
143	0.3651517511920229
144	0.6666666666666666
145	0.6308417570402386
146	0.6666666666666666
147	4.533835340059245e-05
148	0.6666666666666666
149	0.6666666666666666
150	0.6666666666666666
151	1.0
152	0.6666666666666666
153	1.0
154	0.6666666666666666
155	1.0
156	9.832329892278668e-05
157	0.6666666666666666
158	0.6666666666666666
159	0.6666666666666666
160	0.6666666666666666
161	0.6666666666666666
162	0.6666666666666666
163	0.6666666666666666
164	0.6666666666666666
165	0.6666666666666666
166	0.6666666666666666
167	1.0
168	0.6666666666666666
169	0.6666666666666666
170	1.0
171	1.0
172	1.0
173	0.6666666666666666
174	0.6666666666666666
175	0.6666666666666666
176	0.2396541998527154
177	1.0
178	0.6666666666666666
179	0.6666666666666666
180	0.6666666666666666
181	1.0
182	0.6666666666666666
183	0.2553129400467278
184	1.0
185	1.0
186	0.6666666666666666
187	0.6666666666666666
188	1.0
189	1.0
190	0.6666666666666666
191	0.6666666666666666
192	1.0
193	0.6666666666666666
194	0.6666666666666666
195	1.0
196	0.6666666666666666
197	0.6666666666666666
198	0.6666666666666666
199	0.1985494146803937
200	0.6666666666666666
201	0.6666666666666666
202	0.6666666666666666
203	0.2857762474029313
204	0.6666666666666666
205	0.6666666666666666
206	0.6666666666666666
207	0.6666666666666666
208	1.0
209	0.6666666666666666
210	0.6666666666666666
211	0.6666666666666666
212	0.07956294191050273
213	0.6666666666666666
214	0.6666666666666666
215	1.0
216	0.6666666666666666
217	1.0
218	0.2739040409754409
219	1.0
220	1.0
221	0.6666666666666666
222	0.6666666666666666
223	0.6666666666666666
224	1.0
225	0.6666666666666666
226	1.0
227	0.6666666666666666
228	0.6666666666666666
229	0.6666666666666666
230	1.0
231	0.6666666666666666
232	0.6666666666666666
233	0.6666666666666666
234	1.0
235	0.6666666666666666
236	0.6666666666666666
237	0.6666666666666666
238	0.6666666666666666
239	1.0
240	1.0
241	0.6666666666666666
242	1.0
243	0.6666666666666666
244	0.6666666666666666
245	1.0
246	0.6666666666666666
247	1.0
248	1.0
249	0.6666666666666666
250	0.6666666666666666
251	0.6666666666666666
252	0.6666666666666666
253	0.6666666666666666
254	1.0
255	0.6666666666666666
256	0.6666666666666666
257	0.6666666666666666
258	0.6666666666666666
259	1.0
260	0.6666666666666666
261	1.0
262	0.6666666666666666
263	0.6666666666666666
264	0.2585037295035724
265	0.6666666666666666
266	0.1684449048054016
267	0.6666666666666666
268	0.5567487140939321
269	0.6666666666666666
270	1.0
271	0.6666666666666666
272	0.6666666666666666
273	0.6666666666666666
274	0.3505260205290852
275	0.6666666666666666
276	1.0
277	1.0
278	1.0
279	0.1235012666261784
280	0.1392760157169192
281	0.6666666666666666
282	0.6666666666666666
283	0.6666666666666666
284	0.3114191421511934
285	0.6666666666666666
286	1.0
287	1.0
288	0.6666666666666666
289	1.0
290	0.4436639143690908
291	0.6666666666666666
292	0.6666666666666666
293	0.6666666666666666
294	0.1118813557128497
295	0.6666666666666666
296	0.6666666666666666
297	1.0
298	1.0
299	1.0
300	0.6666666666666666
301	1.0
302	0.6666666666666666
303	0.6666666666666666
304	1.0
305	0.6408728933248501
306	0.6666666666666666
307	0.6666666666666666
308	0.6666666666666666
309	0.6666666666666666
310	0.6666666666666666
311	0.6666666666666666
312	1.0
313	0.6666666666666666
314	0.1623225540516789
315	0.6666666666666666
316	0.6666666666666666
317	0.6666666666666666
318	0.6666666666666666
319	1.0
320	0.6666666666666666
321	0.404835491116334
322	0.6666666666666666
323	0.298865433867489
324	0.6666666666666666
325	1.0
326	0.6666666666666666
327	0.6666666666666666
328	1.0
329	0.1073953370247182
330	0.6666666666666666
331	0.1353829906587357
332	0.2182709273486276
333	0.6666666666666666
334	0.6666666666666666
335	1.0
336	0.6666666666666666
337	0.6666666666666666
338	1.0
339	0.6666666666666666
340	0.6666666666666666
341	0.6666666666666666
342	0.6666666666666666
343	0.6666666666666666
344	0.6666666666666666
345	0.6666666666666666
346	0.2124652766643685
347	0.6666666666666666
348	1.0
349	1.0
350	1.0
351	0.6666666666666666
352	1.0
353	0.6666666666666666
354	0.6666666666666666
355	0.6666666666666666
356	0.6666666666666666
357	0.6666666666666666
358	0.204997900232373
359	0.297540016444567
360	0.6666666666666666
361	0.1043447863116164
362	0.1782243698409421
363	1.0
364	0.6666666666666666
365	0.6666666666666666
366	0.6666666666666666
367	0.6666666666666666
368	0.6666666666666666
369	0.6666666666666666
370	1.0
371	0.6666666666666666
372	1.0
373	0.6666666666666666
374	1.0
375	0.6666666666666666
376	0.6666666666666666
377	1.0
378	0.6666666666666666
379	0.6666666666666666
380	0.1241204644339841
381	0.06971322821184944
382	1.0
383	0.6666666666666666
384	0.6666666666666666
385	0.3037830902327587
386	0.1682099028536782
387	0.6666666666666666
388	1.0
389	0.1548672796785315
390	0.6666666666666666
391	0.6666666666666666
392	1.0
393	0.6666666666666666
394	0.3624783688838671
395	1.0
396	0.6666666666666666
397	0.6666666666666666
398	0.6666666666666666
399	0.6666666666666666
400	0.6666666666666666
401	0.4508389384840605
402	0.6666666666666666
403	0.6666666666666666
404	0.6666666666666666
405	0.6666666666666666
406	0.6666666666666666
407	0.6666666666666666
408	0.6666666666666666
409	0.4679283823531052
410	0.4716556918739152
411	0.6666666666666666
412	0.6666666666666666
413	0.6666666666666666
414	1.0
415	0.3717607534665036
416	0.6666666666666666
417	0.2274593395367218
418	0.6666666666666666
419	0.6666666666666666
420	0.6666666666666666
421	0.6666666666666666
422	0.6666666666666666
423	1.0
424	0.6666666666666666
425	0.6666666666666666
426	0.6666666666666666
427	0.6666666666666666
428	0.6363375636066817
429	0.6666666666666666
430	0.6666666666666666
431	0.6666666666666666
432	1.0
433	0.6666666666666666
434	0.6666666666666666
435	0.423877881869567
436	1.0
437	0.6666666666666666
438	0.1699533909663898
439	0.6666666666666666
440	0.6666666666666666
441	0.6666666666666666
442	0.6666666666666666
443	0.6666666666666666
444	0.6666666666666666
445	0.6666666666666666
446	0.6666666666666666
447	0.6666666666666666
448	0.6666666666666666
449	0.6666666666666666
450	0.6666666666666666
451	0.6666666666666666
452	1.0
453	0.6666666666666666
454	0.6666666666666666
455	0.6666666666666666
456	0.6666666666666666
457	0.6312046838693611
458	0.6666666666666666
459	0.6666666666666666
460	0.04372683242558739
461	1.0
462	0.6666666666666666
463	0.6666666666666666
464	0.6666666666666666
465	0.6666666666666666
466	0.6666666666666666
467	0.0640656474322846
468	0.6666666666666666
469	1.0
470	0.6666666666666666
471	0.2143413131373911
472	0.6666666666666666
473	0.6666666666666666
474	0.5467267010620583
475	0.5198113012846108
476	0.6666666666666666
477	0.6666666666666666
478	1.0
479	1.0
480	0.6666666666666666
481	0.6666666666666666
482	0.2514961893191342
483	1.0
484	0.6666666666666666
485	0.6666666666666666
486	0.6666666666666666
487	0.3683994910056051
488	1.0
489	0.0257981916249691
490	0.6666666666666666
491	0.6666666666666666
492	0.3681472100051713
493	1.0
494	0.6666666666666666
495	0.6666666666666666
496	1.0
497	1.0
498	1.0
499	0.6666666666666666
500	0.6666666666666666
501	0.6666666666666666
502	0.6666666666666666
503	0.1044495108043518
504	0.2057594409358339
505	0.6666666666666666
506	0.5658731038761746
507	0.6666666666666666
508	0.6666666666666666
509	1.0
510	0.09319169035121844
511	0.2574448183147737
512	0.6666666666666666
513	0.6666666666666666
514	1.0
515	0.6666666666666666
516	0.09682442920575474
517	0.6666666666666666
518	0.6666666666666666
519	0.6666666666666666
520	1.0
521	1.0
522	0.6666666666666666
523	0.1632669373491699
524	0.6666666666666666
525	0.2528672770891788
526	0.6666666666666666
527	0.6666666666666666
528	0.6666666666666666
529	0.6666666666666666
530	0.4509704664993442
531	0.6666666666666666
532	0.509266833381194
533	0.187701270785568
534	1.0
535	0.5303738964266982
536	0.6666666666666666
537	0.6666666666666666
538	0.04716448964589004
539	0.6666666666666666
540	0.6666666666666666
541	1.0
542	0.6358153135122204
543	0.6666666666666666
544	0.6666666666666666
545	1.0
546	0.001526984437117629
547	0.6666666666666666
548	1.0
549	0.6666666666666666
550	0.6666666666666666
551	0.6666666666666666
552	0.5844678850350072
553	0.6666666666666666
554	0.235021885625504
555	0.6666666666666666
556	0.6666666666666666
557	0.6666666666666666
558	0.4477027710245799
559	0.6666666666666666
560	1.0
561	0.6666666666666666
562	0.6666666666666666
563	0.6666666666666666
564	1.0
565	1.0
566	0.6666666666666666
567	1.0
568	0.6666666666666666
569	0.6666666666666666
570	0.6666666666666666
571	0.02747018598889939
572	1.0
573	0.134837114269483
574	0.6666666666666666
575	1.0
576	0.6666666666666666
577	0.6666666666666666
578	0.6666666666666666
579	0.6666666666666666
580	0.1932235716327274
581	0.6666666666666666
582	0.4880702699621796
583	0.6666666666666666
584	0.6666666666666666
585	0.6666666666666666
586	0.6666666666666666
587	0.2177340545736596
588	0.6666666666666666
589	0.584938310236256
590	0.6666666666666666
591	0.6666666666666666
592	0.6666666666666666
593	0.6666666666666666
594	0.6666666666666666
595	1.0
596	1.0
597	0.6666666666666666
598	1.0
599	0.6666666666666666
600	0.6666666666666666
601	0.6666666666666666
602	0.1433921135770758
603	1.0
604	0.1422730490230317
605	1.0
606	1.0
607	0.1752832553473959
608	0.6666666666666666
609	0.1333014354992067
610	0.6666666666666666
611	0.6666666666666666
612	1.0
613	0.6666666666666666
614	0.6666666666666666
615	1.0
616	0.6666666666666666
617	0.6666666666666666
618	0.6666666666666666
619	0.6666666666666666
620	0.6666666666666666
621	0.6666666666666666
622	0.6666666666666666
623	0.6666666666666666
624	0.6666666666666666
625	1.0
626	1.0
627	0.6666666666666666
628	0.3178458896791836
629	0.1860946447904837
630	0.6666666666666666
631	0.6666666666666666
632	0.09923736640415592
633	0.6666666666666666
634	0.6666666666666666
635	1.0
636	0.6666666666666666
637	0.6666666666666666
638	0.2384861710146811
639	1.0
640	1.0
641	0.4686914202582481
642	0.6374832863841097
643	0.3002724280586489
644	0.6666666666666666
645	0.07967462382677937
646	1.0
647	0.6666666666666666
648	0.6666666666666666
649	0.6666666666666666
650	0.6666666666666666
651	0.6666666666666666
652	1.0
653	0.6666666666666666
654	0.6666666666666666
655	1.0
656	0.6666666666666666
657	1.0
658	0.6666666666666666
659	0.6666666666666666
660	0.6666666666666666
661	0.6666666666666666
662	1.0
663	0.6666666666666666
664	1.0
665	1.0
666	1.0
667	0.6666666666666666
668	0.6666666666666666
669	0.3425256725037498
670	0.6666666666666666
671	1.0
672	0.6666666666666666
673	0.6666666666666666
674	0.6666666666666666
675	0.6324664570128133
676	0.1620252731291543
677	0.6666666666666666
678	0.6666666666666666
679	1.0
680	1.0
681	0.6666666666666666
682	0.6666666666666666
683	0.6666666666666666
684	0.6666666666666666
685	1.0
686	0.1290027826941835
687	0.6666666666666666
688	1.0
689	0.6666666666666666
690	0.6666666666666666
691	0.5382147298721736
692	1.0
693	0.1740310668253185
694	0.6666666666666666
695	0.6666666666666666
696	0.3849396571272423
697	0.6666666666666666
698	0.3624805945750367
699	1.0
700	0.3930007681139168
701	1.0
702	0.6666666666666666
703	0.6666666666666666
704	1.0
705	0.6666666666666666
706	1.0
707	1.0
708	0.6666666666666666
709	0.6666666666666666
710	0.6666666666666666
711	0.1830786669810725
712	0.6666666666666666
713	1.0
714	0.6666666666666666
715	0.6666666666666666
716	0.1740142492410373
717	0.6666666666666666
718	0.6666666666666666
719	1.0
720	0.6666666666666666
721	0.6666666666666666
722	0.6666666666666666
723	0.6666666666666666
724	0.6666666666666666
725	0.6666666666666666
726	1.0
727	0.6666666666666666
728	1.0
729	1.0
730	0.6666666666666666
731	0.6666666666666666
732	0.6666666666666666
733	0.6666666666666666
734	0.6374575122552685
735	0.6666666666666666
736	1.0
737	0.6666666666666666
738	1.0
739	0.6666666666666666
740	0.4381823914099073
741	0.4260672381579776
742	0.6666666666666666
743	0.6666666666666666
744	0.6666666666666666
745	0.6666666666666666
746	0.6666666666666666
747	0.6666666666666666
748	0.6666666666666666
749	0.6666666666666666
750	1.0
751	0.6666666666666666
752	0.6666666666666666
753	1.0
754	0.6666666666666666
755	0.6666666666666666
756	0.6666666666666666
757	0.6666666666666666
758	0.6666666666666666
759	1.0
760	0.6666666666666666
761	0.3073336408085933
762	0.6666666666666666
763	0.6666666666666666
764	0.6666666666666666
765	0.6666666666666666
766	0.6666666666666666
767	1.0
768	0.438210911170879
769	0.6666666666666666
770	0.6666666666666666
771	1.0
772	0.6666666666666666
773	1.0
774	1.0
775	0.6666666666666666
776	1.0
777	0.6666666666666666
778	0.6666666666666666
779	0.276500650104842
780	0.6666666666666666
781	0.6666666666666666
782	1.0
783	0.6666666666666666
784	0.6666666666666666
785	0.6455718273317355
786	1.0
787	0.1958309121744618
788	1.0
789	0.6666666666666666
790	0.6666666666666666
791	0.6666666666666666
792	0.5636820111518728
793	0.6666666666666666
794	0.6666666666666666
795	0.02877097469689305
796	1.0
797	1.0
798	0.175813855447067
799	0.2437584276997824
800	0.3400705431450108
801	1.0
802	0.1618197584962418
803	1.0
804	0.1604785479330494
805	0.1371109839919192
806	0.0812210565989937
807	1.0
808	0.582920667150268
809	1.0
810	1.0
811	1.0
812	1.0
813	0.05419557723354762
814	0.1594176223890649
815	1.0
816	1.0
817	1.0
818	0.3537359463287069
819	0.1943931971676496
820	1.0
821	1.0
822	1.0
823	1.0
824	1.0
825	1.0
826	1.0
827	0.6666666666666666
828	0.2852974419359002
829	0.6666666666666666
830	1.0
831	0.6666666666666666
832	0.6666666666666666
833	0.6666666666666666
834	0.6666666666666666
835	0.6666666666666666
836	1.0
837	0.2322525098148729
838	0.6666666666666666
839	0.2724962098769308
840	0.6666666666666666
841	0.6666666666666666
842	0.6666666666666666
843	0.6666666666666666
844	0.6666666666666666
845	0.6666666666666666
846	0.6666666666666666
847	0.004078361816390541
848	0.6666666666666666
849	0.6666666666666666
850	0.6666666666666666
851	0.6666666666666666
852	0.6666666666666666
853	0.6666666666666666
854	0.6666666666666666
855	0.6666666666666666
856	1.0
857	0.6666666666666666
858	1.0
859	1.0
860	0.6666666666666666
861	1.0
862	0.6666666666666666
863	0.6666666666666666
864	0.141422518836638
865	0.6666666666666666
866	0.6666666666666666
867	1.0
868	1.0
869	1.0
870	0.3674931352648101
871	1.0
872	0.6666666666666666
873	1.0
874	0.6666666666666666
875	1.0
876	1.0
877	0.6666666666666666
878	1.0
879	1.0
880	0.6666666666666666
881	0.6666666666666666
882	0.6666666666666666
883	0.6666666666666666
884	0.6666666666666666
885	1.0
886	0.6666666666666666
887	0.6666666666666666
888	1.0
889	1.0
890	0.6666666666666666
891	0.6666666666666666
892	0.6666666666666666
893	1.0
894	0.6666666666666666
895	0.6666666666666666
896	0.6666666666666666
897	1.0
898	1.0
899	1.0
900	0.6666666666666666
901	0.6666666666666666
902	0.6666666666666666
903	1.0
904	0.6666666666666666
905	1.0
906	0.1073997444587047
907	0.6666666666666666
908	0.6666666666666666
909	0.6666666666666666
910	0.6666666666666666
911	0.6666666666666666
912	1.0
913	1.0
914	0.6666666666666666
915	1.0
916	0.6426743060601481
917	0.6666666666666666
918	1.0
919	0.3521560530024186
920	0.6666666666666666
921	1.0
922	0.6666666666666666
923	1.0
924	0.2845655900616022
925	0.6666666666666666
926	0.6666666666666666
927	1.0
928	1.0
929	0.0617192159190626
930	0.6666666666666666
931	0.6666666666666666
932	0.6666666666666666
933	0.6666666666666666
934	0.6666666666666666
935	0.6666666666666666
936	1.0
937	0.6666666666666666
938	0.6666666666666666
939	0.6666666666666666
940	0.6666666666666666
941	0.277335207765061
942	0.6666666666666666
943	0.6666666666666666
944	0.6666666666666666
945	0.1945815707698617
946	0.6666666666666666
947	1.0
948	0.6666666666666666
949	0.3952284651454484
950	0.6666666666666666
951	0.6666666666666666
952	0.6666666666666666
953	0.6666666666666666
954	0.02289869345454354
955	0.6666666666666666
956	0.6666666666666666
957	0.6666666666666666
958	0.6666666666666666
959	0.6666666666666666
960	0.6666666666666666
961	0.6666666666666666
962	1.0
963	1.0
964	0.06380226844433912
965	0.6666666666666666
966	0.07162157473579578
967	1.0
968	0.6666666666666666
969	0.6666666666666666
970	0.6666666666666666
971	0.6666666666666666
972	1.0
973	0.6666666666666666
974	0.6666666666666666
975	1.0
976	0.6666666666666666
977	0.4533118891194961
978	0.6666666666666666
979	1.0
980	0.6666666666666666
981	0.6666666666666666
982	0.6666666666666666
983	0.4663691848415656
984	0.6666666666666666
985	1.0
986	0.6666666666666666
987	0.6666666666666666
988	1.0
989	0.6666666666666666
990	1.0
991	0.6327335798393693
992	0.211137241780702
993	0.6666666666666666
994	0.5179849831507222
995	0.6666666666666666
996	0.6666666666666666
997	1.0
998	1.0
999	0.6666666666666666
1000	0.6666666666666666
1001	0.6666666666666666
1002	1.0
1003	0.6666666666666666
1004	1.0
1005	0.3778805141265009
1006	0.6666666666666666
1007	1.0
1008	0.6666666666666666
1009	0.6666666666666666
1010	0.6666666666666666
1011	0.6666666666666666
1012	0.1052288211022944
1013	1.0
1014	0.6666666666666666
1015	0.6666666666666666
1016	0.6666666666666666
1017	0.6666666666666666
1018	0.4274069148188375
1019	0.6666666666666666
1020	0.02739118262323181
1021	1.0
1022	0.2373138153610163
1023	0.6666666666666666
1024	0.6666666666666666
1025	0.6666666666666666
1026	0.6666666666666666
1027	0.6666666666666666
1028	0.6666666666666666
1029	0.03286097607757232
1030	0.6666666666666666
1031	0.2159452398162494
1032	0.6666666666666666
1033	0.6666666666666666
1034	0.6666666666666666
1035	0.3425110981294198
1036	0.6666666666666666
1037	0.6666666666666666
1038	0.6666666666666666
1039	0.6666666666666666
1040	0.4227202468453485
1041	0.6666666666666666
1042	0.220413994811878
1043	0.6666666666666666
1044	0.6666666666666666
1045	1.0
1046	0.6666666666666666
1047	0.6666666666666666
1048	1.0
1049	0.6666666666666666
1050	0.6666666666666666
1051	0.6666666666666666
1052	1.0
1053	0.6666666666666666
1054	0.6666666666666666
1055	1.0
1056	0.6666666666666666
1057	0.363675710102653
1058	0.6666666666666666
1059	0.2691114391494721
1060	0.6666666666666666
1061	0.6666666666666666
1062	0.6666666666666666
1063	0.6666666666666666
1064	1.0
1065	0.6666666666666666
1066	0.6666666666666666
1067	0.6666666666666666
1068	0.4565440219317496
1069	0.6334441973713888
1070	0.6666666666666666
1071	0.6666666666666666
1072	1.0
1073	0.6666666666666666
1074	1.0
1075	1.0
1076	1.0
1077	0.6666666666666666
1078	0.5301682272581769
1079	0.6666666666666666
1080	1.0
1081	0.6666666666666666
1082	0.6666666666666666
1083	0.6666666666666666
1084	1.0
1085	0.6666666666666666
1086	0.6666666666666666
1087	0.6666666666666666
1088	0.1375403025774463
1089	0.6666666666666666
1090	0.6666666666666666
1091	1.0
1092	1.0
1093	0.6666666666666666
1094	0.6666666666666666
1095	1.0
1096	0.6666666666666666
1097	0.6159559328257641
1098	1.0
1099	0.6666666666666666
1100	0.165670276198331
1101	0.6666666666666666
1102	0.6666666666666666
1103	0.6666666666666666
1104	0.6666666666666666
1105	0.6666666666666666
1106	1.0
1107	0.6666666666666666
1108	0.6666666666666666
1109	0.4000251223273122
1110	0.6666666666666666
1111	0.6666666666666666
1112	0.6666666666666666
1113	0.0517345727008548
1114	1.0
1115	0.6666666666666666
1116	0.6666666666666666
1117	0.4727263033666985
1118	0.6666666666666666
1119	0.06604957115269228
1120	0.6666666666666666
1121	0.3265015782575703
1122	0.6666666666666666
1123	0.6666666666666666
1124	0.5924528099499374
1125	0.1069162975611909
1126	0.3877143213033434
1127	0.3594922195767902
1128	0.6666666666666666
1129	0.6666666666666666
1130	0.1537883745135208
1131	0.6666666666666666
1132	0.6666666666666666
1133	0.2907939828891566
1134	0.6666666666666666
1135	0.6666666666666666
1136	0.6666666666666666
1137	0.6666666666666666
1138	0.559023876215426
1139	0.6666666666666666
1140	0.6666666666666666
1141	1.0
1142	0.6666666666666666
1143	0.6666666666666666
1144	1.0
1145	1.0
1146	0.6666666666666666
1147	0.6666666666666666
1148	0.6666666666666666
1149	0.6666666666666666
1150	0.216744797350382
1151	0.6666666666666666
1152	0.6666666666666666
1153	0.3343765768273617
1154	1.0
1155	0.6666666666666666
1156	0.6666666666666666
1157	0.123497891149068
1158	0.3762286901141166
1159	0.6666666666666666
1160	1.0
1161	0.3159088963303205
1162	0.09123991816663868
1163	0.003129372337990488
1164	0.6666666666666666
1165	0.6666666666666666
1166	0.1555117142118035
1167	0.5454861231570635
1168	1.0
1169	0.6666666666666666
1170	0.6666666666666666
1171	0.6666666666666666
1172	0.6666666666666666
1173	0.6666666666666666
1174	0.6666666666666666
1175	0.02422387888418986
1176	0.2565584529500619
1177	1.0
1178	0.6666666666666666
1179	0.6666666666666666
1180	0.493935874176517
1181	1.0
1182	0.6666666666666666
1183	1.0
1184	0.6666666666666666
1185	0.6666666666666666
1186	0.171774832146268
1187	0.6666666666666666
1188	0.6666666666666666
1189	0.6666666666666666
1190	0.6666666666666666
1191	0.6666666666666666
1192	0.6666666666666666
1193	0.6666666666666666
1194	1.0
1195	0.6666666666666666
1196	1.0
1197	0.6666666666666666
1198	0.6666666666666666
1199	0.6666666666666666
1200	0.6666666666666666
1201	0.6666666666666666
1202	1.0
1203	0.6666666666666666
1204	1.0
1205	0.246339812253943
1206	0.08147368229041863
1207	1.0
1208	0.4581549832452822
1209	0.6666666666666666
1210	0.4553787025028644
1211	0.6666666666666666
1212	1.0
1213	0.6666666666666666
1214	0.6666666666666666
1215	0.6666666666666666
1216	0.6666666666666666
1217	0.6666666666666666
1218	1.0
1219	0.6666666666666666
1220	0.189208511556777
1221	1.0
1222	0.6666666666666666
1223	1.0
1224	1.0
1225	0.6666666666666666
1226	0.6666666666666666
1227	0.6666666666666666
1228	0.6666666666666666
1229	0.6666666666666666
1230	0.6666666666666666
1231	0.6666666666666666
1232	0.6666666666666666
1233	0.6666666666666666
1234	0.6666666666666666
1235	0.6666666666666666
1236	0.6666666666666666
1237	0.6666666666666666
1238	0.6666666666666666
1239	1.0
1240	0.6666666666666666
1241	0.6666666666666666
1242	0.1828870163116726
1243	1.0
1244	0.6666666666666666
1245	0.6666666666666666
1246	0.6666666666666666
1247	1.0
1248	1.0
