# Supplementary material for: Interaction of chikungunya virus glycoproteins with macrophage factors controls virion production
Source: EMBO J. 2024 Sep 11;43(20):4625–55. doi: 10.1038/s44318-024-00193-3 (PMC11480453; doi:10.1038/s44318-024-00193-3)
Supplement: Supplementary file 8 — Source data Fig. 4 [file 44318_2024_193_MOESM8_ESM.zip › Figure 4/4D/4D numerical data.xlsx]

## Sheet: Panel 4D numerical data
	Viral titer (pfu/ml)		Viral RNA (copies/ml)
CHIKV	95000	100000	6220000000	6040000000
ONNV	2000	1150	18100000000	14600000000
V135L	15500	11000	3040000000	2050000000
A164T	245000	170000	4750000000	4570000000
A246S	130000	220000	5100000000	4580000000
E211K	330000	185000	6120000000	5940000000
V220I	0	0	7440000000	7710000000
R366K	145000	135000	5810000000	6160000000

## Sheet: Data description
Replicate data of virus titers and copy numbers are measured by plaque assay and qPCR
