# Supplementary material for: Interaction of chikungunya virus glycoproteins with macrophage factors controls virion production
Source: EMBO J. 2024 Sep 11;43(20):4625–55. doi: 10.1038/s44318-024-00193-3 (PMC11480453; doi:10.1038/s44318-024-00193-3)
Supplement: Supplementary file 8 — Source data Fig. 4 [file 44318_2024_193_MOESM8_ESM.zip › Figure 4/4C/FEL and MEME JSON files/chikv_cds_postmsa.fasta.MEME.json]

{
 "MLE":{
   "content":{
     "0":      [
[0, 0, 1, 0, 0, 0, 1, 0, 0, 0, 0],
      [0, 0, 0.9341452193328841, 8.390629651005421, 0.06585478066711592, 1.170872546901727, 0.2879496587054161, 1, 0, -12.96510603152355, -12.73606840672801],
      [0.7486175234616308, 0.1875121855793258, 0.9244668472660993, 1.318550342156548, 0.07553315273390071, 0.0002945296590439739, 0.6625049187066717, 0, 0, -16.07933621336743, -16.06835202643683],
      [0, 0, 1, 0, 0, 0, 1, 0, 0, 0, 0],
      [2.185958612733333, 0, 1, 3.278937919100001, 0, 0, 0.6666666666666666, 0, 0, -18.43581307811909, -18.43581307811909],
      [1.029512410386638, 0, 1, 1.544268615579958, 0, 0, 0.6666666666666666, 0, 0, -8.56898444569595, -8.56898444569595],
      [0, 0, 1, 0, 0, 0, 1, 0, 0, 0, 0],
      [0.378154133538672, 0.2529531280976823, 0.9711760508916294, 0.7213057513458577, 0.02882394910837061, 0.001790511532483663, 0.6562129642047274, 0, 0, -21.33949291897505, -21.33877530548496],
      [1.666362881833131, 0, 1, 2.499544322749698, 0, 0, 0.6666666666666666, 0, 0, -12.89980815280887, -12.89980815280887],
      [1.488437967512401, 0, 1, 2.232656951268601, 0, 0, 0.6666666666666666, 0, 0, -10.58614965650145, -10.58614965650145],
      [3.020095570509323, 0.333825865467493, 1, 4.530143355763983, 0, 0, 0.6666666666666666, 0, 0, -29.30345016420562, -29.30345016420562],
      [0.7739841293175417, 0, 0.9970337764266832, 776.6289520974281, 0.002966223573316773, 2.129354418176895, 0.1697915022251351, 1, 0, -16.24345335190415, -15.09773535545197],
      [1.151710704721151, 0, 0.9964800555466675, 526.1023266335911, 0.00351994445333248, 1.791397718300267, 0.2039449050113087, 1, 0, -19.99298468848437, -19.00815853296966],
      [0.8751976102218, 0, 1, 1.3127964153327, 0, 0, 0.6666666666666666, 0, 0, -12.59832144342061, -12.59832144342061],
      [0.9729100256953016, 0.6724593232508259, 1, 1.52232005222549, 0, 0, 0.6666666666666666, 0, 0, -15.69473032034046, -15.69449314216332],
      [0.832246529642852, 0, 1, 1.248369794464278, 0, 0, 0.6666666666666666, 0, 0, -13.75485297407211, -13.75485297407211],
      [0, 0, 1, 0, 0, 0, 1, 0, 0, 0, 0],
      [1.293344904572281, 0, 1, 1.940017356858422, 0, 0, 0.6666666666666666, 0, 0, -15.28213662605372, -15.28213662605372],
      [0.8823529411764712, 0.4035087719298243, 1, 1.323529411764707, 0, 0, 0.6666666666666666, 0, 0, -13.1528951722638, -13.1528951722638],
      [1.303703310758486, 0.1129496275032844, 1e-08, 1.597528138668926, 0.9999999899999999, 0.08865775104179363, 0.5805348996502292, 0, 0, -53.62991010520179, -53.62980353087572],
      [2.590438244829262, 0, 1, 3.885657367243892, 0, 0, 0.6666666666666666, 0, 0, -18.54135842978404, -18.54135842978404],
      [0.6886543535620091, 0, 1, 1.032981530343014, 0, 0, 0.6666666666666666, 0, 0, -13.40238025815003, -13.40238025815003],
      [0.8335914638474393, 0, 0.9860755284479156, 36.90397658005381, 0.01392447155208443, 0.6238181736907009, 0.3973072158573406, 1, 0, -23.10567747168779, -22.69060617497191],
      [1.004298767725997, 0, 0.9917894820090034, 79.8675494421044, 0.008210517990996591, 0.8792694680711506, 0.3407535131254174, 1, 0, -22.85303672969653, -22.30232074785187],
      [1.305916793334468, 0, 1, 1.958875190001702, 0, 0, 0.6666666666666666, 0, 0, -13.81628299590328, -13.81628299590328],
      [0.9601837672281806, 0, 1, 1.440275650842271, 0, 0, 0.6666666666666666, 0, 0, -11.64128658325601, -11.64128658325601],
      [4.218113346047812, 0, 0.9701093794361206, 60.43236565066282, 0.02989062056387937, 1.186708469478091, 0.2853710716011773, 3, 0, -50.40289184176494, -49.11023672659908],
      [4.328680009147131, 0, 0.9777634536764113, 49.93041360205546, 0.02223654632358874, 1.924448479087388, 0.1896922625263691, 2, 0, -46.67163069694509, -45.70975597320825],
      [1.327513310859517, 0.2897952190142242, 0.9137219180598892, 2.374773263842593, 0.08627808194011077, -0.2238276630208205, 0.6666666666666666, 0, 0, -16.62636403975317, -16.61247920365408],
      [1.206658765219275, 0, 1, 1.809988147828913, 0, 0, 0.6666666666666666, 0, 0, -12.6458873683878, -12.6458873683878],
      [0, 0, 1, 0, 0, 0, 1, 0, 0, 0, 0],
      [1.647172210351859, 0, 0.9400168147602062, 5.891400817487257, 0.05998318523979385, 0.1564568995382558, 0.5468080733201406, 1, 0, -20.93926338599567, -20.69043642151816],
      [0.7488298616114604, 0, 1, 1.12324479241719, 0, 0, 0.6666666666666666, 0, 0, -9.663863273923068, -9.663863273923068],
      [1.18310930932345, 0, 1, 1.774663963985175, 0, 0, 0.6666666666666666, 0, 0, -13.93256463040597, -13.93256463040597],
      [1.128898128898133, 0, 1, 1.693347193347201, 0, 0, 0.6666666666666666, 0, 0, -7.833274487162189, -7.833274487162189],
      [0, 0, 1, 0, 0, 0, 1, 0, 0, 0, 0],
      [1.902128017606906, 1.081611521028609, 1, 2.85319202641036, 0, 0, 0.6666666666666666, 0, 0, -23.03674774611197, -23.03674774611197],
      [1.686694434423278, 0, 1, 2.530041651634916, 0, 0, 0.6666666666666666, 0, 0, -17.41600187418882, -17.41600187418882],
      [0, 0, 1, 0, 0, 0, 1, 0, 0, 0, 0],
      [0, 0, 0.75, 0, 0.25, 0, 0.6666666666666666, 0, 0, -3.95561566424644, -3.95561566424644],
      [0.3992894233397135, 0, 1, 0.5989341350095703, 0, 0, 0.6666666666666666, 0, 0, -7.048731703369294, -7.048731703369294],
      [0, 0, 0.75, 0, 0.25, 0, 0.6666666666666666, 0, 0, -3.777475112364082, -3.777475112364082],
      [1.065088608233134, 0, 1, 1.597632912349701, 0, 0, 0.6666666666666666, 0, 0, -11.95087125663095, -11.95087125663095],
      [0.7522245037645493, 0, 1, 1.128336755646824, 0, 0, 0.6666666666666666, 0, 0, -22.03295766576937, -22.03295766576937],
      [0, 0, 1, 0, 0, 0, 1, 0, 0, 0, 0],
      [0.7356943465985881, 0, 1, 1.103541519897882, 0, 0, 0.6666666666666666, 0, 0, -8.520116512548883, -8.520116512548883],
      [0.7042124232550564, 0, 1, 1.056318634882584, 0, 0, 0.6666666666666666, 0, 0, -11.36909387317406, -11.36909387317406],
      [0.8306758885772755, 0, 1, 1.246013832865913, 0, 0, 0.6666666666666666, 0, 0, -14.24372860968021, -14.24372860968021],
      [2.01625582208804, 0, 1, 3.02438373313206, 0, 0, 0.6666666666666666, 0, 0, -20.11417796063017, -20.11417796063017],
      [0, 0, 1, 0, 0, 0, 1, 0, 0, 0, 0],
      [0.7339400994814305, 0, 1, 1.100910149222145, 0, 0, 0.6666666666666666, 0, 0, -12.14958343373472, -12.14958343373472],
      [0.8378091887655198, 0, 1, 1.256713783148279, 0, 0, 0.6666666666666666, 0, 0, -8.005923564789439, -8.005923564789439],
      [0, 0, 1, 0, 0, 0, 1, 0, 0, 0, 0],
      [0, 0, 1, 0, 0, 0, 1, 0, 0, 0, 0],
      [0, 0, 0.8023346386318496, 6.087866810977835, 0.1976653613681504, 2.972429278079559, 0.1083584177181701, 3, 0, -22.87029504780975, -22.35277698445433],
      [0, 0, 1, 0, 0, 0, 1, 0, 0, 0, 0],
      [0.7488298616114604, 0, 1, 1.12324479241719, 0, 0, 0.6666666666666666, 0, 0, -9.289098378102068, -9.289098378102068],
      [0, 0, 0.9719220247897871, 35.27885905959383, 0.02807797521021294, 1.684715166125201, 0.2162108355080521, 1, 0, -11.56522876832146, -11.23365846084872],
      [0, 0, 1, 0, 0, 0, 1, 0, 0, 0, 0],
      [1.065088608233134, 0, 1, 1.597632912349701, 0, 0, 0.6666666666666666, 0, 0, -11.68527477014782, -11.68527477014782],
      [2.579285409999025, 0, 1, 3.868928114998537, 0, 0, 0.6666666666666666, 0, 0, -18.08251539849333, -18.08251539849333],
      [0.8656359807863756, 0, 0.9941484344133378, 162.6058139658134, 0.005851565586662222, 1.212199709159414, 0.2812762636251611, 1, 0, -22.25309059764353, -21.5726038105757],
      [0.8866881621372651, 0.347545729701276, 1, 1.330032243205898, 0, 0, 0.6666666666666666, 0, 0, -11.3988677010587, -11.3988677010587],
      [0.4724146917940606, 0, 1, 0.708622037691091, 0, 0, 0.6666666666666666, 0, 0, -12.2071905123836, -12.2071905123836],
      [0, 0, 0.9930651902295373, 116.0217345837282, 0.00693480977046268, 1.967120801990738, 0.185351120864427, 1, 0, -12.86883671489819, -12.24715597292153],
      [2.001832172957134, 0, 1, 3.002748259435701, 0, 0, 0.6666666666666666, 0, 0, -12.55409660287352, -12.55409660287352],
      [1.000000000000005, 0, 1, 1.500000000000008, 0, 0, 0.6666666666666666, 0, 0, -11.12352225856166, -11.12352225856166],
      [0, 0, 0.9970322936505881, 839.5164016888874, 0.002967706349411903, 2.86885055334319, 0.1144519641806646, 1, 0, -15.71595081978677, -14.62215976615474],
      [2.448246832512529, 0, 1, 3.672370248768793, 0, 0, 0.6666666666666666, 0, 0, -15.9573008594231, -15.9573008594231],
      [0, 0, 1, 0, 0, 0, 1, 0, 0, 0, 0],
      [0, 0, 1e-08, 0.3743928317399689, 0.9999999899999999, 0.6738893313670573, 0.3852907256925454, 1, 0, -7.15531361676639, -7.155281568658229],
      [0.713945111325305, 0.2729721904508746, 0.9904702386222052, 405.2809063890342, 0.009529761377794821, 2.425502639799852, 0.1448510731189788, 2, 0, -22.99020358547932, -21.81212933983805],
      [2.224419108378204, 0.3470666662274869, 0.9532692948833958, 4.043819526012427, 0.04673070511660415, -0.2797739305514568, 0.6666666666666666, 0, 0, -25.58071832655203, -25.53937642905028],
      [1.58243490322174, 1.236235088581334, 1, 2.37365235483261, 0, 0, 0.6666666666666666, 0, 0, -17.40578857859627, -17.40578857859627],
      [0, 0, 0.9919568220306006, 208.348879407846, 0.008043177969399351, 2.149683575231666, 0.1679420937143011, 1, 0, -14.76455457633976, -14.21167792812846],
      [0, 0, 1, 0, 0, 0, 1, 0, 0, 0, 0],
      [0.6984886810992089, 0.2409612358325548, 0.9186383656329605, 1.214598890831397, 0.08136163436703947, 0.001808081435502373, 0.6561602169133233, 0, 0, -12.90656576130746, -12.90006231181268],
      [0, 0, 0.5312499999999999, 3.100233751106933, 0.4687500000000001, 2.542222817923623, 0.1361088093966253, 1, 0, -16.37434693395628, -16.3172462653317],
      [3.179706573437741, 0, 0.9529953520290824, 25.86550278000432, 0.04700464797091763, 0.5792511278938406, 0.4084478602710773, 2, 0, -31.50936127308312, -30.83118412669807],
      [0.7657408130878649, 0.3444592037172849, 1, 1.148611219631797, 0, 0, 0.6666666666666666, 0, 0, -14.89281810028106, -14.89281810028106],
      [0, 0, 0.01, 2.004694835680757, 0.99, 2.540338130752545, 0.1362454930505237, 3, 0, -32.79659139993275, -32.79742535700166],
      [2.350957206568424, 1.091715474602846, 1, 3.526435809852637, 0, 0, 0.6666666666666666, 0, 0, -36.09843844612936, -36.09843844612936],
      [0, 0, 1, 0, 0, 0, 1, 0, 0, 0, 0],
      [0, 0, 1, 0, 0, 0, 1, 0, 0, 0, 0],
      [2.391351370931651, 0, 1, 3.587027056397477, 0, 0, 0.6666666666666666, 0, 0, -14.53639425936508, -14.53639425936508],
      [2.01625582208804, 0, 1, 3.02438373313206, 0, 0, 0.6666666666666666, 0, 0, -10.9592986530576, -10.9592986530576],
      [2.604966895841378, 0, 1, 3.907450343762067, 0, 0, 0.6666666666666666, 0, 0, -21.50961571592337, -21.50961571592337],
      [2.147379744890122, 0, 1, 3.221069617335184, 0, 0, 0.6666666666666666, 0, 0, -32.9459519618171, -32.9459519618171],
      [0, 0, 1e-08, 0.8004075569479487, 0.9999999899999999, 1.482166715503965, 0.2417830952485607, 2, 0, -18.96548224550293, -18.96547302062533],
      [0, 0, 1, 0, 0, 0, 1, 0, 0, 0, 0],
      [0.8980977316434613, 0, 1, 1.748014271199794, 0, 0, 0.6666666666666666, 0, 0, -5.907197992537602, -5.905956947325564],
      [1.889736984639707, 0, 0.9964709410689122, 466.8439542157103, 0.003529058931087792, 1.727277532210721, 0.2112235539506744, 1, 0, -27.58726165591005, -26.50662814005536],
      [0.0003815299812693678, 0.0001911181776748413, 0.8734773128830744, 6.377791181789873, 0.1265226871169256, 3.201446272634776, 0.09604716405855063, 2, 0, -17.1608733719666, -16.7375094116059],
      [2.137484252180018, 0, 0.9719176587990408, 32.08346915624003, 0.0280823412009592, 0.3908209783526502, 0.4611426724845663, 1, 0, -25.23605877775878, -24.93485552596236],
      [0, 0, 1, 0, 0, 0, 1, 0, 0, 0, 0],
      [0.8980977316434613, 0, 1, 1.748014271199794, 0, 0, 0.6666666666666666, 0, 0, -5.907197992537602, -5.905956947325564],
      [0, 0, 0.9914061332615058, 113.7308337335571, 0.00859386673849416, 1.770052628273778, 0.2063372179865774, 1, 0, -12.60170641321591, -12.05741326733136],
      [0.9601837672281806, 0, 1, 1.440275650842271, 0, 0, 0.6666666666666666, 0, 0, -5.846231627160415, -5.846231627160415],
      [3.56144368063611, 0, 1, 6.20069928625608, 0, 0, 0.6666666666666666, 0, 0, -25.40453525767593, -25.40063826764561],
      [0, 0, 1, 0, 0, 0, 1, 0, 0, 0, 0],
      [3.061748040353467, 0, 1, 4.5926220605302, 0, 0, 0.6666666666666666, 0, 0, -20.83433415353331, -20.83433415353331],
      [1.642197100420908, 0, 1, 2.463295650631363, 0, 0, 0.6666666666666666, 0, 0, -11.6831812257011, -11.6831812257011],
      [0, 0, 1, 0, 0, 0, 1, 0, 0, 0, 0],
      [1.350038727444857, 0, 1, 2.025058091167286, 0, 0, 0.6666666666666666, 0, 0, -8.934559722218347, -8.934559722218347],
      [0, 0, 1, 0, 0, 0, 1, 0, 0, 0, 0],
      [0.8751976102218, 0, 1, 1.3127964153327, 0, 0, 0.6666666666666666, 0, 0, -11.14870125992725, -11.14870125992725],
      [0, 0, 1, 0, 0, 0, 1, 0, 0, 0, 0],
      [0.9601837672281806, 0, 1, 1.440275650842271, 0, 0, 0.6666666666666666, 0, 0, -10.06629674727996, -10.06629674727996],
      [0.6099758759107994, 0, 1, 0.9149638138661991, 0, 0, 0.6666666666666666, 0, 0, -6.386149093699049, -6.386149093699049],
      [0, 0, 1, 0, 0, 0, 1, 0, 0, 0, 0],
      [1.021536819571305, 0, 1, 1.532305229356957, 0, 0, 0.6666666666666666, 0, 0, -17.06204255373255, -17.06204255373255],
      [0.4724146917940606, 0, 1, 0.708622037691091, 0, 0, 0.6666666666666666, 0, 0, -9.780316886487842, -9.780316886487842],
      [2.423604145770653, 0, 1, 3.635406218655978, 0, 0, 0.6666666666666666, 0, 0, -21.72650574661688, -21.72650574661687],
      [0.8702929467330696, 0, 1, 1.305439420099604, 0, 0, 0.6666666666666666, 0, 0, -8.715025921799306, -8.715025921799306],
      [2.008425850905365, 0, 1, 3.012638776358047, 0, 0, 0.6666666666666666, 0, 0, -14.86587850987843, -14.86587850987843],
      [0, 0, 1, 0, 0, 0, 1, 0, 0, 0, 0],
      [0.6886543535620091, 0, 1, 1.032981530343014, 0, 0, 0.6666666666666666, 0, 0, -11.72433911858648, -11.72433911858648],
      [0, 0, 1, 0, 0, 0, 1, 0, 0, 0, 0],
      [1.945434892769784, 0.3000824007762482, 1, 2.918152339154676, 0, 0, 0.6666666666666666, 0, 0, -26.10168490332454, -26.10168490332454],
      [0, 0, 1, 0, 0, 0, 1, 0, 0, 0, 0],
      [0.4076447896351182, 0, 1, 0.6114671844526772, 0, 0, 0.6666666666666666, 0, 0, -7.004451117173319, -7.004451117173319],
      [0.9258624921264909, 0, 0.7521189833437067, 3.873898983827994, 0.2478810166562933, 0.4138135381060053, 0.4541470659770889, 2, 0, -18.59345519021916, -18.35655390138199],
      [0.6886543535620091, 0, 1, 1.032981530343014, 0, 0, 0.6666666666666666, 0, 0, -6.462747406994372, -6.462747406994372],
      [0.4372908900181387, 0.3812500823289201, 1, 0.6559363350272081, 0, 0, 0.6666666666666666, 0, 0, -9.55381913458749, -9.55381913458749],
      [0.4076447896351182, 0, 1, 0.6114671844526772, 0, 0, 0.6666666666666666, 0, 0, -7.004451117173319, -7.004451117173319],
      [0, 0, 1, 0, 0, 0, 1, 0, 0, 0, 0],
      [0.8007249431872575, 0, 1, 1.201087414780886, 0, 0, 0.6666666666666666, 0, 0, -6.213872485588174, -6.213872485588174],
      [0.8575016013922238, 0, 1, 1.286252402088335, 0, 0, 0.6666666666666666, 0, 0, -11.25495565956838, -11.25495565956838],
      [1.591052140496264, 0, 1, 2.386578210744394, 0, 0, 0.6666666666666666, 0, 0, -24.04790008037923, -24.04790008037923],
      [0.8575016013922238, 0, 1, 1.286252402088335, 0, 0, 0.6666666666666666, 0, 0, -8.08530712498869, -8.08530712498869],
      [0.8715614670122196, 0, 1, 1.307342200518329, 0, 0, 0.6666666666666666, 0, 0, -13.10765418476525, -13.10765418476525],
      [0.7042124232550564, 0, 1, 1.056318634882584, 0, 0, 0.6666666666666666, 0, 0, -5.874684143268818, -5.874684143268818],
      [0, 0, 1, 0, 0, 0, 1, 0, 0, 0, 0],
      [0, 0, 1, 0, 0, 0, 1, 0, 0, 0, 0],
      [0, 0, 1, 0, 0, 0, 1, 0, 0, 0, 0],
      [3.719334180457877, 0, 1, 7.157282084110122, 0, 0, 0.6666666666666666, 0, 0, -19.79670152183991, -19.79633367335695],
      [0, 0, 1, 0, 0, 0, 1, 0, 0, 0, 0],
      [0, 0, 1, 0, 0, 0, 1, 0, 0, 0, 0],
      [2.284070110206481, 0, 1, 3.426105165309721, 0, 0, 0.6666666666666666, 0, 0, -19.92952151005199, -19.92952151005199],
      [0.6958036782536932, 0, 0.991129205617956, 73.86480903256266, 0.008870794382043967, 0.8874414495802085, 0.3391211616041389, 1, 0, -16.92186942909617, -16.3948473150737],
      [0, 0, 1, 0, 0, 0, 1, 0, 0, 0, 0],
      [0.8007249431872575, 0, 1, 1.201087414780886, 0, 0, 0.6666666666666666, 0, 0, -6.588595798620705, -6.588595798620705],
      [1.954412956737921, 0, 0.9917885578541396, 86.75032409007753, 0.008211442145860448, 0.7627210888708689, 0.3651517511920229, 1, 0, -27.64447334044552, -27.0862806072647],
      [0.7866547389988225, 0.008487549616324763, 0.608894068785224, 0.6907366918677119, 0.391105931214776, 0, 0.6666666666666666, 0, 0, -19.15056900700106, -19.07339185068706],
      [0.4709712227277466, 0.2882876915571971, 0.7944517420968199, 0.8040833862486292, 0.2055482579031801, 0.01849219597228924, 0.6308417570402386, 0, 0, -15.46643460670205, -15.44361434616517],
      [4.236177692553538, 0, 1, 6.354266538830304, 0, 0, 0.6666666666666666, 0, 0, -23.64622025421702, -23.64622025421702],
      [0.3788029109410888, 0.02490631262976609, 0.9945377238768074, 1207.554158348067, 0.005462276123192611, 18.26774545576939, 4.533835340059245e-05, 2, 0, -36.44501514024771, -27.33674586191682],
      [0.7042124232550564, 0, 1, 1.056318634882584, 0, 0, 0.6666666666666666, 0, 0, -5.874684143268818, -5.874684143268818],
      [0.3582703276296614, 0, 1, 0.537405491444492, 0, 0, 0.6666666666666666, 0, 0, -11.37127226603706, -11.37127226603706],
      [1.927838275534713, 0, 1, 2.891757413302069, 0, 0, 0.6666666666666666, 0, 0, -17.39455632014886, -17.39455632014886],
      [0, 0, 1, 0, 0, 0, 1, 0, 0, 0, 0],
      [1.318053197509913, 0, 1, 1.97707979626487, 0, 0, 0.6666666666666666, 0, 0, -19.06954384057541, -19.06954384057541],
      [0, 0, 1, 0, 0, 0, 1, 0, 0, 0, 0],
      [1.000000000000005, 0, 1, 1.500000000000008, 0, 0, 0.6666666666666666, 0, 0, -8.782145904014785, -8.782145904014785],
      [0, 0, 1, 0, 0, 0, 1, 0, 0, 0, 0],
      [2.46016597892211, 0, 0.9975552512036259, 2452.637429235016, 0.00244474879637413, 16.72986242666771, 9.832329892278668e-05, 1, 0, -44.52870695671977, -34.04292312282929],
      [1.844448543601595, 0, 1, 2.766672815402393, 0, 0, 0.6666666666666666, 0, 0, -17.74345437119635, -17.74345437119635],
      [0.3880172951495877, 0, 1, 0.5820259427243817, 0, 0, 0.6666666666666666, 0, 0, -10.47657077894499, -10.47657077894499],
      [0.9601837672281806, 0, 1, 1.440275650842271, 0, 0, 0.6666666666666666, 0, 0, -5.846231627160415, -5.846231627160415],
      [0.6886543535620091, 0, 1, 1.032981530343014, 0, 0, 0.6666666666666666, 0, 0, -9.604993855810529, -9.604993855810529],
      [0.7042124232550564, 0, 1, 1.056318634882584, 0, 0, 0.6666666666666666, 0, 0, -5.874684143268818, -5.874684143268818],
      [0.3886299513120866, 0, 1, 0.5829449269681299, 0, 0, 0.6666666666666666, 0, 0, -13.96395219845131, -13.96395219845131],
      [0.9601837672281806, 0, 1, 1.440275650842271, 0, 0, 0.6666666666666666, 0, 0, -11.32884419210654, -11.32884419210654],
      [1.440019658361513, 0, 1, 2.160029487542269, 0, 0, 0.6666666666666666, 0, 0, -13.2003011638723, -13.2003011638723],
      [1.666666666666671, 0, 1, 2.500000000000006, 0, 0, 0.6666666666666666, 0, 0, -15.08751548872026, -15.08751548872026],
      [1.065088608233134, 0, 1, 1.597632912349701, 0, 0, 0.6666666666666666, 0, 0, -11.03110558870532, -11.03110558870532],
      [0, 0, 1, 0, 0, 0, 1, 0, 0, 0, 0],
      [1.700129885245723, 0, 1, 2.550194827868585, 0, 0, 0.6666666666666666, 0, 0, -13.25493745452776, -13.25493745452776],
      [0.8723815788862842, 0, 1, 1.308572368329426, 0, 0, 0.6666666666666666, 0, 0, -11.73800975336354, -11.73800975336354],
      [0, 0, 1, 0, 0, 0, 1, 0, 0, 0, 0],
      [0, 0, 1, 0, 0, 0, 1, 0, 0, 0, 0],
      [0, 0, 1, 0, 0, 0, 1, 0, 0, 0, 0],
      [0.5876218981161329, 0, 1, 0.8814328471741993, 0, 0, 0.6666666666666666, 0, 0, -6.59497403298414, -6.59497403298414],
      [0.7042124232550564, 0, 1, 1.056318634882584, 0, 0, 0.6666666666666666, 0, 0, -5.874684143268818, -5.874684143268818],
      [0.8323188887988028, 0, 1, 1.248478333198204, 0, 0, 0.6666666666666666, 0, 0, -12.32778957042328, -12.32778957042328],
      [0, 0, 0.9890510825431463, 49.10362942868613, 0.01094891745685367, 1.498105044948097, 0.2396541998527154, 1, 0, -12.08690450357315, -11.61307613685362],
      [0, 0, 1, 0, 0, 0, 1, 0, 0, 0, 0],
      [2.293367956470397, 0, 1, 3.440051934705596, 0, 0, 0.6666666666666666, 0, 0, -14.82013089028697, -14.82013089028697],
      [0.6886543535620091, 0, 1, 1.032981530343014, 0, 0, 0.6666666666666666, 0, 0, -12.06823598551535, -12.06823598551535],
      [1.000000000000005, 0, 1, 1.500000000000008, 0, 0, 0.6666666666666666, 0, 0, -12.75410326907763, -12.75410326907763],
      [0, 0, 1, 0, 0, 0, 1, 0, 0, 0, 0],
      [0.9601837672281806, 0, 1, 1.440275650842271, 0, 0, 0.6666666666666666, 0, 0, -12.47453784967283, -12.47453784967283],
      [2.460308887226776, 0, 0.995487019623616, 231.8214666036469, 0.004512980376384035, 1.384400360117098, 0.2553129400467278, 1, 0, -27.69632087232889, -27.00425190014458],
      [0, 0, 1, 0, 0, 0, 1, 0, 0, 0, 0],
      [0, 0, 1, 0, 0, 0, 1, 0, 0, 0, 0],
      [0.8503794723527325, 0, 1, 1.275569208529099, 0, 0, 0.6666666666666666, 0, 0, -9.519789294407817, -9.519789294407817],
      [3.401897485412051, 0, 1, 5.102846228118072, 0, 0, 0.6666666666666666, 0, 0, -24.44570467221931, -24.44570467221931],
      [0, 0, 1, 0, 0, 0, 1, 0, 0, 0, 0],
      [0, 0, 1, 0, 0, 0, 1, 0, 0, 0, 0],
      [0.7042124232550564, 0, 1, 1.056318634882584, 0, 0, 0.6666666666666666, 0, 0, -6.186498582818287, -6.186498582818287],
      [2.010725704580072, 0, 1, 3.016088556870109, 0, 0, 0.6666666666666666, 0, 0, -16.22303825557478, -16.22303825557478],
      [0, 0, 1, 0, 0, 0, 1, 0, 0, 0, 0],
      [0.6886543535620091, 0, 1, 1.032981530343014, 0, 0, 0.6666666666666666, 0, 0, -14.76628425762025, -14.76628425762025],
      [1.440019658361513, 0, 1, 2.160029487542269, 0, 0, 0.6666666666666666, 0, 0, -9.967170849911829, -9.967170849911829],
      [0, 0, 1, 0, 0, 0, 1, 0, 0, 0, 0],
      [1.466652615097415, 0, 1, 2.199978922646123, 0, 0, 0.6666666666666666, 0, 0, -12.56124075846762, -12.56124075846762],
      [0.6886543535620091, 0, 1, 1.032981530343014, 0, 0, 0.6666666666666666, 0, 0, -12.5737433581783, -12.5737433581783],
      [0.6886543535620091, 0, 1, 1.032981530343014, 0, 0, 0.6666666666666666, 0, 0, -13.33182002564916, -13.33182002564916],
      [0, 0, 0.9886030640303306, 65.9826327454159, 0.0113969359696694, 1.840550041762565, 0.1985494146803937, 1, 0, -12.33195392565067, -11.85339827129277],
      [0.7149421557672883, 0, 1, 1.072413233650932, 0, 0, 0.6666666666666666, 0, 0, -9.871995499208953, -9.871995499208953],
      [3.269807866464266, 0, 1, 4.904711799696397, 0, 0, 0.6666666666666666, 0, 0, -23.62338645495664, -23.62338645495664],
      [1.204665604747361, 0, 1, 1.806998407121041, 0, 0, 0.6666666666666666, 0, 0, -11.34155419360188, -11.34155419360188],
      [0.9869565850272065, 0.01270520070875834, 0.9953276729320664, 162.6913224221444, 0.004672327067933635, 1.184209187091106, 0.2857762474029313, 1, 0, -20.36840003225353, -19.67717623400532],
      [2.208271324508509, 0, 1, 3.312406986762764, 0, 0, 0.6666666666666666, 0, 0, -24.8700947344402, -24.8700947344402],
      [0.6886543535620091, 0, 1, 1.032981530343014, 0, 0, 0.6666666666666666, 0, 0, -6.401350104501038, -6.401350104501038],
      [1.842076047738002, 0, 1, 2.763114071607003, 0, 0, 0.6666666666666666, 0, 0, -27.14121029375151, -27.14121029375151],
      [1.758620689655175, 0, 1, 2.637931034482764, 0, 0, 0.6666666666666666, 0, 0, -19.143632390559, -19.143632390559],
      [0, 0, 1, 0, 0, 0, 1, 0, 0, 0, 0],
      [1.860342217800713, 0, 1, 2.79051332670107, 0, 0, 0.6666666666666666, 0, 0, -12.58721341137437, -12.58721341137437],
      [1.424242424242432, 0, 1, 2.136363636363647, 0, 0, 0.6666666666666666, 0, 0, -13.61603175870759, -13.61603175870759],
      [0.8007249431872575, 0, 1, 1.201087414780886, 0, 0, 0.6666666666666666, 0, 0, -6.588595798620705, -6.588595798620705],
      [1.20464523577442, 0, 0.9934145026165339, 629.0305267585718, 0.006585497383466143, 3.560657756928457, 0.07956294191050273, 2, 0, -33.81790753883497, -31.81926458355081],
      [3.698392670232153, 0, 1, 5.547589005348235, 0, 0, 0.6666666666666666, 0, 0, -27.92430251219866, -27.92430251219866],
      [2.167918636464712, 0, 1, 3.251877954697068, 0, 0, 0.6666666666666666, 0, 0, -21.54940418276123, -21.54940418276123],
      [0, 0, 1, 0, 0, 0, 1, 0, 0, 0, 0],
      [1.90887624259796, 0, 1, 2.863314363896941, 0, 0, 0.6666666666666666, 0, 0, -16.84128250177452, -16.84128250177452],
      [0, 0, 1, 0, 0, 0, 1, 0, 0, 0, 0],
      [2.515430080561858, 0, 0.9966213226827001, 315.3025305416555, 0.003378677317299905, 1.25919042568583, 0.2739040409754409, 1, 0, -29.02633629623574, -28.15349400126257],
      [0, 0, 1, 0, 0, 0, 1, 0, 0, 0, 0],
      [0, 0, 1, 0, 0, 0, 1, 0, 0, 0, 0],
      [0.9601837672281806, 0, 1, 1.440275650842271, 0, 0, 0.6666666666666666, 0, 0, -5.846231627160415, -5.846231627160415],
      [0.786336884680512, 0, 1, 1.179505327020768, 0, 0, 0.6666666666666666, 0, 0, -8.464803613021326, -8.464803613021326],
      [1.886876374246973, 0, 1, 2.830314561370459, 0, 0, 0.6666666666666666, 0, 0, -15.32135035843669, -15.32135035843669],
      [0, 0, 1, 0, 0, 0, 1, 0, 0, 0, 0],
      [0.8715614670122196, 0, 1, 1.307342200518329, 0, 0, 0.6666666666666666, 0, 0, -9.759599132847907, -9.759599132847907],
      [0, 0, 1, 0, 0, 0, 1, 0, 0, 0, 0],
      [2.815290035628629, 0, 1, 4.222935053442945, 0, 0, 0.6666666666666666, 0, 0, -6.834676890208026, -6.834676890208026],
      [0.62549660476431, 0, 1, 0.938244907146465, 0, 0, 0.6666666666666666, 0, 0, -8.168439303621557, -8.168439303621557],
      [0.7372679171659158, 0, 1, 1.105901875748874, 0, 0, 0.6666666666666666, 0, 0, -14.01394929589483, -14.01394929589483],
      [0, 0, 1, 0, 0, 0, 1, 0, 0, 0, 0],
      [1.421027355510825, 0, 1, 2.131541033266238, 0, 0, 0.6666666666666666, 0, 0, -15.07920728276422, -15.07920728276422],
      [0.4076447896351182, 0, 1, 0.6114671844526772, 0, 0, 0.6666666666666666, 0, 0, -6.629727804140786, -6.629727804140786],
      [1.000000000000005, 0, 1, 1.500000000000008, 0, 0, 0.6666666666666666, 0, 0, -13.59087893300358, -13.59087893300358],
      [0, 0, 1, 0, 0, 0, 1, 0, 0, 0, 0],
      [0.7356943465985881, 0, 1, 1.103541519897882, 0, 0, 0.6666666666666666, 0, 0, -8.585333825035045, -8.585333825035045],
      [1.543349011937474, 0, 1, 2.315023517906212, 0, 0, 0.6666666666666666, 0, 0, -16.39332181715243, -16.39332181715243],
      [0.8487039382561817, 0, 1, 1.273055907384272, 0, 0, 0.6666666666666666, 0, 0, -11.71014393319609, -11.71014393319609],
      [2.208271324508509, 0, 1, 3.312406986762764, 0, 0, 0.6666666666666666, 0, 0, -14.10126358017037, -14.10126358017037],
      [0, 0, 1, 0, 0, 0, 1, 0, 0, 0, 0],
      [0, 0, 1, 0, 0, 0, 1, 0, 0, 0, 0],
      [5.271316294850737, 0, 1, 7.906974442276105, 0, 0, 0.6666666666666666, 0, 0, -20.76322258411978, -20.76322258411978],
      [0, 0, 1, 0, 0, 0, 1, 0, 0, 0, 0],
      [0.8715614670122196, 0, 1, 1.307342200518329, 0, 0, 0.6666666666666666, 0, 0, -10.18784693825428, -10.18784693825428],
      [2.850742311284161, 0, 1, 4.276113466926239, 0, 0, 0.6666666666666666, 0, 0, -19.13441555683162, -19.13441555683162],
      [0, 0, 1, 0, 0, 0, 1, 0, 0, 0, 0],
      [1.704701531959856, 0, 1, 2.557052297939785, 0, 0, 0.6666666666666666, 0, 0, -14.8985571685503, -14.8985571685503],
      [0, 0, 1, 0, 0, 0, 1, 0, 0, 0, 0],
      [0, 0, 1, 0, 0, 0, 1, 0, 0, 0, 0],
      [2.755391492676048, 0, 1, 4.133087239014072, 0, 0, 0.6666666666666666, 0, 0, -28.24547784102344, -28.24547784102343],
      [0.6886543535620091, 0, 1, 1.032981530343014, 0, 0, 0.6666666666666666, 0, 0, -10.04739285699771, -10.04739285699771],
      [1.830513013207566, 0, 1, 2.745769519811348, 0, 0, 0.6666666666666666, 0, 0, -21.02140903514286, -21.02140903514286],
      [0.9380862817464583, 0, 1, 1.407129422619688, 0, 0, 0.6666666666666666, 0, 0, -9.888564055794802, -9.888564055794802],
      [1.308385933273227, 0, 1, 1.96257889990984, 0, 0, 0.6666666666666666, 0, 0, -11.1021709960332, -11.1021709960332],
      [0, 0, 1, 0, 0, 0, 1, 0, 0, 0, 0],
      [1.000000000000005, 0, 1, 1.500000000000008, 0, 0, 0.6666666666666666, 0, 0, -16.62675994150222, -16.62675994150222],
      [1.065088608233134, 0, 1, 1.597632912349701, 0, 0, 0.6666666666666666, 0, 0, -10.53805329707922, -10.53805329707922],
      [1.666666666666672, 0, 1, 2.500000000000008, 0, 0, 0.6666666666666666, 0, 0, -11.10670195368012, -11.10670195368012],
      [2.492464018737045, 0, 1, 3.738696028105566, 0, 0, 0.6666666666666666, 0, 0, -23.40987352954777, -23.40987352954777],
      [0, 0, 1, 0, 0, 0, 1, 0, 0, 0, 0],
      [1.043647669104709, 0, 1, 1.565471503657063, 0, 0, 0.6666666666666666, 0, 0, -10.52930981951742, -10.52930981951742],
      [0, 0, 1, 0, 0, 0, 1, 0, 0, 0, 0],
      [1.591052140496264, 0, 1, 2.386578210744397, 0, 0, 0.6666666666666666, 0, 0, -18.3048178631404, -18.3048178631404],
      [1.274457813763507, 0, 1, 1.91168672064526, 0, 0, 0.6666666666666666, 0, 0, -21.20577813141824, -21.20577813141824],
      [0.7446361144890183, 0, 0.960513440695976, 26.51214365270758, 0.039486559304024, 1.362190191620662, 0.2585037295035724, 2, 0, -26.97172510969297, -26.27719177109067],
      [2.876585273518833, 0.2660340617562509, 1, 4.31487791027825, 0, 0, 0.6666666666666666, 0, 0, -32.12497561060463, -32.12497561060463],
      [0.7214636831117074, 0, 0.9967782523088513, 559.5894181373116, 0.003221747691148691, 2.144133109630559, 0.1684449048054016, 1, 0, -16.3530154918322, -15.18883379558384],
      [1.391187749249299, 0, 1, 2.086781623873948, 0, 0, 0.6666666666666666, 0, 0, -16.50611167640245, -16.50611167640245],
      [0, 0, 0.0008935546874999992, 0.206504549981682, 0.9991064453125, 0.1349490110643785, 0.5567487140939321, 1, 0, -9.258437048017234, -9.259556178911904],
      [3.259567387687205, 0, 1, 4.889351081530805, 0, 0, 0.6666666666666666, 0, 0, -24.21531139737395, -24.21531139737395],
      [0, 0, 1, 0, 0, 0, 1, 0, 0, 0, 0],
      [2.856079550469265, 0, 1, 4.284119325703899, 0, 0, 0.6666666666666666, 0, 0, -31.70530100437927, -31.70530100437927],
      [3.398535941110473, 0, 1, 5.097803911665705, 0, 0, 0.6666666666666666, 0, 0, -32.54954971914601, -32.54954971914601],
      [5.299600123039071, 0, 1, 7.949400184558608, 0, 0, 0.6666666666666666, 0, 0, -31.89739381223445, -31.89739381223445],
      [0.80154628572811, 0, 0.9906026201007631, 66.29167270865514, 0.009397379899236946, 0.8313505097112639, 0.3505260205290852, 1, 0, -17.76553070396676, -17.26470793547743],
      [1.71509235953038, 0, 1, 2.57263853929557, 0, 0, 0.6666666666666666, 0, 0, -12.30301409661861, -12.30301409661861],
      [0, 0, 1, 0, 0, 0, 1, 0, 0, 0, 0],
      [0, 0, 1, 0, 0, 0, 1, 0, 0, 0, 0],
      [0, 0, 1, 0, 0, 0, 1, 0, 0, 0, 0],
      [0.5686980666870797, 0, 0.9887357877700067, 135.4881694489703, 0.0112642122299933, 2.725139593445874, 0.1235012666261784, 2, 0, -23.08111233307231, -21.69938027226466],
      [1.187067368468671, 0, 0.9906494468334692, 416.4564185523104, 0.009350553166530773, 2.499052063046925, 0.1392760157169192, 2, 0, -27.2626358917275, -26.02364129399334],
      [1.843182080547335, 0, 1, 2.764773120821003, 0, 0, 0.6666666666666666, 0, 0, -12.39160947782044, -12.39160947782044],
      [1.314647377938526, 0, 1, 1.971971066907789, 0, 0, 0.6666666666666666, 0, 0, -21.55369082343043, -21.55369082343043],
      [2.042285427798187, 0, 1, 3.063428141697281, 0, 0, 0.6666666666666666, 0, 0, -15.4670234333071, -15.4670234333071],
      [0.973916059660379, 0.465833561611919, 0.9920368056206955, 330.3387483167656, 0.007963194379304483, 1.033960944927017, 0.3114191421511934, 3, 0, -40.2387921714726, -39.38702229736417],
      [0.6886543535620091, 0, 1, 1.032981530343014, 0, 0, 0.6666666666666666, 0, 0, -8.922045713715942, -8.922045713715942],
      [0, 0, 1, 0, 0, 0, 1, 0, 0, 0, 0],
      [0, 0, 1, 0, 0, 0, 1, 0, 0, 0, 0],
      [0.8711954225151085, 0, 1, 1.306793133772663, 0, 0, 0.6666666666666666, 0, 0, -8.915690355611686, -8.915690355611686],
      [0, 0, 1, 0, 0, 0, 1, 0, 0, 0, 0],
      [1.075634380706571, 0, 0.8224249682300481, 5.789720219477802, 0.1775750317699519, 0.4493973103687381, 0.4436639143690908, 2, 0, -21.32046744977632, -21.00076235594848],
      [1.065088608233134, 0, 1, 1.597632912349701, 0, 0, 0.6666666666666666, 0, 0, -7.574852050381461, -7.574852050381461],
      [3.086970349883248, 0, 1, 4.630455524824871, 0, 0, 0.6666666666666666, 0, 0, -21.52197310448996, -21.52197310448996],
      [0.9601837672281806, 0, 1, 1.440275650842271, 0, 0, 0.6666666666666666, 0, 0, -5.800873906849679, -5.800873906849679],
      [0, 0, 0.03880859375, 2.259589368136242, 0.96119140625, 2.911832063183098, 0.1118813557128497, 3, 0, -26.17576628942501, -26.17447225465731],
      [0.7076917264139064, 0, 1, 1.06153758962086, 0, 0, 0.6666666666666666, 0, 0, -14.82290320711372, -14.82290320711372],
      [2.141345195183678, 0, 1, 3.212017792775517, 0, 0, 0.6666666666666666, 0, 0, -21.91689673789623, -21.91689673789623],
      [0, 0, 1, 0, 0, 0, 1, 0, 0, 0, 0],
      [0, 0, 1, 0, 0, 0, 1, 0, 0, 0, 0],
      [0, 0, 1, 0, 0, 0, 1, 0, 0, 0, 0],
      [1.128898128898133, 0, 1, 1.693347193347201, 0, 0, 0.6666666666666666, 0, 0, -7.52146004761272, -7.52146004761272],
      [0, 0, 1, 0, 0, 0, 1, 0, 0, 0, 0],
      [0.7547908929522971, 0, 1, 1.132186339428446, 0, 0, 0.6666666666666666, 0, 0, -8.729308297438029, -8.729308297438029],
      [2.834143009567669, 0, 1, 4.251214514351505, 0, 0, 0.6666666666666666, 0, 0, -19.27343160255614, -19.27343160255614],
      [0, 0, 1, 0, 0, 0, 1, 0, 0, 0, 0],
      [0.8258764274351919, 0.609920395915045, 0.9161667422392894, 1.515290592109771, 0.0838332577607106, 0.01004979903296288, 0.6408728933248501, 0, 0, -25.9740026330995, -25.96901753582503],
      [0.7509112788852232, 0.2175710205467798, 0.9160592215769583, 1.534902947100313, 0.08394077842304171, -0.1508008529747897, 0.6666666666666666, 0, 0, -17.95787593869818, -17.92736256906793],
      [0.8007249431872575, 0, 1, 1.201087414780886, 0, 0, 0.6666666666666666, 0, 0, -6.588595798620705, -6.588595798620705],
      [0.8751976102218, 0, 1, 1.3127964153327, 0, 0, 0.6666666666666666, 0, 0, -11.49865292083119, -11.49865292083119],
      [1.000000000000005, 0, 1, 1.500000000000008, 0, 0, 0.6666666666666666, 0, 0, -11.26429443873656, -11.26429443873656],
      [0, 0, 0.75, 0, 0.25, 0, 0.6666666666666666, 0, 0, -3.866489002477868, -3.866489002477868],
      [0.3618921079420174, 0, 1, 0.5782172273622526, 0, 0, 0.6666666666666666, 0, 0, -10.4651868806069, -10.4637958130522],
      [0, 0, 1, 0, 0, 0, 1, 0, 0, 0, 0],
      [3.572653588706, 0.5596350197985664, 1, 5.358980383058994, 0, 0, 0.6666666666666666, 0, 0, -25.97218506773157, -25.97218506773157],
      [0, 0, 0.9944676562550671, 187.3130536289173, 0.005532343744932944, 2.212943837153833, 0.1623225540516789, 1, 0, -12.62111828826908, -11.89263616489926],
      [1.029512410386638, 0, 1, 1.544268615579958, 0, 0, 0.6666666666666666, 0, 0, -8.833132724979546, -8.833132724979546],
      [0.721587088096842, 0, 1, 1.082380632145263, 0, 0, 0.6666666666666666, 0, 0, -8.809916477925661, -8.809916477925661],
      [0.7356943465985881, 0, 1, 1.103541519897882, 0, 0, 0.6666666666666666, 0, 0, -8.255968232313249, -8.255968232313249],
      [3.243185496924581, 0, 1, 4.864778245386869, 0, 0, 0.6666666666666666, 0, 0, -29.25786418611539, -29.25786418611539],
      [0, 0, 1, 0, 0, 0, 1, 0, 0, 0, 0],
      [1.332877114671466, 0.2095731332536754, 0.9615098235946743, 3.06591352848129, 0.0384901764053257, -0.2767087266036725, 0.6666666666666666, 0, 0, -28.83665409910072, -28.78617253351246],
      [0.7904642920951691, 0, 0.5672731810316256, 3.125830666429101, 0.4327268189683744, 0.5935109759214185, 0.404835491116334, 2, 0, -33.4827278275131, -33.24568438918139],
      [4.620197585071359, 0, 1, 6.930296377607037, 0, 0, 0.6666666666666666, 0, 0, -29.45315575630648, -29.45315575630647],
      [0.8879187522991143, 0.270990237096204, 0.9614425740235075, 49.50973530393971, 0.03855742597649248, 1.105620166393543, 0.298865433867489, 2, 0, -20.06007640539023, -19.54577056455897],
      [1.390088949996183, 0, 1, 2.085133424994273, 0, 0, 0.6666666666666666, 0, 0, -12.89017238612051, -12.89017238612051],
      [0, 0, 1, 0, 0, 0, 1, 0, 0, 0, 0],
      [1.709040901098366, 0.2902578015256048, 1, 2.563561351647551, 0, 0, 0.6666666666666666, 0, 0, -21.54248772067945, -21.54248772067945],
      [0.794693091214806, 0.5910580672101615, 1, 1.192039636822209, 0, 0, 0.6666666666666666, 0, 0, -20.16093639951799, -20.16093639951799],
      [0, 0, 1, 0, 0, 0, 1, 0, 0, 0, 0],
      [0, 0, 0.9965526023615026, 697.6148239119393, 0.00344739763849744, 2.989350356712976, 0.1073953370247182, 1, 0, -13.20971809871089, -12.11934260358214],
      [1.317351543575447, 0.3041608313758084, 0.9320537175327237, 2.463046377212149, 0.0679462824672763, -0.1872453090404349, 0.6666666666666666, 0, 0, -20.54905329890257, -20.53916643351592],
      [2.358681229871617, 0, 0.9884546371895384, 260.9180112136791, 0.01154536281046159, 2.552264186902448, 0.1353829906587357, 3, 0, -42.76792090594144, -40.81761030706988],
      [0, 0, 0.9574472708736803, 12.29952584264987, 0.04255272912631969, 1.667445650897211, 0.2182709273486276, 1, 0, -11.56725909129943, -11.28098156037925],
      [1.53985970623571, 0, 1, 2.309789559353566, 0, 0, 0.6666666666666666, 0, 0, -18.38924579028301, -18.38924579028301],
      [0.4724146917940606, 0, 1, 0.708622037691091, 0, 0, 0.6666666666666666, 0, 0, -10.67238459961448, -10.67238459961448],
      [0, 0, 1, 0, 0, 0, 1, 0, 0, 0, 0],
      [0.7149421557672883, 0, 1, 1.072413233650932, 0, 0, 0.6666666666666666, 0, 0, -10.50665185678054, -10.50665185678054],
      [0.6886543535620091, 0, 1, 1.032981530343014, 0, 0, 0.6666666666666666, 0, 0, -12.29274453346995, -12.29274453346995],
      [0, 0, 1, 0, 0, 0, 1, 0, 0, 0, 0],
      [2.850742311284161, 0, 1, 4.276113466926239, 0, 0, 0.6666666666666666, 0, 0, -20.12947726575029, -20.12947726575029],
      [1.308385933273227, 0, 1, 1.96257889990984, 0, 0, 0.6666666666666666, 0, 0, -9.313315606794344, -9.313315606794344],
      [0.5051621093536959, 0, 1, 0.7577431640305439, 0, 0, 0.6666666666666666, 0, 0, -9.688964491045242, -9.688964491045242],
      [0.8173839194412232, 0, 1, 1.226075879161835, 0, 0, 0.6666666666666666, 0, 0, -19.08309602240106, -19.08309602240106],
      [1.485550009860894, 0, 1, 2.228325014791341, 0, 0, 0.6666666666666666, 0, 0, -12.96898619958137, -12.96898619958137],
      [1.008778597876466, 0, 1, 1.513167896814699, 0, 0, 0.6666666666666666, 0, 0, -16.06491200005779, -16.06491200005779],
      [0.5871734799431266, 0, 1, 0.88076021991469, 0, 0, 0.6666666666666666, 0, 0, -6.597278143804721, -6.597278143804721],
      [0.6053718923887073, 0.2001757175301745, 0.9978584148885909, 2729.387742550137, 0.00214158511140905, 1.716578832894939, 0.2124652766643685, 1, 0, -21.92671903486437, -21.04935188222342],
      [2.785582255083189, 0, 1, 4.178373382624785, 0, 0, 0.6666666666666666, 0, 0, -22.79171006677472, -22.79171006677472],
      [0, 0, 1, 0, 0, 0, 1, 0, 0, 0, 0],
      [0, 0, 1, 0, 0, 0, 1, 0, 0, 0, 0],
      [0, 0, 1, 0, 0, 0, 1, 0, 0, 0, 0],
      [0.7042124232550564, 0, 1, 1.056318634882584, 0, 0, 0.6666666666666666, 0, 0, -6.186498582818287, -6.186498582818287],
      [0, 0, 1, 0, 0, 0, 1, 0, 0, 0, 0],
      [0.8751976102218, 0, 1, 1.3127964153327, 0, 0, 0.6666666666666666, 0, 0, -12.51934617369087, -12.51934617369087],
      [0.7242118694791446, 0, 1, 1.086317804218717, 0, 0, 0.6666666666666666, 0, 0, -10.2953134450426, -10.2953134450426],
      [1.000000000000005, 0, 1, 1.500000000000008, 0, 0, 0.6666666666666666, 0, 0, -10.80876202557572, -10.80876202557572],
      [0.5871734799431266, 0, 1, 0.88076021991469, 0, 0, 0.6666666666666666, 0, 0, -6.597278143628167, -6.597278143628167],
      [0.8583575188817429, 0.2717978971554542, 1, 1.287536278322615, 0, 0, 0.6666666666666666, 0, 0, -11.50563026540391, -11.50563026540391],
      [1.351401297416627, 0, 0.9965334150475368, 489.0140715213495, 0.003466584952463214, 1.781969249614839, 0.204997900232373, 1, 0, -22.06231514003687, -20.99114560726139],
      [1.368132125983969, 0, 0.9926398688345037, 147.5089978435771, 0.007360131165496275, 1.113393111979519, 0.297540016444567, 1, 0, -28.15496152548131, -27.46675123499976],
      [0.8980977316434613, 0, 1, 1.748014271199794, 0, 0, 0.6666666666666666, 0, 0, -5.861840272226866, -5.860599227014829],
      [0, 0, 0.9970791082937969, 708.1812939058129, 0.002920891706203133, 3.044002668046804, 0.1043447863116164, 1, 0, -14.22800260557463, -13.08367562397385],
      [0.8128862086055406, 0, 0.9569690921267295, 34.88651115388984, 0.04303090787327046, 2.039550214201796, 0.1782243698409421, 3, 0, -33.36576768705392, -32.18988638609049],
      [0, 0, 1, 0, 0, 0, 1, 0, 0, 0, 0],
      [2.045482295659617, 0, 1, 3.068223443489426, 0, 0, 0.6666666666666666, 0, 0, -16.65680502325932, -16.65680502325932],
      [0.9601837672281806, 0, 1, 1.440275650842271, 0, 0, 0.6666666666666666, 0, 0, -12.42921030624609, -12.42921030624609],
      [0.8007249431872575, 0, 1, 1.201087414780886, 0, 0, 0.6666666666666666, 0, 0, -6.213872485588174, -6.213872485588174],
      [0.6886543535620091, 0, 1, 1.032981530343014, 0, 0, 0.6666666666666666, 0, 0, -6.401350104501038, -6.401350104501038],
      [2.001832172957134, 0, 1, 3.002748259435701, 0, 0, 0.6666666666666666, 0, 0, -17.40284636275328, -17.40284636275328],
      [0.8007249431872575, 0, 1, 1.201087414780886, 0, 0, 0.6666666666666666, 0, 0, -6.588595798620705, -6.588595798620705],
      [0, 0, 1, 0, 0, 0, 1, 0, 0, 0, 0],
      [1.69659962474078, 0, 1, 2.54489943711117, 0, 0, 0.6666666666666666, 0, 0, -29.80147866789487, -29.80147866789487],
      [0, 0, 1, 0, 0, 0, 1, 0, 0, 0, 0],
      [0.7547908929522971, 0, 1, 1.132186339428446, 0, 0, 0.6666666666666666, 0, 0, -9.868300123982154, -9.868300123982154],
      [0, 0, 1, 0, 0, 0, 1, 0, 0, 0, 0],
      [0.62549660476431, 0, 1, 0.938244907146465, 0, 0, 0.6666666666666666, 0, 0, -8.168439303621557, -8.168439303621557],
      [3.390999710219226, 0, 1, 5.08649956532884, 0, 0, 0.6666666666666666, 0, 0, -29.58647999616645, -29.58647999616645],
      [0, 0, 1, 0, 0, 0, 1, 0, 0, 0, 0],
      [1.895722870272187, 0, 1, 2.84358430540828, 0, 0, 0.6666666666666666, 0, 0, -12.44851913874973, -12.44851913874973],
      [1.654972300150914, 0, 1, 2.482458450226372, 0, 0, 0.6666666666666666, 0, 0, -16.05185093128113, -16.05185093128112],
      [0.694810758339128, 0, 0.9883178343269177, 194.9300070508799, 0.01168216567308233, 2.71570988676045, 0.1241204644339841, 2, 0, -23.32095263936451, -21.95349291884723],
      [0, 0, 0.9977711240131716, 6118.340901954414, 0.002228875986828416, 3.813830109237092, 0.06971322821184944, 1, 0, -16.45714054849767, -14.62058429348599],
      [0, 0, 1, 0, 0, 0, 1, 0, 0, 0, 0],
      [0.8007249431872575, 0, 1, 1.201087414780886, 0, 0, 0.6666666666666666, 0, 0, -6.259230205898909, -6.259230205898909],
      [1.021536819571305, 0, 1, 1.532305229356957, 0, 0, 0.6666666666666666, 0, 0, -17.29892095181192, -17.29892095181192],
      [1.005113685035641, 0, 0.926780804983699, 16.65093040707319, 0.07321919501630103, 1.077131472604705, 0.3037830902327587, 1, 0, -25.90234948471008, -25.3218650470782],
      [0, 0, 0.9952155881759777, 205.8563775255232, 0.004784411824022339, 2.146725072923051, 0.1682099028536782, 1, 0, -13.23148307098871, -12.49467688579095],
      [2.508587133971479, 0, 1, 3.762880700957218, 0, 0, 0.6666666666666666, 0, 0, -18.28395280813348, -18.28395280813348],
      [0, 0, 1, 0, 0, 0, 1, 0, 0, 0, 0],
      [0, 0, 0.983931498169609, 128.7160876977862, 0.01606850183039099, 2.300542832378959, 0.1548672796785315, 2, 0, -19.67613031427602, -18.53253680586018],
      [2.523911324152265, 0, 1, 4.582761354924627, 0, 0, 0.6666666666666666, 0, 0, -16.31294576672695, -16.31286227275626],
      [2.448246832512529, 0, 1, 3.672370248768793, 0, 0, 0.6666666666666666, 0, 0, -18.0296653441109, -18.0296653441109],
      [0, 0, 1, 0, 0, 0, 1, 0, 0, 0, 0],
      [0.8408898270865282, 0, 1, 1.261334740629792, 0, 0, 0.6666666666666666, 0, 0, -12.73880047533239, -12.73880047533239],
      [2.051567542758893, 0.1697588219778149, 0.9954776267934733, 153.7647353988564, 0.004522373206526709, 0.7749983307883141, 0.3624783688838671, 1, 0, -28.44697198774267, -28.05994873698421],
      [0, 0, 1, 0, 0, 0, 1, 0, 0, 0, 0],
      [1.466466948680517, 0, 1, 2.199700423020776, 0, 0, 0.6666666666666666, 0, 0, -10.57641213312579, -10.57641213312579],
      [1.903227235475226, 1.024728279339344, 1, 2.85484085321284, 0, 0, 0.6666666666666666, 0, 0, -33.70790236266237, -33.70790236266237],
      [5.736842105263178, 0, 1, 8.605263157894766, 0, 0, 0.6666666666666666, 0, 0, -29.93250634014538, -29.93250634014538],
      [8.351815021395714, 1.114120779020731, 1, 12.52772253209357, 0, 0, 0.6666666666666666, 0, 0, -32.51030168051027, -32.51030168051027],
      [2.444941116638539, 0, 1, 3.667411674957809, 0, 0, 0.6666666666666666, 0, 0, -21.87346460251955, -21.87346460251955],
      [1.44869380914394, 0, 0.9775654458424641, 23.51747411528044, 0.02243455415753592, 0.424895398672696, 0.4508389384840605, 1, 0, -18.3014812657368, -17.94237991205959],
      [0.8755652223685003, 0, 1, 1.31334783355275, 0, 0, 0.6666666666666666, 0, 0, -9.736512089465569, -9.736512089465569],
      [1.421027355510825, 0, 1, 2.131541033266238, 0, 0, 0.6666666666666666, 0, 0, -14.41740803107988, -14.41740803107988],
      [0, 0, 0.75, 0, 0.25, 0, 0.6666666666666666, 0, 0, -3.554674562928399, -3.554674562928399],
      [3.398535941110473, 0, 1, 5.097803911665705, 0, 0, 0.6666666666666666, 0, 0, -22.87839066538924, -22.87839066538924],
      [1.781888182833089, 0, 1, 2.672832274249633, 0, 0, 0.6666666666666666, 0, 0, -17.15960132542306, -17.15960132542306],
      [0.8007249431872575, 0, 1, 1.201087414780886, 0, 0, 0.6666666666666666, 0, 0, -6.588595798620705, -6.588595798620705],
      [1.246845858475045, 0, 1, 1.870268787712567, 0, 0, 0.6666666666666666, 0, 0, -17.51859657126803, -17.51859657126803],
      [0.4436205807696241, 0.03602859735039703, 1e-08, 0.8712330465475635, 0.9999999899999999, 0.369086068903357, 0.4679283823531052, 0, 0, -33.97262786466853, -33.97307695794675],
      [0.693990730514215, 0, 0.951305284032341, 7.940973980283597, 0.04869471596765895, 0.3573831240330776, 0.4716556918739152, 1, 0, -19.91477693441518, -19.66045082517388],
      [1.68343815513627, 0, 1, 2.525157232704406, 0, 0, 0.6666666666666666, 0, 0, -13.44773961332997, -13.44773961332997],
      [1.643902596459524, 0, 1, 2.465853894689287, 0, 0, 0.6666666666666666, 0, 0, -10.78480500133258, -10.78480500133258],
      [0.6691143268870565, 0.2550201581890502, 1, 1.181657279059883, 0, 0, 0.6666666666666666, 0, 0, -18.93449538948372, -18.9339899690858],
      [0, 0, 1, 0, 0, 0, 1, 0, 0, 0, 0],
      [0.6414941776392884, 0.01659725434719121, 0.9912732092197948, 71.15833796712172, 0.008726790780205218, 0.7328671604937824, 0.3717607534665036, 1, 0, -18.19749054543263, -17.71695080524873],
      [1.66187926986784, 0, 1, 2.49281890480176, 0, 0, 0.6666666666666666, 0, 0, -15.57792570744923, -15.57792570744923],
      [0, 0, 0.7699791196484909, 3.162156098410853, 0.2300208803515091, 1.592535041229436, 0.2274593395367218, 2, 0, -15.04824474007855, -14.86332608064709],
      [1.372693890592016, 0, 1, 2.059040835888023, 0, 0, 0.6666666666666666, 0, 0, -17.93317681548607, -17.93317681548607],
      [0.3992894233397135, 0, 1, 0.5989341350095703, 0, 0, 0.6666666666666666, 0, 0, -6.675409390339453, -6.675409390339453],
      [0.6886543535620091, 0, 1, 1.032981530343014, 0, 0, 0.6666666666666666, 0, 0, -6.730715697222834, -6.730715697222834],
      [0.8378091887655198, 0, 1, 1.256713783148279, 0, 0, 0.6666666666666666, 0, 0, -8.005923564789439, -8.005923564789439],
      [0.3223140495867772, 0.1868092077802819, 1, 0.6873735914475592, 0, 0, 0.6666666666666666, 0, 0, -10.48551769417086, -10.48171394222423],
      [0, 0, 1, 0, 0, 0, 1, 0, 0, 0, 0],
      [1.976048026556296, 0, 1, 2.964072039834443, 0, 0, 0.6666666666666666, 0, 0, -16.02523637505588, -16.02523637505588],
      [3.394849785407732, 0, 1, 5.0922746781116, 0, 0, 0.6666666666666666, 0, 0, -25.60330403425986, -25.60330403425986],
      [1.121998050776947, 0, 1, 1.68299707616542, 0, 0, 0.6666666666666666, 0, 0, -11.47435158750753, -11.47435158750753],
      [1.459598423719283, 0, 1, 2.189397635578924, 0, 0, 0.6666666666666666, 0, 0, -23.34154001738938, -23.34154001738938],
      [0.6682378453439207, 0.2534946450420789, 0.8986445777767742, 1.007333592197639, 0.1013554222232258, 0.01359401846303854, 0.6363375636066817, 0, 0, -16.98386127011977, -16.97265073422289],
      [2.052615889104192, 0, 1, 3.078923833656289, 0, 0, 0.6666666666666666, 0, 0, -23.39196808862171, -23.39196808862171],
      [1.000000000000005, 0, 1, 1.500000000000008, 0, 0, 0.6666666666666666, 0, 0, -11.07291030581135, -11.07291030581135],
      [1.772023232021497, 0, 1, 2.658034848032246, 0, 0, 0.6666666666666666, 0, 0, -15.37047534667368, -15.37047534667368],
      [0, 0, 1, 0, 0, 0, 1, 0, 0, 0, 0],
      [1.614597598085812, 0, 1, 2.421896397128719, 0, 0, 0.6666666666666666, 0, 0, -16.28257142196933, -16.28257142196933],
      [1.86990488535445, 0, 1, 2.804857328031675, 0, 0, 0.6666666666666666, 0, 0, -12.53836206061415, -12.53836206061415],
      [0.9070529944036385, 0.02342507486472572, 0.9855733063258474, 38.67428998394303, 0.01442669367415261, 0.5203473536547492, 0.423877881869567, 1, 0, -25.55106706763149, -25.18331803069141],
      [0, 0, 1, 0, 0, 0, 1, 0, 0, 0, 0],
      [0.8007249431872575, 0, 1, 1.201087414780886, 0, 0, 0.6666666666666666, 0, 0, -6.259230205898909, -6.259230205898909],
      [0.9372627474297228, 0, 0.9967266515860356, 633.095404283399, 0.003273348413964428, 2.127586103772686, 0.1699533909663898, 1, 0, -20.88762824866879, -19.71766540501126],
      [0.7149421557672883, 0, 1, 1.072413233650932, 0, 0, 0.6666666666666666, 0, 0, -9.5625515820433, -9.5625515820433],
      [2.32301482873057, 0.2085815634880601, 1, 3.484522243095854, 0, 0, 0.6666666666666666, 0, 0, -27.70818652483795, -27.70818652483795],
      [0.511561126935987, 0, 1, 0.7673416904039805, 0, 0, 0.6666666666666666, 0, 0, -9.106285501672613, -9.106285501672613],
      [1.960155830957296, 0, 1, 2.940233746435944, 0, 0, 0.6666666666666666, 0, 0, -14.80778116928631, -14.80778116928631],
      [1.951726374388585, 0.6572596144120084, 1, 2.927589561582878, 0, 0, 0.6666666666666666, 0, 0, -32.6406367800482, -32.6406367800482],
      [1.851913077487546, 0, 1, 2.777869616231319, 0, 0, 0.6666666666666666, 0, 0, -13.3475695246926, -13.3475695246926],
      [1.065088608233134, 0, 1, 1.597632912349701, 0, 0, 0.6666666666666666, 0, 0, -8.988149744017484, -8.988149744017484],
      [2.850742311284161, 0, 1, 4.276113466926239, 0, 0, 0.6666666666666666, 0, 0, -26.87500526056616, -26.87500526056615],
      [1.000000000000005, 0, 1, 1.500000000000008, 0, 0, 0.6666666666666666, 0, 0, -12.81455469745709, -12.81455469745709],
      [1.632084148295711, 0, 1, 2.448126222443565, 0, 0, 0.6666666666666666, 0, 0, -14.42408216987427, -14.42408216987427],
      [1.484367507159957, 0.2775696234117125, 1, 2.226551260739936, 0, 0, 0.6666666666666666, 0, 0, -24.90450172670731, -24.90450172670731],
      [2.1273301147588, 0, 1, 4.106073526036847, 0, 0, 0.6666666666666666, 0, 0, -20.05728304966215, -20.05697924272747],
      [1.677167927580516, 0.2735130429375364, 1, 2.515751891370776, 0, 0, 0.6666666666666666, 0, 0, -16.98941719782687, -16.98941719782687],
      [0, 0, 1, 0, 0, 0, 1, 0, 0, 0, 0],
      [0.6886543535620091, 0, 1, 1.032981530343014, 0, 0, 0.6666666666666666, 0, 0, -6.667806823739771, -6.667806823739771],
      [1.000000000000005, 0, 1, 1.500000000000008, 0, 0, 0.6666666666666666, 0, 0, -13.5061399315435, -13.5061399315435],
      [0.7042124232550564, 0, 1, 1.056318634882584, 0, 0, 0.6666666666666666, 0, 0, -6.186498582818287, -6.186498582818287],
      [4.064365988091261, 0, 1, 6.92550427326237, 0, 0, 0.6666666666666666, 0, 0, -25.63857092069878, -25.63563779117428],
      [1.034112020721027, 0.08986392345134478, 1e-08, 1.216669499400898, 0.9999999899999999, 0.01814910968843009, 0.6312046838693611, 0, 0, -27.18792871688146, -27.18723958491931],
      [0.9601837672281806, 0, 1, 1.440275650842271, 0, 0, 0.6666666666666666, 0, 0, -15.22486851449634, -15.22486851449634],
      [0.390904976439234, 0.2542271028341441, 1, 0.586357464658851, 0, 0, 0.6666666666666666, 0, 0, -23.94751255144597, -23.94751255144597],
      [1.742035181286941, 0, 0.9886696598078613, 338.1659314336131, 0.01133034019213874, 4.712819058705776, 0.04372683242558739, 3, 0, -38.94857414282372, -36.13803642805918],
      [0, 0, 1, 0, 0, 0, 1, 0, 0, 0, 0],
      [1.666666666666672, 0, 1, 2.500000000000008, 0, 0, 0.6666666666666666, 0, 0, -15.78444237098469, -15.78444237098469],
      [1.651442396436883, 0, 1, 2.477163594655325, 0, 0, 0.6666666666666666, 0, 0, -18.01305242903656, -18.01305242903656],
      [1.86990488535445, 0, 1, 2.804857328031675, 0, 0, 0.6666666666666666, 0, 0, -9.543851758022473, -9.543851758022473],
      [0.8747389680010538, 0.3565272108561914, 1, 1.312108452001581, 0, 0, 0.6666666666666666, 0, 0, -9.537377952885693, -9.537377952885693],
      [7.289452880425506, 0, 1, 10.93417932063825, 0, 0, 0.6666666666666666, 0, 0, -36.11543632854287, -36.11543632854287],
      [0.7534390266460275, 0, 0.9937917665694249, 606.7960600159588, 0.006208233430575083, 3.976067938143544, 0.0640656474322846, 2, 0, -29.70398881333179, -27.56690305840602],
      [0.5876218981161329, 0, 1, 0.8814328471741993, 0, 0, 0.6666666666666666, 0, 0, -6.59497403298414, -6.59497403298414],
      [0, 0, 1, 0, 0, 0, 1, 0, 0, 0, 0],
      [0.8007249431872575, 0, 1, 1.201087414780886, 0, 0, 0.6666666666666666, 0, 0, -6.525686925137642, -6.525686925137642],
      [0.8710734493885518, 0.2809273980875897, 0.9845355042399713, 173.1509891629516, 0.01546449576002873, 1.700543389874959, 0.2143413131373911, 2, 0, -22.483662084259, -21.67327093694686],
      [1.485550009860894, 0, 1, 2.228325014791341, 0, 0, 0.6666666666666666, 0, 0, -13.51300698235486, -13.51300698235486],
      [0.3943355119825737, 0, 1, 0.5915032679738605, 0, 0, 0.6666666666666666, 0, 0, -15.1028035495404, -15.1028035495404],
      [0.9061583390280696, 0, 0.4259246526575635, 2.142515040638811, 0.5740753473424365, 0.1566380308491802, 0.5467267010620583, 2, 0, -24.11919539254214, -24.05952746749017],
      [0.7725613374243918, 0.222828783337023, 0.9931894737456153, 84.50310138391177, 0.006810526254384719, 0.2209508488013157, 0.5198113012846108, 1, 0, -18.21768152831918, -18.01903872279087],
      [1.837693153579294, 0, 1, 3.127265721142831, 0, 0, 0.6666666666666666, 0, 0, -26.77264336287819, -26.77204956498958],
      [0.3924131515575792, 0, 1, 0.5886197273363688, 0, 0, 0.6666666666666666, 0, 0, -14.84069838948658, -14.84069838948658],
      [0, 0, 1, 0, 0, 0, 1, 0, 0, 0, 0],
      [0, 0, 1, 0, 0, 0, 1, 0, 0, 0, 0],
      [1.892536871655021, 0, 1, 2.838805307482533, 0, 0, 0.6666666666666666, 0, 0, -16.08812710981692, -16.08812710981692],
      [2.010725704580072, 0, 1, 3.016088556870109, 0, 0, 0.6666666666666666, 0, 0, -17.7238882842668, -17.7238882842668],
      [0, 0, 0.6085339458852577, 1.706183001188619, 0.3914660541147423, 1.411381571046412, 0.2514961893191342, 1, 0, -16.34175811696309, -16.25457545171378],
      [0, 0, 1, 0, 0, 0, 1, 0, 0, 0, 0],
      [8.396451674005258, 0.3056011459072552, 1, 12.59467751100788, 0, 0, 0.6666666666666666, 0, 0, -42.27242563506652, -42.27242563506652],
      [0.6886543535620091, 0, 1, 1.032981530343014, 0, 0, 0.6666666666666666, 0, 0, -12.06858104554063, -12.06858104554063],
      [0.7488298616114604, 0, 1, 1.12324479241719, 0, 0, 0.6666666666666666, 0, 0, -8.977283938552599, -8.977283938552599],
      [0.8522254885363094, 0, 0.8913113619796866, 8.353862603847993, 0.1086886380203134, 0.7479627927417809, 0.3683994910056051, 2, 0, -20.3284407841932, -19.85799155399495],
      [0, 0, 1, 0, 0, 0, 1, 0, 0, 0, 0],
      [0, 0, 0.7632867723795067, 9.253787106763626, 0.2367132276204933, 5.737450313751829, 0.0257981916249691, 5, 0, -32.49708218493284, -31.63849302352994],
      [7.172029602658515, 0, 1, 10.75804440398777, 0, 0, 0.6666666666666666, 0, 0, -26.6756540938445, -26.67565409384449],
      [1.043647669104709, 0, 1, 1.565471503657063, 0, 0, 0.6666666666666666, 0, 0, -9.842255872738704, -9.842255872738704],
      [0, 0, 0.9680779130454834, 10.20732115258726, 0.03192208695451659, 0.7491030969982724, 0.3681472100051713, 1, 0, -11.481512645666, -11.17700123391873],
      [0, 0, 1, 0, 0, 0, 1, 0, 0, 0, 0],
      [1.459764592841708, 0, 1, 2.189646889262563, 0, 0, 0.6666666666666666, 0, 0, -11.53350791731819, -11.53350791731819],
      [1.849362432427035, 0.27476695843381, 0.9555766681671441, 3.674495077754158, 0.04442333183285585, -0.2660413768740781, 0.6666666666666666, 0, 0, -22.94177242012148, -22.89797842512797],
      [0, 0, 1, 0, 0, 0, 1, 0, 0, 0, 0],
      [0, 0, 1, 0, 0, 0, 1, 0, 0, 0, 0],
      [0, 0, 1, 0, 0, 0, 1, 0, 0, 0, 0],
      [3.345474362109067, 0, 1, 5.0182115431636, 0, 0, 0.6666666666666666, 0, 0, -20.70206860437277, -20.70206860437277],
      [1.900849858356944, 0, 1, 2.851274787535417, 0, 0, 0.6666666666666666, 0, 0, -15.70095100190601, -15.70095100190601],
      [0.4569755796077697, 0, 1, 0.6854633694116548, 0, 0, 0.6666666666666666, 0, 0, -10.82721288738227, -10.82721288738227],
      [0.4869942458840863, 0, 1, 0.7304913688261295, 0, 0, 0.6666666666666666, 0, 0, -6.217230753817748, -6.217230753817748],
      [0, 0, 0.9968633604829339, 642.1889305266673, 0.003136639517066109, 3.042099231480282, 0.1044495108043518, 1, 0, -14.22700826463348, -13.08338100798147],
      [0.467906985721097, 0.07109791230501898, 0.9971501832087496, 640.4768074375071, 0.002849816791250404, 1.775183100102662, 0.2057594409358339, 1, 0, -16.32878110348233, -15.39310683765978],
      [2.052615889104192, 0, 1, 3.078923833656289, 0, 0, 0.6666666666666666, 0, 0, -30.89083208625289, -30.89083208625289],
      [0.3361612251099587, 0, 0.9936720070695111, 86.09668729964366, 0.006327992930488913, 0.1163094485691794, 0.5658731038761746, 1, 0, -13.14627661940443, -12.53189024207962],
      [1.057903661370345, 0.9101916137644787, 1, 1.586855492055517, 0, 0, 0.6666666666666666, 0, 0, -30.06474664111897, -30.06474664111897],
      [0.8897342850983944, 0, 1, 1.681623381544678, 0, 0, 0.6666666666666666, 0, 0, -6.173654711776335, -6.172511783552665],
      [0, 0, 1, 0, 0, 0, 1, 0, 0, 0, 0],
      [1.221599562864641, 0, 0.9710334074137771, 91.01202236811616, 0.02896659258622292, 3.258893992584234, 0.09319169035121844, 4, 0, -47.99603744779781, -46.0874270409446],
      [0.6951335938906448, 0, 0.9592360530568814, 30.73150261880748, 0.04076394694311858, 1.369526545459493, 0.2574448183147737, 2, 0, -27.4514138617367, -26.76766210207773],
      [2.526672458264018, 0, 1, 3.790008687396026, 0, 0, 0.6666666666666666, 0, 0, -17.64035919619337, -17.64035919619337],
      [0.6886543535620091, 0, 1, 1.032981530343014, 0, 0, 0.6666666666666666, 0, 0, -6.462747406994372, -6.462747406994372],
      [0, 0, 1, 0, 0, 0, 1, 0, 0, 0, 0],
      [2.688971039894297, 0, 1, 4.033456559841446, 0, 0, 0.6666666666666666, 0, 0, -26.26239829433322, -26.26239829433321],
      [0.5575511755076749, 0, 0.9927028839482032, 401.4373006738047, 0.007297116051796837, 3.186113449951655, 0.09682442920575474, 2, 0, -31.04991357361693, -29.37507933041147],
      [2.555906127830232, 0, 1, 3.833859191745347, 0, 0, 0.6666666666666666, 0, 0, -20.97318242457169, -20.97318242457169],
      [0.4724146917940606, 0, 1, 0.708622037691091, 0, 0, 0.6666666666666666, 0, 0, -9.825674606798579, -9.825674606798579],
      [2.32706941965805, 1.086768448875243, 1, 3.490604129487076, 0, 0, 0.6666666666666666, 0, 0, -33.35549010932864, -33.35549010932864],
      [0, 0, 1, 0, 0, 0, 1, 0, 0, 0, 0],
      [0, 0, 1, 0, 0, 0, 1, 0, 0, 0, 0],
      [0.8723815788862842, 0, 1, 1.308572368329426, 0, 0, 0.6666666666666666, 0, 0, -11.04396221103542, -11.04396221103542],
      [2.645037071506255, 0, 0.9877374758199464, 188.346960835266, 0.01226252418005358, 2.202152003643249, 0.1632669373491699, 2, 0, -40.95600424155781, -39.46621928969473],
      [3.206411735539592, 0, 1, 4.809617603309389, 0, 0, 0.6666666666666666, 0, 0, -23.3983957296378, -23.39839572963779],
      [0, 0, 0.9773939726806053, 31.36085631611932, 0.02260602731939465, 1.401636512062733, 0.2528672770891788, 1, 0, -11.90881557840705, -11.54903487772099],
      [1.103141747697447, 0, 1, 1.654712621546171, 0, 0, 0.6666666666666666, 0, 0, -10.56561076798456, -10.56561076798456],
      [0.4708690752605532, 0.3368629417448679, 0.9161560543815304, 0.8295361492903975, 0.08384394561846964, -0.005254672905429913, 0.6666666666666666, 0, 0, -15.33354422488163, -15.33222089573482],
      [1.666362881833131, 0, 1, 2.499544322749698, 0, 0, 0.6666666666666666, 0, 0, -14.51566716334042, -14.51566716334041],
      [1.927838275534714, 0, 1, 2.891757413302071, 0, 0, 0.6666666666666666, 0, 0, -30.59553340793414, -30.59553340793414],
      [1.693254719496258, 0, 0.5599293691207213, 4.308252886249552, 0.4400706308792787, 0.42445221645076, 0.4509704664993442, 3, 0, -39.08321731751143, -38.74653174625948],
      [1.485550009860894, 0, 1, 2.228325014791341, 0, 0, 0.6666666666666666, 0, 0, -18.60009426254152, -18.60009426254152],
      [1.565774764742027, 0, 0.8243664550567456, 4.686179917373198, 0.1756335449432544, 0.248494971926597, 0.5092668333811941, 2, 0, -30.63848895472021, -30.34045990833368],
      [0.624416929365854, 0, 0.9969831919469282, 781.306710712438, 0.003016808053071807, 1.943887960316601, 0.187701270785568, 1, 0, -17.39958757361145, -16.35655039135547],
      [0, 0, 1, 0, 0, 0, 1, 0, 0, 0, 0],
      [2.043535723558851, 0, 0.979781880560901, 32.43142593757415, 0.02021811943909901, 0.1946761892498756, 0.5303738964266982, 1, 0, -44.04198261456645, -43.75642546534668],
      [3.150790433725176, 1.320154072731395, 1, 4.726185650587764, 0, 0, 0.6666666666666666, 0, 0, -38.33684810843737, -38.33684810843737],
      [0.852236017647345, 0, 1, 1.278354026471018, 0, 0, 0.6666666666666666, 0, 0, -11.59250940695654, -11.59250940695654],
      [0, 0, 0.9974851094089274, 2117.371606248682, 0.002514890591072572, 4.566457462175329, 0.04716448964589004, 1, 0, -16.44803288411145, -14.52174356114711],
      [3.761960123234349, 0, 1, 5.642940184851525, 0, 0, 0.6666666666666666, 0, 0, -22.96809209210585, -22.96809209210584],
      [0.9380862817464583, 0, 1, 1.407129422619688, 0, 0, 0.6666666666666666, 0, 0, -10.56781088026331, -10.56781088026331],
      [0, 0, 1, 0, 0, 0, 1, 0, 0, 0, 0],
      [0.4064940246619375, 0.2119652132520329, 0.8727383083589821, 0.8722023523384869, 0.1272616916410179, 0.01403162331894592, 0.6358153135122204, 0, 0, -15.68349379432487, -15.67208150455043],
      [1.632325049663256, 0.3007567607701662, 0.9361099106579709, 2.855399538439988, 0.06389008934202911, -0.2568505086105972, 0.6666666666666666, 0, 0, -34.48305095487275, -34.45708383053825],
      [2.121051716707038, 0, 1, 3.181577575060557, 0, 0, 0.6666666666666666, 0, 0, -13.24570224033598, -13.24570224033598],
      [0, 0, 1, 0, 0, 0, 1, 0, 0, 0, 0],
      [1.962315036237971, 0, 0.958330778255559, 157.2723770930476, 0.04166922174444099, 11.29389735323161, 0.001526984437117629, 6, 0, -56.93787486253581, -50.89502723537915],
      [1.381546450688347, 1.153774232939398, 1, 2.493045458975808, 0, 0, 0.6666666666666666, 0, 0, -46.30986891850055, -46.309729742329],
      [0, 0, 1, 0, 0, 0, 1, 0, 0, 0, 0],
      [0.8897342850983944, 0, 1, 1.681623381544678, 0, 0, 0.6666666666666666, 0, 0, -6.173654711776335, -6.172511783552665],
      [1.68343815513627, 0, 1, 2.525157232704406, 0, 0, 0.6666666666666666, 0, 0, -15.60346414980679, -15.60346414980679],
      [0.4724146917940606, 0, 1, 0.708622037691091, 0, 0, 0.6666666666666666, 0, 0, -10.2858315154575, -10.2858315154575],
      [1.677403301826784, 0.2111262979209597, 0.9775714996472977, 8.94082827582873, 0.02242850035270227, 0.08174199599874044, 0.5844678850350072, 0, 0, -23.4414944753107, -23.37723732024334],
      [1.645620975718066, 0, 1, 2.468431463577099, 0, 0, 0.6666666666666666, 0, 0, -11.079492992247, -11.079492992247],
      [0, 0, 0.9860574953696228, 38.57228445838525, 0.01394250463037716, 1.533335483522329, 0.235021885625504, 1, 0, -12.2828879318548, -11.86922772386782],
      [0.5871734799431266, 0, 1, 0.88076021991469, 0, 0, 0.6666666666666666, 0, 0, -6.330821424565988, -6.330821424565988],
      [0.4869942458840863, 0, 1, 0.7304913688261295, 0, 0, 0.6666666666666666, 0, 0, -11.4895293986402, -11.4895293986402],
      [0.8485266450606618, 0, 1, 1.272789967590993, 0, 0, 0.6666666666666666, 0, 0, -11.28932983019491, -11.28932983019491],
      [0.7563808501996647, 0.2054225296765173, 0.9912887286863624, 52.99289425901598, 0.008711271313637581, 0.4355261813565505, 0.4477027710245799, 1, 0, -14.18457321472445, -13.94854494743948],
      [3.761960123234349, 0, 1, 5.642940184851525, 0, 0, 0.6666666666666666, 0, 0, -19.6636436795725, -19.6636436795725],
      [0, 0, 1, 0, 0, 0, 1, 0, 0, 0, 0],
      [0.9601837672281806, 0, 1, 1.440275650842271, 0, 0, 0.6666666666666666, 0, 0, -6.112688346399148, -6.112688346399148],
      [1.545997016409751, 0, 1, 2.318995524614625, 0, 0, 0.6666666666666666, 0, 0, -14.83759303838796, -14.83759303838796],
      [1.613911933631147, 0, 1, 2.42086790044672, 0, 0, 0.6666666666666666, 0, 0, -13.8330187425912, -13.8330187425912],
      [0, 0, 1, 0, 0, 0, 1, 0, 0, 0, 0],
      [0, 0, 1, 0, 0, 0, 1, 0, 0, 0, 0],
      [0.8969549612133887, 0, 1, 1.345432441820083, 0, 0, 0.6666666666666666, 0, 0, -12.49327239487667, -12.49327239487667],
      [0, 0, 1, 0, 0, 0, 1, 0, 0, 0, 0],
      [0.8755652223685003, 0, 1, 1.31334783355275, 0, 0, 0.6666666666666666, 0, 0, -11.23748845703417, -11.23748845703417],
      [2.436232602158677, 0, 1, 3.654348903238014, 0, 0, 0.6666666666666666, 0, 0, -29.78029912329669, -29.78029912329669],
      [1.013654603666223, 0, 1, 1.520481905499335, 0, 0, 0.6666666666666666, 0, 0, -10.50186189904448, -10.50186189904448],
      [0, 0, 0.9368646064942622, 26.14410312632004, 0.06313539350573782, 5.615173540488058, 0.02747018598889939, 3, 0, -27.05389827366911, -26.08651196096627],
      [0, 0, 1, 0, 0, 0, 1, 0, 0, 0, 0],
      [0.5501878319330723, 0, 0.8861426071376811, 12.82795533839148, 0.1138573928623189, 2.559853302559247, 0.134837114269483, 3, 0, -37.4184504566484, -36.29388480876934],
      [0, 0, 0.75, 0, 0.25, 0, 0.6666666666666666, 0, 0, -4.168704257223541, -4.168704257223541],
      [0, 0, 1, 0, 0, 0, 1, 0, 0, 0, 0],
      [2.189798252658738, 0, 1, 3.284697378988107, 0, 0, 0.6666666666666666, 0, 0, -18.89263741563451, -18.89263741563451],
      [0.9296823910427279, 0.3525532320675686, 1, 1.404096758281725, 0, 0, 0.6666666666666666, 0, 0, -20.71518282841599, -20.71308425623385],
      [1.468957203134429, 0, 1, 2.203435804701644, 0, 0, 0.6666666666666666, 0, 0, -14.78318333091451, -14.78318333091451],
      [0.8980977316434613, 0, 1, 1.748014271199794, 0, 0, 0.6666666666666666, 0, 0, -5.907197992537602, -5.905956947325564],
      [1.204118177629011, 0.3661702378130219, 0.9959693159636196, 1975.974930525452, 0.004030684036380405, 1.89050292918796, 0.1932235716327274, 2, 0, -44.84422512644773, -43.54706608328375],
      [2.034444599427368, 0, 1, 3.051666899141051, 0, 0, 0.6666666666666666, 0, 0, -17.72765416505657, -17.72765416505657],
      [0.5568815661215043, 0.0649716864086754, 0.9733929107017865, 12.07921509753611, 0.02660708929821354, 0.3078123978472398, 0.4880702699621796, 1, 0, -15.3668141635712, -15.16008487743033],
      [2.464191086590249, 0, 1, 3.696286629885373, 0, 0, 0.6666666666666666, 0, 0, -14.8860542345397, -14.8860542345397],
      [0.4852721540933627, 0, 1, 0.727908231140044, 0, 0, 0.6666666666666666, 0, 0, -6.872818846572849, -6.872818846572849],
      [3.519196249058853, 0, 1, 5.278794373588278, 0, 0, 0.6666666666666666, 0, 0, -31.0431764469067, -31.0431764469067],
      [0.3528867750033048, 0, 1, 0.5293301625049571, 0, 0, 0.6666666666666666, 0, 0, -6.987188922282673, -6.987188922282673],
      [1.463219807367513, 0.08336926646792049, 0.9968156183192317, 557.5842779442366, 0.003184381680768289, 1.671928979378158, 0.2177340545736596, 1, 0, -30.11979911948522, -29.20213894085166],
      [1.568669258748281, 0, 1, 2.353003888122422, 0, 0, 0.6666666666666666, 0, 0, -18.97591281890193, -18.97591281890193],
      [0.9443670038339308, 0.3021064755904638, 0.9713818948673709, 20.18199237649874, 0.02861810513262908, 0.08092945791572959, 0.584938310236256, 0, 0, -22.32249220386016, -22.05624145368812],
      [0.7356943465985881, 0, 1, 1.103541519897882, 0, 0, 0.6666666666666666, 0, 0, -8.255968232313249, -8.255968232313249],
      [1.983589597089535, 0, 1, 2.975384395634301, 0, 0, 0.6666666666666666, 0, 0, -16.68051631825286, -16.68051631825286],
      [0.832170334585797, 0, 1, 1.248255501878696, 0, 0, 0.6666666666666666, 0, 0, -6.587167796807839, -6.587167796807839],
      [0.8755652223685003, 0, 1, 1.31334783355275, 0, 0, 0.6666666666666666, 0, 0, -10.32928787105478, -10.32928787105478],
      [0.4724146917940606, 0, 1, 0.708622037691091, 0, 0, 0.6666666666666666, 0, 0, -8.954588209971545, -8.954588209971545],
      [0, 0, 1, 0, 0, 0, 1, 0, 0, 0, 0],
      [0, 0, 1, 0, 0, 0, 1, 0, 0, 0, 0],
      [1.709711563905799, 0, 1, 2.5645673458587, 0, 0, 0.6666666666666666, 0, 0, -10.41725776482435, -10.41725776482435],
      [0, 0, 1, 0, 0, 0, 1, 0, 0, 0, 0],
      [0.7407306455388089, 0, 1, 1.17396269097052, 0, 0, 0.6666666666666666, 0, 0, -13.0782726420436, -13.07816235623312],
      [1.645620975718066, 0, 1, 2.468431463577099, 0, 0, 0.6666666666666666, 0, 0, -14.67736581805523, -14.67736581805523],
      [1.652098255837489, 0, 1, 2.478147383756234, 0, 0, 0.6666666666666666, 0, 0, -13.90170934430914, -13.90170934430914],
      [0, 0, 0.9409456894167805, 15.66552792823316, 0.05905431058321953, 2.444459432809268, 0.1433921135770758, 2, 0, -19.35989862135403, -18.73718479279205],
      [0, 0, 1, 0, 0, 0, 1, 0, 0, 0, 0],
      [3.218951845956346, 0, 0.9934617721164066, 717.1277153839425, 0.006538227883593373, 2.459137532650146, 0.1422730490230317, 2, 0, -48.42763998962995, -46.65677353145635],
      [0, 0, 1, 0, 0, 0, 1, 0, 0, 0, 0],
      [0, 0, 1, 0, 0, 0, 1, 0, 0, 0, 0],
      [0, 0, 0.9916909000657216, 169.2110091331592, 0.008309099934278419, 2.070347267321861, 0.1752832553473959, 1, 0, -13.92371215956907, -13.39879483832031],
      [0.6886543535620091, 0, 1, 1.032981530343014, 0, 0, 0.6666666666666666, 0, 0, -10.51801473495549, -10.51801473495549],
      [0, 0, 1e-08, 1.075634331444869, 0.9999999899999999, 2.581376796706977, 0.1333014354992067, 3, 0, -23.64669981500309, -23.64671568918348],
      [1.038727421497757, 0.1873550361782985, 1, 1.796872540862667, 0, 0, 0.6666666666666666, 0, 0, -13.97698951676277, -13.97338218891828],
      [1.384913789966313, 0, 1, 2.077370684949469, 0, 0, 0.6666666666666666, 0, 0, -20.18418293071683, -20.18418293071683],
      [0, 0, 1, 0, 0, 0, 1, 0, 0, 0, 0],
      [3.264025940965927, 0, 1, 4.896038911448894, 0, 0, 0.6666666666666666, 0, 0, -31.10998519896285, -31.10998519896285],
      [0.8454606893444523, 0, 1, 1.268191034016679, 0, 0, 0.6666666666666666, 0, 0, -19.36424101019601, -19.36424101019601],
      [0, 0, 1, 0, 0, 0, 1, 0, 0, 0, 0],
      [1.466652615097415, 0, 1, 2.199978922646123, 0, 0, 0.6666666666666666, 0, 0, -11.87192359421148, -11.87192359421148],
      [1.424242424242432, 0, 1, 2.136363636363647, 0, 0, 0.6666666666666666, 0, 0, -12.51794190207306, -12.51794190207306],
      [3.710721561950396, 0, 1, 5.56608234292559, 0, 0, 0.6666666666666666, 0, 0, -26.26495856385163, -26.26495856385163],
      [1.60321489253736, 0, 1, 2.404822338806041, 0, 0, 0.6666666666666666, 0, 0, -15.68829707684756, -15.68829707684756],
      [0.3528867750033048, 0, 1, 0.5293301625049571, 0, 0, 0.6666666666666666, 0, 0, -6.987188922282673, -6.987188922282673],
      [0.5876218981161329, 0, 1, 0.8814328471741993, 0, 0, 0.6666666666666666, 0, 0, -6.59497403298414, -6.59497403298414],
      [2.595308368352339, 0, 1, 3.892962552528509, 0, 0, 0.6666666666666666, 0, 0, -18.75281834748011, -18.75281834748011],
      [1.791341080950685, 0, 1, 2.687011621426027, 0, 0, 0.6666666666666666, 0, 0, -14.72091770315053, -14.72091770315053],
      [1.543645953032033, 0.3070355008830991, 0.9343121614718597, 2.698828203383864, 0.06568783852814031, -0.2049742698198926, 0.6666666666666666, 0, 0, -23.63835358333061, -23.61974485509332],
      [0, 0, 1, 0, 0, 0, 1, 0, 0, 0, 0],
      [0, 0, 1, 0, 0, 0, 1, 0, 0, 0, 0],
      [0.893835844056767, 0.4825941778497674, 1, 1.340753766085151, 0, 0, 0.6666666666666666, 0, 0, -11.76738672600973, -11.76738672600973],
      [0, 0, 0.8637246188543944, 3.252590169255824, 0.1362753811456056, 0.9985960184045659, 0.3178458896791836, 1, 0, -9.927026273021397, -9.789577330733428],
      [0.4299808268490979, 0, 0.9965703135913456, 508.9389918070663, 0.003429686408654375, 1.959736572153844, 0.1860946447904837, 1, 0, -22.9521784933942, -21.88036771734315],
      [1.482029374114737, 0, 1, 2.223044061172105, 0, 0, 0.6666666666666666, 0, 0, -12.00813440662448, -12.00813440662448],
      [1.001961149685823, 0, 1, 1.502941724528735, 0, 0, 0.6666666666666666, 0, 0, -10.15668930436093, -10.15668930436093],
      [0, 0, 1e-08, 2.389295620226658, 0.9999999899999999, 3.13931056461675, 0.09923736640415592, 3, 0, -29.74143897085397, -29.74172062084767],
      [0.8980977316434613, 0, 1, 1.748014271199794, 0, 0, 0.6666666666666666, 0, 0, -5.861840272226866, -5.860599227014829],
      [1.043647669104709, 0, 1, 1.565471503657063, 0, 0, 0.6666666666666666, 0, 0, -10.94266510650267, -10.94266510650267],
      [0, 0, 1, 0, 0, 0, 1, 0, 0, 0, 0],
      [0.8715614670122196, 0, 1, 1.307342200518329, 0, 0, 0.6666666666666666, 0, 0, -9.45168407622981, -9.45168407622981],
      [0.8972750100101479, 0.2196184746231093, 0.9480563510220917, 1.779360737313049, 0.05194364897790826, -0.00695813684188451, 0.6666666666666666, 0, 0, -12.07340464220202, -12.06604896047793],
      [2.749170978645012, 0, 0.8924264739198942, 23.58397486739731, 0.1075735260801058, 1.506916663727765, 0.2384861710146811, 5, 0, -59.65943702470449, -58.2886565748493],
      [0, 0, 1, 0, 0, 0, 1, 0, 0, 0, 0],
      [0, 0, 1, 0, 0, 0, 1, 0, 0, 0, 0],
      [2.026658946630675, 0.6700896839020988, 0.9864423346420459, 43.6593246594547, 0.01355766535795411, 0.3666767336223344, 0.4686914202582481, 0, 0, -28.80506349787572, -28.60827510977375],
      [1.855796321281814, 0.296474009701322, 0.9751530447955543, 3.010723681562796, 0.02484695520444569, 0.01265502745991398, 0.6374832863841097, 0, 0, -27.18739093138324, -27.18010711389237],
      [0, 0, 0.9198046564910639, 18.54560246298176, 0.08019534350893609, 1.097413080362422, 0.3002724280586489, 2, 0, -25.86993253188351, -25.38972737501879],
      [1.657051507922087, 0.3309894312231965, 0.9223422184785308, 3.12083375072733, 0.07765778152146918, -0.2527245204613351, 0.6666666666666666, 0, 0, -29.73477604040013, -29.71329197061381],
      [0, 0, 0.9836439661770081, 87.15651260930314, 0.01635603382299189, 3.557974982152452, 0.07967462382677937, 2, 0, -19.52091245700529, -18.48142283364585],
      [0, 0, 1, 0, 0, 0, 1, 0, 0, 0, 0],
      [2.042285427798187, 0, 1, 3.063428141697281, 0, 0, 0.6666666666666666, 0, 0, -13.55568247775809, -13.55568247775809],
      [0.3992894233397135, 0, 1, 0.5989341350095703, 0, 0, 0.6666666666666666, 0, 0, -11.26203321822977, -11.26203321822977],
      [2.966013894604351, 0, 1, 4.449020841906527, 0, 0, 0.6666666666666666, 0, 0, -17.52558344355912, -17.52558344355912],
      [0.9973667528161161, 0, 1, 1.496050129224173, 0, 0, 0.6666666666666666, 0, 0, -8.789914998216766, -8.789914998216766],
      [0.8742778699307939, 0, 1, 1.311416804896191, 0, 0, 0.6666666666666666, 0, 0, -9.187422274282438, -9.187422274282437],
      [0, 0, 1, 0, 0, 0, 1, 0, 0, 0, 0],
      [1.553615960099755, 0, 1, 2.330423940149633, 0, 0, 0.6666666666666666, 0, 0, -17.22287425372294, -17.22287425372294],
      [2.013242939723425, 0, 1, 3.019864409585139, 0, 0, 0.6666666666666666, 0, 0, -15.84354021760717, -15.84354021760717],
      [0, 0, 1, 0, 0, 0, 1, 0, 0, 0, 0],
      [2.047619047619052, 0, 1, 3.071428571428577, 0, 0, 0.6666666666666666, 0, 0, -22.13078720157267, -22.13078720157267],
      [0, 0, 1, 0, 0, 0, 1, 0, 0, 0, 0],
      [2.595308368352339, 0, 1, 3.892962552528509, 0, 0, 0.6666666666666666, 0, 0, -19.28226356994239, -19.28226356994239],
      [0.9686401665515971, 0.4101255074242207, 1, 1.45832140149651, 0, 0, 0.6666666666666666, 0, 0, -16.9915638376281, -16.98392389793016],
      [0.8007249431872575, 0, 1, 1.201087414780886, 0, 0, 0.6666666666666666, 0, 0, -6.525686925137642, -6.525686925137642],
      [1.686694434423278, 0, 1, 2.530041651634916, 0, 0, 0.6666666666666666, 0, 0, -15.16556806064875, -15.16556806064875],
      [0, 0, 1, 0, 0, 0, 1, 0, 0, 0, 0],
      [1.051693047485478, 0, 1, 1.577539571228217, 0, 0, 0.6666666666666666, 0, 0, -11.2624980568537, -11.2624980568537],
      [0, 0, 1, 0, 0, 0, 1, 0, 0, 0, 0],
      [0, 0, 1, 0, 0, 0, 1, 0, 0, 0, 0],
      [0, 0, 1, 0, 0, 0, 1, 0, 0, 0, 0],
      [1.296575601687669, 0.4199050161195268, 1, 1.944863402531504, 0, 0, 0.6666666666666666, 0, 0, -23.84606644483008, -23.84606644483008],
      [1.508036616354902, 0, 1, 2.262054924532353, 0, 0, 0.6666666666666666, 0, 0, -20.70088110221851, -20.70088110221851],
      [0.6459066169306307, 0, 0.9049006524003606, 9.170101018476375, 0.09509934759963945, 0.8704526780542707, 0.3425256725037498, 2, 0, -20.65800701003664, -20.14838346690538],
      [3.252615868792902, 0, 1, 4.878923803189355, 0, 0, 0.6666666666666666, 0, 0, -21.77849900053854, -21.77849900053854],
      [0, 0, 1, 0, 0, 0, 1, 0, 0, 0, 0],
      [1.532742105108065, 0, 1, 2.299113157662097, 0, 0, 0.6666666666666666, 0, 0, -13.8892697482395, -13.8892697482395],
      [0.5871734799431266, 0, 1, 0.88076021991469, 0, 0, 0.6666666666666666, 0, 0, -6.285463704255252, -6.285463704255252],
      [1.872420624485005, 0, 1, 2.808630936727508, 0, 0, 0.6666666666666666, 0, 0, -16.72571503585361, -16.72571503585361],
      [0.5422168044186028, 0.306720766137884, 0.9261885849105482, 1.044194938618991, 0.07381141508945177, 0.01697759413869093, 0.6324664570128133, 0, 0, -14.78316576907469, -14.77411921358006],
      [0.7174005852951411, 0.2613208732506543, 0.9897661124249277, 309.0739346424701, 0.01023388757507226, 2.216354741065032, 0.1620252731291543, 3, 0, -34.20119138825838, -32.95763851655152],
      [0.8007249431872575, 0, 1, 1.201087414780886, 0, 0, 0.6666666666666666, 0, 0, -6.525686925137642, -6.525686925137642],
      [0.4724146917940606, 0, 1, 0.708622037691091, 0, 0, 0.6666666666666666, 0, 0, -12.06698265371154, -12.06698265371154],
      [0, 0, 1, 0, 0, 0, 1, 0, 0, 0, 0],
      [0, 0, 1, 0, 0, 0, 1, 0, 0, 0, 0],
      [2.526672458264018, 0, 1, 3.790008687396026, 0, 0, 0.6666666666666666, 0, 0, -24.35769260045402, -24.35769260045402],
      [1.238939564756936, 0, 1, 1.858409347135405, 0, 0, 0.6666666666666666, 0, 0, -20.93976047953171, -20.93976047953171],
      [1.013654603666223, 0, 1, 1.520481905499335, 0, 0, 0.6666666666666666, 0, 0, -10.76601017928012, -10.76601017928012],
      [0.4724146917940606, 0, 1, 0.708622037691091, 0, 0, 0.6666666666666666, 0, 0, -9.773731179827122, -9.773731179827122],
      [0, 0, 1, 0, 0, 0, 1, 0, 0, 0, 0],
      [0, 0, 0.9414505330588563, 22.64295940866845, 0.05854946694114371, 2.643030737858481, 0.1290027826941835, 2, 0, -18.20424501728001, -17.60931314156672],
      [0.3588223097657082, 0, 1, 0.5382334646485625, 0, 0, 0.6666666666666666, 0, 0, -9.90591820089749, -9.90591820089749],
      [0, 0, 1, 0, 0, 0, 1, 0, 0, 0, 0],
      [1.960259456334189, 0, 1, 2.940389184501283, 0, 0, 0.6666666666666666, 0, 0, -21.34591247520416, -21.34591247520416],
      [2.587946741415573, 0, 1, 3.88192011212336, 0, 0, 0.6666666666666666, 0, 0, -37.0802508105719, -37.0802508105719],
      [0, 0, 0.7876934777207381, 5.170302119157749, 0.2123065222792619, 0.1760333815218189, 0.5382147298721736, 4, 0, -27.03375054868579, -26.20481538697851],
      [0, 0, 1, 0, 0, 0, 1, 0, 0, 0, 0],
      [1.691107964482301, 0, 0.9967237767589759, 580.4791524017207, 0.003276223241024057, 2.083626754890339, 0.1740310668253185, 1, 0, -22.12063790128963, -20.94900903383591],
      [0.836066702956434, 0.3347628591457993, 1, 1.419096847650733, 0, 0, 0.6666666666666666, 0, 0, -15.47938642450103, -15.47934219268039],
      [0.3924823883996634, 0.2574880172536194, 1, 0.588723582599495, 0, 0, 0.6666666666666666, 0, 0, -17.66197062500663, -17.66197062500663],
      [1.914358047077319, 0.1750270177908905, 0.9967801787844565, 348.5708954157279, 0.003219821215543539, 0.6753842971180148, 0.3849396571272423, 1, 0, -33.19469645062721, -32.85817603160677],
      [1.424242424242432, 0, 1, 2.136363636363647, 0, 0, 0.6666666666666666, 0, 0, -12.91760629400893, -12.91760629400893],
      [0.9244051796450689, 0, 0.9896028100383281, 61.31163551210641, 0.01039718996167194, 0.774988060681963, 0.3624805945750367, 1, 0, -18.87535750983598, -18.38110814653707],
      [0, 0, 1, 0, 0, 0, 1, 0, 0, 0, 0],
      [0.9160182010774469, 0, 0.9012574423937705, 8.048175207065036, 0.09874255760622952, 0.6415194936332469, 0.3930007681139168, 2, 0, -26.35655657063155, -25.88305296483727],
      [0, 0, 1, 0, 0, 0, 1, 0, 0, 0, 0],
      [2.464566298239007, 1.471670042057923, 1, 3.696849447358511, 0, 0, 0.6666666666666666, 0, 0, -38.57790637165937, -38.57790637165937],
      [0.5876218981161329, 0, 1, 0.8814328471741993, 0, 0, 0.6666666666666666, 0, 0, -6.704286582258224, -6.704286582258224],
      [0, 0, 1, 0, 0, 0, 1, 0, 0, 0, 0],
      [5.560242245273359, 0, 1, 8.340363367910044, 0, 0, 0.6666666666666666, 0, 0, -32.72830324387044, -32.72830324387044],
      [0, 0, 1, 0, 0, 0, 1, 0, 0, 0, 0],
      [0, 0, 1, 0, 0, 0, 1, 0, 0, 0, 0],
      [0.4076447896351182, 0, 1, 0.6114671844526772, 0, 0, 0.6666666666666666, 0, 0, -7.004451117173319, -7.004451117173319],
      [2.832727549191332, 1.61467322569191, 1, 4.249091323786996, 0, 0, 0.6666666666666666, 0, 0, -40.49203700076844, -40.49203700076844],
      [0.6886543535620091, 0, 1, 1.032981530343014, 0, 0, 0.6666666666666666, 0, 0, -9.8769585431432, -9.8769585431432],
      [0, 0, 0.857462263973554, 5.281285943588409, 0.142537736026446, 1.989887647258044, 0.1830786669810725, 2, 0, -16.75929933341358, -16.35821300689265],
      [1.901389245521927, 0, 1, 2.852083868282891, 0, 0, 0.6666666666666666, 0, 0, -15.45476174619006, -15.45476174619006],
      [0, 0, 1, 0, 0, 0, 1, 0, 0, 0, 0],
      [0.7042124232550564, 0, 1, 1.056318634882584, 0, 0, 0.6666666666666666, 0, 0, -6.798219838110331, -6.798219838110331],
      [20.56525864352708, 0.2072043576507691, 1, 2.574525029577992, 0, 0, 0.6666666666666666, 0, 0, -10.47332555745215, -10.47325943039419],
      [0.9904013127568588, 0, 0.9970469968830288, 601.2253176390753, 0.00295300311697122, 2.083805797549168, 0.1740142492410373, 1, 0, -22.01683355577605, -20.85534288702944],
      [1.492886812835698, 0, 1, 2.239330219253546, 0, 0, 0.6666666666666666, 0, 0, -14.61678556267741, -14.61678556267741],
      [0.6215320132323537, 0, 1, 0.9322980198485307, 0, 0, 0.6666666666666666, 0, 0, -7.163112119779457, -7.163112119779457],
      [0, 0, 1, 0, 0, 0, 1, 0, 0, 0, 0],
      [0.8405162971741873, 0, 1, 1.260774445761281, 0, 0, 0.6666666666666666, 0, 0, -12.10840081255872, -12.10840081255872],
      [1.862184022500576, 0, 1, 3.919765992174798, 0, 0, 0.6666666666666666, 0, 0, -13.4633145491345, -13.46275246975112],
      [0.808677989302929, 0, 1, 1.213016983954393, 0, 0, 0.6666666666666666, 0, 0, -9.037114485779329, -9.037114485779329],
      [0.6886543535620091, 0, 1, 1.032981530343014, 0, 0, 0.6666666666666666, 0, 0, -12.31004039812032, -12.31004039812032],
      [1.652098255837489, 0, 1, 2.478147383756234, 0, 0, 0.6666666666666666, 0, 0, -12.02038506870135, -12.02038506870135],
      [1.314647377938526, 0, 1, 1.971971066907789, 0, 0, 0.6666666666666666, 0, 0, -10.35790412200591, -10.35790412200591],
      [0, 0, 1, 0, 0, 0, 1, 0, 0, 0, 0],
      [0.7133695557686316, 0, 1, 1.070054333652947, 0, 0, 0.6666666666666666, 0, 0, -8.844160325808032, -8.844160325808032],
      [0, 0, 1, 0, 0, 0, 1, 0, 0, 0, 0],
      [0, 0, 1, 0, 0, 0, 1, 0, 0, 0, 0],
      [0, 0, 0.75, 0, 0.25, 0, 0.6666666666666666, 0, 0, -4.257830918992114, -4.257830918992114],
      [0.4076447896351182, 0, 1, 0.6114671844526772, 0, 0, 0.6666666666666666, 0, 0, -6.629727804140786, -6.629727804140786],
      [1.222704579986986, 0, 1, 1.834056869980479, 0, 0, 0.6666666666666666, 0, 0, -11.22657174034576, -11.22657174034576],
      [1.206658765219275, 0, 1, 1.809988147828913, 0, 0, 0.6666666666666666, 0, 0, -14.05437570747899, -14.05437570747899],
      [0.3803339108843155, 0.2318889348699039, 0.8849547428043805, 0.8076168852404576, 0.1150452571956195, 0.01267583111196302, 0.6374575122552685, 0, 0, -18.65967328946175, -18.65068138196048],
      [1.485550009860894, 0, 1, 2.228325014791341, 0, 0, 0.6666666666666666, 0, 0, -14.00640287479868, -14.00640287479868],
      [0, 0, 1, 0, 0, 0, 1, 0, 0, 0, 0],
      [0.832246529642852, 0, 1, 1.248369794464278, 0, 0, 0.6666666666666666, 0, 0, -13.86234032236724, -13.86234032236724],
      [0, 0, 1, 0, 0, 0, 1, 0, 0, 0, 0],
      [1.05455913992611, 0, 1, 1.581838709889166, 0, 0, 0.6666666666666666, 0, 0, -24.96053082662989, -24.96053082662989],
      [0, 0, 1e-08, 0.4509776515783983, 0.9999999899999999, 0.4685511334569625, 0.4381823914099073, 2, 0, -16.52587876286476, -16.52576405591509],
      [0.9504022657155132, 0.1801413983823488, 0.9961190093889268, 127.9896724011318, 0.003880990611073165, 0.512247338907315, 0.4260672381579776, 1, 0, -20.25313944733278, -19.99729521089407],
      [0.8751976102218, 0, 1, 1.3127964153327, 0, 0, 0.6666666666666666, 0, 0, -12.11391561318663, -12.11391561318663],
      [1.359718861620003, 0.5204157386785446, 1, 2.039578292430005, 0, 0, 0.6666666666666666, 0, 0, -26.43319001764435, -26.43319001764435],
      [0.808677989302929, 0, 1, 1.213016983954393, 0, 0, 0.6666666666666666, 0, 0, -12.51888262028362, -12.51888262028362],
      [0.6886543535620091, 0, 1, 1.032981530343014, 0, 0, 0.6666666666666666, 0, 0, -6.401350104501038, -6.401350104501038],
      [1.30994811639973, 0.6129794439631405, 1, 1.964922174599594, 0, 0, 0.6666666666666666, 0, 0, -28.71625600307257, -28.71625600307257],
      [0.8980977316434613, 0, 1, 1.748014271199794, 0, 0, 0.6666666666666666, 0, 0, -5.907197992537602, -5.905956947325564],
      [1.872564626649832, 0, 1, 2.808846939974747, 0, 0, 0.6666666666666666, 0, 0, -15.30322838901421, -15.30322838901421],
      [0.6886543535620091, 0, 1, 1.032981530343014, 0, 0, 0.6666666666666666, 0, 0, -12.71661902964097, -12.71661902964097],
      [0, 0, 1, 0, 0, 0, 1, 0, 0, 0, 0],
      [0.7042124232550564, 0, 1, 1.056318634882584, 0, 0, 0.6666666666666666, 0, 0, -6.184190143815188, -6.184190143815188],
      [1.260735180483496, 1.020919676337082, 1, 1.891102770725245, 0, 0, 0.6666666666666666, 0, 0, -16.61812160223555, -16.61812160223555],
      [0, 0, 1, 0, 0, 0, 1, 0, 0, 0, 0],
      [1.459598423719283, 0, 1, 2.189397635578924, 0, 0, 0.6666666666666666, 0, 0, -18.1633038437695, -18.1633038437695],
      [0.7706877360494706, 0.2509719314719018, 0.9097376638663308, 1.695511168550332, 0.09026233613366919, -0.1300612032671893, 0.6666666666666666, 0, 0, -18.5801366314545, -18.55505445009583],
      [1.881564599528651, 0.7873194571715321, 1, 2.822346899292977, 0, 0, 0.6666666666666666, 0, 0, -26.44077939858298, -26.44077939858298],
      [2.281143413593754, 0, 1, 3.421715120390629, 0, 0, 0.6666666666666666, 0, 0, -13.62846861913551, -13.62846861913551],
      [1.139364223364044, 0, 1, 1.709046335046066, 0, 0, 0.6666666666666666, 0, 0, -19.80720808996038, -19.80720808996038],
      [0, 0, 1, 0, 0, 0, 1, 0, 0, 0, 0],
      [2.004374579532661, 0, 1, 3.006561869298993, 0, 0, 0.6666666666666666, 0, 0, -13.28216235133402, -13.28216235133402],
      [0.9979318036413535, 0, 0.9361294463681297, 20.78926862571269, 0.06387055363187033, 1.056899725280402, 0.3073336408085933, 2, 0, -20.38727531687143, -19.79064730359714],
      [2.404354790847854, 0, 1, 3.606532186271781, 0, 0, 0.6666666666666666, 0, 0, -16.28348232904368, -16.28348232904368],
      [2.785582255083189, 0, 1, 4.178373382624785, 0, 0, 0.6666666666666666, 0, 0, -11.09161268439073, -11.09161268439073],
      [0.8557046764513444, 0, 1, 1.417320596402918, 0, 0, 0.6666666666666666, 0, 0, -12.8360744500311, -12.83578951082065],
      [1.638270246388805, 0, 1, 2.71130544585875, 0, 0, 0.6666666666666666, 0, 0, -23.89430219489059, -23.89381390223532],
      [1.574562368396243, 0, 1, 2.361843552594364, 0, 0, 0.6666666666666666, 0, 0, -16.62428970574682, -16.62428970574682],
      [0, 0, 1, 0, 0, 0, 1, 0, 0, 0, 0],
      [0.9970495085306901, 0, 0.9779463669046583, 26.44752542090652, 0.0220536330953417, 0.4684504938259053, 0.438210911170879, 1, 0, -21.07797033133012, -20.75940051066475],
      [0.8897342850983944, 0, 1, 1.681623381544678, 0, 0, 0.6666666666666666, 0, 0, -6.173654711776335, -6.172511783552665],
      [1.204665604747361, 0, 1, 1.806998407121041, 0, 0, 0.6666666666666666, 0, 0, -11.64165801337131, -11.64165801337131],
      [0, 0, 1, 0, 0, 0, 1, 0, 0, 0, 0],
      [0.4343235489965556, 0, 1, 0.6514853234948335, 0, 0, 0.6666666666666666, 0, 0, -6.721044448067645, -6.721044448067645],
      [0, 0, 1, 0, 0, 0, 1, 0, 0, 0, 0],
      [0, 0, 1, 0, 0, 0, 1, 0, 0, 0, 0],
      [1.68343815513627, 0, 1, 2.525157232704406, 0, 0, 0.6666666666666666, 0, 0, -12.70180532393906, -12.70180532393906],
      [0, 0, 1, 0, 0, 0, 1, 0, 0, 0, 0],
      [0.3528867750033048, 0, 1, 0.5293301625049571, 0, 0, 0.6666666666666666, 0, 0, -6.987188922282673, -6.987188922282673],
      [0.8969549612133887, 0, 1, 1.345432441820083, 0, 0, 0.6666666666666666, 0, 0, -12.07767349399021, -12.07767349399021],
      [0.9045587474374982, 0.09277396876340668, 0.997169484368446, 579.7983066072521, 0.002830515631554009, 1.242475515075661, 0.276500650104842, 1, 0, -25.93336901473577, -25.1547360002425],
      [0.6796178213355779, 0, 1, 1.019426732003367, 0, 0, 0.6666666666666666, 0, 0, -13.10279333984184, -13.10279333984184],
      [2.621176111432286, 0, 1, 3.931764167148429, 0, 0, 0.6666666666666666, 0, 0, -20.94723747908251, -20.94723747908251],
      [0, 0, 1, 0, 0, 0, 1, 0, 0, 0, 0],
      [1.663526380335687, 0, 1, 2.495289570503529, 0, 0, 0.6666666666666666, 0, 0, -22.52101104368062, -22.52101104368062],
      [0.7522245037645493, 0, 1, 1.128336755646824, 0, 0, 0.6666666666666666, 0, 0, -18.490888098404, -18.490888098404],
      [0.927710843373494, 0.6957831325301205, 0.8500000000000001, 1.391566265060241, 0.1499999999999999, 0.006882512877993463, 0.6455718273317355, 0, 0, -24.19634135900773, -24.19208000583418],
      [0, 0, 1, 0, 0, 0, 1, 0, 0, 0, 0],
      [0.9837238875930551, 0, 0.9968530620333512, 1284.464916229012, 0.003146937966648777, 1.865864856939872, 0.1958309121744618, 1, 0, -30.01969379694823, -28.97845078645969],
      [0, 0, 1, 0, 0, 0, 1, 0, 0, 0, 0],
      [0.8702929467330696, 0, 1, 1.305439420099604, 0, 0, 0.6666666666666666, 0, 0, -10.726984306961, -10.726984306961],
      [1.758620689655175, 0, 1, 2.637931034482762, 0, 0, 0.6666666666666666, 0, 0, -13.68261857011068, -13.68261857011068],
      [0.4724146917940606, 0, 1, 0.708622037691091, 0, 0, 0.6666666666666666, 0, 0, -11.98541192375517, -11.98541192375517],
      [0.6851658133750786, 0.1930334747765475, 0.9745088909922367, 13.4178226099673, 0.0254911090077633, 0.1206874597333787, 0.5636820111518728, 0, 0, -15.00476169222066, -14.91693851134818],
      [1.691693278689203, 0.2620682927451614, 1, 2.537539918033805, 0, 0, 0.6666666666666666, 0, 0, -13.84006187923833, -13.84006187923833],
      [1.180579216354351, 0, 1, 1.770868824531527, 0, 0, 0.6666666666666666, 0, 0, -20.58441711300302, -20.58441711300302],
      [0, 0, 0.5603663848873452, 3.464459441098386, 0.4396336151126548, 5.525138142601911, 0.02877097469689305, 3, 0, -31.46005415098719, -31.18878289129542],
      [0, 0, 1, 0, 0, 0, 1, 0, 0, 0, 0],
      [0, 0, 1, 0, 0, 0, 1, 0, 0, 0, 0],
      [0.7655049958043233, 0, 0.9965190741016635, 559.2392130383364, 0.003480925898336484, 2.064750697663435, 0.175813855447067, 1, 0, -19.69765755938586, -18.59047406817528],
      [0, 0, 0.9830741621122197, 29.3187945091726, 0.01692583788778035, 1.467517105330529, 0.2437584276997824, 1, 0, -11.63269856482054, -11.24322254138907],
      [0, 0, 0.9451431633172455, 6.449828519773958, 0.05485683668275454, 0.882682649175063, 0.3400705431450108, 1, 0, -13.47788933137861, -13.16803368288437],
      [0, 0, 1, 0, 0, 0, 1, 0, 0, 0, 0],
      [0, 0, 0.501190185546875, 2.067777725348507, 0.498809814453125, 2.21871662322301, 0.1618197584962418, 1, 0, -22.19370315666911, -22.15783242116473],
      [0, 0, 1, 0, 0, 0, 1, 0, 0, 0, 0],
      [0, 0, 0.9938895901614586, 168.4657050507281, 0.006110409838541386, 2.234208894336223, 0.1604785479330494, 1, 0, -12.51590866706415, -11.78658493315451],
      [0, 0, 0.9344742665846224, 14.57470943499947, 0.0655257334153776, 2.528449886517237, 0.1371109839919192, 2, 0, -17.94916535676914, -17.37564050316037],
      [0, 0, 0.9971837802049627, 813.2961080460235, 0.002816219795037322, 3.521218616635984, 0.0812210565989937, 1, 0, -14.26353765794865, -13.06249191943484],
      [0, 0, 1, 0, 0, 0, 1, 0, 0, 0, 0],
      [1.99044143602379, 0, 0.7814335363617191, 3.684001250497627, 0.2185664636382809, 0.0844365957536013, 0.582920667150268, 2, 0, -30.09251043568468, -29.82706615236911],
      [0, 0, 1, 0, 0, 0, 1, 0, 0, 0, 0],
      [0, 0, 1, 0, 0, 0, 1, 0, 0, 0, 0],
      [0, 0, 1, 0, 0, 0, 1, 0, 0, 0, 0],
      [0, 0, 1, 0, 0, 0, 1, 0, 0, 0, 0],
      [0, 0, 0.9506235881896747, 29.68267289516, 0.04937641181032526, 4.298184264328533, 0.05419557723354762, 3, 0, -24.52127353788243, -23.44493446003774],
      [0, 0, 0.9955352822983767, 235.6544782726395, 0.004464717701623266, 2.246560922913808, 0.1594176223890649, 1, 0, -13.15569440972379, -12.38805151812921],
      [0, 0, 1, 0, 0, 0, 1, 0, 0, 0, 0],
      [0, 0, 1, 0, 0, 0, 1, 0, 0, 0, 0],
      [0, 0, 1, 0, 0, 0, 1, 0, 0, 0, 0],
      [0, 0, 0.5666674673557281, 0.8299678989856799, 0.4333325326442719, 0.8159777383892504, 0.3537359463287069, 1, 0, -9.667779869173797, -9.63528678497136],
      [0, 0, 0.9930610844737163, 105.2471321586558, 0.006938915526283673, 1.879406542307493, 0.1943931971676496, 1, 0, -12.64979883358903, -12.00566616611765],
      [0, 0, 1, 0, 0, 0, 1, 0, 0, 0, 0],
      [0, 0, 1, 0, 0, 0, 1, 0, 0, 0, 0],
      [0, 0, 1, 0, 0, 0, 1, 0, 0, 0, 0],
      [0, 0, 1, 0, 0, 0, 1, 0, 0, 0, 0],
      [0, 0, 1, 0, 0, 0, 1, 0, 0, 0, 0],
      [0, 0, 1, 0, 0, 0, 1, 0, 0, 0, 0],
      [0, 0, 1, 0, 0, 0, 1, 0, 0, 0, 0],
      [0.7522245037645493, 0, 1, 1.128336755646824, 0, 0, 0.6666666666666666, 0, 0, -14.99594649326711, -14.99594649326711],
      [0, 0, 0.9466566165287408, 6.986283308736473, 0.05334338347125922, 1.187163087619862, 0.2852974419359002, 1, 0, -11.29032059500899, -11.04990037644239],
      [2.434331722900806, 0, 1, 3.651497584351209, 0, 0, 0.6666666666666666, 0, 0, -17.77999556070521, -17.77999556070521],
      [0, 0, 1, 0, 0, 0, 1, 0, 0, 0, 0],
      [1.466652615097415, 0, 1, 2.199978922646123, 0, 0, 0.6666666666666666, 0, 0, -17.85481048106531, -17.85481048106531],
      [1.219798532689333, 0, 1, 1.829697799033999, 0, 0, 0.6666666666666666, 0, 0, -11.23063105729273, -11.23063105729273],
      [3.259567387687205, 0, 1, 4.889351081530805, 0, 0, 0.6666666666666666, 0, 0, -18.82070600530427, -18.82070600530427],
      [0.9344707479780422, 0, 1, 1.401706121967063, 0, 0, 0.6666666666666666, 0, 0, -11.51859144140951, -11.51859144140951],
      [0.6886543535620091, 0, 1, 1.032981530343014, 0, 0, 0.6666666666666666, 0, 0, -13.02845034438126, -13.02845034438126],
      [0, 0, 1, 0, 0, 0, 1, 0, 0, 0, 0],
      [0, 0, 0.986465038093253, 41.5433512555966, 0.01353496190674697, 1.55476685430202, 0.2322525098148729, 1, 0, -11.81452381290236, -11.38193832716034],
      [1.612911457004342, 0, 1, 2.419367185506513, 0, 0, 0.6666666666666666, 0, 0, -24.2340294871805, -24.2340294871805],
      [0, 0, 0.9622111430047561, 17.09064798607858, 0.03778885699524392, 1.268329003419705, 0.2724962098769308, 1, 0, -12.23125741502828, -11.95514414047939],
      [1.074718583421212, 0.1998601161332981, 1, 1.593202909575218, 0, 0, 0.6666666666666666, 0, 0, -11.79797973666308, -11.79454525645793],
      [2.256940803450969, 0, 1, 3.385411205176455, 0, 0, 0.6666666666666666, 0, 0, -14.29377422463895, -14.29377422463895],
      [0.7372679171659158, 0, 1, 1.105901875748874, 0, 0, 0.6666666666666666, 0, 0, -15.76002625496564, -15.76002625496564],
      [0.8019865956349892, 0.4530812790733763, 1, 1.202979893452484, 0, 0, 0.6666666666666666, 0, 0, -19.81770980714499, -19.81770980714499],
      [3.761960123234349, 0, 1, 5.642940184851525, 0, 0, 0.6666666666666666, 0, 0, -34.19074451578667, -34.19074451578666],
      [0.7687478746201358, 0, 1, 1.153121811930204, 0, 0, 0.6666666666666666, 0, 0, -9.291881644887971, -9.291881644887971],
      [2.557601485229138, 0.2817198076325065, 1, 3.836402227843708, 0, 0, 0.6666666666666666, 0, 0, -30.16247602685, -30.16247602684999],
      [0.2622065806557087, 0.1189355270447518, 0.9949554534822816, 263.8729183100355, 0.005044546517718351, 9.35480361757714, 0.004078361816390541, 1, 0, -27.06928706417251, -22.39237369658194],
      [3.132364810330922, 0, 1, 4.698547215496381, 0, 0, 0.6666666666666666, 0, 0, -15.16333090787026, -15.16333090787026],
      [0.6886543535620091, 0, 1, 1.032981530343014, 0, 0, 0.6666666666666666, 0, 0, -10.77255796973262, -10.77255796973262],
      [2.423604145770653, 0, 1, 3.635406218655978, 0, 0, 0.6666666666666666, 0, 0, -17.37333395583041, -17.37333395583041],
      [1.910744741330307, 0, 1, 2.866117111995461, 0, 0, 0.6666666666666666, 0, 0, -30.59289695487137, -30.59289695487137],
      [0.8007249431872575, 0, 1, 1.201087414780886, 0, 0, 0.6666666666666666, 0, 0, -6.523378486134543, -6.523378486134543],
      [0.3880172951495877, 0, 1, 0.5820259427243817, 0, 0, 0.6666666666666666, 0, 0, -10.58566067022436, -10.58566067022436],
      [1.000000000000005, 0, 1, 1.500000000000008, 0, 0, 0.6666666666666666, 0, 0, -11.07816453825093, -11.07816453825093],
      [0.8503794723527325, 0, 1, 1.275569208529099, 0, 0, 0.6666666666666666, 0, 0, -12.60067008077637, -12.60067008077637],
      [0, 0, 1, 0, 0, 0, 1, 0, 0, 0, 0],
      [0.8623526637230683, 0, 1, 1.572815810598411, 0, 0, 0.6666666666666666, 0, 0, -10.77370309087021, -10.76803630675641],
      [0, 0, 1, 0, 0, 0, 1, 0, 0, 0, 0],
      [0, 0, 1, 0, 0, 0, 1, 0, 0, 0, 0],
      [2.457691280390697, 0, 1, 3.686536920586046, 0, 0, 0.6666666666666666, 0, 0, -17.72321885267943, -17.72321885267943],
      [0, 0, 1, 0, 0, 0, 1, 0, 0, 0, 0],
      [2.688234680646129, 0, 1, 4.032352020969192, 0, 0, 0.6666666666666666, 0, 0, -24.84807620660138, -24.84807620660138],
      [1.359277125783001, 0, 1, 2.038915688674502, 0, 0, 0.6666666666666666, 0, 0, -14.83338787813433, -14.83338787813433],
      [0.7622677723285475, 0, 0.8941142364515247, 15.96150646961137, 0.1058857635484753, 2.470374656639734, 0.141422518836638, 4, 0, -38.81268685932512, -37.64529352816842],
      [1.321205939023017, 0, 1, 1.981808908534524, 0, 0, 0.6666666666666666, 0, 0, -8.577654829174129, -8.577654829174129],
      [0.832246529642852, 0, 1, 1.248369794464278, 0, 0, 0.6666666666666666, 0, 0, -13.75204043074219, -13.75204043074219],
      [0, 0, 1, 0, 0, 0, 1, 0, 0, 0, 0],
      [0, 0, 1, 0, 0, 0, 1, 0, 0, 0, 0],
      [0, 0, 1, 0, 0, 0, 1, 0, 0, 0, 0],
      [1.741923917389148, 0.2480766552533143, 0.9971932536191057, 300.4112427913606, 0.002806746380894287, 0.7520642724143514, 0.3674931352648101, 1, 0, -20.37781391016373, -20.00220825462671],
      [0, 0, 1, 0, 0, 0, 1, 0, 0, 0, 0],
      [0.7042124232550564, 0, 1, 1.056318634882584, 0, 0, 0.6666666666666666, 0, 0, -6.798219838110331, -6.798219838110331],
      [0, 0, 1, 0, 0, 0, 1, 0, 0, 0, 0],
      [0.6886543535620091, 0, 1, 1.032981530343014, 0, 0, 0.6666666666666666, 0, 0, -10.50610125049389, -10.50610125049389],
      [0, 0, 1, 0, 0, 0, 1, 0, 0, 0, 0],
      [0, 0, 1, 0, 0, 0, 1, 0, 0, 0, 0],
      [2.733171461554424, 0, 1, 4.099757192331635, 0, 0, 0.6666666666666666, 0, 0, -21.99866726290719, -21.99866726290719],
      [0, 0, 1, 0, 0, 0, 1, 0, 0, 0, 0],
      [0, 0, 1, 0, 0, 0, 1, 0, 0, 0, 0],
      [1.615038386030998, 0, 1, 2.422557579046498, 0, 0, 0.6666666666666666, 0, 0, -8.056637737084063, -8.056637737084063],
      [1.936095480448731, 0.7786269486299882, 1, 2.904143220673096, 0, 0, 0.6666666666666666, 0, 0, -30.54022333494236, -30.54022333494237],
      [1.507384111534528, 0, 1, 2.261076167301793, 0, 0, 0.6666666666666666, 0, 0, -31.0159306335513, -31.0159306335513],
      [0.4724146917940606, 0, 1, 0.708622037691091, 0, 0, 0.6666666666666666, 0, 0, -8.954588209971545, -8.954588209971545],
      [1.639515401469267, 0, 1, 2.459273102203901, 0, 0, 0.6666666666666666, 0, 0, -11.99823810781438, -11.99823810781438],
      [0, 0, 1, 0, 0, 0, 1, 0, 0, 0, 0],
      [1.000000000000005, 0, 1, 1.500000000000008, 0, 0, 0.6666666666666666, 0, 0, -9.389809786269907, -9.389809786269907],
      [1.000000000000005, 0, 1, 1.500000000000008, 0, 0, 0.6666666666666666, 0, 0, -13.07880113825586, -13.07880113825586],
      [0, 0, 1, 0, 0, 0, 1, 0, 0, 0, 0],
      [0, 0, 1, 0, 0, 0, 1, 0, 0, 0, 0],
      [0.7042124232550564, 0, 1, 1.056318634882584, 0, 0, 0.6666666666666666, 0, 0, -6.530251547881869, -6.530251547881869],
      [0.5871734799431266, 0, 1, 0.88076021991469, 0, 0, 0.6666666666666666, 0, 0, -6.330821424565988, -6.330821424565988],
      [0.825670426038986, 0, 1, 1.238505639058479, 0, 0, 0.6666666666666666, 0, 0, -8.364487276574751, -8.364487276574751],
      [0, 0, 1, 0, 0, 0, 1, 0, 0, 0, 0],
      [0.8702929467330696, 0, 1, 1.305439420099604, 0, 0, 0.6666666666666666, 0, 0, -9.501780430271507, -9.501780430271507],
      [0.7076917264139064, 0, 1, 1.06153758962086, 0, 0, 0.6666666666666666, 0, 0, -10.66125013830688, -10.66125013830688],
      [2.081165263077484, 0, 1, 3.121747894616226, 0, 0, 0.6666666666666666, 0, 0, -20.25566494247575, -20.25566494247575],
      [0, 0, 1, 0, 0, 0, 1, 0, 0, 0, 0],
      [0, 0, 1, 0, 0, 0, 1, 0, 0, 0, 0],
      [0, 0, 1, 0, 0, 0, 1, 0, 0, 0, 0],
      [0.7090566756114711, 0, 1, 1.063585013417206, 0, 0, 0.6666666666666666, 0, 0, -11.45135537335176, -11.45135537335176],
      [0.6886543535620091, 0, 1, 1.032981530343014, 0, 0, 0.6666666666666666, 0, 0, -8.610231274166473, -8.610231274166473],
      [2.121051716707038, 0, 1, 3.181577575060557, 0, 0, 0.6666666666666666, 0, 0, -15.468051936818, -15.468051936818],
      [0, 0, 1, 0, 0, 0, 1, 0, 0, 0, 0],
      [0.7042124232550564, 0, 1, 1.056318634882584, 0, 0, 0.6666666666666666, 0, 0, -6.530251547881869, -6.530251547881869],
      [0, 0, 1, 0, 0, 0, 1, 0, 0, 0, 0],
      [0, 0, 0.996866235825808, 709.8957943792479, 0.003133764174191978, 2.989272562091692, 0.1073997444587047, 1, 0, -13.20892735194835, -12.1185907503568],
      [0.9087451142579218, 0.3060365529212241, 1, 1.363117671386882, 0, 0, 0.6666666666666666, 0, 0, -15.37595908802131, -15.37595908802131],
      [0.9380862817464583, 0, 1, 1.407129422619688, 0, 0, 0.6666666666666666, 0, 0, -9.932091809407966, -9.932091809407966],
      [1.709711563905799, 0, 1, 2.5645673458587, 0, 0, 0.6666666666666666, 0, 0, -15.77599212926867, -15.77599212926867],
      [1.910613852129891, 0, 1, 2.865920778194837, 0, 0, 0.6666666666666666, 0, 0, -17.6950449375845, -17.6950449375845],
      [0.9601837672281806, 0, 1, 1.440275650842271, 0, 0, 0.6666666666666666, 0, 0, -9.167505480492503, -9.167505480492503],
      [0, 0, 1, 0, 0, 0, 1, 0, 0, 0, 0],
      [0, 0, 1, 0, 0, 0, 1, 0, 0, 0, 0],
      [0.8980977316434613, 0, 1, 1.748014271199794, 0, 0, 0.6666666666666666, 0, 0, -5.861840272226866, -5.860599227014829],
      [0, 0, 1, 0, 0, 0, 1, 0, 0, 0, 0],
      [3.212257798312478, 0.2708202661956203, 0.9626408395916957, 6.087909063167296, 0.03735916040830434, 0.008773171932446644, 0.6426743060601481, 0, 0, -39.83852320071338, -39.7914560137693],
      [1.652098255837489, 0, 1, 2.478147383756234, 0, 0, 0.6666666666666666, 0, 0, -13.20894459460225, -13.20894459460225],
      [0, 0, 1, 0, 0, 0, 1, 0, 0, 0, 0],
      [1.344282417067123, 0, 0.992046562816477, 131.0287020774643, 0.007953437183523038, 0.8235217961485404, 0.3521560530024186, 1, 0, -14.85990756663784, -14.36811732538322],
      [2.688234680646129, 0, 1, 4.032352020969192, 0, 0, 0.6666666666666666, 0, 0, -19.04306477111004, -19.04306477111004],
      [0, 0, 1, 0, 0, 0, 1, 0, 0, 0, 0],
      [0.7356943465985881, 0, 1, 1.103541519897882, 0, 0, 0.6666666666666666, 0, 0, -8.520116512548883, -8.520116512548883],
      [0, 0, 1, 0, 0, 0, 1, 0, 0, 0, 0],
      [0, 0, 0.9509971608440437, 10.26605204458244, 0.04900283915595627, 1.191689229462735, 0.2845655900616022, 1, 0, -12.62651868790809, -12.37806000361998],
      [2.393537696768851, 0.2831678205569996, 1, 3.590306545153277, 0, 0, 0.6666666666666666, 0, 0, -31.86809373478714, -31.86809373478714],
      [0.9262716337028998, 0.3978228347254799, 1, 1.421190979271624, 0, 0, 0.6666666666666666, 0, 0, -14.02196415890329, -14.0197914661872],
      [0, 0, 1, 0, 0, 0, 1, 0, 0, 0, 0],
      [0, 0, 1, 0, 0, 0, 1, 0, 0, 0, 0],
      [0.5393138366964051, 0, 0.9976327636605214, 4960.472251892718, 0.002367236339478551, 4.047814904677253, 0.0617192159190626, 1, 0, -18.64993266554735, -16.53405179476716],
      [1.68343815513627, 0, 1, 2.525157232704406, 0, 0, 0.6666666666666666, 0, 0, -14.30527830096304, -14.30527830096304],
      [4.161290322580651, 0, 1, 6.241935483870974, 0, 0, 0.6666666666666666, 0, 0, -22.06883581736949, -22.06883581736949],
      [0.832170334585797, 0, 1, 1.248255501878696, 0, 0, 0.6666666666666666, 0, 0, -6.587167796807839, -6.587167796807839],
      [1.303262686026885, 0, 1, 1.954894029040327, 0, 0, 0.6666666666666666, 0, 0, -15.74188832532029, -15.74188832532029],
      [0.4869942458840863, 0, 1, 0.7304913688261295, 0, 0, 0.6666666666666666, 0, 0, -6.529045193367217, -6.529045193367217],
      [1.614263845743443, 0, 1, 2.421395768615163, 0, 0, 0.6666666666666666, 0, 0, -15.09061987821, -15.09061987821],
      [0, 0, 1, 0, 0, 0, 1, 0, 0, 0, 0],
      [2.372936055890509, 0, 1, 3.559404083835763, 0, 0, 0.6666666666666666, 0, 0, -19.13903098921024, -19.13903098921024],
      [2.140125825549038, 0.2744836592687916, 0.9532692948833958, 3.873857477419167, 0.04673070511660415, -0.0008693360461151656, 0.6666666666666666, 0, 0, -24.17389771187408, -24.14477680635923],
      [0.6886543535620091, 0, 1, 1.032981530343014, 0, 0, 0.6666666666666666, 0, 0, -6.665498384736672, -6.665498384736672],
      [1.051693047485478, 0, 1, 1.577539571228217, 0, 0, 0.6666666666666666, 0, 0, -14.40952258725695, -14.40952258725695],
      [0, 0, 0.9568170189840174, 12.92030266598718, 0.04318298101598261, 1.237141515303612, 0.277335207765061, 1, 0, -12.62361726603991, -12.34694597660444],
      [1.521721062311943, 0, 1, 2.282581593467915, 0, 0, 0.6666666666666666, 0, 0, -16.1147300554053, -16.1147300554053],
      [0.6886543535620091, 0, 1, 1.032981530343014, 0, 0, 0.6666666666666666, 0, 0, -12.30536550476089, -12.30536550476089],
      [1.545997016409751, 0, 1, 2.318995524614625, 0, 0, 0.6666666666666666, 0, 0, -15.26777149533018, -15.26777149533018],
      [0, 0, 0.988852507170741, 43.35753436398753, 0.01114749282925898, 1.877626140527216, 0.1945815707698617, 1, 0, -13.10403368840915, -12.64613509147165],
      [0.8751976102218, 0, 1, 1.3127964153327, 0, 0, 0.6666666666666666, 0, 0, -9.946616755091959, -9.946616755091959],
      [0, 0, 1, 0, 0, 0, 1, 0, 0, 0, 0],
      [0.6886543535620091, 0, 1, 1.032981530343014, 0, 0, 0.6666666666666666, 0, 0, -11.42583462214278, -11.42583462214278],
      [1.024802673817218, 0, 0.9849623540834609, 41.3028117266006, 0.01503764591653911, 0.6323292231813937, 0.3952284651454484, 1, 0, -22.23482891505902, -21.85030163265969],
      [3.459429100482255, 0, 1, 5.189143650723384, 0, 0, 0.6666666666666666, 0, 0, -22.57355813066711, -22.57355813066711],
      [1.741148456887925, 0.5210963090499277, 1, 3.175749862883497, 0, 0, 0.6666666666666666, 0, 0, -23.66746611203611, -23.6674356631158],
      [0.8323188887988028, 0, 1, 1.248478333198204, 0, 0, 0.6666666666666666, 0, 0, -12.41592677798819, -12.41592677798819],
      [1.518174692221387, 0, 1, 2.277262038332081, 0, 0, 0.6666666666666666, 0, 0, -19.32163607284337, -19.32163607284337],
      [0, 0, 1e-08, 1.655445482723618, 0.9999999899999999, 5.969816218623379, 0.02289869345454354, 3, 0, -32.4644904796696, -32.46426092569922],
      [1.28569834194796, 0, 1, 1.92854751292194, 0, 0, 0.6666666666666666, 0, 0, -17.95374660200627, -17.95374660200627],
      [0.4869942458840863, 0, 1, 0.7304913688261295, 0, 0, 0.6666666666666666, 0, 0, -6.526736754364118, -6.526736754364118],
      [1.549642079053849, 0, 1, 2.324463118580773, 0, 0, 0.6666666666666666, 0, 0, -13.99033640210192, -13.99033640210192],
      [0.8751976102218, 0, 1, 1.3127964153327, 0, 0, 0.6666666666666666, 0, 0, -12.33354027418026, -12.33354027418026],
      [0.6886543535620091, 0, 1, 1.032981530343014, 0, 0, 0.6666666666666666, 0, 0, -13.09173317988928, -13.09173317988928],
      [2.088494490890421, 0, 1, 3.132741736335633, 0, 0, 0.6666666666666666, 0, 0, -15.58283703513953, -15.58283703513953],
      [0.4724146917940606, 0, 1, 0.708622037691091, 0, 0, 0.6666666666666666, 0, 0, -10.08486537738843, -10.08486537738843],
      [0, 0, 1, 0, 0, 0, 1, 0, 0, 0, 0],
      [0, 0, 1, 0, 0, 0, 1, 0, 0, 0, 0],
      [0, 0, 0.9874611356910106, 126.3685714012031, 0.01253886430898943, 3.983986505925479, 0.06380226844433912, 2, 0, -20.41468804668356, -19.1433582098958],
      [1.489676367905006, 0, 1, 2.234514551857509, 0, 0, 0.6666666666666666, 0, 0, -16.16796778707987, -16.16796778707987],
      [0, 0, 0.9100760167260851, 20.38481318103129, 0.08992398327391493, 3.762031007355198, 0.07162157473579578, 3, 0, -24.62957203757027, -23.80119822298],
      [0, 0, 1, 0, 0, 0, 1, 0, 0, 0, 0],
      [2.020203509806818, 0, 1, 3.030305264710227, 0, 0, 0.6666666666666666, 0, 0, -18.01214070339476, -18.01214070339476],
      [0.8980977316434613, 0, 1, 1.748014271199794, 0, 0, 0.6666666666666666, 0, 0, -5.907197992537602, -5.905956947325564],
      [0.7042124232550564, 0, 1, 1.056318634882584, 0, 0, 0.6666666666666666, 0, 0, -6.530251547881869, -6.530251547881869],
      [1.161856583736906, 0.2358943230771947, 1, 1.742784875605359, 0, 0, 0.6666666666666666, 0, 0, -16.57726202863965, -16.57726202863965],
      [0, 0, 1, 0, 0, 0, 1, 0, 0, 0, 0],
      [1.721730318786654, 0, 1, 2.582595478179981, 0, 0, 0.6666666666666666, 0, 0, -12.40292297990447, -12.40292297990447],
      [0.6886543535620091, 0, 1, 1.032981530343014, 0, 0, 0.6666666666666666, 0, 0, -13.55437482365973, -13.55437482365973],
      [0, 0, 1, 0, 0, 0, 1, 0, 0, 0, 0],
      [0.3992894233397135, 0, 1, 0.5989341350095703, 0, 0, 0.6666666666666666, 0, 0, -6.939557670575088, -6.939557670575088],
      [0.830729044627829, 0, 0.9635762632258721, 10.62109513644213, 0.03642373677412791, 0.4165985637835981, 0.4533118891194961, 1, 0, -15.46592360751727, -15.14942750581451],
      [0.6886543535620091, 0, 1, 1.032981530343014, 0, 0, 0.6666666666666666, 0, 0, -12.71765298002015, -12.71765298002015],
      [0, 0, 1, 0, 0, 0, 1, 0, 0, 0, 0],
      [2.381544394347547, 0, 1, 3.57231659152132, 0, 0, 0.6666666666666666, 0, 0, -23.91209122384263, -23.91209122384263],
      [0.3924131515575792, 0, 1, 0.5886197273363688, 0, 0, 0.6666666666666666, 0, 0, -11.2802271223258, -11.2802271223258],
      [3.259567387687205, 0, 1, 4.889351081530805, 0, 0, 0.6666666666666666, 0, 0, -20.84993107100576, -20.84993107100575],
      [0.7188813178734117, 0.2138919677176864, 0.9903433207942731, 43.2973439159284, 0.009656679205726881, 0.3740310848837183, 0.4663691848415656, 1, 0, -19.41231728215527, -19.21168150562682],
      [1.628842821385024, 0, 1, 2.443264232077536, 0, 0, 0.6666666666666666, 0, 0, -12.57787584180728, -12.57787584180728],
      [0, 0, 1, 0, 0, 0, 1, 0, 0, 0, 0],
      [1.290187307799841, 0, 1, 1.935280961699761, 0, 0, 0.6666666666666666, 0, 0, -17.44869222053195, -17.44869222053195],
      [1.90887624259796, 0, 1, 2.863314363896941, 0, 0, 0.6666666666666666, 0, 0, -18.92399512338839, -18.92399512338839],
      [0, 0, 1, 0, 0, 0, 1, 0, 0, 0, 0],
      [0.8575016013922238, 0, 1, 1.286252402088335, 0, 0, 0.6666666666666666, 0, 0, -10.79749306003891, -10.79749306003891],
      [0, 0, 1, 0, 0, 0, 1, 0, 0, 0, 0],
      [0.7271890544835948, 0.3060183866355543, 0.9057803163413665, 1.488570479879496, 0.09421968365863354, 0.0167338486243267, 0.6327335798393693, 0, 0, -18.07381348894808, -18.05819493965273],
      [0, 0, 0.9891126003384615, 77.37240156137791, 0.01088739966153851, 1.728023742279284, 0.211137241780702, 1, 0, -13.17142171775129, -12.7126605199556],
      [1.553615960099755, 0, 1, 2.330423940149633, 0, 0, 0.6666666666666666, 0, 0, -15.83400810252197, -15.83400810252197],
      [3.312106662463707, 0, 0.974228015249736, 21.21735980408014, 0.02577198475026399, 0.2256278135790808, 0.5179849831507222, 1, 0, -34.11133245669364, -33.77151097951531],
      [0.8755652223685003, 0, 1, 1.31334783355275, 0, 0, 0.6666666666666666, 0, 0, -9.781869809776305, -9.781869809776305],
      [1.074718583421212, 0.1998601161332981, 1, 1.593202909575218, 0, 0, 0.6666666666666666, 0, 0, -12.85948119433663, -12.8560351886957],
      [0, 0, 1, 0, 0, 0, 1, 0, 0, 0, 0],
      [0, 0, 1, 0, 0, 0, 1, 0, 0, 0, 0],
      [0.8007249431872575, 0, 1, 1.201087414780886, 0, 0, 0.6666666666666666, 0, 0, -6.525686925137642, -6.525686925137642],
      [1.941662185966764, 0, 1, 3.341376802322042, 0, 0, 0.6666666666666666, 0, 0, -16.26529874861751, -16.26402299108326],
      [0.5687239023132142, 0, 1, 0.8530858534698214, 0, 0, 0.6666666666666666, 0, 0, -8.580134997065242, -8.580134997065242],
      [0, 0, 1, 0, 0, 0, 1, 0, 0, 0, 0],
      [0.6886543535620091, 0, 1, 1.032981530343014, 0, 0, 0.6666666666666666, 0, 0, -12.26484587139813, -12.26484587139813],
      [0, 0, 1, 0, 0, 0, 1, 0, 0, 0, 0],
      [0.7829690587723617, 0, 0.9848093324573248, 41.48651382177915, 0.01519066754267517, 0.7058409749727517, 0.3778805141265009, 1, 0, -22.25357097531655, -21.82601427650951],
      [0.6886543535620091, 0, 1, 1.032981530343014, 0, 0, 0.6666666666666666, 0, 0, -9.138543476405937, -9.138543476405937],
      [0, 0, 1, 0, 0, 0, 1, 0, 0, 0, 0],
      [0.9380862817464583, 0, 1, 1.407129422619688, 0, 0, 0.6666666666666666, 0, 0, -11.36807639711911, -11.36807639711911],
      [1.013654603666223, 0, 1, 1.520481905499335, 0, 0, 0.6666666666666666, 0, 0, -16.46891458050018, -16.46891458050018],
      [1.219798532689333, 0, 1, 1.829697799033999, 0, 0, 0.6666666666666666, 0, 0, -11.23063105729273, -11.23063105729273],
      [1.727302992975335, 0, 1, 2.590954489463003, 0, 0, 0.6666666666666666, 0, 0, -10.68866517981488, -10.68866517981488],
      [0.6617869478355578, 0, 0.9935815795269762, 561.7511749401896, 0.006418420473023767, 3.027996417318548, 0.1052288211022944, 2, 0, -25.59424408605521, -23.99296092217739],
      [0, 0, 1, 0, 0, 0, 1, 0, 0, 0, 0],
      [1.688193213887251, 0, 1, 2.532289820830876, 0, 0, 0.6666666666666666, 0, 0, -21.10800715195124, -21.10800715195124],
      [1.258601643221437, 0, 1, 2.030651591689004, 0, 0, 0.6666666666666666, 0, 0, -12.14610865495057, -12.14460485006393],
      [1.524304753100688, 0, 1, 2.286457129651032, 0, 0, 0.6666666666666666, 0, 0, -10.75972140207357, -10.75972140207357],
      [1.051693047485478, 0, 1, 1.577539571228217, 0, 0, 0.6666666666666666, 0, 0, -18.81651842668524, -18.81651842668524],
      [1.551924075414649, 0, 0.9871089899438551, 70.71525903774223, 0.0128910100561449, 0.5073219305776817, 0.4274069148188375, 1, 0, -21.38662026983442, -20.9725023009826],
      [2.688234680646129, 0, 1, 4.032352020969192, 0, 0, 0.6666666666666666, 0, 0, -19.41649176747305, -19.41649176747305],
      [0, 0, 0.5179921493794708, 6.087639574708068, 0.4820078506205292, 5.620779861482916, 0.02739118262323181, 5, 0, -42.3377967534115, -41.8053779261398],
      [0, 0, 1, 0, 0, 0, 1, 0, 0, 0, 0],
      [0.5807327765736457, 0, 0.9722510673066036, 37.62139555670737, 0.0277489326933964, 1.515809218651711, 0.2373138153610163, 2, 0, -23.89567846426566, -23.09185500612862],
      [1.021536819571305, 0, 1, 1.532305229356957, 0, 0, 0.6666666666666666, 0, 0, -17.93208488026377, -17.93208488026377],
      [0.8306758885772755, 0, 1, 1.246013832865913, 0, 0, 0.6666666666666666, 0, 0, -13.44233909017502, -13.44233909017502],
      [2.107930591320605, 0, 1, 3.161895886980908, 0, 0, 0.6666666666666666, 0, 0, -17.50004710368771, -17.50004710368771],
      [1.561921441080812, 0, 1, 2.342882161621219, 0, 0, 0.6666666666666666, 0, 0, -16.25763768027049, -16.25763768027049],
      [2.895112610186372, 0, 1, 4.342668915279556, 0, 0, 0.6666666666666666, 0, 0, -16.76846590840371, -16.76846590840371],
      [1.593061534565716, 0, 1, 2.389592301848574, 0, 0, 0.6666666666666666, 0, 0, -26.22028550516045, -26.22028550516045],
      [0.3623764800300707, 0.1407199829118049, 0.9906139497227583, 489.8206605941267, 0.009386050277241709, 5.266733098772036, 0.03286097607757232, 3, 0, -35.51302432399574, -32.8995498115091],
      [0.721587088096842, 0, 1, 1.082380632145263, 0, 0, 0.6666666666666666, 0, 0, -15.42295800365446, -15.42295800365446],
      [0, 0, 0.9703384319058972, 37.8871163664794, 0.02966156809410281, 1.686954697173778, 0.2159452398162494, 1, 0, -13.84763099591433, -13.52578584558168],
      [0.8027192698183784, 0, 1, 1.204078904727568, 0, 0, 0.6666666666666666, 0, 0, -6.639704056541404, -6.639704056541404],
      [0.8007249431872575, 0, 1, 1.201087414780886, 0, 0, 0.6666666666666666, 0, 0, -6.525686925137642, -6.525686925137642],
      [1.126172554429925, 0.2926219993865878, 1, 1.689258831644888, 0, 0, 0.6666666666666666, 0, 0, -18.1945390703346, -18.1945390703346],
      [2.523559294624992, 0, 0.5670665355984397, 7.018158507469676, 0.4329334644015603, 0.8705249553561032, 0.3425110981294198, 3, 0, -55.51903372688415, -54.78389668549126],
      [0.8689541887205737, 0, 1, 1.30343128308086, 0, 0, 0.6666666666666666, 0, 0, -11.87089450611379, -11.87089450611379],
      [3.053959176477703, 0, 1, 4.580938764716552, 0, 0, 0.6666666666666666, 0, 0, -25.51037859557279, -25.51037859557279],
      [1.639118754230042, 0, 1, 3.345197423460138, 0, 0, 0.6666666666666666, 0, 0, -13.70471157227291, -13.70416815024103],
      [4.310514715415541, 0, 1, 6.465772073123312, 0, 0, 0.6666666666666666, 0, 0, -24.19644833034098, -24.19644833034098],
      [1.301142468522547, 0, 0.9889751018303657, 52.14522489589825, 0.01102489816963426, 0.5246558215386088, 0.4227202468453485, 1, 0, -20.15905877703839, -19.7139321018934],
      [0.786336884680512, 0, 1, 1.179505327020768, 0, 0, 0.6666666666666666, 0, 0, -8.401894739538262, -8.401894739538262],
      [0, 0, 0.9893922096003579, 65.61780654567684, 0.0106077903996421, 1.649668680240165, 0.220413994811878, 1, 0, -11.93862091651931, -11.46059596967534],
      [0, 0, 0.75, 0, 0.25, 0, 0.6666666666666666, 0, 0, -4.604188334892178, -4.604188334892178],
      [0, 0, 0.75, 0, 0.25, 0, 0.6666666666666666, 0, 0, -3.866489002477868, -3.866489002477868],
      [0, 0, 1, 0, 0, 0, 1, 0, 0, 0, 0],
      [0.6886543535620091, 0, 1, 1.032981530343014, 0, 0, 0.6666666666666666, 0, 0, -9.138543476405937, -9.138543476405937],
      [0.3765288739851876, 0, 1, 0.7219978935553564, 0, 0, 0.6666666666666666, 0, 0, -10.19456299159284, -10.1939614419945],
      [0, 0, 1, 0, 0, 0, 1, 0, 0, 0, 0],
      [1.000000000000005, 0, 1, 1.500000000000008, 0, 0, 0.6666666666666666, 0, 0, -8.782145904014785, -8.782145904014785],
      [2.422412058526277, 0, 1, 4.295385343838788, 0, 0, 0.6666666666666666, 0, 0, -16.061164677606, -16.06090075974094],
      [2.406368131049761, 0, 1, 3.60955219657464, 0, 0, 0.6666666666666666, 0, 0, -21.0220097615542, -21.0220097615542],
      [0, 0, 1, 0, 0, 0, 1, 0, 0, 0, 0],
      [1.514117358212628, 0, 1, 2.271176037318943, 0, 0, 0.6666666666666666, 0, 0, -20.78235735030836, -20.78235735030836],
      [2.96858366083919, 0, 1, 4.452875491258784, 0, 0, 0.6666666666666666, 0, 0, -14.57293347659273, -14.57293347659273],
      [0, 0, 1, 0, 0, 0, 1, 0, 0, 0, 0],
      [2.160493827160498, 0, 1, 3.240740740740745, 0, 0, 0.6666666666666666, 0, 0, -24.57747222763341, -24.57747222763341],
      [2.275671802839248, 0, 0.9921202266520237, 113.3638519968399, 0.007879773347976293, 0.7694851668963523, 0.363675710102653, 1, 0, -25.02096881692213, -24.54182346073978],
      [2.569763823704243, 0, 1, 3.854645735556363, 0, 0, 0.6666666666666666, 0, 0, -19.02968635889, -19.02968635889],
      [0.8812509592718324, 0, 0.7257056964004943, 5.208400871429966, 0.2742943035995057, 1.290523024575748, 0.2691114391494721, 4, 0, -36.13538439665496, -35.54009965878733],
      [2.047619047619052, 0, 1, 3.071428571428577, 0, 0, 0.6666666666666666, 0, 0, -30.05748021071957, -30.05748021071957],
      [1.065088608233134, 0, 1, 1.597632912349701, 0, 0, 0.6666666666666666, 0, 0, -9.540560484365461, -9.540560484365461],
      [0.7532386157203631, 0.2644620623514246, 0.9328615215624383, 1.563910851988767, 0.06713847843756171, -0.1427386933358719, 0.6666666666666666, 0, 0, -19.60724660786766, -19.58440129227207],
      [0.6886543535620091, 0, 1, 1.032981530343014, 0, 0, 0.6666666666666666, 0, 0, -6.401350104501038, -6.401350104501038],
      [0, 0, 1, 0, 0, 0, 1, 0, 0, 0, 0],
      [2.185958612733333, 0, 1, 3.278937919100001, 0, 0, 0.6666666666666666, 0, 0, -20.30489212188915, -20.30489212188915],
      [1.58496102994541, 0, 1, 3.248592501338095, 0, 0, 0.6666666666666666, 0, 0, -16.5346644908378, -16.53287009800557],
      [0.5957475383174239, 0, 1, 0.9236951328022729, 0, 0, 0.6666666666666666, 0, 0, -6.661593352312052, -6.660365899413051],
      [2.949195023503176, 0.1730346968836844, 0.9933014769560751, 53.53747697015871, 0.006698523043924931, 0.4058680787928921, 0.4565440219317496, 1, 0, -29.26188476248517, -29.06182102062258],
      [0.8472666228978585, 0.5256603473512834, 0.8699035276408045, 1.904255175378097, 0.1300964723591955, 0.01609274617949197, 0.6334441973713888, 0, 0, -15.8432695625604, -15.8344121384043],
      [2.278636036180269, 0, 1, 3.417954054270403, 0, 0, 0.6666666666666666, 0, 0, -7.302878771349667, -7.302878771349667],
      [1.421027355510825, 0, 1, 2.131541033266238, 0, 0, 0.6666666666666666, 0, 0, -14.50333664982547, -14.50333664982547],
      [0, 0, 1, 0, 0, 0, 1, 0, 0, 0, 0],
      [0.8640211158642073, 0, 1, 1.296031673796311, 0, 0, 0.6666666666666666, 0, 0, -9.806773427150796, -9.806773427150796],
      [0, 0, 1, 0, 0, 0, 1, 0, 0, 0, 0],
      [0, 0, 1, 0, 0, 0, 1, 0, 0, 0, 0],
      [0, 0, 1, 0, 0, 0, 1, 0, 0, 0, 0],
      [0.9973667528161161, 0, 1, 1.496050129224173, 0, 0, 0.6666666666666666, 0, 0, -8.415191685184233, -8.415191685184233],
      [1.017632057012253, 0, 0.2428855432440456, 2.002601802328371, 0.7571144567559545, 0.195175126614032, 0.5301682272581769, 2, 0, -33.16796107355628, -33.13834174590411],
      [3.323305379908966, 0, 1, 4.984958069863451, 0, 0, 0.6666666666666666, 0, 0, -19.71330143794123, -19.71330143794123],
      [0, 0, 1, 0, 0, 0, 1, 0, 0, 0, 0],
      [0.5871734799431266, 0, 1, 0.88076021991469, 0, 0, 0.6666666666666666, 0, 0, -6.285463704255252, -6.285463704255252],
      [2.208271324508509, 0, 1, 3.312406986762764, 0, 0, 0.6666666666666666, 0, 0, -16.78295848590932, -16.78295848590932],
      [0.8715614670122196, 0, 1, 1.307342200518329, 0, 0, 0.6666666666666666, 0, 0, -10.6195202496251, -10.6195202496251],
      [0, 0, 1, 0, 0, 0, 1, 0, 0, 0, 0],
      [0.736879704273199, 0.4045119133283799, 1, 1.150438455165969, 0, 0, 0.6666666666666666, 0, 0, -15.4486746471257, -15.44758495168852],
      [1.960155830957296, 0, 1, 2.940233746435944, 0, 0, 0.6666666666666666, 0, 0, -17.39132662685541, -17.39132662685541],
      [2.001832172957134, 0, 1, 3.002748259435701, 0, 0, 0.6666666666666666, 0, 0, -16.26197743476235, -16.26197743476235],
      [0, 0, 0.9974485156272958, 1077.487079461667, 0.002551484372704249, 2.52258194269502, 0.1375403025774463, 1, 0, -14.7458109950531, -13.8100171635392],
      [0.7356943465985881, 0, 1, 1.103541519897882, 0, 0, 0.6666666666666666, 0, 0, -8.710194193617463, -8.710194193617463],
      [0.8617124027043953, 0, 1, 1.292568604056593, 0, 0, 0.6666666666666666, 0, 0, -8.183046245407883, -8.183046245407883],
      [0, 0, 1, 0, 0, 0, 1, 0, 0, 0, 0],
      [0, 0, 1, 0, 0, 0, 1, 0, 0, 0, 0],
      [1.591946162630318, 0, 0.68623848595667, 1.37652243803971, 0.31376151404333, 0, 0.6666666666666666, 0, 0, -20.56915773515376, -20.48400886292306],
      [1.90887624259796, 0, 1, 2.863314363896941, 0, 0, 0.6666666666666666, 0, 0, -14.70728033447795, -14.70728033447795],
      [0, 0, 1, 0, 0, 0, 1, 0, 0, 0, 0],
      [2.070614362778955, 0, 1, 3.105921544168433, 0, 0, 0.6666666666666666, 0, 0, -14.91149675738867, -14.91149675738867],
      [2.978680753760581, 0, 0.8318224734562666, 4.556907210020279, 0.1681775265437334, 0.03478831925139048, 0.6159559328257641, 2, 0, -39.77155377345723, -39.44409086529806],
      [0, 0, 1, 0, 0, 0, 1, 0, 0, 0, 0],
      [0.5871734799431266, 0, 1, 0.88076021991469, 0, 0, 0.6666666666666666, 0, 0, -6.392218727059322, -6.392218727059322],
      [0, 0, 0.9948447092697789, 172.4787733013858, 0.00515529073022114, 2.174983663801569, 0.165670276198331, 1, 0, -13.2000230044098, -12.46558905388673],
      [1.971798710592363, 0.1962720892727209, 0.9793767699178275, 18.55724847799111, 0.02062323008217248, -0.1370463393218841, 0.6666666666666666, 0, 0, -24.06430244848401, -23.96167377289199],
      [1.645620975718066, 0, 1, 2.468431463577099, 0, 0, 0.6666666666666666, 0, 0, -12.40963493849107, -12.40963493849107],
      [1.726451937628068, 0, 1, 2.589677906442102, 0, 0, 0.6666666666666666, 0, 0, -16.22959963190486, -16.22959963190486],
      [1.314647377938526, 0, 1, 1.971971066907789, 0, 0, 0.6666666666666666, 0, 0, -21.95140257795592, -21.95140257795592],
      [0.4136715113594459, 0.3776386239537238, 1, 0.6205072670391688, 0, 0, 0.6666666666666666, 0, 0, -14.41506988260035, -14.41506988260035],
      [0, 0, 1, 0, 0, 0, 1, 0, 0, 0, 0],
      [2.204005006257833, 0, 1, 3.30600750938675, 0, 0, 0.6666666666666666, 0, 0, -16.79728067776653, -16.79728067776653],
      [0.2633397076059468, 0.1911356470721208, 0.8916015635839842, 0.4960623637603648, 0.1083984364160158, -0.002355425227190011, 0.6666666666666666, 0, 0, -11.92356858424816, -11.92019750974064],
      [3.148585772184715, 0.1666931497359924, 0.9954678643615921, 122.0609791809925, 0.00453213563840793, 0.6127837340674986, 0.4000251223273122, 1, 0, -30.20740233562446, -29.90270604451849],
      [0.7624476766622832, 0, 1, 1.143671514993425, 0, 0, 0.6666666666666666, 0, 0, -8.544699563575469, -8.544699563575469],
      [3.132364810330922, 0, 1, 4.698547215496381, 0, 0, 0.6666666666666666, 0, 0, -14.3088853556256, -14.3088853556256],
      [0.6886543535620091, 0, 1, 1.032981530343014, 0, 0, 0.6666666666666666, 0, 0, -11.45376505752062, -11.45376505752062],
      [0, 0, 0.7989719594242558, 7.336310548301162, 0.2010280405757442, 4.387834941783282, 0.0517345727008548, 4, 0, -28.53852465629681, -27.781691589039],
      [0, 0, 1, 0, 0, 0, 1, 0, 0, 0, 0],
      [0.8751976102218, 0, 1, 1.3127964153327, 0, 0, 0.6666666666666666, 0, 0, -12.11399998846077, -12.11399998846077],
      [1.253800123804948, 0, 1, 1.880700185707423, 0, 0, 0.6666666666666666, 0, 0, -11.88904618841186, -11.88904618841186],
      [1.017919742708484, 0, 0.9549744444320386, 9.972063685489571, 0.0450255555679614, 0.3540523800371247, 0.4727263033666985, 1, 0, -22.59306486305116, -22.32274294751116],
      [1.604127301917127, 0.2432860602192906, 1, 2.522648171173807, 0, 0, 0.6666666666666666, 0, 0, -27.4504873279109, -27.44806983001333],
      [2.631122593096331, 0, 0.9920989529868731, 89.02618792662044, 0.007901047013126883, 3.917467560964127, 0.06604957115269228, 1, 0, -32.01598478572631, -29.19047220407148],
      [0.8473906903190744, 0, 1, 1.271086035478611, 0, 0, 0.6666666666666666, 0, 0, -10.12872437227086, -10.12872437227086],
      [2.852472042144869, 0, 0.9904842891133039, 45.70830900483369, 0.009515710886696116, 0.9523064592754622, 0.3265015782575703, 1, 0, -37.31143285786768, -36.82349031453244],
      [0.8503794723527325, 0, 1, 1.275569208529099, 0, 0, 0.6666666666666666, 0, 0, -15.50676883232228, -15.50676883232228],
      [0.7055718139267413, 0, 1, 1.058357720890112, 0, 0, 0.6666666666666666, 0, 0, -13.7166422647117, -13.7166422647117],
      [2.219495761503145, 0.1644987677542754, 0.9751558153759434, 8.692208833862775, 0.02484418462405658, 0.06838402017895362, 0.5924528099499374, 0, 0, -32.62660270896256, -32.55239980892315],
      [0, 0, 0.9964157979445333, 503.867470915777, 0.003584202055466723, 2.99782552481139, 0.1069162975611909, 1, 0, -13.21128247543647, -12.10015767780798],
      [1.445134693041273, 0, 0.9397429543913641, 13.59784577134567, 0.06025704560863587, 0.6636191901006754, 0.3877143213033434, 2, 0, -28.38187699437631, -27.76427217656182],
      [0.4198619750417812, 0.08742728764826249, 0.9948368784767098, 97.76054742662159, 0.005163121523290237, 0.7888513802540444, 0.3594922195767902, 1, 0, -15.68438745403544, -15.26421954875148],
      [2.090493464603234, 0, 1, 3.135740196904853, 0, 0, 0.6666666666666666, 0, 0, -15.7913444659833, -15.7913444659833],
      [0.49910674867957, 0, 1, 0.7486601230193549, 0, 0, 0.6666666666666666, 0, 0, -9.693739723609516, -9.693739723609516],
      [0, 0, 1e-08, 0.9609294320772218, 0.9999999899999999, 2.313587717136656, 0.1537883745135208, 2, 0, -20.67395753836445, -20.67381678394629],
      [0.5871734799431266, 0, 1, 0.88076021991469, 0, 0, 0.6666666666666666, 0, 0, -6.285463704255252, -6.285463704255252],
      [1.613911933631146, 0, 1, 2.42086790044672, 0, 0, 0.6666666666666666, 0, 0, -14.89131615969809, -14.89131615969809],
      [0, 0, 0.9336840032419067, 8.322845883887778, 0.0663159967580933, 1.153594729702242, 0.2907939828891566, 1, 0, -11.11643156359436, -10.88085482198973],
      [3.521790128248267, 0, 1, 5.282685192372396, 0, 0, 0.6666666666666666, 0, 0, -22.15977721921813, -22.15977721921812],
      [0.5957475383174239, 0, 1, 0.9236951328022729, 0, 0, 0.6666666666666666, 0, 0, -6.661593352312052, -6.660365899413051],
      [2.001832172957134, 0, 1, 3.002748259435701, 0, 0, 0.6666666666666666, 0, 0, -12.13990658662267, -12.13990658662267],
      [1.065088608233134, 0, 1, 1.597632912349701, 0, 0, 0.6666666666666666, 0, 0, -15.63257710551851, -15.63257710551851],
      [2.465863120950653, 0, 0.9471622828045285, 8.384593841593276, 0.05283771719547148, 0.1302012397563743, 0.559023876215426, 1, 0, -25.40579700766534, -25.14957658890691],
      [1.66187926986784, 0, 1, 2.49281890480176, 0, 0, 0.6666666666666666, 0, 0, -9.789097772104775, -9.789097772104775],
      [1.913099524381035, 0, 1, 2.869649286571554, 0, 0, 0.6666666666666666, 0, 0, -17.5011314008067, -17.50113140080669],
      [0, 0, 1, 0, 0, 0, 1, 0, 0, 0, 0],
      [1.038727421497757, 0.1873550361782985, 1, 1.796872540862667, 0, 0, 0.6666666666666666, 0, 0, -14.58543373486527, -14.5818712856471],
      [2.208271324508509, 0, 1, 3.312406986762764, 0, 0, 0.6666666666666666, 0, 0, -20.58064116677589, -20.58064116677589],
      [0, 0, 1, 0, 0, 0, 1, 0, 0, 0, 0],
      [0, 0, 1, 0, 0, 0, 1, 0, 0, 0, 0],
      [0.5871734799431266, 0, 1, 0.88076021991469, 0, 0, 0.6666666666666666, 0, 0, -6.392218727059322, -6.392218727059322],
      [1.314647377938526, 0, 1, 1.971971066907789, 0, 0, 0.6666666666666666, 0, 0, -19.05953287867052, -19.05953287867052],
      [1.457044093773795, 0, 1, 2.185566140660691, 0, 0, 0.6666666666666666, 0, 0, -21.27708023404013, -21.27708023404013],
      [1.424242424242425, 0.3333333333333329, 1, 2.136363636363638, 0, 0, 0.6666666666666666, 0, 0, -24.06675849056871, -24.06675849056871],
      [0, 0, 0.9896457196169105, 80.06199074916987, 0.0103542803830895, 1.68022181991568, 0.216744797350382, 1, 0, -12.37823207846937, -11.89961458415534],
      [0.8409414578716772, 0.6685696290701205, 1, 1.261412186807516, 0, 0, 0.6666666666666666, 0, 0, -27.6694633737204, -27.6694633737204],
      [1.481395027441271, 0.8194589042046669, 1, 2.222092541161905, 0, 0, 0.6666666666666666, 0, 0, -19.41063860324912, -19.41063860324912],
      [0, 0, 1e-08, 0.8908594683594215, 0.9999999899999999, 0.9114742379349039, 0.3343765768273617, 4, 0, -27.96217051361788, -27.96240286017549],
      [0, 0, 1, 0, 0, 0, 1, 0, 0, 0, 0],
      [2.001832172957134, 0, 1, 3.002748259435701, 0, 0, 0.6666666666666666, 0, 0, -24.20893548944786, -24.20893548944786],
      [0.8980977316434613, 0, 1, 1.748014271199794, 0, 0, 0.6666666666666666, 0, 0, -5.861840272226866, -5.860599227014829],
      [0, 0, 0.9447387872094145, 20.65573278705392, 0.05526121279058549, 2.7251911330479, 0.123497891149068, 2, 0, -18.20600113974281, -17.57139284798712],
      [2.283489310273652, 0.4524808268610736, 0.9870046667056879, 64.23144515526067, 0.01299533329431213, 0.713078155216877, 0.3762286901141166, 1, 0, -33.87131230497533, -33.51598630534063],
      [0.832246529642852, 0, 1, 1.248369794464278, 0, 0, 0.6666666666666666, 0, 0, -13.75311969919379, -13.75311969919379],
      [0, 0, 1, 0, 0, 0, 1, 0, 0, 0, 0],
      [1.274365434744841, 0, 0.9295696610248246, 17.54357759069569, 0.07043033897517537, 1.009163773157155, 0.3159088963303205, 2, 0, -35.12523785066473, -34.56846000208422],
      [0, 0, 0.9965613504560413, 993.569304839419, 0.003438649543958672, 3.299213459717038, 0.09123991816663868, 1, 0, -13.64662439505741, -12.5079248026652],
      [0.93298416617486, 0, 0.9970413000283996, 587.8163886482124, 0.002958699971600365, 9.87699440986168, 0.003129372337990488, 1, 0, -24.40573703293124, -17.89282018761428],
      [0.3992894233397135, 0, 1, 0.5989341350095703, 0, 0, 0.6666666666666666, 0, 0, -6.939557670575088, -6.939557670575088],
      [0.7624476766622832, 0, 1, 1.143671514993425, 0, 0, 0.6666666666666666, 0, 0, -8.276731273347007, -8.276731273347005],
      [0.8668499850921679, 0, 0.9968116660063266, 646.754020189636, 0.003188333993673353, 2.292796714209672, 0.1555117142118035, 1, 0, -16.11691735334259, -14.86171927265449],
      [1.815348487771079, 0, 0.9346223409558501, 6.397790476889536, 0.06537765904414994, 0.1594096072861788, 0.5454861231570635, 1, 0, -20.67051071355617, -20.42963315305235],
      [0, 0, 1, 0, 0, 0, 1, 0, 0, 0, 0],
      [4.509680782197131, 0, 1, 6.764521173295699, 0, 0, 0.6666666666666666, 0, 0, -45.84034269615163, -45.84034269615163],
      [0.825670426038986, 0, 1, 1.238505639058479, 0, 0, 0.6666666666666666, 0, 0, -7.989763963542218, -7.989763963542218],
      [0.8503794723527325, 0, 1, 1.275569208529099, 0, 0, 0.6666666666666666, 0, 0, -9.561949891573652, -9.561949891573652],
      [0.6886543535620091, 0, 1, 1.032981530343014, 0, 0, 0.6666666666666666, 0, 0, -10.30991725600131, -10.30991725600131],
      [0.8980977316434613, 0, 1, 1.748014271199794, 0, 0, 0.6666666666666666, 0, 0, -5.861840272226866, -5.860599227014829],
      [2.150136931649545, 0, 1, 3.225205397474318, 0, 0, 0.6666666666666666, 0, 0, -20.60988769037213, -20.60988769037213],
      [0, 0, 0.9936216232980609, 531.5110891982686, 0.006378376701939081, 5.860134629181168, 0.02422387888418986, 2, 0, -22.35391057214406, -20.18307930691779],
      [0.6964715573379517, 0, 0.9614100279206984, 24.13455522165793, 0.03858997207930159, 1.375693677294095, 0.2565584529500619, 2, 0, -21.93671948059815, -21.24483582387253],
      [0, 0, 1, 0, 0, 0, 1, 0, 0, 0, 0],
      [1.860342217800713, 0, 1, 2.79051332670107, 0, 0, 0.6666666666666666, 0, 0, -11.71070482878688, -11.71070482878688],
      [1.565451584617316, 0, 1, 2.348177376925973, 0, 0, 0.6666666666666666, 0, 0, -17.81588039603389, -17.81588039603389],
      [0.8203088482261739, 0, 0.9476972287142774, 6.950924872768387, 0.05230277128572258, 0.290870260705006, 0.493935874176517, 1, 0, -22.13511582914966, -21.88801930191693],
      [0, 0, 1, 0, 0, 0, 1, 0, 0, 0, 0],
      [4.925925925925935, 0, 1, 7.388888888888901, 0, 0, 0.6666666666666666, 0, 0, -27.05399731746934, -27.05399731746933],
      [0, 0, 1, 0, 0, 0, 1, 0, 0, 0, 0],
      [3.259567387687205, 0, 1, 4.889351081530805, 0, 0, 0.6666666666666666, 0, 0, -22.32475726640859, -22.32475726640858],
      [0.485894730040221, 0, 1, 0.7288420950603316, 0, 0, 0.6666666666666666, 0, 0, -7.140778245362101, -7.140778245362101],
      [0, 0, 0.7800320598461814, 3.669126876837594, 0.2199679401538186, 2.107812962242271, 0.171774832146268, 2, 0, -15.49731131775877, -15.21567257366304],
      [1.330858823100535, 0, 1, 1.996288234650804, 0, 0, 0.6666666666666666, 0, 0, -17.19143444047614, -17.19143444047614],
      [1.882071488882637, 0.4470430297463434, 1, 2.823107233323953, 0, 0, 0.6666666666666666, 0, 0, -16.32228617260553, -16.32228617260553],
      [0.8751976102218, 0, 1, 1.3127964153327, 0, 0, 0.6666666666666666, 0, 0, -11.42005625635396, -11.42005625635396],
      [2.45821356062336, 0, 1, 3.687320340935039, 0, 0, 0.6666666666666666, 0, 0, -18.59683564673306, -18.59683564673306],
      [2.850742311284161, 0, 1, 4.276113466926239, 0, 0, 0.6666666666666666, 0, 0, -26.11849039421996, -26.11849039421996],
      [2.510145711538828, 0, 1, 3.765218567308242, 0, 0, 0.6666666666666666, 0, 0, -20.92505277081282, -20.92505277081282],
      [2.381891212590248, 0, 1, 3.572836818885371, 0, 0, 0.6666666666666666, 0, 0, -13.32797925652168, -13.32797925652168],
      [0, 0, 1, 0, 0, 0, 1, 0, 0, 0, 0],
      [1.635481847282323, 0, 1, 2.453222770923484, 0, 0, 0.6666666666666666, 0, 0, -14.09825900157912, -14.09825900157912],
      [0, 0, 1, 0, 0, 0, 1, 0, 0, 0, 0],
      [2.51542719821483, 0, 1, 3.773140797322245, 0, 0, 0.6666666666666666, 0, 0, -21.34209849948956, -21.34209849948956],
      [2.668828675319959, 0, 1, 4.003243012979937, 0, 0, 0.6666666666666666, 0, 0, -19.95595645687439, -19.95595645687439],
      [0.8702929467330696, 0, 1, 1.305439420099604, 0, 0, 0.6666666666666666, 0, 0, -9.501780430271507, -9.501780430271507],
      [0.8007249431872575, 0, 1, 1.201087414780886, 0, 0, 0.6666666666666666, 0, 0, -6.525686925137642, -6.525686925137642],
      [0.8007249431872575, 0, 1, 1.201087414780886, 0, 0, 0.6666666666666666, 0, 0, -6.213872485588174, -6.213872485588174],
      [0, 0, 1, 0, 0, 0, 1, 0, 0, 0, 0],
      [1.000000000000005, 0, 1, 1.500000000000008, 0, 0, 0.6666666666666666, 0, 0, -8.438392938951203, -8.438392938951203],
      [0, 0, 1, 0, 0, 0, 1, 0, 0, 0, 0],
      [0, 0, 0.9793913172378976, 22.95050800833176, 0.02060868276210237, 1.44857106694484, 0.246339812253943, 1, 0, -11.79828003993859, -11.4401662980717],
      [1.243464488054384, 0, 0.9606461066572728, 53.67731234301088, 0.03935389334272721, 3.515282366662689, 0.08147368229041863, 4, 0, -40.18130164667673, -38.35367555747308],
      [0, 0, 1, 0, 0, 0, 1, 0, 0, 0, 0],
      [0.7155751596165106, 0, 0.9428205219750794, 7.013714355974648, 0.05717947802492063, 0.400567563575855, 0.4581549832452822, 1, 0, -19.12318069217991, -18.87944603841344],
      [2.375143236040134, 0, 1, 3.5627148540602, 0, 0, 0.6666666666666666, 0, 0, -14.98165660908322, -14.98165660908322],
      [1.030822585012981, 0.03886918364499509, 0.9902984415470976, 79.95827410626711, 0.009701558452902437, 0.4097220945771269, 0.4553787025028644, 1, 0, -20.99665174442997, -20.66234048852551],
      [1.860342217800713, 0, 1, 2.79051332670107, 0, 0, 0.6666666666666666, 0, 0, -17.84001494779182, -17.84001494779182],
      [0, 0, 1, 0, 0, 0, 1, 0, 0, 0, 0],
      [2.036871932938217, 0.2943695241706755, 1, 3.055307899407326, 0, 0, 0.6666666666666666, 0, 0, -25.55983586211063, -25.55983586211063],
      [1.910613852129891, 0, 1, 2.865920778194837, 0, 0, 0.6666666666666666, 0, 0, -15.33650407991638, -15.33650407991638],
      [1.663526380335687, 0, 1, 2.495289570503529, 0, 0, 0.6666666666666666, 0, 0, -10.69660132084253, -10.69660132084253],
      [1.068269036558273, 0.1601962831377509, 0.9355468756445311, 2.099655818020791, 0.0644531243554689, -0.2530694025159939, 0.6666666666666666, 0, 0, -12.70154276392551, -12.6851764672379],
      [0.7356943465985881, 0, 1, 1.103541519897882, 0, 0, 0.6666666666666666, 0, 0, -8.520116512548883, -8.520116512548883],
      [0, 0, 1, 0, 0, 0, 1, 0, 0, 0, 0],
      [0.8715614670122196, 0, 1, 1.307342200518329, 0, 0, 0.6666666666666666, 0, 0, -10.35155195939664, -10.35155195939664],
      [0, 0, 0.987524602948167, 104.8320967961325, 0.01247539705183298, 1.929151475926172, 0.189208511556777, 1, 0, -12.33953800760378, -11.89741969602749],
      [0, 0, 1, 0, 0, 0, 1, 0, 0, 0, 0],
      [2.85090352872912, 0, 1, 4.27635529309368, 0, 0, 0.6666666666666666, 0, 0, -21.42178996312167, -21.42178996312167],
      [0, 0, 1, 0, 0, 0, 1, 0, 0, 0, 0],
      [0, 0, 1, 0, 0, 0, 1, 0, 0, 0, 0],
      [0.9601837672281806, 0, 1, 1.440275650842271, 0, 0, 0.6666666666666666, 0, 0, -12.68922101178688, -12.68922101178688],
      [0.8007249431872575, 0, 1, 1.201087414780886, 0, 0, 0.6666666666666666, 0, 0, -6.320627508392243, -6.320627508392243],
      [1.468957203134429, 0, 1, 2.203435804701644, 0, 0, 0.6666666666666666, 0, 0, -18.99488369413389, -18.99488369413389],
      [1.096447593608553, 0, 1, 1.644671390412829, 0, 0, 0.6666666666666666, 0, 0, -13.18321412672467, -13.18321412672467],
      [0.8357599731790143, 0.2664518102003514, 1, 1.253639959768522, 0, 0, 0.6666666666666666, 0, 0, -19.47024377604787, -19.47024377604787],
      [4.430560159098455, 0, 1, 6.645840238647685, 0, 0, 0.6666666666666666, 0, 0, -37.05621417076322, -37.05621417076322],
      [0.8082288539643344, 0, 1, 1.212343280946502, 0, 0, 0.6666666666666666, 0, 0, -17.86114627160467, -17.86114627160467],
      [0.3846204836880843, 0, 1, 0.5769307255321264, 0, 0, 0.6666666666666666, 0, 0, -11.99314106233792, -11.99314106233792],
      [4.161290322580651, 0, 1, 6.241935483870974, 0, 0, 0.6666666666666666, 0, 0, -32.60646761733413, -32.60646761733413],
      [0.8378091887655198, 0, 1, 1.256713783148279, 0, 0, 0.6666666666666666, 0, 0, -7.960565844478703, -7.960565844478703],
      [1.096447593608553, 0, 1, 1.644671390412829, 0, 0, 0.6666666666666666, 0, 0, -16.26342939500139, -16.26342939500139],
      [1.844493828017851, 0, 1, 2.766740742026777, 0, 0, 0.6666666666666666, 0, 0, -19.26047441163504, -19.26047441163504],
      [2.226721285646767, 0, 1, 3.34008192847015, 0, 0, 0.6666666666666666, 0, 0, -37.1850374288585, -37.1850374288585],
      [0.6099758759107994, 0, 1, 0.9149638138661991, 0, 0, 0.6666666666666666, 0, 0, -6.386149093699049, -6.386149093699049],
      [0, 0, 1, 0, 0, 0, 1, 0, 0, 0, 0],
      [3.053959176477703, 0, 1, 4.580938764716552, 0, 0, 0.6666666666666666, 0, 0, -21.03427780182385, -21.03427780182385],
      [0.6796178213355779, 0, 1, 1.019426732003367, 0, 0, 0.6666666666666666, 0, 0, -18.03176203402212, -18.03176203402212],
      [0.7840504754650361, 0, 0.9969369948258542, 523.490006512517, 0.003063005174145816, 1.991821536042366, 0.1828870163116726, 1, 0, -21.73325627486182, -20.63106261508201],
      [0, 0, 1, 0, 0, 0, 1, 0, 0, 0, 0],
      [1.862184022500576, 0, 1, 3.919765992174798, 0, 0, 0.6666666666666666, 0, 0, -20.70792860389049, -20.70734797401894],
      [4.213413785285574, 0, 1, 6.320120677928359, 0, 0, 0.6666666666666666, 0, 0, -26.78572618530488, -26.78572618530488],
      [0.8503794723527325, 0, 1, 1.275569208529099, 0, 0, 0.6666666666666666, 0, 0, -9.561949891573652, -9.561949891573652],
      [0, 0, 1, 0, 0, 0, 1, 0, 0, 0, 0],
      [0, 0, 1, 0, 0, 0, 1, 0, 0, 0, 0] 
      ]
    },
   "headers":    [
["alpha;", "Synonymous substitution rate at a site"],
    ["&beta;<sup>-</sup>", "Non-synonymous substitution rate at a site for the negative/neutral evolution component"],
    ["p<sup>-</sup>", "Mixture distribution weight allocated to &beta;<sup>-</sup>; loosely -- the proportion of the tree evolving neutrally or under negative selection"],
    ["&beta;<sup>+</sup>", "Non-synonymous substitution rate at a site for the positive/neutral evolution component"],
    ["p<sup>+</sup>", "Mixture distribution weight allocated to &beta;<sup>+</sup>; loosely -- the proportion of the tree evolving neutrally or under positive selection"],
    ["LRT", "Likelihood ratio test statistic for episodic diversification, i.e., p<sup>+</sup> &gt; 0 <emph>and<emph> &beta;<sup>+</sup> &gt; &alpha;"],
    ["p-value", "Asymptotic p-value for episodic diversification, i.e., p<sup>+</sup> &gt; 0 <emph>and<emph> &beta;<sup>+</sup> &gt; &alpha;"],
    ["# branches under selection", "The (very approximate and rough) estimate of how many branches may have been under selection at this site, i.e., had an empirical Bayes factor of 100 or more for the &beta;<sup>+</sup> rate"],
    ["Total branch length", "The total length of branches contributing to inference at this site, and used to scale dN-dS"],
    ["MEME LogL", "Site Log-likelihood under the MEME model"],
    ["FEL LogL", "Site Log-likelihood under the FEL model"] 
    ]
  },
 "analysis":{
   "authors":"Sergei L. Kosakovsky Pond, Steven Weaver",
   "citation":"Detecting Individual Sites Subject to Episodic Diversifying Selection. _PLoS Genet_ 8(7): e1002764.",
   "contact":"spond@temple.edu",
   "info":"MEME (Mixed Effects Model of Evolution)\n    estimates a site-wise synonymous (&alpha;) and a two-category mixture of non-synonymous\n    (&beta;-, with proportion p-, and &beta;+ with proportion [1-p-]) rates, and\n    uses a likelihood ratio test to determine if &beta;+ > &alpha; at a site.\n    The estimates aggregate information over a proportion of branches at a site,\n    so the signal is derived from\n    episodic diversification, which is a combination of strength of selection [effect size] and\n    the proportion of the tree affected. A subset of branches can be selected\n    for testing as well, in which case an additional (nuisance) parameter will be\n    inferred -- the non-synonymous rate on branches NOT selected for testing. Multiple partitions within a NEXUS file are also supported\n    for recombination - aware analysis.\n    ",
   "requirements":"in-frame codon alignment and a phylogenetic tree",
   "version":"2.1.2"
  },
 "branch attributes":{
   "0":{
     "AB455493_1_7567_11313_structural_polyprotein_Chikungunya_virus__1":{
       "EBF site 10 (partition 1)":1,
       "EBF site 1000 (partition 1)":1,
       "EBF site 1001 (partition 1)":1,
       "EBF site 1003 (partition 1)":1,
       "EBF site 1005 (partition 1)":0.903102547048911,
       "EBF site 1006 (partition 1)":1,
       "EBF site 1008 (partition 1)":1,
       "EBF site 1009 (partition 1)":1,
       "EBF site 101 (partition 1)":1,
       "EBF site 1010 (partition 1)":1,
       "EBF site 1011 (partition 1)":1,
       "EBF site 1012 (partition 1)":0.2664107796427283,
       "EBF site 1014 (partition 1)":1,
       "EBF site 1015 (partition 1)":1,
       "EBF site 1016 (partition 1)":1,
       "EBF site 1017 (partition 1)":1,
       "EBF site 1018 (partition 1)":0.8711606334032971,
       "EBF site 1019 (partition 1)":1,
       "EBF site 102 (partition 1)":1,
       "EBF site 1020 (partition 1)":0.9862717074499695,
       "EBF site 1022 (partition 1)":0.8942536618757915,
       "EBF site 1023 (partition 1)":1,
       "EBF site 1024 (partition 1)":1,
       "EBF site 1025 (partition 1)":1,
       "EBF site 1026 (partition 1)":1,
       "EBF site 1027 (partition 1)":1,
       "EBF site 1028 (partition 1)":1,
       "EBF site 1029 (partition 1)":0.3295497394586667,
       "EBF site 1030 (partition 1)":1,
       "EBF site 1031 (partition 1)":0.9541065955732971,
       "EBF site 1032 (partition 1)":1,
       "EBF site 1033 (partition 1)":1,
       "EBF site 1034 (partition 1)":1,
       "EBF site 1035 (partition 1)":0.9811060529780716,
       "EBF site 1036 (partition 1)":1,
       "EBF site 1037 (partition 1)":1,
       "EBF site 1038 (partition 1)":1,
       "EBF site 1039 (partition 1)":1,
       "EBF site 104 (partition 1)":1,
       "EBF site 1040 (partition 1)":0.8575617015989362,
       "EBF site 1041 (partition 1)":1,
       "EBF site 1042 (partition 1)":0.8469693784768799,
       "EBF site 1043 (partition 1)":1,
       "EBF site 1044 (partition 1)":1,
       "EBF site 1046 (partition 1)":1,
       "EBF site 1047 (partition 1)":1,
       "EBF site 1049 (partition 1)":1,
       "EBF site 1050 (partition 1)":1,
       "EBF site 1051 (partition 1)":1,
       "EBF site 1053 (partition 1)":1,
       "EBF site 1054 (partition 1)":1,
       "EBF site 1056 (partition 1)":1,
       "EBF site 1057 (partition 1)":0.7785308487038106,
       "EBF site 1058 (partition 1)":1,
       "EBF site 1059 (partition 1)":0.9837020689025673,
       "EBF site 106 (partition 1)":1,
       "EBF site 1060 (partition 1)":1,
       "EBF site 1061 (partition 1)":1,
       "EBF site 1062 (partition 1)":0.996555117499618,
       "EBF site 1063 (partition 1)":1,
       "EBF site 1065 (partition 1)":1,
       "EBF site 1066 (partition 1)":1,
       "EBF site 1067 (partition 1)":1,
       "EBF site 1068 (partition 1)":0.8552010828250672,
       "EBF site 1069 (partition 1)":0.9980594528597591,
       "EBF site 1070 (partition 1)":1,
       "EBF site 1071 (partition 1)":1,
       "EBF site 1073 (partition 1)":1,
       "EBF site 1077 (partition 1)":1,
       "EBF site 1078 (partition 1)":0.9939498107300495,
       "EBF site 1079 (partition 1)":1,
       "EBF site 108 (partition 1)":1,
       "EBF site 1081 (partition 1)":1,
       "EBF site 1082 (partition 1)":1,
       "EBF site 1083 (partition 1)":1,
       "EBF site 1085 (partition 1)":1,
       "EBF site 1086 (partition 1)":1,
       "EBF site 1087 (partition 1)":1,
       "EBF site 1088 (partition 1)":0.1634277024426656,
       "EBF site 1089 (partition 1)":1,
       "EBF site 109 (partition 1)":1,
       "EBF site 1090 (partition 1)":1,
       "EBF site 1093 (partition 1)":1,
       "EBF site 1094 (partition 1)":1,
       "EBF site 1096 (partition 1)":1,
       "EBF site 1097 (partition 1)":0.9868177555973789,
       "EBF site 1099 (partition 1)":1,
       "EBF site 11 (partition 1)":1,
       "EBF site 1100 (partition 1)":0.6228367187139827,
       "EBF site 1101 (partition 1)":0.9613449647842898,
       "EBF site 1102 (partition 1)":1,
       "EBF site 1103 (partition 1)":1,
       "EBF site 1104 (partition 1)":1,
       "EBF site 1105 (partition 1)":1,
       "EBF site 1107 (partition 1)":1,
       "EBF site 1108 (partition 1)":0.9987181798731095,
       "EBF site 1109 (partition 1)":0.6989234163713162,
       "EBF site 111 (partition 1)":1,
       "EBF site 1110 (partition 1)":1,
       "EBF site 1111 (partition 1)":1,
       "EBF site 1112 (partition 1)":1,
       "EBF site 1113 (partition 1)":0.9767283842744541,
       "EBF site 1115 (partition 1)":1,
       "EBF site 1116 (partition 1)":1,
       "EBF site 1117 (partition 1)":0.9725550476376177,
       "EBF site 1118 (partition 1)":1,
       "EBF site 1119 (partition 1)":0.7672950404282277,
       "EBF site 112 (partition 1)":1,
       "EBF site 1120 (partition 1)":1,
       "EBF site 1121 (partition 1)":0.8359934071556396,
       "EBF site 1122 (partition 1)":1,
       "EBF site 1123 (partition 1)":1,
       "EBF site 1124 (partition 1)":0.9745841866365736,
       "EBF site 1125 (partition 1)":0.3686379563898891,
       "EBF site 1126 (partition 1)":0.9557411424170592,
       "EBF site 1127 (partition 1)":0.732686866381145,
       "EBF site 1128 (partition 1)":1,
       "EBF site 1129 (partition 1)":1,
       "EBF site 113 (partition 1)":1,
       "EBF site 1130 (partition 1)":0.9973820771830607,
       "EBF site 1131 (partition 1)":1,
       "EBF site 1132 (partition 1)":1,
       "EBF site 1133 (partition 1)":0.9825682457749905,
       "EBF site 1134 (partition 1)":1,
       "EBF site 1135 (partition 1)":1,
       "EBF site 1136 (partition 1)":1,
       "EBF site 1137 (partition 1)":1,
       "EBF site 1138 (partition 1)":0.9774874232243415,
       "EBF site 1139 (partition 1)":1,
       "EBF site 114 (partition 1)":1,
       "EBF site 1140 (partition 1)":1,
       "EBF site 1142 (partition 1)":1,
       "EBF site 1143 (partition 1)":1,
       "EBF site 1146 (partition 1)":1,
       "EBF site 1147 (partition 1)":1,
       "EBF site 1148 (partition 1)":1,
       "EBF site 1149 (partition 1)":1,
       "EBF site 115 (partition 1)":1,
       "EBF site 1150 (partition 1)":0.8454112237783714,
       "EBF site 1151 (partition 1)":1,
       "EBF site 1152 (partition 1)":1,
       "EBF site 1153 (partition 1)":0.9963100900161687,
       "EBF site 1155 (partition 1)":1,
       "EBF site 1156 (partition 1)":1,
       "EBF site 1157 (partition 1)":0.9540027202782946,
       "EBF site 1158 (partition 1)":0.8556938225168776,
       "EBF site 1159 (partition 1)":1,
       "EBF site 1161 (partition 1)":0.9627852192318823,
       "EBF site 1162 (partition 1)":0.3528625392825041,
       "EBF site 1163 (partition 1)":0.2561808393855494,
       "EBF site 1164 (partition 1)":1,
       "EBF site 1165 (partition 1)":1,
       "EBF site 1166 (partition 1)":0.281976105194241,
       "EBF site 1167 (partition 1)":0.9815610825718489,
       "EBF site 1169 (partition 1)":1,
       "EBF site 117 (partition 1)":1,
       "EBF site 1170 (partition 1)":1,
       "EBF site 1171 (partition 1)":1,
       "EBF site 1172 (partition 1)":1,
       "EBF site 1173 (partition 1)":1,
       "EBF site 1174 (partition 1)":1,
       "EBF site 1175 (partition 1)":0.3141227182488096,
       "EBF site 1176 (partition 1)":0.9303024666924449,
       "EBF site 1178 (partition 1)":1,
       "EBF site 1179 (partition 1)":1,
       "EBF site 1180 (partition 1)":0.976907746531146,
       "EBF site 1182 (partition 1)":1,
       "EBF site 1184 (partition 1)":1,
       "EBF site 1185 (partition 1)":1,
       "EBF site 1186 (partition 1)":0.9900570696527066,
       "EBF site 1187 (partition 1)":1,
       "EBF site 1188 (partition 1)":1,
       "EBF site 1189 (partition 1)":1,
       "EBF site 119 (partition 1)":1,
       "EBF site 1190 (partition 1)":1,
       "EBF site 1191 (partition 1)":1,
       "EBF site 1192 (partition 1)":1,
       "EBF site 1193 (partition 1)":1,
       "EBF site 1195 (partition 1)":1,
       "EBF site 1197 (partition 1)":1,
       "EBF site 1198 (partition 1)":1,
       "EBF site 1199 (partition 1)":1,
       "EBF site 12 (partition 1)":0.2301970445353568,
       "EBF site 1200 (partition 1)":1,
       "EBF site 1201 (partition 1)":1,
       "EBF site 1203 (partition 1)":1,
       "EBF site 1205 (partition 1)":0.9360105864980264,
       "EBF site 1206 (partition 1)":0.8325241051796118,
       "EBF site 1208 (partition 1)":0.9790277062265926,
       "EBF site 1209 (partition 1)":1,
       "EBF site 121 (partition 1)":1,
       "EBF site 1210 (partition 1)":0.8456714252346291,
       "EBF site 1211 (partition 1)":1,
       "EBF site 1213 (partition 1)":1,
       "EBF site 1214 (partition 1)":1,
       "EBF site 1215 (partition 1)":1,
       "EBF site 1216 (partition 1)":0.9918813744343477,
       "EBF site 1217 (partition 1)":1,
       "EBF site 1219 (partition 1)":1,
       "EBF site 122 (partition 1)":0.9918343759136471,
       "EBF site 1220 (partition 1)":0.8802663535360326,
       "EBF site 1222 (partition 1)":1,
       "EBF site 1225 (partition 1)":1,
       "EBF site 1226 (partition 1)":1,
       "EBF site 1227 (partition 1)":1,
       "EBF site 1228 (partition 1)":1,
       "EBF site 1229 (partition 1)":1,
       "EBF site 123 (partition 1)":1,
       "EBF site 1230 (partition 1)":1,
       "EBF site 1231 (partition 1)":1,
       "EBF site 1232 (partition 1)":1,
       "EBF site 1233 (partition 1)":1,
       "EBF site 1234 (partition 1)":1,
       "EBF site 1235 (partition 1)":1,
       "EBF site 1236 (partition 1)":1,
       "EBF site 1237 (partition 1)":1,
       "EBF site 1238 (partition 1)":1,
       "EBF site 124 (partition 1)":1,
       "EBF site 1240 (partition 1)":1,
       "EBF site 1241 (partition 1)":1,
       "EBF site 1242 (partition 1)":0.292324627586768,
       "EBF site 1244 (partition 1)":1,
       "EBF site 1245 (partition 1)":1,
       "EBF site 1246 (partition 1)":1,
       "EBF site 125 (partition 1)":1,
       "EBF site 127 (partition 1)":1,
       "EBF site 128 (partition 1)":1,
       "EBF site 129 (partition 1)":1,
       "EBF site 13 (partition 1)":0.3340280870519389,
       "EBF site 130 (partition 1)":1,
       "EBF site 131 (partition 1)":1,
       "EBF site 132 (partition 1)":1,
       "EBF site 136 (partition 1)":1,
       "EBF site 139 (partition 1)":1,
       "EBF site 14 (partition 1)":1,
       "EBF site 140 (partition 1)":0.8065428825628773,
       "EBF site 142 (partition 1)":1,
       "EBF site 143 (partition 1)":0.7860116216058307,
       "EBF site 144 (partition 1)":1,
       "EBF site 145 (partition 1)":0.9988107971406872,
       "EBF site 146 (partition 1)":1,
       "EBF site 147 (partition 1)":0.1937108294001355,
       "EBF site 148 (partition 1)":1,
       "EBF site 149 (partition 1)":1,
       "EBF site 15 (partition 1)":1,
       "EBF site 150 (partition 1)":1,
       "EBF site 152 (partition 1)":1,
       "EBF site 154 (partition 1)":1,
       "EBF site 156 (partition 1)":0.1063527075744979,
       "EBF site 157 (partition 1)":1,
       "EBF site 158 (partition 1)":1,
       "EBF site 159 (partition 1)":1,
       "EBF site 16 (partition 1)":1,
       "EBF site 160 (partition 1)":1,
       "EBF site 161 (partition 1)":1,
       "EBF site 162 (partition 1)":1,
       "EBF site 163 (partition 1)":1,
       "EBF site 164 (partition 1)":1,
       "EBF site 165 (partition 1)":1,
       "EBF site 166 (partition 1)":1,
       "EBF site 168 (partition 1)":1,
       "EBF site 169 (partition 1)":1,
       "EBF site 173 (partition 1)":1,
       "EBF site 174 (partition 1)":1,
       "EBF site 175 (partition 1)":1,
       "EBF site 176 (partition 1)":0.8589349803107964,
       "EBF site 178 (partition 1)":1,
       "EBF site 179 (partition 1)":1,
       "EBF site 18 (partition 1)":1,
       "EBF site 180 (partition 1)":1,
       "EBF site 182 (partition 1)":1,
       "EBF site 183 (partition 1)":0.5316442341608777,
       "EBF site 186 (partition 1)":1,
       "EBF site 187 (partition 1)":1,
       "EBF site 19 (partition 1)":1,
       "EBF site 190 (partition 1)":1,
       "EBF site 191 (partition 1)":1,
       "EBF site 193 (partition 1)":1,
       "EBF site 194 (partition 1)":1,
       "EBF site 196 (partition 1)":1,
       "EBF site 197 (partition 1)":1,
       "EBF site 198 (partition 1)":1,
       "EBF site 199 (partition 1)":0.8623184982541638,
       "EBF site 2 (partition 1)":0.9833570181883123,
       "EBF site 20 (partition 1)":0.9956791393364055,
       "EBF site 200 (partition 1)":1,
       "EBF site 201 (partition 1)":1,
       "EBF site 202 (partition 1)":1,
       "EBF site 203 (partition 1)":0.6136277208914191,
       "EBF site 204 (partition 1)":1,
       "EBF site 205 (partition 1)":1,
       "EBF site 206 (partition 1)":1,
       "EBF site 207 (partition 1)":1,
       "EBF site 209 (partition 1)":1,
       "EBF site 21 (partition 1)":1,
       "EBF site 210 (partition 1)":1,
       "EBF site 211 (partition 1)":1,
       "EBF site 212 (partition 1)":0.3475891075026207,
       "EBF site 213 (partition 1)":1,
       "EBF site 214 (partition 1)":1,
       "EBF site 216 (partition 1)":1,
       "EBF site 218 (partition 1)":0.3669182550519227,
       "EBF site 22 (partition 1)":1,
       "EBF site 221 (partition 1)":1,
       "EBF site 222 (partition 1)":1,
       "EBF site 223 (partition 1)":1,
       "EBF site 225 (partition 1)":1,
       "EBF site 227 (partition 1)":1,
       "EBF site 228 (partition 1)":1,
       "EBF site 229 (partition 1)":1,
       "EBF site 23 (partition 1)":0.8854226775646536,
       "EBF site 231 (partition 1)":1,
       "EBF site 232 (partition 1)":1,
       "EBF site 233 (partition 1)":1,
       "EBF site 235 (partition 1)":1,
       "EBF site 236 (partition 1)":1,
       "EBF site 237 (partition 1)":1,
       "EBF site 238 (partition 1)":1,
       "EBF site 24 (partition 1)":0.8004347705781112,
       "EBF site 241 (partition 1)":1,
       "EBF site 243 (partition 1)":1,
       "EBF site 244 (partition 1)":1,
       "EBF site 246 (partition 1)":1,
       "EBF site 249 (partition 1)":1,
       "EBF site 25 (partition 1)":1,
       "EBF site 250 (partition 1)":1,
       "EBF site 251 (partition 1)":1,
       "EBF site 252 (partition 1)":1,
       "EBF site 253 (partition 1)":1,
       "EBF site 255 (partition 1)":1,
       "EBF site 256 (partition 1)":1,
       "EBF site 257 (partition 1)":1,
       "EBF site 258 (partition 1)":1,
       "EBF site 26 (partition 1)":1,
       "EBF site 260 (partition 1)":1,
       "EBF site 262 (partition 1)":1,
       "EBF site 263 (partition 1)":1,
       "EBF site 264 (partition 1)":0.9312687469945977,
       "EBF site 265 (partition 1)":1,
       "EBF site 266 (partition 1)":0.3089315682449708,
       "EBF site 267 (partition 1)":1,
       "EBF site 268 (partition 1)":0.9991315302327208,
       "EBF site 269 (partition 1)":1,
       "EBF site 27 (partition 1)":0.8252735529487594,
       "EBF site 271 (partition 1)":1,
       "EBF site 272 (partition 1)":1,
       "EBF site 273 (partition 1)":1,
       "EBF site 274 (partition 1)":0.8300765021780208,
       "EBF site 275 (partition 1)":1,
       "EBF site 279 (partition 1)":0.6578852482270126,
       "EBF site 28 (partition 1)":0.8525152367732616,
       "EBF site 280 (partition 1)":0.6271218480793773,
       "EBF site 281 (partition 1)":1,
       "EBF site 282 (partition 1)":1,
       "EBF site 283 (partition 1)":1,
       "EBF site 284 (partition 1)":0.4499406647804352,
       "EBF site 285 (partition 1)":1,
       "EBF site 288 (partition 1)":1,
       "EBF site 29 (partition 1)":0.9947887748137908,
       "EBF site 290 (partition 1)":0.9878296272514839,
       "EBF site 291 (partition 1)":1,
       "EBF site 292 (partition 1)":1,
       "EBF site 293 (partition 1)":1,
       "EBF site 294 (partition 1)":0.9951284709031755,
       "EBF site 295 (partition 1)":1,
       "EBF site 296 (partition 1)":1,
       "EBF site 3 (partition 1)":0.9956320310681041,
       "EBF site 30 (partition 1)":1,
       "EBF site 300 (partition 1)":1,
       "EBF site 302 (partition 1)":1,
       "EBF site 303 (partition 1)":1,
       "EBF site 305 (partition 1)":0.99775021688162,
       "EBF site 306 (partition 1)":0.9957652616156994,
       "EBF site 307 (partition 1)":1,
       "EBF site 308 (partition 1)":1,
       "EBF site 309 (partition 1)":1,
       "EBF site 310 (partition 1)":1,
       "EBF site 311 (partition 1)":1,
       "EBF site 313 (partition 1)":1,
       "EBF site 314 (partition 1)":277747.9828103609,
       "EBF site 315 (partition 1)":1,
       "EBF site 316 (partition 1)":1,
       "EBF site 317 (partition 1)":1,
       "EBF site 318 (partition 1)":1,
       "EBF site 32 (partition 1)":0.9812507714055553,
       "EBF site 320 (partition 1)":0.9908497438668031,
       "EBF site 321 (partition 1)":0.9917385233645417,
       "EBF site 322 (partition 1)":1,
       "EBF site 323 (partition 1)":0.9409678954332781,
       "EBF site 324 (partition 1)":1,
       "EBF site 326 (partition 1)":1,
       "EBF site 327 (partition 1)":1,
       "EBF site 329 (partition 1)":0.3200093586981764,
       "EBF site 33 (partition 1)":1,
       "EBF site 330 (partition 1)":0.994939187095487,
       "EBF site 331 (partition 1)":0.4229243650486296,
       "EBF site 332 (partition 1)":0.9698665898608394,
       "EBF site 333 (partition 1)":1,
       "EBF site 334 (partition 1)":1,
       "EBF site 336 (partition 1)":1,
       "EBF site 337 (partition 1)":1,
       "EBF site 339 (partition 1)":1,
       "EBF site 34 (partition 1)":1,
       "EBF site 340 (partition 1)":1,
       "EBF site 341 (partition 1)":1,
       "EBF site 342 (partition 1)":1,
       "EBF site 343 (partition 1)":1,
       "EBF site 344 (partition 1)":1,
       "EBF site 345 (partition 1)":1,
       "EBF site 346 (partition 1)":0.1018672573306715,
       "EBF site 347 (partition 1)":1,
       "EBF site 35 (partition 1)":1,
       "EBF site 351 (partition 1)":1,
       "EBF site 353 (partition 1)":1,
       "EBF site 354 (partition 1)":1,
       "EBF site 355 (partition 1)":1,
       "EBF site 356 (partition 1)":1,
       "EBF site 357 (partition 1)":1,
       "EBF site 358 (partition 1)":0.3758460485631711,
       "EBF site 359 (partition 1)":0.743356510826011,
       "EBF site 360 (partition 1)":1,
       "EBF site 361 (partition 1)":0.2411726558369151,
       "EBF site 362 (partition 1)":0.8937019001529647,
       "EBF site 364 (partition 1)":1,
       "EBF site 365 (partition 1)":1,
       "EBF site 366 (partition 1)":1,
       "EBF site 367 (partition 1)":1,
       "EBF site 368 (partition 1)":1,
       "EBF site 369 (partition 1)":1,
       "EBF site 37 (partition 1)":1,
       "EBF site 371 (partition 1)":1,
       "EBF site 373 (partition 1)":1,
       "EBF site 375 (partition 1)":1,
       "EBF site 376 (partition 1)":1,
       "EBF site 378 (partition 1)":1,
       "EBF site 379 (partition 1)":1,
       "EBF site 38 (partition 1)":1,
       "EBF site 380 (partition 1)":97575.5104818736,
       "EBF site 381 (partition 1)":0.03283948661242183,
       "EBF site 383 (partition 1)":1,
       "EBF site 384 (partition 1)":1,
       "EBF site 385 (partition 1)":0.9648536669945122,
       "EBF site 386 (partition 1)":0.5964683877765693,
       "EBF site 387 (partition 1)":1,
       "EBF site 389 (partition 1)":0.7851814103226311,
       "EBF site 390 (partition 1)":1,
       "EBF site 391 (partition 1)":1,
       "EBF site 393 (partition 1)":1,
       "EBF site 394 (partition 1)":0.689517156538501,
       "EBF site 396 (partition 1)":1,
       "EBF site 397 (partition 1)":1,
       "EBF site 398 (partition 1)":1,
       "EBF site 399 (partition 1)":1,
       "EBF site 40 (partition 1)":1,
       "EBF site 400 (partition 1)":1,
       "EBF site 401 (partition 1)":0.9386806356874933,
       "EBF site 402 (partition 1)":1,
       "EBF site 403 (partition 1)":1,
       "EBF site 404 (partition 1)":1,
       "EBF site 405 (partition 1)":1,
       "EBF site 406 (partition 1)":1,
       "EBF site 407 (partition 1)":1,
       "EBF site 408 (partition 1)":1,
       "EBF site 409 (partition 1)":0.9966504295397816,
       "EBF site 41 (partition 1)":1,
       "EBF site 410 (partition 1)":0.9763000927603876,
       "EBF site 411 (partition 1)":1,
       "EBF site 412 (partition 1)":1,
       "EBF site 413 (partition 1)":1,
       "EBF site 415 (partition 1)":0.8036510167907444,
       "EBF site 416 (partition 1)":1,
       "EBF site 417 (partition 1)":0.9908266266755653,
       "EBF site 418 (partition 1)":1,
       "EBF site 419 (partition 1)":1,
       "EBF site 42 (partition 1)":1,
       "EBF site 420 (partition 1)":1,
       "EBF site 421 (partition 1)":1,
       "EBF site 422 (partition 1)":1,
       "EBF site 424 (partition 1)":1,
       "EBF site 425 (partition 1)":1,
       "EBF site 426 (partition 1)":1,
       "EBF site 427 (partition 1)":1,
       "EBF site 428 (partition 1)":0.9979460718089236,
       "EBF site 429 (partition 1)":1,
       "EBF site 43 (partition 1)":1,
       "EBF site 430 (partition 1)":1,
       "EBF site 431 (partition 1)":1,
       "EBF site 433 (partition 1)":1,
       "EBF site 434 (partition 1)":1,
       "EBF site 435 (partition 1)":0.8955161205010432,
       "EBF site 437 (partition 1)":1,
       "EBF site 438 (partition 1)":0.2677866831689273,
       "EBF site 439 (partition 1)":1,
       "EBF site 44 (partition 1)":1,
       "EBF site 440 (partition 1)":1,
       "EBF site 441 (partition 1)":1,
       "EBF site 442 (partition 1)":1,
       "EBF site 443 (partition 1)":1,
       "EBF site 444 (partition 1)":1,
       "EBF site 445 (partition 1)":1,
       "EBF site 446 (partition 1)":1,
       "EBF site 447 (partition 1)":1,
       "EBF site 448 (partition 1)":1,
       "EBF site 449 (partition 1)":1,
       "EBF site 450 (partition 1)":1,
       "EBF site 451 (partition 1)":1,
       "EBF site 453 (partition 1)":1,
       "EBF site 454 (partition 1)":1,
       "EBF site 455 (partition 1)":1,
       "EBF site 456 (partition 1)":1,
       "EBF site 457 (partition 1)":0.9975676759739477,
       "EBF site 458 (partition 1)":1,
       "EBF site 459 (partition 1)":1,
       "EBF site 46 (partition 1)":1,
       "EBF site 460 (partition 1)":0.4311999331936648,
       "EBF site 462 (partition 1)":1,
       "EBF site 463 (partition 1)":1,
       "EBF site 464 (partition 1)":1,
       "EBF site 465 (partition 1)":1,
       "EBF site 466 (partition 1)":1,
       "EBF site 467 (partition 1)":0.2874092555190432,
       "EBF site 468 (partition 1)":1,
       "EBF site 47 (partition 1)":1,
       "EBF site 470 (partition 1)":1,
       "EBF site 471 (partition 1)":0.8135558014250063,
       "EBF site 472 (partition 1)":1,
       "EBF site 473 (partition 1)":1,
       "EBF site 474 (partition 1)":0.9951397743921553,
       "EBF site 475 (partition 1)":0.8492095956337419,
       "EBF site 476 (partition 1)":1,
       "EBF site 477 (partition 1)":1,
       "EBF site 48 (partition 1)":1,
       "EBF site 480 (partition 1)":1,
       "EBF site 481 (partition 1)":1,
       "EBF site 482 (partition 1)":0.9948421810644629,
       "EBF site 484 (partition 1)":1,
       "EBF site 485 (partition 1)":1,
       "EBF site 486 (partition 1)":1,
       "EBF site 487 (partition 1)":0.9775686016447419,
       "EBF site 489 (partition 1)":0.9734831669476259,
       "EBF site 49 (partition 1)":1,
       "EBF site 490 (partition 1)":1,
       "EBF site 491 (partition 1)":1,
       "EBF site 492 (partition 1)":0.9587185488478496,
       "EBF site 494 (partition 1)":1,
       "EBF site 495 (partition 1)":0.9910214212606274,
       "EBF site 499 (partition 1)":1,
       "EBF site 5 (partition 1)":1,
       "EBF site 500 (partition 1)":1,
       "EBF site 501 (partition 1)":1,
       "EBF site 502 (partition 1)":1,
       "EBF site 503 (partition 1)":0.2647144811318272,
       "EBF site 504 (partition 1)":0.2691943919386358,
       "EBF site 505 (partition 1)":1,
       "EBF site 506 (partition 1)":0.7072600955304349,
       "EBF site 507 (partition 1)":1,
       "EBF site 508 (partition 1)":1,
       "EBF site 51 (partition 1)":1,
       "EBF site 510 (partition 1)":0.7484846586066549,
       "EBF site 511 (partition 1)":0.932560367599488,
       "EBF site 512 (partition 1)":1,
       "EBF site 513 (partition 1)":1,
       "EBF site 515 (partition 1)":1,
       "EBF site 516 (partition 1)":0.392910680225355,
       "EBF site 517 (partition 1)":1,
       "EBF site 518 (partition 1)":1,
       "EBF site 519 (partition 1)":1,
       "EBF site 52 (partition 1)":1,
       "EBF site 522 (partition 1)":1,
       "EBF site 523 (partition 1)":0.6359967727320519,
       "EBF site 524 (partition 1)":1,
       "EBF site 525 (partition 1)":0.9364308424004583,
       "EBF site 526 (partition 1)":1,
       "EBF site 527 (partition 1)":0.9987705491767749,
       "EBF site 528 (partition 1)":1,
       "EBF site 529 (partition 1)":1,
       "EBF site 530 (partition 1)":0.990172951424234,
       "EBF site 531 (partition 1)":1,
       "EBF site 532 (partition 1)":0.9883804997006167,
       "EBF site 533 (partition 1)":0.2933257489949564,
       "EBF site 535 (partition 1)":0.9328379709615332,
       "EBF site 536 (partition 1)":1,
       "EBF site 537 (partition 1)":1,
       "EBF site 538 (partition 1)":0.09501830087549794,
       "EBF site 539 (partition 1)":1,
       "EBF site 540 (partition 1)":1,
       "EBF site 542 (partition 1)":0.9977904518866734,
       "EBF site 543 (partition 1)":0.9936455969756848,
       "EBF site 544 (partition 1)":1,
       "EBF site 546 (partition 1)":0.7308888500460903,
       "EBF site 547 (partition 1)":1,
       "EBF site 549 (partition 1)":1,
       "EBF site 55 (partition 1)":0.9835805750296407,
       "EBF site 550 (partition 1)":1,
       "EBF site 551 (partition 1)":1,
       "EBF site 552 (partition 1)":0.9765825324278902,
       "EBF site 553 (partition 1)":1,
       "EBF site 554 (partition 1)":0.8917857621223112,
       "EBF site 555 (partition 1)":1,
       "EBF site 556 (partition 1)":1,
       "EBF site 557 (partition 1)":1,
       "EBF site 558 (partition 1)":0.888863787217436,
       "EBF site 559 (partition 1)":1,
       "EBF site 561 (partition 1)":1,
       "EBF site 562 (partition 1)":1,
       "EBF site 563 (partition 1)":1,
       "EBF site 566 (partition 1)":1,
       "EBF site 568 (partition 1)":1,
       "EBF site 569 (partition 1)":1,
       "EBF site 57 (partition 1)":1,
       "EBF site 570 (partition 1)":1,
       "EBF site 571 (partition 1)":0.9321750936343982,
       "EBF site 573 (partition 1)":0.9560710279387512,
       "EBF site 574 (partition 1)":1,
       "EBF site 576 (partition 1)":1,
       "EBF site 577 (partition 1)":1,
       "EBF site 578 (partition 1)":1,
       "EBF site 579 (partition 1)":1,
       "EBF site 58 (partition 1)":0.9519361865054069,
       "EBF site 580 (partition 1)":0.09445300873177696,
       "EBF site 581 (partition 1)":1,
       "EBF site 582 (partition 1)":0.9615902256524897,
       "EBF site 583 (partition 1)":1,
       "EBF site 584 (partition 1)":1,
       "EBF site 585 (partition 1)":1,
       "EBF site 586 (partition 1)":1,
       "EBF site 587 (partition 1)":0.3433170989815911,
       "EBF site 588 (partition 1)":1,
       "EBF site 589 (partition 1)":0.9421127384682249,
       "EBF site 590 (partition 1)":1,
       "EBF site 591 (partition 1)":1,
       "EBF site 592 (partition 1)":1,
       "EBF site 593 (partition 1)":1,
       "EBF site 594 (partition 1)":1,
       "EBF site 597 (partition 1)":1,
       "EBF site 599 (partition 1)":1,
       "EBF site 6 (partition 1)":1,
       "EBF site 60 (partition 1)":1,
       "EBF site 600 (partition 1)":1,
       "EBF site 601 (partition 1)":1,
       "EBF site 602 (partition 1)":0.955682470501686,
       "EBF site 604 (partition 1)":0.2818972222177085,
       "EBF site 607 (partition 1)":0.7965748235174634,
       "EBF site 608 (partition 1)":1,
       "EBF site 609 (partition 1)":0.9964794369752169,
       "EBF site 61 (partition 1)":1,
       "EBF site 610 (partition 1)":1,
       "EBF site 611 (partition 1)":1,
       "EBF site 613 (partition 1)":1,
       "EBF site 614 (partition 1)":1,
       "EBF site 616 (partition 1)":1,
       "EBF site 617 (partition 1)":1,
       "EBF site 618 (partition 1)":1,
       "EBF site 619 (partition 1)":1,
       "EBF site 62 (partition 1)":0.6560489140775998,
       "EBF site 620 (partition 1)":1,
       "EBF site 621 (partition 1)":1,
       "EBF site 622 (partition 1)":1,
       "EBF site 623 (partition 1)":1,
       "EBF site 624 (partition 1)":0.9940491609460136,
       "EBF site 627 (partition 1)":1,
       "EBF site 628 (partition 1)":0.9929977549370048,
       "EBF site 629 (partition 1)":0.3290897276397979,
       "EBF site 63 (partition 1)":1,
       "EBF site 630 (partition 1)":1,
       "EBF site 631 (partition 1)":1,
       "EBF site 632 (partition 1)":0.9966391149612503,
       "EBF site 633 (partition 1)":1,
       "EBF site 634 (partition 1)":1,
       "EBF site 636 (partition 1)":1,
       "EBF site 637 (partition 1)":0.993464829594522,
       "EBF site 638 (partition 1)":0.9366922854999585,
       "EBF site 64 (partition 1)":1,
       "EBF site 641 (partition 1)":0.9126276405764897,
       "EBF site 642 (partition 1)":0.9918144779984728,
       "EBF site 643 (partition 1)":0.9458341218676503,
       "EBF site 644 (partition 1)":0.9939394244255141,
       "EBF site 645 (partition 1)":0.7851716205394726,
       "EBF site 647 (partition 1)":1,
       "EBF site 648 (partition 1)":1,
       "EBF site 649 (partition 1)":1,
       "EBF site 65 (partition 1)":0.7484693780793674,
       "EBF site 650 (partition 1)":1,
       "EBF site 651 (partition 1)":1,
       "EBF site 653 (partition 1)":1,
       "EBF site 654 (partition 1)":1,
       "EBF site 656 (partition 1)":1,
       "EBF site 658 (partition 1)":1,
       "EBF site 659 (partition 1)":1,
       "EBF site 66 (partition 1)":1,
       "EBF site 660 (partition 1)":1,
       "EBF site 661 (partition 1)":1,
       "EBF site 663 (partition 1)":1,
       "EBF site 667 (partition 1)":1,
       "EBF site 668 (partition 1)":1,
       "EBF site 669 (partition 1)":0.9737182247759022,
       "EBF site 67 (partition 1)":1,
       "EBF site 670 (partition 1)":1,
       "EBF site 672 (partition 1)":1,
       "EBF site 673 (partition 1)":1,
       "EBF site 674 (partition 1)":1,
       "EBF site 675 (partition 1)":0.9983092677582732,
       "EBF site 676 (partition 1)":0.4964017801516682,
       "EBF site 677 (partition 1)":1,
       "EBF site 678 (partition 1)":1,
       "EBF site 68 (partition 1)":0.2833743331853319,
       "EBF site 681 (partition 1)":1,
       "EBF site 682 (partition 1)":1,
       "EBF site 683 (partition 1)":1,
       "EBF site 684 (partition 1)":1,
       "EBF site 686 (partition 1)":0.9559663766668989,
       "EBF site 687 (partition 1)":1,
       "EBF site 689 (partition 1)":1,
       "EBF site 69 (partition 1)":1,
       "EBF site 690 (partition 1)":1,
       "EBF site 691 (partition 1)":0.9785339287565965,
       "EBF site 693 (partition 1)":0.2876990694005078,
       "EBF site 694 (partition 1)":1,
       "EBF site 695 (partition 1)":1,
       "EBF site 696 (partition 1)":0.422717541722491,
       "EBF site 697 (partition 1)":1,
       "EBF site 698 (partition 1)":0.8354876721425379,
       "EBF site 700 (partition 1)":0.9768815598354988,
       "EBF site 702 (partition 1)":1,
       "EBF site 703 (partition 1)":1,
       "EBF site 705 (partition 1)":1,
       "EBF site 708 (partition 1)":1,
       "EBF site 709 (partition 1)":1,
       "EBF site 71 (partition 1)":0.9992068594848259,
       "EBF site 710 (partition 1)":1,
       "EBF site 711 (partition 1)":0.9857334579063538,
       "EBF site 712 (partition 1)":1,
       "EBF site 714 (partition 1)":1,
       "EBF site 715 (partition 1)":1,
       "EBF site 716 (partition 1)":0.2474381858884241,
       "EBF site 717 (partition 1)":1,
       "EBF site 718 (partition 1)":1,
       "EBF site 72 (partition 1)":0.6019818123779883,
       "EBF site 720 (partition 1)":1,
       "EBF site 721 (partition 1)":1,
       "EBF site 722 (partition 1)":1,
       "EBF site 723 (partition 1)":1,
       "EBF site 724 (partition 1)":1,
       "EBF site 725 (partition 1)":1,
       "EBF site 727 (partition 1)":1,
       "EBF site 73 (partition 1)":0.9916356360633329,
       "EBF site 730 (partition 1)":1,
       "EBF site 731 (partition 1)":1,
       "EBF site 732 (partition 1)":1,
       "EBF site 733 (partition 1)":1,
       "EBF site 734 (partition 1)":0.9981461679477317,
       "EBF site 735 (partition 1)":1,
       "EBF site 737 (partition 1)":1,
       "EBF site 739 (partition 1)":1,
       "EBF site 74 (partition 1)":1,
       "EBF site 740 (partition 1)":0.9981299638826389,
       "EBF site 741 (partition 1)":0.6959051436424278,
       "EBF site 742 (partition 1)":1,
       "EBF site 743 (partition 1)":1,
       "EBF site 744 (partition 1)":1,
       "EBF site 745 (partition 1)":1,
       "EBF site 746 (partition 1)":1,
       "EBF site 747 (partition 1)":1,
       "EBF site 748 (partition 1)":1,
       "EBF site 749 (partition 1)":1,
       "EBF site 75 (partition 1)":0.7816510240842683,
       "EBF site 751 (partition 1)":1,
       "EBF site 752 (partition 1)":1,
       "EBF site 754 (partition 1)":1,
       "EBF site 755 (partition 1)":0.9960695043839859,
       "EBF site 756 (partition 1)":1,
       "EBF site 757 (partition 1)":1,
       "EBF site 758 (partition 1)":1,
       "EBF site 760 (partition 1)":1,
       "EBF site 761 (partition 1)":0.9594676198082428,
       "EBF site 762 (partition 1)":1,
       "EBF site 763 (partition 1)":1,
       "EBF site 764 (partition 1)":1,
       "EBF site 765 (partition 1)":1,
       "EBF site 766 (partition 1)":1,
       "EBF site 768 (partition 1)":0.9447003091478636,
       "EBF site 769 (partition 1)":1,
       "EBF site 77 (partition 1)":0.9968677710114364,
       "EBF site 770 (partition 1)":1,
       "EBF site 772 (partition 1)":1,
       "EBF site 775 (partition 1)":1,
       "EBF site 777 (partition 1)":1,
       "EBF site 778 (partition 1)":1,
       "EBF site 779 (partition 1)":0.2916582304023805,
       "EBF site 78 (partition 1)":0.9956421202603738,
       "EBF site 780 (partition 1)":1,
       "EBF site 781 (partition 1)":1,
       "EBF site 783 (partition 1)":1,
       "EBF site 784 (partition 1)":1,
       "EBF site 785 (partition 1)":0.9982705551663361,
       "EBF site 787 (partition 1)":0.1861590783651518,
       "EBF site 789 (partition 1)":1,
       "EBF site 79 (partition 1)":0.9414924449028395,
       "EBF site 790 (partition 1)":1,
       "EBF site 791 (partition 1)":1,
       "EBF site 792 (partition 1)":0.970496199252609,
       "EBF site 793 (partition 1)":1,
       "EBF site 794 (partition 1)":1,
       "EBF site 795 (partition 1)":0.9906079379391853,
       "EBF site 798 (partition 1)":0.3430776578052707,
       "EBF site 799 (partition 1)":0.9162087233183058,
       "EBF site 8 (partition 1)":0.9986342677616965,
       "EBF site 80 (partition 1)":1,
       "EBF site 800 (partition 1)":0.9733099288204279,
       "EBF site 802 (partition 1)":0.9937537381628938,
       "EBF site 804 (partition 1)":0.6610417793778504,
       "EBF site 805 (partition 1)":0.9622634573027996,
       "EBF site 806 (partition 1)":0.396843283552132,
       "EBF site 808 (partition 1)":0.9901891138143322,
       "EBF site 81 (partition 1)":0.9941707686841853,
       "EBF site 813 (partition 1)":0.9152307309217149,
       "EBF site 814 (partition 1)":0.5480459532819687,
       "EBF site 818 (partition 1)":0.9980500309519575,
       "EBF site 819 (partition 1)":0.7487718732260417,
       "EBF site 82 (partition 1)":1,
       "EBF site 827 (partition 1)":1,
       "EBF site 828 (partition 1)":0.9791085534287354,
       "EBF site 829 (partition 1)":1,
       "EBF site 831 (partition 1)":1,
       "EBF site 832 (partition 1)":1,
       "EBF site 833 (partition 1)":1,
       "EBF site 834 (partition 1)":1,
       "EBF site 835 (partition 1)":1,
       "EBF site 837 (partition 1)":0.8841282392449415,
       "EBF site 838 (partition 1)":1,
       "EBF site 839 (partition 1)":0.9665077725372003,
       "EBF site 840 (partition 1)":1,
       "EBF site 841 (partition 1)":1,
       "EBF site 842 (partition 1)":1,
       "EBF site 843 (partition 1)":1,
       "EBF site 844 (partition 1)":1,
       "EBF site 845 (partition 1)":1,
       "EBF site 846 (partition 1)":1,
       "EBF site 847 (partition 1)":0.6041507644251742,
       "EBF site 848 (partition 1)":1,
       "EBF site 849 (partition 1)":1,
       "EBF site 85 (partition 1)":1,
       "EBF site 850 (partition 1)":1,
       "EBF site 851 (partition 1)":1,
       "EBF site 852 (partition 1)":1,
       "EBF site 853 (partition 1)":1,
       "EBF site 854 (partition 1)":1,
       "EBF site 855 (partition 1)":1,
       "EBF site 857 (partition 1)":1,
       "EBF site 86 (partition 1)":1,
       "EBF site 860 (partition 1)":1,
       "EBF site 862 (partition 1)":1,
       "EBF site 863 (partition 1)":1,
       "EBF site 864 (partition 1)":0.9493937034461504,
       "EBF site 865 (partition 1)":1,
       "EBF site 866 (partition 1)":1,
       "EBF site 87 (partition 1)":1,
       "EBF site 870 (partition 1)":0.5686252748176033,
       "EBF site 872 (partition 1)":1,
       "EBF site 874 (partition 1)":1,
       "EBF site 877 (partition 1)":1,
       "EBF site 88 (partition 1)":1,
       "EBF site 880 (partition 1)":1,
       "EBF site 881 (partition 1)":1,
       "EBF site 882 (partition 1)":1,
       "EBF site 883 (partition 1)":1,
       "EBF site 884 (partition 1)":1,
       "EBF site 886 (partition 1)":1,
       "EBF site 887 (partition 1)":1,
       "EBF site 89 (partition 1)":0.9981806357325602,
       "EBF site 890 (partition 1)":1,
       "EBF site 891 (partition 1)":1,
       "EBF site 892 (partition 1)":1,
       "EBF site 894 (partition 1)":1,
       "EBF site 895 (partition 1)":1,
       "EBF site 896 (partition 1)":1,
       "EBF site 9 (partition 1)":1,
       "EBF site 900 (partition 1)":1,
       "EBF site 901 (partition 1)":1,
       "EBF site 902 (partition 1)":1,
       "EBF site 904 (partition 1)":1,
       "EBF site 906 (partition 1)":0.3154846272836283,
       "EBF site 907 (partition 1)":1,
       "EBF site 908 (partition 1)":1,
       "EBF site 909 (partition 1)":1,
       "EBF site 91 (partition 1)":1,
       "EBF site 910 (partition 1)":1,
       "EBF site 911 (partition 1)":1,
       "EBF site 914 (partition 1)":1,
       "EBF site 916 (partition 1)":0.9838709143711397,
       "EBF site 917 (partition 1)":1,
       "EBF site 919 (partition 1)":0.7680303272585217,
       "EBF site 92 (partition 1)":0.3482135683059605,
       "EBF site 920 (partition 1)":1,
       "EBF site 922 (partition 1)":1,
       "EBF site 924 (partition 1)":0.9769927390041929,
       "EBF site 925 (partition 1)":1,
       "EBF site 926 (partition 1)":1,
       "EBF site 929 (partition 1)":0.05749063116790449,
       "EBF site 93 (partition 1)":0.982808885566592,
       "EBF site 930 (partition 1)":1,
       "EBF site 931 (partition 1)":1,
       "EBF site 932 (partition 1)":1,
       "EBF site 933 (partition 1)":1,
       "EBF site 934 (partition 1)":1,
       "EBF site 935 (partition 1)":1,
       "EBF site 937 (partition 1)":1,
       "EBF site 938 (partition 1)":0.9902479818763484,
       "EBF site 939 (partition 1)":1,
       "EBF site 94 (partition 1)":0.956154501270041,
       "EBF site 940 (partition 1)":1,
       "EBF site 941 (partition 1)":0.9731164320705803,
       "EBF site 942 (partition 1)":1,
       "EBF site 943 (partition 1)":1,
       "EBF site 944 (partition 1)":1,
       "EBF site 945 (partition 1)":0.8615575145738151,
       "EBF site 946 (partition 1)":1,
       "EBF site 948 (partition 1)":1,
       "EBF site 949 (partition 1)":0.908701179433734,
       "EBF site 950 (partition 1)":1,
       "EBF site 951 (partition 1)":1,
       "EBF site 952 (partition 1)":1,
       "EBF site 953 (partition 1)":1,
       "EBF site 954 (partition 1)":0.9951829057881512,
       "EBF site 955 (partition 1)":1,
       "EBF site 956 (partition 1)":1,
       "EBF site 957 (partition 1)":1,
       "EBF site 958 (partition 1)":1,
       "EBF site 959 (partition 1)":1,
       "EBF site 96 (partition 1)":1,
       "EBF site 960 (partition 1)":1,
       "EBF site 961 (partition 1)":1,
       "EBF site 964 (partition 1)":0.7095102068779525,
       "EBF site 965 (partition 1)":1,
       "EBF site 966 (partition 1)":0.9580332400729794,
       "EBF site 968 (partition 1)":1,
       "EBF site 969 (partition 1)":1,
       "EBF site 97 (partition 1)":0.7940118475973386,
       "EBF site 970 (partition 1)":1,
       "EBF site 971 (partition 1)":1,
       "EBF site 973 (partition 1)":1,
       "EBF site 974 (partition 1)":1,
       "EBF site 976 (partition 1)":1,
       "EBF site 977 (partition 1)":0.9671643876977004,
       "EBF site 978 (partition 1)":1,
       "EBF site 98 (partition 1)":1,
       "EBF site 980 (partition 1)":1,
       "EBF site 981 (partition 1)":1,
       "EBF site 982 (partition 1)":1,
       "EBF site 983 (partition 1)":0.9124365105010411,
       "EBF site 984 (partition 1)":1,
       "EBF site 986 (partition 1)":1,
       "EBF site 987 (partition 1)":1,
       "EBF site 989 (partition 1)":1,
       "EBF site 99 (partition 1)":1,
       "EBF site 991 (partition 1)":0.9972906683675479,
       "EBF site 992 (partition 1)":0.8500616473111563,
       "EBF site 993 (partition 1)":1,
       "EBF site 994 (partition 1)":0.9465686635530858,
       "EBF site 995 (partition 1)":1,
       "EBF site 996 (partition 1)":1,
       "EBF site 999 (partition 1)":1,
       "Global MG94xREV":0.0005375061083702186,
       "Nucleotide GTR":0.0005348133964065378,
       "original name":"AB455493_1_7567_11313_structural_polyprotein_Chikungunya_virus__1"
      },
     "AB455494_1_7567_11313_structural_polyprotein_Chikungunya_virus__1":{
       "EBF site 10 (partition 1)":1,
       "EBF site 1000 (partition 1)":1,
       "EBF site 1001 (partition 1)":1,
       "EBF site 1003 (partition 1)":1,
       "EBF site 1005 (partition 1)":0.9500243528918025,
       "EBF site 1006 (partition 1)":1,
       "EBF site 1008 (partition 1)":1,
       "EBF site 1009 (partition 1)":1,
       "EBF site 101 (partition 1)":1,
       "EBF site 1010 (partition 1)":1,
       "EBF site 1011 (partition 1)":1,
       "EBF site 1012 (partition 1)":0.4555933892992731,
       "EBF site 1014 (partition 1)":1,
       "EBF site 1015 (partition 1)":1,
       "EBF site 1016 (partition 1)":1,
       "EBF site 1017 (partition 1)":1,
       "EBF site 1018 (partition 1)":0.9324708662115314,
       "EBF site 1019 (partition 1)":1,
       "EBF site 102 (partition 1)":1,
       "EBF site 1020 (partition 1)":0.9931088363815309,
       "EBF site 1022 (partition 1)":0.9451231997785035,
       "EBF site 1023 (partition 1)":1,
       "EBF site 1024 (partition 1)":1,
       "EBF site 1025 (partition 1)":1,
       "EBF site 1026 (partition 1)":1,
       "EBF site 1027 (partition 1)":1,
       "EBF site 1028 (partition 1)":1,
       "EBF site 1029 (partition 1)":0.52516916946381,
       "EBF site 1030 (partition 1)":1,
       "EBF site 1031 (partition 1)":0.9766712807929001,
       "EBF site 1032 (partition 1)":1,
       "EBF site 1033 (partition 1)":1,
       "EBF site 1034 (partition 1)":1,
       "EBF site 1035 (partition 1)":0.9904938405585223,
       "EBF site 1036 (partition 1)":1,
       "EBF site 1037 (partition 1)":1,
       "EBF site 1038 (partition 1)":1,
       "EBF site 1039 (partition 1)":1,
       "EBF site 104 (partition 1)":1,
       "EBF site 1040 (partition 1)":0.9250431529910679,
       "EBF site 1041 (partition 1)":1,
       "EBF site 1042 (partition 1)":0.9190902010543219,
       "EBF site 1043 (partition 1)":1,
       "EBF site 1044 (partition 1)":1,
       "EBF site 1046 (partition 1)":1,
       "EBF site 1047 (partition 1)":1,
       "EBF site 1049 (partition 1)":1,
       "EBF site 1050 (partition 1)":1,
       "EBF site 1051 (partition 1)":1,
       "EBF site 1053 (partition 1)":1,
       "EBF site 1054 (partition 1)":1,
       "EBF site 1056 (partition 1)":1,
       "EBF site 1057 (partition 1)":0.8802337297800698,
       "EBF site 1058 (partition 1)":1,
       "EBF site 1059 (partition 1)":0.9918083888332797,
       "EBF site 106 (partition 1)":1,
       "EBF site 1060 (partition 1)":1,
       "EBF site 1061 (partition 1)":1,
       "EBF site 1062 (partition 1)":0.9982763908837924,
       "EBF site 1063 (partition 1)":1,
       "EBF site 1065 (partition 1)":1,
       "EBF site 1066 (partition 1)":1,
       "EBF site 1067 (partition 1)":1,
       "EBF site 1068 (partition 1)":0.9239798212102798,
       "EBF site 1069 (partition 1)":0.9990295369149177,
       "EBF site 1070 (partition 1)":1,
       "EBF site 1071 (partition 1)":1,
       "EBF site 1073 (partition 1)":1,
       "EBF site 1077 (partition 1)":1,
       "EBF site 1078 (partition 1)":0.9969705446569523,
       "EBF site 1079 (partition 1)":1,
       "EBF site 108 (partition 1)":1,
       "EBF site 1081 (partition 1)":1,
       "EBF site 1082 (partition 1)":1,
       "EBF site 1083 (partition 1)":1,
       "EBF site 1085 (partition 1)":1,
       "EBF site 1086 (partition 1)":1,
       "EBF site 1087 (partition 1)":1,
       "EBF site 1088 (partition 1)":0.2828989623144466,
       "EBF site 1089 (partition 1)":1,
       "EBF site 109 (partition 1)":1,
       "EBF site 1090 (partition 1)":1,
       "EBF site 1093 (partition 1)":1,
       "EBF site 1094 (partition 1)":1,
       "EBF site 1096 (partition 1)":1,
       "EBF site 1097 (partition 1)":0.9933825198674839,
       "EBF site 1099 (partition 1)":1,
       "EBF site 11 (partition 1)":1,
       "EBF site 1100 (partition 1)":0.7795621780543367,
       "EBF site 1101 (partition 1)":0.9804255286454174,
       "EBF site 1102 (partition 1)":1,
       "EBF site 1103 (partition 1)":1,
       "EBF site 1104 (partition 1)":1,
       "EBF site 1105 (partition 1)":1,
       "EBF site 1107 (partition 1)":1,
       "EBF site 1108 (partition 1)":0.9993591756574821,
       "EBF site 1109 (partition 1)":0.8294013239675679,
       "EBF site 111 (partition 1)":1,
       "EBF site 1110 (partition 1)":1,
       "EBF site 1111 (partition 1)":1,
       "EBF site 1112 (partition 1)":1,
       "EBF site 1113 (partition 1)":0.9882747764174102,
       "EBF site 1115 (partition 1)":1,
       "EBF site 1116 (partition 1)":1,
       "EBF site 1117 (partition 1)":0.986159048785658,
       "EBF site 1118 (partition 1)":1,
       "EBF site 1119 (partition 1)":0.8723031934795819,
       "EBF site 112 (partition 1)":1,
       "EBF site 1120 (partition 1)":1,
       "EBF site 1121 (partition 1)":0.9133281309456837,
       "EBF site 1122 (partition 1)":1,
       "EBF site 1123 (partition 1)":1,
       "EBF site 1124 (partition 1)":0.9871871393400101,
       "EBF site 1125 (partition 1)":0.5563437307643154,
       "EBF site 1126 (partition 1)":0.977557250784843,
       "EBF site 1127 (partition 1)":0.8525384229407625,
       "EBF site 1128 (partition 1)":1,
       "EBF site 1129 (partition 1)":1,
       "EBF site 113 (partition 1)":1,
       "EBF site 1130 (partition 1)":0.998690627093089,
       "EBF site 1131 (partition 1)":1,
       "EBF site 1132 (partition 1)":1,
       "EBF site 1133 (partition 1)":0.9912373856665265,
       "EBF site 1134 (partition 1)":1,
       "EBF site 1135 (partition 1)":1,
       "EBF site 1136 (partition 1)":1,
       "EBF site 1137 (partition 1)":1,
       "EBF site 1138 (partition 1)":0.9886580211789112,
       "EBF site 1139 (partition 1)":1,
       "EBF site 114 (partition 1)":1,
       "EBF site 1140 (partition 1)":1,
       "EBF site 1142 (partition 1)":1,
       "EBF site 1143 (partition 1)":1,
       "EBF site 1146 (partition 1)":1,
       "EBF site 1147 (partition 1)":1,
       "EBF site 1148 (partition 1)":1,
       "EBF site 1149 (partition 1)":1,
       "EBF site 115 (partition 1)":1,
       "EBF site 1150 (partition 1)":0.9183063448319385,
       "EBF site 1151 (partition 1)":1,
       "EBF site 1152 (partition 1)":1,
       "EBF site 1153 (partition 1)":0.9981540768915165,
       "EBF site 1155 (partition 1)":1,
       "EBF site 1156 (partition 1)":1,
       "EBF site 1157 (partition 1)":0.9766648877606323,
       "EBF site 1158 (partition 1)":0.9242780191956905,
       "EBF site 1159 (partition 1)":1,
       "EBF site 1161 (partition 1)":0.9811356961133896,
       "EBF site 1162 (partition 1)":0.5459622960902646,
       "EBF site 1163 (partition 1)":0.4421098715893098,
       "EBF site 1164 (partition 1)":1,
       "EBF site 1165 (partition 1)":1,
       "EBF site 1166 (partition 1)":0.4435723664137674,
       "EBF site 1167 (partition 1)":0.9907265011020711,
       "EBF site 1169 (partition 1)":1,
       "EBF site 117 (partition 1)":1,
       "EBF site 1170 (partition 1)":1,
       "EBF site 1171 (partition 1)":1,
       "EBF site 1172 (partition 1)":1,
       "EBF site 1173 (partition 1)":1,
       "EBF site 1174 (partition 1)":1,
       "EBF site 1175 (partition 1)":0.5189028357408102,
       "EBF site 1176 (partition 1)":0.9643095621711166,
       "EBF site 1178 (partition 1)":1,
       "EBF site 1179 (partition 1)":1,
       "EBF site 1180 (partition 1)":0.9883682014231806,
       "EBF site 1182 (partition 1)":1,
       "EBF site 1184 (partition 1)":1,
       "EBF site 1185 (partition 1)":1,
       "EBF site 1186 (partition 1)":0.9950137002827514,
       "EBF site 1187 (partition 1)":1,
       "EBF site 1188 (partition 1)":1,
       "EBF site 1189 (partition 1)":1,
       "EBF site 119 (partition 1)":1,
       "EBF site 1190 (partition 1)":1,
       "EBF site 1191 (partition 1)":1,
       "EBF site 1192 (partition 1)":1,
       "EBF site 1193 (partition 1)":1,
       "EBF site 1195 (partition 1)":1,
       "EBF site 1197 (partition 1)":1,
       "EBF site 1198 (partition 1)":1,
       "EBF site 1199 (partition 1)":1,
       "EBF site 12 (partition 1)":0.4266245856431368,
       "EBF site 1200 (partition 1)":1,
       "EBF site 1201 (partition 1)":1,
       "EBF site 1203 (partition 1)":1,
       "EBF site 1205 (partition 1)":0.9672839330066521,
       "EBF site 1206 (partition 1)":0.91107752889078,
       "EBF site 1208 (partition 1)":0.9894445398128979,
       "EBF site 1209 (partition 1)":1,
       "EBF site 121 (partition 1)":1,
       "EBF site 1210 (partition 1)":0.9184625716298722,
       "EBF site 1211 (partition 1)":1,
       "EBF site 1213 (partition 1)":1,
       "EBF site 1214 (partition 1)":1,
       "EBF site 1215 (partition 1)":1,
       "EBF site 1216 (partition 1)":0.9959326715479679,
       "EBF site 1217 (partition 1)":1,
       "EBF site 1219 (partition 1)":1,
       "EBF site 122 (partition 1)":0.9959083531480764,
       "EBF site 1220 (partition 1)":0.9373639702215315,
       "EBF site 1222 (partition 1)":1,
       "EBF site 1225 (partition 1)":1,
       "EBF site 1226 (partition 1)":1,
       "EBF site 1227 (partition 1)":1,
       "EBF site 1228 (partition 1)":1,
       "EBF site 1229 (partition 1)":1,
       "EBF site 123 (partition 1)":1,
       "EBF site 1230 (partition 1)":1,
       "EBF site 1231 (partition 1)":1,
       "EBF site 1232 (partition 1)":1,
       "EBF site 1233 (partition 1)":1,
       "EBF site 1234 (partition 1)":1,
       "EBF site 1235 (partition 1)":1,
       "EBF site 1236 (partition 1)":1,
       "EBF site 1237 (partition 1)":1,
       "EBF site 1238 (partition 1)":1,
       "EBF site 124 (partition 1)":1,
       "EBF site 1240 (partition 1)":1,
       "EBF site 1241 (partition 1)":1,
       "EBF site 1242 (partition 1)":0.4977268481445938,
       "EBF site 1244 (partition 1)":1,
       "EBF site 1245 (partition 1)":1,
       "EBF site 1246 (partition 1)":1,
       "EBF site 125 (partition 1)":1,
       "EBF site 127 (partition 1)":1,
       "EBF site 128 (partition 1)":1,
       "EBF site 129 (partition 1)":1,
       "EBF site 13 (partition 1)":0.5467395767263695,
       "EBF site 130 (partition 1)":1,
       "EBF site 131 (partition 1)":1,
       "EBF site 132 (partition 1)":1,
       "EBF site 136 (partition 1)":1,
       "EBF site 139 (partition 1)":1,
       "EBF site 14 (partition 1)":1,
       "EBF site 140 (partition 1)":0.8961024227680908,
       "EBF site 142 (partition 1)":1,
       "EBF site 143 (partition 1)":0.8838840104311251,
       "EBF site 144 (partition 1)":1,
       "EBF site 145 (partition 1)":0.9994054778213706,
       "EBF site 146 (partition 1)":1,
       "EBF site 147 (partition 1)":0.3245524118096358,
       "EBF site 148 (partition 1)":1,
       "EBF site 149 (partition 1)":1,
       "EBF site 15 (partition 1)":1,
       "EBF site 150 (partition 1)":1,
       "EBF site 152 (partition 1)":1,
       "EBF site 154 (partition 1)":1,
       "EBF site 156 (partition 1)":0.1908473192203589,
       "EBF site 157 (partition 1)":1,
       "EBF site 158 (partition 1)":1,
       "EBF site 159 (partition 1)":1,
       "EBF site 16 (partition 1)":1,
       "EBF site 160 (partition 1)":1,
       "EBF site 161 (partition 1)":1,
       "EBF site 162 (partition 1)":1,
       "EBF site 163 (partition 1)":1,
       "EBF site 164 (partition 1)":1,
       "EBF site 165 (partition 1)":1,
       "EBF site 166 (partition 1)":1,
       "EBF site 168 (partition 1)":1,
       "EBF site 169 (partition 1)":1,
       "EBF site 173 (partition 1)":1,
       "EBF site 174 (partition 1)":1,
       "EBF site 175 (partition 1)":1,
       "EBF site 176 (partition 1)":0.9256328064016004,
       "EBF site 178 (partition 1)":1,
       "EBF site 179 (partition 1)":1,
       "EBF site 18 (partition 1)":1,
       "EBF site 180 (partition 1)":1,
       "EBF site 182 (partition 1)":1,
       "EBF site 183 (partition 1)":0.7084347945343272,
       "EBF site 186 (partition 1)":1,
       "EBF site 187 (partition 1)":1,
       "EBF site 19 (partition 1)":1,
       "EBF site 190 (partition 1)":1,
       "EBF site 191 (partition 1)":1,
       "EBF site 193 (partition 1)":1,
       "EBF site 194 (partition 1)":1,
       "EBF site 196 (partition 1)":1,
       "EBF site 197 (partition 1)":1,
       "EBF site 198 (partition 1)":1,
       "EBF site 199 (partition 1)":0.9278805820363019,
       "EBF site 2 (partition 1)":0.9916348233676846,
       "EBF site 20 (partition 1)":0.9978375260373713,
       "EBF site 200 (partition 1)":1,
       "EBF site 201 (partition 1)":1,
       "EBF site 202 (partition 1)":1,
       "EBF site 203 (partition 1)":0.7745993727553843,
       "EBF site 204 (partition 1)":1,
       "EBF site 205 (partition 1)":1,
       "EBF site 206 (partition 1)":1,
       "EBF site 207 (partition 1)":1,
       "EBF site 209 (partition 1)":1,
       "EBF site 21 (partition 1)":1,
       "EBF site 210 (partition 1)":1,
       "EBF site 211 (partition 1)":1,
       "EBF site 212 (partition 1)":0.5483794092584872,
       "EBF site 213 (partition 1)":1,
       "EBF site 214 (partition 1)":1,
       "EBF site 216 (partition 1)":1,
       "EBF site 218 (partition 1)":0.5736992890486866,
       "EBF site 22 (partition 1)":1,
       "EBF site 221 (partition 1)":1,
       "EBF site 222 (partition 1)":1,
       "EBF site 223 (partition 1)":1,
       "EBF site 225 (partition 1)":1,
       "EBF site 227 (partition 1)":1,
       "EBF site 228 (partition 1)":1,
       "EBF site 229 (partition 1)":1,
       "EBF site 23 (partition 1)":0.9403248148022474,
       "EBF site 231 (partition 1)":1,
       "EBF site 232 (partition 1)":1,
       "EBF site 233 (partition 1)":1,
       "EBF site 235 (partition 1)":1,
       "EBF site 236 (partition 1)":1,
       "EBF site 237 (partition 1)":1,
       "EBF site 238 (partition 1)":1,
       "EBF site 24 (partition 1)":0.8923770870050407,
       "EBF site 241 (partition 1)":1,
       "EBF site 243 (partition 1)":1,
       "EBF site 244 (partition 1)":1,
       "EBF site 246 (partition 1)":1,
       "EBF site 249 (partition 1)":1,
       "EBF site 25 (partition 1)":1,
       "EBF site 250 (partition 1)":1,
       "EBF site 251 (partition 1)":1,
       "EBF site 252 (partition 1)":1,
       "EBF site 253 (partition 1)":1,
       "EBF site 255 (partition 1)":1,
       "EBF site 256 (partition 1)":1,
       "EBF site 257 (partition 1)":1,
       "EBF site 258 (partition 1)":1,
       "EBF site 26 (partition 1)":1,
       "EBF site 260 (partition 1)":1,
       "EBF site 262 (partition 1)":1,
       "EBF site 263 (partition 1)":1,
       "EBF site 264 (partition 1)":0.9647652136074186,
       "EBF site 265 (partition 1)":1,
       "EBF site 266 (partition 1)":0.4801667471586528,
       "EBF site 267 (partition 1)":1,
       "EBF site 268 (partition 1)":0.9995659199372143,
       "EBF site 269 (partition 1)":1,
       "EBF site 27 (partition 1)":0.907085849167351,
       "EBF site 271 (partition 1)":1,
       "EBF site 272 (partition 1)":1,
       "EBF site 273 (partition 1)":1,
       "EBF site 274 (partition 1)":0.9094786384650998,
       "EBF site 275 (partition 1)":1,
       "EBF site 279 (partition 1)":0.8034615245637911,
       "EBF site 28 (partition 1)":0.922383426201752,
       "EBF site 280 (partition 1)":0.7818695433512489,
       "EBF site 281 (partition 1)":1,
       "EBF site 282 (partition 1)":1,
       "EBF site 283 (partition 1)":1,
       "EBF site 284 (partition 1)":0.6454074190873685,
       "EBF site 285 (partition 1)":1,
       "EBF site 288 (partition 1)":1,
       "EBF site 29 (partition 1)":0.9973915212109997,
       "EBF site 290 (partition 1)":0.9938932614917336,
       "EBF site 291 (partition 1)":1,
       "EBF site 292 (partition 1)":1,
       "EBF site 293 (partition 1)":1,
       "EBF site 294 (partition 1)":0.9975617447316728,
       "EBF site 295 (partition 1)":1,
       "EBF site 296 (partition 1)":1,
       "EBF site 3 (partition 1)":0.9978140713787966,
       "EBF site 30 (partition 1)":1,
       "EBF site 300 (partition 1)":1,
       "EBF site 302 (partition 1)":1,
       "EBF site 303 (partition 1)":1,
       "EBF site 305 (partition 1)":0.9988748004586702,
       "EBF site 306 (partition 1)":0.9978804890390642,
       "EBF site 307 (partition 1)":1,
       "EBF site 308 (partition 1)":1,
       "EBF site 309 (partition 1)":1,
       "EBF site 310 (partition 1)":1,
       "EBF site 311 (partition 1)":1,
       "EBF site 313 (partition 1)":1,
       "EBF site 314 (partition 1)":0.9029654824466795,
       "EBF site 315 (partition 1)":1,
       "EBF site 316 (partition 1)":1,
       "EBF site 317 (partition 1)":1,
       "EBF site 318 (partition 1)":1,
       "EBF site 32 (partition 1)":0.9905686694832291,
       "EBF site 320 (partition 1)":0.995412290764438,
       "EBF site 321 (partition 1)":0.9958601687306342,
       "EBF site 322 (partition 1)":1,
       "EBF site 323 (partition 1)":0.9698397682190103,
       "EBF site 324 (partition 1)":1,
       "EBF site 326 (partition 1)":1,
       "EBF site 327 (partition 1)":1,
       "EBF site 329 (partition 1)":0.5183602240044641,
       "EBF site 33 (partition 1)":1,
       "EBF site 330 (partition 1)":0.9974667239342835,
       "EBF site 331 (partition 1)":0.6264566897879406,
       "EBF site 332 (partition 1)":0.9847961221369824,
       "EBF site 333 (partition 1)":1,
       "EBF site 334 (partition 1)":1,
       "EBF site 336 (partition 1)":1,
       "EBF site 337 (partition 1)":1,
       "EBF site 339 (partition 1)":1,
       "EBF site 34 (partition 1)":1,
       "EBF site 340 (partition 1)":1,
       "EBF site 341 (partition 1)":1,
       "EBF site 342 (partition 1)":1,
       "EBF site 343 (partition 1)":1,
       "EBF site 344 (partition 1)":1,
       "EBF site 345 (partition 1)":1,
       "EBF site 346 (partition 1)":0.1794019801178903,
       "EBF site 347 (partition 1)":1,
       "EBF site 35 (partition 1)":1,
       "EBF site 351 (partition 1)":1,
       "EBF site 353 (partition 1)":1,
       "EBF site 354 (partition 1)":1,
       "EBF site 355 (partition 1)":1,
       "EBF site 356 (partition 1)":1,
       "EBF site 357 (partition 1)":1,
       "EBF site 358 (partition 1)":0.5644789767220161,
       "EBF site 359 (partition 1)":0.8569309548879924,
       "EBF site 360 (partition 1)":1,
       "EBF site 361 (partition 1)":0.432424593003952,
       "EBF site 362 (partition 1)":0.9449023860537742,
       "EBF site 364 (partition 1)":1,
       "EBF site 365 (partition 1)":1,
       "EBF site 366 (partition 1)":1,
       "EBF site 367 (partition 1)":1,
       "EBF site 368 (partition 1)":1,
       "EBF site 369 (partition 1)":1,
       "EBF site 37 (partition 1)":1,
       "EBF site 371 (partition 1)":1,
       "EBF site 373 (partition 1)":1,
       "EBF site 375 (partition 1)":1,
       "EBF site 376 (partition 1)":1,
       "EBF site 378 (partition 1)":1,
       "EBF site 379 (partition 1)":1,
       "EBF site 38 (partition 1)":1,
       "EBF site 380 (partition 1)":0.8877039420810079,
       "EBF site 381 (partition 1)":0.05053601816180487,
       "EBF site 383 (partition 1)":1,
       "EBF site 384 (partition 1)":1,
       "EBF site 385 (partition 1)":0.9822253331307796,
       "EBF site 386 (partition 1)":0.7656737673462765,
       "EBF site 387 (partition 1)":1,
       "EBF site 389 (partition 1)":0.8828749273053649,
       "EBF site 390 (partition 1)":1,
       "EBF site 391 (partition 1)":1,
       "EBF site 393 (partition 1)":1,
       "EBF site 394 (partition 1)":0.8243303200111375,
       "EBF site 396 (partition 1)":1,
       "EBF site 397 (partition 1)":1,
       "EBF site 398 (partition 1)":1,
       "EBF site 399 (partition 1)":1,
       "EBF site 40 (partition 1)":1,
       "EBF site 400 (partition 1)":1,
       "EBF site 401 (partition 1)":0.9686540251509791,
       "EBF site 402 (partition 1)":1,
       "EBF site 403 (partition 1)":1,
       "EBF site 404 (partition 1)":1,
       "EBF site 405 (partition 1)":1,
       "EBF site 406 (partition 1)":1,
       "EBF site 407 (partition 1)":1,
       "EBF site 408 (partition 1)":1,
       "EBF site 409 (partition 1)":0.99832443862116,
       "EBF site 41 (partition 1)":1,
       "EBF site 410 (partition 1)":0.988060425428876,
       "EBF site 411 (partition 1)":1,
       "EBF site 412 (partition 1)":1,
       "EBF site 413 (partition 1)":1,
       "EBF site 415 (partition 1)":0.8940842968918655,
       "EBF site 416 (partition 1)":1,
       "EBF site 417 (partition 1)":0.9954014618597004,
       "EBF site 418 (partition 1)":1,
       "EBF site 419 (partition 1)":1,
       "EBF site 42 (partition 1)":1,
       "EBF site 420 (partition 1)":1,
       "EBF site 421 (partition 1)":1,
       "EBF site 422 (partition 1)":1,
       "EBF site 424 (partition 1)":1,
       "EBF site 425 (partition 1)":1,
       "EBF site 426 (partition 1)":1,
       "EBF site 427 (partition 1)":1,
       "EBF site 428 (partition 1)":0.9989727582425214,
       "EBF site 429 (partition 1)":1,
       "EBF site 43 (partition 1)":1,
       "EBF site 430 (partition 1)":1,
       "EBF site 431 (partition 1)":1,
       "EBF site 433 (partition 1)":1,
       "EBF site 434 (partition 1)":1,
       "EBF site 435 (partition 1)":0.945761262326876,
       "EBF site 437 (partition 1)":1,
       "EBF site 438 (partition 1)":0.4504719020792237,
       "EBF site 439 (partition 1)":1,
       "EBF site 44 (partition 1)":1,
       "EBF site 440 (partition 1)":1,
       "EBF site 441 (partition 1)":1,
       "EBF site 442 (partition 1)":1,
       "EBF site 443 (partition 1)":1,
       "EBF site 444 (partition 1)":1,
       "EBF site 445 (partition 1)":1,
       "EBF site 446 (partition 1)":1,
       "EBF site 447 (partition 1)":1,
       "EBF site 448 (partition 1)":1,
       "EBF site 449 (partition 1)":1,
       "EBF site 450 (partition 1)":1,
       "EBF site 451 (partition 1)":1,
       "EBF site 453 (partition 1)":1,
       "EBF site 454 (partition 1)":1,
       "EBF site 455 (partition 1)":1,
       "EBF site 456 (partition 1)":1,
       "EBF site 457 (partition 1)":0.998783561829039,
       "EBF site 458 (partition 1)":1,
       "EBF site 459 (partition 1)":1,
       "EBF site 46 (partition 1)":1,
       "EBF site 460 (partition 1)":0.6278797084023295,
       "EBF site 462 (partition 1)":1,
       "EBF site 463 (partition 1)":1,
       "EBF site 464 (partition 1)":1,
       "EBF site 465 (partition 1)":1,
       "EBF site 466 (partition 1)":1,
       "EBF site 467 (partition 1)":0.4811122108857526,
       "EBF site 468 (partition 1)":1,
       "EBF site 47 (partition 1)":1,
       "EBF site 470 (partition 1)":1,
       "EBF site 471 (partition 1)":0.8997621869837388,
       "EBF site 472 (partition 1)":1,
       "EBF site 473 (partition 1)":1,
       "EBF site 474 (partition 1)":0.9975675009867605,
       "EBF site 475 (partition 1)":0.9202646135888309,
       "EBF site 476 (partition 1)":1,
       "EBF site 477 (partition 1)":1,
       "EBF site 48 (partition 1)":1,
       "EBF site 480 (partition 1)":1,
       "EBF site 481 (partition 1)":1,
       "EBF site 482 (partition 1)":0.9974181588520498,
       "EBF site 484 (partition 1)":1,
       "EBF site 485 (partition 1)":1,
       "EBF site 486 (partition 1)":1,
       "EBF site 487 (partition 1)":0.9886992631992055,
       "EBF site 489 (partition 1)":0.9866255703622511,
       "EBF site 49 (partition 1)":1,
       "EBF site 490 (partition 1)":1,
       "EBF site 491 (partition 1)":1,
       "EBF site 492 (partition 1)":0.9791012822229636,
       "EBF site 494 (partition 1)":1,
       "EBF site 495 (partition 1)":0.9954991197270793,
       "EBF site 499 (partition 1)":1,
       "EBF site 5 (partition 1)":1,
       "EBF site 500 (partition 1)":1,
       "EBF site 501 (partition 1)":1,
       "EBF site 502 (partition 1)":1,
       "EBF site 503 (partition 1)":0.4619992591322598,
       "EBF site 504 (partition 1)":0.4589187581568702,
       "EBF site 505 (partition 1)":1,
       "EBF site 506 (partition 1)":0.8376926683363555,
       "EBF site 507 (partition 1)":1,
       "EBF site 508 (partition 1)":1,
       "EBF site 51 (partition 1)":1,
       "EBF site 510 (partition 1)":0.8614573454264625,
       "EBF site 511 (partition 1)":0.9655377801086005,
       "EBF site 512 (partition 1)":1,
       "EBF site 513 (partition 1)":1,
       "EBF site 515 (partition 1)":1,
       "EBF site 516 (partition 1)":0.5932257600680387,
       "EBF site 517 (partition 1)":1,
       "EBF site 518 (partition 1)":1,
       "EBF site 519 (partition 1)":1,
       "EBF site 52 (partition 1)":1,
       "EBF site 522 (partition 1)":1,
       "EBF site 523 (partition 1)":0.7884659388093955,
       "EBF site 524 (partition 1)":1,
       "EBF site 525 (partition 1)":0.967521409833325,
       "EBF site 526 (partition 1)":1,
       "EBF site 527 (partition 1)":0.9993853489797594,
       "EBF site 528 (partition 1)":1,
       "EBF site 529 (partition 1)":1,
       "EBF site 530 (partition 1)":0.9950738714094846,
       "EBF site 531 (partition 1)":1,
       "EBF site 532 (partition 1)":0.9941723145431578,
       "EBF site 533 (partition 1)":0.4857069424705778,
       "EBF site 535 (partition 1)":0.9655484984398945,
       "EBF site 536 (partition 1)":1,
       "EBF site 537 (partition 1)":1,
       "EBF site 538 (partition 1)":0.1704976783092185,
       "EBF site 539 (partition 1)":1,
       "EBF site 540 (partition 1)":1,
       "EBF site 542 (partition 1)":0.9988950028635534,
       "EBF site 543 (partition 1)":0.9968180305828932,
       "EBF site 544 (partition 1)":1,
       "EBF site 546 (partition 1)":0.8507859089239116,
       "EBF site 547 (partition 1)":1,
       "EBF site 549 (partition 1)":1,
       "EBF site 55 (partition 1)":0.9917462932646562,
       "EBF site 550 (partition 1)":1,
       "EBF site 551 (partition 1)":1,
       "EBF site 552 (partition 1)":0.9881966799214394,
       "EBF site 553 (partition 1)":1,
       "EBF site 554 (partition 1)":0.9437903070099796,
       "EBF site 555 (partition 1)":1,
       "EBF site 556 (partition 1)":1,
       "EBF site 557 (partition 1)":1,
       "EBF site 558 (partition 1)":0.9422836340143034,
       "EBF site 559 (partition 1)":1,
       "EBF site 561 (partition 1)":1,
       "EBF site 562 (partition 1)":1,
       "EBF site 563 (partition 1)":1,
       "EBF site 566 (partition 1)":1,
       "EBF site 568 (partition 1)":1,
       "EBF site 569 (partition 1)":1,
       "EBF site 57 (partition 1)":1,
       "EBF site 570 (partition 1)":1,
       "EBF site 571 (partition 1)":0.9652420043792185,
       "EBF site 573 (partition 1)":0.9777167727314865,
       "EBF site 574 (partition 1)":1,
       "EBF site 576 (partition 1)":1,
       "EBF site 577 (partition 1)":1,
       "EBF site 578 (partition 1)":1,
       "EBF site 579 (partition 1)":1,
       "EBF site 58 (partition 1)":0.9755691613957161,
       "EBF site 580 (partition 1)":0.157050815839665,
       "EBF site 581 (partition 1)":1,
       "EBF site 582 (partition 1)":0.9805585028671906,
       "EBF site 583 (partition 1)":1,
       "EBF site 584 (partition 1)":1,
       "EBF site 585 (partition 1)":1,
       "EBF site 586 (partition 1)":1,
       "EBF site 587 (partition 1)":0.5285223325042879,
       "EBF site 588 (partition 1)":1,
       "EBF site 589 (partition 1)":0.9704782881696291,
       "EBF site 590 (partition 1)":1,
       "EBF site 591 (partition 1)":1,
       "EBF site 592 (partition 1)":1,
       "EBF site 593 (partition 1)":1,
       "EBF site 594 (partition 1)":1,
       "EBF site 597 (partition 1)":1,
       "EBF site 599 (partition 1)":1,
       "EBF site 6 (partition 1)":1,
       "EBF site 60 (partition 1)":1,
       "EBF site 600 (partition 1)":1,
       "EBF site 601 (partition 1)":1,
       "EBF site 602 (partition 1)":0.977504409885707,
       "EBF site 604 (partition 1)":0.4845495810538785,
       "EBF site 607 (partition 1)":0.8900898503718342,
       "EBF site 608 (partition 1)":1,
       "EBF site 609 (partition 1)":0.998238791366488,
       "EBF site 61 (partition 1)":1,
       "EBF site 610 (partition 1)":1,
       "EBF site 611 (partition 1)":1,
       "EBF site 613 (partition 1)":1,
       "EBF site 614 (partition 1)":1,
       "EBF site 616 (partition 1)":1,
       "EBF site 617 (partition 1)":1,
       "EBF site 618 (partition 1)":1,
       "EBF site 619 (partition 1)":1,
       "EBF site 62 (partition 1)":0.8035898278852539,
       "EBF site 620 (partition 1)":1,
       "EBF site 621 (partition 1)":1,
       "EBF site 622 (partition 1)":1,
       "EBF site 623 (partition 1)":1,
       "EBF site 624 (partition 1)":0.9970204929070535,
       "EBF site 627 (partition 1)":1,
       "EBF site 628 (partition 1)":0.9964927556828889,
       "EBF site 629 (partition 1)":0.5062460655509318,
       "EBF site 63 (partition 1)":1,
       "EBF site 630 (partition 1)":1,
       "EBF site 631 (partition 1)":1,
       "EBF site 632 (partition 1)":0.9983186295002527,
       "EBF site 633 (partition 1)":1,
       "EBF site 634 (partition 1)":1,
       "EBF site 636 (partition 1)":1,
       "EBF site 637 (partition 1)":0.9967274778320298,
       "EBF site 638 (partition 1)":0.9676749186465666,
       "EBF site 64 (partition 1)":1,
       "EBF site 641 (partition 1)":0.954970165774399,
       "EBF site 642 (partition 1)":0.9958976598155377,
       "EBF site 643 (partition 1)":0.9724176155186737,
       "EBF site 644 (partition 1)":0.9969640510770142,
       "EBF site 645 (partition 1)":0.8833864357903449,
       "EBF site 647 (partition 1)":1,
       "EBF site 648 (partition 1)":1,
       "EBF site 649 (partition 1)":1,
       "EBF site 65 (partition 1)":0.8615069883775958,
       "EBF site 650 (partition 1)":1,
       "EBF site 651 (partition 1)":1,
       "EBF site 653 (partition 1)":1,
       "EBF site 654 (partition 1)":1,
       "EBF site 656 (partition 1)":1,
       "EBF site 658 (partition 1)":1,
       "EBF site 659 (partition 1)":1,
       "EBF site 66 (partition 1)":1,
       "EBF site 660 (partition 1)":1,
       "EBF site 661 (partition 1)":1,
       "EBF site 663 (partition 1)":1,
       "EBF site 667 (partition 1)":1,
       "EBF site 668 (partition 1)":1,
       "EBF site 669 (partition 1)":0.9867452880950045,
       "EBF site 67 (partition 1)":1,
       "EBF site 670 (partition 1)":1,
       "EBF site 672 (partition 1)":1,
       "EBF site 673 (partition 1)":1,
       "EBF site 674 (partition 1)":1,
       "EBF site 675 (partition 1)":0.9991546133483937,
       "EBF site 676 (partition 1)":0.6840798450520919,
       "EBF site 677 (partition 1)":1,
       "EBF site 678 (partition 1)":1,
       "EBF site 68 (partition 1)":0.4718568476571416,
       "EBF site 681 (partition 1)":1,
       "EBF site 682 (partition 1)":1,
       "EBF site 683 (partition 1)":1,
       "EBF site 684 (partition 1)":1,
       "EBF site 686 (partition 1)":0.9776488733764565,
       "EBF site 687 (partition 1)":1,
       "EBF site 689 (partition 1)":1,
       "EBF site 69 (partition 1)":1,
       "EBF site 690 (partition 1)":1,
       "EBF site 691 (partition 1)":0.989201611334011,
       "EBF site 693 (partition 1)":0.4757640068704685,
       "EBF site 694 (partition 1)":1,
       "EBF site 695 (partition 1)":1,
       "EBF site 696 (partition 1)":0.6200281549673367,
       "EBF site 697 (partition 1)":1,
       "EBF site 698 (partition 1)":0.9126731220866305,
       "EBF site 700 (partition 1)":0.9883537523223362,
       "EBF site 702 (partition 1)":1,
       "EBF site 703 (partition 1)":1,
       "EBF site 705 (partition 1)":1,
       "EBF site 708 (partition 1)":1,
       "EBF site 709 (partition 1)":1,
       "EBF site 71 (partition 1)":0.9996035694241751,
       "EBF site 710 (partition 1)":1,
       "EBF site 711 (partition 1)":0.9928341461812928,
       "EBF site 712 (partition 1)":1,
       "EBF site 714 (partition 1)":1,
       "EBF site 715 (partition 1)":1,
       "EBF site 716 (partition 1)":0.4461547980799416,
       "EBF site 717 (partition 1)":1,
       "EBF site 718 (partition 1)":1,
       "EBF site 72 (partition 1)":0.7638509947466683,
       "EBF site 720 (partition 1)":1,
       "EBF site 721 (partition 1)":1,
       "EBF site 722 (partition 1)":1,
       "EBF site 723 (partition 1)":1,
       "EBF site 724 (partition 1)":1,
       "EBF site 725 (partition 1)":1,
       "EBF site 727 (partition 1)":1,
       "EBF site 73 (partition 1)":0.9958083097144167,
       "EBF site 730 (partition 1)":1,
       "EBF site 731 (partition 1)":1,
       "EBF site 732 (partition 1)":1,
       "EBF site 733 (partition 1)":1,
       "EBF site 734 (partition 1)":0.9990729169825467,
       "EBF site 735 (partition 1)":1,
       "EBF site 737 (partition 1)":1,
       "EBF site 739 (partition 1)":1,
       "EBF site 74 (partition 1)":1,
       "EBF site 740 (partition 1)":0.9990650185778721,
       "EBF site 741 (partition 1)":0.8299742622272966,
       "EBF site 742 (partition 1)":1,
       "EBF site 743 (partition 1)":1,
       "EBF site 744 (partition 1)":1,
       "EBF site 745 (partition 1)":1,
       "EBF site 746 (partition 1)":1,
       "EBF site 747 (partition 1)":1,
       "EBF site 748 (partition 1)":1,
       "EBF site 749 (partition 1)":1,
       "EBF site 75 (partition 1)":0.8810180319454332,
       "EBF site 751 (partition 1)":1,
       "EBF site 752 (partition 1)":1,
       "EBF site 754 (partition 1)":1,
       "EBF site 755 (partition 1)":0.9980328881195812,
       "EBF site 756 (partition 1)":1,
       "EBF site 757 (partition 1)":1,
       "EBF site 758 (partition 1)":1,
       "EBF site 760 (partition 1)":1,
       "EBF site 761 (partition 1)":0.979452202786637,
       "EBF site 762 (partition 1)":1,
       "EBF site 763 (partition 1)":1,
       "EBF site 764 (partition 1)":1,
       "EBF site 765 (partition 1)":1,
       "EBF site 766 (partition 1)":1,
       "EBF site 768 (partition 1)":0.9717677315469246,
       "EBF site 769 (partition 1)":1,
       "EBF site 77 (partition 1)":0.9984328872648425,
       "EBF site 770 (partition 1)":1,
       "EBF site 772 (partition 1)":1,
       "EBF site 775 (partition 1)":1,
       "EBF site 777 (partition 1)":1,
       "EBF site 778 (partition 1)":1,
       "EBF site 779 (partition 1)":0.4772058168587068,
       "EBF site 78 (partition 1)":0.9978191128682046,
       "EBF site 780 (partition 1)":1,
       "EBF site 781 (partition 1)":1,
       "EBF site 783 (partition 1)":1,
       "EBF site 784 (partition 1)":1,
       "EBF site 785 (partition 1)":0.9991351587571997,
       "EBF site 787 (partition 1)":0.3454547534782576,
       "EBF site 789 (partition 1)":1,
       "EBF site 79 (partition 1)":0.9701882333089827,
       "EBF site 790 (partition 1)":1,
       "EBF site 791 (partition 1)":1,
       "EBF site 792 (partition 1)":0.9851102321176588,
       "EBF site 793 (partition 1)":1,
       "EBF site 794 (partition 1)":1,
       "EBF site 795 (partition 1)":0.9952909076520082,
       "EBF site 798 (partition 1)":0.5276782651218506,
       "EBF site 799 (partition 1)":0.9568713261805358,
       "EBF site 8 (partition 1)":0.9993171369111301,
       "EBF site 80 (partition 1)":1,
       "EBF site 800 (partition 1)":0.9865515528319176,
       "EBF site 802 (partition 1)":0.9968721539904766,
       "EBF site 804 (partition 1)":0.8039893806599896,
       "EBF site 805 (partition 1)":0.9808954132940895,
       "EBF site 806 (partition 1)":757031.1615500581,
       "EBF site 808 (partition 1)":0.9950828256208898,
       "EBF site 81 (partition 1)":0.9970812825711538,
       "EBF site 813 (partition 1)":0.9563523061048326,
       "EBF site 814 (partition 1)":0.7251584781684008,
       "EBF site 818 (partition 1)":0.9990250057128517,
       "EBF site 819 (partition 1)":0.8615765736987132,
       "EBF site 82 (partition 1)":1,
       "EBF site 827 (partition 1)":1,
       "EBF site 828 (partition 1)":0.9894855256922749,
       "EBF site 829 (partition 1)":1,
       "EBF site 831 (partition 1)":1,
       "EBF site 832 (partition 1)":1,
       "EBF site 833 (partition 1)":1,
       "EBF site 834 (partition 1)":1,
       "EBF site 835 (partition 1)":1,
       "EBF site 837 (partition 1)":0.9396414525862525,
       "EBF site 838 (partition 1)":1,
       "EBF site 839 (partition 1)":0.9830643016019006,
       "EBF site 840 (partition 1)":1,
       "EBF site 841 (partition 1)":1,
       "EBF site 842 (partition 1)":1,
       "EBF site 843 (partition 1)":1,
       "EBF site 844 (partition 1)":1,
       "EBF site 845 (partition 1)":1,
       "EBF site 846 (partition 1)":1,
       "EBF site 847 (partition 1)":0.7632809720093811,
       "EBF site 848 (partition 1)":1,
       "EBF site 849 (partition 1)":1,
       "EBF site 85 (partition 1)":1,
       "EBF site 850 (partition 1)":1,
       "EBF site 851 (partition 1)":1,
       "EBF site 852 (partition 1)":1,
       "EBF site 853 (partition 1)":1,
       "EBF site 854 (partition 1)":1,
       "EBF site 855 (partition 1)":1,
       "EBF site 857 (partition 1)":1,
       "EBF site 86 (partition 1)":1,
       "EBF site 860 (partition 1)":1,
       "EBF site 862 (partition 1)":1,
       "EBF site 863 (partition 1)":1,
       "EBF site 864 (partition 1)":0.9742790493616588,
       "EBF site 865 (partition 1)":1,
       "EBF site 866 (partition 1)":1,
       "EBF site 87 (partition 1)":1,
       "EBF site 870 (partition 1)":0.7409541896113659,
       "EBF site 872 (partition 1)":1,
       "EBF site 874 (partition 1)":1,
       "EBF site 877 (partition 1)":1,
       "EBF site 88 (partition 1)":1,
       "EBF site 880 (partition 1)":1,
       "EBF site 881 (partition 1)":1,
       "EBF site 882 (partition 1)":1,
       "EBF site 883 (partition 1)":1,
       "EBF site 884 (partition 1)":1,
       "EBF site 886 (partition 1)":1,
       "EBF site 887 (partition 1)":1,
       "EBF site 89 (partition 1)":0.9990903293178209,
       "EBF site 890 (partition 1)":1,
       "EBF site 891 (partition 1)":1,
       "EBF site 892 (partition 1)":1,
       "EBF site 894 (partition 1)":1,
       "EBF site 895 (partition 1)":1,
       "EBF site 896 (partition 1)":1,
       "EBF site 9 (partition 1)":1,
       "EBF site 900 (partition 1)":1,
       "EBF site 901 (partition 1)":1,
       "EBF site 902 (partition 1)":1,
       "EBF site 904 (partition 1)":1,
       "EBF site 906 (partition 1)":0.5132542127469255,
       "EBF site 907 (partition 1)":1,
       "EBF site 908 (partition 1)":1,
       "EBF site 909 (partition 1)":1,
       "EBF site 91 (partition 1)":1,
       "EBF site 910 (partition 1)":1,
       "EBF site 911 (partition 1)":1,
       "EBF site 914 (partition 1)":1,
       "EBF site 916 (partition 1)":0.9918959028377133,
       "EBF site 917 (partition 1)":1,
       "EBF site 919 (partition 1)":0.8734342139005014,
       "EBF site 92 (partition 1)":0.5299437498775081,
       "EBF site 920 (partition 1)":1,
       "EBF site 922 (partition 1)":1,
       "EBF site 924 (partition 1)":0.9884150942002995,
       "EBF site 925 (partition 1)":1,
       "EBF site 926 (partition 1)":1,
       "EBF site 929 (partition 1)":0.1093753489001592,
       "EBF site 93 (partition 1)":0.9913559301274212,
       "EBF site 930 (partition 1)":1,
       "EBF site 931 (partition 1)":1,
       "EBF site 932 (partition 1)":1,
       "EBF site 933 (partition 1)":1,
       "EBF site 934 (partition 1)":1,
       "EBF site 935 (partition 1)":1,
       "EBF site 937 (partition 1)":1,
       "EBF site 938 (partition 1)":0.9951089650326751,
       "EBF site 939 (partition 1)":1,
       "EBF site 94 (partition 1)":0.9777474448933473,
       "EBF site 940 (partition 1)":1,
       "EBF site 941 (partition 1)":0.9864417897712593,
       "EBF site 942 (partition 1)":1,
       "EBF site 943 (partition 1)":1,
       "EBF site 944 (partition 1)":1,
       "EBF site 945 (partition 1)":0.9273145343619384,
       "EBF site 946 (partition 1)":1,
       "EBF site 948 (partition 1)":1,
       "EBF site 949 (partition 1)":0.9529474050616127,
       "EBF site 950 (partition 1)":1,
       "EBF site 951 (partition 1)":1,
       "EBF site 952 (partition 1)":1,
       "EBF site 953 (partition 1)":1,
       "EBF site 954 (partition 1)":0.9975889001859786,
       "EBF site 955 (partition 1)":1,
       "EBF site 956 (partition 1)":1,
       "EBF site 957 (partition 1)":1,
       "EBF site 958 (partition 1)":1,
       "EBF site 959 (partition 1)":1,
       "EBF site 96 (partition 1)":1,
       "EBF site 960 (partition 1)":1,
       "EBF site 961 (partition 1)":1,
       "EBF site 964 (partition 1)":0.8371029496008142,
       "EBF site 965 (partition 1)":1,
       "EBF site 966 (partition 1)":0.9787227561200462,
       "EBF site 968 (partition 1)":1,
       "EBF site 969 (partition 1)":1,
       "EBF site 97 (partition 1)":0.8888265541674182,
       "EBF site 970 (partition 1)":1,
       "EBF site 971 (partition 1)":1,
       "EBF site 973 (partition 1)":1,
       "EBF site 974 (partition 1)":1,
       "EBF site 976 (partition 1)":1,
       "EBF site 977 (partition 1)":0.9833964749113128,
       "EBF site 978 (partition 1)":1,
       "EBF site 98 (partition 1)":1,
       "EBF site 980 (partition 1)":1,
       "EBF site 981 (partition 1)":1,
       "EBF site 982 (partition 1)":1,
       "EBF site 983 (partition 1)":0.9548795804976441,
       "EBF site 984 (partition 1)":1,
       "EBF site 986 (partition 1)":1,
       "EBF site 987 (partition 1)":1,
       "EBF site 989 (partition 1)":1,
       "EBF site 99 (partition 1)":1,
       "EBF site 991 (partition 1)":0.9986448548781682,
       "EBF site 992 (partition 1)":0.9209177028470386,
       "EBF site 993 (partition 1)":1,
       "EBF site 994 (partition 1)":0.9727940099402372,
       "EBF site 995 (partition 1)":1,
       "EBF site 996 (partition 1)":1,
       "EBF site 999 (partition 1)":1,
       "Global MG94xREV":0.0002685850916184188,
       "Nucleotide GTR":0.0002673345031002376,
       "original name":"AB455494_1_7567_11313_structural_polyprotein_Chikungunya_virus__1"
      },
     "EF210157_2_7567_11313_structural_polyprotein_Chikungunya_virus__1":{
       "EBF site 10 (partition 1)":1,
       "EBF site 1000 (partition 1)":1,
       "EBF site 1001 (partition 1)":1,
       "EBF site 1003 (partition 1)":1,
       "EBF site 1005 (partition 1)":0.9031681338506377,
       "EBF site 1006 (partition 1)":1,
       "EBF site 1008 (partition 1)":1,
       "EBF site 1009 (partition 1)":1,
       "EBF site 101 (partition 1)":1,
       "EBF site 1010 (partition 1)":1,
       "EBF site 1011 (partition 1)":1,
       "EBF site 1012 (partition 1)":0.2665760945927177,
       "EBF site 1014 (partition 1)":1,
       "EBF site 1015 (partition 1)":1,
       "EBF site 1016 (partition 1)":1,
       "EBF site 1017 (partition 1)":1,
       "EBF site 1018 (partition 1)":0.8712448922996346,
       "EBF site 1019 (partition 1)":1,
       "EBF site 102 (partition 1)":1,
       "EBF site 1020 (partition 1)":0.9862814940611514,
       "EBF site 1022 (partition 1)":0.8943242551107532,
       "EBF site 1023 (partition 1)":1,
       "EBF site 1024 (partition 1)":1,
       "EBF site 1025 (partition 1)":1,
       "EBF site 1026 (partition 1)":1,
       "EBF site 1027 (partition 1)":1,
       "EBF site 1028 (partition 1)":1,
       "EBF site 1029 (partition 1)":0.3297341617959426,
       "EBF site 1030 (partition 1)":1,
       "EBF site 1031 (partition 1)":0.954138601436316,
       "EBF site 1032 (partition 1)":1,
       "EBF site 1033 (partition 1)":1,
       "EBF site 1034 (partition 1)":1,
       "EBF site 1035 (partition 1)":0.9811193653135515,
       "EBF site 1036 (partition 1)":1,
       "EBF site 1037 (partition 1)":1,
       "EBF site 1038 (partition 1)":1,
       "EBF site 1039 (partition 1)":1,
       "EBF site 104 (partition 1)":1,
       "EBF site 1040 (partition 1)":0.8576540578897225,
       "EBF site 1041 (partition 1)":1,
       "EBF site 1042 (partition 1)":0.8470675928715804,
       "EBF site 1043 (partition 1)":1,
       "EBF site 1044 (partition 1)":1,
       "EBF site 1046 (partition 1)":1,
       "EBF site 1047 (partition 1)":1,
       "EBF site 1049 (partition 1)":1,
       "EBF site 1050 (partition 1)":1,
       "EBF site 1051 (partition 1)":1,
       "EBF site 1053 (partition 1)":1,
       "EBF site 1054 (partition 1)":1,
       "EBF site 1056 (partition 1)":1,
       "EBF site 1057 (partition 1)":0.7786660479041253,
       "EBF site 1058 (partition 1)":1,
       "EBF site 1059 (partition 1)":0.9837136706046985,
       "EBF site 106 (partition 1)":1,
       "EBF site 1060 (partition 1)":1,
       "EBF site 1061 (partition 1)":1,
       "EBF site 1062 (partition 1)":0.9965575988932039,
       "EBF site 1063 (partition 1)":1,
       "EBF site 1065 (partition 1)":1,
       "EBF site 1066 (partition 1)":1,
       "EBF site 1067 (partition 1)":1,
       "EBF site 1068 (partition 1)":0.8552954515774639,
       "EBF site 1069 (partition 1)":0.9980608519090177,
       "EBF site 1070 (partition 1)":1,
       "EBF site 1071 (partition 1)":1,
       "EBF site 1073 (partition 1)":1,
       "EBF site 1077 (partition 1)":1,
       "EBF site 1078 (partition 1)":0.9939541526551758,
       "EBF site 1079 (partition 1)":1,
       "EBF site 108 (partition 1)":1,
       "EBF site 1081 (partition 1)":1,
       "EBF site 1082 (partition 1)":1,
       "EBF site 1083 (partition 1)":1,
       "EBF site 1085 (partition 1)":1,
       "EBF site 1086 (partition 1)":1,
       "EBF site 1087 (partition 1)":1,
       "EBF site 1088 (partition 1)":0.1635154974514518,
       "EBF site 1089 (partition 1)":1,
       "EBF site 109 (partition 1)":1,
       "EBF site 1090 (partition 1)":1,
       "EBF site 1093 (partition 1)":1,
       "EBF site 1094 (partition 1)":1,
       "EBF site 1096 (partition 1)":1,
       "EBF site 1097 (partition 1)":0.9868271829042106,
       "EBF site 1099 (partition 1)":1,
       "EBF site 11 (partition 1)":1,
       "EBF site 1100 (partition 1)":0.6230274139440189,
       "EBF site 1101 (partition 1)":0.9613721392824912,
       "EBF site 1102 (partition 1)":1,
       "EBF site 1103 (partition 1)":1,
       "EBF site 1104 (partition 1)":1,
       "EBF site 1105 (partition 1)":1,
       "EBF site 1107 (partition 1)":1,
       "EBF site 1108 (partition 1)":0.9987191047394588,
       "EBF site 1109 (partition 1)":0.6990879049543787,
       "EBF site 111 (partition 1)":1,
       "EBF site 1110 (partition 1)":1,
       "EBF site 1111 (partition 1)":1,
       "EBF site 1112 (partition 1)":1,
       "EBF site 1113 (partition 1)":0.976744867044803,
       "EBF site 1115 (partition 1)":1,
       "EBF site 1116 (partition 1)":1,
       "EBF site 1117 (partition 1)":0.9725745029131192,
       "EBF site 1118 (partition 1)":1,
       "EBF site 1119 (partition 1)":0.7674323271340896,
       "EBF site 112 (partition 1)":1,
       "EBF site 1120 (partition 1)":1,
       "EBF site 1121 (partition 1)":0.8360987760813855,
       "EBF site 1122 (partition 1)":1,
       "EBF site 1123 (partition 1)":1,
       "EBF site 1124 (partition 1)":0.9746022172808598,
       "EBF site 1125 (partition 1)":0.3688190236043113,
       "EBF site 1126 (partition 1)":0.9557721569623917,
       "EBF site 1127 (partition 1)":0.732842706183399,
       "EBF site 1128 (partition 1)":1,
       "EBF site 1129 (partition 1)":1,
       "EBF site 113 (partition 1)":1,
       "EBF site 1130 (partition 1)":0.9973839657408836,
       "EBF site 1131 (partition 1)":1,
       "EBF site 1132 (partition 1)":1,
       "EBF site 1133 (partition 1)":0.982580684306375,
       "EBF site 1134 (partition 1)":1,
       "EBF site 1135 (partition 1)":1,
       "EBF site 1136 (partition 1)":1,
       "EBF site 1137 (partition 1)":1,
       "EBF site 1138 (partition 1)":0.9775034135661581,
       "EBF site 1139 (partition 1)":1,
       "EBF site 114 (partition 1)":1,
       "EBF site 1140 (partition 1)":1,
       "EBF site 1142 (partition 1)":1,
       "EBF site 1143 (partition 1)":1,
       "EBF site 1146 (partition 1)":1,
       "EBF site 1147 (partition 1)":1,
       "EBF site 1148 (partition 1)":1,
       "EBF site 1149 (partition 1)":1,
       "EBF site 115 (partition 1)":1,
       "EBF site 1150 (partition 1)":0.8455105477941223,
       "EBF site 1151 (partition 1)":1,
       "EBF site 1152 (partition 1)":1,
       "EBF site 1153 (partition 1)":0.99631275697198,
       "EBF site 1155 (partition 1)":1,
       "EBF site 1156 (partition 1)":1,
       "EBF site 1157 (partition 1)":0.9540349264669967,
       "EBF site 1158 (partition 1)":0.855787935411163,
       "EBF site 1159 (partition 1)":1,
       "EBF site 1161 (partition 1)":0.962811289882964,
       "EBF site 1162 (partition 1)":0.3530498674223265,
       "EBF site 1163 (partition 1)":0.2563409652728162,
       "EBF site 1164 (partition 1)":1,
       "EBF site 1165 (partition 1)":1,
       "EBF site 1166 (partition 1)":0.282112121772064,
       "EBF site 1167 (partition 1)":0.9815742260758098,
       "EBF site 1169 (partition 1)":1,
       "EBF site 117 (partition 1)":1,
       "EBF site 1170 (partition 1)":1,
       "EBF site 1171 (partition 1)":1,
       "EBF site 1172 (partition 1)":1,
       "EBF site 1173 (partition 1)":1,
       "EBF site 1174 (partition 1)":1,
       "EBF site 1175 (partition 1)":0.3143199015356732,
       "EBF site 1176 (partition 1)":0.9303503215996226,
       "EBF site 1178 (partition 1)":1,
       "EBF site 1179 (partition 1)":1,
       "EBF site 1180 (partition 1)":0.9769241559793232,
       "EBF site 1182 (partition 1)":1,
       "EBF site 1184 (partition 1)":1,
       "EBF site 1185 (partition 1)":1,
       "EBF site 1186 (partition 1)":0.9900641939156046,
       "EBF site 1187 (partition 1)":1,
       "EBF site 1188 (partition 1)":1,
       "EBF site 1189 (partition 1)":1,
       "EBF site 119 (partition 1)":1,
       "EBF site 1190 (partition 1)":1,
       "EBF site 1191 (partition 1)":1,
       "EBF site 1192 (partition 1)":1,
       "EBF site 1193 (partition 1)":1,
       "EBF site 1195 (partition 1)":1,
       "EBF site 1197 (partition 1)":1,
       "EBF site 1198 (partition 1)":1,
       "EBF site 1199 (partition 1)":1,
       "EBF site 12 (partition 1)":0.2303669371352133,
       "EBF site 1200 (partition 1)":1,
       "EBF site 1201 (partition 1)":1,
       "EBF site 1203 (partition 1)":1,
       "EBF site 1205 (partition 1)":0.9360546903440996,
       "EBF site 1206 (partition 1)":0.8326301793029373,
       "EBF site 1208 (partition 1)":0.9790426335901596,
       "EBF site 1209 (partition 1)":1,
       "EBF site 121 (partition 1)":1,
       "EBF site 1210 (partition 1)":0.8457706343742489,
       "EBF site 1211 (partition 1)":1,
       "EBF site 1213 (partition 1)":1,
       "EBF site 1214 (partition 1)":1,
       "EBF site 1215 (partition 1)":1,
       "EBF site 1216 (partition 1)":0.9918872074314335,
       "EBF site 1217 (partition 1)":1,
       "EBF site 1219 (partition 1)":1,
       "EBF site 122 (partition 1)":0.991840238205363,
       "EBF site 1220 (partition 1)":0.8803450117211129,
       "EBF site 1222 (partition 1)":1,
       "EBF site 1225 (partition 1)":1,
       "EBF site 1226 (partition 1)":1,
       "EBF site 1227 (partition 1)":1,
       "EBF site 1228 (partition 1)":1,
       "EBF site 1229 (partition 1)":1,
       "EBF site 123 (partition 1)":1,
       "EBF site 1230 (partition 1)":1,
       "EBF site 1231 (partition 1)":1,
       "EBF site 1232 (partition 1)":1,
       "EBF site 1233 (partition 1)":1,
       "EBF site 1234 (partition 1)":1,
       "EBF site 1235 (partition 1)":1,
       "EBF site 1236 (partition 1)":1,
       "EBF site 1237 (partition 1)":1,
       "EBF site 1238 (partition 1)":1,
       "EBF site 124 (partition 1)":1,
       "EBF site 1240 (partition 1)":1,
       "EBF site 1241 (partition 1)":1,
       "EBF site 1242 (partition 1)":0.2925176846949088,
       "EBF site 1244 (partition 1)":1,
       "EBF site 1245 (partition 1)":1,
       "EBF site 1246 (partition 1)":1,
       "EBF site 125 (partition 1)":1,
       "EBF site 127 (partition 1)":1,
       "EBF site 128 (partition 1)":1,
       "EBF site 129 (partition 1)":1,
       "EBF site 13 (partition 1)":0.3342396193269309,
       "EBF site 130 (partition 1)":1,
       "EBF site 131 (partition 1)":1,
       "EBF site 132 (partition 1)":1,
       "EBF site 136 (partition 1)":1,
       "EBF site 139 (partition 1)":1,
       "EBF site 14 (partition 1)":1,
       "EBF site 140 (partition 1)":0.8066628230739612,
       "EBF site 142 (partition 1)":1,
       "EBF site 143 (partition 1)":0.7861412430594314,
       "EBF site 144 (partition 1)":1,
       "EBF site 145 (partition 1)":0.9988116551542306,
       "EBF site 146 (partition 1)":1,
       "EBF site 147 (partition 1)":0.1938173049306937,
       "EBF site 148 (partition 1)":1,
       "EBF site 149 (partition 1)":1,
       "EBF site 15 (partition 1)":1,
       "EBF site 150 (partition 1)":1,
       "EBF site 152 (partition 1)":1,
       "EBF site 154 (partition 1)":1,
       "EBF site 156 (partition 1)":0.1064282951344546,
       "EBF site 157 (partition 1)":1,
       "EBF site 158 (partition 1)":1,
       "EBF site 159 (partition 1)":1,
       "EBF site 16 (partition 1)":1,
       "EBF site 160 (partition 1)":1,
       "EBF site 161 (partition 1)":1,
       "EBF site 162 (partition 1)":1,
       "EBF site 163 (partition 1)":1,
       "EBF site 164 (partition 1)":1,
       "EBF site 165 (partition 1)":1,
       "EBF site 166 (partition 1)":1,
       "EBF site 168 (partition 1)":1,
       "EBF site 169 (partition 1)":1,
       "EBF site 173 (partition 1)":1,
       "EBF site 174 (partition 1)":1,
       "EBF site 175 (partition 1)":1,
       "EBF site 176 (partition 1)":0.8590260707133694,
       "EBF site 178 (partition 1)":1,
       "EBF site 179 (partition 1)":1,
       "EBF site 18 (partition 1)":1,
       "EBF site 180 (partition 1)":1,
       "EBF site 182 (partition 1)":1,
       "EBF site 183 (partition 1)":0.5318428359145435,
       "EBF site 186 (partition 1)":1,
       "EBF site 187 (partition 1)":1,
       "EBF site 19 (partition 1)":1,
       "EBF site 190 (partition 1)":1,
       "EBF site 191 (partition 1)":1,
       "EBF site 193 (partition 1)":1,
       "EBF site 194 (partition 1)":1,
       "EBF site 196 (partition 1)":1,
       "EBF site 197 (partition 1)":1,
       "EBF site 198 (partition 1)":1,
       "EBF site 199 (partition 1)":0.8624086756783611,
       "EBF site 2 (partition 1)":0.983368896421781,
       "EBF site 20 (partition 1)":0.9956822431777429,
       "EBF site 200 (partition 1)":1,
       "EBF site 201 (partition 1)":1,
       "EBF site 202 (partition 1)":1,
       "EBF site 203 (partition 1)":0.6138239760102172,
       "EBF site 204 (partition 1)":1,
       "EBF site 205 (partition 1)":1,
       "EBF site 206 (partition 1)":1,
       "EBF site 207 (partition 1)":1,
       "EBF site 209 (partition 1)":1,
       "EBF site 21 (partition 1)":1,
       "EBF site 210 (partition 1)":1,
       "EBF site 211 (partition 1)":1,
       "EBF site 212 (partition 1)":0.3477854282706772,
       "EBF site 213 (partition 1)":1,
       "EBF site 214 (partition 1)":1,
       "EBF site 216 (partition 1)":1,
       "EBF site 218 (partition 1)":0.3671271240463951,
       "EBF site 22 (partition 1)":1,
       "EBF site 221 (partition 1)":1,
       "EBF site 222 (partition 1)":1,
       "EBF site 223 (partition 1)":1,
       "EBF site 225 (partition 1)":1,
       "EBF site 227 (partition 1)":1,
       "EBF site 228 (partition 1)":1,
       "EBF site 229 (partition 1)":1,
       "EBF site 23 (partition 1)":0.8854986362026498,
       "EBF site 231 (partition 1)":1,
       "EBF site 232 (partition 1)":1,
       "EBF site 233 (partition 1)":1,
       "EBF site 235 (partition 1)":1,
       "EBF site 236 (partition 1)":1,
       "EBF site 237 (partition 1)":1,
       "EBF site 238 (partition 1)":1,
       "EBF site 24 (partition 1)":0.8005573650107073,
       "EBF site 241 (partition 1)":1,
       "EBF site 243 (partition 1)":1,
       "EBF site 244 (partition 1)":1,
       "EBF site 246 (partition 1)":1,
       "EBF site 249 (partition 1)":1,
       "EBF site 25 (partition 1)":1,
       "EBF site 250 (partition 1)":1,
       "EBF site 251 (partition 1)":1,
       "EBF site 252 (partition 1)":1,
       "EBF site 253 (partition 1)":1,
       "EBF site 255 (partition 1)":1,
       "EBF site 256 (partition 1)":1,
       "EBF site 257 (partition 1)":1,
       "EBF site 258 (partition 1)":1,
       "EBF site 26 (partition 1)":1,
       "EBF site 260 (partition 1)":1,
       "EBF site 262 (partition 1)":1,
       "EBF site 263 (partition 1)":1,
       "EBF site 264 (partition 1)":0.9313158105950518,
       "EBF site 265 (partition 1)":1,
       "EBF site 266 (partition 1)":0.3090799906840886,
       "EBF site 267 (partition 1)":1,
       "EBF site 268 (partition 1)":0.9991321571392222,
       "EBF site 269 (partition 1)":1,
       "EBF site 27 (partition 1)":0.8253840373806174,
       "EBF site 271 (partition 1)":1,
       "EBF site 272 (partition 1)":1,
       "EBF site 273 (partition 1)":1,
       "EBF site 274 (partition 1)":0.8301837725931965,
       "EBF site 275 (partition 1)":1,
       "EBF site 279 (partition 1)":0.6580658808452708,
       "EBF site 28 (partition 1)":0.8526107815930624,
       "EBF site 280 (partition 1)":0.6273109512362909,
       "EBF site 281 (partition 1)":1,
       "EBF site 282 (partition 1)":1,
       "EBF site 283 (partition 1)":1,
       "EBF site 284 (partition 1)":0.450152039458789,
       "EBF site 285 (partition 1)":1,
       "EBF site 288 (partition 1)":1,
       "EBF site 29 (partition 1)":0.9947925254676484,
       "EBF site 290 (partition 1)":0.9878383400225693,
       "EBF site 291 (partition 1)":1,
       "EBF site 292 (partition 1)":1,
       "EBF site 293 (partition 1)":1,
       "EBF site 294 (partition 1)":0.9951319696403724,
       "EBF site 295 (partition 1)":1,
       "EBF site 296 (partition 1)":1,
       "EBF site 3 (partition 1)":0.9956351761070625,
       "EBF site 30 (partition 1)":1,
       "EBF site 300 (partition 1)":1,
       "EBF site 302 (partition 1)":1,
       "EBF site 303 (partition 1)":1,
       "EBF site 305 (partition 1)":0.9977518386522011,
       "EBF site 306 (partition 1)":0.995768309782647,
       "EBF site 307 (partition 1)":1,
       "EBF site 308 (partition 1)":1,
       "EBF site 309 (partition 1)":1,
       "EBF site 310 (partition 1)":1,
       "EBF site 311 (partition 1)":1,
       "EBF site 313 (partition 1)":1,
       "EBF site 314 (partition 1)":0.6347982527208682,
       "EBF site 315 (partition 1)":1,
       "EBF site 316 (partition 1)":1,
       "EBF site 317 (partition 1)":1,
       "EBF site 318 (partition 1)":1,
       "EBF site 32 (partition 1)":0.9812641313137463,
       "EBF site 320 (partition 1)":0.9908563074052548,
       "EBF site 321 (partition 1)":0.9917444478876842,
       "EBF site 322 (partition 1)":1,
       "EBF site 323 (partition 1)":0.9410085902389598,
       "EBF site 324 (partition 1)":1,
       "EBF site 326 (partition 1)":1,
       "EBF site 327 (partition 1)":1,
       "EBF site 329 (partition 1)":0.3201974008513269,
       "EBF site 33 (partition 1)":1,
       "EBF site 330 (partition 1)":0.9949428291783162,
       "EBF site 331 (partition 1)":0.4231408892084687,
       "EBF site 332 (partition 1)":0.9698879316250262,
       "EBF site 333 (partition 1)":1,
       "EBF site 334 (partition 1)":1,
       "EBF site 336 (partition 1)":1,
       "EBF site 337 (partition 1)":1,
       "EBF site 339 (partition 1)":1,
       "EBF site 34 (partition 1)":1,
       "EBF site 340 (partition 1)":1,
       "EBF site 341 (partition 1)":1,
       "EBF site 342 (partition 1)":1,
       "EBF site 343 (partition 1)":1,
       "EBF site 344 (partition 1)":1,
       "EBF site 345 (partition 1)":1,
       "EBF site 346 (partition 1)":0.1019225408547552,
       "EBF site 347 (partition 1)":1,
       "EBF site 35 (partition 1)":1,
       "EBF site 351 (partition 1)":1,
       "EBF site 353 (partition 1)":1,
       "EBF site 354 (partition 1)":1,
       "EBF site 355 (partition 1)":1,
       "EBF site 356 (partition 1)":1,
       "EBF site 357 (partition 1)":1,
       "EBF site 358 (partition 1)":0.3760302180895548,
       "EBF site 359 (partition 1)":0.7435027001001037,
       "EBF site 360 (partition 1)":1,
       "EBF site 361 (partition 1)":0.2413410278582149,
       "EBF site 362 (partition 1)":0.8937729774832915,
       "EBF site 364 (partition 1)":1,
       "EBF site 365 (partition 1)":1,
       "EBF site 366 (partition 1)":1,
       "EBF site 367 (partition 1)":1,
       "EBF site 368 (partition 1)":1,
       "EBF site 369 (partition 1)":1,
       "EBF site 37 (partition 1)":1,
       "EBF site 371 (partition 1)":1,
       "EBF site 373 (partition 1)":1,
       "EBF site 375 (partition 1)":1,
       "EBF site 376 (partition 1)":1,
       "EBF site 378 (partition 1)":1,
       "EBF site 379 (partition 1)":1,
       "EBF site 38 (partition 1)":1,
       "EBF site 380 (partition 1)":0.6705724643229132,
       "EBF site 381 (partition 1)":0.03285384108358059,
       "EBF site 383 (partition 1)":1,
       "EBF site 384 (partition 1)":1,
       "EBF site 385 (partition 1)":0.9648784265311856,
       "EBF site 386 (partition 1)":0.5966757305944769,
       "EBF site 387 (partition 1)":1,
       "EBF site 389 (partition 1)":0.7853099456650575,
       "EBF site 390 (partition 1)":1,
       "EBF site 391 (partition 1)":1,
       "EBF site 393 (partition 1)":1,
       "EBF site 394 (partition 1)":0.6896876431540989,
       "EBF site 396 (partition 1)":1,
       "EBF site 397 (partition 1)":1,
       "EBF site 398 (partition 1)":1,
       "EBF site 399 (partition 1)":1,
       "EBF site 40 (partition 1)":1,
       "EBF site 400 (partition 1)":1,
       "EBF site 401 (partition 1)":0.9387229097893905,
       "EBF site 402 (partition 1)":1,
       "EBF site 403 (partition 1)":1,
       "EBF site 404 (partition 1)":1,
       "EBF site 405 (partition 1)":1,
       "EBF site 406 (partition 1)":1,
       "EBF site 407 (partition 1)":1,
       "EBF site 408 (partition 1)":1,
       "EBF site 409 (partition 1)":0.9966528446731479,
       "EBF site 41 (partition 1)":1,
       "EBF site 410 (partition 1)":0.9763169295338689,
       "EBF site 411 (partition 1)":1,
       "EBF site 412 (partition 1)":1,
       "EBF site 413 (partition 1)":1,
       "EBF site 415 (partition 1)":0.8037714947416457,
       "EBF site 416 (partition 1)":1,
       "EBF site 417 (partition 1)":0.99083320606582,
       "EBF site 418 (partition 1)":1,
       "EBF site 419 (partition 1)":1,
       "EBF site 42 (partition 1)":1,
       "EBF site 420 (partition 1)":1,
       "EBF site 421 (partition 1)":1,
       "EBF site 422 (partition 1)":1,
       "EBF site 424 (partition 1)":1,
       "EBF site 425 (partition 1)":1,
       "EBF site 426 (partition 1)":1,
       "EBF site 427 (partition 1)":1,
       "EBF site 428 (partition 1)":0.9979475524430985,
       "EBF site 429 (partition 1)":1,
       "EBF site 43 (partition 1)":1,
       "EBF site 430 (partition 1)":1,
       "EBF site 431 (partition 1)":1,
       "EBF site 433 (partition 1)":1,
       "EBF site 434 (partition 1)":1,
       "EBF site 435 (partition 1)":0.8955858723779228,
       "EBF site 437 (partition 1)":1,
       "EBF site 438 (partition 1)":0.2679461930687201,
       "EBF site 439 (partition 1)":1,
       "EBF site 44 (partition 1)":1,
       "EBF site 440 (partition 1)":1,
       "EBF site 441 (partition 1)":1,
       "EBF site 442 (partition 1)":1,
       "EBF site 443 (partition 1)":1,
       "EBF site 444 (partition 1)":1,
       "EBF site 445 (partition 1)":1,
       "EBF site 446 (partition 1)":1,
       "EBF site 447 (partition 1)":1,
       "EBF site 448 (partition 1)":1,
       "EBF site 449 (partition 1)":1,
       "EBF site 450 (partition 1)":1,
       "EBF site 451 (partition 1)":1,
       "EBF site 453 (partition 1)":1,
       "EBF site 454 (partition 1)":1,
       "EBF site 455 (partition 1)":1,
       "EBF site 456 (partition 1)":1,
       "EBF site 457 (partition 1)":0.9975694216064429,
       "EBF site 458 (partition 1)":1,
       "EBF site 459 (partition 1)":1,
       "EBF site 46 (partition 1)":1,
       "EBF site 460 (partition 1)":0.4314068586894417,
       "EBF site 462 (partition 1)":1,
       "EBF site 463 (partition 1)":1,
       "EBF site 464 (partition 1)":1,
       "EBF site 465 (partition 1)":1,
       "EBF site 466 (partition 1)":1,
       "EBF site 467 (partition 1)":0.2875848727127626,
       "EBF site 468 (partition 1)":1,
       "EBF site 47 (partition 1)":1,
       "EBF site 470 (partition 1)":1,
       "EBF site 471 (partition 1)":0.8136710640776582,
       "EBF site 472 (partition 1)":1,
       "EBF site 473 (partition 1)":1,
       "EBF site 474 (partition 1)":0.9951432710636645,
       "EBF site 475 (partition 1)":0.8493063516079181,
       "EBF site 476 (partition 1)":1,
       "EBF site 477 (partition 1)":1,
       "EBF site 48 (partition 1)":1,
       "EBF site 480 (partition 1)":1,
       "EBF site 481 (partition 1)":1,
       "EBF site 482 (partition 1)":0.9948458916431036,
       "EBF site 484 (partition 1)":1,
       "EBF site 485 (partition 1)":1,
       "EBF site 486 (partition 1)":1,
       "EBF site 487 (partition 1)":0.9775845235959272,
       "EBF site 489 (partition 1)":0.9735018648104949,
       "EBF site 49 (partition 1)":1,
       "EBF site 490 (partition 1)":1,
       "EBF site 491 (partition 1)":1,
       "EBF site 492 (partition 1)":0.9587475877998635,
       "EBF site 494 (partition 1)":1,
       "EBF site 495 (partition 1)":0.9910278637578346,
       "EBF site 499 (partition 1)":1,
       "EBF site 5 (partition 1)":1,
       "EBF site 500 (partition 1)":1,
       "EBF site 501 (partition 1)":1,
       "EBF site 502 (partition 1)":1,
       "EBF site 503 (partition 1)":0.2648937034160722,
       "EBF site 504 (partition 1)":0.2693652063985469,
       "EBF site 505 (partition 1)":1,
       "EBF site 506 (partition 1)":0.7074286820803733,
       "EBF site 507 (partition 1)":1,
       "EBF site 508 (partition 1)":1,
       "EBF site 51 (partition 1)":1,
       "EBF site 510 (partition 1)":0.7486309625314121,
       "EBF site 511 (partition 1)":0.9326068853708838,
       "EBF site 512 (partition 1)":1,
       "EBF site 513 (partition 1)":1,
       "EBF site 515 (partition 1)":1,
       "EBF site 516 (partition 1)":0.3931172028135321,
       "EBF site 517 (partition 1)":1,
       "EBF site 518 (partition 1)":1,
       "EBF site 519 (partition 1)":1,
       "EBF site 52 (partition 1)":1,
       "EBF site 522 (partition 1)":1,
       "EBF site 523 (partition 1)":0.636182813615811,
       "EBF site 524 (partition 1)":1,
       "EBF site 525 (partition 1)":0.9364747195885044,
       "EBF site 526 (partition 1)":1,
       "EBF site 527 (partition 1)":0.998771436218169,
       "EBF site 528 (partition 1)":1,
       "EBF site 529 (partition 1)":1,
       "EBF site 530 (partition 1)":0.9901799947841176,
       "EBF site 531 (partition 1)":1,
       "EBF site 532 (partition 1)":0.9883888276110085,
       "EBF site 533 (partition 1)":0.2935009686424241,
       "EBF site 535 (partition 1)":0.9328839399489074,
       "EBF site 536 (partition 1)":1,
       "EBF site 537 (partition 1)":1,
       "EBF site 538 (partition 1)":0.09507120870766571,
       "EBF site 539 (partition 1)":1,
       "EBF site 540 (partition 1)":1,
       "EBF site 542 (partition 1)":0.9977920450053941,
       "EBF site 543 (partition 1)":0.9936501666546477,
       "EBF site 544 (partition 1)":1,
       "EBF site 546 (partition 1)":0.7310416931019993,
       "EBF site 547 (partition 1)":1,
       "EBF site 549 (partition 1)":1,
       "EBF site 55 (partition 1)":0.9835922730117891,
       "EBF site 550 (partition 1)":1,
       "EBF site 551 (partition 1)":1,
       "EBF site 552 (partition 1)":0.9765991505013142,
       "EBF site 553 (partition 1)":1,
       "EBF site 554 (partition 1)":0.8918579119085212,
       "EBF site 555 (partition 1)":1,
       "EBF site 556 (partition 1)":1,
       "EBF site 557 (partition 1)":1,
       "EBF site 558 (partition 1)":0.888937922381945,
       "EBF site 559 (partition 1)":1,
       "EBF site 561 (partition 1)":1,
       "EBF site 562 (partition 1)":1,
       "EBF site 563 (partition 1)":1,
       "EBF site 566 (partition 1)":1,
       "EBF site 568 (partition 1)":1,
       "EBF site 569 (partition 1)":1,
       "EBF site 57 (partition 1)":1,
       "EBF site 570 (partition 1)":1,
       "EBF site 571 (partition 1)":0.9322214861471948,
       "EBF site 573 (partition 1)":0.9561017343569663,
       "EBF site 574 (partition 1)":1,
       "EBF site 576 (partition 1)":1,
       "EBF site 577 (partition 1)":1,
       "EBF site 578 (partition 1)":1,
       "EBF site 579 (partition 1)":1,
       "EBF site 58 (partition 1)":0.9519697103724492,
       "EBF site 580 (partition 1)":0.094497791674447,
       "EBF site 581 (partition 1)":1,
       "EBF site 582 (partition 1)":0.9616172531923866,
       "EBF site 583 (partition 1)":1,
       "EBF site 584 (partition 1)":1,
       "EBF site 585 (partition 1)":1,
       "EBF site 586 (partition 1)":1,
       "EBF site 587 (partition 1)":0.3434913841944675,
       "EBF site 588 (partition 1)":1,
       "EBF site 589 (partition 1)":0.9421528243839021,
       "EBF site 590 (partition 1)":1,
       "EBF site 591 (partition 1)":1,
       "EBF site 592 (partition 1)":1,
       "EBF site 593 (partition 1)":1,
       "EBF site 594 (partition 1)":1,
       "EBF site 597 (partition 1)":1,
       "EBF site 599 (partition 1)":1,
       "EBF site 6 (partition 1)":1,
       "EBF site 60 (partition 1)":1,
       "EBF site 600 (partition 1)":1,
       "EBF site 601 (partition 1)":1,
       "EBF site 602 (partition 1)":0.9557134519414457,
       "EBF site 604 (partition 1)":0.2820842995113986,
       "EBF site 607 (partition 1)":0.7966992139720557,
       "EBF site 608 (partition 1)":1,
       "EBF site 609 (partition 1)":0.9964819945951977,
       "EBF site 61 (partition 1)":1,
       "EBF site 610 (partition 1)":1,
       "EBF site 611 (partition 1)":1,
       "EBF site 613 (partition 1)":1,
       "EBF site 614 (partition 1)":1,
       "EBF site 616 (partition 1)":1,
       "EBF site 617 (partition 1)":1,
       "EBF site 618 (partition 1)":1,
       "EBF site 619 (partition 1)":1,
       "EBF site 62 (partition 1)":0.6562335202703321,
       "EBF site 620 (partition 1)":1,
       "EBF site 621 (partition 1)":1,
       "EBF site 622 (partition 1)":1,
       "EBF site 623 (partition 1)":1,
       "EBF site 624 (partition 1)":0.9940534414939419,
       "EBF site 627 (partition 1)":1,
       "EBF site 628 (partition 1)":0.9930027879762213,
       "EBF site 629 (partition 1)":0.3292478391763806,
       "EBF site 63 (partition 1)":1,
       "EBF site 630 (partition 1)":1,
       "EBF site 631 (partition 1)":1,
       "EBF site 632 (partition 1)":0.9966415300397807,
       "EBF site 633 (partition 1)":1,
       "EBF site 634 (partition 1)":1,
       "EBF site 636 (partition 1)":1,
       "EBF site 637 (partition 1)":0.9934695292484365,
       "EBF site 638 (partition 1)":0.9367358423905457,
       "EBF site 64 (partition 1)":1,
       "EBF site 641 (partition 1)":0.9126868354373283,
       "EBF site 642 (partition 1)":0.9918203543781561,
       "EBF site 643 (partition 1)":0.9458716964404422,
       "EBF site 644 (partition 1)":0.9939437785488475,
       "EBF site 645 (partition 1)":0.785301480504779,
       "EBF site 647 (partition 1)":1,
       "EBF site 648 (partition 1)":1,
       "EBF site 649 (partition 1)":1,
       "EBF site 65 (partition 1)":0.7486165754309296,
       "EBF site 650 (partition 1)":1,
       "EBF site 651 (partition 1)":1,
       "EBF site 653 (partition 1)":1,
       "EBF site 654 (partition 1)":1,
       "EBF site 656 (partition 1)":1,
       "EBF site 658 (partition 1)":1,
       "EBF site 659 (partition 1)":1,
       "EBF site 66 (partition 1)":1,
       "EBF site 660 (partition 1)":1,
       "EBF site 661 (partition 1)":1,
       "EBF site 663 (partition 1)":1,
       "EBF site 667 (partition 1)":1,
       "EBF site 668 (partition 1)":1,
       "EBF site 669 (partition 1)":0.9737368422020886,
       "EBF site 67 (partition 1)":1,
       "EBF site 670 (partition 1)":1,
       "EBF site 672 (partition 1)":1,
       "EBF site 673 (partition 1)":1,
       "EBF site 674 (partition 1)":1,
       "EBF site 675 (partition 1)":0.9983104872724933,
       "EBF site 676 (partition 1)":0.4966103871742164,
       "EBF site 677 (partition 1)":1,
       "EBF site 678 (partition 1)":1,
       "EBF site 68 (partition 1)":0.2835428574207206,
       "EBF site 681 (partition 1)":1,
       "EBF site 682 (partition 1)":1,
       "EBF site 683 (partition 1)":1,
       "EBF site 684 (partition 1)":1,
       "EBF site 686 (partition 1)":0.9559971602008633,
       "EBF site 687 (partition 1)":1,
       "EBF site 689 (partition 1)":1,
       "EBF site 69 (partition 1)":1,
       "EBF site 690 (partition 1)":1,
       "EBF site 691 (partition 1)":0.978549210837671,
       "EBF site 693 (partition 1)":0.2878679038835865,
       "EBF site 694 (partition 1)":1,
       "EBF site 695 (partition 1)":1,
       "EBF site 696 (partition 1)":0.4229244224423544,
       "EBF site 697 (partition 1)":1,
       "EBF site 698 (partition 1)":0.8355923400304465,
       "EBF site 700 (partition 1)":0.9768979759161938,
       "EBF site 702 (partition 1)":1,
       "EBF site 703 (partition 1)":1,
       "EBF site 705 (partition 1)":1,
       "EBF site 708 (partition 1)":1,
       "EBF site 709 (partition 1)":1,
       "EBF site 71 (partition 1)":0.9992074137164376,
       "EBF site 710 (partition 1)":1,
       "EBF site 711 (partition 1)":0.9857436487908098,
       "EBF site 712 (partition 1)":1,
       "EBF site 714 (partition 1)":1,
       "EBF site 715 (partition 1)":1,
       "EBF site 716 (partition 1)":0.2476148909118403,
       "EBF site 717 (partition 1)":1,
       "EBF site 718 (partition 1)":1,
       "EBF site 72 (partition 1)":0.6021747733827065,
       "EBF site 720 (partition 1)":1,
       "EBF site 721 (partition 1)":1,
       "EBF site 722 (partition 1)":1,
       "EBF site 723 (partition 1)":1,
       "EBF site 724 (partition 1)":1,
       "EBF site 725 (partition 1)":1,
       "EBF site 727 (partition 1)":1,
       "EBF site 73 (partition 1)":0.9916416416784992,
       "EBF site 730 (partition 1)":1,
       "EBF site 731 (partition 1)":1,
       "EBF site 732 (partition 1)":1,
       "EBF site 733 (partition 1)":1,
       "EBF site 734 (partition 1)":0.9981475045912196,
       "EBF site 735 (partition 1)":1,
       "EBF site 737 (partition 1)":1,
       "EBF site 739 (partition 1)":1,
       "EBF site 74 (partition 1)":1,
       "EBF site 740 (partition 1)":0.9981312911739285,
       "EBF site 741 (partition 1)":0.6960768772911777,
       "EBF site 742 (partition 1)":1,
       "EBF site 743 (partition 1)":1,
       "EBF site 744 (partition 1)":1,
       "EBF site 745 (partition 1)":1,
       "EBF site 746 (partition 1)":1,
       "EBF site 747 (partition 1)":1,
       "EBF site 748 (partition 1)":1,
       "EBF site 749 (partition 1)":1,
       "EBF site 75 (partition 1)":0.7817822396662005,
       "EBF site 751 (partition 1)":1,
       "EBF site 752 (partition 1)":1,
       "EBF site 754 (partition 1)":1,
       "EBF site 755 (partition 1)":0.9960723338330161,
       "EBF site 756 (partition 1)":1,
       "EBF site 757 (partition 1)":1,
       "EBF site 758 (partition 1)":1,
       "EBF site 760 (partition 1)":1,
       "EBF site 761 (partition 1)":0.959496029111455,
       "EBF site 762 (partition 1)":1,
       "EBF site 763 (partition 1)":1,
       "EBF site 764 (partition 1)":1,
       "EBF site 765 (partition 1)":1,
       "EBF site 766 (partition 1)":1,
       "EBF site 768 (partition 1)":0.944738535291712,
       "EBF site 769 (partition 1)":1,
       "EBF site 77 (partition 1)":0.996870027294426,
       "EBF site 770 (partition 1)":1,
       "EBF site 772 (partition 1)":1,
       "EBF site 775 (partition 1)":1,
       "EBF site 777 (partition 1)":1,
       "EBF site 778 (partition 1)":1,
       "EBF site 779 (partition 1)":0.2918233130925991,
       "EBF site 78 (partition 1)":0.9956452559486982,
       "EBF site 780 (partition 1)":1,
       "EBF site 781 (partition 1)":1,
       "EBF site 783 (partition 1)":1,
       "EBF site 784 (partition 1)":1,
       "EBF site 785 (partition 1)":0.9982718021178361,
       "EBF site 787 (partition 1)":0.1862942543135839,
       "EBF site 789 (partition 1)":1,
       "EBF site 79 (partition 1)":0.9415330381808038,
       "EBF site 790 (partition 1)":1,
       "EBF site 791 (partition 1)":1,
       "EBF site 792 (partition 1)":0.9705170846636657,
       "EBF site 793 (partition 1)":1,
       "EBF site 794 (partition 1)":1,
       "EBF site 795 (partition 1)":0.9906146568253287,
       "EBF site 798 (partition 1)":0.3432503355073885,
       "EBF site 799 (partition 1)":0.916265675431439,
       "EBF site 8 (partition 1)":0.9986352528814234,
       "EBF site 80 (partition 1)":1,
       "EBF site 800 (partition 1)":0.9733288835032665,
       "EBF site 802 (partition 1)":0.9937582256847999,
       "EBF site 804 (partition 1)":0.6612180395034618,
       "EBF site 805 (partition 1)":0.9622899847870775,
       "EBF site 806 (partition 1)":0.2309351561412206,
       "EBF site 808 (partition 1)":0.9901961558565193,
       "EBF site 81 (partition 1)":0.9941749434991454,
       "EBF site 813 (partition 1)":0.9152882059076306,
       "EBF site 814 (partition 1)":0.5482522817907363,
       "EBF site 818 (partition 1)":0.9980514374780697,
       "EBF site 819 (partition 1)":0.7489188999242259,
       "EBF site 82 (partition 1)":1,
       "EBF site 827 (partition 1)":1,
       "EBF site 828 (partition 1)":0.979123424407258,
       "EBF site 829 (partition 1)":1,
       "EBF site 831 (partition 1)":1,
       "EBF site 832 (partition 1)":1,
       "EBF site 833 (partition 1)":1,
       "EBF site 834 (partition 1)":1,
       "EBF site 835 (partition 1)":1,
       "EBF site 837 (partition 1)":0.8842050304096676,
       "EBF site 838 (partition 1)":1,
       "EBF site 839 (partition 1)":0.9665313853879175,
       "EBF site 840 (partition 1)":1,
       "EBF site 841 (partition 1)":1,
       "EBF site 842 (partition 1)":1,
       "EBF site 843 (partition 1)":1,
       "EBF site 844 (partition 1)":1,
       "EBF site 845 (partition 1)":1,
       "EBF site 846 (partition 1)":1,
       "EBF site 847 (partition 1)":0.6043403687036393,
       "EBF site 848 (partition 1)":1,
       "EBF site 849 (partition 1)":1,
       "EBF site 85 (partition 1)":1,
       "EBF site 850 (partition 1)":1,
       "EBF site 851 (partition 1)":1,
       "EBF site 852 (partition 1)":1,
       "EBF site 853 (partition 1)":1,
       "EBF site 854 (partition 1)":1,
       "EBF site 855 (partition 1)":1,
       "EBF site 857 (partition 1)":1,
       "EBF site 86 (partition 1)":1,
       "EBF site 860 (partition 1)":1,
       "EBF site 862 (partition 1)":1,
       "EBF site 863 (partition 1)":1,
       "EBF site 864 (partition 1)":0.9494289308796213,
       "EBF site 865 (partition 1)":1,
       "EBF site 866 (partition 1)":1,
       "EBF site 87 (partition 1)":1,
       "EBF site 870 (partition 1)":0.5688284622125037,
       "EBF site 872 (partition 1)":1,
       "EBF site 874 (partition 1)":1,
       "EBF site 877 (partition 1)":1,
       "EBF site 88 (partition 1)":1,
       "EBF site 880 (partition 1)":1,
       "EBF site 881 (partition 1)":1,
       "EBF site 882 (partition 1)":1,
       "EBF site 883 (partition 1)":1,
       "EBF site 884 (partition 1)":1,
       "EBF site 886 (partition 1)":1,
       "EBF site 887 (partition 1)":1,
       "EBF site 89 (partition 1)":0.9981819520967196,
       "EBF site 890 (partition 1)":1,
       "EBF site 891 (partition 1)":1,
       "EBF site 892 (partition 1)":1,
       "EBF site 894 (partition 1)":1,
       "EBF site 895 (partition 1)":1,
       "EBF site 896 (partition 1)":1,
       "EBF site 9 (partition 1)":1,
       "EBF site 900 (partition 1)":1,
       "EBF site 901 (partition 1)":1,
       "EBF site 902 (partition 1)":1,
       "EBF site 904 (partition 1)":1,
       "EBF site 906 (partition 1)":0.3156710941946024,
       "EBF site 907 (partition 1)":1,
       "EBF site 908 (partition 1)":1,
       "EBF site 909 (partition 1)":1,
       "EBF site 91 (partition 1)":1,
       "EBF site 910 (partition 1)":1,
       "EBF site 911 (partition 1)":1,
       "EBF site 914 (partition 1)":1,
       "EBF site 916 (partition 1)":0.9838824334874593,
       "EBF site 917 (partition 1)":1,
       "EBF site 919 (partition 1)":0.768169089129602,
       "EBF site 92 (partition 1)":0.3483804646064543,
       "EBF site 920 (partition 1)":1,
       "EBF site 922 (partition 1)":1,
       "EBF site 924 (partition 1)":0.9770091005450563,
       "EBF site 925 (partition 1)":1,
       "EBF site 926 (partition 1)":1,
       "EBF site 929 (partition 1)":0.05753172117112424,
       "EBF site 93 (partition 1)":0.9828211378802232,
       "EBF site 930 (partition 1)":1,
       "EBF site 931 (partition 1)":1,
       "EBF site 932 (partition 1)":1,
       "EBF site 933 (partition 1)":1,
       "EBF site 934 (partition 1)":1,
       "EBF site 935 (partition 1)":1,
       "EBF site 937 (partition 1)":1,
       "EBF site 938 (partition 1)":0.9902549717459501,
       "EBF site 939 (partition 1)":1,
       "EBF site 94 (partition 1)":0.9561851807193517,
       "EBF site 940 (partition 1)":1,
       "EBF site 941 (partition 1)":0.973135488423603,
       "EBF site 942 (partition 1)":1,
       "EBF site 943 (partition 1)":1,
       "EBF site 944 (partition 1)":1,
       "EBF site 945 (partition 1)":0.8616477340611158,
       "EBF site 946 (partition 1)":1,
       "EBF site 948 (partition 1)":1,
       "EBF site 949 (partition 1)":0.9033323269271144,
       "EBF site 950 (partition 1)":1,
       "EBF site 951 (partition 1)":1,
       "EBF site 952 (partition 1)":1,
       "EBF site 953 (partition 1)":1,
       "EBF site 954 (partition 1)":0.9951863474000041,
       "EBF site 955 (partition 1)":1,
       "EBF site 956 (partition 1)":1,
       "EBF site 957 (partition 1)":1,
       "EBF site 958 (partition 1)":1,
       "EBF site 959 (partition 1)":1,
       "EBF site 96 (partition 1)":1,
       "EBF site 960 (partition 1)":1,
       "EBF site 961 (partition 1)":1,
       "EBF site 964 (partition 1)":0.7096731187439972,
       "EBF site 965 (partition 1)":1,
       "EBF site 966 (partition 1)":0.9580626280649039,
       "EBF site 968 (partition 1)":1,
       "EBF site 969 (partition 1)":1,
       "EBF site 97 (partition 1)":0.794138157085043,
       "EBF site 970 (partition 1)":1,
       "EBF site 971 (partition 1)":1,
       "EBF site 973 (partition 1)":1,
       "EBF site 974 (partition 1)":1,
       "EBF site 976 (partition 1)":1,
       "EBF site 977 (partition 1)":0.9671875381439204,
       "EBF site 978 (partition 1)":1,
       "EBF site 98 (partition 1)":1,
       "EBF site 980 (partition 1)":1,
       "EBF site 981 (partition 1)":1,
       "EBF site 982 (partition 1)":1,
       "EBF site 983 (partition 1)":0.9124958909389278,
       "EBF site 984 (partition 1)":1,
       "EBF site 986 (partition 1)":1,
       "EBF site 987 (partition 1)":1,
       "EBF site 989 (partition 1)":1,
       "EBF site 99 (partition 1)":1,
       "EBF site 991 (partition 1)":0.9972926212725457,
       "EBF site 992 (partition 1)":0.8501583922466484,
       "EBF site 993 (partition 1)":1,
       "EBF site 994 (partition 1)":0.9466058035650091,
       "EBF site 995 (partition 1)":1,
       "EBF site 996 (partition 1)":1,
       "EBF site 999 (partition 1)":1,
       "Global MG94xREV":0.0005371178866607255,
       "Nucleotide GTR":0.0005346317201011641,
       "original name":"EF210157_2_7567_11313_structural_polyprotein_Chikungunya_virus__1"
      },
     "EU372006_1_7567_11313_structural_polyprotein_Chikungunya_virus__1":{
       "EBF site 10 (partition 1)":1,
       "EBF site 1000 (partition 1)":1,
       "EBF site 1001 (partition 1)":1,
       "EBF site 1003 (partition 1)":1,
       "EBF site 1005 (partition 1)":0.9031494606399549,
       "EBF site 1006 (partition 1)":1,
       "EBF site 1008 (partition 1)":1,
       "EBF site 1009 (partition 1)":1,
       "EBF site 101 (partition 1)":1,
       "EBF site 1010 (partition 1)":1,
       "EBF site 1011 (partition 1)":1,
       "EBF site 1012 (partition 1)":0.2665288895780691,
       "EBF site 1014 (partition 1)":1,
       "EBF site 1015 (partition 1)":1,
       "EBF site 1016 (partition 1)":1,
       "EBF site 1017 (partition 1)":1,
       "EBF site 1018 (partition 1)":0.8712208964989036,
       "EBF site 1019 (partition 1)":1,
       "EBF site 102 (partition 1)":1,
       "EBF site 1020 (partition 1)":0.9862786984338472,
       "EBF site 1022 (partition 1)":0.8943041401181931,
       "EBF site 1023 (partition 1)":1,
       "EBF site 1024 (partition 1)":1,
       "EBF site 1025 (partition 1)":1,
       "EBF site 1026 (partition 1)":1,
       "EBF site 1027 (partition 1)":1,
       "EBF site 1028 (partition 1)":1,
       "EBF site 1029 (partition 1)":0.3296813086271581,
       "EBF site 1030 (partition 1)":1,
       "EBF site 1031 (partition 1)":0.954129486379335,
       "EBF site 1032 (partition 1)":1,
       "EBF site 1033 (partition 1)":1,
       "EBF site 1034 (partition 1)":1,
       "EBF site 1035 (partition 1)":0.9790415008496547,
       "EBF site 1036 (partition 1)":1,
       "EBF site 1037 (partition 1)":1,
       "EBF site 1038 (partition 1)":1,
       "EBF site 1039 (partition 1)":1,
       "EBF site 104 (partition 1)":1,
       "EBF site 1040 (partition 1)":0.8576277584976307,
       "EBF site 1041 (partition 1)":1,
       "EBF site 1042 (partition 1)":0.8470396236537907,
       "EBF site 1043 (partition 1)":1,
       "EBF site 1044 (partition 1)":1,
       "EBF site 1046 (partition 1)":1,
       "EBF site 1047 (partition 1)":1,
       "EBF site 1049 (partition 1)":1,
       "EBF site 1050 (partition 1)":1,
       "EBF site 1051 (partition 1)":1,
       "EBF site 1053 (partition 1)":1,
       "EBF site 1054 (partition 1)":1,
       "EBF site 1056 (partition 1)":1,
       "EBF site 1057 (partition 1)":0.7786275496658822,
       "EBF site 1058 (partition 1)":1,
       "EBF site 1059 (partition 1)":0.9837103595546433,
       "EBF site 106 (partition 1)":1,
       "EBF site 1060 (partition 1)":1,
       "EBF site 1061 (partition 1)":1,
       "EBF site 1062 (partition 1)":0.9965568924498969,
       "EBF site 1063 (partition 1)":1,
       "EBF site 1065 (partition 1)":1,
       "EBF site 1066 (partition 1)":1,
       "EBF site 1067 (partition 1)":1,
       "EBF site 1068 (partition 1)":0.8552685820928642,
       "EBF site 1069 (partition 1)":0.9980604535776706,
       "EBF site 1070 (partition 1)":1,
       "EBF site 1071 (partition 1)":1,
       "EBF site 1073 (partition 1)":1,
       "EBF site 1077 (partition 1)":1,
       "EBF site 1078 (partition 1)":0.9939529140898851,
       "EBF site 1079 (partition 1)":1,
       "EBF site 108 (partition 1)":1,
       "EBF site 1081 (partition 1)":1,
       "EBF site 1082 (partition 1)":1,
       "EBF site 1083 (partition 1)":1,
       "EBF site 1085 (partition 1)":1,
       "EBF site 1086 (partition 1)":1,
       "EBF site 1087 (partition 1)":1,
       "EBF site 1088 (partition 1)":0.1634904733585511,
       "EBF site 1089 (partition 1)":1,
       "EBF site 109 (partition 1)":1,
       "EBF site 1090 (partition 1)":1,
       "EBF site 1093 (partition 1)":1,
       "EBF site 1094 (partition 1)":1,
       "EBF site 1096 (partition 1)":1,
       "EBF site 1097 (partition 1)":0.9868244975947855,
       "EBF site 1099 (partition 1)":1,
       "EBF site 11 (partition 1)":1,
       "EBF site 1100 (partition 1)":0.622973094586928,
       "EBF site 1101 (partition 1)":0.9613644022673118,
       "EBF site 1102 (partition 1)":1,
       "EBF site 1103 (partition 1)":1,
       "EBF site 1104 (partition 1)":1,
       "EBF site 1105 (partition 1)":1,
       "EBF site 1107 (partition 1)":1,
       "EBF site 1108 (partition 1)":0.9987188414489553,
       "EBF site 1109 (partition 1)":0.6990410469582854,
       "EBF site 111 (partition 1)":1,
       "EBF site 1110 (partition 1)":1,
       "EBF site 1111 (partition 1)":1,
       "EBF site 1112 (partition 1)":1,
       "EBF site 1113 (partition 1)":0.9767679779597118,
       "EBF site 1115 (partition 1)":1,
       "EBF site 1116 (partition 1)":1,
       "EBF site 1117 (partition 1)":0.9725689637517773,
       "EBF site 1118 (partition 1)":1,
       "EBF site 1119 (partition 1)":0.7673932213823851,
       "EBF site 112 (partition 1)":1,
       "EBF site 1120 (partition 1)":1,
       "EBF site 1121 (partition 1)":0.8360687743814792,
       "EBF site 1122 (partition 1)":1,
       "EBF site 1123 (partition 1)":1,
       "EBF site 1124 (partition 1)":0.9745970837959095,
       "EBF site 1125 (partition 1)":0.3687674077404927,
       "EBF site 1126 (partition 1)":0.955763323147682,
       "EBF site 1127 (partition 1)":0.7327983283518043,
       "EBF site 1128 (partition 1)":1,
       "EBF site 1129 (partition 1)":1,
       "EBF site 113 (partition 1)":1,
       "EBF site 1130 (partition 1)":0.9973834356186674,
       "EBF site 1131 (partition 1)":1,
       "EBF site 1132 (partition 1)":1,
       "EBF site 1133 (partition 1)":0.9825771429271009,
       "EBF site 1134 (partition 1)":1,
       "EBF site 1135 (partition 1)":1,
       "EBF site 1136 (partition 1)":1,
       "EBF site 1137 (partition 1)":1,
       "EBF site 1138 (partition 1)":0.977498860579839,
       "EBF site 1139 (partition 1)":1,
       "EBF site 114 (partition 1)":1,
       "EBF site 1140 (partition 1)":1,
       "EBF site 1142 (partition 1)":1,
       "EBF site 1143 (partition 1)":1,
       "EBF site 1146 (partition 1)":1,
       "EBF site 1147 (partition 1)":1,
       "EBF site 1148 (partition 1)":1,
       "EBF site 1149 (partition 1)":1,
       "EBF site 115 (partition 1)":1,
       "EBF site 1150 (partition 1)":0.8454822640153278,
       "EBF site 1151 (partition 1)":1,
       "EBF site 1152 (partition 1)":1,
       "EBF site 1153 (partition 1)":0.9963119965575042,
       "EBF site 1155 (partition 1)":1,
       "EBF site 1156 (partition 1)":1,
       "EBF site 1157 (partition 1)":0.9540257542623066,
       "EBF site 1158 (partition 1)":0.8558149334711648,
       "EBF site 1159 (partition 1)":1,
       "EBF site 1161 (partition 1)":0.9628038571771472,
       "EBF site 1162 (partition 1)":0.352996464030747,
       "EBF site 1163 (partition 1)":0.2562953352233286,
       "EBF site 1164 (partition 1)":1,
       "EBF site 1165 (partition 1)":1,
       "EBF site 1166 (partition 1)":0.282073330157875,
       "EBF site 1167 (partition 1)":0.9815704838285157,
       "EBF site 1169 (partition 1)":1,
       "EBF site 117 (partition 1)":1,
       "EBF site 1170 (partition 1)":1,
       "EBF site 1171 (partition 1)":1,
       "EBF site 1172 (partition 1)":1,
       "EBF site 1173 (partition 1)":1,
       "EBF site 1174 (partition 1)":1,
       "EBF site 1175 (partition 1)":0.3142636605031194,
       "EBF site 1176 (partition 1)":0.9303366881306881,
       "EBF site 1178 (partition 1)":1,
       "EBF site 1179 (partition 1)":1,
       "EBF site 1180 (partition 1)":0.9769194839939006,
       "EBF site 1182 (partition 1)":1,
       "EBF site 1184 (partition 1)":1,
       "EBF site 1185 (partition 1)":1,
       "EBF site 1186 (partition 1)":0.9900621643743731,
       "EBF site 1187 (partition 1)":1,
       "EBF site 1188 (partition 1)":1,
       "EBF site 1189 (partition 1)":1,
       "EBF site 119 (partition 1)":1,
       "EBF site 1190 (partition 1)":1,
       "EBF site 1191 (partition 1)":1,
       "EBF site 1192 (partition 1)":1,
       "EBF site 1193 (partition 1)":1,
       "EBF site 1195 (partition 1)":1,
       "EBF site 1197 (partition 1)":1,
       "EBF site 1198 (partition 1)":1,
       "EBF site 1199 (partition 1)":1,
       "EBF site 12 (partition 1)":0.2303185362209066,
       "EBF site 1200 (partition 1)":1,
       "EBF site 1201 (partition 1)":1,
       "EBF site 1203 (partition 1)":1,
       "EBF site 1205 (partition 1)":0.9360421322863431,
       "EBF site 1206 (partition 1)":0.8325998607086043,
       "EBF site 1208 (partition 1)":0.9790383835735282,
       "EBF site 1209 (partition 1)":1,
       "EBF site 121 (partition 1)":1,
       "EBF site 1210 (partition 1)":0.8457423835382183,
       "EBF site 1211 (partition 1)":1,
       "EBF site 1213 (partition 1)":1,
       "EBF site 1214 (partition 1)":1,
       "EBF site 1215 (partition 1)":1,
       "EBF site 1216 (partition 1)":0.9918855468514428,
       "EBF site 1217 (partition 1)":1,
       "EBF site 1219 (partition 1)":1,
       "EBF site 122 (partition 1)":0.9918385686729567,
       "EBF site 1220 (partition 1)":0.8803226084506326,
       "EBF site 1222 (partition 1)":1,
       "EBF site 1225 (partition 1)":1,
       "EBF site 1226 (partition 1)":1,
       "EBF site 1227 (partition 1)":1,
       "EBF site 1228 (partition 1)":1,
       "EBF site 1229 (partition 1)":1,
       "EBF site 123 (partition 1)":1,
       "EBF site 1230 (partition 1)":1,
       "EBF site 1231 (partition 1)":1,
       "EBF site 1232 (partition 1)":1,
       "EBF site 1233 (partition 1)":1,
       "EBF site 1234 (partition 1)":1,
       "EBF site 1235 (partition 1)":1,
       "EBF site 1236 (partition 1)":1,
       "EBF site 1237 (partition 1)":1,
       "EBF site 1238 (partition 1)":1,
       "EBF site 124 (partition 1)":1,
       "EBF site 1240 (partition 1)":1,
       "EBF site 1241 (partition 1)":1,
       "EBF site 1242 (partition 1)":0.2924626858831934,
       "EBF site 1244 (partition 1)":1,
       "EBF site 1245 (partition 1)":1,
       "EBF site 1246 (partition 1)":1,
       "EBF site 125 (partition 1)":1,
       "EBF site 127 (partition 1)":1,
       "EBF site 128 (partition 1)":1,
       "EBF site 129 (partition 1)":1,
       "EBF site 13 (partition 1)":0.3341793620758512,
       "EBF site 130 (partition 1)":1,
       "EBF site 131 (partition 1)":1,
       "EBF site 132 (partition 1)":1,
       "EBF site 136 (partition 1)":1,
       "EBF site 139 (partition 1)":1,
       "EBF site 14 (partition 1)":1,
       "EBF site 140 (partition 1)":0.8066286660655704,
       "EBF site 142 (partition 1)":1,
       "EBF site 143 (partition 1)":0.7861043255536511,
       "EBF site 144 (partition 1)":1,
       "EBF site 145 (partition 1)":0.998811410888053,
       "EBF site 146 (partition 1)":1,
       "EBF site 147 (partition 1)":0.1937868816400253,
       "EBF site 148 (partition 1)":1,
       "EBF site 149 (partition 1)":1,
       "EBF site 15 (partition 1)":1,
       "EBF site 150 (partition 1)":1,
       "EBF site 152 (partition 1)":1,
       "EBF site 154 (partition 1)":1,
       "EBF site 156 (partition 1)":0.1064067612344796,
       "EBF site 157 (partition 1)":1,
       "EBF site 158 (partition 1)":1,
       "EBF site 159 (partition 1)":1,
       "EBF site 16 (partition 1)":1,
       "EBF site 160 (partition 1)":1,
       "EBF site 161 (partition 1)":1,
       "EBF site 162 (partition 1)":1,
       "EBF site 163 (partition 1)":1,
       "EBF site 164 (partition 1)":1,
       "EBF site 165 (partition 1)":1,
       "EBF site 166 (partition 1)":1,
       "EBF site 168 (partition 1)":1,
       "EBF site 169 (partition 1)":1,
       "EBF site 173 (partition 1)":1,
       "EBF site 174 (partition 1)":1,
       "EBF site 175 (partition 1)":1,
       "EBF site 176 (partition 1)":0.8590001299390284,
       "EBF site 178 (partition 1)":1,
       "EBF site 179 (partition 1)":1,
       "EBF site 18 (partition 1)":1,
       "EBF site 180 (partition 1)":1,
       "EBF site 182 (partition 1)":1,
       "EBF site 183 (partition 1)":0.5317862388438951,
       "EBF site 186 (partition 1)":1,
       "EBF site 187 (partition 1)":1,
       "EBF site 19 (partition 1)":1,
       "EBF site 190 (partition 1)":1,
       "EBF site 191 (partition 1)":1,
       "EBF site 193 (partition 1)":1,
       "EBF site 194 (partition 1)":1,
       "EBF site 196 (partition 1)":1,
       "EBF site 197 (partition 1)":1,
       "EBF site 198 (partition 1)":1,
       "EBF site 199 (partition 1)":0.8623829994996368,
       "EBF site 2 (partition 1)":0.983365514524995,
       "EBF site 20 (partition 1)":0.9956813626534115,
       "EBF site 200 (partition 1)":1,
       "EBF site 201 (partition 1)":1,
       "EBF site 202 (partition 1)":1,
       "EBF site 203 (partition 1)":0.613768081004028,
       "EBF site 204 (partition 1)":1,
       "EBF site 205 (partition 1)":1,
       "EBF site 206 (partition 1)":1,
       "EBF site 207 (partition 1)":1,
       "EBF site 209 (partition 1)":1,
       "EBF site 21 (partition 1)":1,
       "EBF site 210 (partition 1)":1,
       "EBF site 211 (partition 1)":1,
       "EBF site 212 (partition 1)":0.3477294001343216,
       "EBF site 213 (partition 1)":1,
       "EBF site 214 (partition 1)":1,
       "EBF site 216 (partition 1)":1,
       "EBF site 218 (partition 1)":0.3670676205359598,
       "EBF site 22 (partition 1)":1,
       "EBF site 221 (partition 1)":1,
       "EBF site 222 (partition 1)":1,
       "EBF site 223 (partition 1)":1,
       "EBF site 225 (partition 1)":1,
       "EBF site 227 (partition 1)":1,
       "EBF site 228 (partition 1)":1,
       "EBF site 229 (partition 1)":1,
       "EBF site 23 (partition 1)":0.8854770060605126,
       "EBF site 231 (partition 1)":1,
       "EBF site 232 (partition 1)":1,
       "EBF site 233 (partition 1)":1,
       "EBF site 235 (partition 1)":1,
       "EBF site 236 (partition 1)":1,
       "EBF site 237 (partition 1)":1,
       "EBF site 238 (partition 1)":1,
       "EBF site 24 (partition 1)":0.8005224510985213,
       "EBF site 241 (partition 1)":1,
       "EBF site 243 (partition 1)":1,
       "EBF site 244 (partition 1)":1,
       "EBF site 246 (partition 1)":1,
       "EBF site 249 (partition 1)":1,
       "EBF site 25 (partition 1)":1,
       "EBF site 250 (partition 1)":1,
       "EBF site 251 (partition 1)":1,
       "EBF site 252 (partition 1)":1,
       "EBF site 253 (partition 1)":1,
       "EBF site 255 (partition 1)":1,
       "EBF site 256 (partition 1)":1,
       "EBF site 257 (partition 1)":1,
       "EBF site 258 (partition 1)":1,
       "EBF site 26 (partition 1)":1,
       "EBF site 260 (partition 1)":1,
       "EBF site 262 (partition 1)":1,
       "EBF site 263 (partition 1)":1,
       "EBF site 264 (partition 1)":0.9313023973449417,
       "EBF site 265 (partition 1)":1,
       "EBF site 266 (partition 1)":0.309037664681709,
       "EBF site 267 (partition 1)":1,
       "EBF site 268 (partition 1)":0.9991319786730846,
       "EBF site 269 (partition 1)":1,
       "EBF site 27 (partition 1)":0.8376674836567005,
       "EBF site 271 (partition 1)":1,
       "EBF site 272 (partition 1)":1,
       "EBF site 273 (partition 1)":1,
       "EBF site 274 (partition 1)":0.8301532238014442,
       "EBF site 275 (partition 1)":1,
       "EBF site 279 (partition 1)":0.6580143612451885,
       "EBF site 28 (partition 1)":0.8526714356420131,
       "EBF site 280 (partition 1)":0.6272570047672433,
       "EBF site 281 (partition 1)":1,
       "EBF site 282 (partition 1)":1,
       "EBF site 283 (partition 1)":1,
       "EBF site 284 (partition 1)":0.4500916156865024,
       "EBF site 285 (partition 1)":1,
       "EBF site 288 (partition 1)":1,
       "EBF site 29 (partition 1)":0.9947914577001065,
       "EBF site 290 (partition 1)":0.9878358585447015,
       "EBF site 291 (partition 1)":1,
       "EBF site 292 (partition 1)":1,
       "EBF site 293 (partition 1)":1,
       "EBF site 294 (partition 1)":0.995130971545081,
       "EBF site 295 (partition 1)":1,
       "EBF site 296 (partition 1)":1,
       "EBF site 3 (partition 1)":0.9956342807452866,
       "EBF site 30 (partition 1)":1,
       "EBF site 300 (partition 1)":1,
       "EBF site 302 (partition 1)":1,
       "EBF site 303 (partition 1)":1,
       "EBF site 305 (partition 1)":0.9977518980780934,
       "EBF site 306 (partition 1)":0.9957674419430259,
       "EBF site 307 (partition 1)":1,
       "EBF site 308 (partition 1)":1,
       "EBF site 309 (partition 1)":1,
       "EBF site 310 (partition 1)":1,
       "EBF site 311 (partition 1)":1,
       "EBF site 313 (partition 1)":1,
       "EBF site 314 (partition 1)":0.6347460188480701,
       "EBF site 315 (partition 1)":1,
       "EBF site 316 (partition 1)":1,
       "EBF site 317 (partition 1)":1,
       "EBF site 318 (partition 1)":1,
       "EBF site 32 (partition 1)":0.9812603275355168,
       "EBF site 320 (partition 1)":0.9908544387194168,
       "EBF site 321 (partition 1)":0.9917427590413962,
       "EBF site 322 (partition 1)":1,
       "EBF site 323 (partition 1)":0.9409969880365974,
       "EBF site 324 (partition 1)":1,
       "EBF site 326 (partition 1)":1,
       "EBF site 327 (partition 1)":1,
       "EBF site 329 (partition 1)":0.3201438162059272,
       "EBF site 33 (partition 1)":1,
       "EBF site 330 (partition 1)":0.9949417923009276,
       "EBF site 331 (partition 1)":0.423078997290171,
       "EBF site 332 (partition 1)":0.9698818555903195,
       "EBF site 333 (partition 1)":1,
       "EBF site 334 (partition 1)":1,
       "EBF site 336 (partition 1)":1,
       "EBF site 337 (partition 1)":1,
       "EBF site 339 (partition 1)":1,
       "EBF site 34 (partition 1)":1,
       "EBF site 340 (partition 1)":1,
       "EBF site 341 (partition 1)":1,
       "EBF site 342 (partition 1)":1,
       "EBF site 343 (partition 1)":1,
       "EBF site 344 (partition 1)":1,
       "EBF site 345 (partition 1)":1,
       "EBF site 346 (partition 1)":0.1019067826220727,
       "EBF site 347 (partition 1)":1,
       "EBF site 35 (partition 1)":1,
       "EBF site 351 (partition 1)":1,
       "EBF site 353 (partition 1)":1,
       "EBF site 354 (partition 1)":1,
       "EBF site 355 (partition 1)":1,
       "EBF site 356 (partition 1)":1,
       "EBF site 357 (partition 1)":1,
       "EBF site 358 (partition 1)":0.3759777245381227,
       "EBF site 359 (partition 1)":0.7434610463771979,
       "EBF site 360 (partition 1)":1,
       "EBF site 361 (partition 1)":0.2412930588226037,
       "EBF site 362 (partition 1)":0.8937527082871043,
       "EBF site 364 (partition 1)":1,
       "EBF site 365 (partition 1)":1,
       "EBF site 366 (partition 1)":1,
       "EBF site 367 (partition 1)":1,
       "EBF site 368 (partition 1)":1,
       "EBF site 369 (partition 1)":1,
       "EBF site 37 (partition 1)":1,
       "EBF site 371 (partition 1)":1,
       "EBF site 373 (partition 1)":1,
       "EBF site 375 (partition 1)":1,
       "EBF site 376 (partition 1)":1,
       "EBF site 378 (partition 1)":1,
       "EBF site 379 (partition 1)":1,
       "EBF site 38 (partition 1)":1,
       "EBF site 380 (partition 1)":0.670521208397271,
       "EBF site 381 (partition 1)":0.03284975198232955,
       "EBF site 383 (partition 1)":1,
       "EBF site 384 (partition 1)":1,
       "EBF site 385 (partition 1)":0.9648713734453359,
       "EBF site 386 (partition 1)":0.596616687222589,
       "EBF site 387 (partition 1)":1,
       "EBF site 389 (partition 1)":0.7852732629685193,
       "EBF site 390 (partition 1)":1,
       "EBF site 391 (partition 1)":1,
       "EBF site 393 (partition 1)":1,
       "EBF site 394 (partition 1)":0.6896390835002699,
       "EBF site 396 (partition 1)":1,
       "EBF site 397 (partition 1)":1,
       "EBF site 398 (partition 1)":1,
       "EBF site 399 (partition 1)":1,
       "EBF site 40 (partition 1)":1,
       "EBF site 400 (partition 1)":1,
       "EBF site 401 (partition 1)":0.9387108718066558,
       "EBF site 402 (partition 1)":1,
       "EBF site 403 (partition 1)":1,
       "EBF site 404 (partition 1)":1,
       "EBF site 405 (partition 1)":1,
       "EBF site 406 (partition 1)":1,
       "EBF site 407 (partition 1)":1,
       "EBF site 408 (partition 1)":1,
       "EBF site 409 (partition 1)":0.996652138879538,
       "EBF site 41 (partition 1)":1,
       "EBF site 410 (partition 1)":0.9763121359320488,
       "EBF site 411 (partition 1)":1,
       "EBF site 412 (partition 1)":1,
       "EBF site 413 (partition 1)":1,
       "EBF site 415 (partition 1)":0.8037371802315595,
       "EBF site 416 (partition 1)":1,
       "EBF site 417 (partition 1)":0.9908313320807112,
       "EBF site 418 (partition 1)":1,
       "EBF site 419 (partition 1)":1,
       "EBF site 42 (partition 1)":1,
       "EBF site 420 (partition 1)":1,
       "EBF site 421 (partition 1)":1,
       "EBF site 422 (partition 1)":1,
       "EBF site 424 (partition 1)":1,
       "EBF site 425 (partition 1)":1,
       "EBF site 426 (partition 1)":1,
       "EBF site 427 (partition 1)":1,
       "EBF site 428 (partition 1)":0.9979471309003491,
       "EBF site 429 (partition 1)":1,
       "EBF site 43 (partition 1)":1,
       "EBF site 430 (partition 1)":1,
       "EBF site 431 (partition 1)":1,
       "EBF site 433 (partition 1)":1,
       "EBF site 434 (partition 1)":1,
       "EBF site 435 (partition 1)":0.8955660090807324,
       "EBF site 437 (partition 1)":1,
       "EBF site 438 (partition 1)":0.2679007286606713,
       "EBF site 439 (partition 1)":1,
       "EBF site 44 (partition 1)":1,
       "EBF site 440 (partition 1)":1,
       "EBF site 441 (partition 1)":1,
       "EBF site 442 (partition 1)":1,
       "EBF site 443 (partition 1)":1,
       "EBF site 444 (partition 1)":1,
       "EBF site 445 (partition 1)":1,
       "EBF site 446 (partition 1)":1,
       "EBF site 447 (partition 1)":1,
       "EBF site 448 (partition 1)":1,
       "EBF site 449 (partition 1)":1,
       "EBF site 450 (partition 1)":1,
       "EBF site 451 (partition 1)":1,
       "EBF site 453 (partition 1)":1,
       "EBF site 454 (partition 1)":1,
       "EBF site 455 (partition 1)":1,
       "EBF site 456 (partition 1)":1,
       "EBF site 457 (partition 1)":0.9975689244320087,
       "EBF site 458 (partition 1)":1,
       "EBF site 459 (partition 1)":1,
       "EBF site 46 (partition 1)":1,
       "EBF site 460 (partition 1)":0.4313476166434098,
       "EBF site 462 (partition 1)":1,
       "EBF site 463 (partition 1)":1,
       "EBF site 464 (partition 1)":1,
       "EBF site 465 (partition 1)":1,
       "EBF site 466 (partition 1)":1,
       "EBF site 467 (partition 1)":0.2875347379214018,
       "EBF site 468 (partition 1)":1,
       "EBF site 47 (partition 1)":1,
       "EBF site 470 (partition 1)":1,
       "EBF site 471 (partition 1)":0.8136381807476289,
       "EBF site 472 (partition 1)":1,
       "EBF site 473 (partition 1)":1,
       "EBF site 474 (partition 1)":0.9951422750154856,
       "EBF site 475 (partition 1)":0.8492787985996896,
       "EBF site 476 (partition 1)":1,
       "EBF site 477 (partition 1)":1,
       "EBF site 48 (partition 1)":1,
       "EBF site 480 (partition 1)":1,
       "EBF site 481 (partition 1)":1,
       "EBF site 482 (partition 1)":0.9948448349133109,
       "EBF site 484 (partition 1)":1,
       "EBF site 485 (partition 1)":1,
       "EBF site 486 (partition 1)":1,
       "EBF site 487 (partition 1)":0.9775799869622229,
       "EBF site 489 (partition 1)":0.9734965178629941,
       "EBF site 49 (partition 1)":1,
       "EBF site 490 (partition 1)":1,
       "EBF site 491 (partition 1)":1,
       "EBF site 492 (partition 1)":0.9587393205477505,
       "EBF site 494 (partition 1)":1,
       "EBF site 495 (partition 1)":0.9910260295171323,
       "EBF site 499 (partition 1)":1,
       "EBF site 5 (partition 1)":1,
       "EBF site 500 (partition 1)":1,
       "EBF site 501 (partition 1)":1,
       "EBF site 502 (partition 1)":1,
       "EBF site 503 (partition 1)":0.264842642153712,
       "EBF site 504 (partition 1)":0.2693165330444801,
       "EBF site 505 (partition 1)":1,
       "EBF site 506 (partition 1)":0.7073806771126805,
       "EBF site 507 (partition 1)":1,
       "EBF site 508 (partition 1)":1,
       "EBF site 51 (partition 1)":1,
       "EBF site 510 (partition 1)":0.7485890560817653,
       "EBF site 511 (partition 1)":0.9325936362233822,
       "EBF site 512 (partition 1)":1,
       "EBF site 513 (partition 1)":1,
       "EBF site 515 (partition 1)":1,
       "EBF site 516 (partition 1)":0.3927225383591465,
       "EBF site 517 (partition 1)":1,
       "EBF site 518 (partition 1)":1,
       "EBF site 519 (partition 1)":1,
       "EBF site 52 (partition 1)":1,
       "EBF site 522 (partition 1)":1,
       "EBF site 523 (partition 1)":0.6361297037050778,
       "EBF site 524 (partition 1)":1,
       "EBF site 525 (partition 1)":0.936462226084226,
       "EBF site 526 (partition 1)":1,
       "EBF site 527 (partition 1)":0.998771183691054,
       "EBF site 528 (partition 1)":1,
       "EBF site 529 (partition 1)":1,
       "EBF site 530 (partition 1)":0.9901779873163583,
       "EBF site 531 (partition 1)":1,
       "EBF site 532 (partition 1)":0.9883864562679062,
       "EBF site 533 (partition 1)":0.2934510394377352,
       "EBF site 535 (partition 1)":0.9328708482372706,
       "EBF site 536 (partition 1)":1,
       "EBF site 537 (partition 1)":1,
       "EBF site 538 (partition 1)":0.09505613219420539,
       "EBF site 539 (partition 1)":1,
       "EBF site 540 (partition 1)":1,
       "EBF site 542 (partition 1)":0.9977915914608958,
       "EBF site 543 (partition 1)":0.9936488656961069,
       "EBF site 544 (partition 1)":1,
       "EBF site 546 (partition 1)":0.7309975768379624,
       "EBF site 547 (partition 1)":1,
       "EBF site 549 (partition 1)":1,
       "EBF site 55 (partition 1)":0.9835889376892051,
       "EBF site 550 (partition 1)":1,
       "EBF site 551 (partition 1)":1,
       "EBF site 552 (partition 1)":0.9765944189250235,
       "EBF site 553 (partition 1)":1,
       "EBF site 554 (partition 1)":0.8918524439423386,
       "EBF site 555 (partition 1)":1,
       "EBF site 556 (partition 1)":1,
       "EBF site 557 (partition 1)":1,
       "EBF site 558 (partition 1)":0.8889168137609743,
       "EBF site 559 (partition 1)":1,
       "EBF site 561 (partition 1)":1,
       "EBF site 562 (partition 1)":1,
       "EBF site 563 (partition 1)":1,
       "EBF site 566 (partition 1)":1,
       "EBF site 568 (partition 1)":1,
       "EBF site 569 (partition 1)":1,
       "EBF site 57 (partition 1)":1,
       "EBF site 570 (partition 1)":1,
       "EBF site 571 (partition 1)":0.9322082425858179,
       "EBF site 573 (partition 1)":0.956092973937159,
       "EBF site 574 (partition 1)":1,
       "EBF site 576 (partition 1)":1,
       "EBF site 577 (partition 1)":1,
       "EBF site 578 (partition 1)":1,
       "EBF site 579 (partition 1)":1,
       "EBF site 58 (partition 1)":0.9519601640378732,
       "EBF site 580 (partition 1)":0.09448498686260899,
       "EBF site 581 (partition 1)":1,
       "EBF site 582 (partition 1)":0.9616095582401551,
       "EBF site 583 (partition 1)":1,
       "EBF site 584 (partition 1)":1,
       "EBF site 585 (partition 1)":1,
       "EBF site 586 (partition 1)":1,
       "EBF site 587 (partition 1)":0.3434416976801776,
       "EBF site 588 (partition 1)":1,
       "EBF site 589 (partition 1)":0.9421414050624675,
       "EBF site 590 (partition 1)":1,
       "EBF site 591 (partition 1)":1,
       "EBF site 592 (partition 1)":1,
       "EBF site 593 (partition 1)":1,
       "EBF site 594 (partition 1)":1,
       "EBF site 597 (partition 1)":1,
       "EBF site 599 (partition 1)":1,
       "EBF site 6 (partition 1)":1,
       "EBF site 60 (partition 1)":1,
       "EBF site 600 (partition 1)":1,
       "EBF site 601 (partition 1)":1,
       "EBF site 602 (partition 1)":0.9557046249061703,
       "EBF site 604 (partition 1)":0.282030937717472,
       "EBF site 607 (partition 1)":0.7966637821477097,
       "EBF site 608 (partition 1)":1,
       "EBF site 609 (partition 1)":0.9964812669950738,
       "EBF site 61 (partition 1)":1,
       "EBF site 610 (partition 1)":1,
       "EBF site 611 (partition 1)":1,
       "EBF site 613 (partition 1)":1,
       "EBF site 614 (partition 1)":1,
       "EBF site 616 (partition 1)":1,
       "EBF site 617 (partition 1)":1,
       "EBF site 618 (partition 1)":1,
       "EBF site 619 (partition 1)":1,
       "EBF site 62 (partition 1)":0.656180942337506,
       "EBF site 620 (partition 1)":1,
       "EBF site 621 (partition 1)":1,
       "EBF site 622 (partition 1)":1,
       "EBF site 623 (partition 1)":1,
       "EBF site 624 (partition 1)":0.9940522228492431,
       "EBF site 627 (partition 1)":1,
       "EBF site 628 (partition 1)":0.9930013550930471,
       "EBF site 629 (partition 1)":0.3292027489235658,
       "EBF site 63 (partition 1)":1,
       "EBF site 630 (partition 1)":1,
       "EBF site 631 (partition 1)":1,
       "EBF site 632 (partition 1)":0.9966408352899633,
       "EBF site 633 (partition 1)":1,
       "EBF site 634 (partition 1)":1,
       "EBF site 636 (partition 1)":1,
       "EBF site 637 (partition 1)":0.9934681913075336,
       "EBF site 638 (partition 1)":0.9367233910187684,
       "EBF site 64 (partition 1)":1,
       "EBF site 641 (partition 1)":0.9126699718686422,
       "EBF site 642 (partition 1)":0.9918186813430848,
       "EBF site 643 (partition 1)":0.9458609793921116,
       "EBF site 644 (partition 1)":0.993942538670509,
       "EBF site 645 (partition 1)":0.7853301289206531,
       "EBF site 647 (partition 1)":1,
       "EBF site 648 (partition 1)":1,
       "EBF site 649 (partition 1)":1,
       "EBF site 65 (partition 1)":0.7485746532252087,
       "EBF site 650 (partition 1)":1,
       "EBF site 651 (partition 1)":1,
       "EBF site 653 (partition 1)":1,
       "EBF site 654 (partition 1)":1,
       "EBF site 656 (partition 1)":1,
       "EBF site 658 (partition 1)":1,
       "EBF site 659 (partition 1)":1,
       "EBF site 66 (partition 1)":1,
       "EBF site 660 (partition 1)":1,
       "EBF site 661 (partition 1)":1,
       "EBF site 663 (partition 1)":1,
       "EBF site 667 (partition 1)":1,
       "EBF site 668 (partition 1)":1,
       "EBF site 669 (partition 1)":0.9737315382677801,
       "EBF site 67 (partition 1)":1,
       "EBF site 670 (partition 1)":1,
       "EBF site 672 (partition 1)":1,
       "EBF site 673 (partition 1)":1,
       "EBF site 674 (partition 1)":1,
       "EBF site 675 (partition 1)":0.9983103848401549,
       "EBF site 676 (partition 1)":0.4965507128472287,
       "EBF site 677 (partition 1)":1,
       "EBF site 678 (partition 1)":1,
       "EBF site 68 (partition 1)":0.2834948340736935,
       "EBF site 681 (partition 1)":1,
       "EBF site 682 (partition 1)":1,
       "EBF site 683 (partition 1)":1,
       "EBF site 684 (partition 1)":1,
       "EBF site 686 (partition 1)":0.9559883895546044,
       "EBF site 687 (partition 1)":1,
       "EBF site 689 (partition 1)":1,
       "EBF site 69 (partition 1)":1,
       "EBF site 690 (partition 1)":1,
       "EBF site 691 (partition 1)":0.9785448564584032,
       "EBF site 693 (partition 1)":0.2878197840550609,
       "EBF site 694 (partition 1)":1,
       "EBF site 695 (partition 1)":1,
       "EBF site 696 (partition 1)":0.4228654660241286,
       "EBF site 697 (partition 1)":1,
       "EBF site 698 (partition 1)":0.8355625329481805,
       "EBF site 700 (partition 1)":0.9768932997192626,
       "EBF site 702 (partition 1)":1,
       "EBF site 703 (partition 1)":1,
       "EBF site 705 (partition 1)":1,
       "EBF site 708 (partition 1)":1,
       "EBF site 709 (partition 1)":1,
       "EBF site 71 (partition 1)":0.9992072585315244,
       "EBF site 710 (partition 1)":1,
       "EBF site 711 (partition 1)":0.9857407459116759,
       "EBF site 712 (partition 1)":1,
       "EBF site 714 (partition 1)":1,
       "EBF site 715 (partition 1)":1,
       "EBF site 716 (partition 1)":0.2475645490229391,
       "EBF site 717 (partition 1)":1,
       "EBF site 718 (partition 1)":1,
       "EBF site 72 (partition 1)":0.60211963522046,
       "EBF site 720 (partition 1)":1,
       "EBF site 721 (partition 1)":1,
       "EBF site 722 (partition 1)":1,
       "EBF site 723 (partition 1)":1,
       "EBF site 724 (partition 1)":1,
       "EBF site 725 (partition 1)":1,
       "EBF site 727 (partition 1)":1,
       "EBF site 73 (partition 1)":0.9916399318604339,
       "EBF site 730 (partition 1)":1,
       "EBF site 731 (partition 1)":1,
       "EBF site 732 (partition 1)":1,
       "EBF site 733 (partition 1)":1,
       "EBF site 734 (partition 1)":0.9981471240468893,
       "EBF site 735 (partition 1)":1,
       "EBF site 737 (partition 1)":1,
       "EBF site 739 (partition 1)":1,
       "EBF site 74 (partition 1)":1,
       "EBF site 740 (partition 1)":0.9981309151077047,
       "EBF site 741 (partition 1)":0.6960279733110335,
       "EBF site 742 (partition 1)":1,
       "EBF site 743 (partition 1)":1,
       "EBF site 744 (partition 1)":1,
       "EBF site 745 (partition 1)":1,
       "EBF site 746 (partition 1)":1,
       "EBF site 747 (partition 1)":1,
       "EBF site 748 (partition 1)":1,
       "EBF site 749 (partition 1)":1,
       "EBF site 75 (partition 1)":0.7817448609684874,
       "EBF site 751 (partition 1)":1,
       "EBF site 752 (partition 1)":1,
       "EBF site 754 (partition 1)":1,
       "EBF site 755 (partition 1)":0.9960715282424799,
       "EBF site 756 (partition 1)":1,
       "EBF site 757 (partition 1)":1,
       "EBF site 758 (partition 1)":1,
       "EBF site 760 (partition 1)":1,
       "EBF site 761 (partition 1)":0.9594879348808152,
       "EBF site 762 (partition 1)":1,
       "EBF site 763 (partition 1)":1,
       "EBF site 764 (partition 1)":1,
       "EBF site 765 (partition 1)":1,
       "EBF site 766 (partition 1)":1,
       "EBF site 768 (partition 1)":0.944727649643925,
       "EBF site 769 (partition 1)":1,
       "EBF site 77 (partition 1)":0.996869384915594,
       "EBF site 770 (partition 1)":1,
       "EBF site 772 (partition 1)":1,
       "EBF site 775 (partition 1)":1,
       "EBF site 777 (partition 1)":1,
       "EBF site 778 (partition 1)":1,
       "EBF site 779 (partition 1)":0.291776259211543,
       "EBF site 78 (partition 1)":0.9956443627041012,
       "EBF site 780 (partition 1)":1,
       "EBF site 781 (partition 1)":1,
       "EBF site 783 (partition 1)":1,
       "EBF site 784 (partition 1)":1,
       "EBF site 785 (partition 1)":0.9982714470780176,
       "EBF site 787 (partition 1)":0.186255715385524,
       "EBF site 789 (partition 1)":1,
       "EBF site 79 (partition 1)":0.9415214754980539,
       "EBF site 790 (partition 1)":1,
       "EBF site 791 (partition 1)":1,
       "EBF site 792 (partition 1)":0.9705111384603996,
       "EBF site 793 (partition 1)":1,
       "EBF site 794 (partition 1)":1,
       "EBF site 795 (partition 1)":0.9906127393970973,
       "EBF site 798 (partition 1)":0.3432011083443745,
       "EBF site 799 (partition 1)":0.9162494589939293,
       "EBF site 8 (partition 1)":0.9986349724277496,
       "EBF site 80 (partition 1)":1,
       "EBF site 800 (partition 1)":0.9733234871346274,
       "EBF site 802 (partition 1)":0.9937569469699965,
       "EBF site 804 (partition 1)":0.6611678181180211,
       "EBF site 805 (partition 1)":0.9622824280155766,
       "EBF site 806 (partition 1)":0.2308967369475312,
       "EBF site 808 (partition 1)":0.9901941508238954,
       "EBF site 81 (partition 1)":0.9941737505208139,
       "EBF site 813 (partition 1)":0.9240335231155723,
       "EBF site 814 (partition 1)":0.5481935068501399,
       "EBF site 818 (partition 1)":0.9980510370625271,
       "EBF site 819 (partition 1)":0.7488770262954128,
       "EBF site 82 (partition 1)":1,
       "EBF site 827 (partition 1)":1,
       "EBF site 828 (partition 1)":0.9791191905314406,
       "EBF site 829 (partition 1)":1,
       "EBF site 831 (partition 1)":1,
       "EBF site 832 (partition 1)":1,
       "EBF site 833 (partition 1)":1,
       "EBF site 834 (partition 1)":1,
       "EBF site 835 (partition 1)":1,
       "EBF site 837 (partition 1)":0.8841831636523132,
       "EBF site 838 (partition 1)":1,
       "EBF site 839 (partition 1)":0.9665246620898087,
       "EBF site 840 (partition 1)":1,
       "EBF site 841 (partition 1)":1,
       "EBF site 842 (partition 1)":1,
       "EBF site 843 (partition 1)":1,
       "EBF site 844 (partition 1)":1,
       "EBF site 845 (partition 1)":1,
       "EBF site 846 (partition 1)":1,
       "EBF site 847 (partition 1)":0.6042863267559571,
       "EBF site 848 (partition 1)":1,
       "EBF site 849 (partition 1)":1,
       "EBF site 85 (partition 1)":1,
       "EBF site 850 (partition 1)":1,
       "EBF site 851 (partition 1)":1,
       "EBF site 852 (partition 1)":1,
       "EBF site 853 (partition 1)":1,
       "EBF site 854 (partition 1)":1,
       "EBF site 855 (partition 1)":1,
       "EBF site 857 (partition 1)":1,
       "EBF site 86 (partition 1)":1,
       "EBF site 860 (partition 1)":1,
       "EBF site 862 (partition 1)":1,
       "EBF site 863 (partition 1)":1,
       "EBF site 864 (partition 1)":0.9494188797636897,
       "EBF site 865 (partition 1)":1,
       "EBF site 866 (partition 1)":1,
       "EBF site 87 (partition 1)":1,
       "EBF site 870 (partition 1)":0.5687705881001417,
       "EBF site 872 (partition 1)":1,
       "EBF site 874 (partition 1)":1,
       "EBF site 877 (partition 1)":1,
       "EBF site 88 (partition 1)":1,
       "EBF site 880 (partition 1)":1,
       "EBF site 881 (partition 1)":1,
       "EBF site 882 (partition 1)":1,
       "EBF site 883 (partition 1)":1,
       "EBF site 884 (partition 1)":1,
       "EBF site 886 (partition 1)":1,
       "EBF site 887 (partition 1)":1,
       "EBF site 89 (partition 1)":0.9981815759923198,
       "EBF site 890 (partition 1)":1,
       "EBF site 891 (partition 1)":1,
       "EBF site 892 (partition 1)":1,
       "EBF site 894 (partition 1)":1,
       "EBF site 895 (partition 1)":1,
       "EBF site 896 (partition 1)":1,
       "EBF site 9 (partition 1)":1,
       "EBF site 900 (partition 1)":1,
       "EBF site 901 (partition 1)":1,
       "EBF site 902 (partition 1)":1,
       "EBF site 904 (partition 1)":1,
       "EBF site 906 (partition 1)":0.3156179637713716,
       "EBF site 907 (partition 1)":1,
       "EBF site 908 (partition 1)":1,
       "EBF site 909 (partition 1)":1,
       "EBF site 91 (partition 1)":1,
       "EBF site 910 (partition 1)":1,
       "EBF site 911 (partition 1)":1,
       "EBF site 914 (partition 1)":1,
       "EBF site 916 (partition 1)":0.9838791537599276,
       "EBF site 917 (partition 1)":1,
       "EBF site 919 (partition 1)":0.7681295692275667,
       "EBF site 92 (partition 1)":0.3483328728380736,
       "EBF site 920 (partition 1)":1,
       "EBF site 922 (partition 1)":1,
       "EBF site 924 (partition 1)":0.9770044423872405,
       "EBF site 925 (partition 1)":1,
       "EBF site 926 (partition 1)":1,
       "EBF site 929 (partition 1)":0.05752001589900101,
       "EBF site 93 (partition 1)":0.9828176474810817,
       "EBF site 930 (partition 1)":1,
       "EBF site 931 (partition 1)":1,
       "EBF site 932 (partition 1)":1,
       "EBF site 933 (partition 1)":1,
       "EBF site 934 (partition 1)":1,
       "EBF site 935 (partition 1)":1,
       "EBF site 937 (partition 1)":1,
       "EBF site 938 (partition 1)":0.9902529814961524,
       "EBF site 939 (partition 1)":1,
       "EBF site 94 (partition 1)":0.9561764448353997,
       "EBF site 940 (partition 1)":1,
       "EBF site 941 (partition 1)":0.973130062854782,
       "EBF site 942 (partition 1)":1,
       "EBF site 943 (partition 1)":1,
       "EBF site 944 (partition 1)":1,
       "EBF site 945 (partition 1)":0.8616220443861814,
       "EBF site 946 (partition 1)":1,
       "EBF site 948 (partition 1)":1,
       "EBF site 949 (partition 1)":0.9033136983002612,
       "EBF site 950 (partition 1)":1,
       "EBF site 951 (partition 1)":1,
       "EBF site 952 (partition 1)":1,
       "EBF site 953 (partition 1)":1,
       "EBF site 954 (partition 1)":0.9951853577967137,
       "EBF site 955 (partition 1)":1,
       "EBF site 956 (partition 1)":1,
       "EBF site 957 (partition 1)":1,
       "EBF site 958 (partition 1)":1,
       "EBF site 959 (partition 1)":1,
       "EBF site 96 (partition 1)":1,
       "EBF site 960 (partition 1)":1,
       "EBF site 961 (partition 1)":1,
       "EBF site 964 (partition 1)":0.7096266625472237,
       "EBF site 965 (partition 1)":1,
       "EBF site 966 (partition 1)":0.9580542497557425,
       "EBF site 968 (partition 1)":1,
       "EBF site 969 (partition 1)":1,
       "EBF site 97 (partition 1)":0.7941021852948595,
       "EBF site 970 (partition 1)":1,
       "EBF site 971 (partition 1)":1,
       "EBF site 973 (partition 1)":1,
       "EBF site 974 (partition 1)":1,
       "EBF site 976 (partition 1)":1,
       "EBF site 977 (partition 1)":0.9671809465867125,
       "EBF site 978 (partition 1)":1,
       "EBF site 98 (partition 1)":1,
       "EBF site 980 (partition 1)":1,
       "EBF site 981 (partition 1)":1,
       "EBF site 982 (partition 1)":1,
       "EBF site 983 (partition 1)":0.9124789836468908,
       "EBF site 984 (partition 1)":1,
       "EBF site 986 (partition 1)":1,
       "EBF site 987 (partition 1)":1,
       "EBF site 989 (partition 1)":1,
       "EBF site 99 (partition 1)":1,
       "EBF site 991 (partition 1)":0.9972920653081482,
       "EBF site 992 (partition 1)":0.8501308427298396,
       "EBF site 993 (partition 1)":1,
       "EBF site 994 (partition 1)":0.9465952283978397,
       "EBF site 995 (partition 1)":1,
       "EBF site 996 (partition 1)":1,
       "EBF site 999 (partition 1)":1,
       "Global MG94xREV":0.0005372284008309918,
       "Nucleotide GTR":0.0005347411249609237,
       "original name":"EU372006_1_7567_11313_structural_polyprotein_Chikungunya_virus__1"
      },
     "EU564334_1_7528_11274_structural_polyprotein_Chikungunya_virus__1":{
       "EBF site 10 (partition 1)":1,
       "EBF site 1000 (partition 1)":1,
       "EBF site 1001 (partition 1)":1,
       "EBF site 1003 (partition 1)":1,
       "EBF site 1005 (partition 1)":1,
       "EBF site 1006 (partition 1)":1,
       "EBF site 1008 (partition 1)":1,
       "EBF site 1009 (partition 1)":1,
       "EBF site 101 (partition 1)":1,
       "EBF site 1010 (partition 1)":1,
       "EBF site 1011 (partition 1)":1,
       "EBF site 1012 (partition 1)":1,
       "EBF site 1014 (partition 1)":1,
       "EBF site 1015 (partition 1)":1,
       "EBF site 1016 (partition 1)":1,
       "EBF site 1017 (partition 1)":1,
       "EBF site 1018 (partition 1)":1,
       "EBF site 1019 (partition 1)":1,
       "EBF site 102 (partition 1)":1,
       "EBF site 1020 (partition 1)":0.9999999999999853,
       "EBF site 1022 (partition 1)":1,
       "EBF site 1023 (partition 1)":1,
       "EBF site 1024 (partition 1)":1,
       "EBF site 1025 (partition 1)":1,
       "EBF site 1026 (partition 1)":1,
       "EBF site 1027 (partition 1)":1,
       "EBF site 1028 (partition 1)":1,
       "EBF site 1029 (partition 1)":1,
       "EBF site 1030 (partition 1)":1,
       "EBF site 1031 (partition 1)":1,
       "EBF site 1032 (partition 1)":1,
       "EBF site 1033 (partition 1)":1,
       "EBF site 1034 (partition 1)":1,
       "EBF site 1035 (partition 1)":1,
       "EBF site 1036 (partition 1)":1,
       "EBF site 1037 (partition 1)":1,
       "EBF site 1038 (partition 1)":1,
       "EBF site 1039 (partition 1)":1,
       "EBF site 104 (partition 1)":1,
       "EBF site 1040 (partition 1)":1,
       "EBF site 1041 (partition 1)":1,
       "EBF site 1042 (partition 1)":1,
       "EBF site 1043 (partition 1)":1,
       "EBF site 1044 (partition 1)":1,
       "EBF site 1046 (partition 1)":1,
       "EBF site 1047 (partition 1)":1,
       "EBF site 1049 (partition 1)":1,
       "EBF site 1050 (partition 1)":1,
       "EBF site 1051 (partition 1)":1,
       "EBF site 1053 (partition 1)":1,
       "EBF site 1054 (partition 1)":1,
       "EBF site 1056 (partition 1)":1,
       "EBF site 1057 (partition 1)":1,
       "EBF site 1058 (partition 1)":1,
       "EBF site 1059 (partition 1)":1,
       "EBF site 106 (partition 1)":1,
       "EBF site 1060 (partition 1)":1,
       "EBF site 1061 (partition 1)":1,
       "EBF site 1062 (partition 1)":1,
       "EBF site 1063 (partition 1)":1,
       "EBF site 1065 (partition 1)":1,
       "EBF site 1066 (partition 1)":1,
       "EBF site 1067 (partition 1)":1,
       "EBF site 1068 (partition 1)":1,
       "EBF site 1069 (partition 1)":1,
       "EBF site 1070 (partition 1)":1,
       "EBF site 1071 (partition 1)":1,
       "EBF site 1073 (partition 1)":1,
       "EBF site 1077 (partition 1)":1,
       "EBF site 1078 (partition 1)":1,
       "EBF site 1079 (partition 1)":1,
       "EBF site 108 (partition 1)":1,
       "EBF site 1081 (partition 1)":1,
       "EBF site 1082 (partition 1)":1,
       "EBF site 1083 (partition 1)":1,
       "EBF site 1085 (partition 1)":1,
       "EBF site 1086 (partition 1)":1,
       "EBF site 1087 (partition 1)":1,
       "EBF site 1088 (partition 1)":1,
       "EBF site 1089 (partition 1)":1,
       "EBF site 109 (partition 1)":1,
       "EBF site 1090 (partition 1)":1,
       "EBF site 1093 (partition 1)":1,
       "EBF site 1094 (partition 1)":1,
       "EBF site 1096 (partition 1)":1,
       "EBF site 1097 (partition 1)":1,
       "EBF site 1099 (partition 1)":1,
       "EBF site 11 (partition 1)":1,
       "EBF site 1100 (partition 1)":1,
       "EBF site 1101 (partition 1)":1,
       "EBF site 1102 (partition 1)":1,
       "EBF site 1103 (partition 1)":1,
       "EBF site 1104 (partition 1)":1,
       "EBF site 1105 (partition 1)":1,
       "EBF site 1107 (partition 1)":1,
       "EBF site 1108 (partition 1)":1,
       "EBF site 1109 (partition 1)":1,
       "EBF site 111 (partition 1)":1,
       "EBF site 1110 (partition 1)":1,
       "EBF site 1111 (partition 1)":1,
       "EBF site 1112 (partition 1)":1,
       "EBF site 1113 (partition 1)":1,
       "EBF site 1115 (partition 1)":1,
       "EBF site 1116 (partition 1)":1,
       "EBF site 1117 (partition 1)":1,
       "EBF site 1118 (partition 1)":1,
       "EBF site 1119 (partition 1)":1,
       "EBF site 112 (partition 1)":1,
       "EBF site 1120 (partition 1)":1,
       "EBF site 1121 (partition 1)":1,
       "EBF site 1122 (partition 1)":1,
       "EBF site 1123 (partition 1)":1,
       "EBF site 1124 (partition 1)":1,
       "EBF site 1125 (partition 1)":1,
       "EBF site 1126 (partition 1)":1,
       "EBF site 1127 (partition 1)":1,
       "EBF site 1128 (partition 1)":1,
       "EBF site 1129 (partition 1)":1,
       "EBF site 113 (partition 1)":1,
       "EBF site 1130 (partition 1)":0.9999999949752406,
       "EBF site 1131 (partition 1)":1,
       "EBF site 1132 (partition 1)":1,
       "EBF site 1133 (partition 1)":1,
       "EBF site 1134 (partition 1)":1,
       "EBF site 1135 (partition 1)":1,
       "EBF site 1136 (partition 1)":1,
       "EBF site 1137 (partition 1)":1,
       "EBF site 1138 (partition 1)":1,
       "EBF site 1139 (partition 1)":1,
       "EBF site 114 (partition 1)":1,
       "EBF site 1140 (partition 1)":1,
       "EBF site 1142 (partition 1)":1,
       "EBF site 1143 (partition 1)":1,
       "EBF site 1146 (partition 1)":1,
       "EBF site 1147 (partition 1)":1,
       "EBF site 1148 (partition 1)":1,
       "EBF site 1149 (partition 1)":1,
       "EBF site 115 (partition 1)":1,
       "EBF site 1150 (partition 1)":1,
       "EBF site 1151 (partition 1)":1,
       "EBF site 1152 (partition 1)":1,
       "EBF site 1153 (partition 1)":0.9999999949752406,
       "EBF site 1155 (partition 1)":1,
       "EBF site 1156 (partition 1)":1,
       "EBF site 1157 (partition 1)":1,
       "EBF site 1158 (partition 1)":1,
       "EBF site 1159 (partition 1)":1,
       "EBF site 1161 (partition 1)":1,
       "EBF site 1162 (partition 1)":1,
       "EBF site 1163 (partition 1)":1,
       "EBF site 1164 (partition 1)":1,
       "EBF site 1165 (partition 1)":1,
       "EBF site 1166 (partition 1)":1,
       "EBF site 1167 (partition 1)":1,
       "EBF site 1169 (partition 1)":1,
       "EBF site 117 (partition 1)":1,
       "EBF site 1170 (partition 1)":1,
       "EBF site 1171 (partition 1)":1,
       "EBF site 1172 (partition 1)":1,
       "EBF site 1173 (partition 1)":1,
       "EBF site 1174 (partition 1)":1,
       "EBF site 1175 (partition 1)":1,
       "EBF site 1176 (partition 1)":1,
       "EBF site 1178 (partition 1)":1,
       "EBF site 1179 (partition 1)":1,
       "EBF site 1180 (partition 1)":1,
       "EBF site 1182 (partition 1)":1,
       "EBF site 1184 (partition 1)":1,
       "EBF site 1185 (partition 1)":1,
       "EBF site 1186 (partition 1)":1,
       "EBF site 1187 (partition 1)":1,
       "EBF site 1188 (partition 1)":1,
       "EBF site 1189 (partition 1)":1,
       "EBF site 119 (partition 1)":1,
       "EBF site 1190 (partition 1)":1,
       "EBF site 1191 (partition 1)":1,
       "EBF site 1192 (partition 1)":1,
       "EBF site 1193 (partition 1)":1,
       "EBF site 1195 (partition 1)":1,
       "EBF site 1197 (partition 1)":1,
       "EBF site 1198 (partition 1)":1,
       "EBF site 1199 (partition 1)":1,
       "EBF site 12 (partition 1)":1,
       "EBF site 1200 (partition 1)":1,
       "EBF site 1201 (partition 1)":1,
       "EBF site 1203 (partition 1)":1,
       "EBF site 1205 (partition 1)":1,
       "EBF site 1206 (partition 1)":1,
       "EBF site 1208 (partition 1)":1,
       "EBF site 1209 (partition 1)":1,
       "EBF site 121 (partition 1)":1,
       "EBF site 1210 (partition 1)":1,
       "EBF site 1211 (partition 1)":1,
       "EBF site 1213 (partition 1)":1,
       "EBF site 1214 (partition 1)":1,
       "EBF site 1215 (partition 1)":1,
       "EBF site 1216 (partition 1)":1,
       "EBF site 1217 (partition 1)":1,
       "EBF site 1219 (partition 1)":1,
       "EBF site 122 (partition 1)":1,
       "EBF site 1220 (partition 1)":1,
       "EBF site 1222 (partition 1)":1,
       "EBF site 1225 (partition 1)":1,
       "EBF site 1226 (partition 1)":1,
       "EBF site 1227 (partition 1)":1,
       "EBF site 1228 (partition 1)":1,
       "EBF site 1229 (partition 1)":1,
       "EBF site 123 (partition 1)":1,
       "EBF site 1230 (partition 1)":1,
       "EBF site 1231 (partition 1)":1,
       "EBF site 1232 (partition 1)":1,
       "EBF site 1233 (partition 1)":1,
       "EBF site 1234 (partition 1)":1,
       "EBF site 1235 (partition 1)":1,
       "EBF site 1236 (partition 1)":1,
       "EBF site 1237 (partition 1)":1,
       "EBF site 1238 (partition 1)":1,
       "EBF site 124 (partition 1)":1,
       "EBF site 1240 (partition 1)":1,
       "EBF site 1241 (partition 1)":1,
       "EBF site 1242 (partition 1)":1,
       "EBF site 1244 (partition 1)":1,
       "EBF site 1245 (partition 1)":1,
       "EBF site 1246 (partition 1)":1,
       "EBF site 125 (partition 1)":1,
       "EBF site 127 (partition 1)":1,
       "EBF site 128 (partition 1)":1,
       "EBF site 129 (partition 1)":1,
       "EBF site 13 (partition 1)":1,
       "EBF site 130 (partition 1)":1,
       "EBF site 131 (partition 1)":1,
       "EBF site 132 (partition 1)":1,
       "EBF site 136 (partition 1)":1,
       "EBF site 139 (partition 1)":1,
       "EBF site 14 (partition 1)":1,
       "EBF site 140 (partition 1)":1,
       "EBF site 142 (partition 1)":1,
       "EBF site 143 (partition 1)":1,
       "EBF site 144 (partition 1)":1,
       "EBF site 145 (partition 1)":1,
       "EBF site 146 (partition 1)":1,
       "EBF site 147 (partition 1)":1,
       "EBF site 148 (partition 1)":1,
       "EBF site 149 (partition 1)":1,
       "EBF site 15 (partition 1)":1,
       "EBF site 150 (partition 1)":1,
       "EBF site 152 (partition 1)":1,
       "EBF site 154 (partition 1)":1,
       "EBF site 156 (partition 1)":1,
       "EBF site 157 (partition 1)":1,
       "EBF site 158 (partition 1)":1,
       "EBF site 159 (partition 1)":1,
       "EBF site 16 (partition 1)":1,
       "EBF site 160 (partition 1)":1,
       "EBF site 161 (partition 1)":1,
       "EBF site 162 (partition 1)":1,
       "EBF site 163 (partition 1)":1,
       "EBF site 164 (partition 1)":1,
       "EBF site 165 (partition 1)":1,
       "EBF site 166 (partition 1)":1,
       "EBF site 168 (partition 1)":1,
       "EBF site 169 (partition 1)":1,
       "EBF site 173 (partition 1)":1,
       "EBF site 174 (partition 1)":1,
       "EBF site 175 (partition 1)":1,
       "EBF site 176 (partition 1)":1,
       "EBF site 178 (partition 1)":1,
       "EBF site 179 (partition 1)":1,
       "EBF site 18 (partition 1)":1,
       "EBF site 180 (partition 1)":1,
       "EBF site 182 (partition 1)":1,
       "EBF site 183 (partition 1)":1,
       "EBF site 186 (partition 1)":1,
       "EBF site 187 (partition 1)":1,
       "EBF site 19 (partition 1)":1,
       "EBF site 190 (partition 1)":1,
       "EBF site 191 (partition 1)":1,
       "EBF site 193 (partition 1)":1,
       "EBF site 194 (partition 1)":1,
       "EBF site 196 (partition 1)":1,
       "EBF site 197 (partition 1)":1,
       "EBF site 198 (partition 1)":1,
       "EBF site 199 (partition 1)":1,
       "EBF site 2 (partition 1)":1,
       "EBF site 20 (partition 1)":0.9999999949752406,
       "EBF site 200 (partition 1)":1,
       "EBF site 201 (partition 1)":1,
       "EBF site 202 (partition 1)":1,
       "EBF site 203 (partition 1)":1,
       "EBF site 204 (partition 1)":1,
       "EBF site 205 (partition 1)":1,
       "EBF site 206 (partition 1)":1,
       "EBF site 207 (partition 1)":1,
       "EBF site 209 (partition 1)":1,
       "EBF site 21 (partition 1)":1,
       "EBF site 210 (partition 1)":1,
       "EBF site 211 (partition 1)":1,
       "EBF site 212 (partition 1)":1,
       "EBF site 213 (partition 1)":1,
       "EBF site 214 (partition 1)":1,
       "EBF site 216 (partition 1)":1,
       "EBF site 218 (partition 1)":1,
       "EBF site 22 (partition 1)":1,
       "EBF site 221 (partition 1)":1,
       "EBF site 222 (partition 1)":1,
       "EBF site 223 (partition 1)":1,
       "EBF site 225 (partition 1)":1,
       "EBF site 227 (partition 1)":1,
       "EBF site 228 (partition 1)":1,
       "EBF site 229 (partition 1)":1,
       "EBF site 23 (partition 1)":1,
       "EBF site 231 (partition 1)":1,
       "EBF site 232 (partition 1)":1,
       "EBF site 233 (partition 1)":1,
       "EBF site 235 (partition 1)":1,
       "EBF site 236 (partition 1)":1,
       "EBF site 237 (partition 1)":1,
       "EBF site 238 (partition 1)":1,
       "EBF site 24 (partition 1)":1,
       "EBF site 241 (partition 1)":1,
       "EBF site 243 (partition 1)":1,
       "EBF site 244 (partition 1)":1,
       "EBF site 246 (partition 1)":1,
       "EBF site 249 (partition 1)":1,
       "EBF site 25 (partition 1)":1,
       "EBF site 250 (partition 1)":1,
       "EBF site 251 (partition 1)":1,
       "EBF site 252 (partition 1)":1,
       "EBF site 253 (partition 1)":1,
       "EBF site 255 (partition 1)":1,
       "EBF site 256 (partition 1)":1,
       "EBF site 257 (partition 1)":1,
       "EBF site 258 (partition 1)":1,
       "EBF site 26 (partition 1)":1,
       "EBF site 260 (partition 1)":1,
       "EBF site 262 (partition 1)":1,
       "EBF site 263 (partition 1)":1,
       "EBF site 264 (partition 1)":1,
       "EBF site 265 (partition 1)":1,
       "EBF site 266 (partition 1)":1,
       "EBF site 267 (partition 1)":1,
       "EBF site 268 (partition 1)":1.000000000000039,
       "EBF site 269 (partition 1)":1,
       "EBF site 27 (partition 1)":1,
       "EBF site 271 (partition 1)":1,
       "EBF site 272 (partition 1)":1,
       "EBF site 273 (partition 1)":1,
       "EBF site 274 (partition 1)":1,
       "EBF site 275 (partition 1)":1,
       "EBF site 279 (partition 1)":1,
       "EBF site 28 (partition 1)":1,
       "EBF site 280 (partition 1)":1,
       "EBF site 281 (partition 1)":1,
       "EBF site 282 (partition 1)":1,
       "EBF site 283 (partition 1)":1,
       "EBF site 284 (partition 1)":1,
       "EBF site 285 (partition 1)":1,
       "EBF site 288 (partition 1)":1,
       "EBF site 29 (partition 1)":1,
       "EBF site 290 (partition 1)":1,
       "EBF site 291 (partition 1)":1,
       "EBF site 292 (partition 1)":1,
       "EBF site 293 (partition 1)":1,
       "EBF site 294 (partition 1)":0.9999999999999997,
       "EBF site 295 (partition 1)":1,
       "EBF site 296 (partition 1)":1,
       "EBF site 3 (partition 1)":1,
       "EBF site 30 (partition 1)":1,
       "EBF site 300 (partition 1)":1,
       "EBF site 302 (partition 1)":1,
       "EBF site 303 (partition 1)":1,
       "EBF site 305 (partition 1)":1,
       "EBF site 306 (partition 1)":1,
       "EBF site 307 (partition 1)":1,
       "EBF site 308 (partition 1)":1,
       "EBF site 309 (partition 1)":1,
       "EBF site 310 (partition 1)":1,
       "EBF site 311 (partition 1)":1,
       "EBF site 313 (partition 1)":1,
       "EBF site 314 (partition 1)":1,
       "EBF site 315 (partition 1)":1,
       "EBF site 316 (partition 1)":1,
       "EBF site 317 (partition 1)":1,
       "EBF site 318 (partition 1)":1,
       "EBF site 32 (partition 1)":1,
       "EBF site 320 (partition 1)":1,
       "EBF site 321 (partition 1)":1,
       "EBF site 322 (partition 1)":1,
       "EBF site 323 (partition 1)":1,
       "EBF site 324 (partition 1)":1,
       "EBF site 326 (partition 1)":1,
       "EBF site 327 (partition 1)":1,
       "EBF site 329 (partition 1)":1,
       "EBF site 33 (partition 1)":1,
       "EBF site 330 (partition 1)":1,
       "EBF site 331 (partition 1)":1,
       "EBF site 332 (partition 1)":1,
       "EBF site 333 (partition 1)":1,
       "EBF site 334 (partition 1)":1,
       "EBF site 336 (partition 1)":1,
       "EBF site 337 (partition 1)":1,
       "EBF site 339 (partition 1)":1,
       "EBF site 34 (partition 1)":1,
       "EBF site 340 (partition 1)":1,
       "EBF site 341 (partition 1)":1,
       "EBF site 342 (partition 1)":1,
       "EBF site 343 (partition 1)":1,
       "EBF site 344 (partition 1)":1,
       "EBF site 345 (partition 1)":1,
       "EBF site 346 (partition 1)":1,
       "EBF site 347 (partition 1)":1,
       "EBF site 35 (partition 1)":1,
       "EBF site 351 (partition 1)":1,
       "EBF site 353 (partition 1)":1,
       "EBF site 354 (partition 1)":1,
       "EBF site 355 (partition 1)":1,
       "EBF site 356 (partition 1)":1,
       "EBF site 357 (partition 1)":1,
       "EBF site 358 (partition 1)":1,
       "EBF site 359 (partition 1)":1,
       "EBF site 360 (partition 1)":1,
       "EBF site 361 (partition 1)":1,
       "EBF site 362 (partition 1)":0.9999999999998349,
       "EBF site 364 (partition 1)":1,
       "EBF site 365 (partition 1)":1,
       "EBF site 366 (partition 1)":1,
       "EBF site 367 (partition 1)":1,
       "EBF site 368 (partition 1)":1,
       "EBF site 369 (partition 1)":1,
       "EBF site 37 (partition 1)":1,
       "EBF site 371 (partition 1)":1,
       "EBF site 373 (partition 1)":1,
       "EBF site 375 (partition 1)":1,
       "EBF site 376 (partition 1)":1,
       "EBF site 378 (partition 1)":1,
       "EBF site 379 (partition 1)":1,
       "EBF site 38 (partition 1)":1,
       "EBF site 380 (partition 1)":1,
       "EBF site 381 (partition 1)":1,
       "EBF site 383 (partition 1)":1,
       "EBF site 384 (partition 1)":1,
       "EBF site 385 (partition 1)":1,
       "EBF site 386 (partition 1)":1,
       "EBF site 387 (partition 1)":1,
       "EBF site 389 (partition 1)":1,
       "EBF site 390 (partition 1)":1,
       "EBF site 391 (partition 1)":1,
       "EBF site 393 (partition 1)":1,
       "EBF site 394 (partition 1)":1,
       "EBF site 396 (partition 1)":1,
       "EBF site 397 (partition 1)":1,
       "EBF site 398 (partition 1)":1,
       "EBF site 399 (partition 1)":1,
       "EBF site 40 (partition 1)":1,
       "EBF site 400 (partition 1)":1,
       "EBF site 401 (partition 1)":1,
       "EBF site 402 (partition 1)":1,
       "EBF site 403 (partition 1)":1,
       "EBF site 404 (partition 1)":1,
       "EBF site 405 (partition 1)":1,
       "EBF site 406 (partition 1)":1,
       "EBF site 407 (partition 1)":1,
       "EBF site 408 (partition 1)":1,
       "EBF site 409 (partition 1)":0.9999999949752406,
       "EBF site 41 (partition 1)":1,
       "EBF site 410 (partition 1)":1,
       "EBF site 411 (partition 1)":1,
       "EBF site 412 (partition 1)":1,
       "EBF site 413 (partition 1)":1,
       "EBF site 415 (partition 1)":1,
       "EBF site 416 (partition 1)":1,
       "EBF site 417 (partition 1)":1,
       "EBF site 418 (partition 1)":1,
       "EBF site 419 (partition 1)":1,
       "EBF site 42 (partition 1)":1,
       "EBF site 420 (partition 1)":1,
       "EBF site 421 (partition 1)":1,
       "EBF site 422 (partition 1)":1,
       "EBF site 424 (partition 1)":1,
       "EBF site 425 (partition 1)":1,
       "EBF site 426 (partition 1)":1,
       "EBF site 427 (partition 1)":1,
       "EBF site 428 (partition 1)":1,
       "EBF site 429 (partition 1)":1,
       "EBF site 43 (partition 1)":1,
       "EBF site 430 (partition 1)":1,
       "EBF site 431 (partition 1)":1,
       "EBF site 433 (partition 1)":1,
       "EBF site 434 (partition 1)":1,
       "EBF site 435 (partition 1)":1,
       "EBF site 437 (partition 1)":1,
       "EBF site 438 (partition 1)":1,
       "EBF site 439 (partition 1)":1,
       "EBF site 44 (partition 1)":1,
       "EBF site 440 (partition 1)":1,
       "EBF site 441 (partition 1)":1,
       "EBF site 442 (partition 1)":1,
       "EBF site 443 (partition 1)":1,
       "EBF site 444 (partition 1)":1,
       "EBF site 445 (partition 1)":1,
       "EBF site 446 (partition 1)":1,
       "EBF site 447 (partition 1)":1,
       "EBF site 448 (partition 1)":1,
       "EBF site 449 (partition 1)":1,
       "EBF site 450 (partition 1)":1,
       "EBF site 451 (partition 1)":1,
       "EBF site 453 (partition 1)":1,
       "EBF site 454 (partition 1)":1,
       "EBF site 455 (partition 1)":1,
       "EBF site 456 (partition 1)":1,
       "EBF site 457 (partition 1)":0.9999999949752406,
       "EBF site 458 (partition 1)":1,
       "EBF site 459 (partition 1)":1,
       "EBF site 46 (partition 1)":1,
       "EBF site 460 (partition 1)":1,
       "EBF site 462 (partition 1)":1,
       "EBF site 463 (partition 1)":1,
       "EBF site 464 (partition 1)":1,
       "EBF site 465 (partition 1)":1,
       "EBF site 466 (partition 1)":1,
       "EBF site 467 (partition 1)":1,
       "EBF site 468 (partition 1)":1,
       "EBF site 47 (partition 1)":1,
       "EBF site 470 (partition 1)":1,
       "EBF site 471 (partition 1)":1,
       "EBF site 472 (partition 1)":1,
       "EBF site 473 (partition 1)":1,
       "EBF site 474 (partition 1)":1,
       "EBF site 475 (partition 1)":1,
       "EBF site 476 (partition 1)":1,
       "EBF site 477 (partition 1)":1,
       "EBF site 48 (partition 1)":1,
       "EBF site 480 (partition 1)":1,
       "EBF site 481 (partition 1)":1,
       "EBF site 482 (partition 1)":1,
       "EBF site 484 (partition 1)":1,
       "EBF site 485 (partition 1)":1,
       "EBF site 486 (partition 1)":1,
       "EBF site 487 (partition 1)":1,
       "EBF site 489 (partition 1)":1,
       "EBF site 49 (partition 1)":1,
       "EBF site 490 (partition 1)":1,
       "EBF site 491 (partition 1)":1,
       "EBF site 492 (partition 1)":1,
       "EBF site 494 (partition 1)":1,
       "EBF site 495 (partition 1)":1,
       "EBF site 499 (partition 1)":1,
       "EBF site 5 (partition 1)":1,
       "EBF site 500 (partition 1)":1,
       "EBF site 501 (partition 1)":1,
       "EBF site 502 (partition 1)":1,
       "EBF site 503 (partition 1)":1,
       "EBF site 504 (partition 1)":1,
       "EBF site 505 (partition 1)":1,
       "EBF site 506 (partition 1)":1,
       "EBF site 507 (partition 1)":1,
       "EBF site 508 (partition 1)":1,
       "EBF site 51 (partition 1)":1,
       "EBF site 510 (partition 1)":0.9999999999997548,
       "EBF site 511 (partition 1)":1,
       "EBF site 512 (partition 1)":1,
       "EBF site 513 (partition 1)":1,
       "EBF site 515 (partition 1)":1,
       "EBF site 516 (partition 1)":1,
       "EBF site 517 (partition 1)":1,
       "EBF site 518 (partition 1)":1,
       "EBF site 519 (partition 1)":1,
       "EBF site 52 (partition 1)":1,
       "EBF site 522 (partition 1)":1,
       "EBF site 523 (partition 1)":1,
       "EBF site 524 (partition 1)":1,
       "EBF site 525 (partition 1)":1,
       "EBF site 526 (partition 1)":1,
       "EBF site 527 (partition 1)":1,
       "EBF site 528 (partition 1)":1,
       "EBF site 529 (partition 1)":1,
       "EBF site 530 (partition 1)":1,
       "EBF site 531 (partition 1)":1,
       "EBF site 532 (partition 1)":1,
       "EBF site 533 (partition 1)":1,
       "EBF site 535 (partition 1)":1,
       "EBF site 536 (partition 1)":1,
       "EBF site 537 (partition 1)":1,
       "EBF site 538 (partition 1)":1,
       "EBF site 539 (partition 1)":1,
       "EBF site 540 (partition 1)":1,
       "EBF site 542 (partition 1)":1,
       "EBF site 543 (partition 1)":1,
       "EBF site 544 (partition 1)":1,
       "EBF site 546 (partition 1)":1,
       "EBF site 547 (partition 1)":1,
       "EBF site 549 (partition 1)":1,
       "EBF site 55 (partition 1)":1,
       "EBF site 550 (partition 1)":1,
       "EBF site 551 (partition 1)":1,
       "EBF site 552 (partition 1)":1,
       "EBF site 553 (partition 1)":1,
       "EBF site 554 (partition 1)":1,
       "EBF site 555 (partition 1)":1,
       "EBF site 556 (partition 1)":1,
       "EBF site 557 (partition 1)":1,
       "EBF site 558 (partition 1)":1,
       "EBF site 559 (partition 1)":1,
       "EBF site 561 (partition 1)":1,
       "EBF site 562 (partition 1)":1,
       "EBF site 563 (partition 1)":1,
       "EBF site 566 (partition 1)":1,
       "EBF site 568 (partition 1)":1,
       "EBF site 569 (partition 1)":1,
       "EBF site 57 (partition 1)":1,
       "EBF site 570 (partition 1)":1,
       "EBF site 571 (partition 1)":1,
       "EBF site 573 (partition 1)":1,
       "EBF site 574 (partition 1)":1,
       "EBF site 576 (partition 1)":1,
       "EBF site 577 (partition 1)":1,
       "EBF site 578 (partition 1)":1,
       "EBF site 579 (partition 1)":1,
       "EBF site 58 (partition 1)":1,
       "EBF site 580 (partition 1)":1,
       "EBF site 581 (partition 1)":1,
       "EBF site 582 (partition 1)":1,
       "EBF site 583 (partition 1)":1,
       "EBF site 584 (partition 1)":1,
       "EBF site 585 (partition 1)":1,
       "EBF site 586 (partition 1)":1,
       "EBF site 587 (partition 1)":1,
       "EBF site 588 (partition 1)":1,
       "EBF site 589 (partition 1)":1,
       "EBF site 590 (partition 1)":1,
       "EBF site 591 (partition 1)":1,
       "EBF site 592 (partition 1)":1,
       "EBF site 593 (partition 1)":1,
       "EBF site 594 (partition 1)":1,
       "EBF site 597 (partition 1)":1,
       "EBF site 599 (partition 1)":1,
       "EBF site 6 (partition 1)":1,
       "EBF site 60 (partition 1)":1,
       "EBF site 600 (partition 1)":1,
       "EBF site 601 (partition 1)":1,
       "EBF site 602 (partition 1)":1,
       "EBF site 604 (partition 1)":1,
       "EBF site 607 (partition 1)":1,
       "EBF site 608 (partition 1)":1,
       "EBF site 609 (partition 1)":0.9999999949752406,
       "EBF site 61 (partition 1)":1,
       "EBF site 610 (partition 1)":1,
       "EBF site 611 (partition 1)":1,
       "EBF site 613 (partition 1)":1,
       "EBF site 614 (partition 1)":1,
       "EBF site 616 (partition 1)":1,
       "EBF site 617 (partition 1)":1,
       "EBF site 618 (partition 1)":1,
       "EBF site 619 (partition 1)":1,
       "EBF site 62 (partition 1)":1,
       "EBF site 620 (partition 1)":1,
       "EBF site 621 (partition 1)":1,
       "EBF site 622 (partition 1)":1,
       "EBF site 623 (partition 1)":1,
       "EBF site 624 (partition 1)":1,
       "EBF site 627 (partition 1)":1,
       "EBF site 628 (partition 1)":1,
       "EBF site 629 (partition 1)":1,
       "EBF site 63 (partition 1)":1,
       "EBF site 630 (partition 1)":1,
       "EBF site 631 (partition 1)":1,
       "EBF site 632 (partition 1)":0.9999999949752406,
       "EBF site 633 (partition 1)":1,
       "EBF site 634 (partition 1)":1,
       "EBF site 636 (partition 1)":1,
       "EBF site 637 (partition 1)":1,
       "EBF site 638 (partition 1)":1,
       "EBF site 64 (partition 1)":1,
       "EBF site 641 (partition 1)":1,
       "EBF site 642 (partition 1)":1,
       "EBF site 643 (partition 1)":1,
       "EBF site 644 (partition 1)":1,
       "EBF site 645 (partition 1)":1,
       "EBF site 647 (partition 1)":1,
       "EBF site 648 (partition 1)":1,
       "EBF site 649 (partition 1)":1,
       "EBF site 65 (partition 1)":1,
       "EBF site 650 (partition 1)":1,
       "EBF site 651 (partition 1)":1,
       "EBF site 653 (partition 1)":1,
       "EBF site 654 (partition 1)":1,
       "EBF site 656 (partition 1)":1,
       "EBF site 658 (partition 1)":1,
       "EBF site 659 (partition 1)":1,
       "EBF site 66 (partition 1)":1,
       "EBF site 660 (partition 1)":1,
       "EBF site 661 (partition 1)":1,
       "EBF site 663 (partition 1)":1,
       "EBF site 667 (partition 1)":1,
       "EBF site 668 (partition 1)":1,
       "EBF site 669 (partition 1)":1,
       "EBF site 67 (partition 1)":1,
       "EBF site 670 (partition 1)":1,
       "EBF site 672 (partition 1)":1,
       "EBF site 673 (partition 1)":1,
       "EBF site 674 (partition 1)":1,
       "EBF site 675 (partition 1)":1,
       "EBF site 676 (partition 1)":1,
       "EBF site 677 (partition 1)":1,
       "EBF site 678 (partition 1)":1,
       "EBF site 68 (partition 1)":1,
       "EBF site 681 (partition 1)":1,
       "EBF site 682 (partition 1)":1,
       "EBF site 683 (partition 1)":1,
       "EBF site 684 (partition 1)":1,
       "EBF site 686 (partition 1)":1,
       "EBF site 687 (partition 1)":1,
       "EBF site 689 (partition 1)":1,
       "EBF site 69 (partition 1)":1,
       "EBF site 690 (partition 1)":1,
       "EBF site 691 (partition 1)":1,
       "EBF site 693 (partition 1)":1,
       "EBF site 694 (partition 1)":1,
       "EBF site 695 (partition 1)":1,
       "EBF site 696 (partition 1)":1,
       "EBF site 697 (partition 1)":1,
       "EBF site 698 (partition 1)":1,
       "EBF site 700 (partition 1)":1,
       "EBF site 702 (partition 1)":1,
       "EBF site 703 (partition 1)":1,
       "EBF site 705 (partition 1)":1,
       "EBF site 708 (partition 1)":1,
       "EBF site 709 (partition 1)":1,
       "EBF site 71 (partition 1)":0.9999999949752406,
       "EBF site 710 (partition 1)":1,
       "EBF site 711 (partition 1)":1,
       "EBF site 712 (partition 1)":1,
       "EBF site 714 (partition 1)":1,
       "EBF site 715 (partition 1)":1,
       "EBF site 716 (partition 1)":1,
       "EBF site 717 (partition 1)":1,
       "EBF site 718 (partition 1)":1,
       "EBF site 72 (partition 1)":1,
       "EBF site 720 (partition 1)":1,
       "EBF site 721 (partition 1)":1,
       "EBF site 722 (partition 1)":1,
       "EBF site 723 (partition 1)":1,
       "EBF site 724 (partition 1)":1,
       "EBF site 725 (partition 1)":1,
       "EBF site 727 (partition 1)":1,
       "EBF site 73 (partition 1)":1,
       "EBF site 730 (partition 1)":1,
       "EBF site 731 (partition 1)":1,
       "EBF site 732 (partition 1)":1,
       "EBF site 733 (partition 1)":1,
       "EBF site 734 (partition 1)":1,
       "EBF site 735 (partition 1)":1,
       "EBF site 737 (partition 1)":1,
       "EBF site 739 (partition 1)":1,
       "EBF site 74 (partition 1)":1,
       "EBF site 740 (partition 1)":0.9999999949752406,
       "EBF site 741 (partition 1)":1,
       "EBF site 742 (partition 1)":1,
       "EBF site 743 (partition 1)":1,
       "EBF site 744 (partition 1)":1,
       "EBF site 745 (partition 1)":1,
       "EBF site 746 (partition 1)":1,
       "EBF site 747 (partition 1)":1,
       "EBF site 748 (partition 1)":1,
       "EBF site 749 (partition 1)":1,
       "EBF site 75 (partition 1)":1,
       "EBF site 751 (partition 1)":1,
       "EBF site 752 (partition 1)":1,
       "EBF site 754 (partition 1)":1,
       "EBF site 755 (partition 1)":1,
       "EBF site 756 (partition 1)":1,
       "EBF site 757 (partition 1)":1,
       "EBF site 758 (partition 1)":1,
       "EBF site 760 (partition 1)":1,
       "EBF site 761 (partition 1)":1,
       "EBF site 762 (partition 1)":1,
       "EBF site 763 (partition 1)":1,
       "EBF site 764 (partition 1)":1,
       "EBF site 765 (partition 1)":1,
       "EBF site 766 (partition 1)":1,
       "EBF site 768 (partition 1)":1,
       "EBF site 769 (partition 1)":1,
       "EBF site 77 (partition 1)":1,
       "EBF site 770 (partition 1)":1,
       "EBF site 772 (partition 1)":1,
       "EBF site 775 (partition 1)":1,
       "EBF site 777 (partition 1)":1,
       "EBF site 778 (partition 1)":1,
       "EBF site 779 (partition 1)":1,
       "EBF site 78 (partition 1)":1,
       "EBF site 780 (partition 1)":1,
       "EBF site 781 (partition 1)":1,
       "EBF site 783 (partition 1)":1,
       "EBF site 784 (partition 1)":1,
       "EBF site 785 (partition 1)":1,
       "EBF site 787 (partition 1)":1,
       "EBF site 789 (partition 1)":1,
       "EBF site 79 (partition 1)":1,
       "EBF site 790 (partition 1)":1,
       "EBF site 791 (partition 1)":1,
       "EBF site 792 (partition 1)":1,
       "EBF site 793 (partition 1)":1,
       "EBF site 794 (partition 1)":1,
       "EBF site 795 (partition 1)":1,
       "EBF site 798 (partition 1)":1,
       "EBF site 799 (partition 1)":1,
       "EBF site 8 (partition 1)":1,
       "EBF site 80 (partition 1)":1,
       "EBF site 800 (partition 1)":1,
       "EBF site 802 (partition 1)":1,
       "EBF site 804 (partition 1)":1,
       "EBF site 805 (partition 1)":1,
       "EBF site 806 (partition 1)":1,
       "EBF site 808 (partition 1)":1,
       "EBF site 81 (partition 1)":0.9999999999999991,
       "EBF site 813 (partition 1)":1,
       "EBF site 814 (partition 1)":1,
       "EBF site 818 (partition 1)":1,
       "EBF site 819 (partition 1)":1,
       "EBF site 82 (partition 1)":1,
       "EBF site 827 (partition 1)":1,
       "EBF site 828 (partition 1)":1,
       "EBF site 829 (partition 1)":1,
       "EBF site 831 (partition 1)":1,
       "EBF site 832 (partition 1)":1,
       "EBF site 833 (partition 1)":1,
       "EBF site 834 (partition 1)":1,
       "EBF site 835 (partition 1)":1,
       "EBF site 837 (partition 1)":1,
       "EBF site 838 (partition 1)":1,
       "EBF site 839 (partition 1)":1,
       "EBF site 840 (partition 1)":1,
       "EBF site 841 (partition 1)":1,
       "EBF site 842 (partition 1)":1,
       "EBF site 843 (partition 1)":1,
       "EBF site 844 (partition 1)":1,
       "EBF site 845 (partition 1)":1,
       "EBF site 846 (partition 1)":1,
       "EBF site 847 (partition 1)":1,
       "EBF site 848 (partition 1)":1,
       "EBF site 849 (partition 1)":1,
       "EBF site 85 (partition 1)":1,
       "EBF site 850 (partition 1)":1,
       "EBF site 851 (partition 1)":1,
       "EBF site 852 (partition 1)":1,
       "EBF site 853 (partition 1)":1,
       "EBF site 854 (partition 1)":1,
       "EBF site 855 (partition 1)":1,
       "EBF site 857 (partition 1)":1,
       "EBF site 86 (partition 1)":1,
       "EBF site 860 (partition 1)":1,
       "EBF site 862 (partition 1)":1,
       "EBF site 863 (partition 1)":1,
       "EBF site 864 (partition 1)":1,
       "EBF site 865 (partition 1)":1,
       "EBF site 866 (partition 1)":1,
       "EBF site 87 (partition 1)":1,
       "EBF site 870 (partition 1)":1,
       "EBF site 872 (partition 1)":1,
       "EBF site 874 (partition 1)":1,
       "EBF site 877 (partition 1)":1,
       "EBF site 88 (partition 1)":1,
       "EBF site 880 (partition 1)":1,
       "EBF site 881 (partition 1)":1,
       "EBF site 882 (partition 1)":1,
       "EBF site 883 (partition 1)":1,
       "EBF site 884 (partition 1)":1,
       "EBF site 886 (partition 1)":1,
       "EBF site 887 (partition 1)":1,
       "EBF site 89 (partition 1)":0.9999999949752406,
       "EBF site 890 (partition 1)":1,
       "EBF site 891 (partition 1)":1,
       "EBF site 892 (partition 1)":1,
       "EBF site 894 (partition 1)":1,
       "EBF site 895 (partition 1)":1,
       "EBF site 896 (partition 1)":1,
       "EBF site 9 (partition 1)":1,
       "EBF site 900 (partition 1)":1,
       "EBF site 901 (partition 1)":1,
       "EBF site 902 (partition 1)":1,
       "EBF site 904 (partition 1)":1,
       "EBF site 906 (partition 1)":1,
       "EBF site 907 (partition 1)":1,
       "EBF site 908 (partition 1)":1,
       "EBF site 909 (partition 1)":1,
       "EBF site 91 (partition 1)":1,
       "EBF site 910 (partition 1)":1,
       "EBF site 911 (partition 1)":1,
       "EBF site 914 (partition 1)":1,
       "EBF site 916 (partition 1)":1,
       "EBF site 917 (partition 1)":1,
       "EBF site 919 (partition 1)":1,
       "EBF site 92 (partition 1)":1,
       "EBF site 920 (partition 1)":1,
       "EBF site 922 (partition 1)":1,
       "EBF site 924 (partition 1)":1,
       "EBF site 925 (partition 1)":1,
       "EBF site 926 (partition 1)":1,
       "EBF site 929 (partition 1)":1,
       "EBF site 93 (partition 1)":1,
       "EBF site 930 (partition 1)":1,
       "EBF site 931 (partition 1)":1,
       "EBF site 932 (partition 1)":1,
       "EBF site 933 (partition 1)":1,
       "EBF site 934 (partition 1)":1,
       "EBF site 935 (partition 1)":1,
       "EBF site 937 (partition 1)":1,
       "EBF site 938 (partition 1)":1,
       "EBF site 939 (partition 1)":1,
       "EBF site 94 (partition 1)":1,
       "EBF site 940 (partition 1)":1,
       "EBF site 941 (partition 1)":1,
       "EBF site 942 (partition 1)":1,
       "EBF site 943 (partition 1)":1,
       "EBF site 944 (partition 1)":1,
       "EBF site 945 (partition 1)":1,
       "EBF site 946 (partition 1)":1,
       "EBF site 948 (partition 1)":1,
       "EBF site 949 (partition 1)":1,
       "EBF site 950 (partition 1)":1,
       "EBF site 951 (partition 1)":1,
       "EBF site 952 (partition 1)":1,
       "EBF site 953 (partition 1)":1,
       "EBF site 954 (partition 1)":0.9999999949752406,
       "EBF site 955 (partition 1)":1,
       "EBF site 956 (partition 1)":1,
       "EBF site 957 (partition 1)":1,
       "EBF site 958 (partition 1)":1,
       "EBF site 959 (partition 1)":1,
       "EBF site 96 (partition 1)":1,
       "EBF site 960 (partition 1)":1,
       "EBF site 961 (partition 1)":1,
       "EBF site 964 (partition 1)":1,
       "EBF site 965 (partition 1)":1,
       "EBF site 966 (partition 1)":1,
       "EBF site 968 (partition 1)":1,
       "EBF site 969 (partition 1)":1,
       "EBF site 97 (partition 1)":1,
       "EBF site 970 (partition 1)":1,
       "EBF site 971 (partition 1)":1,
       "EBF site 973 (partition 1)":1,
       "EBF site 974 (partition 1)":1,
       "EBF site 976 (partition 1)":1,
       "EBF site 977 (partition 1)":1,
       "EBF site 978 (partition 1)":1,
       "EBF site 98 (partition 1)":1,
       "EBF site 980 (partition 1)":1,
       "EBF site 981 (partition 1)":1,
       "EBF site 982 (partition 1)":1,
       "EBF site 983 (partition 1)":1,
       "EBF site 984 (partition 1)":1,
       "EBF site 986 (partition 1)":1,
       "EBF site 987 (partition 1)":1,
       "EBF site 989 (partition 1)":1,
       "EBF site 99 (partition 1)":1,
       "EBF site 991 (partition 1)":1,
       "EBF site 992 (partition 1)":1,
       "EBF site 993 (partition 1)":1,
       "EBF site 994 (partition 1)":1,
       "EBF site 995 (partition 1)":1,
       "EBF site 996 (partition 1)":1,
       "EBF site 999 (partition 1)":1,
       "Global MG94xREV":0,
       "Nucleotide GTR":0,
       "original name":"EU564334_1_7528_11274_structural_polyprotein_Chikungunya_virus__1"
      },
     "EU703759_1_7567_11313_structural_polyprotein_Chikungunya_virus__1":{
       "EBF site 10 (partition 1)":1,
       "EBF site 1000 (partition 1)":1,
       "EBF site 1001 (partition 1)":1,
       "EBF site 1003 (partition 1)":1,
       "EBF site 1005 (partition 1)":0.9032809088174446,
       "EBF site 1006 (partition 1)":1,
       "EBF site 1008 (partition 1)":1,
       "EBF site 1009 (partition 1)":1,
       "EBF site 101 (partition 1)":1,
       "EBF site 1010 (partition 1)":1,
       "EBF site 1011 (partition 1)":1,
       "EBF site 1012 (partition 1)":0.2668615027041369,
       "EBF site 1014 (partition 1)":1,
       "EBF site 1015 (partition 1)":1,
       "EBF site 1016 (partition 1)":1,
       "EBF site 1017 (partition 1)":1,
       "EBF site 1018 (partition 1)":0.8713898576254208,
       "EBF site 1019 (partition 1)":1,
       "EBF site 102 (partition 1)":1,
       "EBF site 1020 (partition 1)":0.9869737679891731,
       "EBF site 1022 (partition 1)":0.8944461622850129,
       "EBF site 1023 (partition 1)":1,
       "EBF site 1024 (partition 1)":1,
       "EBF site 1025 (partition 1)":1,
       "EBF site 1026 (partition 1)":1,
       "EBF site 1027 (partition 1)":1,
       "EBF site 1028 (partition 1)":1,
       "EBF site 1029 (partition 1)":0.3300536732604971,
       "EBF site 1030 (partition 1)":1,
       "EBF site 1031 (partition 1)":0.9541939054738934,
       "EBF site 1032 (partition 1)":1,
       "EBF site 1033 (partition 1)":1,
       "EBF site 1034 (partition 1)":1,
       "EBF site 1035 (partition 1)":0.9811425054374535,
       "EBF site 1036 (partition 1)":1,
       "EBF site 1037 (partition 1)":1,
       "EBF site 1038 (partition 1)":1,
       "EBF site 1039 (partition 1)":1,
       "EBF site 104 (partition 1)":1,
       "EBF site 1040 (partition 1)":0.85781289133993,
       "EBF site 1041 (partition 1)":1,
       "EBF site 1042 (partition 1)":0.8472365136992652,
       "EBF site 1043 (partition 1)":1,
       "EBF site 1044 (partition 1)":1,
       "EBF site 1046 (partition 1)":1,
       "EBF site 1047 (partition 1)":1,
       "EBF site 1049 (partition 1)":1,
       "EBF site 1050 (partition 1)":1,
       "EBF site 1051 (partition 1)":1,
       "EBF site 1053 (partition 1)":1,
       "EBF site 1054 (partition 1)":1,
       "EBF site 1056 (partition 1)":1,
       "EBF site 1057 (partition 1)":0.7788985738368088,
       "EBF site 1058 (partition 1)":1,
       "EBF site 1059 (partition 1)":0.9835507073862541,
       "EBF site 106 (partition 1)":1,
       "EBF site 1060 (partition 1)":1,
       "EBF site 1061 (partition 1)":1,
       "EBF site 1062 (partition 1)":0.9965618647664539,
       "EBF site 1063 (partition 1)":1,
       "EBF site 1065 (partition 1)":1,
       "EBF site 1066 (partition 1)":1,
       "EBF site 1067 (partition 1)":1,
       "EBF site 1068 (partition 1)":0.8522158180871159,
       "EBF site 1069 (partition 1)":0.9980632572474439,
       "EBF site 1070 (partition 1)":1,
       "EBF site 1071 (partition 1)":1,
       "EBF site 1073 (partition 1)":1,
       "EBF site 1077 (partition 1)":1,
       "EBF site 1078 (partition 1)":0.9916345228882953,
       "EBF site 1079 (partition 1)":1,
       "EBF site 108 (partition 1)":1,
       "EBF site 1081 (partition 1)":1,
       "EBF site 1082 (partition 1)":1,
       "EBF site 1083 (partition 1)":1,
       "EBF site 1085 (partition 1)":1,
       "EBF site 1086 (partition 1)":1,
       "EBF site 1087 (partition 1)":1,
       "EBF site 1088 (partition 1)":0.1636668224517637,
       "EBF site 1089 (partition 1)":1,
       "EBF site 109 (partition 1)":1,
       "EBF site 1090 (partition 1)":1,
       "EBF site 1093 (partition 1)":1,
       "EBF site 1094 (partition 1)":1,
       "EBF site 1096 (partition 1)":1,
       "EBF site 1097 (partition 1)":0.986843399792235,
       "EBF site 1099 (partition 1)":1,
       "EBF site 11 (partition 1)":1,
       "EBF site 1100 (partition 1)":0.6233555771465367,
       "EBF site 1101 (partition 1)":0.9614188611275872,
       "EBF site 1102 (partition 1)":1,
       "EBF site 1103 (partition 1)":1,
       "EBF site 1104 (partition 1)":1,
       "EBF site 1105 (partition 1)":1,
       "EBF site 1107 (partition 1)":1,
       "EBF site 1108 (partition 1)":0.9987206946186528,
       "EBF site 1109 (partition 1)":0.6993709667635897,
       "EBF site 111 (partition 1)":1,
       "EBF site 1110 (partition 1)":1,
       "EBF site 1111 (partition 1)":1,
       "EBF site 1112 (partition 1)":1,
       "EBF site 1113 (partition 1)":0.9771966863014812,
       "EBF site 1115 (partition 1)":1,
       "EBF site 1116 (partition 1)":1,
       "EBF site 1117 (partition 1)":0.9726079520771789,
       "EBF site 1118 (partition 1)":1,
       "EBF site 1119 (partition 1)":0.7676685348140545,
       "EBF site 112 (partition 1)":1,
       "EBF site 1120 (partition 1)":1,
       "EBF site 1121 (partition 1)":0.8362799712569015,
       "EBF site 1122 (partition 1)":1,
       "EBF site 1123 (partition 1)":1,
       "EBF site 1124 (partition 1)":0.9746331575690007,
       "EBF site 1125 (partition 1)":0.3691310247684049,
       "EBF site 1126 (partition 1)":0.9567533929799498,
       "EBF site 1127 (partition 1)":0.7331107610130574,
       "EBF site 1128 (partition 1)":1,
       "EBF site 1129 (partition 1)":1,
       "EBF site 113 (partition 1)":1,
       "EBF site 1130 (partition 1)":0.9973872127517543,
       "EBF site 1131 (partition 1)":1,
       "EBF site 1132 (partition 1)":1,
       "EBF site 1133 (partition 1)":0.9826020693197485,
       "EBF site 1134 (partition 1)":1,
       "EBF site 1135 (partition 1)":1,
       "EBF site 1136 (partition 1)":1,
       "EBF site 1137 (partition 1)":1,
       "EBF site 1138 (partition 1)":0.9775309073506555,
       "EBF site 1139 (partition 1)":1,
       "EBF site 114 (partition 1)":1,
       "EBF site 1140 (partition 1)":1,
       "EBF site 1142 (partition 1)":1,
       "EBF site 1143 (partition 1)":1,
       "EBF site 1146 (partition 1)":1,
       "EBF site 1147 (partition 1)":1,
       "EBF site 1148 (partition 1)":1,
       "EBF site 1149 (partition 1)":1,
       "EBF site 115 (partition 1)":1,
       "EBF site 1150 (partition 1)":0.8456813679366004,
       "EBF site 1151 (partition 1)":1,
       "EBF site 1152 (partition 1)":1,
       "EBF site 1153 (partition 1)":0.9963173305038185,
       "EBF site 1155 (partition 1)":1,
       "EBF site 1156 (partition 1)":1,
       "EBF site 1157 (partition 1)":0.9540903160575233,
       "EBF site 1158 (partition 1)":0.8638887021451332,
       "EBF site 1159 (partition 1)":1,
       "EBF site 1161 (partition 1)":0.9625027458863056,
       "EBF site 1162 (partition 1)":0.3533726649837972,
       "EBF site 1163 (partition 1)":0.2566168555598959,
       "EBF site 1164 (partition 1)":1,
       "EBF site 1165 (partition 1)":1,
       "EBF site 1166 (partition 1)":0.3574256974721942,
       "EBF site 1167 (partition 1)":0.9815968241224845,
       "EBF site 1169 (partition 1)":1,
       "EBF site 117 (partition 1)":1,
       "EBF site 1170 (partition 1)":1,
       "EBF site 1171 (partition 1)":1,
       "EBF site 1172 (partition 1)":1,
       "EBF site 1173 (partition 1)":1,
       "EBF site 1174 (partition 1)":1,
       "EBF site 1175 (partition 1)":0.3146598640467299,
       "EBF site 1176 (partition 1)":0.9304326558706756,
       "EBF site 1178 (partition 1)":1,
       "EBF site 1179 (partition 1)":1,
       "EBF site 1180 (partition 1)":0.9769523687839236,
       "EBF site 1182 (partition 1)":1,
       "EBF site 1184 (partition 1)":1,
       "EBF site 1185 (partition 1)":1,
       "EBF site 1186 (partition 1)":0.9900764499207859,
       "EBF site 1187 (partition 1)":1,
       "EBF site 1188 (partition 1)":1,
       "EBF site 1189 (partition 1)":1,
       "EBF site 119 (partition 1)":1,
       "EBF site 1190 (partition 1)":1,
       "EBF site 1191 (partition 1)":1,
       "EBF site 1192 (partition 1)":1,
       "EBF site 1193 (partition 1)":1,
       "EBF site 1195 (partition 1)":1,
       "EBF site 1197 (partition 1)":1,
       "EBF site 1198 (partition 1)":1,
       "EBF site 1199 (partition 1)":1,
       "EBF site 12 (partition 1)":0.2306595817480427,
       "EBF site 1200 (partition 1)":1,
       "EBF site 1201 (partition 1)":1,
       "EBF site 1203 (partition 1)":1,
       "EBF site 1205 (partition 1)":0.9361305274848242,
       "EBF site 1206 (partition 1)":0.846430682532493,
       "EBF site 1208 (partition 1)":0.9790682978868543,
       "EBF site 1209 (partition 1)":1,
       "EBF site 121 (partition 1)":1,
       "EBF site 1210 (partition 1)":0.8459412554292288,
       "EBF site 1211 (partition 1)":1,
       "EBF site 1213 (partition 1)":1,
       "EBF site 1214 (partition 1)":1,
       "EBF site 1215 (partition 1)":1,
       "EBF site 1216 (partition 1)":0.9918972349073178,
       "EBF site 1217 (partition 1)":1,
       "EBF site 1219 (partition 1)":1,
       "EBF site 122 (partition 1)":0.9918503199303422,
       "EBF site 1220 (partition 1)":0.8804803132856999,
       "EBF site 1222 (partition 1)":1,
       "EBF site 1225 (partition 1)":1,
       "EBF site 1226 (partition 1)":1,
       "EBF site 1227 (partition 1)":1,
       "EBF site 1228 (partition 1)":1,
       "EBF site 1229 (partition 1)":1,
       "EBF site 123 (partition 1)":1,
       "EBF site 1230 (partition 1)":1,
       "EBF site 1231 (partition 1)":1,
       "EBF site 1232 (partition 1)":1,
       "EBF site 1233 (partition 1)":1,
       "EBF site 1234 (partition 1)":1,
       "EBF site 1235 (partition 1)":1,
       "EBF site 1236 (partition 1)":1,
       "EBF site 1237 (partition 1)":1,
       "EBF site 1238 (partition 1)":1,
       "EBF site 124 (partition 1)":1,
       "EBF site 1240 (partition 1)":1,
       "EBF site 1241 (partition 1)":1,
       "EBF site 1242 (partition 1)":0.2928501590743897,
       "EBF site 1244 (partition 1)":1,
       "EBF site 1245 (partition 1)":1,
       "EBF site 1246 (partition 1)":1,
       "EBF site 125 (partition 1)":1,
       "EBF site 127 (partition 1)":1,
       "EBF site 128 (partition 1)":1,
       "EBF site 129 (partition 1)":1,
       "EBF site 13 (partition 1)":0.3346038387664264,
       "EBF site 130 (partition 1)":1,
       "EBF site 131 (partition 1)":1,
       "EBF site 132 (partition 1)":1,
       "EBF site 136 (partition 1)":1,
       "EBF site 139 (partition 1)":1,
       "EBF site 14 (partition 1)":1,
       "EBF site 140 (partition 1)":0.8068691246856502,
       "EBF site 142 (partition 1)":1,
       "EBF site 143 (partition 1)":0.7863642246544694,
       "EBF site 144 (partition 1)":1,
       "EBF site 145 (partition 1)":0.9988131301561909,
       "EBF site 146 (partition 1)":1,
       "EBF site 147 (partition 1)":0.1940012399854953,
       "EBF site 148 (partition 1)":1,
       "EBF site 149 (partition 1)":1,
       "EBF site 15 (partition 1)":1,
       "EBF site 150 (partition 1)":1,
       "EBF site 152 (partition 1)":1,
       "EBF site 154 (partition 1)":1,
       "EBF site 156 (partition 1)":0.1065584692184745,
       "EBF site 157 (partition 1)":1,
       "EBF site 158 (partition 1)":1,
       "EBF site 159 (partition 1)":1,
       "EBF site 16 (partition 1)":1,
       "EBF site 160 (partition 1)":1,
       "EBF site 161 (partition 1)":1,
       "EBF site 162 (partition 1)":1,
       "EBF site 163 (partition 1)":1,
       "EBF site 164 (partition 1)":1,
       "EBF site 165 (partition 1)":1,
       "EBF site 166 (partition 1)":1,
       "EBF site 168 (partition 1)":1,
       "EBF site 169 (partition 1)":1,
       "EBF site 173 (partition 1)":1,
       "EBF site 174 (partition 1)":1,
       "EBF site 175 (partition 1)":1,
       "EBF site 176 (partition 1)":0.8592072512247698,
       "EBF site 178 (partition 1)":1,
       "EBF site 179 (partition 1)":1,
       "EBF site 18 (partition 1)":1,
       "EBF site 180 (partition 1)":1,
       "EBF site 182 (partition 1)":1,
       "EBF site 183 (partition 1)":0.532184831033474,
       "EBF site 186 (partition 1)":1,
       "EBF site 187 (partition 1)":1,
       "EBF site 19 (partition 1)":1,
       "EBF site 190 (partition 1)":1,
       "EBF site 191 (partition 1)":1,
       "EBF site 193 (partition 1)":1,
       "EBF site 194 (partition 1)":1,
       "EBF site 196 (partition 1)":1,
       "EBF site 197 (partition 1)":1,
       "EBF site 198 (partition 1)":1,
       "EBF site 199 (partition 1)":0.8625637427078832,
       "EBF site 2 (partition 1)":0.983389318383636,
       "EBF site 20 (partition 1)":0.9956876034032067,
       "EBF site 200 (partition 1)":1,
       "EBF site 201 (partition 1)":1,
       "EBF site 202 (partition 1)":1,
       "EBF site 203 (partition 1)":0.6141616562645628,
       "EBF site 204 (partition 1)":1,
       "EBF site 205 (partition 1)":1,
       "EBF site 206 (partition 1)":1,
       "EBF site 207 (partition 1)":1,
       "EBF site 209 (partition 1)":1,
       "EBF site 21 (partition 1)":1,
       "EBF site 210 (partition 1)":1,
       "EBF site 211 (partition 1)":1,
       "EBF site 212 (partition 1)":1.473409888013589,
       "EBF site 213 (partition 1)":1,
       "EBF site 214 (partition 1)":1,
       "EBF site 216 (partition 1)":1,
       "EBF site 218 (partition 1)":0.3674888324430372,
       "EBF site 22 (partition 1)":1,
       "EBF site 221 (partition 1)":1,
       "EBF site 222 (partition 1)":1,
       "EBF site 223 (partition 1)":1,
       "EBF site 225 (partition 1)":1,
       "EBF site 227 (partition 1)":1,
       "EBF site 228 (partition 1)":1,
       "EBF site 229 (partition 1)":1,
       "EBF site 23 (partition 1)":0.8905429532378843,
       "EBF site 231 (partition 1)":1,
       "EBF site 232 (partition 1)":1,
       "EBF site 233 (partition 1)":1,
       "EBF site 235 (partition 1)":1,
       "EBF site 236 (partition 1)":1,
       "EBF site 237 (partition 1)":1,
       "EBF site 238 (partition 1)":1,
       "EBF site 24 (partition 1)":0.8007682407487319,
       "EBF site 241 (partition 1)":1,
       "EBF site 243 (partition 1)":1,
       "EBF site 244 (partition 1)":1,
       "EBF site 246 (partition 1)":1,
       "EBF site 249 (partition 1)":1,
       "EBF site 25 (partition 1)":1,
       "EBF site 250 (partition 1)":1,
       "EBF site 251 (partition 1)":1,
       "EBF site 252 (partition 1)":1,
       "EBF site 253 (partition 1)":1,
       "EBF site 255 (partition 1)":1,
       "EBF site 256 (partition 1)":1,
       "EBF site 257 (partition 1)":1,
       "EBF site 258 (partition 1)":1,
       "EBF site 26 (partition 1)":1,
       "EBF site 260 (partition 1)":1,
       "EBF site 262 (partition 1)":1,
       "EBF site 263 (partition 1)":1,
       "EBF site 264 (partition 1)":0.9313968176311155,
       "EBF site 265 (partition 1)":1,
       "EBF site 266 (partition 1)":0.3093358908633942,
       "EBF site 267 (partition 1)":1,
       "EBF site 268 (partition 1)":0.9991332348066303,
       "EBF site 269 (partition 1)":1,
       "EBF site 27 (partition 1)":0.8378728839186141,
       "EBF site 271 (partition 1)":1,
       "EBF site 272 (partition 1)":1,
       "EBF site 273 (partition 1)":1,
       "EBF site 274 (partition 1)":0.8303682769008933,
       "EBF site 275 (partition 1)":1,
       "EBF site 279 (partition 1)":0.6583771211538688,
       "EBF site 28 (partition 1)":0.8527752100398356,
       "EBF site 280 (partition 1)":0.6276368617351772,
       "EBF site 281 (partition 1)":1,
       "EBF site 282 (partition 1)":1,
       "EBF site 283 (partition 1)":1,
       "EBF site 284 (partition 1)":0.4507685324557702,
       "EBF site 285 (partition 1)":1,
       "EBF site 288 (partition 1)":1,
       "EBF site 29 (partition 1)":0.9948375658883138,
       "EBF site 290 (partition 1)":0.9869631277797714,
       "EBF site 291 (partition 1)":1,
       "EBF site 292 (partition 1)":1,
       "EBF site 293 (partition 1)":1,
       "EBF site 294 (partition 1)":0.9948851221122682,
       "EBF site 295 (partition 1)":1,
       "EBF site 296 (partition 1)":1,
       "EBF site 3 (partition 1)":0.9954770273611456,
       "EBF site 30 (partition 1)":1,
       "EBF site 300 (partition 1)":1,
       "EBF site 302 (partition 1)":1,
       "EBF site 303 (partition 1)":1,
       "EBF site 305 (partition 1)":0.9975835477057474,
       "EBF site 306 (partition 1)":0.9957735502634028,
       "EBF site 307 (partition 1)":1,
       "EBF site 308 (partition 1)":1,
       "EBF site 309 (partition 1)":1,
       "EBF site 310 (partition 1)":1,
       "EBF site 311 (partition 1)":1,
       "EBF site 313 (partition 1)":1,
       "EBF site 314 (partition 1)":0.6351138193155824,
       "EBF site 315 (partition 1)":1,
       "EBF site 316 (partition 1)":1,
       "EBF site 317 (partition 1)":1,
       "EBF site 318 (partition 1)":1,
       "EBF site 32 (partition 1)":0.9812871009075039,
       "EBF site 320 (partition 1)":0.9908675915838329,
       "EBF site 321 (partition 1)":0.9959637221677921,
       "EBF site 322 (partition 1)":1,
       "EBF site 323 (partition 1)":0.880858238176327,
       "EBF site 324 (partition 1)":1,
       "EBF site 326 (partition 1)":1,
       "EBF site 327 (partition 1)":1,
       "EBF site 329 (partition 1)":0.3205213182537351,
       "EBF site 33 (partition 1)":1,
       "EBF site 330 (partition 1)":0.9942969963732264,
       "EBF site 331 (partition 1)":0.4235149399654435,
       "EBF site 332 (partition 1)":0.9699246227922103,
       "EBF site 333 (partition 1)":1,
       "EBF site 334 (partition 1)":1,
       "EBF site 336 (partition 1)":1,
       "EBF site 337 (partition 1)":1,
       "EBF site 339 (partition 1)":1,
       "EBF site 34 (partition 1)":1,
       "EBF site 340 (partition 1)":1,
       "EBF site 341 (partition 1)":1,
       "EBF site 342 (partition 1)":1,
       "EBF site 343 (partition 1)":1,
       "EBF site 344 (partition 1)":1,
       "EBF site 345 (partition 1)":1,
       "EBF site 346 (partition 1)":0.1020178372697824,
       "EBF site 347 (partition 1)":1,
       "EBF site 35 (partition 1)":1,
       "EBF site 351 (partition 1)":1,
       "EBF site 353 (partition 1)":1,
       "EBF site 354 (partition 1)":1,
       "EBF site 355 (partition 1)":1,
       "EBF site 356 (partition 1)":1,
       "EBF site 357 (partition 1)":1,
       "EBF site 358 (partition 1)":0.3763592797573629,
       "EBF site 359 (partition 1)":0.7437543090328218,
       "EBF site 360 (partition 1)":1,
       "EBF site 361 (partition 1)":0.241631041146234,
       "EBF site 362 (partition 1)":0.893895399539205,
       "EBF site 364 (partition 1)":1,
       "EBF site 365 (partition 1)":1,
       "EBF site 366 (partition 1)":1,
       "EBF site 367 (partition 1)":1,
       "EBF site 368 (partition 1)":1,
       "EBF site 369 (partition 1)":1,
       "EBF site 37 (partition 1)":1,
       "EBF site 371 (partition 1)":1,
       "EBF site 373 (partition 1)":1,
       "EBF site 375 (partition 1)":1,
       "EBF site 376 (partition 1)":1,
       "EBF site 378 (partition 1)":1,
       "EBF site 379 (partition 1)":1,
       "EBF site 38 (partition 1)":1,
       "EBF site 380 (partition 1)":0.6708820946995303,
       "EBF site 381 (partition 1)":0.03287856437270585,
       "EBF site 383 (partition 1)":1,
       "EBF site 384 (partition 1)":1,
       "EBF site 385 (partition 1)":0.9625920414428577,
       "EBF site 386 (partition 1)":0.5970324262165133,
       "EBF site 387 (partition 1)":1,
       "EBF site 389 (partition 1)":0.785531531433443,
       "EBF site 390 (partition 1)":1,
       "EBF site 391 (partition 1)":1,
       "EBF site 393 (partition 1)":1,
       "EBF site 394 (partition 1)":0.6899809802133736,
       "EBF site 396 (partition 1)":1,
       "EBF site 397 (partition 1)":1,
       "EBF site 398 (partition 1)":1,
       "EBF site 399 (partition 1)":1,
       "EBF site 40 (partition 1)":1,
       "EBF site 400 (partition 1)":1,
       "EBF site 401 (partition 1)":0.9387956064204523,
       "EBF site 402 (partition 1)":1,
       "EBF site 403 (partition 1)":1,
       "EBF site 404 (partition 1)":1,
       "EBF site 405 (partition 1)":1,
       "EBF site 406 (partition 1)":1,
       "EBF site 407 (partition 1)":1,
       "EBF site 408 (partition 1)":1,
       "EBF site 409 (partition 1)":0.9966569912307932,
       "EBF site 41 (partition 1)":1,
       "EBF site 410 (partition 1)":0.9763458764093387,
       "EBF site 411 (partition 1)":1,
       "EBF site 412 (partition 1)":1,
       "EBF site 413 (partition 1)":1,
       "EBF site 415 (partition 1)":0.8039787514319194,
       "EBF site 416 (partition 1)":1,
       "EBF site 417 (partition 1)":0.9908445225278537,
       "EBF site 418 (partition 1)":1,
       "EBF site 419 (partition 1)":1,
       "EBF site 42 (partition 1)":1,
       "EBF site 420 (partition 1)":1,
       "EBF site 421 (partition 1)":1,
       "EBF site 422 (partition 1)":1,
       "EBF site 424 (partition 1)":1,
       "EBF site 425 (partition 1)":1,
       "EBF site 426 (partition 1)":1,
       "EBF site 427 (partition 1)":1,
       "EBF site 428 (partition 1)":0.997950097937464,
       "EBF site 429 (partition 1)":1,
       "EBF site 43 (partition 1)":1,
       "EBF site 430 (partition 1)":1,
       "EBF site 431 (partition 1)":1,
       "EBF site 433 (partition 1)":1,
       "EBF site 434 (partition 1)":1,
       "EBF site 435 (partition 1)":0.8957058309622136,
       "EBF site 437 (partition 1)":1,
       "EBF site 438 (partition 1)":0.268221067702793,
       "EBF site 439 (partition 1)":1,
       "EBF site 44 (partition 1)":1,
       "EBF site 440 (partition 1)":1,
       "EBF site 441 (partition 1)":1,
       "EBF site 442 (partition 1)":1,
       "EBF site 443 (partition 1)":1,
       "EBF site 444 (partition 1)":1,
       "EBF site 445 (partition 1)":1,
       "EBF site 446 (partition 1)":1,
       "EBF site 447 (partition 1)":1,
       "EBF site 448 (partition 1)":1,
       "EBF site 449 (partition 1)":1,
       "EBF site 450 (partition 1)":1,
       "EBF site 451 (partition 1)":1,
       "EBF site 453 (partition 1)":1,
       "EBF site 454 (partition 1)":1,
       "EBF site 455 (partition 1)":1,
       "EBF site 456 (partition 1)":1,
       "EBF site 457 (partition 1)":0.9975724599054191,
       "EBF site 458 (partition 1)":1,
       "EBF site 459 (partition 1)":1,
       "EBF site 46 (partition 1)":1,
       "EBF site 460 (partition 1)":0.4317649059458173,
       "EBF site 462 (partition 1)":1,
       "EBF site 463 (partition 1)":1,
       "EBF site 464 (partition 1)":1,
       "EBF site 465 (partition 1)":1,
       "EBF site 466 (partition 1)":1,
       "EBF site 467 (partition 1)":0.2878879644139451,
       "EBF site 468 (partition 1)":1,
       "EBF site 47 (partition 1)":1,
       "EBF site 470 (partition 1)":1,
       "EBF site 471 (partition 1)":0.8138696921503212,
       "EBF site 472 (partition 1)":1,
       "EBF site 473 (partition 1)":1,
       "EBF site 474 (partition 1)":0.9946549570028183,
       "EBF site 475 (partition 1)":0.8385139909293534,
       "EBF site 476 (partition 1)":1,
       "EBF site 477 (partition 1)":1,
       "EBF site 48 (partition 1)":1,
       "EBF site 480 (partition 1)":1,
       "EBF site 481 (partition 1)":1,
       "EBF site 482 (partition 1)":0.9953676536827077,
       "EBF site 484 (partition 1)":1,
       "EBF site 485 (partition 1)":1,
       "EBF site 486 (partition 1)":1,
       "EBF site 487 (partition 1)":0.9776119201862067,
       "EBF site 489 (partition 1)":0.9752435936433422,
       "EBF site 49 (partition 1)":1,
       "EBF site 490 (partition 1)":1,
       "EBF site 491 (partition 1)":1,
       "EBF site 492 (partition 1)":0.9587975114494848,
       "EBF site 494 (partition 1)":1,
       "EBF site 495 (partition 1)":0.9905497365309146,
       "EBF site 499 (partition 1)":1,
       "EBF site 5 (partition 1)":1,
       "EBF site 500 (partition 1)":1,
       "EBF site 501 (partition 1)":1,
       "EBF site 502 (partition 1)":1,
       "EBF site 503 (partition 1)":0.2652023928023626,
       "EBF site 504 (partition 1)":0.2696594651945975,
       "EBF site 505 (partition 1)":1,
       "EBF site 506 (partition 1)":0.7077186503281493,
       "EBF site 507 (partition 1)":1,
       "EBF site 508 (partition 1)":1,
       "EBF site 51 (partition 1)":1,
       "EBF site 510 (partition 1)":0.7488841741626538,
       "EBF site 511 (partition 1)":0.9326868969000188,
       "EBF site 512 (partition 1)":1,
       "EBF site 513 (partition 1)":1,
       "EBF site 515 (partition 1)":1,
       "EBF site 516 (partition 1)":0.3934733809368957,
       "EBF site 517 (partition 1)":1,
       "EBF site 518 (partition 1)":1,
       "EBF site 519 (partition 1)":1,
       "EBF site 52 (partition 1)":1,
       "EBF site 522 (partition 1)":1,
       "EBF site 523 (partition 1)":0.6365036865368197,
       "EBF site 524 (partition 1)":1,
       "EBF site 525 (partition 1)":0.9365501667371884,
       "EBF site 526 (partition 1)":1,
       "EBF site 527 (partition 1)":0.9987729611034721,
       "EBF site 528 (partition 1)":1,
       "EBF site 529 (partition 1)":1,
       "EBF site 530 (partition 1)":0.9907605806040066,
       "EBF site 531 (partition 1)":1,
       "EBF site 532 (partition 1)":0.9868930317158368,
       "EBF site 533 (partition 1)":0.2938028142432027,
       "EBF site 535 (partition 1)":0.930076023498343,
       "EBF site 536 (partition 1)":1,
       "EBF site 537 (partition 1)":1,
       "EBF site 538 (partition 1)":0.09516237764156865,
       "EBF site 539 (partition 1)":1,
       "EBF site 540 (partition 1)":1,
       "EBF site 542 (partition 1)":0.9977947837380073,
       "EBF site 543 (partition 1)":0.9936580225381473,
       "EBF site 544 (partition 1)":1,
       "EBF site 546 (partition 1)":0.7313084877844309,
       "EBF site 547 (partition 1)":1,
       "EBF site 549 (partition 1)":1,
       "EBF site 55 (partition 1)":0.9836127030586513,
       "EBF site 550 (partition 1)":1,
       "EBF site 551 (partition 1)":1,
       "EBF site 552 (partition 1)":0.9766277229306208,
       "EBF site 553 (partition 1)":1,
       "EBF site 554 (partition 1)":0.8919819852600408,
       "EBF site 555 (partition 1)":1,
       "EBF site 556 (partition 1)":1,
       "EBF site 557 (partition 1)":1,
       "EBF site 558 (partition 1)":0.8890654013700743,
       "EBF site 559 (partition 1)":1,
       "EBF site 561 (partition 1)":1,
       "EBF site 562 (partition 1)":1,
       "EBF site 563 (partition 1)":1,
       "EBF site 566 (partition 1)":1,
       "EBF site 568 (partition 1)":1,
       "EBF site 569 (partition 1)":1,
       "EBF site 57 (partition 1)":1,
       "EBF site 570 (partition 1)":1,
       "EBF site 571 (partition 1)":0.9323014838242211,
       "EBF site 573 (partition 1)":0.9580337921460763,
       "EBF site 574 (partition 1)":1,
       "EBF site 576 (partition 1)":1,
       "EBF site 577 (partition 1)":1,
       "EBF site 578 (partition 1)":1,
       "EBF site 579 (partition 1)":1,
       "EBF site 58 (partition 1)":0.9520273593928777,
       "EBF site 580 (partition 1)":0.1174593240323467,
       "EBF site 581 (partition 1)":1,
       "EBF site 582 (partition 1)":0.9608395707240746,
       "EBF site 583 (partition 1)":1,
       "EBF site 584 (partition 1)":1,
       "EBF site 585 (partition 1)":1,
       "EBF site 586 (partition 1)":1,
       "EBF site 587 (partition 1)":0.343791735691811,
       "EBF site 588 (partition 1)":1,
       "EBF site 589 (partition 1)":0.9422217364075841,
       "EBF site 590 (partition 1)":1,
       "EBF site 591 (partition 1)":1,
       "EBF site 592 (partition 1)":1,
       "EBF site 593 (partition 1)":1,
       "EBF site 594 (partition 1)":1,
       "EBF site 597 (partition 1)":1,
       "EBF site 599 (partition 1)":1,
       "EBF site 6 (partition 1)":1,
       "EBF site 60 (partition 1)":1,
       "EBF site 600 (partition 1)":1,
       "EBF site 601 (partition 1)":1,
       "EBF site 602 (partition 1)":0.9557667587596629,
       "EBF site 604 (partition 1)":0.2973125167080866,
       "EBF site 607 (partition 1)":0.7969132210654868,
       "EBF site 608 (partition 1)":1,
       "EBF site 609 (partition 1)":0.9964863491939054,
       "EBF site 61 (partition 1)":1,
       "EBF site 610 (partition 1)":1,
       "EBF site 611 (partition 1)":1,
       "EBF site 613 (partition 1)":1,
       "EBF site 614 (partition 1)":1,
       "EBF site 616 (partition 1)":1,
       "EBF site 617 (partition 1)":1,
       "EBF site 618 (partition 1)":1,
       "EBF site 619 (partition 1)":1,
       "EBF site 62 (partition 1)":0.656551138725139,
       "EBF site 620 (partition 1)":1,
       "EBF site 621 (partition 1)":1,
       "EBF site 622 (partition 1)":1,
       "EBF site 623 (partition 1)":1,
       "EBF site 624 (partition 1)":0.9940608003196512,
       "EBF site 627 (partition 1)":1,
       "EBF site 628 (partition 1)":0.9930114404975703,
       "EBF site 629 (partition 1)":0.3295204393210357,
       "EBF site 63 (partition 1)":1,
       "EBF site 630 (partition 1)":1,
       "EBF site 631 (partition 1)":1,
       "EBF site 632 (partition 1)":0.9966456875311523,
       "EBF site 633 (partition 1)":1,
       "EBF site 634 (partition 1)":1,
       "EBF site 636 (partition 1)":1,
       "EBF site 637 (partition 1)":0.9954705104983435,
       "EBF site 638 (partition 1)":0.9368110762735286,
       "EBF site 64 (partition 1)":1,
       "EBF site 641 (partition 1)":0.9188893647366141,
       "EBF site 642 (partition 1)":0.9911675035933702,
       "EBF site 643 (partition 1)":0.9548971527816029,
       "EBF site 644 (partition 1)":0.9936853306842681,
       "EBF site 645 (partition 1)":0.7855251565466261,
       "EBF site 647 (partition 1)":1,
       "EBF site 648 (partition 1)":1,
       "EBF site 649 (partition 1)":1,
       "EBF site 65 (partition 1)":0.7488697972321786,
       "EBF site 650 (partition 1)":1,
       "EBF site 651 (partition 1)":1,
       "EBF site 653 (partition 1)":1,
       "EBF site 654 (partition 1)":1,
       "EBF site 656 (partition 1)":1,
       "EBF site 658 (partition 1)":1,
       "EBF site 659 (partition 1)":1,
       "EBF site 66 (partition 1)":1,
       "EBF site 660 (partition 1)":1,
       "EBF site 661 (partition 1)":1,
       "EBF site 663 (partition 1)":1,
       "EBF site 667 (partition 1)":1,
       "EBF site 668 (partition 1)":1,
       "EBF site 669 (partition 1)":0.9737688722050868,
       "EBF site 67 (partition 1)":1,
       "EBF site 670 (partition 1)":1,
       "EBF site 672 (partition 1)":1,
       "EBF site 673 (partition 1)":1,
       "EBF site 674 (partition 1)":1,
       "EBF site 675 (partition 1)":0.9983125836763284,
       "EBF site 676 (partition 1)":0.4969710144034797,
       "EBF site 677 (partition 1)":1,
       "EBF site 678 (partition 1)":1,
       "EBF site 68 (partition 1)":0.2838331924508568,
       "EBF site 681 (partition 1)":1,
       "EBF site 682 (partition 1)":1,
       "EBF site 683 (partition 1)":1,
       "EBF site 684 (partition 1)":1,
       "EBF site 686 (partition 1)":0.9560501264577311,
       "EBF site 687 (partition 1)":1,
       "EBF site 689 (partition 1)":1,
       "EBF site 69 (partition 1)":1,
       "EBF site 690 (partition 1)":1,
       "EBF site 691 (partition 1)":0.9785755068262366,
       "EBF site 693 (partition 1)":0.2879950460793024,
       "EBF site 694 (partition 1)":1,
       "EBF site 695 (partition 1)":1,
       "EBF site 696 (partition 1)":0.4232807334186059,
       "EBF site 697 (partition 1)":1,
       "EBF site 698 (partition 1)":0.8357723627693852,
       "EBF site 700 (partition 1)":0.9747435176670857,
       "EBF site 702 (partition 1)":1,
       "EBF site 703 (partition 1)":1,
       "EBF site 705 (partition 1)":1,
       "EBF site 708 (partition 1)":1,
       "EBF site 709 (partition 1)":1,
       "EBF site 71 (partition 1)":0.9992084113348879,
       "EBF site 710 (partition 1)":1,
       "EBF site 711 (partition 1)":0.9841824589772797,
       "EBF site 712 (partition 1)":1,
       "EBF site 714 (partition 1)":1,
       "EBF site 715 (partition 1)":1,
       "EBF site 716 (partition 1)":0.247919248912474,
       "EBF site 717 (partition 1)":1,
       "EBF site 718 (partition 1)":1,
       "EBF site 72 (partition 1)":0.602507935533545,
       "EBF site 720 (partition 1)":1,
       "EBF site 721 (partition 1)":1,
       "EBF site 722 (partition 1)":1,
       "EBF site 723 (partition 1)":1,
       "EBF site 724 (partition 1)":1,
       "EBF site 725 (partition 1)":1,
       "EBF site 727 (partition 1)":1,
       "EBF site 73 (partition 1)":0.9922230621287098,
       "EBF site 730 (partition 1)":1,
       "EBF site 731 (partition 1)":1,
       "EBF site 732 (partition 1)":1,
       "EBF site 733 (partition 1)":1,
       "EBF site 734 (partition 1)":0.9981498025140748,
       "EBF site 735 (partition 1)":1,
       "EBF site 737 (partition 1)":1,
       "EBF site 739 (partition 1)":1,
       "EBF site 74 (partition 1)":1,
       "EBF site 740 (partition 1)":0.9981336139421795,
       "EBF site 741 (partition 1)":0.6963722834892033,
       "EBF site 742 (partition 1)":1,
       "EBF site 743 (partition 1)":1,
       "EBF site 744 (partition 1)":1,
       "EBF site 745 (partition 1)":1,
       "EBF site 746 (partition 1)":1,
       "EBF site 747 (partition 1)":1,
       "EBF site 748 (partition 1)":1,
       "EBF site 749 (partition 1)":1,
       "EBF site 75 (partition 1)":0.7820080089220136,
       "EBF site 751 (partition 1)":1,
       "EBF site 752 (partition 1)":1,
       "EBF site 754 (partition 1)":1,
       "EBF site 755 (partition 1)":0.9960771984249793,
       "EBF site 756 (partition 1)":1,
       "EBF site 757 (partition 1)":1,
       "EBF site 758 (partition 1)":1,
       "EBF site 760 (partition 1)":1,
       "EBF site 761 (partition 1)":0.959544910346637,
       "EBF site 762 (partition 1)":1,
       "EBF site 763 (partition 1)":1,
       "EBF site 764 (partition 1)":1,
       "EBF site 765 (partition 1)":1,
       "EBF site 766 (partition 1)":1,
       "EBF site 768 (partition 1)":0.9448042595529953,
       "EBF site 769 (partition 1)":1,
       "EBF site 77 (partition 1)":0.9968739063163722,
       "EBF site 770 (partition 1)":1,
       "EBF site 772 (partition 1)":1,
       "EBF site 775 (partition 1)":1,
       "EBF site 777 (partition 1)":1,
       "EBF site 778 (partition 1)":1,
       "EBF site 779 (partition 1)":0.2926472941985729,
       "EBF site 78 (partition 1)":0.9959966829557426,
       "EBF site 780 (partition 1)":1,
       "EBF site 781 (partition 1)":1,
       "EBF site 783 (partition 1)":1,
       "EBF site 784 (partition 1)":1,
       "EBF site 785 (partition 1)":0.9982739460391965,
       "EBF site 787 (partition 1)":0.1865272679402175,
       "EBF site 789 (partition 1)":1,
       "EBF site 79 (partition 1)":0.9416028651090282,
       "EBF site 790 (partition 1)":1,
       "EBF site 791 (partition 1)":1,
       "EBF site 792 (partition 1)":0.9705529918651011,
       "EBF site 793 (partition 1)":1,
       "EBF site 794 (partition 1)":1,
       "EBF site 795 (partition 1)":0.9899753938632947,
       "EBF site 798 (partition 1)":0.343547916196349,
       "EBF site 799 (partition 1)":0.916363607093566,
       "EBF site 8 (partition 1)":0.9986369464022609,
       "EBF site 80 (partition 1)":1,
       "EBF site 800 (partition 1)":0.9860946672465104,
       "EBF site 802 (partition 1)":0.9937659477614256,
       "EBF site 804 (partition 1)":0.6615214354240642,
       "EBF site 805 (partition 1)":0.9623356195720882,
       "EBF site 806 (partition 1)":0.2311674599140085,
       "EBF site 808 (partition 1)":0.990208263393362,
       "EBF site 81 (partition 1)":0.9916247830861945,
       "EBF site 813 (partition 1)":0.9153872072935556,
       "EBF site 814 (partition 1)":0.5486074003827863,
       "EBF site 818 (partition 1)":0.9980538553884726,
       "EBF site 819 (partition 1)":0.7491718267611972,
       "EBF site 82 (partition 1)":1,
       "EBF site 827 (partition 1)":1,
       "EBF site 828 (partition 1)":0.9791489912147784,
       "EBF site 829 (partition 1)":1,
       "EBF site 831 (partition 1)":1,
       "EBF site 832 (partition 1)":1,
       "EBF site 833 (partition 1)":1,
       "EBF site 834 (partition 1)":1,
       "EBF site 835 (partition 1)":1,
       "EBF site 837 (partition 1)":0.8843370893435927,
       "EBF site 838 (partition 1)":1,
       "EBF site 839 (partition 1)":0.9665719855549221,
       "EBF site 840 (partition 1)":1,
       "EBF site 841 (partition 1)":1,
       "EBF site 842 (partition 1)":1,
       "EBF site 843 (partition 1)":1,
       "EBF site 844 (partition 1)":1,
       "EBF site 845 (partition 1)":1,
       "EBF site 846 (partition 1)":1,
       "EBF site 847 (partition 1)":0.6046668731304535,
       "EBF site 848 (partition 1)":1,
       "EBF site 849 (partition 1)":1,
       "EBF site 85 (partition 1)":1,
       "EBF site 850 (partition 1)":1,
       "EBF site 851 (partition 1)":1,
       "EBF site 852 (partition 1)":1,
       "EBF site 853 (partition 1)":1,
       "EBF site 854 (partition 1)":1,
       "EBF site 855 (partition 1)":1,
       "EBF site 857 (partition 1)":1,
       "EBF site 86 (partition 1)":1,
       "EBF site 860 (partition 1)":1,
       "EBF site 862 (partition 1)":1,
       "EBF site 863 (partition 1)":1,
       "EBF site 864 (partition 1)":0.9494896407181421,
       "EBF site 865 (partition 1)":1,
       "EBF site 866 (partition 1)":1,
       "EBF site 87 (partition 1)":1,
       "EBF site 870 (partition 1)":0.5443464334193491,
       "EBF site 872 (partition 1)":1,
       "EBF site 874 (partition 1)":1,
       "EBF site 877 (partition 1)":1,
       "EBF site 88 (partition 1)":1,
       "EBF site 880 (partition 1)":1,
       "EBF site 881 (partition 1)":1,
       "EBF site 882 (partition 1)":1,
       "EBF site 883 (partition 1)":1,
       "EBF site 884 (partition 1)":1,
       "EBF site 886 (partition 1)":1,
       "EBF site 887 (partition 1)":1,
       "EBF site 89 (partition 1)":0.998184219791019,
       "EBF site 890 (partition 1)":1,
       "EBF site 891 (partition 1)":1,
       "EBF site 892 (partition 1)":1,
       "EBF site 894 (partition 1)":1,
       "EBF site 895 (partition 1)":1,
       "EBF site 896 (partition 1)":1,
       "EBF site 9 (partition 1)":1,
       "EBF site 900 (partition 1)":1,
       "EBF site 901 (partition 1)":1,
       "EBF site 902 (partition 1)":1,
       "EBF site 904 (partition 1)":1,
       "EBF site 906 (partition 1)":0.3159922695665577,
       "EBF site 907 (partition 1)":1,
       "EBF site 908 (partition 1)":1,
       "EBF site 909 (partition 1)":1,
       "EBF site 91 (partition 1)":1,
       "EBF site 910 (partition 1)":1,
       "EBF site 911 (partition 1)":1,
       "EBF site 914 (partition 1)":1,
       "EBF site 916 (partition 1)":0.9839022385094878,
       "EBF site 917 (partition 1)":1,
       "EBF site 919 (partition 1)":0.768407792914667,
       "EBF site 92 (partition 1)":0.3486681732359606,
       "EBF site 920 (partition 1)":1,
       "EBF site 922 (partition 1)":1,
       "EBF site 924 (partition 1)":0.977037229457647,
       "EBF site 925 (partition 1)":1,
       "EBF site 926 (partition 1)":1,
       "EBF site 929 (partition 1)":0.0576024996448903,
       "EBF site 93 (partition 1)":0.9809418944620397,
       "EBF site 930 (partition 1)":1,
       "EBF site 931 (partition 1)":1,
       "EBF site 932 (partition 1)":1,
       "EBF site 933 (partition 1)":1,
       "EBF site 934 (partition 1)":1,
       "EBF site 935 (partition 1)":1,
       "EBF site 937 (partition 1)":1,
       "EBF site 938 (partition 1)":0.9902669900568755,
       "EBF site 939 (partition 1)":1,
       "EBF site 94 (partition 1)":0.9562379351456239,
       "EBF site 940 (partition 1)":1,
       "EBF site 941 (partition 1)":0.9731682516345599,
       "EBF site 942 (partition 1)":1,
       "EBF site 943 (partition 1)":1,
       "EBF site 944 (partition 1)":1,
       "EBF site 945 (partition 1)":0.8618028838759462,
       "EBF site 946 (partition 1)":1,
       "EBF site 948 (partition 1)":1,
       "EBF site 949 (partition 1)":0.9034448264272739,
       "EBF site 950 (partition 1)":1,
       "EBF site 951 (partition 1)":1,
       "EBF site 952 (partition 1)":1,
       "EBF site 953 (partition 1)":1,
       "EBF site 954 (partition 1)":0.9955049590052993,
       "EBF site 955 (partition 1)":1,
       "EBF site 956 (partition 1)":1,
       "EBF site 957 (partition 1)":1,
       "EBF site 958 (partition 1)":1,
       "EBF site 959 (partition 1)":1,
       "EBF site 96 (partition 1)":1,
       "EBF site 960 (partition 1)":1,
       "EBF site 961 (partition 1)":1,
       "EBF site 964 (partition 1)":0.7099537482227064,
       "EBF site 965 (partition 1)":1,
       "EBF site 966 (partition 1)":0.9581132281533566,
       "EBF site 968 (partition 1)":1,
       "EBF site 969 (partition 1)":1,
       "EBF site 97 (partition 1)":0.7943554228174549,
       "EBF site 970 (partition 1)":1,
       "EBF site 971 (partition 1)":1,
       "EBF site 973 (partition 1)":1,
       "EBF site 974 (partition 1)":1,
       "EBF site 976 (partition 1)":1,
       "EBF site 977 (partition 1)":0.96722734273541,
       "EBF site 978 (partition 1)":1,
       "EBF site 98 (partition 1)":1,
       "EBF site 980 (partition 1)":1,
       "EBF site 981 (partition 1)":1,
       "EBF site 982 (partition 1)":1,
       "EBF site 983 (partition 1)":0.9125979949622792,
       "EBF site 984 (partition 1)":1,
       "EBF site 986 (partition 1)":1,
       "EBF site 987 (partition 1)":1,
       "EBF site 989 (partition 1)":1,
       "EBF site 99 (partition 1)":1,
       "EBF site 991 (partition 1)":0.9972959785313232,
       "EBF site 992 (partition 1)":0.8503247768847244,
       "EBF site 993 (partition 1)":1,
       "EBF site 994 (partition 1)":0.9466701499875484,
       "EBF site 995 (partition 1)":1,
       "EBF site 996 (partition 1)":1,
       "EBF site 999 (partition 1)":1,
       "Global MG94xREV":0.0005364505483927954,
       "Nucleotide GTR":0.0005342998313924468,
       "original name":"EU703759_1_7567_11313_structural_polyprotein_Chikungunya_virus__1"
      },
     "EU703760_1_7567_11313_structural_polyprotein_Chikungunya_virus__1":{
       "EBF site 10 (partition 1)":1,
       "EBF site 1000 (partition 1)":1,
       "EBF site 1001 (partition 1)":1,
       "EBF site 1003 (partition 1)":1,
       "EBF site 1005 (partition 1)":0.7793112269282962,
       "EBF site 1006 (partition 1)":1,
       "EBF site 1008 (partition 1)":1,
       "EBF site 1009 (partition 1)":1,
       "EBF site 101 (partition 1)":1,
       "EBF site 1010 (partition 1)":1,
       "EBF site 1011 (partition 1)":1,
       "EBF site 1012 (partition 1)":0.1266511169798232,
       "EBF site 1014 (partition 1)":1,
       "EBF site 1015 (partition 1)":1,
       "EBF site 1016 (partition 1)":1,
       "EBF site 1017 (partition 1)":1,
       "EBF site 1018 (partition 1)":0.7191921698970323,
       "EBF site 1019 (partition 1)":1,
       "EBF site 102 (partition 1)":1,
       "EBF site 1020 (partition 1)":0.9678423321386183,
       "EBF site 1022 (partition 1)":0.7632501058742072,
       "EBF site 1023 (partition 1)":1,
       "EBF site 1024 (partition 1)":1,
       "EBF site 1025 (partition 1)":1,
       "EBF site 1026 (partition 1)":1,
       "EBF site 1027 (partition 1)":1,
       "EBF site 1028 (partition 1)":1,
       "EBF site 1029 (partition 1)":0.1558743541465331,
       "EBF site 1030 (partition 1)":1,
       "EBF site 1031 (partition 1)":4371040765.329047,
       "EBF site 1032 (partition 1)":1,
       "EBF site 1033 (partition 1)":1,
       "EBF site 1034 (partition 1)":1,
       "EBF site 1035 (partition 1)":0.9537825310868158,
       "EBF site 1036 (partition 1)":1,
       "EBF site 1037 (partition 1)":1,
       "EBF site 1038 (partition 1)":1,
       "EBF site 1039 (partition 1)":1,
       "EBF site 104 (partition 1)":1,
       "EBF site 1040 (partition 1)":0.6929328752332836,
       "EBF site 1041 (partition 1)":1,
       "EBF site 1042 (partition 1)":0.6741624971905573,
       "EBF site 1043 (partition 1)":1,
       "EBF site 1044 (partition 1)":1,
       "EBF site 1046 (partition 1)":1,
       "EBF site 1047 (partition 1)":1,
       "EBF site 1049 (partition 1)":1,
       "EBF site 1050 (partition 1)":1,
       "EBF site 1051 (partition 1)":1,
       "EBF site 1053 (partition 1)":1,
       "EBF site 1054 (partition 1)":1,
       "EBF site 1056 (partition 1)":1,
       "EBF site 1057 (partition 1)":0.5552697879802533,
       "EBF site 1058 (partition 1)":1,
       "EBF site 1059 (partition 1)":0.9595654184804912,
       "EBF site 106 (partition 1)":1,
       "EBF site 1060 (partition 1)":1,
       "EBF site 1061 (partition 1)":1,
       "EBF site 1062 (partition 1)":0.9914328412447225,
       "EBF site 1063 (partition 1)":1,
       "EBF site 1065 (partition 1)":1,
       "EBF site 1066 (partition 1)":1,
       "EBF site 1067 (partition 1)":1,
       "EBF site 1068 (partition 1)":0.679546929417146,
       "EBF site 1069 (partition 1)":0.9951670523618531,
       "EBF site 1070 (partition 1)":1,
       "EBF site 1071 (partition 1)":1,
       "EBF site 1073 (partition 1)":1,
       "EBF site 1077 (partition 1)":1,
       "EBF site 1078 (partition 1)":1635638.539498447,
       "EBF site 1079 (partition 1)":1,
       "EBF site 108 (partition 1)":1,
       "EBF site 1081 (partition 1)":1,
       "EBF site 1082 (partition 1)":1,
       "EBF site 1083 (partition 1)":1,
       "EBF site 1085 (partition 1)":1,
       "EBF site 1086 (partition 1)":1,
       "EBF site 1087 (partition 1)":1,
       "EBF site 1088 (partition 1)":0.0848905508508512,
       "EBF site 1089 (partition 1)":1,
       "EBF site 109 (partition 1)":1,
       "EBF site 1090 (partition 1)":1,
       "EBF site 1093 (partition 1)":1,
       "EBF site 1094 (partition 1)":1,
       "EBF site 1096 (partition 1)":1,
       "EBF site 1097 (partition 1)":0.9675381716976338,
       "EBF site 1099 (partition 1)":1,
       "EBF site 11 (partition 1)":1,
       "EBF site 1100 (partition 1)":0.3659849612993657,
       "EBF site 1101 (partition 1)":0.9072130990479819,
       "EBF site 1102 (partition 1)":1,
       "EBF site 1103 (partition 1)":1,
       "EBF site 1104 (partition 1)":1,
       "EBF site 1105 (partition 1)":1,
       "EBF site 1107 (partition 1)":1,
       "EBF site 1108 (partition 1)":0.9968044765035903,
       "EBF site 1109 (partition 1)":0.4598907101533475,
       "EBF site 111 (partition 1)":1,
       "EBF site 1110 (partition 1)":1,
       "EBF site 1111 (partition 1)":1,
       "EBF site 1112 (partition 1)":1,
       "EBF site 1113 (partition 1)":0.944334310003951,
       "EBF site 1115 (partition 1)":1,
       "EBF site 1116 (partition 1)":1,
       "EBF site 1117 (partition 1)":0.9333283409855975,
       "EBF site 1118 (partition 1)":1,
       "EBF site 1119 (partition 1)":0.5498016103376947,
       "EBF site 112 (partition 1)":1,
       "EBF site 1120 (partition 1)":1,
       "EBF site 1121 (partition 1)":0.650620597550858,
       "EBF site 1122 (partition 1)":1,
       "EBF site 1123 (partition 1)":1,
[truncated: 22,935,507 more chars]
