# Supplementary material for: Interaction of chikungunya virus glycoproteins with macrophage factors controls virion production
Source: EMBO J. 2024 Sep 11;43(20):4625–55. doi: 10.1038/s44318-024-00193-3 (PMC11480453; doi:10.1038/s44318-024-00193-3)
Supplement: Supplementary file 8 — Source data Fig. 4 [file 44318_2024_193_MOESM8_ESM.zip › Figure 4/4C/FEL and MEME JSON files/chikv_cds_postmsa.fasta.FEL.json]

{
 "MLE":{
   "content":{
     "0":      [
[0, 0, 0, 0, 1, 0],
      [0, 0.4112646520583946, 0.2862402145829143, 0.7118725062449087, 0.3988228852672833, 0],
      [0.770941629746927, 0.210856489252437, 0.3334644294324212, 0.752317194513509, 0.3857435835482973, 0],
      [0, 0, 0, 0, 1, 0],
      [2.19154583196367, 0, 0.5835840761826342, 7.91483671984404, 0.004903100525711634, 0],
      [1.030638044717666, 0, 0.2296700378572676, 3.213266519537385, 0.07304352294962668, 0],
      [0, 0, 0, 0, 1, 0],
      [0.3975478869007718, 0.2845162445168377, 0.3320989904504986, 0.05589558970056174, 0.8131048529905789, 0],
      [1.706488700938285, 0, 0.3844155377848189, 7.105069280506221, 0.007686625402604008, 0],
      [1.500000000000001, 0, 0.4399979054575922, 4.79784735047555, 0.02849531957873819, 0],
      [3.060381478177996, 0.3364193448719522, 1.201290498199617, 4.920582744693384, 0.02653856418127676, 0],
      [0.8355880458224795, 0.3263640215123984, 0.4711982863690516, 0.4236458530782912, 0.515123417969066, 0],
      [0.9010216480259711, 0.3366648456609775, 0.4873634128256695, 0.4447564503028545, 0.5048356085479662, 0],
      [0.8768328445747819, 0, 0.2236555786373694, 2.598079233816282, 0.1069933147291094, 0],
      [0.955562982281291, 0.6410639938834041, 0.7736497842502629, 0.07142193727106516, 0.7892775817995802, 0],
      [0.8432858279963678, 0, 0.3189430725967286, 3.876112633964677, 0.04897783634305775, 0],
      [0, 0, 0, 0, 1, 0],
      [1.352941176470589, 0, 0.3668823301218174, 4.973108624640201, 0.02574433765719086, 0],
      [0, 0.4174461341919393, 0.4169380233515, 0.00221846113802826, 0.9624330946801111, 0],
      [1.278019455070328, 2.736125495263523, 2.09898581684252, 1.225854808045767, 0.2682146964624939, 0],
      [2.577097320015286, 0, 0.6075850007511843, 8.583686328505223, 0.003391880011949344, 0],
      [0.706666666666668, 0, 0.2016657275990559, 2.416286799685761, 0.1200792616183998, 0],
      [0.8302464308854083, 0.2575829292942217, 0.4753519737511944, 0.9323510620766484, 0.3342527474042117, 0],
      [0.9685475743844907, 0.2825810273147332, 0.543447520236488, 1.035488710558248, 0.308873004635514, 0],
      [1.352941176470589, 0, 0.3581423112980038, 5.056325753421003, 0.02453620359621989, 0],
      [0.9430279167951435, 0, 0.3497109575063889, 1.906307156680693, 0.1673740433489824, 0],
      [4.025458560824489, 0.8428867092594257, 1.79684495255076, 3.990364591185269, 0.0457611613268003, 0],
      [4.409329781733597, 0.5140867866681759, 1.588443986992164, 7.292014177220466, 0.006926178125806204, 0],
      [1.360129022289224, 0.3267579258194787, 0.5624999433501841, 1.065867527099471, 0.3018807427194656, 0],
      [1.352941176470589, 0, 0.3606952378298172, 4.795596688660776, 0.02853257188084368, 0],
      [0, 0, 0, 0, 1, 0],
      [1.646654679128055, 0.2588206095955715, 0.6070109291675576, 2.33903677433576, 0.1261675468982768, 0],
      [0.7638826087892698, 0, 0.2224049835236892, 2.697656237079514, 0.1004958828196122, 0],
      [1.352941176470589, 0, 0.3604197711810266, 4.725885308220597, 0.02971188418243631, 0],
      [1.105263157894737, 0, 0.3909404403992471, 1.99997925522913, 0.1573013599631569, 0],
      [0, 0, 0, 0, 1, 0],
      [1.917794557629293, 1.083418107833164, 1.379215806831509, 0.2972318067059661, 0.5856230562577469, 0],
      [1.703596902678598, 0, 0.5763593564039362, 6.033649301081923, 0.01403568623044282, 0],
      [0, 0, 0, 0, 1, 0],
      [0, 0, 0, 0, 1, 0],
      [0.4107355043138328, 0, 0.1477480312572153, 2.04952666276322, 0.1522535189759947, 0],
      [0, 0, 0, 0, 1, 0],
      [1.051282051282052, 0, 0.3898157426028169, 1.887439853868205, 0.1694909636278515, 0],
      [0.818181818181818, 0, 0.3718805136248545, 2.718413608826971, 0.09919655967980245, 0],
      [0, 0, 0, 0, 1, 0],
      [0.7348213718472729, 0, 0.1889104086784825, 2.687388304447435, 0.1011454748238954, 0],
      [0.698532839647121, 0, 0.2077623369712239, 2.388969070803718, 0.1221941882635436, 0],
      [0.8432858279963678, 0, 0.3293798322389095, 3.738978116279487, 0.05315694536443583, 0],
      [1.962962962962964, 0, 0.6961560249616431, 6.785807291941417, 0.009188546560136457, 0],
      [0, 0, 0, 0, 1, 0],
      [0.7299488955526459, 0, 0.3700929643262186, 2.69318162735415, 0.1007784030174003, 0],
      [0.8432858279963678, 0, 0.2109680836130299, 2.790685117116578, 0.09481368312163407, 0],
      [0, 0, 0, 0, 1, 0],
      [0, 0, 0, 0, 1, 0],
      [0, 0.9754932252181688, 0.6902360013034669, 1.946655709810386, 0.1629476861841717, 0],
      [0, 0, 0, 0, 1, 0],
      [0.7689292924930642, 0, 0.2012532366772012, 2.909825509455548, 0.08804139973562364, 0],
      [0, 0.588246142229592, 0.3496569487184136, 1.024087680282477, 0.3115513583943644, 0],
      [0, 0, 0, 0, 1, 0],
      [1.051282051282052, 0, 0.2747217283721528, 2.582190499165861, 0.1080720132509198, 0],
      [2.56747811697078, 0, 0.6041713789259827, 8.549510826106548, 0.003456150892932053, 0],
      [0.7094800467925034, 0.2943273974417092, 0.4136467132426362, 0.3482631475375442, 0.5550979706085589, 0],
      [0.8656103528621386, 0.3478681446451846, 0.4991853346838516, 0.3946016082865818, 0.5298904643094433, 0],
      [0.4733001442141782, 0, 0.1892601480410511, 1.78616465887086, 0.1813941603173695, 0],
      [0, 0.3114548916320019, 0.2158897085318838, 0.7263011458772297, 0.3940847648746738, 0],
      [1.962962962962964, 0, 0.5510902501962061, 5.068727996305061, 0.02436125360046892, 0],
      [1.012578616352203, 0, 0.3967538053175095, 3.697915449035158, 0.05448049234800645, 0],
      [0, 0.3891579178201297, 0.2748139030849299, 0.681815803498484, 0.408962159216061, 0],
      [2.369806663924312, 0, 0.5647730078671986, 5.365460616406331, 0.02053936313032123, 0],
      [0, 0, 0, 0, 1, 0],
      [0, 0.3738286944838826, 0.2659406644211634, 0.6740160372651598, 0.4116549278999254, 0],
      [0.8947228430094222, 1.237685830766815, 1.096867150843436, 0.07044712284071153, 0.7906868790950844, 0],
      [2.272690727705027, 0.3816556397704388, 0.850904242066189, 2.077847377023133, 0.1494508093175638, 0],
      [1.59803688375117, 1.225557781777431, 1.350394872255091, 0.05557532429033785, 0.8136311755471963, 0],
      [0, 0.6612344222402482, 0.389968652467123, 1.042771941517227, 0.3071776669210523, 0],
      [0, 0, 0, 0, 1, 0],
      [0.6961340167414163, 0.2686402853646971, 0.3919887249437317, 0.4201790669185499, 0.5168477069230666, 0],
      [0, 1.32369146982279, 0.7127646105460125, 2.42965472712585, 0.1190591198463036, 0],
      [3.216555607250584, 0.7062668529439081, 1.333839041520577, 2.435255905791969, 0.1186345331070631, 0],
      [0.7697333798987752, 0.3456608759648616, 0.4728288460093762, 0.2929980900566633, 0.5883056584628608, 0],
      [0, 1.995732854279378, 1.47394176566247, 2.552596731815697, 0.1101131424911505, 0],
      [2.350787339630363, 1.087348359927006, 1.528975399290043, 0.8510161800302569, 0.356265024310074, 0],
      [0, 0, 0, 0, 1, 0],
      [0, 0, 0, 0, 1, 0],
      [2.388764788615871, 0, 0.5655577868690735, 5.403253564701373, 0.02009924915881744, 0],
      [1.962962962962964, 0, 0.7727511700838074, 3.727075858015805, 0.05353704152453764, 0],
      [2.487738419618529, 0, 0.59168521572816, 8.384666301721801, 0.003783996767763309, 0],
      [2.123677336943052, 0, 0.712047979163635, 8.736161806732824, 0.003119604818280552, 0],
      [0, 0.7987791489174865, 0.5525625219507927, 1.485271664890746, 0.2229515394844128, 0],
      [0, 0, 0, 0, 1, 0],
      [0.8971540229053226, 0, 0.2566822647027873, 2.495176343322958, 0.1141955846592568, 0],
      [1.883413031628556, 0.2567418132880697, 0.618241378663642, 2.59768788474004, 0.1070197413291845, 0],
      [0, 0.6165928966392895, 0.3374885317899043, 2.34316312368761, 0.1258338110396208, 0],
      [2.087825103656238, 0.5573453649077664, 1.078876175766758, 1.120404381618229, 0.2898313968491918, 0],
      [0, 0, 0, 0, 1, 0],
      [0.8971540229053226, 0, 0.2566822647027873, 2.495176343322958, 0.1141955846592568, 0],
      [0, 0.3891579178201297, 0.2746801004628281, 0.6820162963515131, 0.408893283311015, 0],
      [0.9660170874532027, 0, 0.2700098435487792, 2.515470657873026, 0.1127339706317892, 0],
      [3.571879777868963, 0, 0.830868496806877, 11.49858858031966, 0.0006964905764685891, 0],
      [0, 0, 0, 0, 1, 0],
      [3.05835656309593, 0, 0.9156096017196065, 10.29877039873285, 0.001331188808786576, 0],
      [1.65494541108793, 0, 0.4661919988606224, 4.992648770514588, 0.02545521509893367, 0],
      [0, 0, 0, 0, 1, 0],
      [1.352941176470589, 0, 0.2868523769924609, 3.58571584652497, 0.0582783028700492, 0],
      [0, 0, 0, 0, 1, 0],
      [0.8768328445747819, 0, 0.201068775154134, 2.805014192031543, 0.09397001304067354, 0],
      [0, 0, 0, 0, 1, 0],
      [0.9372011735059608, 0, 0.254023473952485, 2.54130241759518, 0.1109032714560598, 0],
      [0.621874116424954, 0, 0.1757015629285275, 2.500084740373936, 0.1138401724672705, 0],
      [0, 0, 0, 0, 1, 0],
      [1.02055829268744, 0, 0.385984198127087, 3.670549322867579, 0.05538192847847978, 0],
      [0.4780625463402802, 0, 0.1992516315663326, 1.704642174000035, 0.1916819993594409, 0],
      [2.438549361987913, 0, 0.6829946336935393, 8.745201093153106, 0.003104178681603509, 0],
      [0.8692153893105403, 0, 0.2236460425920905, 3.402025495210008, 0.06511641416003822, 0],
      [1.962962962962964, 0, 0.3391873830354669, 6.623370647410862, 0.01006491742546178, 0],
      [0, 0, 0, 0, 1, 0],
      [0.706666666666668, 0, 0.1908709535396988, 2.528792355829466, 0.1117857406024393, 0],
      [0, 0, 0, 0, 1, 0],
      [1.963985487134467, 0.29799720714601, 0.8022592883923412, 2.825435762696927, 0.09278170712697142, 0],
      [0, 0, 0, 0, 1, 0],
      [0.4140716702340671, 0, 0.1888251644831451, 1.556769723650204, 0.2121388223862549, 0],
      [0.9536111986254727, 0.789366014782829, 0.8399229517722, 0.02073647515267396, 0.8854991668526959, 0],
      [0.6935756357272219, 0, 0.1935479421451338, 2.552110384492005, 0.1101470385846199, 0],
      [0.4259420512774783, 0.3837006898914889, 0.3952156484988436, 0.001567680987296427, 0.9684168497472547, 0],
      [0.4140716702340671, 0, 0.1888251644831451, 1.556769723650204, 0.2121388223862549, 0],
      [0, 0, 0, 0, 1, 0],
      [0.7995521439290252, 0, 0.217707731170925, 2.601061933722416, 0.1067921372654353, 0],
      [0.8768328445747819, 0, 0.201068775154134, 2.805880884719805, 0.0939192463402847, 0],
      [1.608268245360927, 0, 0.7802173139863303, 5.594726555606996, 0.01801462283903132, 0],
      [0.867045378467273, 0, 0.2040182855031237, 2.862293510589183, 0.09067812346789494, 0],
      [0.8672934096888516, 0, 0.2470350192556529, 2.462476297340512, 0.1165948384277461, 0],
      [0.699756977495132, 0, 0.2401713485555992, 2.115064639683537, 0.1458558953634889, 0],
      [0, 0, 0, 0, 1, 0],
      [0, 0, 0, 0, 1, 0],
      [0, 0, 0, 0, 1, 0],
      [3.66311492177564, 0, 0.8368593743052408, 8.390877563081531, 0.003771087986140897, 0],
      [0, 0, 0, 0, 1, 0],
      [0, 0, 0, 0, 1, 0],
      [2.312391648260561, 0, 0.653933412948552, 7.257515444080354, 0.007060490429083299, 0],
      [0.7004493985532062, 0.2737044503988104, 0.39513096841836, 0.4084787550587876, 0.5227426407828848, 0],
      [0, 0, 0, 0, 1, 0],
      [0.7995521439290252, 0, 0.244690091613859, 2.360907091617262, 0.1244098294207653, 0],
      [1.933530160758774, 0.2841657923416013, 0.8033520665055318, 3.084063889494423, 0.07906274768744426, 0],
      [0.7558752886505986, 0.2511487452628152, 0.3744201882284298, 0.533089749428818, 0.4653107535296661, 0],
      [0.4935093291432877, 0.3605362082020555, 0.4162904917663769, 0.04694815928570861, 0.8284614458610613, 0],
      [4.281703400925947, 0, 1.125329752460628, 11.38468261496827, 0.0007405220455448669, 0],
      [1.277995700255309, 1.000983149069214, 1.072884328063585, 0.04467701601312513, 0.832599045961456, 0],
      [0.699756977495132, 0, 0.2401713485555992, 2.115064639683537, 0.1458558953634889, 0],
      [0.3598979910503537, 0, 0.1819452546858091, 1.34655434148036, 0.2458813959466369, 0],
      [1.758620689655173, 0, 0.6192901054019959, 6.596966350051879, 0.01021526723727539, 0],
      [0, 0, 0, 0, 1, 0],
      [1.352941176470589, 0, 0.6060935102748588, 4.499857071307552, 0.03389768673744908, 0],
      [0, 0, 0, 0, 1, 0],
      [1.0014598049725, 0, 0.2019105724545212, 4.026850630741009, 0.04478146363307522, 0],
      [0, 0, 0, 0, 1, 0],
      [2.572772979595954, 0.670141384967427, 1.228213068765225, 1.995267245936176, 0.1577912304903968, 0],
      [1.857142857142858, 0, 0.4366512502356433, 6.304398891357849, 0.01204387444897281, 0],
      [0.3909706613350646, 0, 0.1484427079514343, 1.9209730999995, 0.1657494261507113, 0],
      [0.9660170874532027, 0, 0.2700098435487792, 2.515470657873026, 0.1127339706317892, 0],
      [0.678046604066277, 0, 0.209425432877594, 2.270754282161541, 0.1318357239812245, 0],
      [0.699756977495132, 0, 0.2401713485555992, 2.115064639683537, 0.1458558953634889, 0],
      [0.388886534141482, 0, 0.1452116934216621, 1.937506349784183, 0.1639395467926352, 0],
      [0.9430279167951435, 0, 0.2634695925033636, 2.469060668914278, 0.1161072943588284, 0],
      [1.352941176470589, 0, 0.389021679107012, 5.082924811820163, 0.02416257673370481, 0],
      [1.666666666666667, 0, 0.4466377538881691, 5.22545278340899, 0.02225865072924416, 0],
      [1.043058352609627, 0, 0.3900980364201423, 1.88860984719533, 0.1693588005243672, 0],
      [0, 0, 0, 0, 1, 0],
      [1.687399534166585, 0, 0.4000577496568727, 5.808075037279433, 0.01595274697168025, 0],
      [0.8768328445747819, 0, 0.2035626271292224, 2.85849445825918, 0.09089253388747243, 0],
      [0, 0, 0, 0, 1, 0],
      [0, 0, 0, 0, 1, 0],
      [0, 0, 0, 0, 1, 0],
      [0.5856877741672468, 0, 0.1707464375705336, 2.452913420222778, 0.1173069596992451, 0],
      [0.699756977495132, 0, 0.2401713485555992, 2.115064639683537, 0.1458558953634889, 0],
      [0.8476693389118286, 0, 0.3521674348224276, 3.493122335187152, 0.06162425347783729, 0],
      [0, 0.2599834448197947, 0.1963498475848614, 0.5541069757158112, 0.4566444249126137, 0],
      [0, 0, 0, 0, 1, 0],
      [2.290554517884757, 0, 0.4069710185698916, 8.046076926412084, 0.004560230098777152, 0],
      [0.706666666666668, 0, 0.1963279821995213, 2.474399868292721, 0.1157136023903897, 0],
      [1.012578616352203, 0, 0.3719308959165534, 3.966449356938018, 0.04641554790302371, 0],
      [0, 0, 0, 0, 1, 0],
      [0.9430279167951435, 0, 0.2540766763612866, 2.540904037057555, 0.1109312550488272, 0],
      [3.393624945571932, 0.2583252813470186, 0.9365004129465974, 6.036305869224051, 0.01401457981371601, 0],
      [0, 0, 0, 0, 1, 0],
      [0, 0, 0, 0, 1, 0],
      [0.8768328445747819, 0, 0.2236555786373694, 2.594284641737104, 0.1072498540844622, 0],
      [3.373031890557222, 0, 0.9173849744011069, 9.80965332495159, 0.001735982270161918, 0],
      [0, 0, 0, 0, 1, 0],
      [0, 0, 0, 0, 1, 0],
      [0.699756977495132, 0, 0.2104587454774452, 2.381258937409985, 0.1227985501907238, 0],
      [1.962962962962964, 0, 0.4546719982626202, 5.496165147715956, 0.01905822398152102, 0],
      [0, 0, 0, 0, 1, 0],
      [0.6946113165003922, 0, 0.2070709911963114, 2.375335757836982, 0.1232650930627434, 0],
      [1.352941176470589, 0, 0.3955956953688136, 5.121627994871854, 0.023629438622503, 0],
      [0, 0, 0, 0, 1, 0],
      [1.352941176470589, 0, 0.4381304245548563, 4.736533522164411, 0.02952851241283194, 0],
      [0.6946113165003922, 0, 0.1871344172391716, 2.577858883528329, 0.1083681572884794, 0],
      [0.6889390773381303, 0, 0.2368412030408902, 2.09983714061876, 0.1473148289505239, 0],
      [0, 0.3394216133942162, 0.2291367653805829, 0.8736520969916377, 0.349946234116458, 0],
      [0.7150824063127483, 0, 0.2281387514414777, 2.257061190401778, 0.1330062551912712, 0],
      [3.273166135666962, 0, 0.5228364036111934, 10.27109995899476, 0.001351302152970302, 0],
      [1.352941176470589, 0, 0.3843590661459984, 4.532211229469336, 0.03326261214985093, 0],
      [0.7558752886505986, 0.2511487452628152, 0.3744201882284298, 0.5345485895413731, 0.4647007905649513, 0],
      [2.2, 0, 0.7262577999099209, 8.969504152532409, 0.002745230892234218, 0],
      [0.6935756357272219, 0, 0.1990412484860546, 2.496731148982368, 0.114082870502184, 0],
      [1.8707220170747, 0, 0.7765303267354371, 6.415873568219929, 0.01131046735496988, 0],
      [1.804939117036531, 0, 0.6160796463167985, 6.472911433836714, 0.01095309526109201, 0],
      [0, 0, 0, 0, 1, 0],
      [1.869791780701946, 0, 0.5230352342958644, 5.023367184843185, 0.02500749383319489, 0],
      [1.352941176470589, 0, 0.3801407199316929, 5.267687404737678, 0.02172485544157521, 0],
      [0.7995521439290252, 0, 0.244690091613859, 2.360907091617262, 0.1244098294207653, 0],
      [1.612369851874294, 0.7663833021578467, 1.040262726025694, 0.475816065371518, 0.4903236043312278, 0],
      [3.792671423568204, 0, 0.8899304470013718, 10.8450372334737, 0.0009906088775163413, 0],
      [2.167581780218082, 0, 0.8524719012696795, 7.207543072405983, 0.007259780757650991, 0],
      [0, 0, 0, 0, 1, 0],
      [1.883755006671895, 0, 0.400336083646721, 5.9768377487161, 0.01449496886617374, 0],
      [0, 0, 0, 0, 1, 0],
      [2.007140329353358, 0.2134303277839152, 0.5233468747060337, 3.217615112696492, 0.0728496957836241, 0],
      [0, 0, 0, 0, 1, 0],
      [0, 0, 0, 0, 1, 0],
      [0.9660170874532027, 0, 0.2700098435487792, 2.515470657873026, 0.1127339706317892, 0],
      [0.7826037286273075, 0, 0.2445998483126609, 2.274982999296117, 0.1314765667807983, 0],
      [1.876625443053254, 0, 0.4790811758367738, 5.86531533061012, 0.01544209223946014, 0],
      [0, 0, 0, 0, 1, 0],
      [0.8672934096888516, 0, 0.2034110853717239, 2.854670794669193, 0.09110888914190518, 0],
      [0, 0, 0, 0, 1, 0],
      [3.210526315789475, 0, 0.1952907598346963, 5.492304512037643, 0.0191003506816293, 0],
      [0.5841584158415861, 0, 0.1862711439211223, 2.382365091560814, 0.1227116405240967, 0],
      [0.7284888382495669, 0, 0.3643559056755816, 2.76587196291398, 0.09629420388173004, 0],
      [0, 0, 0, 0, 1, 0],
      [1.352941176470589, 0, 0.4837841868348813, 4.280522803391232, 0.03855148878406367, 0],
      [0.4140716702340671, 0, 0.1727685447023995, 1.739078119620332, 0.1872556775429811, 0],
      [1.012578616352203, 0, 0.3965428454965882, 3.69557038166953, 0.05455712578136129, 0],
      [0, 0, 0, 0, 1, 0],
      [0.7348213718472729, 0, 0.2411316077581811, 2.192594610907079, 0.1386755408547613, 0],
      [1.500000000000001, 0, 0.424535006668984, 4.903716165494956, 0.02679896572790885, 0],
      [0.8476693389118286, 0, 0.3448720181801385, 3.564597038981773, 0.0590240647758431, 0],
      [2.217817406930957, 0, 0.6247933567159413, 7.556983780172377, 0.005977795741314518, 0],
      [0, 0, 0, 0, 1, 0],
      [0, 0, 0, 0, 1, 0],
      [5.238527425896523, 0, 1.078927538005025, 15.4303973558907, 8.560023393278104e-05, 0],
      [0, 0, 0, 0, 1, 0],
      [0.8765822728175703, 0, 0.2034465484669228, 2.855738713367806, 0.09104840663223435, 0],
      [3.210526315789475, 0, 0.7054211035199278, 8.922717412738074, 0.002816451377363749, 0],
      [0, 0, 0, 0, 1, 0],
      [1.704199315862662, 0, 0.5514752304176477, 5.45325777119092, 0.01953187134716761, 0],
      [0, 0, 0, 0, 1, 0],
      [0, 0, 0, 0, 1, 0],
      [2.80952380952381, 0, 0.8186568917838113, 10.95341553581998, 0.0009343123168774614, 0],
      [0.706666666666668, 0, 0.1908180844959252, 2.525909714053824, 0.1119901781861183, 0],
      [1.835975905282837, 0, 0.5856309072365053, 6.764460903306379, 0.009299101119588427, 0],
      [0.946912645009879, 0, 0.2541549239717543, 2.543105569680868, 0.1107767090635701, 0],
      [1.352941176470589, 0, 0.358535202969753, 5.067452016777203, 0.02437919308095526, 0],
      [0, 0, 0, 0, 1, 0],
      [1.003907766916076, 0, 0.3321143484133955, 4.228257242925984, 0.03975624225735297, 0],
      [1.03436972285686, 0, 0.2856858972848029, 2.504437010363187, 0.11352604873299, 0],
      [1.65655433520271, 0, 0.4970967088174371, 4.745962421053338, 0.02936712248802675, 0],
      [2.501747908454215, 0, 0.6577079896506765, 7.558842296952818, 0.005971634110629842, 0],
      [0, 0, 0, 0, 1, 0],
      [1.043058352609627, 0, 0.2859492683315621, 2.506300112100998, 0.1133918720689221, 0],
      [0, 0, 0, 0, 1, 0],
      [1.613244864106164, 0, 0.5608657798549341, 6.169744437945823, 0.01299533802626041, 0],
      [1.352941176470589, 0, 0.4789565497220789, 5.855069473237918, 0.01553224489030025, 0],
      [0.7518099889202079, 0.635060729098468, 0.6703232439659825, 0.01644916739804358, 0.8979477237143493, 0],
      [2.908755350152121, 0.273235676428512, 1.018704359807399, 5.679386335992433, 0.01716537051157085, 0],
      [0.6950744109928197, 0.2575090046419042, 0.3802094197261616, 0.4574385071053726, 0.4988235296902174, 0],
      [1.352941176470589, 0, 0.5178672970816807, 5.904956999444259, 0.01509833425279627, 0],
      [0, 0.2171507607192255, 0.2019814434434439, 0.1358134996221736, 0.7124789511484704, 0],
      [3.275754449924535, 0, 0.6339612226025917, 9.10312163117284, 0.002551736268349591, 0],
      [0, 0, 0, 0, 1, 0],
      [2.80952380952381, 0, 1.302622432764428, 9.277112890491267, 0.002320348726208343, 0],
      [3.373835628227038, 0, 0.8963146041827645, 9.9811568621232, 0.001581502907870735, 0],
      [5.301406264204241, 0, 1.641317878051279, 15.19137164834706, 9.714629125312513e-05, 0],
      [0.7771245649453389, 0.2839278495867242, 0.4187748905898835, 0.4739524461321807, 0.491174455991104, 0],
      [1.734129897870636, 0, 0.4287583381599274, 5.560927938448451, 0.01836567705244951, 0],
      [0, 0, 0, 0, 1, 0],
      [0, 0, 0, 0, 1, 0],
      [0, 0, 0, 0, 1, 0],
      [0.5875740643870945, 0.51091508396114, 0.5345650498106822, 0.01265034986801084, 0.9104477629955307, 0],
      [0.9912055291684293, 1.196287129957154, 1.125115225682887, 0.02198604549656125, 0.882124227875144, 0],
      [1.843037733066105, 0, 0.4172128180733344, 6.184603449545893, 0.0128866578850344, 0],
      [1.352941176470589, 0, 0.4789565497220789, 5.797901932331371, 0.01604530955540862, 0],
      [1.962962962962964, 0, 0.4130478399541556, 5.898751929237939, 0.01515161758200168, 0],
      [1.579507525662826, 0.9468143254354906, 1.131414934931883, 0.2585412974339647, 0.6111240786127182, 0],
      [0.6889390773381303, 0, 0.1824183136245704, 2.581211711844961, 0.1081388532073239, 0],
      [0, 0, 0, 0, 1, 0],
      [0, 0, 0, 0, 1, 0],
      [0.8672934096888516, 0, 0.2234228173385656, 2.589744958772954, 0.1075576537871407, 0],
      [0, 0, 0, 0, 1, 0],
      [1.097554730508258, 0.7962548787440248, 0.8663515637949393, 0.06481669037034976, 0.7990388396030976, 0],
      [1.043058352609627, 0, 0.2756750299515606, 2.591548544595199, 0.1074352510815959, 0],
      [3.074000397851603, 0, 0.6179158718528941, 9.147671755460365, 0.00249034739476095, 0],
      [0.9660170874532027, 0, 0.2806629172913498, 2.439008444386085, 0.118351015971658, 0],
      [0, 2.153862442010435, 1.600516619341425, 2.909909491091497, 0.08803681527665619, 0],
      [0.706666666666668, 0, 0.1962764738278613, 2.475354388310031, 0.1156433751578305, 0],
      [2.123677336943052, 0, 1.067851207405073, 7.39643308766658, 0.006535333740066984, 0],
      [0, 0, 0, 0, 1, 0],
      [0, 0, 0, 0, 1, 0],
      [0, 0, 0, 0, 1, 0],
      [1.105263157894737, 0, 0.2868234803151044, 2.618979915772542, 0.1055923022534915, 0],
      [0, 0, 0, 0, 1, 0],
      [0.7575627547736551, 0, 0.2287165575937343, 2.289638504145003, 0.1302402539935333, 0],
      [2.80952380952381, 0, 0.6819944064058252, 9.13109961149884, 0.002513006326672396, 0],
      [0, 0, 0, 0, 1, 0],
      [0.8631435874970358, 0.6619399072772899, 0.7157332481632047, 0.04367828352958014, 0.8344533119308045, 0],
      [0.8060091366037758, 0.2576475340270106, 0.426397689410151, 0.7268492146438277, 0.3939063910777849, 0],
      [0.7995521439290252, 0, 0.244690091613859, 2.360907091617262, 0.1244098294207653, 0],
      [0.8768328445747819, 0, 0.2236555786373694, 2.597608475744053, 0.1070251044486376, 0],
      [1.012578616352203, 0, 0.3872133209037256, 3.818153410222845, 0.05070008510392299, 0],
      [0, 0, 0, 0, 1, 0],
      [0.3587265256025905, 0, 0.1815993974202654, 1.341562482430049, 0.2467586092313971, 0],
      [0, 0, 0, 0, 1, 0],
      [3.549049329530229, 0.5673329213040418, 1.497710591352964, 2.754865176890206, 0.09695898977410167, 0],
      [0, 0.3078588803548312, 0.2070577208778504, 0.7569706148259669, 0.3842782268813354, 0],
      [1.030638044717666, 0, 0.2060581392063692, 3.432438091604752, 0.06392766123758409, 0],
      [0.7247768233114366, 0, 0.3643459985994303, 2.747841209456052, 0.09738583566198522, 0],
      [0.7348213718472729, 0, 0.2011191999512941, 2.559953368373876, 0.1096018162858624, 0],
      [3.243607505076231, 0, 0.9326185852761011, 11.66731787602811, 0.0006360764535722208, 0],
      [0, 0, 0, 0, 1, 0],
      [1.564668654945908, 0.2585614320178757, 0.5835575102453563, 2.126799629161034, 0.1447426870297651, 0],
      [0.7998801883343257, 1.207073067030381, 1.076436608093512, 0.1178266084944823, 0.7314037675852472, 0],
      [4.605095541401273, 0, 1.128603455557218, 13.49157262832546, 0.0002396372721312767, 0],
      [0.9411229818227054, 1.335882977737541, 1.171270233139349, 0.07647572880061659, 0.7821314569653603, 0],
      [1.352941176470589, 0, 0.5581382329908579, 3.519912965452278, 0.06063563154777962, 0],
      [0, 0, 0, 0, 1, 0],
      [1.731962214373014, 0.2959577186279895, 0.7013767379011342, 2.355209815147511, 0.1248650842284279, 0],
      [0.7780864733460671, 0.5781362375423813, 0.6495902836445396, 0.06082099226055959, 0.8052030029220631, 0],
      [0, 0, 0, 0, 1, 0],
      [0, 0.3808860859391345, 0.2540184599712202, 0.8021843112257159, 0.3704410978247767, 0],
      [1.404320262972529, 0.3402848977989137, 0.6852301635098692, 1.376957118169912, 0.2406201415879112, 0],
      [2.376057474460202, 0.6704726230300548, 1.068359689965232, 2.001057817681527, 0.1571894736387652, 0],
      [0, 0.3267529652881661, 0.1893095822958858, 1.087878054226625, 0.2969418421352938, 0],
      [1.500000000000001, 0, 0.3909354970144447, 5.182265780704647, 0.02281854920767001, 0],
      [0.4733829511948634, 0, 0.1854239519106927, 1.834474147083217, 0.1755999944490313, 0],
      [0, 0, 0, 0, 1, 0],
      [0.7290771272455776, 0, 0.206943211297726, 2.409694144721904, 0.1205859242174031, 0],
      [0.6898766801753008, 0, 0.1973405909675469, 2.472916262031415, 0.1158228497348033, 0],
      [0, 0, 0, 0, 1, 0],
      [2.80952380952381, 0, 0.6098161227569063, 8.845896519862599, 0.002937485719767929, 0],
      [1.352941176470589, 0, 0.2995324741091316, 3.740679981008487, 0.05310283061006371, 0],
      [0.5097956099448939, 0, 0.2253853382878612, 1.801546682533576, 0.1795256209849289, 0],
      [0.8250145851347213, 0, 0.3432196759092156, 3.397838902400238, 0.06528189583608679, 0],
      [1.352941176470589, 0, 0.430045289822699, 4.811131053737011, 0.02827648029715235, 0],
      [1.030638044717666, 0, 0.3416499322151732, 4.198140771006159, 0.04046832486353047, 0],
      [0.5856877741672468, 0, 0.1763909429140689, 2.388829290288795, 0.1222051156153467, 0],
      [0.8750604634112537, 0.3806926097656107, 0.5241402395548356, 0.3108163224832978, 0.5771796888130356, 0],
      [2.80952380952381, 0, 0.9139095856462628, 10.85474454936719, 0.0009854295522379042, 0],
      [0, 0, 0, 0, 1, 0],
      [0, 0, 0, 0, 1, 0],
      [0, 0, 0, 0, 1, 0],
      [0.699756977495132, 0, 0.2104587454774452, 2.381258937409985, 0.1227985501907238, 0],
      [0, 0, 0, 0, 1, 0],
      [0.8768328445747819, 0, 0.201068775154134, 2.805248419414056, 0.09395629018137663, 0],
      [0.7226731715523419, 0, 0.2156846330759323, 2.578661809790706, 0.1083131955792601, 0],
      [1.012578616352203, 0, 0.3661066119368049, 4.020667804163942, 0.04494591338292808, 0],
      [0.5856877741672468, 0, 0.1763909429140689, 2.388829290623477, 0.1222051155891815, 0],
      [0.8459833923269482, 0.2684874288014489, 0.4120791189893881, 0.6202117894348014, 0.4309685946298493, 0],
      [1.68404011933194, 0.304674153562746, 0.6810953574266769, 1.952624035844373, 0.1623043663511115, 0],
      [1.38215170716095, 0.3826014645437269, 0.9296866956299342, 1.494519484185744, 0.2215165583170543, 0],
      [0.8971540229053226, 0, 0.2664713461240941, 2.42253998427857, 0.11960086539139, 0],
      [0, 0.2952346455719584, 0.2016797132678678, 0.7516102259208282, 0.385966902160664, 0],
      [0.8378767734441757, 0.8053040046210538, 0.8125554474015549, 0.0009932310138367484, 0.9748583770039692, 0],
      [0, 0, 0, 0, 1, 0],
      [1.962962962962964, 0, 0.6455581115735887, 6.407395736133388, 0.01136459787112487, 0],
      [0.9430279167951435, 0, 0.2634695925033636, 2.469069044905694, 0.116106675588587, 0],
      [0.7995521439290252, 0, 0.217707731170925, 2.601061933722416, 0.1067921372654353, 0],
      [0.6935756357272219, 0, 0.1990412484860546, 2.496731148982368, 0.114082870502184, 0],
      [1.962962962962964, 0, 0.524601813778083, 4.951389175671494, 0.02606971266621416, 0],
      [0.7995521439290252, 0, 0.244690091613859, 2.360907091617262, 0.1244098294207653, 0],
      [0, 0, 0, 0, 1, 0],
      [1.696333355276151, 0, 0.7885529195160871, 5.732234655846028, 0.01665627437616068, 0],
      [0, 0, 0, 0, 1, 0],
      [0.7490959072287402, 0, 0.1826581207245315, 2.727072792827546, 0.09865996267449262, 0],
      [0, 0, 0, 0, 1, 0],
      [0.5841584158415861, 0, 0.1862711439211223, 2.382365091560814, 0.1227116405240967, 0],
      [3.4302652431695, 0, 0.9264809677816365, 12.5409721105275, 0.0003981251265386954, 0],
      [0, 0, 0, 0, 1, 0],
      [1.869791780701946, 0, 0.7193162418241773, 3.741847417124621, 0.05306574299119737, 0],
      [1.666992227241281, 0, 0.3732665653690773, 5.616363358690293, 0.01779353304627895, 0],
      [0.6941108348024794, 0.7561592591203125, 0.7377672689733307, 0.00527121344376269, 0.9421219416317962, 0],
      [0, 0.1964280557546202, 0.1834022658461771, 0.1388207051682642, 0.7094562168056573, 0],
      [0, 0, 0, 0, 1, 0],
      [0.7995521439290252, 0, 0.2070189015822483, 2.70089891800084, 0.1002916855491703, 0],
      [1.02055829268744, 0, 0.40525450293194, 3.486854640910686, 0.06185801058562579, 0],
      [1.116686476151104, 0.833195336451317, 0.9517821999722668, 0.08537021121917121, 0.7701476171872914, 0],
      [0, 0.303716906855249, 0.2171971940972491, 0.6673066785101938, 0.4139922003725762, 0],
      [2.54945108510212, 0, 0.6972377322685152, 7.97190054356706, 0.004750903160341102, 0],
      [0, 0, 0, 0, 1, 0],
      [0, 0.8731421777107073, 0.8607819319624376, 0.01783597772949719, 0.8937573131736765, 0],
      [2.498406563782825, 0, 0.6408884379656806, 8.027009914021654, 0.004608485615085867, 0],
      [2.369806663924312, 0, 0.5647730078671986, 5.363072036464835, 0.02056751187854233, 0],
      [0, 0, 0, 0, 1, 0],
      [0.842239157139606, 0, 0.3443226683135631, 3.555022822643949, 0.05936549167846672, 0],
      [2.428861712683028, 0.3168030264474668, 1.067012637435551, 4.064468370130783, 0.04379446844185331, 0],
      [0, 0, 0, 0, 1, 0],
      [1.352941176470589, 0, 0.4895835549975529, 4.277328186973719, 0.03862401660550385, 0],
      [1.912439182327735, 1.028264309866052, 1.335612047317796, 0.5143266599534826, 0.4732718526807193, 0],
      [5.741151867637405, 0, 1.358056467929306, 15.198103519675, 9.68005874467659e-05, 0],
      [8.211796344832988, 1.102545937051471, 1.273080910568678, 1.678039596273663, 0.1951851478882539, 0],
      [2.45737889994408, 0, 0.5855244376002464, 8.178771457797851, 0.004238345530902965, 0],
      [1.424924077019466, 0.3048311475193429, 0.6557488934537068, 1.639600535791132, 0.2003802850820857, 0],
      [0.8837197688034082, 0, 0.25474283120452, 2.357156818251731, 0.1247092964063086, 0],
      [1.352941176470589, 0, 0.427576532143321, 4.802700642643433, 0.02841516148152712, 0],
      [0, 0, 0, 0, 1, 0],
      [3.371417214131183, 0, 1.021076450402864, 9.278628392824466, 0.002318429710543524, 0],
      [1.783554196398234, 0, 0.4379602476341934, 5.241859864101642, 0.02204968909060534, 0],
      [0.7995521439290252, 0, 0.244690091613859, 2.360907091617262, 0.1244098294207653, 0],
      [1.261983653633754, 0, 0.6306525065437347, 4.523119532419912, 0.03343980590369655, 0],
      [0.4607824618784391, 0.8930449788782134, 0.7513065258903994, 0.3694352764581339, 0.5433122518879124, 0],
      [0.6814104800804579, 0.2703269892795487, 0.3928990861941, 0.3992959557689773, 0.5274530787724931, 0],
      [1.639090235494991, 0, 0.4659087906436466, 4.983732819900712, 0.0255867178596586, 0],
      [1.65494541108793, 0, 0.4209680597341774, 5.386991632217114, 0.02028741783810728, 0],
      [0.6865597125930955, 0.2633015550313793, 0.384385231683093, 0.4168257298782123, 0.5185252080494593, 0],
      [0, 0, 0, 0, 1, 0],
      [0.8658921855009613, 0.2575267589147064, 0.4002468288552217, 0.6591541229787055, 0.4168587286180256, 0],
      [1.655741557962646, 0, 0.3952989640441855, 5.378913035734094, 0.02038157273299368, 0],
      [0, 0.6114538065973474, 0.447759706611179, 1.22947628270299, 0.2675089128496267, 0],
      [1.352941176470589, 0, 0.4815658315900149, 6.222851523714368, 0.01261118412128914, 0],
      [0.4137041027748384, 0, 0.1659581547792529, 1.818760796155615, 0.1774608534692533, 0],
      [0.6935756357272219, 0, 0.2381161989477589, 2.133388175424448, 0.1441218797688176, 0],
      [0.8432858279963678, 0, 0.2109680836130299, 2.790685117116578, 0.09481368312163407, 0],
      [0, 0.19523448793725, 0.1941186937103655, 0.002419317468923765, 0.9607706236197781, 0],
      [0, 0, 0, 0, 1, 0],
      [1.962962962962964, 0, 0.4538714495636382, 5.479605464622864, 0.01923960099112088, 0],
      [3.362178060479493, 0, 0.6807053601422752, 12.13899473223974, 0.0004937838543311868, 0],
      [1.352941176470589, 0, 0.342524121274937, 4.614228734685032, 0.03170775112174995, 0],
      [1.352941176470589, 0, 0.6357034353546487, 5.263817123583472, 0.02177321461783421, 0],
      [0.7054475771597782, 0.304184427017071, 0.4248256862538982, 0.3190440516208994, 0.5721827020375262, 0],
      [1.962962962962964, 0, 0.9359397554389024, 4.430802984488579, 0.03529589883386064, 0],
      [1.012578616352203, 0, 0.3483235747234918, 4.229335083025557, 0.03973100253250583, 0],
      [1.783554196398234, 0, 0.395893677892478, 5.829027913811395, 0.0157638318489508, 0],
      [0, 0, 0, 0, 1, 0],
      [1.615915187124792, 0, 0.4905318312864376, 4.541701485390689, 0.03307869646013972, 0],
      [1.862759144876512, 0, 0.5433225933944448, 4.87656932720606, 0.02722367590099428, 0],
      [1.038503440612211, 0.2844477977083568, 0.5604706210528364, 1.164227234360354, 0.2805905713612971, 0],
      [0, 0, 0, 0, 1, 0],
      [0.7995521439290252, 0, 0.2070189015822483, 2.70089891800084, 0.1002916855491703, 0],
      [0.8676106931085279, 0.273737251200923, 0.4172229770509771, 0.6107755639076018, 0.4344959460400072, 0],
      [0.7187405814700015, 0, 0.2386941902873334, 2.158138052501556, 0.1418164449706277, 0],
      [2.369264191253661, 0.2109757019669625, 0.6798129179714947, 4.907310541824792, 0.02674325064519123, 0],
      [0.5141769250674649, 0, 0.1802244959578806, 2.083294058566572, 0.1489185037927059, 0],
      [1.962962962962964, 0, 0.5212288843368278, 4.900979424251513, 0.02684146783856245, 0],
      [2.000183116645305, 0.6677750783805417, 1.201544529519398, 1.590742090284252, 0.2072201419281617, 0],
      [1.807402330363262, 0, 0.4768387714737247, 5.276177384931973, 0.02161916231684369, 0],
      [1.051282051282052, 0, 0.2746553663960431, 2.58302407494303, 0.1080151253478185, 0],
      [3.210526315789475, 0, 0.8249367604464596, 11.03559254217424, 0.0008937910319948283, 0],
      [1.012578616352203, 0, 0.3656020813011913, 4.01301161199822, 0.04515043321478085, 0],
      [1.633490854148584, 0, 0.4304700969681545, 4.995294482167498, 0.02541632827902796, 0],
      [1.487010477565979, 0.2832163560025019, 0.6190383625502435, 1.846471894835993, 0.1741942921281997, 0],
      [2.175909301271848, 0, 0.7186843425266851, 8.612818121599616, 0.003338054231877607, 0],
      [1.680360351333093, 0.2834024316540842, 0.6506972537220459, 2.155732165615291, 0.1420387218497412, 0],
      [0, 0, 0, 0, 1, 0],
      [0.6935756357272219, 0, 0.1859171750132501, 2.634944095785476, 0.1045357407895925, 0],
      [1.012578616352203, 0, 0.2920932495699952, 4.926694693758062, 0.0264448527872978, 0],
      [0.699756977495132, 0, 0.2104587454774452, 2.381258937409985, 0.1227985501907238, 0],
      [4.025220346922654, 0, 1.115402096750585, 12.05277370087769, 0.000517153733390785, 0],
      [1.045609842737705, 1.203043141166855, 1.159745876511015, 0.01486675201903154, 0.9029550177887001, 0],
      [0.963378391333526, 0, 0.3357800724294873, 4.221108790589149, 0.03992406358235367, 0],
      [0.394340268940648, 0.2580519731613369, 0.3112561706318961, 0.08231235482973176, 0.7741878965635288, 0],
      [1.89653556914387, 0.8850797716567115, 1.135058138075629, 0.5781553362743637, 0.447036279946843, 0],
      [0, 0, 0, 0, 1, 0],
      [1.666666666666667, 0, 0.6432690066999771, 5.539606490545047, 0.01859076259401493, 0],
      [1.641984068113652, 0, 0.4904433664329388, 4.641576362733829, 0.03120632532037182, 0],
      [1.883491728264695, 0, 0.543793039927069, 4.878885386736162, 0.0271871697519509, 0],
      [0.8773402389142905, 0.3546806281748498, 0.5064272677986079, 0.3898006276789125, 0.5324042189359171, 0],
      [7.345857785053312, 0, 1.134669910922058, 21.46419002530374, 3.604983350946611e-06, 0],
      [1, 0.6216216216216215, 0.7703817289572996, 0.2289234529705979, 0.6323232233099872, 0],
      [0.5856877741672468, 0, 0.1707464375705336, 2.452913420222778, 0.1173069596992451, 0],
      [0, 0, 0, 0, 1, 0],
      [0.7995521439290252, 0, 0.1928333157676666, 2.844252884346847, 0.09170121064377956, 0],
      [0.9360937795424463, 1.35836020267158, 1.181727567985419, 0.08014818641215271, 0.7770966935960998, 0],
      [1.352941176470589, 0, 0.42943118378103, 4.819192042556558, 0.02814453486416202, 0],
      [0.3902009142178935, 0, 0.1829256636018658, 1.492289778316881, 0.2218615274867699, 0],
      [0.8958574404073131, 1.155562572360804, 1.085644946074366, 0.03794856780265832, 0.8455464522638394, 0],
      [1.103008879730049, 0.4010909500672324, 0.5889259358215715, 0.4598493247067381, 0.4976943999252217, 0],
      [1.81280043950007, 0, 0.9308650209805838, 6.462421324253086, 0.01101794094333608, 0],
      [0.3909706613350646, 0, 0.1524981139834823, 1.861103920834967, 0.1724974460970599, 0],
      [0, 0, 0, 0, 1, 0],
      [0, 0, 0, 0, 1, 0],
      [1.886031354588692, 0, 0.4299727604561038, 5.701454992085466, 0.0169508554447465, 0],
      [1.962962962962964, 0, 0.4612575457102963, 5.440980901375362, 0.01966962030999053, 0],
      [0, 0.6095303899063784, 0.4397445095141419, 1.24415261228728, 0.2646722425384466, 0],
      [0, 0, 0, 0, 1, 0],
      [8.426665555179589, 0.2996445766050556, 2.036712954569578, 15.53767625140541, 8.087714818172387e-05, 0],
      [0.706666666666668, 0, 0.1963279821995213, 2.47439986828952, 0.1157136023906256, 0],
      [0.7689292924930642, 0, 0.2276373716372393, 2.65603938670117, 0.1031573081591866, 0],
      [0.8412266509522585, 0.6352524796542653, 0.6975804560780517, 0.04855364144184904, 0.8255994326516874, 0],
      [0, 0, 0, 0, 1, 0],
      [0, 1.754426464113886, 1.145555502165316, 4.010942208791406, 0.04520588126598113, 0],
      [7.142452482683882, 0, 1.64218245680598, 14.30486828600542, 0.000155462303323195, 0],
      [1.043058352609627, 0, 0.2859492683315621, 2.50736747304925, 0.1133150817316876, 0],
      [0, 0.1964280557546202, 0.1834022658461771, 0.1392847692471904, 0.7089930861855247, 0],
      [0, 0, 0, 0, 1, 0],
      [1.352941176470589, 0, 0.3961457976064133, 5.140238331753935, 0.0233774386473341, 0],
      [1.8885754583921, 0.3040156210204601, 0.748093091238576, 2.490456311772931, 0.1145385118088816, 0],
      [0, 0, 0, 0, 1, 0],
      [0, 0, 0, 0, 1, 0],
      [0, 0, 0, 0, 1, 0],
      [3.384747620343922, 0, 1.022641339436077, 8.911998568692169, 0.002833030474982623, 0],
      [1.905003169368387, 0, 0.5876962470843626, 6.859113413824364, 0.00881902961267389, 0],
      [0.4610015404541996, 0, 0.1616644090959306, 2.057941584280698, 0.1514145880822445, 0],
      [0.4907470909436243, 0, 0.2051181108134058, 1.740576774016835, 0.1870657623229228, 0],
      [0, 0.2952346455719584, 0.2019221165757091, 0.7510242832671175, 0.3861521303336362, 0],
      [0.6919312507709748, 0.2837513265591166, 0.4064077784370159, 0.373364931525785, 0.5411757811744509, 0],
      [1.962962962962964, 0, 0.9871685368645141, 7.112092346939946, 0.007656569001468716, 0],
      [0, 0.1947660042189115, 0.1940086506004702, 0.0006636574835248155, 0.9794475299305151, 0],
      [1.048161837787793, 0.9093228861397915, 0.947655176106143, 0.01621412554948876, 0.8986754980637378, 0],
      [0.8971540229053226, 0, 0.3538566115397462, 1.853765630904192, 0.1733460636820967, 0],
      [0, 0, 0, 0, 1, 0],
      [1.230783042767511, 1.444730024377915, 1.373348958582995, 0.03567853041363378, 0.8501809020805976, 0],
      [0.7046826563306059, 0.7283844901221165, 0.7227557692976582, 0.000632461543453644, 0.9799362851885678, 0],
      [2.529727000370286, 0, 0.7248656363478703, 7.294355528373792, 0.006917157782365457, 0],
      [0.6935756357272219, 0, 0.1935479421451338, 2.552110384492005, 0.1101470385846199, 0],
      [0, 0, 0, 0, 1, 0],
      [1.666666666666667, 0, 0.3741754922226023, 5.640735705315755, 0.01754784215213501, 0],
      [0.694439345245636, 0.5867333185911409, 0.6208859199876713, 0.01618336550276922, 0.8987711379171169, 0],
      [2.598032326071681, 0, 0.7725181840697605, 9.300833213903452, 0.002290496609369419, 0],
      [0.4780625463402802, 0, 0.1902179949658282, 1.79617645371723, 0.1801754312308753, 0],
      [2.330303141223282, 1.090369691019006, 1.529296805412734, 0.7765215292368737, 0.3782070955071011, 0],
      [0, 0, 0, 0, 1, 0],
      [0, 0, 0, 0, 1, 0],
      [0.8718639959534268, 0, 0.2034929178111703, 2.85722264544987, 0.09096443519882014, 0],
      [2.612413537455792, 0.6750721272491815, 1.240330714548824, 2.002018157283956, 0.1570899274709774, 0],
      [3.205541416943144, 0, 0.7088003117947467, 8.334437246830539, 0.003890052612435468, 0],
      [0, 0.3891579178201297, 0.2746801004628281, 0.6820050486942328, 0.408897146801254, 0],
      [1.105263157894737, 0, 0.3593020856387734, 4.434370798580701, 0.03522220015001931, 0],
      [0.4911212547092764, 0.3316254515141913, 0.3965340486683616, 0.07558847273434921, 0.7833672687506658, 0],
      [1.687399534166585, 0, 0.397249223789877, 5.425569185606328, 0.01984396595585447, 0],
      [1.758620689655173, 0, 0.7828646849284228, 6.490645096720712, 0.01084436182173176, 0],
      [1.736396352832017, 1.616696583268681, 1.650018490922712, 0.005300618135052559, 0.9419610182430442, 0],
      [1.352941176470589, 0, 0.3839522974941927, 5.22040853046142, 0.02232330615595446, 0],
      [1.576398040740319, 0.6656518260381884, 1.023827978722052, 0.8590892716634144, 0.3539936780097432, 0],
      [0.901772283401388, 0.3861967373616159, 0.5431596697035768, 0.3367704573304593, 0.5616993336121092, 0],
      [0, 0, 0, 0, 1, 0],
      [2.462091116558196, 0.3793258275618215, 1.41603085574292, 3.762165194869283, 0.05242465161506848, 0],
      [3.167717297813789, 1.309668273295123, 1.706221722786052, 1.159277159130056, 0.2816155017685329, 0],
      [0.8642544233942098, 0, 0.3401988071351539, 3.6980208793955, 0.0544770497161059, 0],
      [0, 0.2855292365458251, 0.1974056458533927, 0.713626131052095, 0.3982426462513236, 0],
      [3.816897655808572, 0, 1.055543983732593, 9.636099400735461, 0.001907899716979689, 0],
      [0.9393451573335793, 0, 0.254370050045898, 2.543630120381394, 0.1107399209395852, 0],
      [0, 0, 0, 0, 1, 0],
      [0.4394632728660292, 0.2460862802397482, 0.3167772596572735, 0.1603389891111355, 0.6888446094499815, 0],
      [1.662298883340507, 0.3282329310609143, 0.8063160971730777, 2.142861640688011, 0.1432344877384786, 0],
      [2.126896578048361, 0, 0.5131498513383465, 5.470502612828628, 0.01934006280226819, 0],
      [0, 0, 0, 0, 1, 0],
      [1.93992295633038, 3.937654756513806, 3.257080099036987, 0.7702993576563699, 0.380124459623196, 0],
      [1.423756314225032, 1.169010897222812, 1.261236734628817, 0.05611113174536797, 0.8127515280837311, 0],
      [0, 0, 0, 0, 1, 0],
      [0.8971540229053226, 0, 0.3538566115397462, 1.853765630904192, 0.1733460636820967, 0],
      [1.711505362107773, 0, 0.4687600492622118, 6.188712334356058, 0.01285677032946697, 0],
      [0.4733829511948634, 0, 0.1776628757539323, 1.924299683666856, 0.1653834397970212, 0],
      [1.924398958950381, 0.3069138312853533, 0.844813882249093, 2.830602473789085, 0.09248365874017206, 0],
      [1.644115938286748, 0, 0.4461226142393298, 5.213342217901257, 0.02241420700123409, 0],
      [0, 0.270181353796364, 0.1908843065454399, 0.7049547167674923, 0.4011238291099868, 0],
      [0.5856877741672468, 0, 0.1882316738256328, 2.257658045325133, 0.1329549927763228, 0],
      [0.4870735379375516, 0, 0.1913953046228617, 1.814137132145802, 0.1780127379013333, 0],
      [0.8516341937525445, 0, 0.2186173543156944, 2.589000551971122, 0.1076082185491353, 0],
      [0.9006691828240535, 0.3617748690206487, 0.5229721699754938, 0.3796416277633909, 0.5377950935489273, 0],
      [3.758390224156806, 0, 0.867804417886646, 8.442236084696056, 0.003666051900041545, 0],
      [0, 0, 0, 0, 1, 0],
      [0.9660170874532027, 0, 0.3797348500911201, 1.83527098464597, 0.1755062297413652, 0],
      [1.500000000000001, 0, 0.5917230302179061, 5.766875933015925, 0.01633104139903008, 0],
      [1.636966458507693, 0, 0.4737379486745144, 4.798389292315658, 0.02848635707979486, 0],
      [0, 0, 0, 0, 1, 0],
      [0, 0, 0, 0, 1, 0],
      [0.8978180927052706, 0, 0.4246976765798323, 3.181178788086122, 0.07449097271426697, 0],
      [0, 0, 0, 0, 1, 0],
      [0.8768328445747819, 0, 0.1952866989639306, 2.951065009895157, 0.08582098457183551, 0],
      [2.436116620915178, 0, 0.923534011820345, 9.401270945900876, 0.002168350812549846, 0],
      [1.021081717870118, 0, 0.3983760036755458, 3.72075094944535, 0.05374019643646288, 0],
      [0, 1.009751908982187, 0.5284469904730259, 3.663452176468162, 0.05561828067239583, 0],
      [0, 0, 0, 0, 1, 0],
      [0.5650004984952604, 1.050893682805583, 0.8983717054811601, 0.3099551515826562, 0.5777077074566033, 0],
      [0, 0, 0, 0, 1, 0],
      [0, 0, 0, 0, 1, 0],
      [2.192984165651644, 0, 0.8377140773107093, 5.624127388363974, 0.01771488295458656, 0],
      [0.9407808601237539, 0.3657015363072117, 0.5248363579865505, 0.4064781618598019, 0.5237624857047554, 0],
      [1.352941176470589, 0, 0.4840585294875329, 4.290741726302258, 0.03832044446993876, 0],
      [0.8971540229053226, 0, 0.2566822647027873, 2.495176343322958, 0.1141955846592568, 0],
      [1.419659735349718, 0.7728531855955678, 1.026622865083442, 0.4030272937452963, 0.5255299632450718, 0],
      [1.962962962962964, 0, 0.4549106268356727, 5.502743090469558, 0.018986667436801, 0],
      [0.6674624101172049, 0.2504066920264352, 0.3640621441764489, 0.4462728362727617, 0.504110259959063, 0],
      [2.444477147542363, 0, 0.60065777215977, 8.37843833545022, 0.003796985397944708, 0],
      [0.4960230215334673, 0, 0.143831338044009, 2.450997402824346, 0.1174502173799824, 0],
      [3.544834347702092, 0, 0.9938181612518824, 12.65182296565837, 0.0003751996470503505, 0],
      [0.3551359354193028, 0, 0.1816345050789816, 1.338492481335562, 0.2472999972628535, 0],
      [1.479149816092807, 0.3045753414272658, 0.6539377618341443, 1.659922554880815, 0.197613780732092, 0],
      [1.500000000000001, 0, 0.6036840470168131, 5.582252644379651, 0.01814337111343822, 0],
      [1.212621205458549, 0.5735791400861033, 0.7292364671908613, 0.3875301293811972, 0.5336005360348118, 0],
      [0.7348213718472729, 0, 0.2011191999512941, 2.559953368373876, 0.1096018162858624, 0],
      [1.962962962962964, 0, 0.412447302143854, 5.87160905167022, 0.01538698162113594, 0],
      [0.8432858279963678, 0, 0.2320964875091217, 2.561162147183319, 0.1095180495528418, 0],
      [0.8768328445747819, 0, 0.2035039547468127, 2.860353664910914, 0.09078753554742403, 0],
      [0.4733001442141782, 0, 0.1645672746339379, 2.104548181209918, 0.1468617169316848, 0],
      [0, 0, 0, 0, 1, 0],
      [0, 0, 0, 0, 1, 0],
      [1.706488700938285, 0, 0.4694074386253898, 5.107086903948787, 0.0238282972088032, 0],
      [0, 0, 0, 0, 1, 0],
      [0.7198849228609214, 0, 0.1841622465715217, 2.634120819790244, 0.1045899436609956, 0],
      [1.666666666666667, 0, 0.4278657716825991, 5.486104785517171, 0.01916820265721086, 0],
      [1.648925248377162, 0, 0.4108675117161727, 5.535358248948146, 0.01863594966540538, 0],
      [0, 0.5891496051536138, 0.4300126825815436, 1.205030196208988, 0.2723186171573176, 0],
      [0, 0, 0, 0, 1, 0],
      [5.112181564253955, 0.7498918443858946, 2.098301286639887, 5.809056274797129, 0.0159438480832933, 0],
      [0, 0, 0, 0, 1, 0],
      [0, 0, 0, 0, 1, 0],
      [0, 0.588246142229592, 0.3496569487184136, 1.023167572680372, 0.3117688286139157, 0],
      [0.706666666666668, 0, 0.1908180844959252, 2.528355830220779, 0.1118166726781482, 0],
      [0, 1.071708109680158, 0.7770345822081212, 2.572485537982836, 0.108736761631241, 0],
      [0, 0.1929391642330066, 0.1941276176015915, 0.000625192964111676, 0.9800518855492703, 0],
      [1.352941176470589, 0, 0.6450530382674714, 4.772334663237679, 0.02892058142577181, 0],
      [0, 0, 0, 0, 1, 0],
      [3.270336487085257, 0, 1.039380077783171, 10.47719478029103, 0.001208571257150903, 0],
      [0.8376803547719109, 0, 0.3129442923444605, 3.808000033261131, 0.05100832192846838, 0],
      [0, 0, 0, 0, 1, 0],
      [1.352941176470589, 0, 0.430045289822699, 4.810117140152354, 0.02829312195366174, 0],
      [1.352941176470589, 0, 0.3801407199316929, 5.268242639645155, 0.02171792690811281, 0],
      [3.71369841506917, 0, 0.8802960599789471, 11.05131910727413, 0.0008862412079558846, 0],
      [1.597666159309995, 0, 0.3567524044101322, 4.300205812182931, 0.0381077610746029, 0],
      [0.3551359354193028, 0, 0.1816345050789816, 1.338492481335562, 0.2472999972628535, 0],
      [0.5856877741672468, 0, 0.1707464375705336, 2.452913420222778, 0.1173069596992451, 0],
      [2.628908450850458, 0, 0.691858171797247, 7.634147331446748, 0.005727345450882271, 0],
      [1.801173068158809, 0, 0.4701484123433043, 5.361817044964649, 0.02058231759462936, 0],
      [1.567745866192058, 0.3318479926053605, 0.8181368800773093, 2.055304953254847, 0.1516768843235939, 0],
      [0, 0, 0, 0, 1, 0],
      [0, 0, 0, 0, 1, 0],
      [0.8974465134391362, 0.4748014987454194, 0.6195536472893188, 0.1972056054919307, 0.6569859186417548, 0],
      [0, 0.3808860859391345, 0.2634802283160539, 0.7235209179496849, 0.3949914072495651, 0],
      [0.6924612791291622, 0.2560138208602926, 0.3778121715471636, 0.4445201616068672, 0.5049487958212604, 0],
      [1.352941176470589, 0, 0.4627206723613005, 4.503550818564971, 0.03382454651388012, 0],
      [1.016821204688766, 0, 0.3871038951688612, 3.82304190848761, 0.05055238261116457, 0],
      [0, 2.34827735074504, 1.522071340399249, 3.143709638645987, 0.07622026618365318, 0],
      [0.8971540229053226, 0, 0.2664713461240941, 2.42253998427857, 0.11960086539139, 0],
      [1.043058352609627, 0, 0.2859492683315621, 2.506727250217903, 0.1133611351149802, 0],
      [0, 0, 0, 0, 1, 0],
      [0.8672934096888516, 0, 0.203397226861183, 2.854471756684479, 0.09112016665420963, 0],
      [1.009566374620015, 0.2587135393006254, 0.4163800117900924, 0.8341387258050723, 0.3610784969959236, 0],
      [2.788510309116248, 1.709286314861704, 2.137348112358279, 0.5106655776969831, 0.4748508745089089, 0],
      [0, 0, 0, 0, 1, 0],
      [0, 0, 0, 0, 1, 0],
      [2.264798803647717, 0.8252644418041776, 1.208300041733045, 0.8524124496231451, 0.3558707622150716, 0],
      [1.850543334395129, 0.2742655264372983, 0.7056474135127163, 2.79717406596329, 0.09443060884916199, 0],
      [0.9196745156356942, 1.53523940424258, 1.401806727640755, 0.1476876263858884, 0.7007550123114926, 0],
      [1.73629084885346, 0.3774619410258144, 1.081318031149076, 2.244366080356578, 0.134101855049238, 0],
      [0, 0.5829161507235537, 0.4039317629375836, 1.475848912900737, 0.224425129567323, 0],
      [0, 0, 0, 0, 1, 0],
      [1.962962962962964, 0, 0.4147326717452864, 6.332006237016291, 0.01185781039041267, 0],
      [0.4059446297746355, 0, 0.1634505322946162, 1.784757849640204, 0.1815661736468746, 0],
      [2.80952380952381, 0, 0.8393085903760379, 7.370116882350864, 0.00663166232307566, 0],
      [0.9793146876590331, 0, 0.2573089298257398, 2.650161450828104, 0.1035393799467299, 0],
      [0.8504578426196011, 0, 0.196766776396719, 3.040638270409175, 0.08120398271459384, 0],
      [0, 0, 0, 0, 1, 0],
      [1.500000000000001, 0, 0.3909281115870725, 5.190708177883906, 0.02270796112085349, 0],
      [1.962962962962964, 0, 0.4448502621357086, 6.017601090049499, 0.01416388663543566, 0],
      [0, 0, 0, 0, 1, 0],
      [1.962962962962964, 0, 0.6813340269243952, 6.20320268386422, 0.01275193661746432, 0],
      [0, 0, 0, 0, 1, 0],
      [2.626503757318196, 0, 0.7139097859218931, 7.25282087344673, 0.007078972157607555, 0],
      [0.9551239740305265, 0.4078132424831894, 0.5736432791093505, 0.3438094420893947, 0.5576385499370706, 0],
      [0.7995521439290252, 0, 0.1928333157676666, 2.844252884346847, 0.09170121064377956, 0],
      [1.704199315862662, 0, 0.5291356031422793, 5.664528330229587, 0.01731137145728823, 0],
      [0, 0, 0, 0, 1, 0],
      [1.03436972285686, 0, 0.3898785284216015, 3.867651924712753, 0.04922534350263097, 0],
      [0, 0, 0, 0, 1, 0],
      [0, 0, 0, 0, 1, 0],
      [0, 0, 0, 0, 1, 0],
      [1.287211873226537, 0.4262409160595358, 0.7992245739969757, 0.8921958939921169, 0.3448829345001905, 0],
      [1.500000000000001, 0, 0.4828525212453436, 6.393810811657467, 0.01145189192353668, 0],
      [0.683239393390686, 0.5952498216979222, 0.6235170043088523, 0.01258268372344418, 0.9106865839968163, 0],
      [3.231000311905219, 0, 0.7579281103874889, 8.012995305171131, 0.004644285654476721, 0],
      [0, 0, 0, 0, 1, 0],
      [1.500000000000001, 0, 0.4114366007615817, 5.163092364665985, 0.0230717827896938, 0],
      [0.5855554198022661, 0, 0.1971461062958996, 2.167042121565435, 0.1409972034944034, 0],
      [1.872971530463622, 0, 0.608422393581288, 6.564533493664293, 0.01040310046295534, 0],
      [0.5888410680117121, 0.3559822350105746, 0.4431941988380022, 0.1211777234748688, 0.7277606472621041, 0],
      [0.9867700369046339, 1.007624399072635, 1.002811853740973, 0.0003409003570880031, 0.985269105645628, 0],
      [0.7995521439290252, 0, 0.1928333157676666, 2.844252884346847, 0.09170121064377956, 0],
      [0.4733001442141782, 0, 0.1772764136543925, 1.91805456160353, 0.1660712830565372, 0],
      [0, 0, 0, 0, 1, 0],
      [0, 0, 0, 0, 1, 0],
      [2.529223283848134, 0, 0.8421854356148071, 10.71854506129974, 0.001060670426394683, 0],
      [1.352941176470589, 0, 0.5804973516249542, 4.268676938289353, 0.03882114633274303, 0],
      [1.021081717870118, 0, 0.3883481325874431, 3.838800673235717, 0.05007933094714823, 0],
      [0.4733829511948634, 0, 0.1856952307203111, 1.835185781173074, 0.1755162529674021, 0],
      [0, 0, 0, 0, 1, 0],
      [0, 0.8570121078685607, 0.587831045033018, 1.451740385714729, 0.2282488981619016, 0],
      [0.3586251217944727, 0, 0.1811153148179367, 1.337955522216788, 0.247394838068837, 0],
      [0, 0, 0, 0, 1, 0],
      [1.962962962962964, 0, 0.6883069889159261, 8.320879342106608, 0.003919194269297099, 0],
      [1.758620689655173, 0, 0.6994450686680647, 7.552081856023825, 0.005994078464193531, 0],
      [0, 0.8510536736647938, 0.8376498303224128, 0.05608875178125317, 0.8127881808114856, 0],
      [0, 0, 0, 0, 1, 0],
      [1.681299337382225, 0.2748710768362057, 0.6308342484862608, 2.189514225131113, 0.1389531330685453, 0],
      [0.847269296134827, 0.3423393630036182, 0.4862595861983597, 0.3935994953842723, 0.5304133966072166, 0],
      [0.3961272566571448, 0.2670436077615847, 0.3186313311468423, 0.07522980814941604, 0.7838690471972987, 0],
      [2.444172521411599, 0.2856352520312996, 0.8663193370751689, 3.871099492648554, 0.04912433026730845, 0],
      [1.352941176470589, 0, 0.385605313410448, 5.214544114719843, 0.02239871880859545, 0],
      [0.8548090897896697, 0.2745032122304059, 0.4152235922207171, 0.594419515364045, 0.4407151902825597, 0],
      [0, 0, 0, 0, 1, 0],
      [0.8718654996545734, 0.555896712960657, 0.634621667150629, 0.1157119742386001, 0.7337325541935856, 0],
      [0, 0, 0, 0, 1, 0],
      [2.470817763953256, 1.489043645991191, 1.648550761934829, 0.270991349857141, 0.6026675404966402, 0],
      [0.5856877741672468, 0, 0.165309195016934, 2.516850832612944, 0.1126353205147008, 0],
      [0, 0, 0, 0, 1, 0],
      [5.497611265112388, 0, 1.099866195389035, 15.46101958198989, 8.422443561506565e-05, 0],
      [0, 0, 0, 0, 1, 0],
      [0, 0, 0, 0, 1, 0],
      [0.4140716702340671, 0, 0.1888251644831451, 1.556769723650204, 0.2121388223862549, 0],
      [2.804901272054857, 1.608522596104094, 1.770079213021511, 0.2916196571224958, 0.5891844806460498, 0],
      [0.6896769430037635, 0, 0.207051621097064, 2.376589506738959, 0.1231661769330959, 0],
      [0, 0.5811670242778875, 0.4244043712717053, 1.194560023150444, 0.2744116716750254, 0],
      [1.920863565863834, 0, 0.5053683755066558, 5.069977727602627, 0.02434369643209, 0],
      [0, 0, 0, 0, 1, 0],
      [0.699756977495132, 0, 0.193128498546105, 2.549405286297599, 0.1103357805763233, 0],
      [19.65362318710828, 0.2060461134411425, 0.4071598512198478, 5.473332763479647, 0.0193087704604018, 0],
      [1.016413202251297, 0.2684353340027401, 0.5293047401297913, 1.227425085085947, 0.2679083828013428, 0],
      [1.352941176470589, 0, 0.4257621940138585, 4.826413537221629, 0.02802687469904752, 0],
      [0.6162253876810159, 0, 0.2837715619395361, 1.546313612152739, 0.2136804777769834, 0],
      [0, 0, 0, 0, 1, 0],
      [0.8264107194613532, 0, 0.2294039221791517, 2.49913577650393, 0.1139087907954434, 0],
      [1.758620689655173, 0, 0.4083404830968884, 5.737555596440583, 0.01660588728741275, 0],
      [0.8342009515813061, 0, 0.2001739112719162, 3.103129201379687, 0.07814196019502173, 0],
      [0.6889390773381303, 0, 0.1972098542073183, 2.470000000043783, 0.1160379246440379, 0],
      [1.655741557962646, 0, 0.395166883153322, 5.70647578515533, 0.0169024389030491, 0],
      [1.352941176470589, 0, 0.4205395378013749, 4.402748944261532, 0.03588104963160677, 0],
      [0, 0, 0, 0, 1, 0],
      [0.7148524074553793, 0, 0.3661882624044022, 2.658201806230188, 0.1030171372057475, 0],
      [0, 0, 0, 0, 1, 0],
      [0, 0, 0, 0, 1, 0],
      [0, 0, 0, 0, 1, 0],
      [0.4140716702340671, 0, 0.1727685447023995, 1.739078119620332, 0.1872556775429811, 0],
      [1.352941176470589, 0, 0.3858095046853527, 4.572648489849872, 0.03248630373630967, 0],
      [1.352941176470589, 0, 0.3739465083040684, 4.640274239484469, 0.0312300115402997, 0],
      [0.4130759821311734, 0.2595723614317065, 0.3188332444115647, 0.1057365983659722, 0.7450511679967688, 0],
      [1.352941176470589, 0, 0.3267042310854358, 5.901000954007774, 0.01513228272397327, 0],
      [0, 0, 0, 0, 1, 0],
      [0.8432858279963678, 0, 0.3003517874583413, 4.107282814648567, 0.04269891128487846, 0],
      [0, 0, 0, 0, 1, 0],
      [1.054692196693764, 0, 0.5426882067864957, 3.856870524709812, 0.04954265509469913, 0],
      [0, 0.4551698615942541, 0.4014098607962556, 0.4685377970017228, 0.4936606204922652, 0],
      [1.306855233188478, 0.2719637546323818, 0.50096452116201, 1.345105996157379, 0.2461355188383836, 0],
      [0.8768328445747819, 0, 0.201068775154134, 2.805009960501593, 0.09397026097661232, 0],
      [1.359000063442041, 0.5201938438907182, 0.7556138395066996, 0.8460590411021869, 0.3576696119531172, 0],
      [0.8225530370553729, 0, 0.2292616197233205, 2.495453142414608, 0.1141755093913732, 0],
      [0.6935756357272219, 0, 0.1990412484860546, 2.496731148982368, 0.114082870502184, 0],
      [1.316185306133989, 0.6245077512141997, 0.9177739506832606, 0.6565039597783127, 0.4177968969107047, 0],
      [0.8971540229053226, 0, 0.2566822647027873, 2.495176343322958, 0.1141955846592568, 0],
      [1.905003169368387, 0, 0.4544133187754489, 5.508854104000164, 0.01892043901240681, 0],
      [0.706666666666668, 0, 0.2061065326405357, 2.380037336337843, 0.1228946097759293, 0],
      [0, 0, 0, 0, 1, 0],
      [0.699756977495132, 0, 0.2143033039119201, 2.344568906827437, 0.1257203366152969, 0],
      [1.264826627506114, 1.037483877160577, 1.105193542935422, 0.02642762125245213, 0.8708603601578313, 0],
      [0, 0, 0, 0, 1, 0],
      [1.352941176470589, 0, 0.5477194004192264, 5.524415169209043, 0.01875287070326959, 0],
      [0.8691180968854919, 0.3077584719603733, 0.4569360460193664, 0.4938723657736332, 0.48220499713817, 0],
      [1.899352144760231, 0.7882306795338317, 1.020692893349923, 0.7530882240733661, 0.3855002387529033, 0],
      [2.283498336606677, 0, 0.5665802451064489, 6.585388810887878, 0.01028191562136671, 0],
      [1.142959911058792, 0, 0.5634040841590854, 4.063541936963233, 0.0438184987608482, 0],
      [0, 0, 0, 0, 1, 0],
      [1.962962962962964, 0, 0.4914152678394096, 5.159503222546309, 0.02311950931030871, 0],
      [0.9491013778971382, 0.8435787978311164, 0.8788509125778005, 0.00888227325830826, 0.9249138932376385, 0],
      [2.4011988478605, 0, 0.8053766560345484, 3.991989252013482, 0.04571706024438882, 0],
      [2.80952380952381, 0, 0.9602323160518899, 5.023500319318988, 0.02500557129277359, 0],
      [0.845348966538691, 0, 0.3190504884664316, 3.880482709004216, 0.04885051040054211, 0],
      [1.615706371633379, 0, 0.7802183174383938, 5.654683151853966, 0.01740881956913509, 0],
      [1.616500047909547, 0, 0.4501727442653622, 7.573149837318446, 0.005924416061643178, 0],
      [0, 0, 0, 0, 1, 0],
      [0.9812237624377849, 0.3490885563446385, 0.6368639580330531, 0.7605939696700901, 0.3831427053226616, 0],
      [0.8971540229053226, 0, 0.3538566115397462, 1.853765630904192, 0.1733460636820967, 0],
      [1.352941176470589, 0, 0.4031653086137036, 4.34804870732728, 0.03705137471075237, 0],
      [0, 0, 0, 0, 1, 0],
      [0.4407601275966146, 0, 0.1560486452542685, 2.062057939752547, 0.1510061123190309, 0],
      [0, 0, 0, 0, 1, 0],
      [0, 0, 0, 0, 1, 0],
      [1.699843453901294, 0, 0.454390193000805, 5.337800796276401, 0.02086778315055715, 0],
      [0, 0, 0, 0, 1, 0],
      [0.3551359354193028, 0, 0.1816345050789816, 1.338492481335562, 0.2472999972628535, 0],
      [0.9009131335691266, 0, 0.3169240941445268, 4.143631930085935, 0.04179141239389117, 0],
      [1.306696331469247, 0.273298216380366, 0.5781123765630793, 1.637718216272262, 0.2006388256860483, 0],
      [0.6762154198723193, 0, 0.354369100823167, 2.544892572266797, 0.1106514369439465, 0],
      [2.656653126813373, 0, 0.6059672670609199, 8.264401796411946, 0.00404299807074604, 0],
      [0, 0, 0, 0, 1, 0],
      [1.666666666666667, 0, 0.5212318794586382, 6.43867332452762, 0.01116620087319775, 0],
      [0.818181818181818, 0, 0.3718636901137631, 2.71765729540612, 0.09924357835850628, 0],
      [0.9022883575544005, 0.7942720391323155, 0.8261089202884213, 0.01026898273075716, 0.9192837478904314, 0],
      [0, 0, 0, 0, 1, 0],
      [1.191893070963483, 0.3727008463676824, 0.7730125398085429, 1.095568242405022, 0.2952407511819536, 0],
      [0, 0, 0, 0, 1, 0],
      [0.8719886442705473, 0, 0.2006659814760262, 2.795214917534377, 0.09454608913109519, 0],
      [1.754770912147962, 0, 0.5509351762358968, 6.784568764538459, 0.009194924051688091, 0],
      [0.4720343570518878, 0, 0.1671312676520128, 2.034757820661255, 0.1537386700317079, 0],
      [0.9104912713183801, 0.3627335523743659, 0.5231906433403899, 0.3817870164841253, 0.5366484037529033, 0],
      [1.667529067058944, 0.2605491144820971, 0.480576503140775, 1.642945138720993, 0.1999218619321299, 0],
      [1.185407496331866, 0, 0.5770973906895999, 4.214167211781195, 0.04008773979845814, 0],
      [0, 1.388745167042865, 0.7206550651388444, 4.964195045400146, 0.02587735688521831, 0],
      [0, 0, 0, 0, 1, 0],
      [0, 0, 0, 0, 1, 0],
      [0.7054475771597782, 0.304184427017071, 0.4249898294028018, 0.3196449077727053, 0.571821120573863, 0],
      [0, 0.270181353796364, 0.1917970260995821, 0.690177858782981, 0.4061038909898722, 0],
      [0, 0.2359550561797754, 0.1911983789904997, 0.2578690976306071, 0.6115879072088611, 0],
      [0, 0, 0, 0, 1, 0],
      [0, 0.8815855206114276, 0.6093622465976236, 2.142477949562313, 0.1432703088752657, 0],
      [0, 0, 0, 0, 1, 0],
      [0, 0.3053395387552894, 0.2060503109879817, 0.7723370179966018, 0.3794950467543119, 0],
      [0, 0.6473009159491775, 0.4559531957962241, 1.375025439451626, 0.2409503168100137, 0],
      [0, 0.2855292365458251, 0.1612942148121965, 1.114421648260929, 0.2911227961234052, 0],
      [0, 0, 0, 0, 1, 0],
      [2.012575910476813, 0.6219976334111725, 0.9353283449070728, 1.154816831669123, 0.2825430835178742, 0],
      [0, 0, 0, 0, 1, 0],
      [0, 0, 0, 0, 1, 0],
      [0, 0, 0, 0, 1, 0],
      [0, 0, 0, 0, 1, 0],
      [0, 0.8822556278685085, 0.6034216303662254, 2.15167426951664, 0.1424145138584619, 0],
      [0, 0.282108923484937, 0.1972197976351564, 0.7131409671044793, 0.3984030549009282, 0],
      [0, 0, 0, 0, 1, 0],
      [0, 0, 0, 0, 1, 0],
      [0, 0, 0, 0, 1, 0],
      [0, 0.3394216133942162, 0.2387986932895022, 0.7448672794003812, 0.3881061621040859, 0],
      [0, 0.282108923484937, 0.2095477325661392, 0.5943916170242041, 0.4407259146939091, 0],
      [0, 0, 0, 0, 1, 0],
      [0, 0, 0, 0, 1, 0],
      [0, 0, 0, 0, 1, 0],
      [0, 0, 0, 0, 1, 0],
      [0, 0, 0, 0, 1, 0],
      [0, 0, 0, 0, 1, 0],
      [0, 0, 0, 0, 1, 0],
      [0.818181818181818, 0, 0.3596948333753884, 2.948421530996242, 0.08596148099103507, 0],
      [0, 0.2742464334512315, 0.1910572151053229, 0.7052443366070946, 0.4010271121249408, 0],
      [2.477707141568409, 0, 0.69844084912482, 7.039001032464313, 0.00797535030579366, 0],
      [0, 0, 0, 0, 1, 0],
      [1.352941176470589, 0, 0.3796008792582692, 5.302114711411541, 0.02129954997294403, 0],
      [1.352941176470589, 0, 0.4421671858644101, 3.926944893317614, 0.04751819602321883, 0],
      [3.331087987719355, 0, 0.7167682432459407, 8.516323369343915, 0.00351974871247196, 0],
      [0.9311588544352487, 0, 0.2202476095047536, 2.758971990089723, 0.09671036411788536, 0],
      [0.706666666666668, 0, 0.1834032132922931, 2.611012626681987, 0.1061239775866629, 0],
      [0, 0, 0, 0, 1, 0],
      [0, 0.270181353796364, 0.1917970260995821, 0.690161872152192, 0.4061093275041414, 0],
      [1.600304723209751, 0, 0.7825552562724992, 5.615877527546161, 0.01779846651243733, 0],
      [0, 0.4080748039739613, 0.2859500896846842, 0.7154558153434429, 0.3976385415683774, 0],
      [0, 0.1947660042189115, 0.1939531756983794, 0.001101740506118887, 0.9735210975846291, 0],
      [2.269003426827017, 0, 0.5715346550460216, 5.17071125022089, 0.02297080907500848, 0],
      [0.740005442827085, 0, 0.3381485949025783, 2.998113504966721, 0.08336153120986844, 0],
      [0.8054740554017383, 0.4399824220895739, 0.631716507142411, 0.2443971914774465, 0.6210481145510617, 0],
      [3.792671423568204, 0, 0.9894684075151636, 12.76901090249349, 0.000352409130897513, 0],
      [0.7859702574472223, 0, 0.1982851207164068, 2.705216063819147, 0.1000205304054137, 0],
      [2.564220631275528, 0.2832153892489409, 1.134032788316192, 5.319949165430046, 0.02108262645975412, 0],
      [0.59213262589159, 0.5900826874053747, 0.5890461751716619, 1.007303590228048e-05, 0.9974676745291331, 0],
      [3.06273634616577, 0, 0.8670779209388577, 7.412662594936741, 0.0064766401636841, 0],
      [0.6946113165003922, 0, 0.1845026279792411, 2.612068153096882, 0.1060533715198624, 0],
      [2.429049811636668, 0, 0.6401479858898522, 7.921783193581327, 0.004884310847664719, 0],
      [1.758620689655173, 0, 0.9702136934534586, 6.702423141515268, 0.009628197420907703, 0],
      [0.7995521439290252, 0, 0.1944460063411144, 2.828506260472151, 0.0926044558761141, 0],
      [0.3909706613350646, 0, 0.1442297062101097, 1.977057409542851, 0.1597007461378452, 0],
      [1.012578616352203, 0, 0.4163890696644991, 3.507528370519356, 0.06109053031994671, 0],
      [0.8768328445747819, 0, 0.2236555786373694, 2.593839017212808, 0.1072800254954399, 0],
      [0, 0, 0, 0, 1, 0],
      [0.8553455558449521, 0, 0.2087604762625169, 2.773598095123827, 0.09583052924493263, 0],
      [0, 0, 0, 0, 1, 0],
      [0, 0, 0, 0, 1, 0],
      [2.478260869565219, 0, 0.6886669658419985, 7.523034028428263, 0.006091499672803091, 0],
      [0, 0, 0, 0, 1, 0],
      [2.80952380952381, 0, 0.8028550650531981, 9.271155373934469, 0.002327908106588228, 0],
      [1.352941176470589, 0, 0.3804607061343345, 4.896008398363286, 0.02691884816154655, 0],
      [0.7487808984926071, 1.134002922771739, 1.030162773858747, 0.1317044596405452, 0.7166713017321055, 0],
      [1.352941176470589, 0, 0.2232574579137294, 3.764639213740018, 0.05234715006311785, 0],
      [0.8495230569509525, 0, 0.3095331624653705, 3.992705502952386, 0.04569763198492871, 0],
      [0, 0, 0, 0, 1, 0],
      [0, 0, 0, 0, 1, 0],
      [0, 0, 0, 0, 1, 0],
      [1.903943219216315, 0.372929644605025, 0.8133305318383376, 1.83417170234533, 0.1756355985513814, 0],
      [0, 0, 0, 0, 1, 0],
      [0.699756977495132, 0, 0.193128498546105, 2.549405286297599, 0.1103357805763233, 0],
      [0, 0, 0, 0, 1, 0],
      [0.6946113165003922, 0, 0.1974628905952051, 2.474918466281878, 0.1156754415622931, 0],
      [0, 0, 0, 0, 1, 0],
      [0, 0, 0, 0, 1, 0],
      [2.80952380952381, 0, 0.610567744535601, 8.388142759311634, 0.003776766164006018, 0],
      [0, 0, 0, 0, 1, 0],
      [0, 0, 0, 0, 1, 0],
      [1.566416040100251, 0, 0.3429902989617967, 3.718269896925513, 0.05382011023164246, 0],
      [1.983682983682984, 0.7927170868347337, 1.090895654118837, 0.7134910192675505, 0.3982873085638327, 0],
      [1.352941176470589, 0, 0.7406844700210578, 5.218337642361078, 0.02234990636754541, 0],
      [0.4733001442141782, 0, 0.1645672746339379, 2.104548181209918, 0.1468617169316848, 0],
      [1.639090235494991, 0, 0.5032774815515783, 4.58760949984099, 0.03220389940776958, 0],
      [0, 0, 0, 0, 1, 0],
      [0.9943033814543432, 0, 0.2266387370949977, 2.868452555980451, 0.09033168557255677, 0],
      [1.012578616352203, 0, 0.347854554227452, 4.221008335907008, 0.0399264272060752, 0],
      [0, 0, 0, 0, 1, 0],
      [0, 0, 0, 0, 1, 0],
      [0.699756977495132, 0, 0.160264097675436, 2.923760168385909, 0.08728424980029059, 0],
      [0.5856877741672468, 0, 0.1882316738256328, 2.257658045325133, 0.1329549927763228, 0],
      [0.8189084772858493, 0, 0.2480708804996874, 2.41208157703193, 0.1204021709623796, 0],
      [0, 0, 0, 0, 1, 0],
      [0.867045378467273, 0, 0.2232967452810151, 2.586724258701302, 0.1077630005869477, 0],
      [0.706666666666668, 0, 0.1852238799052979, 2.633023925731059, 0.1046622088526228, 0],
      [2.076923076923078, 0, 0.4660314484684358, 8.363464940983036, 0.003828398813757961, 0],
      [0, 0, 0, 0, 1, 0],
      [0, 0, 0, 0, 1, 0],
      [0, 0, 0, 0, 1, 0],
      [0.7249584131730238, 0, 0.2302224493063144, 2.181874657356282, 0.1396442750662646, 0],
      [0.6889390773381303, 0, 0.2048295537619068, 2.351527125012534, 0.1251603430998849, 0],
      [2.126896578048361, 0, 0.480984523044091, 5.748775215791014, 0.01650015665650306, 0],
      [0, 0, 0, 0, 1, 0],
      [0.699756977495132, 0, 0.160264097675436, 2.923760168385909, 0.08728424980029059, 0],
      [0, 0, 0, 0, 1, 0],
      [0, 0.3808860859391345, 0.2540184599712202, 0.8021843018314954, 0.3704411006266057, 0],
      [0.9183232234568406, 0.3082229022806282, 0.5589603967982167, 0.8223543639376878, 0.3644927033023461, 0],
      [0.9393451573335793, 0, 0.2637828621483156, 2.471197916988174, 0.1159495247154079, 0],
      [1.734129897870636, 0, 0.5201695793611016, 5.331571451147767, 0.02094249438454532, 0],
      [1.901671861717201, 0, 0.4305533245467257, 5.724249878062636, 0.0167321829134619, 0],
      [0.9573268343965801, 0, 0.3573292267493348, 1.903929887075812, 0.1676390985597851, 0],
      [0, 0, 0, 0, 1, 0],
      [0, 0, 0, 0, 1, 0],
      [0.8971540229053226, 0, 0.2664713461240941, 2.42253998427857, 0.11960086539139, 0],
      [0, 0, 0, 0, 1, 0],
      [3.294425898585854, 0.2951384428774615, 1.245959826025014, 6.379663811850136, 0.01154352953400462, 0],
      [1.648925248377162, 0, 0.4108675117161727, 5.535230900897098, 0.01863730597256719, 0],
      [0, 0, 0, 0, 1, 0],
      [0.9537877444060695, 0.3798224270271371, 0.5510482326032108, 0.3898004336414935, 0.5324043209664682, 0],
      [2.80952380952381, 0, 0.7287275662397452, 10.04853106677444, 0.001524694693516349, 0],
      [0, 0, 0, 0, 1, 0],
      [0.7348213718472729, 0, 0.1889104086784825, 2.687388304447435, 0.1011454748238954, 0],
      [0, 0, 0, 0, 1, 0],
      [0, 0.3606000942176913, 0.2544522282339192, 0.6940638287950378, 0.4047855519644087, 0],
      [2.438976771125049, 0.2843058947143915, 0.8532308143655993, 3.812699130796382, 0.05086542088884527, 0],
      [0.901772283401388, 0.3861967373616159, 0.5430535229167145, 0.3362508195495657, 0.5620013559535439, 0],
      [0, 0, 0, 0, 1, 0],
      [0, 0, 0, 0, 1, 0],
      [0.6958576443228341, 0.2627025903968366, 0.3856701127983893, 0.440097190227192, 0.5070755495504167, 0],
      [1.704199315862662, 0, 0.4552765463240067, 5.35828277290776, 0.02062407232277652, 0],
      [4.168936020707421, 0, 0.9948213381140173, 11.24180953356186, 0.0007997514708714126, 0],
      [0.8432858279963678, 0, 0.2320964875091217, 2.561162147183319, 0.1095180495528418, 0],
      [1.352941176470589, 0, 0.540851432938218, 5.29669488717041, 0.02136592898554113, 0],
      [0.4907470909436243, 0, 0.1829643552911693, 1.970703242506582, 0.1603732365941977, 0],
      [1.619069741883595, 0, 0.4073266355606889, 5.201205267429675, 0.02257123254681437, 0],
      [0, 0, 0, 0, 1, 0],
      [2.373831390799392, 0, 0.607055274534927, 8.745196531482001, 0.003104186446816981, 0],
      [2.209343148577217, 0.3045579544749012, 0.896356601159689, 3.340258146824205, 0.06760400198285432, 0],
      [0.6935756357272219, 0, 0.1884806824664261, 2.608534381097229, 0.1062899545992776, 0],
      [1.03436972285686, 0, 0.3837966829440437, 3.990892586104195, 0.04574682409956143, 0],
      [0, 0.3891579178201297, 0.2750303259208452, 0.6831044634608929, 0.4085197588263739, 0],
      [1.500000000000001, 0, 0.3512898866133677, 5.643792038190504, 0.01751728013246467, 0],
      [0.706666666666668, 0, 0.2016657275990559, 2.416947973749309, 0.1200285788728246, 0],
      [1.500000000000001, 0, 0.3921957390965511, 5.221267259996402, 0.02231228554117271, 0],
      [0, 0.1989100817438693, 0.1439676550079138, 0.9361554390362343, 0.3332685296050997, 0],
      [0.8768328445747819, 0, 0.2236555786373694, 2.597199527526342, 0.1070527286367016, 0],
      [0, 0, 0, 0, 1, 0],
      [0.6946113165003922, 0, 0.237119000259965, 2.105689230701582, 0.1467522064853516, 0],
      [1.016096067272932, 0.3290814821900359, 0.6032326543782371, 0.8633533012320456, 0.352801992453915, 0],
      [3.464272390710689, 0, 0.9884936454902093, 9.835450975447323, 0.001711803084630592, 0],
      [1.775291033746788, 0.5313109583583709, 0.8656167730640789, 1.413992434117326, 0.2343947555801714, 0],
      [0.8460666313970566, 0, 0.3372717888900723, 3.648561499334086, 0.0561176604970397, 0],
      [1.500000000000001, 0, 0.3947936961276114, 5.1917883551668, 0.0226938518693377, 0],
      [0, 1.652296821218055, 0.8876507062621312, 5.949596453658884, 0.01472065565181513, 0],
      [1.352941176470589, 0, 0.4031653086137036, 4.434953364942636, 0.03521018164163592, 0],
      [0.4907470909436243, 0, 0.19003668668514, 1.895483266809155, 0.1685847577811199, 0],
      [1.500000000000001, 0, 0.4336977186049785, 4.976601269636014, 0.02569241004443412, 0],
      [0.8768328445747819, 0, 0.2394315208054239, 2.460287155285371, 0.116757435350935, 0],
      [0.706666666666668, 0, 0.229091148340696, 2.162588295530696, 0.1414063223356348, 0],
      [1.962962962962964, 0, 0.5243678292053384, 4.977203570073247, 0.02568346622433748, 0],
      [0.4787537456225849, 0, 0.1775147348911539, 1.919971297590649, 0.165859824581102, 0],
      [0, 0, 0, 0, 1, 0],
      [0, 0, 0, 0, 1, 0],
      [0, 0.2837489023788042, 0.1971828126416162, 0.7101030992104853, 0.3994095876317854, 0],
      [1.352941176470589, 0, 0.5332388932146818, 6.155272651718995, 0.01310209175153987, 0],
      [0, 1.253017557007851, 0.8708202668070176, 2.106482053469335, 0.1466761707961893, 0],
      [0, 0, 0, 0, 1, 0],
      [1.962962962962964, 0, 0.6353816884217637, 6.902840734306508, 0.008605889887500884, 0],
      [0.8971540229053226, 0, 0.2566822647027873, 2.495176343322958, 0.1141955846592568, 0],
      [0.699756977495132, 0, 0.160264097675436, 2.923760168385909, 0.08728424980029059, 0],
      [1.153365636867496, 0.2363329474803651, 0.5054892372077967, 1.740066538941726, 0.1871303961052285, 0],
      [0, 0, 0, 0, 1, 0],
      [1.712953342136964, 0, 0.5016247157633951, 4.834420981170926, 0.02789700724804567, 0],
      [0.6920113805941261, 0, 0.1841610078825242, 2.602237860495926, 0.1067129373287552, 0],
      [0, 0, 0, 0, 1, 0],
      [0.4107355043138328, 0, 0.1521599853949543, 1.99222139665217, 0.1581088065683379, 0],
      [0.8354897543995464, 0.2592999811393914, 0.4041110116173515, 0.6329287348900614, 0.4262830655348009, 0],
      [0.706666666666668, 0, 0.2061065326405357, 2.380037682718726, 0.1228945825267455, 0],
      [0, 0, 0, 0, 1, 0],
      [2.399734395750334, 0, 0.6208646339856945, 7.655639592270759, 0.005659512350026819, 0],
      [0.3909706613350646, 0, 0.1524831877514218, 1.860801966152554, 0.1725322704730049, 0],
      [3.280377250045722, 0, 0.6744451866577788, 11.99501790709472, 0.0005334296379717607, 0],
      [0.8750604634112537, 0.3806926097656107, 0.5241050664806881, 0.310875888411914, 0.5771432020031585, 0],
      [1.636966458507693, 0, 0.4737379486745144, 4.800266986410133, 0.02845532693195763, 0],
      [0, 0, 0, 0, 1, 0],
      [1.352941176470589, 0, 0.3497952350251689, 4.9490189786938, 0.02610547779846595, 0],
      [1.897207830100265, 0, 0.4170086950602042, 5.824202906010505, 0.01580712972566467, 0],
      [0, 0, 0, 0, 1, 0],
      [0.8768328445747819, 0, 0.2238644763577555, 2.599241590378636, 0.1069148665717058, 0],
      [0, 0, 0, 0, 1, 0],
      [0.8096514522640759, 0.3551878786788729, 0.5262696278323564, 0.3850678529103035, 0.5349034089462695, 0],
      [0, 0.3808860859391345, 0.2541194700231753, 0.802858682180684, 0.370240042641638, 0],
      [1.500000000000001, 0, 0.3909126591690588, 5.190275892594485, 0.02271361016846096, 0],
      [3.365205733137477, 0.3171976832086222, 1.172691137498381, 5.447683512991304, 0.01959429162383952, 0],
      [0.8837197688034082, 0, 0.2398377148805918, 2.473315009173533, 0.1157934762683174, 0],
      [0, 0.1947660042189115, 0.1940086506004702, 0.0007616544862756314, 0.9779827062811368, 0],
      [0, 0, 0, 0, 1, 0],
      [0, 0, 0, 0, 1, 0],
      [0.7995521439290252, 0, 0.1928333157676666, 2.844252884346847, 0.09170121064377956, 0],
      [1.915432181146848, 0, 0.552994784067546, 7.272782081421354, 0.007000728364191744, 0],
      [0.5734697858675604, 0, 0.1487095415130001, 2.634523514834104, 0.1045634271659521, 0],
      [0, 0, 0, 0, 1, 0],
      [0.6889390773381303, 0, 0.2071083631546841, 2.374951800008027, 0.1232954035364587, 0],
      [0, 0, 0, 0, 1, 0],
      [0.8230761545730478, 0.3276291761334414, 0.4674730951199691, 0.3896746970253417, 0.5324704443799593, 0],
      [0.7045670307147721, 0, 0.1846144147347429, 2.614919578716666, 0.1058628919202685, 0],
      [0, 0, 0, 0, 1, 0],
      [0.9393451573335793, 0, 0.3498844070500029, 1.908680261597027, 0.1671099311112917, 0],
      [1.021081717870118, 0, 0.2859477386748511, 4.884622190240137, 0.02709696426256436, 0],
      [1.352941176470589, 0, 0.4421671858644101, 3.926944893317614, 0.04751819602321883, 0],
      [1.735682083820337, 0, 0.5883836990335886, 5.23146949443764, 0.02218178431698159, 0],
      [0.6185235196020864, 0.5163427778581695, 0.5476762615099672, 0.02059027358579613, 0.8859007497095482, 0],
      [0, 0, 0, 0, 1, 0],
      [1.733035297257624, 0, 0.5512902285740929, 6.280026425639129, 0.01221062795150762, 0],
      [1.352941176470589, 0, 0.393168071337699, 4.426663121784255, 0.03538161627804892, 0],
      [1.500000000000001, 0, 0.4147062860951363, 5.200836995970199, 0.02257601495269379, 0],
      [1.051282051282052, 0, 0.3453693916759619, 4.414259049374351, 0.03563975357738569, 0],
      [1.998054050839423, 0.4067942589423792, 0.879623960769802, 1.726704799011209, 0.1888322728737046, 0],
      [2.80952380952381, 0, 0.8105577485829509, 9.107841025790393, 0.002545160978785765, 0],
      [0, 2.665843780998077, 1.800448509518322, 4.563420946968122, 0.03266177092318134, 0],
      [0, 0, 0, 0, 1, 0],
      [0.5853147449438395, 0.5671332288520715, 0.5731684616257861, 0.0008593301014343524, 0.976613895978371, 0],
      [1.029129099375806, 0, 0.3796423410628538, 3.760936560745506, 0.05246318514417436, 0],
      [0.8432858279963678, 0, 0.3515768737185752, 3.484017697185941, 0.06196412623561709, 0],
      [2.108682452944748, 0, 0.6623576321146435, 6.502191336857777, 0.01077416213024551, 0],
      [1.500000000000001, 0, 0.411795954137056, 5.166081048542786, 0.02303211878447753, 0],
      [2.80952380952381, 0, 1.098028836326531, 5.668108852401609, 0.01727607098027895, 0],
      [1.580645161290323, 0, 0.7800524650280746, 5.554184947802362, 0.01843655529386401, 0],
      [0.6976380176004049, 0.8794998974729594, 0.8257095569109724, 0.04048297593290329, 0.8405392070879786, 0],
      [0.7287806525134001, 0, 0.3669551198284452, 2.671712560167634, 0.1021460568351713, 0],
      [0, 0.6609986415172245, 0.3898394447490315, 1.041322061823141, 0.3075141946090253, 0],
      [0.7953691223686963, 0, 0.2296521964850803, 2.477780818044923, 0.1154650662948747, 0],
      [0.7995521439290252, 0, 0.1928333157676666, 2.844252884346847, 0.09170121064377956, 0],
      [1.14779375505353, 0.2934585264934189, 0.5920263235915144, 1.275023567557277, 0.2588263733504292, 0],
      [2.555043404681077, 2.711639251258772, 2.657643870767591, 0.006858520837411675, 0.9339976979434005, 0],
      [0.86186578634113, 0, 0.3866878764943152, 3.18358670812913, 0.07438129198261534, 0],
      [1.897207830100265, 0, 0.4299529904154701, 5.704764626760792, 0.01691892391178651, 0],
      [1.679028394365277, 0, 0.4059430497051997, 5.489477018539279, 0.01913126492002204, 0],
      [4.398883689040484, 0, 1.154786245611586, 12.73640147217673, 0.0003586070055843216, 0],
      [1.661449571406961, 0.2721026731428465, 0.6298582446149936, 2.22445533721141, 0.1358405539895673, 0],
      [0.7826037286273075, 0, 0.1901162553127844, 2.783902501551346, 0.09521590266652913, 0],
      [0, 0.317365269461078, 0.2238009839092065, 0.6915142913453494, 0.4056497912737689, 0],
      [0, 0, 0, 0, 1, 0],
      [0, 0, 0, 0, 1, 0],
      [0, 0, 0, 0, 1, 0],
      [0.7045670307147721, 0, 0.1846144147347429, 2.614919578716666, 0.1058628919202685, 0],
      [0.3909706613350646, 0, 0.1482722553083908, 1.918447322477469, 0.166027927708599, 0],
      [0, 0, 0, 0, 1, 0],
      [1.0014598049725, 0, 0.2019105724545212, 4.026850630741009, 0.04478146363307522, 0],
      [2.347294011890414, 0, 0.5641325156135562, 5.351764913889092, 0.02070130586523844, 0],
      [2.430970666917961, 0, 0.8020064096439832, 8.040010420974376, 0.004575527368227972, 0],
      [0, 0, 0, 0, 1, 0],
      [1.352941176470589, 0, 0.6633155045178666, 5.000903097177144, 0.02533409641557682, 0],
      [2.80952380952381, 0, 0.800931900765938, 7.584417784534402, 0.005887497576550049, 0],
      [0, 0, 0, 0, 1, 0],
      [2.145929339477727, 0, 0.8562605278271248, 5.114420734784382, 0.02372778640446471, 0],
      [1.661449571406961, 0.358510943263833, 0.7588152095507505, 1.619235006941047, 0.2031984879975631, 0],
      [2.565032910841538, 0, 0.6858564968395467, 7.845613774283514, 0.005094415904255634, 0],
      [0.818181818181818, 1.222222222222223, 1.08889221715383, 0.1068683262917887, 0.7437380649691514, 0],
      [1.962962962962964, 0, 0.9845375714603777, 6.922058040744076, 0.00851389376026046, 0],
      [1.03436972285686, 0, 0.3893892357544214, 1.888164944551484, 0.1694090430422267, 0],
      [0.8653149850162999, 0.3115194257366295, 0.4535968755797406, 0.4649486121064399, 0.4953202685682885, 0],
      [0.6935756357272219, 0, 0.1990412484860546, 2.496731148982368, 0.114082870502184, 0],
      [0, 0, 0, 0, 1, 0],
      [2.19154583196367, 0, 0.5835524265707586, 7.913884011915911, 0.004905683264128435, 0],
      [1.629011553273428, 0, 0.450840538845361, 7.574370466744583, 0.005920405390847594, 0],
      [0.5999999999999998, 0, 0.218170473241976, 1.958616549103054, 0.1616613534196062, 0],
      [3.353650435823941, 0.2691689680076204, 1.060099230596762, 6.463325817783883, 0.01101233424046366, 0],
      [0.8956566373104491, 0.5991490327469962, 0.7196130633394072, 0.0786588471898142, 0.7791231935903118, 0],
      [2.264785589032362, 0, 0.1867550104749996, 4.836426299504348, 0.02786458245214207, 0],
      [1.352941176470589, 0, 0.427576532143321, 4.800496897331751, 0.02845152991901367, 0],
      [0, 0, 0, 0, 1, 0],
      [0.8553455558449521, 0, 0.2377724872980583, 2.43499222774123, 0.1186544831128987, 0],
      [0, 0, 0, 0, 1, 0],
      [0, 0, 0, 0, 1, 0],
      [0, 0, 0, 0, 1, 0],
      [0.9793146876590331, 0, 0.2289273410265625, 2.891962605270862, 0.08902242007757077, 0],
      [0.8900639321637894, 1.491291802141381, 1.376419911469889, 0.1397790064450533, 0.7085008086903792, 0],
      [3.371417214131183, 0, 0.9610293000359793, 9.353123198925125, 0.002226058028616529, 0],
      [0, 0, 0, 0, 1, 0],
      [0.5855554198022661, 0, 0.1971461062958996, 2.167042121565435, 0.1409972034944034, 0],
      [2.184280723576487, 0, 0.6049033726911494, 7.683088315143607, 0.005574069488816669, 0],
      [0.8672934096888516, 0, 0.2470350192556529, 2.462474517043059, 0.1165949705563799, 0],
      [0, 0, 0, 0, 1, 0],
      [0, 0.3912964713741445, 0.3912852997473532, 0.02638543720746611, 0.8709625643137967, 0],
      [1.962962962962964, 0, 0.5694909005188773, 7.530249187762372, 0.006067151508418411, 0],
      [1.962962962962964, 0, 0.5441062243937381, 7.575655829755675, 0.005916185016517139, 0],
      [0, 0.2359550561797754, 0.1773133412891298, 0.6454953945658026, 0.4217278125940903, 0],
      [0.7348213718472729, 0, 0.1815988708094836, 2.695178986026789, 0.1006521856796754, 0],
      [0.8578491404726284, 0, 0.2522066809636452, 2.316405097100812, 0.1280155758139109, 0],
      [0, 0, 0, 0, 1, 0],
      [0, 0, 0, 0, 1, 0],
      [1.552362851779441, 0.365132355514327, 0.7299030762707989, 1.335398191154844, 0.2478471397866744, 0],
      [1.8707220170747, 0, 0.453169214270388, 5.476722798719141, 0.01927135647139477, 0],
      [0, 0, 0, 0, 1, 0],
      [1.962962962962964, 0, 0.4839196487489063, 8.468877697541807, 0.003612742631174615, 0],
      [2.841430044079368, 0.591404599610084, 1.358288529122712, 3.448804281097196, 0.06329754592038361, 0],
      [0, 0, 0, 0, 1, 0],
      [0.5856877741672468, 0, 0.1833392262711196, 2.310076449183216, 0.12853772808293, 0],
      [0, 0.270181353796364, 0.1908843065454399, 0.7049972726667839, 0.4011096156738777, 0],
      [2.364515548887264, 0.3776336163959755, 1.0211009604254, 2.809456614989493, 0.09371011241873439, 0],
      [1.648925248377162, 0, 0.4461478601788381, 5.214755208080231, 0.02239599970793793, 0],
      [1.721391258128546, 0, 0.3851323324824468, 5.639726566865093, 0.0175579451845469, 0],
      [1.352941176470589, 0, 0.4642375399114493, 5.957440612427888, 0.01465530049542274, 0],
      [0.4158511990857109, 0.3844194542803246, 0.3974323786335774, 0.002848324761952625, 0.9574373475615446, 0],
      [0, 0, 0, 0, 1, 0],
      [2.217880606102268, 0, 0.5359589089303809, 5.192591312042232, 0.0226833695517592, 0],
      [0, 0.1939290960512096, 0.19400913144639, 0.0009629510052455714, 0.9752444567808345, 0],
      [3.577900911196555, 0.2601686321106437, 1.075585393337621, 6.78942137865922, 0.009169962593784886, 0],
      [0.7733952823832179, 0, 0.19696528028056, 2.678674863132656, 0.1017003237127458, 0],
      [3.116847975450681, 0, 0.877334117849828, 7.421540512877616, 0.006444761404173383, 0],
      [0.6898766801753008, 0, 0.1919038799436881, 2.527389047571404, 0.1118852121604814, 0],
      [0, 1.187800448670017, 0.7988244170858838, 2.886530310088425, 0.08932310351675299, 0],
      [0, 0, 0, 0, 1, 0],
      [0.8768328445747819, 0, 0.201068775154134, 2.805009909641186, 0.09397026395665564, 0],
      [1.352941176470589, 0, 0.3868785774866292, 4.593822942752059, 0.03208736851634608, 0],
      [1.017878046635487, 0.2970126568416542, 0.5687803248896394, 1.040844290058352, 0.3076251937195479, 0],
      [1.562375013852561, 0.245685842235946, 0.5620442257034295, 2.243747747307772, 0.1341554748046294, 0],
      [3.369739794357257, 0.2799962337350402, 1.083531703148459, 5.555530817814841, 0.01842238578963684, 0],
      [0.8609300106767243, 0, 0.2520282110350032, 2.318090756472145, 0.1278768971428494, 0],
      [2.840574773519575, 0.2064488723451943, 0.7933545514665369, 6.575163168541408, 0.01034115227050314, 0],
      [0.8671597439265185, 0, 0.2465763933201238, 2.451767734447401, 0.1173925976404873, 0],
      [0.7148411895768777, 0, 0.2297463606745295, 2.174198535488348, 0.1403426125967895, 0],
      [2.684297072311694, 0.2729705876282944, 0.8495434738751233, 4.357769144789643, 0.03684051936594868, 0],
      [0, 0.3078588803548312, 0.2060405623896417, 0.7722626192919932, 0.3795180018812493, 0],
      [1.475116087159316, 0.5200431099465997, 0.8224328456737334, 1.132871017360998, 0.287163773308497, 0],
      [0.4394632728660292, 0.2460862802397482, 0.3167772596572735, 0.1603389743430448, 0.6888446230299166, 0],
      [2.076923076923078, 0, 0.5202513227143882, 5.242452148429759, 0.02204218383261758, 0],
      [0.502678112847604, 0, 0.1902752683836852, 1.915684260489765, 0.1663332065723403, 0],
      [0, 0.961826759585224, 0.6448579955121742, 2.317826527313052, 0.1278986241368306, 0],
      [0.5855554198022661, 0, 0.1971461062958996, 2.167042121565435, 0.1409972034944034, 0],
      [1.626282865604175, 0, 0.4213374710562433, 5.058746655592191, 0.02450195144814704, 0],
      [0, 0.3891579178201297, 0.2746801004628281, 0.6823253091135228, 0.4087871605807509, 0],
      [3.464272390710689, 0, 0.8007862407260067, 8.122704635089733, 0.004371429460900855, 0],
      [0.5999999999999998, 0, 0.218170473241976, 1.958616549103054, 0.1616613534196062, 0],
      [1.962962962962964, 0, 0.551416944749321, 5.075780527589274, 0.02426234617423428, 0],
      [1.062962927987056, 0, 0.3451573928657636, 4.268262761371791, 0.03883061030369506, 0],
      [2.45247756782764, 0.3039174355736656, 0.9246992529346437, 3.695083230815122, 0.05457305949800539, 0],
      [1.639090235494991, 0, 0.4099713327631206, 5.516173627814233, 0.01884142734553673, 0],
      [1.898982816926954, 0, 0.5814555292856516, 6.459556296804678, 0.01103571978719031, 0],
      [0, 0, 0, 0, 1, 0],
      [0, 0.1939290960512096, 0.19400913144639, 0.0005423136288200681, 0.9814208402787089, 0],
      [2.2, 0, 0.7568683618791057, 8.363026290111172, 0.003829323056241285, 0],
      [0, 0, 0, 0, 1, 0],
      [0, 0, 0, 0, 1, 0],
      [0.5856877741672468, 0, 0.1833392262711196, 2.310076449183216, 0.12853772808293, 0],
      [1.352941176470589, 0, 0.5178672970816807, 5.53547592306974, 0.01863469648005822, 0],
      [1.352941176470589, 0, 0.4757017545792537, 6.262049577939756, 0.01233514170590089, 0],
      [1.431737568555797, 0.3397089930061708, 0.6982146196492347, 1.444869318061812, 0.2293530014645939, 0],
      [0, 0.3808860859391345, 0.2634802283160539, 0.7237134124610662, 0.3949285373861001, 0],
      [0.8406535663380359, 0.6702557627387683, 0.7486503548057436, 0.04936843108006173, 0.8241659171519975, 0],
      [1.460326301029081, 0.8186278688466301, 0.9752510308888809, 0.2169154229429893, 0.6414003295294572, 0],
      [0, 0.8823853811818911, 0.7817944006310857, 0.9097223991852417, 0.3401880851609054, 0],
      [0, 0, 0, 0, 1, 0],
      [1.962962962962964, 0, 0.5851991799668151, 7.335915620500735, 0.006759024145695958, 0],
      [0.8971540229053226, 0, 0.2664713461240941, 2.42253998427857, 0.11960086539139, 0],
      [0, 0.7344357049850241, 0.504842857725828, 1.456507511245867, 0.2274866307961328, 0],
      [2.488712161563785, 0.6931195074595722, 1.312441697927517, 2.036826870126049, 0.1535296212879014, 0],
      [0.8432858279963678, 0, 0.3093771012704838, 3.991680215779116, 0.04572544551908908, 0],
      [0, 0, 0, 0, 1, 0],
      [1.282666100086946, 0.8095481996947547, 1.042472255488175, 0.2240237207255831, 0.6359910004587022, 0],
      [0, 0.588246142229592, 0.3496569487184136, 1.0234356005063, 0.3117054590072611, 0],
      [0.9390052754780529, 0.5050002646895715, 0.6063456789759825, 0.2194117746200348, 0.6394884825531424, 0],
      [0.4107355043138328, 0, 0.1521599853949543, 1.99222139665217, 0.1581088065683379, 0],
      [0.7733952823832179, 0, 0.1624621922577983, 3.063179654288042, 0.08008481341538842, 0],
      [0.793371414950173, 0.2617487258723025, 0.3992728098603243, 0.5704615938887869, 0.4500755496078889, 0],
      [1.665711639080924, 0.2832698879604135, 0.6503774936200448, 2.139312990879226, 0.143566172076388, 0],
      [0, 0, 0, 0, 1, 0],
      [4.415384615384625, 0, 2.191798238753731, 14.52648446478273, 0.0001382028969205695, 0],
      [0.8189084772858493, 0, 0.2206523985331665, 2.655147796215784, 0.1032151630224427, 0],
      [0.8768328445747819, 0, 0.2169288091239568, 2.646231237326912, 0.1037957118965803, 0],
      [0.706666666666668, 0, 0.2059644833354449, 2.378435868906887, 0.1230206661248296, 0],
      [0.8971540229053226, 0, 0.2664713461240941, 2.42253998427857, 0.11960086539139, 0],
      [2.175909301271848, 0, 0.4897633626798926, 8.667046317754156, 0.003240159452866376, 0],
      [0, 0.6058428739333942, 0.4136167377936136, 1.513074483651934, 0.2186705462543286, 0],
      [0.6904145850361192, 0.5675303213286467, 0.6062041920408096, 0.02384826673929297, 0.8772716150894201, 0],
      [0, 0, 0, 0, 1, 0],
      [1.883491728264695, 0, 0.4459833856372739, 6.171695765586797, 0.01298101227131809, 0],
      [1.500000000000001, 0, 0.5299551640319752, 6.385417659945034, 0.01150616833916396, 0],
      [0.8351254480286737, 0.2507495169779477, 0.472692450612492, 1.05126281133689, 0.3052164293212244, 0],
      [0, 0, 0, 0, 1, 0],
      [4.912537186796887, 0, 1.527772510572674, 8.503730890928729, 0.003544190210053255, 0],
      [0, 0, 0, 0, 1, 0],
      [1.962962962962964, 0, 0.4547867941423592, 5.506248288100288, 0.01894865043732674, 0],
      [0.4884802674612977, 0, 0.1716014726109205, 2.097332937997155, 0.1475563274123547, 0],
      [0, 0.6376562311283609, 0.4245763603403974, 1.548627145286524, 0.2133382259462785, 0],
      [1.352941176470589, 0, 0.4080935655578063, 4.543356745583374, 0.03304672740268733, 0],
      [1.897384950758042, 0.4507943702397209, 0.9151491703439737, 1.426827087842355, 0.2322829582340302, 0],
      [0.8768328445747819, 0, 0.201068775154134, 2.804392954449536, 0.09400642052436003, 0],
      [2.537820388244696, 0, 0.6746648166394307, 7.757644123026715, 0.005348568060068892, 0],
      [3.210526315789475, 0, 0.7293823855394498, 9.684402311252313, 0.001858388292316437, 0],
      [2.529223283848134, 0, 0.6050786449393085, 8.509452560185537, 0.003533063358687083, 0],
      [2.37953795379538, 0, 0.5648467491743229, 5.529226146688771, 0.01870137488073886, 0],
      [0, 0, 0, 0, 1, 0],
      [1.636966458507693, 0, 0.4391014391919398, 5.113546831850392, 0.02373974020834546, 0],
      [0, 0, 0, 0, 1, 0],
      [2.507177737641314, 0, 0.604908314941061, 8.022269357582296, 0.004620563708750303, 0],
      [2.673048468815856, 0, 0.7889196870346228, 7.941373458505964, 0.004831714877166715, 0],
      [0.867045378467273, 0, 0.2232967452810151, 2.586724258701302, 0.1077630005869477, 0],
      [0.7995521439290252, 0, 0.1928333157676666, 2.844252884346847, 0.09170121064377956, 0],
      [0.7995521439290252, 0, 0.217707731170925, 2.601061933722416, 0.1067921372654353, 0],
      [0, 0, 0, 0, 1, 0],
      [1.0014598049725, 0, 0.2744891000002335, 3.334761398253505, 0.06783024432159335, 0],
      [0, 0, 0, 0, 1, 0],
      [0, 0.2855292365458251, 0.1963484709490158, 0.7288307023198151, 0.3932624661731831, 0],
      [1.220572296466529, 1.058108851837109, 1.109664799346043, 0.02575084948978201, 0.8725102908792026, 0],
      [0, 0, 0, 0, 1, 0],
      [0.7226671324038951, 0.2717508263367007, 0.3947326901653677, 0.4270768387643074, 0.5134267959259816, 0],
      [2.399734395750334, 0, 0.8024774552425459, 4.128192340002769, 0.04217437825368009, 0],
      [1.487709889756888, 0.3751310901265396, 0.7501499939706836, 1.278580651657713, 0.2581631060294187, 0],
      [1.886031354588692, 0, 0.5294237162103607, 7.585217383078486, 0.005884886694318636, 0],
      [0, 0, 0, 0, 1, 0],
      [2.049301387081093, 0.2990735979850591, 0.9719362735694681, 3.658570931866052, 0.05578145871516726, 0],
      [1.908058217962373, 0, 0.4306632873160507, 5.722341999561735, 0.01675037321004069, 0],
      [1.65494541108793, 0, 0.445683736308739, 5.209111592756624, 0.02246881310585991, 0],
      [0, 0.1964193190014483, 0.1947779122244838, 0.003664746289764764, 0.9517278302561966, 0],
      [0.7348213718472729, 0, 0.1889104086784825, 2.687388304447435, 0.1011454748238954, 0],
      [0, 0, 0, 0, 1, 0],
      [0.8672934096888516, 0, 0.2034127225800305, 2.854731362752602, 0.09110545764892708, 0],
      [0, 0.6612344222402482, 0.3895542766153418, 1.043354011639593, 0.3070426985925971, 0],
      [0, 0, 0, 0, 1, 0],
      [3.210526315789475, 0, 0.7450453518758529, 10.2827881700889, 0.001342768856729903, 0],
      [0, 0, 0, 0, 1, 0],
      [0, 0, 0, 0, 1, 0],
      [0.9740532008783482, 0, 0.4088842113885619, 3.426131817183894, 0.06417224167005275, 0],
      [0.7995521439290252, 0, 0.2010276379836414, 2.758440436868009, 0.09674250506379001, 0],
      [1.352941176470589, 0, 0.4840585294875329, 4.289551198095666, 0.03834728680162836, 0],
      [1.105263157894737, 0, 0.55866838954706, 3.992387180983787, 0.04570626537320277, 0],
      [0.8357765248949404, 0.2683711228855287, 0.486754823175895, 0.8855160923036891, 0.3466953039317729, 0],
      [4.466655039185887, 0, 1.38990504596432, 15.66181060306668, 7.573811315353396e-05, 0],
      [0.8323778048988499, 0, 0.3439404320058631, 3.409211458889814, 0.06483342039833084, 0],
      [0.3918155232793969, 0, 0.157635896928487, 1.791550277121978, 0.180737391235102, 0],
      [4.190633910313657, 0, 1.171223902393285, 12.64303359668533, 0.0003769677718040709, 0],
      [0.8432858279963678, 0, 0.2222327888620342, 2.688877318731363, 0.1010509898022215, 0],
      [1.105263157894737, 0, 0.55866838954706, 3.991693295616635, 0.04572509058278507, 0],
      [1.843087067806169, 0, 0.5200545482825687, 7.229246593612963, 0.007172530188007564, 0],
      [2.229018597306359, 0, 1.13892722937073, 7.792911761377894, 0.005245159692138457, 0],
      [0.621874116424954, 0, 0.1757015629285275, 2.500084740373936, 0.1138401724672705, 0],
      [0, 0, 0, 0, 1, 0],
      [3.053840063341252, 0, 0.6428449175279164, 8.897421308176973, 0.0028557366568146, 0],
      [0.678946559409745, 0, 0.3528725302157925, 2.534899875094411, 0.11135394994545, 0],
      [0.8711099436976807, 0.2750922231618925, 0.412376703743456, 0.5942360510371998, 0.440785723231975, 0],
      [0, 0, 0, 0, 1, 0],
      [1.905003169368387, 0, 0.4038931911394306, 5.979954881813036, 0.01446937235005297, 0],
      [4.21602812430826, 0, 0.9232070873208532, 16.11795165857564, 5.951719327079719e-05, 0],
      [0.8768328445747819, 0, 0.2169288091239568, 2.646231237326912, 0.1037957118965803, 0],
      [0, 0, 0, 0, 1, 0],
      [0, 0, 0, 0, 1, 0] 
      ]
    },
   "headers":    [
["alpha", "Synonymous substitution rate at a site"],
    ["beta", "Non-synonymous substitution rate at a site"],
    ["alpha=beta", "The rate estimate under the neutral model"],
    ["LRT", "Likelihood ration test statistic for beta = alpha, versus beta &neq; alpha"],
    ["p-value", "Asymptotic p-value for evidence of selection, i.e. beta &neq; alpha"],
    ["Total branch length", "The total length of branches contributing to inference at this site, and used to scale dN-dS"] 
    ]
  },
 "analysis":{
   "authors":"Sergei L Kosakovsky Pond and Simon DW Frost",
   "citation":"Not So Different After All: A Comparison of Methods for Detecting Amino Acid Sites Under Selection (2005). _Mol Biol Evol_ 22 (5): 1208-1222",
   "contact":"spond@temple.edu",
   "info":"FEL (Fixed Effects Likelihood)\n    estimates site-wise synonymous (&alpha;) and non-synonymous (&beta;) rates, and\n    uses a likelihood ratio test to determine if beta &neq; alpha at a site.\n    The estimates aggregate information over all branches,\n    so the signal is derived from\n    pervasive diversification or conservation. A subset of branches can be selected\n    for testing as well, in which case an additional (nuisance) parameter will be\n    inferred -- the non-synonymous rate on branches NOT selected for testing.\n    Multiple partitions within a NEXUS file are also supported\n    for recombination - aware analysis.\n    ",
   "requirements":"in-frame codon alignment and a phylogenetic tree",
   "version":"2.1"
  },
 "branch attributes":{
   "0":{
     "AB455493_1_7567_11313_structural_polyprotein_Chikungunya_virus__1":{
       "Global MG94xREV":0.0005371870462894558,
       "Nucleotide GTR":0.0005347101017365731,
       "original name":"AB455493_1_7567_11313_structural_polyprotein_Chikungunya_virus__1"
      },
     "AB455494_1_7567_11313_structural_polyprotein_Chikungunya_virus__1":{
       "Global MG94xREV":0.0002686039689430874,
       "Nucleotide GTR":0.0002673623456735399,
       "original name":"AB455494_1_7567_11313_structural_polyprotein_Chikungunya_virus__1"
      },
     "EF210157_2_7567_11313_structural_polyprotein_Chikungunya_virus__1":{
       "Global MG94xREV":0.0005370272440202191,
       "Nucleotide GTR":0.0005345510326171285,
       "original name":"EF210157_2_7567_11313_structural_polyprotein_Chikungunya_virus__1"
      },
     "EU372006_1_7567_11313_structural_polyprotein_Chikungunya_virus__1":{
       "Global MG94xREV":0.0005373147938801857,
       "Nucleotide GTR":0.0005348372632413362,
       "original name":"EU372006_1_7567_11313_structural_polyprotein_Chikungunya_virus__1"
      },
     "EU564334_1_7528_11274_structural_polyprotein_Chikungunya_virus__1":{
       "Global MG94xREV":0,
       "Nucleotide GTR":0,
       "original name":"EU564334_1_7528_11274_structural_polyprotein_Chikungunya_virus__1"
      },
     "EU703759_1_7567_11313_structural_polyprotein_Chikungunya_virus__1":{
       "Global MG94xREV":0.0005364983927034888,
       "Nucleotide GTR":0.0005342288047388699,
       "original name":"EU703759_1_7567_11313_structural_polyprotein_Chikungunya_virus__1"
      },
     "EU703760_1_7567_11313_structural_polyprotein_Chikungunya_virus__1":{
       "Global MG94xREV":0.001343068275039675,
       "Nucleotide GTR":0.001336585413965889,
       "original name":"EU703760_1_7567_11313_structural_polyprotein_Chikungunya_virus__1"
      },
     "EU703761_1_7567_11313_structural_polyprotein_Chikungunya_virus__1":{
       "Global MG94xREV":0.001074115029389445,
       "Nucleotide GTR":0.001068863115299429,
       "original name":"EU703761_1_7567_11313_structural_polyprotein_Chikungunya_virus__1"
      },
     "EU703762_1_7567_11313_structural_polyprotein_Chikungunya_virus__1":{
       "Global MG94xREV":0.001345107290916489,
       "Nucleotide GTR":0.001338598983934554,
       "original name":"EU703762_1_7567_11313_structural_polyprotein_Chikungunya_virus__1"
      },
     "FJ000062_1_7568_11314_structural_polyprotein_Chikungunya_virus__1":{
       "Global MG94xREV":0.0005372624755018344,
       "Nucleotide GTR":0.0005349896738070224,
       "original name":"FJ000062_1_7568_11314_structural_polyprotein_Chikungunya_virus__1"
      },
     "FJ000063_1_7568_11314_structural_polyprotein_Chikungunya_virus__1":{
       "Global MG94xREV":0.0005370712476325635,
       "Nucleotide GTR":0.00053513120300872,
       "original name":"FJ000063_1_7568_11314_structural_polyprotein_Chikungunya_virus__1"
      },
     "FJ000064_1_7563_11309_structural_polyprotein_Chikungunya_virus__1":{
       "Global MG94xREV":0.001076308918628426,
       "Nucleotide GTR":0.001070674508416047,
       "original name":"FJ000064_1_7563_11309_structural_polyprotein_Chikungunya_virus__1"
      },
     "FJ000066_1_7568_11314_structural_polyprotein_Chikungunya_virus__1":{
       "Global MG94xREV":0.000806199916359536,
       "Nucleotide GTR":0.0008027206832371418,
       "original name":"FJ000066_1_7568_11314_structural_polyprotein_Chikungunya_virus__1"
      },
     "FJ000067_1_7568_11314_structural_polyprotein_Chikungunya_virus__1":{
       "Global MG94xREV":0.0005392938489643759,
       "Nucleotide GTR":0.0005339821902276556,
       "original name":"FJ000067_1_7568_11314_structural_polyprotein_Chikungunya_virus__1"
      },
     "FJ000068_1_7568_11314_structural_polyprotein_Chikungunya_virus__1":{
       "Global MG94xREV":0.0002685259468612151,
       "Nucleotide GTR":0.0002672844156204173,
       "original name":"FJ000068_1_7568_11314_structural_polyprotein_Chikungunya_virus__1"
      },
     "FJ000069_1_7568_11314_structural_polyprotein_Chikungunya_virus__1":{
       "Global MG94xREV":0,
       "Nucleotide GTR":0,
       "original name":"FJ000069_1_7568_11314_structural_polyprotein_Chikungunya_virus__1"
      },
     "FJ445426_2_7543_11289_structural_polyprotein_Chikungunya_virus__1":{
       "Global MG94xREV":0.000806113929517438,
       "Nucleotide GTR":0.000801835736608167,
       "original name":"FJ445426_2_7543_11289_structural_polyprotein_Chikungunya_virus__1"
      },
     "FJ445427_2_7543_11289_structural_polyprotein_Chikungunya_virus__1":{
       "Global MG94xREV":0,
       "Nucleotide GTR":0,
       "original name":"FJ445427_2_7543_11289_structural_polyprotein_Chikungunya_virus__1"
      },
     "FJ445428_2_7543_11289_structural_polyprotein_Chikungunya_virus__1":{
       "Global MG94xREV":0.0005368649522589237,
       "Nucleotide GTR":0.0005345938225391891,
       "original name":"FJ445428_2_7543_11289_structural_polyprotein_Chikungunya_virus__1"
      },
     "FJ445431_2_7543_11289_structural_polyprotein_Chikungunya_virus__1":{
       "Global MG94xREV":0,
       "Nucleotide GTR":0,
       "original name":"FJ445431_2_7543_11289_structural_polyprotein_Chikungunya_virus__1"
      },
     "FJ445433_2_7543_11289_structural_polyprotein_Chikungunya_virus__1":{
       "Global MG94xREV":0.0002681492896372135,
       "Nucleotide GTR":0.0002671138510258984,
       "original name":"FJ445433_2_7543_11289_structural_polyprotein_Chikungunya_virus__1"
      },
     "FJ445445_2_7543_11289_structural_polyprotein_Chikungunya_virus__1":{
       "Global MG94xREV":0.0005362264384690692,
       "Nucleotide GTR":0.0005342894232318306,
       "original name":"FJ445445_2_7543_11289_structural_polyprotein_Chikungunya_virus__1"
      },
     "FJ445463_2_7543_11289_structural_polyprotein_Chikungunya_virus__1":{
       "Global MG94xREV":0.0002682199286088412,
       "Nucleotide GTR":0.0002671842181348029,
       "original name":"FJ445463_2_7543_11289_structural_polyprotein_Chikungunya_virus__1"
      },
     "FJ445510_2_7553_11299_structural_polyprotein_Chikungunya_virus__2":{
       "Global MG94xREV":0,
       "Nucleotide GTR":0,
       "original name":"FJ445510_2_7553_11299_structural_polyprotein_Chikungunya_virus__2"
      },
     "FJ513632_1_7519_11265_structural_polyprotein_Chikungunya_virus__1":{
       "Global MG94xREV":0.0002682962170220228,
       "Nucleotide GTR":0.0002672602129432292,
       "original name":"FJ513632_1_7519_11265_structural_polyprotein_Chikungunya_virus__1"
      },
     "FJ513635_1_7553_11299_structural_polyprotein_Chikungunya_virus__2":{
       "Global MG94xREV":0,
       "Nucleotide GTR":0,
       "original name":"FJ513635_1_7553_11299_structural_polyprotein_Chikungunya_virus__2"
      },
     "FJ513645_1_7543_11289_structural_polyprotein_Chikungunya_virus__2":{
       "Global MG94xREV":0,
       "Nucleotide GTR":0,
       "original name":"FJ513645_1_7543_11289_structural_polyprotein_Chikungunya_virus__2"
      },
     "FJ513657_1_7523_11269_structural_polyprotein_Chikungunya_virus__1":{
       "Global MG94xREV":0.0002685253243774824,
       "Nucleotide GTR":0.0002672207745795407,
       "original name":"FJ513657_1_7523_11269_structural_polyprotein_Chikungunya_virus__1"
      },
     "FJ513673_1_7543_11289_structural_polyprotein_Chikungunya_virus__1":{
       "Global MG94xREV":0.0002682519100120258,
       "Nucleotide GTR":0.000267113839947283,
       "original name":"FJ513673_1_7543_11289_structural_polyprotein_Chikungunya_virus__1"
      },
     "FJ513675_1_7540_11286_structural_polyprotein_Chikungunya_virus__1":{
       "Global MG94xREV":0.001074848164065594,
       "Nucleotide GTR":0.001070655493002504,
       "original name":"FJ513675_1_7540_11286_structural_polyprotein_Chikungunya_virus__1"
      },
     "FJ513679_1_7542_11288_structural_polyprotein_Chikungunya_virus__1":{
       "Global MG94xREV":0.0005378164989645766,
       "Nucleotide GTR":0.0005345952460978641,
       "original name":"FJ513679_1_7542_11288_structural_polyprotein_Chikungunya_virus__1"
      },
     "FJ807897_1_7555_11301_structural_polyprotein_Chikungunya_virus__1":{
       "Global MG94xREV":0.001343116084069377,
       "Nucleotide GTR":0.001336585575200173,
       "original name":"FJ807897_1_7555_11301_structural_polyprotein_Chikungunya_virus__1"
      },
     "FJ807898_1_7567_11313_structural_polyprotein_Chikungunya_virus__1":{
       "Global MG94xREV":0.001346696220419003,
       "Nucleotide GTR":0.001338035988050649,
       "original name":"FJ807898_1_7567_11313_structural_polyprotein_Chikungunya_virus__1"
      },
     "FJ807899_1_7567_11313_structural_polyprotein_Chikungunya_virus__1":{
       "Global MG94xREV":0.0005366357604077333,
       "Nucleotide GTR":0.0005343655946710127,
       "original name":"FJ807899_1_7567_11313_structural_polyprotein_Chikungunya_virus__1"
      },
     "FJ959103_1_7567_11313_structural_polyprotein_Chikungunya_virus__1":{
       "Global MG94xREV":0.0005377191291329769,
       "Nucleotide GTR":0.0005349077231520179,
       "original name":"FJ959103_1_7567_11313_structural_polyprotein_Chikungunya_virus__1"
      },
     "FN295483_3_7495_11241_structural_polyprotein_Chikungunya_virus__1":{
       "Global MG94xREV":0,
       "Nucleotide GTR":0,
       "original name":"FN295483_3_7495_11241_structural_polyprotein_Chikungunya_virus__1"
      },
     "FN295484_2_7495_11241_structural_polyprotein_Chikungunya_virus__1":{
       "Global MG94xREV":0.0005369881893503384,
       "Nucleotide GTR":0.0005345116208411233,
       "original name":"FN295484_2_7495_11241_structural_polyprotein_Chikungunya_virus__1"
      },
     "GQ428210_1_7548_11294_structural_polyprotein_Chikungunya_virus__1":{
       "Global MG94xREV":0.001885602537902515,
       "Nucleotide GTR":0.001873908481946574,
       "original name":"GQ428210_1_7548_11294_structural_polyprotein_Chikungunya_virus__1"
      },
     "GQ428211_1_7548_11294_structural_polyprotein_Chikungunya_virus__1":{
       "Global MG94xREV":0.001076946073529605,
       "Nucleotide GTR":0.001070344895361526,
       "original name":"GQ428211_1_7548_11294_structural_polyprotein_Chikungunya_virus__1"
      },
     "GQ428212_1_7548_11294_structural_polyprotein_Chikungunya_virus__1":{
       "Global MG94xREV":0.0002683470180986103,
       "Nucleotide GTR":0.000267208545691668,
       "original name":"GQ428212_1_7548_11294_structural_polyprotein_Chikungunya_virus__1"
      },
     "GQ428213_1_7548_11294_structural_polyprotein_Chikungunya_virus__1":{
       "Global MG94xREV":0.001344018564624078,
       "Nucleotide GTR":0.001337697739201573,
       "original name":"GQ428213_1_7548_11294_structural_polyprotein_Chikungunya_virus__1"
      },
     "GQ428214_1_7548_11294_structural_polyprotein_Chikungunya_virus__1":{
       "Global MG94xREV":0.0008055142769228409,
       "Nucleotide GTR":0.0008020429498762874,
       "original name":"GQ428214_1_7548_11294_structural_polyprotein_Chikungunya_virus__1"
      },
     "GQ428215_1_7548_11294_structural_polyprotein_Chikungunya_virus__1":{
       "Global MG94xREV":0.001344240795164188,
       "Nucleotide GTR":0.001337697360502316,
       "original name":"GQ428215_1_7548_11294_structural_polyprotein_Chikungunya_virus__1"
      },
     "GQ905863_1_7567_11313_structural_polyprotein_Chikungunya_virus__1":{
       "Global MG94xREV":0.00161253988994845,
       "Nucleotide GTR":0.001604917034546349,
       "original name":"GQ905863_1_7567_11313_structural_polyprotein_Chikungunya_virus__1"
      },
     "GU013528_2_7542_11288_structural_polyprotein_Chikungunya_virus__3":{
       "Global MG94xREV":0,
       "Nucleotide GTR":0,
       "original name":"GU013528_2_7542_11288_structural_polyprotein_Chikungunya_virus__3"
      },
     "GU013529_2_7542_11288_structural_polyprotein_Chikungunya_virus__1":{
       "Global MG94xREV":0.0002681400756350917,
       "Nucleotide GTR":0.0002672069054769403,
       "original name":"GU013529_2_7542_11288_structural_polyprotein_Chikungunya_virus__1"
      },
     "GU013530_2_7540_11286_structural_polyprotein_Chikungunya_virus__1":{
       "Global MG94xREV":0,
       "Nucleotide GTR":0,
       "original name":"GU013530_2_7540_11286_structural_polyprotein_Chikungunya_virus__1"
      },
     "GU189061_1_7567_11313_structural_polyprotein_Chikungunya_virus__1":{
       "Global MG94xREV":0.0008063027382359801,
       "Nucleotide GTR":0.0008020221798966048,
       "original name":"GU189061_1_7567_11313_structural_polyprotein_Chikungunya_virus__1"
      },
     "GU199350_1_7525_11271_structural_polyprotein_Chikungunya_virus__1":{
       "Global MG94xREV":0.0002684425836052633,
       "Nucleotide GTR":0.0002673037069218926,
       "original name":"GU199350_1_7525_11271_structural_polyprotein_Chikungunya_virus__1"
      },
     "GU199351_1_7568_11314_structural_polyprotein_Chikungunya_virus__1":{
       "Global MG94xREV":0.0005374944071994189,
       "Nucleotide GTR":0.0005354258231846719,
       "original name":"GU199351_1_7568_11314_structural_polyprotein_Chikungunya_virus__1"
      },
     "GU199352_1_7525_11271_structural_polyprotein_Chikungunya_virus__1":{
       "Global MG94xREV":0.0002681501063178426,
       "Nucleotide GTR":0.0002671146645634297,
       "original name":"GU199352_1_7525_11271_structural_polyprotein_Chikungunya_virus__1"
      },
     "GU301779_1_7567_11313_structural_polyprotein_Chikungunya_virus__1":{
       "Global MG94xREV":0.001073907513854908,
       "Nucleotide GTR":0.001069725661962884,
       "original name":"GU301779_1_7567_11313_structural_polyprotein_Chikungunya_virus__1"
      },
     "GU301781_1_7567_11313_structural_polyprotein_Chikungunya_virus__1":{
       "Global MG94xREV":0.0002680857871070595,
       "Nucleotide GTR":0.0002671138416755995,
       "original name":"GU301781_1_7567_11313_structural_polyprotein_Chikungunya_virus__1"
      },
     "HE806461_1_7529_11275_structural_polyprotein_Chikungunya_virus__1":{
       "Global MG94xREV":0.002157118276697802,
       "Nucleotide GTR":0.002144085815662067,
       "original name":"HE806461_1_7529_11275_structural_polyprotein_Chikungunya_virus__1"
      },
     "HM045786_1_7552_11298_structural_polyprotein_Chikungunya_virus__1":{
       "Global MG94xREV":0.002402156390760833,
       "Nucleotide GTR":0.002389256018311879,
       "original name":"HM045786_1_7552_11298_structural_polyprotein_Chikungunya_virus__1"
      },
     "HM045787_1_7550_11296_structural_polyprotein_Chikungunya_virus__1":{
       "Global MG94xREV":0.001610523904387661,
       "Nucleotide GTR":0.001603509067335658,
       "original name":"HM045787_1_7550_11296_structural_polyprotein_Chikungunya_virus__1"
      },
     "HM045788_1_7550_11296_structural_polyprotein_Chikungunya_virus__1":{
       "Global MG94xREV":0.004317097116302614,
       "Nucleotide GTR":0.004287025841046102,
       "original name":"HM045788_1_7550_11296_structural_polyprotein_Chikungunya_virus__1"
      },
     "HM045789_1_7544_11290_structural_polyprotein_Chikungunya_virus__1":{
       "Global MG94xREV":0,
       "Nucleotide GTR":0,
       "original name":"HM045789_1_7544_11290_structural_polyprotein_Chikungunya_virus__1"
      },
     "HM045790_1_7550_11296_structural_polyprotein_Chikungunya_virus__2":{
       "Global MG94xREV":0.001073513537300601,
       "Nucleotide GTR":0.001069336216848469,
       "original name":"HM045790_1_7550_11296_structural_polyprotein_Chikungunya_virus__2"
      },
     "HM045791_1_7550_11296_structural_polyprotein_Chikungunya_virus__1":{
       "Global MG94xREV":0.0005364525160063647,
       "Nucleotide GTR":0.0005343879151000044,
       "original name":"HM045791_1_7550_11296_structural_polyprotein_Chikungunya_virus__1"
      },
     "HM045792_1_7550_11296_structural_polyprotein_Chikungunya_virus__1":{
       "Global MG94xREV":0.003154897745135308,
       "Nucleotide GTR":0.00313203998897934,
       "original name":"HM045792_1_7550_11296_structural_polyprotein_Chikungunya_virus__1"
      },
     "HM045795_1_7549_11295_structural_polyprotein_Chikungunya_virus__1":{
       "Global MG94xREV":0.005843695749888637,
       "Nucleotide GTR":0.005757223263261155,
       "original name":"HM045795_1_7549_11295_structural_polyprotein_Chikungunya_virus__1"
      },
     "HM045796_1_7550_11296_structural_polyprotein_Chikungunya_virus__1":{
       "Global MG94xREV":0.001072712032015806,
       "Nucleotide GTR":0.001068543930318179,
       "original name":"HM045796_1_7550_11296_structural_polyprotein_Chikungunya_virus__1"
      },
     "HM045797_1_7550_11296_structural_polyprotein_Chikungunya_virus__1":{
       "Global MG94xREV":0.001882489793724695,
       "Nucleotide GTR":0.00187270738769086,
       "original name":"HM045797_1_7550_11296_structural_polyprotein_Chikungunya_virus__1"
      },
     "HM045798_1_7548_11294_structural_polyprotein_Chikungunya_virus__1":{
       "Global MG94xREV":0.002981590003116373,
       "Nucleotide GTR":0.002952376648543357,
       "original name":"HM045798_1_7548_11294_structural_polyprotein_Chikungunya_virus__1"
      },
     "HM045799_1_7548_11294_structural_polyprotein_Chikungunya_virus__1":{
       "Global MG94xREV":0.0005372971586447269,
       "Nucleotide GTR":0.000535024211073965,
       "original name":"HM045799_1_7548_11294_structural_polyprotein_Chikungunya_virus__1"
      },
     "HM045803_1_7550_11296_structural_polyprotein_Chikungunya_virus__1":{
       "Global MG94xREV":0.0002682004184665601,
       "Nucleotide GTR":0.0002671647830796432,
       "original name":"HM045803_1_7550_11296_structural_polyprotein_Chikungunya_virus__1"
      },
     "HM045804_1_7552_11298_structural_polyprotein_Chikungunya_virus__1":{
       "Global MG94xREV":0.001898578422347555,
       "Nucleotide GTR":0.001879490765374901,
       "original name":"HM045804_1_7552_11298_structural_polyprotein_Chikungunya_virus__1"
      },
     "HM045808_1_7550_11296_structural_polyprotein_Chikungunya_virus__1":{
       "Global MG94xREV":0.001625044883715803,
       "Nucleotide GTR":0.0016099828134518,
       "original name":"HM045808_1_7550_11296_structural_polyprotein_Chikungunya_virus__1"
      },
     "HM045809_1_7550_11296_structural_polyprotein_Chikungunya_virus__1":{
       "Global MG94xREV":0.007950962733350339,
       "Nucleotide GTR":0.007797289870502965,
       "original name":"HM045809_1_7550_11296_structural_polyprotein_Chikungunya_virus__1"
      },
     "HM045810_1_7550_11296_structural_polyprotein_Chikungunya_virus__1":{
       "Global MG94xREV":0.001057563741588919,
       "Nucleotide GTR":0.001049094855445241,
       "original name":"HM045810_1_7550_11296_structural_polyprotein_Chikungunya_virus__1"
      },
     "HM045811_1_7550_11296_structural_polyprotein_Chikungunya_virus__1":{
       "Global MG94xREV":0.001186656079326471,
       "Nucleotide GTR":0.001162744880264759,
       "original name":"HM045811_1_7550_11296_structural_polyprotein_Chikungunya_virus__1"
      },
     "HM045812_1_7550_11296_structural_polyprotein_Chikungunya_virus__1":{
       "Global MG94xREV":0.003624604514708104,
       "Nucleotide GTR":0.003589116322424286,
       "original name":"HM045812_1_7550_11296_structural_polyprotein_Chikungunya_virus__1"
      },
     "HM045813_1_7550_11296_structural_polyprotein_Chikungunya_virus__1":{
       "Global MG94xREV":0,
       "Nucleotide GTR":0,
       "original name":"HM045813_1_7550_11296_structural_polyprotein_Chikungunya_virus__1"
      },
     "HM045814_1_7550_11296_structural_polyprotein_Chikungunya_virus__1":{
       "Global MG94xREV":0.001885287029196098,
       "Nucleotide GTR":0.001858897376832492,
       "original name":"HM045814_1_7550_11296_structural_polyprotein_Chikungunya_virus__1"
      },
     "HM045816_1_7552_11298_structural_polyprotein_Chikungunya_virus__1":{
       "Global MG94xREV":0.001622654860824923,
       "Nucleotide GTR":0.001610111457281367,
       "original name":"HM045816_1_7552_11298_structural_polyprotein_Chikungunya_virus__1"
      },
     "HM045817_1_7552_11298_structural_polyprotein_Chikungunya_virus__1":{
       "Global MG94xREV":0.008072162158881083,
       "Nucleotide GTR":0.006912515341348673,
       "original name":"HM045817_1_7552_11298_structural_polyprotein_Chikungunya_virus__1"
      },
     "HM045822_1_7550_11296_structural_polyprotein_Chikungunya_virus__1":{
       "Global MG94xREV":0.003803337437368553,
       "Nucleotide GTR":0.003764008532571029,
       "original name":"HM045822_1_7550_11296_structural_polyprotein_Chikungunya_virus__1"
      },
     "JF274082_1_7554_11300_structural_polyprotein_Chikungunya_virus__5":{
       "Global MG94xREV":0,
       "Nucleotide GTR":0,
       "original name":"JF274082_1_7554_11300_structural_polyprotein_Chikungunya_virus__5"
      },
     "JN558834_1_7538_11284_structural_polyprotein_Chikungunya_virus__1":{
       "Global MG94xREV":0.003242767867306237,
       "Nucleotide GTR":0.003220083065291729,
       "original name":"JN558834_1_7538_11284_structural_polyprotein_Chikungunya_virus__1"
      },
     "JN558835_1_7538_11284_structural_polyprotein_Chikungunya_virus__1":{
       "Global MG94xREV":0.002964746164782546,
       "Nucleotide GTR":0.002946915327686741,
       "original name":"JN558835_1_7538_11284_structural_polyprotein_Chikungunya_virus__1"
      },
     "JN558836_1_7538_11284_structural_polyprotein_Chikungunya_virus__1":{
       "Global MG94xREV":0.001344703997243026,
       "Nucleotide GTR":0.001339539600471038,
       "original name":"JN558836_1_7538_11284_structural_polyprotein_Chikungunya_virus__1"
      },
     "JX088705_1_7567_11313_structural_polyprotein_Chikungunya_virus__1":{
       "Global MG94xREV":0.00134175981256515,
       "Nucleotide GTR":0.001336629202416524,
       "original name":"JX088705_1_7567_11313_structural_polyprotein_Chikungunya_virus__1"
      },
     "KC862329_1_7567_11313_structural_polyprotein_Chikungunya_virus__1":{
       "Global MG94xREV":0,
       "Nucleotide GTR":0,
       "original name":"KC862329_1_7567_11313_structural_polyprotein_Chikungunya_virus__1"
      },
     "KF318729_1_7555_11301_structural_polyprotein_Chikungunya_virus__1":{
       "Global MG94xREV":0.001073776627033483,
       "Nucleotide GTR":0.001068577536284356,
       "original name":"KF318729_1_7555_11301_structural_polyprotein_Chikungunya_virus__1"
      },
     "KF590564_1_7515_11261_structural_polyprotein_Chikungunya_virus__1":{
       "Global MG94xREV":0,
       "Nucleotide GTR":0,
       "original name":"KF590564_1_7515_11261_structural_polyprotein_Chikungunya_virus__1"
      },
     "KF590565_1_7515_11261_structural_polyprotein_Chikungunya_virus__1":{
       "Global MG94xREV":0.001341993330583904,
       "Nucleotide GTR":0.001336860040648876,
       "original name":"KF590565_1_7515_11261_structural_polyprotein_Chikungunya_virus__1"
      },
     "KF590566_1_7519_11265_structural_polyprotein_Chikungunya_virus__1":{
       "Global MG94xREV":0.0002679743754019583,
       "Nucleotide GTR":0.0002671050263735472,
       "original name":"KF590566_1_7519_11265_structural_polyprotein_Chikungunya_virus__1"
      },
     "KF590567_1_7556_11302_structural_polyprotein_Chikungunya_virus__1":{
       "Global MG94xREV":0.0008046342225699353,
       "Nucleotide GTR":0.0008014784576950726,
       "original name":"KF590567_1_7556_11302_structural_polyprotein_Chikungunya_virus__1"
      },
     "KJ451622_1_7555_11301_structural_polyprotein_Chikungunya_virus__2":{
       "Global MG94xREV":0.0005360353883711587,
       "Nucleotide GTR":0.000533972382156129,
       "original name":"KJ451622_1_7555_11301_structural_polyprotein_Chikungunya_virus__2"
      },
     "KM673291_1_7546_11292_structural_polyprotein_Chikungunya_virus__1":{
       "Global MG94xREV":0,
       "Nucleotide GTR":0,
       "original name":"KM673291_1_7546_11292_structural_polyprotein_Chikungunya_virus__1"
      },
     "KP003808_1_7547_11293_structural_polyprotein_Chikungunya_virus__1":{
       "Global MG94xREV":0.0002688587676623373,
       "Nucleotide GTR":0.0002674115507240621,
       "original name":"KP003808_1_7547_11293_structural_polyprotein_Chikungunya_virus__1"
      },
     "KP003809_1_7547_11293_structural_polyprotein_Chikungunya_virus__1":{
       "Global MG94xREV":0.0002690098370169745,
       "Nucleotide GTR":0.0002673961087042002,
       "original name":"KP003809_1_7547_11293_structural_polyprotein_Chikungunya_virus__1"
      },
     "KP003810_1_7547_11293_structural_polyprotein_Chikungunya_virus__1":{
       "Global MG94xREV":0.0002683803251514262,
       "Nucleotide GTR":0.0002672417118435899,
       "original name":"KP003810_1_7547_11293_structural_polyprotein_Chikungunya_virus__1"
      },
     "KP003812_1_7547_11293_structural_polyprotein_Chikungunya_virus__1":{
       "Global MG94xREV":0.0002972156464253835,
       "Nucleotide GTR":0.0002856039132944465,
       "original name":"KP003812_1_7547_11293_structural_polyprotein_Chikungunya_virus__1"
      },
     "KP164567_1_7556_11302_structural_polyprotein_Chikungunya_virus__1":{
       "Global MG94xREV":0.0005373917907204261,
       "Nucleotide GTR":0.0005341730737745186,
       "original name":"KP164567_1_7556_11302_structural_polyprotein_Chikungunya_virus__1"
      },
     "KP164568_1_7568_11314_structural_polyprotein_Chikungunya_virus__2":{
       "Global MG94xREV":0,
       "Nucleotide GTR":0,
       "original name":"KP164568_1_7568_11314_structural_polyprotein_Chikungunya_virus__2"
      },
     "KP164570_1_7568_11314_structural_polyprotein_Chikungunya_virus__1":{
       "Global MG94xREV":0,
       "Nucleotide GTR":0,
       "original name":"KP164570_1_7568_11314_structural_polyprotein_Chikungunya_virus__1"
      },
     "KP164571_1_7556_11302_structural_polyprotein_Chikungunya_virus__1":{
       "Global MG94xREV":0.0002684878601679867,
       "Nucleotide GTR":0.0002669790830979167,
       "original name":"KP164571_1_7556_11302_structural_polyprotein_Chikungunya_virus__1"
      },
     "KR264949_1_7555_11301_structural_polyprotein_Chikungunya_virus__1":{
       "Global MG94xREV":0.0002687266303830283,
       "Nucleotide GTR":0.0002670523636736723,
       "original name":"KR264949_1_7555_11301_structural_polyprotein_Chikungunya_virus__1"
      },
     "KT308159_1_7554_11300_structural_polyprotein_Chikungunya_virus__2":{
       "Global MG94xREV":0,
       "Nucleotide GTR":0,
       "original name":"KT308159_1_7554_11300_structural_polyprotein_Chikungunya_virus__2"
      },
     "KT308161_1_7563_11309_structural_polyprotein_Chikungunya_virus__1":{
       "Global MG94xREV":0.001344350027363887,
       "Nucleotide GTR":0.001337566117197089,
       "original name":"KT308161_1_7563_11309_structural_polyprotein_Chikungunya_virus__1"
      },
     "KT308162_1_7554_11300_structural_polyprotein_Chikungunya_virus__1":{
       "Global MG94xREV":0.0002679725237310903,
       "Nucleotide GTR":0.0002669377654270748,
       "original name":"KT308162_1_7554_11300_structural_polyprotein_Chikungunya_virus__1"
      },
     "KT308163_1_7589_11335_structural_polyprotein_Chikungunya_virus__1":{
       "Global MG94xREV":0.0008062597192353261,
       "Nucleotide GTR":0.000801979699845882,
       "original name":"KT308163_1_7589_11335_structural_polyprotein_Chikungunya_virus__1"
      },
     "KT324224_1_7513_11259_structural_polyprotein_Chikungunya_virus__10":{
       "Global MG94xREV":0,
       "Nucleotide GTR":0,
       "original name":"KT324224_1_7513_11259_structural_polyprotein_Chikungunya_virus__10"
      },
     "KT324225_1_7500_11246_structural_polyprotein_Chikungunya_virus__1":{
       "Global MG94xREV":0.0002681360901048592,
       "Nucleotide GTR":0.0002671639629634411,
       "original name":"KT324225_1_7500_11246_structural_polyprotein_Chikungunya_virus__1"
      },
     "KT324226_1_7509_11255_structural_polyprotein_Chikungunya_virus__1":{
       "Global MG94xREV":0.0005362870113045968,
       "Nucleotide GTR":0.0005342230431256355,
       "original name":"KT324226_1_7509_11255_structural_polyprotein_Chikungunya_virus__1"
      },
     "KT324227_1_7567_11313_structural_polyprotein_Chikungunya_virus__2":{
       "Global MG94xREV":0,
       "Nucleotide GTR":0,
       "original name":"KT324227_1_7567_11313_structural_polyprotein_Chikungunya_virus__2"
      },
     "KT324228_1_7512_11258_structural_polyprotein_Chikungunya_virus__1":{
       "Global MG94xREV":0.0005368904865859283,
       "Nucleotide GTR":0.0005346192494688785,
       "original name":"KT324228_1_7512_11258_structural_polyprotein_Chikungunya_virus__1"
      },
     "KX009168_1_7551_11297_structural_polyprotein_Chikungunya_virus__1":{
       "Global MG94xREV":0,
       "Nucleotide GTR":0,
       "original name":"KX009168_1_7551_11297_structural_polyprotein_Chikungunya_virus__1"
      },
     "KX009169_1_7544_11290_structural_polyprotein_Chikungunya_virus__3":{
       "Global MG94xREV":0,
       "Nucleotide GTR":0,
       "original name":"KX009169_1_7544_11290_structural_polyprotein_Chikungunya_virus__3"
      },
     "KX168429_1_7774_11520_structural_polyprotein_Chikungunya_virus__1":{
       "Global MG94xREV":0.002697250425320596,
       "Nucleotide GTR":0.002678340869436799,
       "original name":"KX168429_1_7774_11520_structural_polyprotein_Chikungunya_virus__1"
      },
     "KX262987_1_7537_11283_structural_polyprotein_Chikungunya_virus__1":{
       "Global MG94xREV":0.001611052393132731,
       "Nucleotide GTR":0.001604031499101634,
       "original name":"KX262987_1_7537_11283_structural_polyprotein_Chikungunya_virus__1"
      },
     "KX262988_1_7560_11306_structural_polyprotein_Chikungunya_virus__1":{
       "Global MG94xREV":0.0002684976143894614,
       "Nucleotide GTR":0.0002672562138168751,
       "original name":"KX262988_1_7560_11306_structural_polyprotein_Chikungunya_virus__1"
      },
     "KX262989_1_7559_11305_structural_polyprotein_Chikungunya_virus__2":{
       "Global MG94xREV":0.0002683803388108086,
       "Nucleotide GTR":0.0002672417254451874,
       "original name":"KX262989_1_7559_11305_structural_polyprotein_Chikungunya_virus__2"
      },
     "KX262992_1_7515_11261_structural_polyprotein_Chikungunya_virus__2":{
       "Global MG94xREV":0.0002684878606482905,
       "Nucleotide GTR":0.0002669790835755261,
       "original name":"KX262992_1_7515_11261_structural_polyprotein_Chikungunya_virus__2"
      },
     "KX262993_1_7560_11306_structural_polyprotein_Chikungunya_virus__1":{
       "Global MG94xREV":0.0002684009408288322,
       "Nucleotide GTR":0.0002672622403092652,
       "original name":"KX262993_1_7560_11306_structural_polyprotein_Chikungunya_virus__1"
      },
     "KX262996_1_7537_11283_structural_polyprotein_Chikungunya_virus__1":{
       "Global MG94xREV":0.00322731007072719,
       "Nucleotide GTR":0.003199556103667257,
       "original name":"KX262996_1_7537_11283_structural_polyprotein_Chikungunya_virus__1"
      },
     "KX262997_1_7537_11283_structural_polyprotein_Chikungunya_virus__1":{
       "Global MG94xREV":0,
       "Nucleotide GTR":0,
       "original name":"KX262997_1_7537_11283_structural_polyprotein_Chikungunya_virus__1"
      },
     "KX496989_1_7555_11301_structural_polyprotein_Chikungunya_virus__1":{
       "Global MG94xREV":0,
       "Nucleotide GTR":0,
       "original name":"KX496989_1_7555_11301_structural_polyprotein_Chikungunya_virus__1"
      },
     "KX881784_1_7530_11276_structural_polyprotein_Chikungunya_virus__1":{
       "Global MG94xREV":0.00107607378304341,
       "Nucleotide GTR":0.001070674830379743,
       "original name":"KX881784_1_7530_11276_structural_polyprotein_Chikungunya_virus__1"
      },
     "KY038947_2_7550_11296_structural_polyprotein_Chikungunya_virus__1":{
       "Global MG94xREV":0.003413611386599544,
       "Nucleotide GTR":0.003353987086064912,
       "original name":"KY038947_2_7550_11296_structural_polyprotein_Chikungunya_virus__1"
      },
     "KY575566_1_7528_11274_structural_polyprotein_Chikungunya_virus__1":{
       "Global MG94xREV":0.0002684878594923936,
       "Nucleotide GTR":0.0002669790824261136,
       "original name":"KY575566_1_7528_11274_structural_polyprotein_Chikungunya_virus__1"
      },
     "KY575567_1_7540_11286_structural_polyprotein_Chikungunya_virus__1":{
       "Global MG94xREV":0.001074694559644729,
       "Nucleotide GTR":0.001069311490555631,
       "original name":"KY575567_1_7540_11286_structural_polyprotein_Chikungunya_virus__1"
      },
     "KY575568_1_7540_11286_structural_polyprotein_Chikungunya_virus__2":{
       "Global MG94xREV":0,
       "Nucleotide GTR":0,
       "original name":"KY575568_1_7540_11286_structural_polyprotein_Chikungunya_virus__2"
      },
     "KY575569_1_7528_11274_structural_polyprotein_Chikungunya_virus__1":{
       "Global MG94xREV":0.0002686112729015229,
       "Nucleotide GTR":0.0002669999317919386,
       "original name":"KY575569_1_7528_11274_structural_polyprotein_Chikungunya_virus__1"
      },
     "KY575570_1_7540_11286_structural_polyprotein_Chikungunya_virus__1":{
       "Global MG94xREV":0.0005368805087220813,
       "Nucleotide GTR":0.0005344049705213356,
       "original name":"KY575570_1_7540_11286_structural_polyprotein_Chikungunya_virus__1"
      },
     "KY575571_1_7540_11286_structural_polyprotein_Chikungunya_virus__5":{
       "Global MG94xREV":0,
       "Nucleotide GTR":0,
       "original name":"KY575571_1_7540_11286_structural_polyprotein_Chikungunya_virus__5"
      },
     "KY575572_1_7528_11274_structural_polyprotein_Chikungunya_virus__1":{
       "Global MG94xREV":0.0002684662066729596,
       "Nucleotide GTR":0.0002670210987818697,
       "original name":"KY575572_1_7528_11274_structural_polyprotein_Chikungunya_virus__1"
      },
     "KY575573_1_7528_11274_structural_polyprotein_Chikungunya_virus__1":{
       "Global MG94xREV":0.0002684878473470877,
       "Nucleotide GTR":0.0002669790703489381,
       "original name":"KY575573_1_7528_11274_structural_polyprotein_Chikungunya_virus__1"
      },
     "KY575574_1_7538_11284_structural_polyprotein_Chikungunya_virus__1":{
       "Global MG94xREV":0.004761776386139545,
       "Nucleotide GTR":0.004691410750407039,
       "original name":"KY575574_1_7538_11284_structural_polyprotein_Chikungunya_virus__1"
      },
     "KY680348_1_7528_11274_structural_polyprotein_Chikungunya_virus__1":{
       "Global MG94xREV":0.0008069243219379122,
       "Nucleotide GTR":0.0008020569954920372,
       "original name":"KY680348_1_7528_11274_structural_polyprotein_Chikungunya_virus__1"
      },
     "KY680351_1_7528_11274_structural_polyprotein_Chikungunya_virus__1":{
       "Global MG94xREV":0.0002685902982956293,
       "Nucleotide GTR":0.0002669790828139306,
       "original name":"KY680351_1_7528_11274_structural_polyprotein_Chikungunya_virus__1"
      },
     "KY680353_1_7528_11274_structural_polyprotein_Chikungunya_virus__1":{
       "Global MG94xREV":0.000807049235365243,
       "Nucleotide GTR":0.0008013316262543187,
       "original name":"KY680353_1_7528_11274_structural_polyprotein_Chikungunya_virus__1"
      },
     "KY680354_1_7528_11274_structural_polyprotein_Chikungunya_virus__2":{
       "Global MG94xREV":0.0002684448552384432,
       "Nucleotide GTR":0.0002669998620589956,
       "original name":"KY680354_1_7528_11274_structural_polyprotein_Chikungunya_virus__2"
      },
     "KY680355_1_7528_11274_structural_polyprotein_Chikungunya_virus__1":{
       "Global MG94xREV":0.0005370625723595876,
       "Nucleotide GTR":0.0005340498424617847,
       "original name":"KY680355_1_7528_11274_structural_polyprotein_Chikungunya_virus__1"
      },
     "KY680356_1_7528_11274_structural_polyprotein_Chikungunya_virus__1":{
       "Global MG94xREV":0.0008059694328153744,
       "Nucleotide GTR":0.0008014188998948407,
       "original name":"KY680356_1_7528_11274_structural_polyprotein_Chikungunya_virus__1"
      },
     "KY680357_1_7528_11274_structural_polyprotein_Chikungunya_virus__1":{
       "Global MG94xREV":0.0002685970423086833,
       "Nucleotide GTR":0.0002669857864335596,
       "original name":"KY680357_1_7528_11274_structural_polyprotein_Chikungunya_virus__1"
      },
     "KY680358_1_7528_11271_structural_polyprotein_Chikungunya_virus__1":{
       "Global MG94xREV":0.0002688863399897039,
       "Nucleotide GTR":0.0002672733513622626,
       "original name":"KY680358_1_7528_11271_structural_polyprotein_Chikungunya_virus__1"
      },
     "KY680359_1_7528_11274_structural_polyprotein_Chikungunya_virus__1":{
       "Global MG94xREV":0.0002684662066146634,
       "Nucleotide GTR":0.0002670210987238866,
       "original name":"KY680359_1_7528_11274_structural_polyprotein_Chikungunya_virus__1"
      },
     "KY680360_1_7528_11274_structural_polyprotein_Chikungunya_virus__1":{
       "Global MG94xREV":0.0008061702125783105,
       "Nucleotide GTR":0.0008016177125382021,
       "original name":"KY680360_1_7528_11274_structural_polyprotein_Chikungunya_virus__1"
      },
     "KY680362_1_7528_11274_structural_polyprotein_Chikungunya_virus__1":{
       "Global MG94xREV":0.0002684662072426461,
       "Nucleotide GTR":0.0002670210993484961,
       "original name":"KY680362_1_7528_11274_structural_polyprotein_Chikungunya_virus__1"
      },
     "KY680363_1_7528_11274_structural_polyprotein_Chikungunya_virus__3":{
       "Global MG94xREV":0,
       "Nucleotide GTR":0,
       "original name":"KY680363_1_7528_11274_structural_polyprotein_Chikungunya_virus__3"
      },
     "KY680366_1_7528_11274_structural_polyprotein_Chikungunya_virus__1":{
       "Global MG94xREV":0.0002684060970483118,
       "Nucleotide GTR":0.0002669999323141986,
       "original name":"KY680366_1_7528_11274_structural_polyprotein_Chikungunya_virus__1"
      },
     "KY680367_1_7528_11274_structural_polyprotein_Chikungunya_virus__1":{
       "Global MG94xREV":0.0002684878606482905,
       "Nucleotide GTR":0.0002669790835755261,
       "original name":"KY680367_1_7528_11274_structural_polyprotein_Chikungunya_virus__1"
      },
     "KY680368_1_7528_11274_structural_polyprotein_Chikungunya_virus__1":{
       "Global MG94xREV":0.0002684878597286326,
       "Nucleotide GTR":0.0002669790826610273,
       "original name":"KY680368_1_7528_11274_structural_polyprotein_Chikungunya_virus__1"
      },
     "KY680369_1_7528_11274_structural_polyprotein_Chikungunya_virus__2":{
       "Global MG94xREV":0,
       "Nucleotide GTR":0,
       "original name":"KY680369_1_7528_11274_structural_polyprotein_Chikungunya_virus__2"
      },
     "KY680371_1_7528_11274_structural_polyprotein_Chikungunya_virus__1":{
       "Global MG94xREV":0.0002683984167894081,
       "Nucleotide GTR":0.0002669922922109697,
       "original name":"KY680371_1_7528_11274_structural_polyprotein_Chikungunya_virus__1"
      },
     "KY680372_1_7528_11274_structural_polyprotein_Chikungunya_virus__1":{
       "Global MG94xREV":0,
       "Nucleotide GTR":0,
       "original name":"KY680372_1_7528_11274_structural_polyprotein_Chikungunya_virus__1"
      },
     "KY680373_1_7528_11274_structural_polyprotein_Chikungunya_virus__1":{
       "Global MG94xREV":0.0002686156133868018,
       "Nucleotide GTR":0.0002671067083195993,
       "original name":"KY680373_1_7528_11274_structural_polyprotein_Chikungunya_virus__1"
      },
     "KY680375_1_7528_11274_structural_polyprotein_Chikungunya_virus__1":{
       "Global MG94xREV":0.0002684661942689126,
       "Nucleotide GTR":0.0002670210864444645,
       "original name":"KY680375_1_7528_11274_structural_polyprotein_Chikungunya_virus__1"
      },
     "KY680376_1_7528_11274_structural_polyprotein_Chikungunya_virus__1":{
       "Global MG94xREV":0.00053734907875203,
       "Nucleotide GTR":0.0005341306168387558,
       "original name":"KY680376_1_7528_11274_structural_polyprotein_Chikungunya_virus__1"
      },
     "KY680379_1_7528_11274_structural_polyprotein_Chikungunya_virus__1":{
       "Global MG94xREV":0,
       "Nucleotide GTR":0,
       "original name":"KY680379_1_7528_11274_structural_polyprotein_Chikungunya_virus__1"
      },
     "KY680382_1_7528_11274_structural_polyprotein_Chikungunya_virus__1":{
       "Global MG94xREV":0.0002685081643578574,
       "Nucleotide GTR":0.0002669998618053768,
       "original name":"KY680382_1_7528_11274_structural_polyprotein_Chikungunya_virus__1"
      },
     "KY680383_1_7528_11274_structural_polyprotein_Chikungunya_virus__1":{
       "Global MG94xREV":0,
       "Nucleotide GTR":0,
       "original name":"KY680383_1_7528_11274_structural_polyprotein_Chikungunya_virus__1"
      },
     "KY680384_1_7528_11274_structural_polyprotein_Chikungunya_virus__1":{
       "Global MG94xREV":0.0002685095754392379,
       "Nucleotide GTR":0.0002670006765541696,
       "original name":"KY680384_1_7528_11274_structural_polyprotein_Chikungunya_virus__1"
      },
     "KY680386_1_7528_11274_structural_polyprotein_Chikungunya_virus__1":{
       "Global MG94xREV":0.0005369763833236323,
       "Nucleotide GTR":0.0005340914524415263,
       "original name":"KY680386_1_7528_11274_structural_polyprotein_Chikungunya_virus__1"
      },
     "KY680387_1_7528_11274_structural_polyprotein_Chikungunya_virus__1":{
       "Global MG94xREV":0.0002684032515764167,
       "Nucleotide GTR":0.0002669584819148092,
       "original name":"KY680387_1_7528_11274_structural_polyprotein_Chikungunya_virus__1"
      },
     "KY680389_1_7528_11274_structural_polyprotein_Chikungunya_virus__1":{
       "Global MG94xREV":0,
       "Nucleotide GTR":0,
       "original name":"KY680389_1_7528_11274_structural_polyprotein_Chikungunya_virus__1"
      },
     "KY680394_1_7528_11274_structural_polyprotein_Chikungunya_virus__1":{
       "Global MG94xREV":0.0002686481524813589,
       "Nucleotide GTR":0.0002670365904807547,
       "original name":"KY680394_1_7528_11274_structural_polyprotein_Chikungunya_virus__1"
      },
     "KY680395_1_7528_11274_structural_polyprotein_Chikungunya_virus__1":{
       "Global MG94xREV":0.0002684456864035086,
       "Nucleotide GTR":0.000267000688758585,
       "original name":"KY680395_1_7528_11274_structural_polyprotein_Chikungunya_virus__1"
      },
     "KY680398_1_7528_11274_structural_polyprotein_Chikungunya_virus__1":{
       "Global MG94xREV":0.0002685297899818551,
       "Nucleotide GTR":0.0002670210987013055,
       "original name":"KY680398_1_7528_11274_structural_polyprotein_Chikungunya_virus__1"
      },
     "KY680399_1_7528_11274_structural_polyprotein_Chikungunya_virus__1":{
       "Global MG94xREV":0.0002684662070122906,
       "Nucleotide GTR":0.0002670210991193777,
       "original name":"KY680399_1_7528_11274_structural_polyprotein_Chikungunya_virus__1"
      },
     "KY680401_1_7528_11274_structural_polyprotein_Chikungunya_virus__1":{
       "Global MG94xREV":0.0002684239640609774,
       "Nucleotide GTR":0.000266979083120452,
       "original name":"KY680401_1_7528_11274_structural_polyprotein_Chikungunya_virus__1"
      },
     "KY680402_1_7528_11274_structural_polyprotein_Chikungunya_virus__1":{
       "Global MG94xREV":0.0002684448549670236,
       "Nucleotide GTR":0.0002669998617890343,
       "original name":"KY680402_1_7528_11274_structural_polyprotein_Chikungunya_virus__1"
      },
     "KY680405_1_7528_11274_structural_polyprotein_Chikungunya_virus__1":{
       "Global MG94xREV":0.000537017411556824,
       "Nucleotide GTR":0.0005340049341018536,
       "original name":"KY680405_1_7528_11274_structural_polyprotein_Chikungunya_virus__1"
      },
     "KY680406_1_7528_11274_structural_polyprotein_Chikungunya_virus__1":{
       "Global MG94xREV":0.0005374836926593221,
       "Nucleotide GTR":0.0005344692523416972,
       "original name":"KY680406_1_7528_11274_structural_polyprotein_Chikungunya_virus__1"
      },
     "KY680407_1_7528_11274_structural_polyprotein_Chikungunya_virus__1":{
       "Global MG94xREV":0.0002684878473470877,
       "Nucleotide GTR":0.0002669790703489381,
       "original name":"KY680407_1_7528_11274_structural_polyprotein_Chikungunya_virus__1"
      },
     "KY680408_1_7528_11274_structural_polyprotein_Chikungunya_virus__1":{
       "Global MG94xREV":0.000268444854921244,
       "Nucleotide GTR":0.0002669998617435007,
       "original name":"KY680408_1_7528_11274_structural_polyprotein_Chikungunya_virus__1"
      },
     "KY680409_1_7528_11274_structural_polyprotein_Chikungunya_virus__1":{
       "Global MG94xREV":0.0002686534721482914,
       "Nucleotide GTR":0.0002670418782854382,
       "original name":"KY680409_1_7528_11274_structural_polyprotein_Chikungunya_virus__1"
      },
     "KY680410_1_7528_11274_structural_polyprotein_Chikungunya_virus__1":{
       "Global MG94xREV":0.0002686879865407468,
       "Nucleotide GTR":0.00026707618595331,
       "original name":"KY680410_1_7528_11274_structural_polyprotein_Chikungunya_virus__1"
      },
     "KY680411_1_7528_11274_structural_polyprotein_Chikungunya_virus__1":{
       "Global MG94xREV":0,
       "Nucleotide GTR":0,
       "original name":"KY680411_1_7528_11274_structural_polyprotein_Chikungunya_virus__1"
      },
     "KY680412_1_7528_11274_structural_polyprotein_Chikungunya_virus__1":{
       "Global MG94xREV":0,
       "Nucleotide GTR":0,
       "original name":"KY680412_1_7528_11274_structural_polyprotein_Chikungunya_virus__1"
      },
     "KY680413_1_7528_11274_structural_polyprotein_Chikungunya_virus__1":{
       "Global MG94xREV":0,
       "Nucleotide GTR":0,
       "original name":"KY680413_1_7528_11274_structural_polyprotein_Chikungunya_virus__1"
      },
     "KY680414_1_7528_11274_structural_polyprotein_Chikungunya_virus__1":{
       "Global MG94xREV":0,
       "Nucleotide GTR":0,
       "original name":"KY680414_1_7528_11274_structural_polyprotein_Chikungunya_virus__1"
      },
     "KY703888_1_7528_11274_structural_polyprotein_Chikungunya_virus__1":{
       "Global MG94xREV":0.0005369063851819261,
       "Nucleotide GTR":0.0005340218289288773,
       "original name":"KY703888_1_7528_11274_structural_polyprotein_Chikungunya_virus__1"
      },
     "KY703890_1_7528_11274_structural_polyprotein_Chikungunya_virus__1":{
       "Global MG94xREV":0.0002686325967958378,
       "Nucleotide GTR":0.0002670211279663283,
       "original name":"KY703890_1_7528_11274_structural_polyprotein_Chikungunya_virus__1"
      },
     "KY703891_1_7528_11274_structural_polyprotein_Chikungunya_virus__1":{
       "Global MG94xREV":0.0002686534719922201,
       "Nucleotide GTR":0.0002670418781303016,
       "original name":"KY703891_1_7528_11274_structural_polyprotein_Chikungunya_virus__1"
      },
     "KY703892_1_7528_11274_structural_polyprotein_Chikungunya_virus__1":{
       "Global MG94xREV":0.0002684662066669302,
       "Nucleotide GTR":0.000267021098775873,
       "original name":"KY703892_1_7528_11274_structural_polyprotein_Chikungunya_virus__1"
      },
     "KY703893_1_7544_11290_structural_polyprotein_Chikungunya_virus__1":{
       "Global MG94xREV":0.0002683941917094577,
       "Nucleotide GTR":0.000266988089221543,
       "original name":"KY703893_1_7544_11290_structural_polyprotein_Chikungunya_virus__1"
      },
     "KY703894_1_7528_11274_structural_polyprotein_Chikungunya_virus__2":{
       "Global MG94xREV":0.001076316536853751,
       "Nucleotide GTR":0.001068652771162347,
       "original name":"KY703894_1_7528_11274_structural_polyprotein_Chikungunya_virus__2"
      },
     "KY703895_1_7528_11274_structural_polyprotein_Chikungunya_virus__4":{
       "Global MG94xREV":0,
       "Nucleotide GTR":0,
       "original name":"KY703895_1_7528_11274_structural_polyprotein_Chikungunya_virus__4"
      },
     "KY703896_1_7546_11292_structural_polyprotein_Chikungunya_virus__1":{
       "Global MG94xREV":0,
       "Nucleotide GTR":0,
       "original name":"KY703896_1_7546_11292_structural_polyprotein_Chikungunya_virus__1"
      },
     "KY703897_1_7528_11274_structural_polyprotein_Chikungunya_virus__1":{
       "Global MG94xREV":0.0002684448427348185,
       "Nucleotide GTR":0.0002669998496225476,
       "original name":"KY703897_1_7528_11274_structural_polyprotein_Chikungunya_virus__1"
      },
     "KY703898_1_7528_11274_structural_polyprotein_Chikungunya_virus__1":{
       "Global MG94xREV":0.0005370174120334046,
       "Nucleotide GTR":0.0005341322615664029,
       "original name":"KY703898_1_7528_11274_structural_polyprotein_Chikungunya_virus__1"
      },
     "KY703899_1_7528_11274_structural_polyprotein_Chikungunya_virus__1":{
       "Global MG94xREV":0.0005370157582996205,
       "Nucleotide GTR":0.0005341306166833696,
       "original name":"KY703899_1_7528_11274_structural_polyprotein_Chikungunya_virus__1"
      },
     "KY703900_1_7528_11274_structural_polyprotein_Chikungunya_virus__1":{
       "Global MG94xREV":0.00107631689154541,
       "Nucleotide GTR":0.001068653121409249,
       "original name":"KY703900_1_7528_11274_structural_polyprotein_Chikungunya_virus__1"
      },
     "KY703901_1_7528_11274_structural_polyprotein_Chikungunya_virus__2":{
       "Global MG94xREV":0.0002684051827737862,
       "Nucleotide GTR":0.0002669990228198903,
       "original name":"KY703901_1_7528_11274_structural_polyprotein_Chikungunya_virus__2"
      },
     "KY703902_1_7550_11296_structural_polyprotein_Chikungunya_virus__2":{
       "Global MG94xREV":0.0002685215914014409,
       "Nucleotide GTR":0.00026707618595331,
       "original name":"KY703902_1_7550_11296_structural_polyprotein_Chikungunya_virus__2"
      },
     "KY703905_1_7528_11274_structural_polyprotein_Chikungunya_virus__1":{
       "Global MG94xREV":0.0002684448427639027,
       "Nucleotide GTR":0.0002669998496514751,
       "original name":"KY703905_1_7528_11274_structural_polyprotein_Chikungunya_virus__1"
      },
     "KY703906_1_7528_11274_structural_polyprotein_Chikungunya_virus__1":{
       "Global MG94xREV":0,
       "Nucleotide GTR":0,
       "original name":"KY703906_1_7528_11274_structural_polyprotein_Chikungunya_virus__1"
      },
     "KY703907_1_7528_11274_structural_polyprotein_Chikungunya_virus__3":{
       "Global MG94xREV":0,
       "Nucleotide GTR":0,
       "original name":"KY703907_1_7528_11274_structural_polyprotein_Chikungunya_virus__3"
      },
     "KY703908_1_7549_11295_structural_polyprotein_Chikungunya_virus__2":{
       "Global MG94xREV":0.0005371858493858325,
       "Nucleotide GTR":0.0005341730736078923,
       "original name":"KY703908_1_7549_11295_structural_polyprotein_Chikungunya_virus__2"
      },
     "KY703909_1_7528_11274_structural_polyprotein_Chikungunya_virus__1":{
       "Global MG94xREV":0.0005370124413584424,
       "Nucleotide GTR":0.0005341273174943948,
       "original name":"KY703909_1_7528_11274_structural_polyprotein_Chikungunya_virus__1"
      },
     "KY703910_1_7528_11274_structural_polyprotein_Chikungunya_virus__2":{
       "Global MG94xREV":0,
       "Nucleotide GTR":0,
       "original name":"KY703910_1_7528_11274_structural_polyprotein_Chikungunya_virus__2"
      },
     "KY703911_1_7528_11274_structural_polyprotein_Chikungunya_virus__1":{
       "Global MG94xREV":0.0002683917187836994,
       "Nucleotide GTR":0.0002669856292252997,
       "original name":"KY703911_1_7528_11274_structural_polyprotein_Chikungunya_virus__1"
      },
     "KY703913_1_7528_11274_structural_polyprotein_Chikungunya_virus__1":{
       "Global MG94xREV":0.001074430128266597,
       "Nucleotide GTR":0.001068652721372638,
       "original name":"KY703913_1_7528_11274_structural_polyprotein_Chikungunya_virus__1"
      },
     "KY703914_1_7528_11274_structural_polyprotein_Chikungunya_virus__1":{
       "Global MG94xREV":0.0002687587401365375,
       "Nucleotide GTR":0.0002671465157694067,
       "original name":"KY703914_1_7528_11274_structural_polyprotein_Chikungunya_virus__1"
      },
     "KY703915_1_7528_11274_structural_polyprotein_Chikungunya_virus__1":{
       "Global MG94xREV":0.0005368053418750372,
       "Nucleotide GTR":0.0005342034174696107,
       "original name":"KY703915_1_7528_11274_structural_polyprotein_Chikungunya_virus__1"
      },
     "KY703916_1_7528_11274_structural_polyprotein_Chikungunya_virus__4":{
       "Global MG94xREV":0,
       "Nucleotide GTR":0,
       "original name":"KY703916_1_7528_11274_structural_polyprotein_Chikungunya_virus__4"
      },
     "KY703917_1_7528_11274_structural_polyprotein_Chikungunya_virus__1":{
       "Global MG94xREV":0.0002682750906528173,
       "Nucleotide GTR":0.0002670349838302117,
       "original name":"KY703917_1_7528_11274_structural_polyprotein_Chikungunya_virus__1"
      },
     "KY703919_1_7528_11274_structural_polyprotein_Chikungunya_virus__2":{
       "Global MG94xREV":0,
       "Nucleotide GTR":0,
       "original name":"KY703919_1_7528_11274_structural_polyprotein_Chikungunya_virus__2"
      },
     "KY703920_1_7528_11274_structural_polyprotein_Chikungunya_virus__1":{
       "Global MG94xREV":0.0008054051061340633,
       "Nucleotide GTR":0.000801135793489876,
       "original name":"KY703920_1_7528_11274_structural_polyprotein_Chikungunya_virus__1"
      },
     "KY703921_1_7528_11274_structural_polyprotein_Chikungunya_virus__1":{
       "Global MG94xREV":0.0008060302507224725,
       "Nucleotide GTR":0.0008014791219445079,
       "original name":"KY703921_1_7528_11274_structural_polyprotein_Chikungunya_virus__1"
      },
     "KY703923_1_7528_11274_structural_polyprotein_Chikungunya_virus__1":{
       "Global MG94xREV":0.0005375597743996638,
       "Nucleotide GTR":0.0005343400544265134,
       "original name":"KY703923_1_7528_11274_structural_polyprotein_Chikungunya_virus__1"
      },
     "KY703924_1_7528_11274_structural_polyprotein_Chikungunya_virus__3":{
       "Global MG94xREV":0,
       "Nucleotide GTR":0,
       "original name":"KY703924_1_7528_11274_structural_polyprotein_Chikungunya_virus__3"
      },
     "KY703928_1_7528_11274_structural_polyprotein_Chikungunya_virus__1":{
       "Global MG94xREV":0.0002684051827737862,
       "Nucleotide GTR":0.0002669990228198903,
       "original name":"KY703928_1_7528_11274_structural_polyprotein_Chikungunya_virus__1"
      },
     "KY703931_1_7528_11274_structural_polyprotein_Chikungunya_virus__1":{
       "Global MG94xREV":0.0002684144323366038,
       "Nucleotide GTR":0.0002670082240220476,
       "original name":"KY703931_1_7528_11274_structural_polyprotein_Chikungunya_virus__1"
      },
     "KY703932_1_7528_11274_structural_polyprotein_Chikungunya_virus__1":{
       "Global MG94xREV":0.000268675681477567,
       "Nucleotide GTR":0.0002670639545915219,
       "original name":"KY703932_1_7528_11274_structural_polyprotein_Chikungunya_virus__1"
      },
     "KY703935_1_7528_11274_structural_polyprotein_Chikungunya_virus__1":{
       "Global MG94xREV":0.0008056925139603828,
       "Nucleotide GTR":0.0008014196006206701,
       "original name":"KY703935_1_7528_11274_structural_polyprotein_Chikungunya_virus__1"
      },
     "KY703936_1_7528_11274_structural_polyprotein_Chikungunya_virus__1":{
       "Global MG94xREV":0,
       "Nucleotide GTR":0,
       "original name":"KY703936_1_7528_11274_structural_polyprotein_Chikungunya_virus__1"
      },
     "KY703937_1_7528_11274_structural_polyprotein_Chikungunya_virus__1":{
       "Global MG94xREV":0.0002682700845557041,
       "Nucleotide GTR":0.0002669667719190631,
       "original name":"KY703937_1_7528_11274_structural_polyprotein_Chikungunya_virus__1"
      },
     "KY703940_1_7528_11274_structural_polyprotein_Chikungunya_virus__2":{
       "Global MG94xREV":0.0002684662066131653,
       "Nucleotide GTR":0.0002670210987223966,
       "original name":"KY703940_1_7528_11274_structural_polyprotein_Chikungunya_virus__2"
      },
     "KY703942_1_7528_11274_structural_polyprotein_Chikungunya_virus__1":{
       "Global MG94xREV":0.0002683727620712931,
       "Nucleotide GTR":0.0002669667716267129,
       "original name":"KY703942_1_7528_11274_structural_polyprotein_Chikungunya_virus__1"
      },
     "KY703943_1_7528_11274_structural_polyprotein_Chikungunya_virus__1":{
       "Global MG94xREV":0.0002685506867644689,
       "Nucleotide GTR":0.0002670418782854382,
       "original name":"KY703943_1_7528_11274_structural_polyprotein_Chikungunya_virus__1"
      },
     "KY703944_1_7528_11274_structural_polyprotein_Chikungunya_virus__1":{
       "Global MG94xREV":0.0002686748371217996,
       "Nucleotide GTR":0.0002670631152930386,
       "original name":"KY703944_1_7528_11274_structural_polyprotein_Chikungunya_virus__1"
      },
     "KY703945_1_7528_11274_structural_polyprotein_Chikungunya_virus__1":{
       "Global MG94xREV":0.0005377327684130325,
       "Nucleotide GTR":0.000534512015498069,
       "original name":"KY703945_1_7528_11274_structural_polyprotein_Chikungunya_virus__1"
      },
     "KY703946_1_7528_11274_structural_polyprotein_Chikungunya_virus__1":{
       "Global MG94xREV":0.0008059973141430619,
       "Nucleotide GTR":0.0008014465080579677,
       "original name":"KY703946_1_7528_11274_structural_polyprotein_Chikungunya_virus__1"
      },
     "KY703947_1_7528_11274_structural_polyprotein_Chikungunya_virus__2":{
       "Global MG94xREV":0,
       "Nucleotide GTR":0,
       "original name":"KY703947_1_7528_11274_structural_polyprotein_Chikungunya_virus__2"
      },
     "KY703948_1_7528_11274_structural_polyprotein_Chikungunya_virus__1":{
       "Global MG94xREV":0,
       "Nucleotide GTR":0,
       "original name":"KY703948_1_7528_11274_structural_polyprotein_Chikungunya_virus__1"
      },
     "KY703949_1_7528_11274_structural_polyprotein_Chikungunya_virus__1":{
       "Global MG94xREV":0.0002684875367214629,
       "Nucleotide GTR":0.0002669790824161472,
       "original name":"KY703949_1_7528_11274_structural_polyprotein_Chikungunya_virus__1"
      },
     "KY703951_1_7524_11270_structural_polyprotein_Chikungunya_virus__1":{
       "Global MG94xREV":0.0005373072120005611,
       "Nucleotide GTR":0.0005340890000732602,
       "original name":"KY703951_1_7524_11270_structural_polyprotein_Chikungunya_virus__1"
      },
     "KY703954_1_7528_11274_structural_polyprotein_Chikungunya_virus__1":{
       "Global MG94xREV":0.0005369063853689813,
       "Nucleotide GTR":0.0005340218291149307,
       "original name":"KY703954_1_7528_11274_structural_polyprotein_Chikungunya_virus__1"
      },
     "KY703955_1_7528_11274_structural_polyprotein_Chikungunya_virus__1":{
       "Global MG94xREV":0.0002685079123225841,
       "Nucleotide GTR":0.0002669990227670113,
       "original name":"KY703955_1_7528_11274_structural_polyprotein_Chikungunya_virus__1"
      },
     "KY703957_1_7549_11295_structural_polyprotein_Chikungunya_virus__1":{
       "Global MG94xREV":0.0002682700844681323,
       "Nucleotide GTR":0.0002669667718319158,
       "original name":"KY703957_1_7549_11295_structural_polyprotein_Chikungunya_virus__1"
      },
     "KY703960_1_7528_11274_structural_polyprotein_Chikungunya_virus__1":{
       "Global MG94xREV":0.0002687238761352938,
       "Nucleotide GTR":0.0002671118605865638,
       "original name":"KY703960_1_7528_11274_structural_polyprotein_Chikungunya_virus__1"
      },
     "KY703961_1_7528_11274_structural_polyprotein_Chikungunya_virus__1":{
       "Global MG94xREV":0.0002681982326418217,
       "Nucleotide GTR":0.0002669584802103098,
       "original name":"KY703961_1_7528_11274_structural_polyprotein_Chikungunya_virus__1"
      },
     "KY703963_1_7549_11295_structural_polyprotein_Chikungunya_virus__2":{
       "Global MG94xREV":0,
       "Nucleotide GTR":0,
       "original name":"KY703963_1_7549_11295_structural_polyprotein_Chikungunya_virus__2"
      },
     "KY703965_1_7524_11270_structural_polyprotein_Chikungunya_virus__1":{
       "Global MG94xREV":0.0002687612337435615,
       "Nucleotide GTR":0.0002671489944409414,
       "original name":"KY703965_1_7524_11270_structural_polyprotein_Chikungunya_virus__1"
      },
     "KY703966_1_7528_11274_structural_polyprotein_Chikungunya_virus__1":{
       "Global MG94xREV":0.0002684247946793633,
       "Nucleotide GTR":0.0002669799092762974,
       "original name":"KY703966_1_7528_11274_structural_polyprotein_Chikungunya_virus__1"
      },
     "KY703968_1_7528_11274_structural_polyprotein_Chikungunya_virus__1":{
       "Global MG94xREV":0.0002684878594229987,
       "Nucleotide GTR":0.0002669790823571076,
       "original name":"KY703968_1_7528_11274_structural_polyprotein_Chikungunya_virus__1"
      },
     "KY703969_1_7528_11274_structural_polyprotein_Chikungunya_virus__1":{
       "Global MG94xREV":0.0002684661942689126,
       "Nucleotide GTR":0.0002670210864444645,
       "original name":"KY703969_1_7528_11274_structural_polyprotein_Chikungunya_virus__1"
      },
     "KY703970_1_7528_11274_structural_polyprotein_Chikungunya_virus__1":{
       "Global MG94xREV":0.0005370576017605374,
       "Nucleotide GTR":0.0005341722361989859,
       "original name":"KY703970_1_7528_11274_structural_polyprotein_Chikungunya_virus__1"
      },
     "KY703972_1_7551_11297_structural_polyprotein_Chikungunya_virus__1":{
       "Global MG94xREV":0.0002684448549670236,
       "Nucleotide GTR":0.0002669998617890343,
       "original name":"KY703972_1_7551_11297_structural_polyprotein_Chikungunya_virus__1"
      },
     "KY703973_1_7528_11274_structural_polyprotein_Chikungunya_virus__1":{
       "Global MG94xREV":0.0002683117384079077,
       "Nucleotide GTR":0.0002670082238724098,
       "original name":"KY703973_1_7528_11274_structural_polyprotein_Chikungunya_virus__1"
      },
     "KY703974_1_7528_11274_structural_polyprotein_Chikungunya_virus__1":{
       "Global MG94xREV":0.000268654303899187,
       "Nucleotide GTR":0.0002670427050545455,
       "original name":"KY703974_1_7528_11274_structural_polyprotein_Chikungunya_virus__1"
      },
     "KY703975_1_7528_11274_structural_polyprotein_Chikungunya_virus__1":{
       "Global MG94xREV":0.0002684448555465978,
       "Nucleotide GTR":0.0002669998623654943,
       "original name":"KY703975_1_7528_11274_structural_polyprotein_Chikungunya_virus__1"
      },
     "KY703976_1_7549_11295_structural_polyprotein_Chikungunya_virus__1":{
       "Global MG94xREV":0.0008057081555409357,
       "Nucleotide GTR":0.0008011601824595876,
       "original name":"KY703976_1_7549_11295_structural_polyprotein_Chikungunya_virus__1"
      },
     "KY703977_1_7550_11296_structural_polyprotein_Chikungunya_virus__1":{
       "Global MG94xREV":0.0002682398762415043,
       "Nucleotide GTR":0.0002669999317919386,
       "original name":"KY703977_1_7550_11296_structural_polyprotein_Chikungunya_virus__1"
      },
     "KY703978_1_7528_11274_structural_polyprotein_Chikungunya_virus__1":{
       "Global MG94xREV":0.0005370174160117795,
       "Nucleotide GTR":0.000534132265523486,
       "original name":"KY703978_1_7528_11274_structural_polyprotein_Chikungunya_virus__1"
      },
     "KY703979_1_7528_11274_structural_polyprotein_Chikungunya_virus__1":{
       "Global MG94xREV":0.0008053661501510142,
       "Nucleotide GTR":0.0008010973255541195,
       "original name":"KY703979_1_7528_11274_structural_polyprotein_Chikungunya_virus__1"
      },
     "KY703986_1_7528_11274_structural_polyprotein_Chikungunya_virus__1":{
       "Global MG94xREV":0.0005377143953754882,
       "Nucleotide GTR":0.0005343690151305132,
       "original name":"KY703986_1_7528_11274_structural_polyprotein_Chikungunya_virus__1"
      },
     "KY703987_1_7528_11274_structural_polyprotein_Chikungunya_virus__1":{
       "Global MG94xREV":0.0005371013032509309,
       "Nucleotide GTR":0.0005340889999723334,
       "original name":"KY703987_1_7528_11274_structural_polyprotein_Chikungunya_virus__1"
      },
     "KY703989_1_7528_11274_structural_polyprotein_Chikungunya_virus__1":{
       "Global MG94xREV":0.0005369910620036585,
       "Nucleotide GTR":0.0005339793748263646,
       "original name":"KY703989_1_7528_11274_structural_polyprotein_Chikungunya_virus__1"
      },
     "KY703994_1_7528_11274_structural_polyprotein_Chikungunya_virus__1":{
       "Global MG94xREV":0.0008056621451695678,
       "Nucleotide GTR":0.0008013896122954221,
       "original name":"KY703994_1_7528_11274_structural_polyprotein_Chikungunya_virus__1"
      },
     "KY703995_1_7528_11274_structural_polyprotein_Chikungunya_virus__1":{
       "Global MG94xREV":0,
       "Nucleotide GTR":0,
       "original name":"KY703995_1_7528_11274_structural_polyprotein_Chikungunya_virus__1"
      },
     "KY703996_1_7528_11274_structural_polyprotein_Chikungunya_virus__1":{
       "Global MG94xREV":0.0008056950637420174,
       "Nucleotide GTR":0.0008014221184581877,
       "original name":"KY703996_1_7528_11274_structural_polyprotein_Chikungunya_virus__1"
      },
     "KY703997_1_7528_11274_structural_polyprotein_Chikungunya_virus__1":{
       "Global MG94xREV":0.0002684456863960485,
       "Nucleotide GTR":0.0002670006887511652,
       "original name":"KY703997_1_7528_11274_structural_polyprotein_Chikungunya_virus__1"
      },
     "KY703998_1_7547_11293_structural_polyprotein_Chikungunya_virus__1":{
       "Global MG94xREV":0.0002683711137905428,
       "Nucleotide GTR":0.0002669651319638827,
       "original name":"KY703998_1_7547_11293_structural_polyprotein_Chikungunya_virus__1"
      },
     "KY704002_1_7528_11274_structural_polyprotein_Chikungunya_virus__1":{
       "Global MG94xREV":0.0002685301128928561,
       "Nucleotide GTR":0.000267021098799963,
       "original name":"KY704002_1_7528_11274_structural_polyprotein_Chikungunya_virus__1"
      },
     "LC259082_1_7567_11313_structural_polyprotein_Chikungunya_virus__1":{
       "Global MG94xREV":0.001074831545523768,
       "Nucleotide GTR":0.001071047723036679,
       "original name":"LC259082_1_7567_11313_structural_polyprotein_Chikungunya_virus__1"
      },
     "LC259083_1_7555_11301_structural_polyprotein_Chikungunya_virus__1":{
       "Global MG94xREV":0.0002662405651911812,
       "Nucleotide GTR":0.0002662179825500487,
       "original name":"LC259083_1_7555_11301_structural_polyprotein_Chikungunya_virus__1"
      },
     "LC259084_1_7539_11285_structural_polyprotein_Chikungunya_virus__1":{
       "Global MG94xREV":0.0005366409812078038,
       "Nucleotide GTR":0.0005341660059961776,
       "original name":"LC259084_1_7539_11285_structural_polyprotein_Chikungunya_virus__1"
      },
     "LC259085_1_7546_11292_structural_polyprotein_Chikungunya_virus__1":{
       "Global MG94xREV":0,
       "Nucleotide GTR":0,
       "original name":"LC259085_1_7546_11292_structural_polyprotein_Chikungunya_virus__1"
      },
     "LC259086_1_7555_11301_structural_polyprotein_Chikungunya_virus__1":{
       "Global MG94xREV":0.002691784915823616,
       "Nucleotide GTR":0.002674905990428177,
       "original name":"LC259086_1_7555_11301_structural_polyprotein_Chikungunya_virus__1"
      },
     "LC259087_1_7546_11292_structural_polyprotein_Chikungunya_virus__1":{
       "Global MG94xREV":0.0002680130726902114,
       "Nucleotide GTR":0.000266978158327824,
       "original name":"LC259087_1_7546_11292_structural_polyprotein_Chikungunya_virus__1"
      },
     "LC259088_1_7555_11301_structural_polyprotein_Chikungunya_virus__1":{
       "Global MG94xREV":0.0002684626192943107,
       "Nucleotide GTR":0.0002668521685495873,
       "original name":"LC259088_1_7555_11301_structural_polyprotein_Chikungunya_virus__1"
      },
     "LC259089_1_7555_11301_structural_polyprotein_Chikungunya_virus__1":{
       "Global MG94xREV":0.0002684239632927995,
       "Nucleotide GTR":0.0002669790823564009,
       "original name":"LC259089_1_7555_11301_structural_polyprotein_Chikungunya_virus__1"
      },
     "LC259090_1_7555_11301_structural_polyprotein_Chikungunya_virus__1":{
       "Global MG94xREV":0,
       "Nucleotide GTR":0,
       "original name":"LC259090_1_7555_11301_structural_polyprotein_Chikungunya_virus__1"
      },
     "LC259091_1_7546_11292_structural_polyprotein_Chikungunya_virus__1":{
       "Global MG94xREV":0.002155159109735344,
       "Nucleotide GTR":0.00214181244142381,
       "original name":"LC259091_1_7546_11292_structural_polyprotein_Chikungunya_virus__1"
      },
     "LC259092_1_7555_11301_structural_polyprotein_Chikungunya_virus__1":{
       "Global MG94xREV":0.0008061334181853961,
       "Nucleotide GTR":0.0008015812786345927,
       "original name":"LC259092_1_7555_11301_structural_polyprotein_Chikungunya_virus__1"
      },
     "LC259093_1_7567_11313_structural_polyprotein_Chikungunya_virus__1":{
       "Global MG94xREV":0.0008053254404146717,
       "Nucleotide GTR":0.0008018562908329805,
       "original name":"LC259093_1_7567_11313_structural_polyprotein_Chikungunya_virus__1"
      },
     "LC259094_1_7567_11313_structural_polyprotein_Chikungunya_virus__1":{
       "Global MG94xREV":0.005330254291423306,
       "Nucleotide GTR":0.005229739304309034,
       "original name":"LC259094_1_7567_11313_structural_polyprotein_Chikungunya_virus__1"
      },
     "LN898093_1_7555_11301_structural_polyprotein_Chikungunya_virus__1":{
       "Global MG94xREV":0,
       "Nucleotide GTR":0,
       "original name":"LN898093_1_7555_11301_structural_polyprotein_Chikungunya_virus__1"
      },
     "MF001506_1_7555_11301_structural_polyprotein_Chikungunya_virus__1":{
       "Global MG94xREV":0.0002686543161934385,
       "Nucleotide GTR":0.0002670427172751601,
       "original name":"MF001506_1_7555_11301_structural_polyprotein_Chikungunya_virus__1"
      },
     "MF001507_1_7555_11301_structural_polyprotein_Chikungunya_virus__1":{
       "Global MG94xREV":0.000268590193748533,
       "Nucleotide GTR":0.0002669789788930213,
       "original name":"MF001507_1_7555_11301_structural_polyprotein_Chikungunya_virus__1"
      },
     "MF001508_1_7533_11279_structural_polyprotein_Chikungunya_virus__1":{
       "Global MG94xREV":0.0008060933942045963,
       "Nucleotide GTR":0.0008015416467846908,
       "original name":"MF001508_1_7533_11279_structural_polyprotein_Chikungunya_virus__1"
      },
     "MF001509_1_7555_11301_structural_polyprotein_Chikungunya_virus__2":{
       "Global MG94xREV":0.0002685596544099041,
       "Nucleotide GTR":0.000267152686813277,
       "original name":"MF001509_1_7555_11301_structural_polyprotein_Chikungunya_virus__2"
      },
     "MF001510_1_7551_11297_structural_polyprotein_Chikungunya_virus__1":{
       "Global MG94xREV":0,
       "Nucleotide GTR":0,
       "original name":"MF001510_1_7551_11297_structural_polyprotein_Chikungunya_virus__1"
      },
     "MF001511_1_7555_11301_structural_polyprotein_Chikungunya_virus__1":{
       "Global MG94xREV":0.0002684456864081072,
       "Nucleotide GTR":0.0002670006887631586,
       "original name":"MF001511_1_7555_11301_structural_polyprotein_Chikungunya_virus__1"
      },
     "MF001512_1_7552_11298_structural_polyprotein_Chikungunya_virus__1":{
       "Global MG94xREV":0.0002684239635990708,
       "Nucleotide GTR":0.0002669790826610273,
       "original name":"MF001512_1_7552_11298_structural_polyprotein_Chikungunya_virus__1"
      },
     "MF001513_1_7549_11295_structural_polyprotein_Chikungunya_virus__1":{
       "Global MG94xREV":0,
       "Nucleotide GTR":0,
       "original name":"MF001513_1_7549_11295_structural_polyprotein_Chikungunya_virus__1"
      },
     "MF001514_1_7553_11299_structural_polyprotein_Chikungunya_virus__1":{
       "Global MG94xREV":0.000537394684227826,
       "Nucleotide GTR":0.0005341759500048251,
       "original name":"MF001514_1_7553_11299_structural_polyprotein_Chikungunya_virus__1"
      },
     "MF001515_1_7552_11298_structural_polyprotein_Chikungunya_virus__1":{
       "Global MG94xREV":0,
       "Nucleotide GTR":0,
       "original name":"MF001515_1_7552_11298_structural_polyprotein_Chikungunya_virus__1"
      },
     "MF001516_1_7554_11300_structural_polyprotein_Chikungunya_virus__3":{
       "Global MG94xREV":0,
       "Nucleotide GTR":0,
       "original name":"MF001516_1_7554_11300_structural_polyprotein_Chikungunya_virus__3"
      },
     "MF001517_1_7555_11301_structural_polyprotein_Chikungunya_virus__1":{
       "Global MG94xREV":0.0002683248310612317,
       "Nucleotide GTR":0.0002670212530648444,
       "original name":"MF001517_1_7555_11301_structural_polyprotein_Chikungunya_virus__1"
      },
     "MF001518_1_7554_11300_structural_polyprotein_Chikungunya_virus__1":{
       "Global MG94xREV":0.0002686177098145951,
       "Nucleotide GTR":0.0002670063301509781,
       "original name":"MF001518_1_7554_11300_structural_polyprotein_Chikungunya_virus__1"
      },
     "MF499120_1_7520_11266_structural_polyprotein_Chikungunya_virus__1":{
       "Global MG94xREV":0.0008061583633234497,
       "Nucleotide GTR":0.0008026796093471398,
       "original name":"MF499120_1_7520_11266_structural_polyprotein_Chikungunya_virus__1"
      },
     "MF773559_1_7555_11301_structural_polyprotein_Chikungunya_virus__1":{
       "Global MG94xREV":0.0008053448101261384,
       "Nucleotide GTR":0.0008018754371932183,
       "original name":"MF773559_1_7555_11301_structural_polyprotein_Chikungunya_virus__1"
      },
     "MF773560_1_7555_11301_structural_polyprotein_Chikungunya_virus__1":{
       "Global MG94xREV":0.000536973917640396,
       "Nucleotide GTR":0.0005340889999545852,
       "original name":"MF773560_1_7555_11301_structural_polyprotein_Chikungunya_virus__1"
      },
     "MF773561_1_7555_11301_structural_polyprotein_Chikungunya_virus__1":{
       "Global MG94xREV":0.003234011586239114,
       "Nucleotide GTR":0.003212187531352179,
       "original name":"MF773561_1_7555_11301_structural_polyprotein_Chikungunya_virus__1"
      },
     "MF773562_1_7555_11301_structural_polyprotein_Chikungunya_virus__1":{
       "Global MG94xREV":0.0002681048695532827,
       "Nucleotide GTR":0.0002665982409309255,
       "original name":"MF773562_1_7555_11301_structural_polyprotein_Chikungunya_virus__1"
      },
     "MF773563_1_7555_11301_structural_polyprotein_Chikungunya_virus__1":{
       "Global MG94xREV":0.002149949460887036,
       "Nucleotide GTR":0.00213879965678083,
       "original name":"MF773563_1_7555_11301_structural_polyprotein_Chikungunya_virus__1"
      },
     "MF773564_1_7555_11301_structural_polyprotein_Chikungunya_virus__1":{
       "Global MG94xREV":0.001342396111153202,
       "Nucleotide GTR":0.001335475186219133,
       "original name":"MF773564_1_7555_11301_structural_polyprotein_Chikungunya_virus__1"
      },
     "MF773565_1_7555_11301_structural_polyprotein_Chikungunya_virus__1":{
       "Global MG94xREV":0.001076361720432738,
       "Nucleotide GTR":0.001069767280343366,
       "original name":"MF773565_1_7555_11301_structural_polyprotein_Chikungunya_virus__1"
      },
     "MF773566_1_7567_11313_structural_polyprotein_Chikungunya_virus__1":{
       "Global MG94xREV":0.0005366204684421119,
       "Nucleotide GTR":0.0005350433982639855,
       "original name":"MF773566_1_7567_11313_structural_polyprotein_Chikungunya_virus__1"
      },
     "MF773567_1_7567_11313_structural_polyprotein_Chikungunya_virus__1":{
       "Global MG94xREV":0.0005361645312430986,
       "Nucleotide GTR":0.000534305793833261,
       "original name":"MF773567_1_7567_11313_structural_polyprotein_Chikungunya_virus__1"
      },
     "MF773568_1_7567_11313_structural_polyprotein_Chikungunya_virus__1":{
       "Global MG94xREV":0.001343070011631264,
       "Nucleotide GTR":0.001336587128885695,
       "original name":"MF773568_1_7567_11313_structural_polyprotein_Chikungunya_virus__1"
      },
     "MF773569_1_7567_11313_structural_polyprotein_Chikungunya_virus__1":{
       "Global MG94xREV":0.001879923041969788,
       "Nucleotide GTR":0.001871543738496331,
       "original name":"MF773569_1_7567_11313_structural_polyprotein_Chikungunya_virus__1"
      },
     "MF774613_1_7534_11280_structural_polyprotein_Chikungunya_virus__1":{
       "Global MG94xREV":0.0005369494663359281,
       "Nucleotide GTR":0.0005352360668413349,
       "original name":"MF774613_1_7534_11280_structural_polyprotein_Chikungunya_virus__1"
      },
     "MF774616_1_7556_11302_structural_polyprotein_Chikungunya_virus__1":{
       "Global MG94xREV":0.0002683142222560578,
       "Nucleotide GTR":0.0002674437754163176,
       "original name":"MF774616_1_7556_11302_structural_polyprotein_Chikungunya_virus__1"
      },
     "MF774617_1_7557_11303_structural_polyprotein_Chikungunya_virus__1":{
       "Global MG94xREV":0.0002682826382416257,
       "Nucleotide GTR":0.0002674228164581886,
       "original name":"MF774617_1_7557_11303_structural_polyprotein_Chikungunya_virus__1"
      },
     "MG208125_1_7555_11301_structural_polyprotein_Chikungunya_virus__1":{
       "Global MG94xREV":0,
       "Nucleotide GTR":0,
       "original name":"MG208125_1_7555_11301_structural_polyprotein_Chikungunya_virus__1"
      },
     "MG912993_1_7565_11311_structural_polyprotein_Chikungunya_virus__1":{
       "Global MG94xREV":0.0002682533000213986,
       "Nucleotide GTR":0.0002673830499785997,
       "original name":"MG912993_1_7565_11311_structural_polyprotein_Chikungunya_virus__1"
      },
     "MG921596_1_7548_11294_structural_polyprotein_Chikungunya_virus__1":{
       "Global MG94xREV":0.0005384454845071971,
       "Nucleotide GTR":0.0005346273548834795,
       "original name":"MG921596_1_7548_11294_structural_polyprotein_Chikungunya_virus__1"
      },
     "MG925665_1_7520_11266_structural_polyprotein_Chikungunya_virus__1":{
       "Global MG94xREV":0.0008047095088986083,
       "Nucleotide GTR":0.0008024356926222289,
       "original name":"MG925665_1_7520_11266_structural_polyprotein_Chikungunya_virus__1"
      },
     "MG967666_1_7555_11301_structural_polyprotein_Chikungunya_virus__1":{
       "Global MG94xREV":0.0002684189225984233,
       "Nucleotide GTR":0.0002670126908068651,
       "original name":"MG967666_1_7555_11301_structural_polyprotein_Chikungunya_virus__1"
      },
     "MH329294_1_7539_11285_structural_polyprotein_Chikungunya_virus__1":{
       "Global MG94xREV":0.0002684662066146634,
       "Nucleotide GTR":0.0002670210987238866,
       "original name":"MH329294_1_7539_11285_structural_polyprotein_Chikungunya_virus__1"
      },
     "MH329295_1_7539_11285_structural_polyprotein_Chikungunya_virus__1":{
       "Global MG94xREV":0.001075777668947953,
       "Nucleotide GTR":0.001069189963459596,
       "original name":"MH329295_1_7539_11285_structural_polyprotein_Chikungunya_virus__1"
      },
     "MH329297_1_7540_11286_structural_polyprotein_Chikungunya_virus__1":{
       "Global MG94xREV":0.001076574425709028,
       "Nucleotide GTR":0.001069977532950354,
       "original name":"MH329297_1_7540_11286_structural_polyprotein_Chikungunya_virus__1"
      },
     "MH329298_1_7539_11285_structural_polyprotein_Chikungunya_virus__1":{
       "Global MG94xREV":0.00107679610804742,
       "Nucleotide GTR":0.00106912633268941,
       "original name":"MH329298_1_7539_11285_structural_polyprotein_Chikungunya_virus__1"
      },
     "MH329299_1_7540_11286_structural_polyprotein_Chikungunya_virus__1":{
       "Global MG94xREV":0.0002684878593671189,
       "Nucleotide GTR":0.0002669790823015414,
       "original name":"MH329299_1_7540_11286_structural_polyprotein_Chikungunya_virus__1"
      },
     "MH329301_1_7539_11285_structural_polyprotein_Chikungunya_virus__1":{
       "Global MG94xREV":0.0002684448427363262,
       "Nucleotide GTR":0.0002669998496240469,
       "original name":"MH329301_1_7539_11285_structural_polyprotein_Chikungunya_virus__1"
      },
     "MH349097_1_7538_11284_structural_polyprotein_Chikungunya_virus__4":{
       "Global MG94xREV":0,
       "Nucleotide GTR":0,
       "original name":"MH349097_1_7538_11284_structural_polyprotein_Chikungunya_virus__4"
      },
     "MH359139_1_7539_11285_structural_polyprotein_Chikungunya_virus__1":{
       "Global MG94xREV":0.0005371858531593118,
       "Nucleotide GTR":0.0005341730773602824,
       "original name":"MH359139_1_7539_11285_structural_polyprotein_Chikungunya_virus__1"
      },
     "MH359140_1_7539_11285_structural_polyprotein_Chikungunya_virus__1":{
       "Global MG94xREV":0.000268423122967703,
       "Nucleotide GTR":0.0002669782465459945,
       "original name":"MH359140_1_7539_11285_structural_polyprotein_Chikungunya_virus__1"
      },
     "MH359141_1_7540_11286_structural_polyprotein_Chikungunya_virus__54":{
       "Global MG94xREV":0,
       "Nucleotide GTR":0,
       "original name":"MH359141_1_7540_11286_structural_polyprotein_Chikungunya_virus__54"
      },
     "MH423797_1_7540_11286_structural_polyprotein_Chikungunya_virus__1":{
       "Global MG94xREV":0.000268234089403019,
       "Nucleotide GTR":0.0002671983244294893,
       "original name":"MH423797_1_7540_11286_structural_polyprotein_Chikungunya_virus__1"
      },
     "MH423798_1_7540_11286_structural_polyprotein_Chikungunya_virus__1":{
       "Global MG94xREV":0,
       "Nucleotide GTR":0,
       "original name":"MH423798_1_7540_11286_structural_polyprotein_Chikungunya_virus__1"
      },
     "MH423799_1_7540_11286_structural_polyprotein_Chikungunya_virus__5":{
       "Global MG94xREV":0,
       "Nucleotide GTR":0,
       "original name":"MH423799_1_7540_11286_structural_polyprotein_Chikungunya_virus__5"
      },
     "MH423800_1_7540_11286_structural_polyprotein_Chikungunya_virus__1":{
       "Global MG94xREV":0.0002682547900950273,
       "Nucleotide GTR":0.0002672189454524712,
       "original name":"MH423800_1_7540_11286_structural_polyprotein_Chikungunya_virus__1"
      },
     "MH423802_1_7540_11286_structural_polyprotein_Chikungunya_virus__1":{
       "Global MG94xREV":0.0002685121363812733,
       "Nucleotide GTR":0.0002672706688338407,
       "original name":"MH423802_1_7540_11286_structural_polyprotein_Chikungunya_virus__1"
      },
     "MH423806_1_7540_11286_structural_polyprotein_Chikungunya_virus__1":{
       "Global MG94xREV":0.0002682390580319513,
       "Nucleotide GTR":0.0002672032739360704,
       "original name":"MH423806_1_7540_11286_structural_polyprotein_Chikungunya_virus__1"
      },
     "MH507158_1_7503_11249_structural_polyprotein_Chikungunya_virus__2":{
       "Global MG94xREV":0.0002682226958106901,
       "Nucleotide GTR":0.000267352544628741,
       "original name":"MH507158_1_7503_11249_structural_polyprotein_Chikungunya_virus__2"
      },
     "MH823663_1_7567_11313_structural_polyprotein_Chikungunya_virus__3":{
       "Global MG94xREV":0,
       "Nucleotide GTR":0,
       "original name":"MH823663_1_7567_11313_structural_polyprotein_Chikungunya_virus__3"
      },
     "MH823664_1_7567_11313_structural_polyprotein_Chikungunya_virus__2":{
       "Global MG94xREV":0,
       "Nucleotide GTR":0,
       "original name":"MH823664_1_7567_11313_structural_polyprotein_Chikungunya_virus__2"
      },
     "MH823665_1_7567_11313_structural_polyprotein_Chikungunya_virus__1":{
       "Global MG94xREV":0.0002681504955862167,
       "Nucleotide GTR":0.0002673585867395768,
       "original name":"MH823665_1_7567_11313_structural_polyprotein_Chikungunya_virus__1"
      },
     "MK086029_1_7567_11313_structural_polyprotein_Chikungunya_virus__1":{
       "Global MG94xREV":0.0002684228121109459,
       "Nucleotide GTR":0.0002672840190680315,
       "original name":"MK086029_1_7567_11313_structural_polyprotein_Chikungunya_virus__1"
      },
     "MK120195_1_7539_11285_structural_polyprotein_Chikungunya_virus__4":{
       "Global MG94xREV":0.0002684602625076163,
       "Nucleotide GTR":0.0002674236270827382,
       "original name":"MK120195_1_7539_11285_structural_polyprotein_Chikungunya_virus__4"
      },
     "MK120197_1_7539_11285_structural_polyprotein_Chikungunya_virus__2":{
       "Global MG94xREV":0,
       "Nucleotide GTR":0,
       "original name":"MK120197_1_7539_11285_structural_polyprotein_Chikungunya_virus__2"
      },
     "MK120201_1_7539_11285_structural_polyprotein_Chikungunya_virus__2":{
       "Global MG94xREV":0,
       "Nucleotide GTR":0,
       "original name":"MK120201_1_7539_11285_structural_polyprotein_Chikungunya_virus__2"
      },
     "MK370030_1_7556_11302_structural_polyprotein_Chikungunya_virus__1":{
       "Global MG94xREV":0.004063034867465299,
       "Nucleotide GTR":0.00402815536521826,
       "original name":"MK370030_1_7556_11302_structural_polyprotein_Chikungunya_virus__1"
      },
     "MK370031_1_7552_11298_structural_polyprotein_Chikungunya_virus__1":{
       "Global MG94xREV":0.003112537532016098,
       "Nucleotide GTR":0.00310140639505792,
       "original name":"MK370031_1_7552_11298_structural_polyprotein_Chikungunya_virus__1"
      },
     "MK370032_1_7553_11299_structural_polyprotein_Chikungunya_virus__1":{
       "Global MG94xREV":0.002112573100057722,
       "Nucleotide GTR":0.002082687971247057,
       "original name":"MK370032_1_7553_11299_structural_polyprotein_Chikungunya_virus__1"
      },
     "MK370033_1_7553_11299_structural_polyprotein_Chikungunya_virus__1":{
       "Global MG94xREV":0.001613919323642212,
       "Nucleotide GTR":0.001606465551579589,
       "original name":"MK370033_1_7553_11299_structural_polyprotein_Chikungunya_virus__1"
      },
     "MK468608_1_7559_11305_structural_polyprotein_Chikungunya_virus__5":{
       "Global MG94xREV":0,
       "Nucleotide GTR":0,
       "original name":"MK468608_1_7559_11305_structural_polyprotein_Chikungunya_virus__5"
      },
     "MK468611_1_7559_11305_structural_polyprotein_Chikungunya_virus__1":{
       "Global MG94xREV":0.0002684395484282613,
       "Nucleotide GTR":0.000267466325106971,
       "original name":"MK468611_1_7559_11305_structural_polyprotein_Chikungunya_virus__1"
      },
     "MK468612_1_7559_11305_structural_polyprotein_Chikungunya_virus__1":{
       "Global MG94xREV":0.0002682524847574546,
       "Nucleotide GTR":0.0002673822373482038,
       "original name":"MK468612_1_7559_11305_structural_polyprotein_Chikungunya_virus__1"
      },
     "MK468615_1_7559_11305_structural_polyprotein_Chikungunya_virus__1":{
       "Global MG94xREV":0,
       "Nucleotide GTR":0,
       "original name":"MK468615_1_7559_11305_structural_polyprotein_Chikungunya_virus__1"
      },
     "MK468617_1_7555_11301_structural_polyprotein_Chikungunya_virus__1":{
       "Global MG94xREV":0.0005367578441384442,
       "Nucleotide GTR":0.000535045050778199,
       "original name":"MK468617_1_7555_11301_structural_polyprotein_Chikungunya_virus__1"
      },
     "MK468619_1_7557_11303_structural_polyprotein_Chikungunya_virus__1":{
       "Global MG94xREV":0.0002682132129358566,
       "Nucleotide GTR":0.00026742111976876,
       "original name":"MK468619_1_7557_11303_structural_polyprotein_Chikungunya_virus__1"
      },
     "MK473621_1_7538_11284_structural_polyprotein_Chikungunya_virus__1":{
       "Global MG94xREV":0.0002681958879521845,
       "Nucleotide GTR":0.0002674038457015605,
       "original name":"MK473621_1_7538_11284_structural_polyprotein_Chikungunya_virus__1"
      },
     "MK473622_1_7545_11291_structural_polyprotein_Chikungunya_virus__1":{
       "Global MG94xREV":0.0002682052286577676,
       "Nucleotide GTR":0.0002674131589556972,
       "original name":"MK473622_1_7545_11291_structural_polyprotein_Chikungunya_virus__1"
      },
     "MK473623_1_7552_11298_structural_polyprotein_Chikungunya_virus__1":{
       "Global MG94xREV":0,
       "Nucleotide GTR":0,
       "original name":"MK473623_1_7552_11298_structural_polyprotein_Chikungunya_virus__1"
      },
     "MK473624_1_7537_11283_structural_polyprotein_Chikungunya_virus__3":{
       "Global MG94xREV":0,
       "Nucleotide GTR":0,
       "original name":"MK473624_1_7537_11283_structural_polyprotein_Chikungunya_virus__3"
      },
     "MK473625_1_7537_11283_structural_polyprotein_Chikungunya_virus__1":{
       "Global MG94xREV":0.0005367997535207458,
       "Nucleotide GTR":0.0005348606824352933,
       "original name":"MK473625_1_7537_11283_structural_polyprotein_Chikungunya_virus__1"
      },
     "MK473626_1_7556_11302_structural_polyprotein_Chikungunya_virus__1":{
       "Global MG94xREV":0.002693512850294798,
       "Nucleotide GTR":0.002682644442792416,
       "original name":"MK473626_1_7556_11302_structural_polyprotein_Chikungunya_virus__1"
      },
     "MK473627_1_7567_11313_structural_polyprotein_Chikungunya_virus__1":{
       "Global MG94xREV":0.0002681421255824198,
       "Nucleotide GTR":0.0002672722346671194,
       "original name":"MK473627_1_7567_11313_structural_polyprotein_Chikungunya_virus__1"
      },
     "MK473628_1_7567_11313_structural_polyprotein_Chikungunya_virus__1":{
       "Global MG94xREV":0.0008048891561057647,
       "Nucleotide GTR":0.0008022171911165318,
       "original name":"MK473628_1_7567_11313_structural_polyprotein_Chikungunya_virus__1"
      },
     "MK473637_1_7541_11287_structural_polyprotein_Chikungunya_virus__1":{
       "Global MG94xREV":0,
       "Nucleotide GTR":0,
       "original name":"MK473637_1_7541_11287_structural_polyprotein_Chikungunya_virus__1"
      },
     "MK473638_1_7567_11313_structural_polyprotein_Chikungunya_virus__1":{
       "Global MG94xREV":0,
       "Nucleotide GTR":0,
       "original name":"MK473638_1_7567_11313_structural_polyprotein_Chikungunya_virus__1"
      },
     "MK473640_1_7567_11313_structural_polyprotein_Chikungunya_virus__1":{
       "Global MG94xREV":0,
       "Nucleotide GTR":0,
       "original name":"MK473640_1_7567_11313_structural_polyprotein_Chikungunya_virus__1"
      },
     "MK518340_1_7531_11277_structural_polyprotein_Chikungunya_virus__1":{
       "Global MG94xREV":0.0005364697500373658,
       "Nucleotide GTR":0.0005347367905470872,
       "original name":"MK518340_1_7531_11277_structural_polyprotein_Chikungunya_virus__1"
      },
     "MK551552_1_7531_11277_structural_polyprotein_Chikungunya_virus__1":{
       "Global MG94xREV":0,
       "Nucleotide GTR":0,
       "original name":"MK551552_1_7531_11277_structural_polyprotein_Chikungunya_virus__1"
      },
     "MK551553_1_7531_11277_structural_polyprotein_Chikungunya_virus__1":{
       "Global MG94xREV":0.00134521830122846,
       "Nucleotide GTR":0.001340048002451356,
       "original name":"MK551553_1_7531_11277_structural_polyprotein_Chikungunya_virus__1"
      },
     "MK690206_1_7518_11264_structural_polyprotein_Chikungunya_virus__1":{
       "Global MG94xREV":0,
       "Nucleotide GTR":0,
       "original name":"MK690206_1_7518_11264_structural_polyprotein_Chikungunya_virus__1"
      },
     "MK935343_1_7552_11298_structural_polyprotein_Chikungunya_virus__1":{
       "Global MG94xREV":0.001078999527616423,
       "Nucleotide GTR":0.001070942315547976,
       "original name":"MK935343_1_7552_11298_structural_polyprotein_Chikungunya_virus__1"
      },
     "MK935344_1_7567_11313_structural_polyprotein_Chikungunya_virus__1":{
       "Global MG94xREV":0.001614882138527473,
       "Nucleotide GTR":0.001590096208110843,
       "original name":"MK935344_1_7567_11313_structural_polyprotein_Chikungunya_virus__1"
      },
     "MN075149_1_7559_11305_structural_polyprotein_Chikungunya_virus__2":{
       "Global MG94xREV":0.001074391216000298,
       "Nucleotide GTR":0.001071092395918776,
       "original name":"MN075149_1_7559_11305_structural_polyprotein_Chikungunya_virus__2"
      },
     "MN402884_1_7567_11313_structural_polyprotein_Chikungunya_virus__1":{
       "Global MG94xREV":0.0005366923180760794,
       "Nucleotide GTR":0.0005351150387981822,
       "original name":"MN402884_1_7567_11313_structural_polyprotein_Chikungunya_virus__1"
      },
     "MN402885_1_7567_11313_structural_polyprotein_Chikungunya_virus__1":{
       "Global MG94xREV":0.001073791585304465,
       "Nucleotide GTR":0.001070019326246976,
       "original name":"MN402885_1_7567_11313_structural_polyprotein_Chikungunya_virus__1"
      },
     "MN402886_1_7567_11313_structural_polyprotein_Chikungunya_virus__1":{
       "Global MG94xREV":0.0002680382847807713,
       "Nucleotide GTR":0.0002674123127295788,
       "original name":"MN402886_1_7567_11313_structural_polyprotein_Chikungunya_virus__1"
      },
     "MN402887_1_7567_11313_structural_polyprotein_Chikungunya_virus__1":{
       "Global MG94xREV":0.001076262598220369,
       "Nucleotide GTR":0.001070983834554069,
       "original name":"MN402887_1_7567_11313_structural_polyprotein_Chikungunya_virus__1"
      },
     "MN402888_1_7567_11313_structural_polyprotein_Chikungunya_virus__1":{
       "Global MG94xREV":0.003780955845988977,
       "Nucleotide GTR":0.003758320484642451,
       "original name":"MN402888_1_7567_11313_structural_polyprotein_Chikungunya_virus__1"
      },
     "MN402889_1_7567_11313_structural_polyprotein_Chikungunya_virus__1":{
       "Global MG94xREV":0.00161287847145779,
       "Nucleotide GTR":0.001605836648849947,
       "original name":"MN402889_1_7567_11313_structural_polyprotein_Chikungunya_virus__1"
      },
     "MN402891_1_7567_11313_structural_polyprotein_Chikungunya_virus__1":{
       "Global MG94xREV":0.0002677446813432608,
       "Nucleotide GTR":0.0002673268059887507,
       "original name":"MN402891_1_7567_11313_structural_polyprotein_Chikungunya_virus__1"
      },
     "MN402892_1_7567_11313_structural_polyprotein_Chikungunya_virus__1":{
       "Global MG94xREV":0.0002682370149480171,
       "Nucleotide GTR":0.0002673773387490039,
       "original name":"MN402892_1_7567_11313_structural_polyprotein_Chikungunya_virus__1"
      },
     "MN630017_1_7567_11313_structural_polyprotein_Chikungunya_virus__1":{
       "Global MG94xREV":0.000804517474738285,
       "Nucleotide GTR":0.0008024658633963695,
       "original name":"MN630017_1_7567_11313_structural_polyprotein_Chikungunya_virus__1"
      },
     "MN974203_1_7567_11313_structural_polyprotein_Chikungunya_virus__1":{
       "Global MG94xREV":0,
       "Nucleotide GTR":0,
       "original name":"MN974203_1_7567_11313_structural_polyprotein_Chikungunya_virus__1"
      },
     "MN974204_1_7567_11313_structural_polyprotein_Chikungunya_virus__1":{
       "Global MG94xREV":0.0002682359148304082,
       "Nucleotide GTR":0.0002674437549446572,
       "original name":"MN974204_1_7567_11313_structural_polyprotein_Chikungunya_virus__1"
      },
     "MN974205_1_7567_11313_structural_polyprotein_Chikungunya_virus__1":{
       "Global MG94xREV":0.0002679635474475617,
       "Nucleotide GTR":0.0002673377487904639,
       "original name":"MN974205_1_7567_11313_structural_polyprotein_Chikungunya_virus__1"
      },
     "MN974206_1_7567_11313_structural_polyprotein_Chikungunya_virus__1":{
       "Global MG94xREV":0,
       "Nucleotide GTR":0,
       "original name":"MN974206_1_7567_11313_structural_polyprotein_Chikungunya_virus__1"
      },
     "MN974207_1_7567_11313_structural_polyprotein_Chikungunya_virus__1":{
       "Global MG94xREV":0.0002682359107678828,
       "Nucleotide GTR":0.0002674437508940717,
       "original name":"MN974207_1_7567_11313_structural_polyprotein_Chikungunya_virus__1"
      },
     "MN974208_1_7567_11313_structural_polyprotein_Chikungunya_virus__1":{
       "Global MG94xREV":0.0002680698001157075,
       "Nucleotide GTR":0.0002674437549476604,
       "original name":"MN974208_1_7567_11313_structural_polyprotein_Chikungunya_virus__1"
      },
     "MN974209_1_7567_11313_structural_polyprotein_Chikungunya_virus__1":{
       "Global MG94xREV":0.0005371384725449264,
       "Nucleotide GTR":0.0005351981868634446,
       "original name":"MN974209_1_7567_11313_structural_polyprotein_Chikungunya_virus__1"
      },
     "MN974210_1_7567_11313_structural_polyprotein_Chikungunya_virus__1":{
       "Global MG94xREV":0.0002681531910325535,
       "Nucleotide GTR":0.000267361274264238,
       "original name":"MN974210_1_7567_11313_structural_polyprotein_Chikungunya_virus__1"
      },
     "MN974211_1_7567_11313_structural_polyprotein_Chikungunya_virus__1":{
       "Global MG94xREV":0.0005365271964170683,
       "Nucleotide GTR":0.0005349503976838631,
       "original name":"MN974211_1_7567_11313_structural_polyprotein_Chikungunya_virus__1"
      },
     "MN974212_1_7567_11313_structural_polyprotein_Chikungunya_virus__1":{
       "Global MG94xREV":0.0008046758026479108,
       "Nucleotide GTR":0.0008027920819257639,
       "original name":"MN974212_1_7567_11313_structural_polyprotein_Chikungunya_virus__1"
      },
     "MN974213_1_7567_11313_structural_polyprotein_Chikungunya_virus__1":{
       "Global MG94xREV":0.0008046481246572514,
       "Nucleotide GTR":0.0008025951877139351,
       "original name":"MN974213_1_7567_11313_structural_polyprotein_Chikungunya_virus__1"
      },
     "MN974214_1_7567_11313_structural_polyprotein_Chikungunya_virus__3":{
       "Global MG94xREV":0.0002680479439379092,
       "Nucleotide GTR":0.0002674219494770684,
       "original name":"MN974214_1_7567_11313_structural_polyprotein_Chikungunya_virus__3"
      },
     "MN974215_1_7567_11313_structural_polyprotein_Chikungunya_virus__1":{
       "Global MG94xREV":0.0002680479465117665,
       "Nucleotide GTR":0.0002674219520449544,
       "original name":"MN974215_1_7567_11313_structural_polyprotein_Chikungunya_virus__1"
      },
     "MN974216_1_7567_11313_structural_polyprotein_Chikungunya_virus__1":{
       "Global MG94xREV":0.0005365694218900891,
       "Nucleotide GTR":0.0005349925002700807,
       "original name":"MN974216_1_7567_11313_structural_polyprotein_Chikungunya_virus__1"
      },
     "MN974218_1_7567_11313_structural_polyprotein_Chikungunya_virus__1":{
       "Global MG94xREV":0.0002681333088240485,
       "Nucleotide GTR":0.0002674437742553351,
       "original name":"MN974218_1_7567_11313_structural_polyprotein_Chikungunya_virus__1"
      },
     "MN974219_1_7567_11313_structural_polyprotein_Chikungunya_virus__1":{
       "Global MG94xREV":0.0002681693042736902,
       "Nucleotide GTR":0.0002673773401500224,
       "original name":"MN974219_1_7567_11313_structural_polyprotein_Chikungunya_virus__1"
      },
     "MN974220_1_7567_11313_structural_polyprotein_Chikungunya_virus__1":{
       "Global MG94xREV":0.0002681540264074571,
       "Nucleotide GTR":0.0002673621071840503,
       "original name":"MN974220_1_7567_11313_structural_polyprotein_Chikungunya_virus__1"
      },
     "MN974221_1_7567_11313_structural_polyprotein_Chikungunya_virus__2":{
       "Global MG94xREV":0,
       "Nucleotide GTR":0,
       "original name":"MN974221_1_7567_11313_structural_polyprotein_Chikungunya_virus__2"
      },
     "MN974224_1_7567_11313_structural_polyprotein_Chikungunya_virus__1":{
       "Global MG94xREV":0.0005366629109529275,
       "Nucleotide GTR":0.0005349504178842742,
       "original name":"MN974224_1_7567_11313_structural_polyprotein_Chikungunya_virus__1"
      },
     "MT123008_1_7567_11313_structural_polyprotein_Chikungunya_virus__3":{
       "Global MG94xREV":0,
       "Nucleotide GTR":0,
       "original name":"MT123008_1_7567_11313_structural_polyprotein_Chikungunya_virus__3"
      },
     "MT228631_1_7555_11301_structural_polyprotein_Chikungunya_virus__9":{
       "Global MG94xREV":0,
       "Nucleotide GTR":0,
       "original name":"MT228631_1_7555_11301_structural_polyprotein_Chikungunya_virus__9"
      },
     "MT526800_1_7562_11308_structural_polyprotein_Chikungunya_virus__1":{
       "Global MG94xREV":0,
       "Nucleotide GTR":0,
       "original name":"MT526800_1_7562_11308_structural_polyprotein_Chikungunya_virus__1"
      },
     "MT526802_1_7556_11302_structural_polyprotein_Chikungunya_virus__1":{
       "Global MG94xREV":0,
       "Nucleotide GTR":0,
       "original name":"MT526802_1_7556_11302_structural_polyprotein_Chikungunya_virus__1"
      },
     "MT526804_1_7556_11302_structural_polyprotein_Chikungunya_virus__1":{
       "Global MG94xREV":0,
       "Nucleotide GTR":0,
       "original name":"MT526804_1_7556_11302_structural_polyprotein_Chikungunya_virus__1"
      },
     "MT526805_1_7556_11302_structural_polyprotein_Chikungunya_virus__1":{
       "Global MG94xREV":0.0005366377393486568,
       "Nucleotide GTR":0.0005349253259026967,
       "original name":"MT526805_1_7556_11302_structural_polyprotein_Chikungunya_virus__1"
      },
     "MT526807_1_7556_11302_structural_polyprotein_Chikungunya_virus__1":{
       "Global MG94xREV":0.001074426783817308,
       "Nucleotide GTR":0.001070238959385704,
       "original name":"MT526807_1_7556_11302_structural_polyprotein_Chikungunya_virus__1"
      },
     "MT636907_1_7510_11256_structural_polyprotein_Chikungunya_virus__5":{
       "Global MG94xREV":0,
       "Nucleotide GTR":0,
       "original name":"MT636907_1_7510_11256_structural_polyprotein_Chikungunya_virus__5"
      },
     "MT636909_1_7510_11256_structural_polyprotein_Chikungunya_virus__1":{
       "Global MG94xREV":0.0002695783924093007,
       "Nucleotide GTR":0.0002673966905224043,
       "original name":"MT636909_1_7510_11256_structural_polyprotein_Chikungunya_virus__1"
      },
     "MT636910_1_7510_11256_structural_polyprotein_Chikungunya_virus__1":{
       "Global MG94xREV":0.0005392463246034207,
       "Nucleotide GTR":0.0005350903940746328,
       "original name":"MT636910_1_7510_11256_structural_polyprotein_Chikungunya_virus__1"
      },
     "MT666071_1_7547_11293_structural_polyprotein_Chikungunya_virus__1":{
       "Global MG94xREV":0.0008059828230334724,
       "Nucleotide GTR":0.0008028120219145813,
       "original name":"MT666071_1_7547_11293_structural_polyprotein_Chikungunya_virus__1"
      },
     "MT666072_1_7547_11293_structural_polyprotein_Chikungunya_virus__1":{
       "Global MG94xREV":0,
       "Nucleotide GTR":0,
       "original name":"MT666072_1_7547_11293_structural_polyprotein_Chikungunya_virus__1"
      },
     "MT666073_1_7547_11293_structural_polyprotein_Chikungunya_virus__1":{
       "Global MG94xREV":0.0008052589027073203,
       "Nucleotide GTR":0.0008028579655151766,
       "original name":"MT666073_1_7547_11293_structural_polyprotein_Chikungunya_virus__1"
      },
     "MT668625_1_7494_11240_structural_polyprotein_Chikungunya_virus__3":{
       "Global MG94xREV":0,
       "Nucleotide GTR":0,
       "original name":"MT668625_1_7494_11240_structural_polyprotein_Chikungunya_virus__3"
      },
     "MW110472_1_7569_11315_structural_polyprotein_Chikungunya_virus__2":{
       "Global MG94xREV":0.0002680479636306382,
       "Nucleotide GTR":0.0002674219691241093,
       "original name":"MW110472_1_7569_11315_structural_polyprotein_Chikungunya_virus__2"
      },
     "MW110474_1_7569_11315_structural_polyprotein_Chikungunya_virus__1":{
       "Global MG94xREV":0.0008048698784731624,
       "Nucleotide GTR":0.0008029837319568704,
       "original name":"MW110474_1_7569_11315_structural_polyprotein_Chikungunya_virus__1"
      },
     "MW110475_1_7569_11315_structural_polyprotein_Chikungunya_virus__3":{
       "Global MG94xREV":0,
       "Nucleotide GTR":0,
       "original name":"MW110475_1_7569_11315_structural_polyprotein_Chikungunya_virus__3"
      },
     "MW291576_1_7567_11313_structural_polyprotein_Chikungunya_virus__2":{
       "Global MG94xREV":0,
       "Nucleotide GTR":0,
       "original name":"MW291576_1_7567_11313_structural_polyprotein_Chikungunya_virus__2"
      },
     "MW574902_1_7556_11302_structural_polyprotein_Chikungunya_virus__1":{
       "Global MG94xREV":0.0002675637821798281,
       "Nucleotide GTR":0.0002671461861547465,
       "original name":"MW574902_1_7556_11302_structural_polyprotein_Chikungunya_virus__1"
      },
     "MW656171_1_7555_11301_structural_polyprotein_Chikungunya_virus__1":{
       "Global MG94xREV":0.000806602142561983,
       "Nucleotide GTR":0.0008012808906938762,
       "original name":"MW656171_1_7555_11301_structural_polyprotein_Chikungunya_virus__1"
      },
     "Node101":{
       "Global MG94xREV":0.0002684433998385871,
       "Nucleotide GTR":0.0002673045197022595
      },
     "Node104":{
       "Global MG94xREV":0.001347002946943742,
       "Nucleotide GTR":0.001338483907388467
      },
     "Node111":{
       "Global MG94xREV":0.0002687221010213264,
       "Nucleotide GTR":0.0002669456904496146
      },
     "Node116":{
       "Global MG94xREV":0.0002685050331513372,
       "Nucleotide GTR":0.000267263598363715
      },
     "Node12":{
       "Global MG94xREV":0.0002680431416652981,
       "Nucleotide GTR":0.0002671103075509283
      },
     "Node123":{
       "Global MG94xREV":0.0008046697818596872,
       "Nucleotide GTR":0.000802786136392618
      },
     "Node125":{
       "Global MG94xREV":0.0008082964558950759,
       "Nucleotide GTR":0.0008029665312738458
      },
     "Node127":{
       "Global MG94xREV":0.0008063501002983409,
       "Nucleotide GTR":0.0008031752042168761
      },
     "Node128":{
       "Global MG94xREV":0.003519684911046623,
       "Nucleotide GTR":0.003489435229345984
      },
     "Node134":{
       "Global MG94xREV":0.0002692454168173931,
       "Nucleotide GTR":0.0002631321647500551
      },
     "Node135":{
       "Global MG94xREV":0.003239359543688491,
       "Nucleotide GTR":0.003220936540730637
      },
     "Node136":{
       "Global MG94xREV":0.0005367040120909998,
       "Nucleotide GTR":0.0005344335592865815
      },
     "Node147":{
       "Global MG94xREV":0.002036234665279781,
       "Nucleotide GTR":0.002000766647300964
      },
     "Node149":{
       "Global MG94xREV":0.001022950957485428,
       "Nucleotide GTR":0.001004492851782683
      },
     "Node150":{
       "Global MG94xREV":0.001799786333149801,
       "Nucleotide GTR":0.001820317792547133
      },
     "Node153":{
       "Global MG94xREV":0.0002682170695430466,
       "Nucleotide GTR":0.0002672446498794196
      },
     "Node157":{
       "Global MG94xREV":0.001075032196481646,
       "Nucleotide GTR":0.001069768815688657
      },
     "Node158":{
       "Global MG94xREV":0.0002682363586339517,
       "Nucleotide GTR":0.0002672638692923927
      },
     "Node168":{
       "Global MG94xREV":0.000537128666171384,
       "Nucleotide GTR":0.0005348564272744296
      },
     "Node171":{
       "Global MG94xREV":0.001768762897778967,
       "Nucleotide GTR":0.001733226916159026
      },
     "Node172":{
       "Global MG94xREV":0.0003111799983804411,
       "Nucleotide GTR":0.0003287843089755535
      },
     "Node175":{
       "Global MG94xREV":0.0002682721033910929,
       "Nucleotide GTR":0.0002674123152244588
      },
     "Node176":{
       "Global MG94xREV":0.0002682890252605242,
       "Nucleotide GTR":0.0002674186598145297
      },
     "Node177":{
       "Global MG94xREV":0.0002684388177492633,
       "Nucleotide GTR":0.0002674655970673874
      },
     "Node179":{
       "Global MG94xREV":0.000268235084365043,
       "Nucleotide GTR":0.0002674429269199484
      },
     "Node188":{
       "Global MG94xREV":0.0002680479653935901,
       "Nucleotide GTR":0.0002674219708829715
      },
     "Node19":{
       "Global MG94xREV":0.0002684644686381706,
       "Nucleotide GTR":0.000267325499373364
      },
     "Node191":{
       "Global MG94xREV":0.0002679980372076067,
       "Nucleotide GTR":0.0002673721585325796
      },
     "Node20":{
       "Global MG94xREV":0.000537012419536665,
       "Nucleotide GTR":0.0005347406695707381
      },
     "Node209":{
       "Global MG94xREV":0.0002680479481252862,
       "Nucleotide GTR":0.0002674219536547309
      },
     "Node216":{
       "Global MG94xREV":0.000268132191268275,
       "Nucleotide GTR":0.0002674429274431926
      },
     "Node231":{
       "Global MG94xREV":0.0002682359365369183,
       "Nucleotide GTR":0.0002674437765873746
      },
     "Node238":{
       "Global MG94xREV":0.0005373448043300572,
       "Nucleotide GTR":0.0005352767922347277
      },
     "Node240":{
       "Global MG94xREV":0.0002676133119860612,
       "Nucleotide GTR":0.0002673018622829751
      },
     "Node254":{
       "Global MG94xREV":0.0002682314667826147,
       "Nucleotide GTR":0.0002673612872677661
      },
     "Node263":{
       "Global MG94xREV":0.0005374550932086198,
       "Nucleotide GTR":0.0005349763821485136
      },
     "Node264":{
       "Global MG94xREV":0.0005372729061435525,
       "Nucleotide GTR":0.0005350000605778547
      },
     "Node271":{
       "Global MG94xREV":0.0002208253745317249,
       "Nucleotide GTR":0.0002182632243613487
      },
     "Node273":{
       "Global MG94xREV":4.725028763681898e-05,
       "Nucleotide GTR":4.905051922872753e-05
      },
     "Node279":{
       "Global MG94xREV":0.0002682826201061976,
       "Nucleotide GTR":0.0002674227983806308
      },
     "Node288":{
       "Global MG94xREV":0.0005380520136113073,
       "Nucleotide GTR":0.0005363139868393123
      },
     "Node289":{
       "Global MG94xREV":0.000268461729503537,
       "Nucleotide GTR":0.000267220762094209
      },
     "Node29":{
       "Global MG94xREV":0.0002684434142567226,
       "Nucleotide GTR":0.0002673045340594015
      },
     "Node290":{
       "Global MG94xREV":0.001075949498032553,
       "Nucleotide GTR":0.001069768884466368
      },
     "Node30":{
       "Global MG94xREV":0.000537804065944887,
       "Nucleotide GTR":0.0005349922176711045
      },
     "Node300":{
       "Global MG94xREV":0.0002664339352495468,
       "Nucleotide GTR":0.0002666421094800115
      },
     "Node302":{
       "Global MG94xREV":0.001348872463928985,
       "Nucleotide GTR":0.001340331894690242
      },
     "Node307":{
       "Global MG94xREV":0.0002688794586972783,
       "Nucleotide GTR":0.0002674321305960462
      },
     "Node308":{
       "Global MG94xREV":0.009371978054841771,
       "Nucleotide GTR":0.009180052713874889
      },
     "Node309":{
       "Global MG94xREV":0.0067201051657242,
       "Nucleotide GTR":0.006321263143278182
      },
     "Node31":{
       "Global MG94xREV":0.0008062461649598206,
       "Nucleotide GTR":0.0008027663985470189
      },
     "Node310":{
       "Global MG94xREV":0.0003829761402226861,
       "Nucleotide GTR":0.000608373586690024
      },
     "Node312":{
       "Global MG94xREV":0.005753900066375362,
       "Nucleotide GTR":0.005665190776759965
      },
     "Node313":{
       "Global MG94xREV":0.000270625357319107,
       "Nucleotide GTR":0.0002487086945252171
      },
     "Node317":{
       "Global MG94xREV":0.008702913605128466,
       "Nucleotide GTR":0.01237916974579269
      },
     "Node318":{
       "Global MG94xREV":0.03094313695938814,
       "Nucleotide GTR":0.02539043959147169
      },
     "Node319":{
       "Global MG94xREV":0.0002880820853034624,
       "Nucleotide GTR":0.0002891941503615379
      },
     "Node320":{
       "Global MG94xREV":0.004350575856309344,
       "Nucleotide GTR":0.004305606178543082
      },
     "Node322":{
       "Global MG94xREV":0.0005333443006628607,
       "Nucleotide GTR":0.000548344461412447
      },
     "Node324":{
       "Global MG94xREV":0.002163349733614467,
       "Nucleotide GTR":0.002146092382166472
      },
     "Node325":{
       "Global MG94xREV":0.001078303596809394,
       "Nucleotide GTR":0.001070674185655813
      },
     "Node331":{
       "Global MG94xREV":0.01123567857077494,
       "Nucleotide GTR":0.01107688452930611
      },
     "Node332":{
       "Global MG94xREV":0.001081187162027491,
       "Nucleotide GTR":0.00107453708057536
      },
     "Node333":{
       "Global MG94xREV":0.000539171307038411,
       "Nucleotide GTR":0.0005353475042989882
      },
     "Node338":{
       "Global MG94xREV":0.000807999585007672,
       "Nucleotide GTR":0.0008026716105958267
      },
     "Node342":{
       "Global MG94xREV":0.0002660169836606317,
       "Nucleotide GTR":0.0002662004799517375
      },
     "Node343":{
       "Global MG94xREV":0.0008074027615750171,
       "Nucleotide GTR":0.0008025305644902784
      },
     "Node346":{
       "Global MG94xREV":0.0008059033376835311,
       "Nucleotide GTR":0.0008013534523236115
      },
     "Node348":{
       "Global MG94xREV":0.0002679813519784061,
       "Nucleotide GTR":0.0002669465596976257
      },
     "Node351":{
       "Global MG94xREV":0.0005361024980842516,
       "Nucleotide GTR":0.0005338345752721707
      },
     "Node353":{
       "Global MG94xREV":0.001073365364781744,
       "Nucleotide GTR":0.001069189748580445
      },
     "Node355":{
       "Global MG94xREV":0.000803841354275592,
       "Nucleotide GTR":0.0008019680634924454
      },
     "Node359":{
       "Global MG94xREV":0.0002680036131769641,
       "Nucleotide GTR":0.00026696873522083
      },
     "Node363":{
       "Global MG94xREV":0.001344634436032124,
       "Nucleotide GTR":0.001336175096231347
      },
     "Node367":{
       "Global MG94xREV":0.0002685933497192394,
       "Nucleotide GTR":0.0002670845694943004
      },
     "Node373":{
       "Global MG94xREV":0.0002689742662708047,
       "Nucleotide GTR":0.0002671669069960042
      },
     "Node375":{
       "Global MG94xREV":0.0002684733192939411,
       "Nucleotide GTR":0.0002670281731899499
      },
     "Node38":{
       "Global MG94xREV":0.0002685224653292295,
       "Nucleotide GTR":0.0002672809501451121
      },
     "Node380":{
       "Global MG94xREV":0.0002684878476348209,
       "Nucleotide GTR":0.0002669790706350572
      },
     "Node39":{
       "Global MG94xREV":0.0002681392725570841,
       "Nucleotide GTR":0.0002672061051829826
      },
     "Node394":{
       "Global MG94xREV":0.0002684662074268627,
       "Nucleotide GTR":0.0002670210995317224
      },
     "Node399":{
       "Global MG94xREV":0.0002684662066267223,
       "Nucleotide GTR":0.0002670210987358811
      },
     "Node414":{
       "Global MG94xREV":0.0005374353238203335,
       "Nucleotide GTR":0.0005342163469389564
      },
     "Node419":{
       "Global MG94xREV":0.0002684662467082338,
       "Nucleotide GTR":0.0002670211386020531
      },
     "Node420":{
       "Global MG94xREV":0.0005374486990346097,
       "Nucleotide GTR":0.0005342296422900596
      },
     "Node431":{
       "Global MG94xREV":0.0005375186166588505,
       "Nucleotide GTR":0.0005342991424375805
      },
     "Node45":{
       "Global MG94xREV":0.0005364154020345074,
       "Nucleotide GTR":0.0005343509430152899
      },
     "Node466":{
       "Global MG94xREV":0.0002684456865864787,
       "Nucleotide GTR":0.0002670006889405716
      },
     "Node471":{
       "Global MG94xREV":0.0002684878593610896,
       "Nucleotide GTR":0.0002669790822955454
      },
     "Node473":{
       "Global MG94xREV":0.0002683031370886106,
       "Nucleotide GTR":0.0002669999316861978
      },
     "Node478":{
       "Global MG94xREV":0.0002683031371996508,
       "Nucleotide GTR":0.0002669999317966998
      },
     "Node479":{
       "Global MG94xREV":0.0002684275297456777,
       "Nucleotide GTR":0.0002670212529522913
      },
     "Node485":{
       "Global MG94xREV":0.0002681124641278969,
       "Nucleotide GTR":0.0002669749839720352
      },
     "Node49":{
       "Global MG94xREV":0.000268215667929738,
       "Nucleotide GTR":0.0002671799738534308
      },
     "Node490":{
       "Global MG94xREV":0.0002685297900718186,
       "Nucleotide GTR":0.0002670210987907638
      },
     "Node5":{
       "Global MG94xREV":0.0005379379172665166,
       "Nucleotide GTR":0.0005363570130820337
      },
     "Node505":{
       "Global MG94xREV":0.0002683672406315256,
       "Nucleotide GTR":0.0002670634570734618
      },
     "Node514":{
       "Global MG94xREV":0.0005370576020136752,
       "Nucleotide GTR":0.0005341722364507691
      },
     "Node54":{
       "Global MG94xREV":0.0002679638334882824,
       "Nucleotide GTR":0.0002671050290187762
      },
     "Node541":{
       "Global MG94xREV":0.0002686156010310022,
       "Nucleotide GTR":0.0002671066960330835
      },
     "Node545":{
       "Global MG94xREV":0.000268418922545885,
       "Nucleotide GTR":0.0002670126907546014
      },
     "Node562":{
       "Global MG94xREV":0.0005371858496508107,
       "Nucleotide GTR":0.0005341730738713891
      },
     "Node591":{
       "Global MG94xREV":0.0002684456908830893,
       "Nucleotide GTR":0.0002670006932140984
      },
     "Node592":{
       "Global MG94xREV":0.0002685095877125019,
       "Nucleotide GTR":0.000267000688758585
      },
     "Node593":{
       "Global MG94xREV":0.0002685087477681053,
       "Nucleotide GTR":0.0002669998535259793
      },
     "Node6":{
       "Global MG94xREV":0.000268469376715633,
       "Nucleotide GTR":0.0002673303866879279
      },
     "Node600":{
       "Global MG94xREV":0.0008061384399611072,
       "Nucleotide GTR":0.0008015862512099691
      },
     "Node607":{
       "Global MG94xREV":0.0002684239631282621,
       "Nucleotide GTR":0.0002669790821927475
      },
     "Node617":{
       "Global MG94xREV":0.0002685902977213687,
       "Nucleotide GTR":0.0002669790822431102
      },
     "Node618":{
       "Global MG94xREV":0.0002685085042206892,
       "Nucleotide GTR":0.0002669999323202175
      },
     "Node626":{
       "Global MG94xREV":0.0002686341288422359,
       "Nucleotide GTR":0.0002670226508365026
      },
     "Node638":{
       "Global MG94xREV":0.0002684878472055325,
       "Nucleotide GTR":0.0002669790702081775
      },
     "Node650":{
       "Global MG94xREV":0.0002684241217457184,
       "Nucleotide GTR":0.000266979239958023
      },
     "Node661":{
       "Global MG94xREV":0.0002684878491377355,
       "Nucleotide GTR":0.0002669790721295418
      },
     "Node662":{
       "Global MG94xREV":0.0005368551005602893,
       "Nucleotide GTR":0.0005340481938813006
      },
     "Node67":{
       "Global MG94xREV":0.000268136103437279,
       "Nucleotide GTR":0.0002671639762476998
      },
     "Node675":{
       "Global MG94xREV":0.0002684878638856739,
       "Nucleotide GTR":0.0002669790867947491
      },
     "Node677":{
       "Global MG94xREV":0.000268426705786964,
       "Nucleotide GTR":0.0002670204333015842
      },
     "Node682":{
       "Global MG94xREV":0.000267844349958814,
       "Nucleotide GTR":0.0002668100849506193
      },
     "Node685":{
       "Global MG94xREV":0.0005348370184061025,
       "Nucleotide GTR":0.0005281022114982197
      },
     "Node686":{
       "Global MG94xREV":0.001346859094683449,
       "Nucleotide GTR":0.001340285569100283
      },
     "Node692":{
       "Global MG94xREV":0.0008050672701658631,
       "Nucleotide GTR":0.0008023940527917714
      },
     "Node693":{
       "Global MG94xREV":0.0002683512107858376,
       "Nucleotide GTR":0.0002661388844412678
      },
     "Node699":{
       "Global MG94xREV":0.00325117107916831,
       "Nucleotide GTR":0.003223213318312855
      },
     "Node7":{
       "Global MG94xREV":0.0002675955349605651,
       "Nucleotide GTR":0.0002656333557826659
      },
     "Node701":{
       "Global MG94xREV":0.0008102894741061705,
       "Nucleotide GTR":0.0008003911850953727
      },
     "Node702":{
       "Global MG94xREV":0.001342342662359949,
       "Nucleotide GTR":0.001338162244166274
      },
     "Node704":{
       "Global MG94xREV":0.000267992496329542,
       "Nucleotide GTR":0.0002669576611581528
      },
     "Node708":{
       "Global MG94xREV":0.001075090933867092,
       "Nucleotide GTR":0.00106982681872105
      },
     "Node709":{
       "Global MG94xREV":0.001625589643701023,
       "Nucleotide GTR":0.00160967304191447
      },
     "Node712":{
       "Global MG94xREV":0.005976701169187511,
       "Nucleotide GTR":0.005914996615463407
      },
     "Node718":{
       "Global MG94xREV":0.0002714337392747965,
       "Nucleotide GTR":0.0002656093306058694
      },
     "Node719":{
       "Global MG94xREV":0.003242543602668227,
       "Nucleotide GTR":0.003216754383870782
      },
     "Node72":{
       "Global MG94xREV":0.0008048690131796471,
       "Nucleotide GTR":0.0008017106305021884
      },
     "Node725":{
       "Global MG94xREV":0.1923940682577395,
       "Nucleotide GTR":0.1566775274670169
      },
     "Node727":{
       "Global MG94xREV":0.002761437046813305,
       "Nucleotide GTR":0.003721615656264643
      },
     "Node729":{
       "Global MG94xREV":0.003293586024266509,
       "Nucleotide GTR":0.003252553114112337
      },
     "Node730":{
       "Global MG94xREV":0.0002429801962577617,
       "Nucleotide GTR":0.0002565869587234677
      },
     "Node734":{
       "Global MG94xREV":0.001045038420705146,
       "Nucleotide GTR":0.001071489171044362
      },
     "Node735":{
       "Global MG94xREV":0.0008342664593917041,
       "Nucleotide GTR":0.0008101720680106977
      },
     "Node736":{
       "Global MG94xREV":0.0005254775529852686,
       "Nucleotide GTR":0.0005402256554284022
      },
     "Node737":{
       "Global MG94xREV":0.003422482981097524,
       "Nucleotide GTR":0.003379841951207245
      },
     "Node738":{
       "Global MG94xREV":0.003582079271143419,
       "Nucleotide GTR":0.003530975171434993
      },
     "Node739":{
       "Global MG94xREV":0.005110115339284901,
       "Nucleotide GTR":0.005009470428860329
      },
     "Node741":{
       "Global MG94xREV":0.0002776172279989386,
       "Nucleotide GTR":0.0002855214021560932
      },
     "Node742":{
       "Global MG94xREV":0.0002695877295426004,
       "Nucleotide GTR":0.0002675083006405563
      },
     "Node745":{
       "Global MG94xREV":0.000539605376091946,
       "Nucleotide GTR":0.0005351598089813152
      },
     "Node753":{
       "Global MG94xREV":0.01661965773638625,
       "Nucleotide GTR":0.01628001715759075
      },
     "Node755":{
       "Global MG94xREV":0.001057252594286501,
       "Nucleotide GTR":0.001074541447030352
      },
     "Node757":{
       "Global MG94xREV":0.003556656000661488,
       "Nucleotide GTR":0.00352022160270609
      },
     "Node762":{
       "Global MG94xREV":0.002373380985144045,
       "Nucleotide GTR":0.002334416928069778
      },
     "Node763":{
       "Global MG94xREV":0.001832809718328987,
       "Nucleotide GTR":0.001851581509660462
      },
     "Node764":{
       "Global MG94xREV":0.01071688682772622,
       "Nucleotide GTR":0.01049291259294853
      },
     "Node768":{
       "Global MG94xREV":0.000805824452027883,
       "Nucleotide GTR":0.0008023495483668731
      },
     "Node769":{
       "Global MG94xREV":0.0002681678691326602,
       "Nucleotide GTR":0.0002672978950576924
      },
     "Node779":{
       "Global MG94xREV":0.001614770234703847,
       "Nucleotide GTR":0.001606506663280669
      },
     "Node780":{
       "Global MG94xREV":0.000268162784760515,
       "Nucleotide GTR":0.0002638549996859381
      },
     "Node783":{
       "Global MG94xREV":0.001076458392606612,
       "Nucleotide GTR":0.001073135818642431
      },
     "Node787":{
       "Global MG94xREV":0.0002682394349345332,
       "Nucleotide GTR":0.0002671014176440196
      },
     "Node82":{
       "Global MG94xREV":0.0002681360899713204,
       "Nucleotide GTR":0.0002671639628303845
      },
     "Node88":{
       "Global MG94xREV":0.0002684574912997543,
       "Nucleotide GTR":0.0002673185515515548
      },
     "Node92":{
       "Global MG94xREV":0.00026790753685648,
       "Nucleotide GTR":0.0002671163420469126
      }
    },
   "attributes":{
     "Global MG94xREV":{
       "attribute type":"branch length",
       "display order":1
      },
     "Nucleotide GTR":{
       "attribute type":"branch length",
       "display order":0
      },
     "original name":{
       "attribute type":"node label",
       "display order":-1
      }
    }
  },
 "data partitions":{
   "0":{
     "coverage":      [
[0, 1, 2, 3, 4, 5, 6, 7, 8, 9, 10, 11, 12, 13, 14, 15, 16, 17, 18, 19, 20, 21, 22, 23, 24, 25, 26, 27, 28, 29, 30, 31, 32, 33, 34, 35, 36, 37, 38, 39, 40, 41, 42, 43, 44, 45, 46, 47, 48, 49, 50, 51, 52, 53, 54, 55, 56, 57, 58, 59, 60, 61, 62, 63, 64, 65, 66, 67, 68, 69, 70, 71, 72, 73, 74, 75, 76, 77, 78, 79, 80, 81, 82, 83, 84, 85, 86, 87, 88, 89, 90, 91, 92, 93, 94, 95, 96, 97, 98, 99, 100, 101, 102, 103, 104, 105, 106, 107, 108, 109, 110, 111, 112, 113, 114, 115, 116, 117, 118, 119, 120, 121, 122, 123, 124, 125, 126, 127, 128, 129, 130, 131, 132, 133, 134, 135, 136, 137, 138, 139, 140, 141, 142, 143, 144, 145, 146, 147, 148, 149, 150, 151, 152, 153, 154, 155, 156, 157, 158, 159, 160, 161, 162, 163, 164, 165, 166, 167, 168, 169, 170, 171, 172, 173, 174, 175, 176, 177, 178, 179, 180, 181, 182, 183, 184, 185, 186, 187, 188, 189, 190, 191, 192, 193, 194, 195, 196, 197, 198, 199, 200, 201, 202, 203, 204, 205, 206, 207, 208, 209, 210, 211, 212, 213, 214, 215, 216, 217, 218, 219, 220, 221, 222, 223, 224, 225, 226, 227, 228, 229, 230, 231, 232, 233, 234, 235, 236, 237, 238, 239, 240, 241, 242, 243, 244, 245, 246, 247, 248, 249, 250, 251, 252, 253, 254, 255, 256, 257, 258, 259, 260, 261, 262, 263, 264, 265, 266, 267, 268, 269, 270, 271, 272, 273, 274, 275, 276, 277, 278, 279, 280, 281, 282, 283, 284, 285, 286, 287, 288, 289, 290, 291, 292, 293, 294, 295, 296, 297, 298, 299, 300, 301, 302, 303, 304, 305, 306, 307, 308, 309, 310, 311, 312, 313, 314, 315, 316, 317, 318, 319, 320, 321, 322, 323, 324, 325, 326, 327, 328, 329, 330, 331, 332, 333, 334, 335, 336, 337, 338, 339, 340, 341, 342, 343, 344, 345, 346, 347, 348, 349, 350, 351, 352, 353, 354, 355, 356, 357, 358, 359, 360, 361, 362, 363, 364, 365, 366, 367, 368, 369, 370, 371, 372, 373, 374, 375, 376, 377, 378, 379, 380, 381, 382, 383, 384, 385, 386, 387, 388, 389, 390, 391, 392, 393, 394, 395, 396, 397, 398, 399, 400, 401, 402, 403, 404, 405, 406, 407, 408, 409, 410, 411, 412, 413, 414, 415, 416, 417, 418, 419, 420, 421, 422, 423, 424, 425, 426, 427, 428, 429, 430, 431, 432, 433, 434, 435, 436, 437, 438, 439, 440, 441, 442, 443, 444, 445, 446, 447, 448, 449, 450, 451, 452, 453, 454, 455, 456, 457, 458, 459, 460, 461, 462, 463, 464, 465, 466, 467, 468, 469, 470, 471, 472, 473, 474, 475, 476, 477, 478, 479, 480, 481, 482, 483, 484, 485, 486, 487, 488, 489, 490, 491, 492, 493, 494, 495, 496, 497, 498, 499, 500, 501, 502, 503, 504, 505, 506, 507, 508, 509, 510, 511, 512, 513, 514, 515, 516, 517, 518, 519, 520, 521, 522, 523, 524, 525, 526, 527, 528, 529, 530, 531, 532, 533, 534, 535, 536, 537, 538, 539, 540, 541, 542, 543, 544, 545, 546, 547, 548, 549, 550, 551, 552, 553, 554, 555, 556, 557, 558, 559, 560, 561, 562, 563, 564, 565, 566, 567, 568, 569, 570, 571, 572, 573, 574, 575, 576, 577, 578, 579, 580, 581, 582, 583, 584, 585, 586, 587, 588, 589, 590, 591, 592, 593, 594, 595, 596, 597, 598, 599, 600, 601, 602, 603, 604, 605, 606, 607, 608, 609, 610, 611, 612, 613, 614, 615, 616, 617, 618, 619, 620, 621, 622, 623, 624, 625, 626, 627, 628, 629, 630, 631, 632, 633, 634, 635, 636, 637, 638, 639, 640, 641, 642, 643, 644, 645, 646, 647, 648, 649, 650, 651, 652, 653, 654, 655, 656, 657, 658, 659, 660, 661, 662, 663, 664, 665, 666, 667, 668, 669, 670, 671, 672, 673, 674, 675, 676, 677, 678, 679, 680, 681, 682, 683, 684, 685, 686, 687, 688, 689, 690, 691, 692, 693, 694, 695, 696, 697, 698, 699, 700, 701, 702, 703, 704, 705, 706, 707, 708, 709, 710, 711, 712, 713, 714, 715, 716, 717, 718, 719, 720, 721, 722, 723, 724, 725, 726, 727, 728, 729, 730, 731, 732, 733, 734, 735, 736, 737, 738, 739, 740, 741, 742, 743, 744, 745, 746, 747, 748, 749, 750, 751, 752, 753, 754, 755, 756, 757, 758, 759, 760, 761, 762, 763, 764, 765, 766, 767, 768, 769, 770, 771, 772, 773, 774, 775, 776, 777, 778, 779, 780, 781, 782, 783, 784, 785, 786, 787, 788, 789, 790, 791, 792, 793, 794, 795, 796, 797, 798, 799, 800, 801, 802, 803, 804, 805, 806, 807, 808, 809, 810, 811, 812, 813, 814, 815, 816, 817, 818, 819, 820, 821, 822, 823, 824, 825, 826, 827, 828, 829, 830, 831, 832, 833, 834, 835, 836, 837, 838, 839, 840, 841, 842, 843, 844, 845, 846, 847, 848, 849, 850, 851, 852, 853, 854, 855, 856, 857, 858, 859, 860, 861, 862, 863, 864, 865, 866, 867, 868, 869, 870, 871, 872, 873, 874, 875, 876, 877, 878, 879, 880, 881, 882, 883, 884, 885, 886, 887, 888, 889, 890, 891, 892, 893, 894, 895, 896, 897, 898, 899, 900, 901, 902, 903, 904, 905, 906, 907, 908, 909, 910, 911, 912, 913, 914, 915, 916, 917, 918, 919, 920, 921, 922, 923, 924, 925, 926, 927, 928, 929, 930, 931, 932, 933, 934, 935, 936, 937, 938, 939, 940, 941, 942, 943, 944, 945, 946, 947, 948, 949, 950, 951, 952, 953, 954, 955, 956, 957, 958, 959, 960, 961, 962, 963, 964, 965, 966, 967, 968, 969, 970, 971, 972, 973, 974, 975, 976, 977, 978, 979, 980, 981, 982, 983, 984, 985, 986, 987, 988, 989, 990, 991, 992, 993, 994, 995, 996, 997, 998, 999, 1000, 1001, 1002, 1003, 1004, 1005, 1006, 1007, 1008, 1009, 1010, 1011, 1012, 1013, 1014, 1015, 1016, 1017, 1018, 1019, 1020, 1021, 1022, 1023, 1024, 1025, 1026, 1027, 1028, 1029, 1030, 1031, 1032, 1033, 1034, 1035, 1036, 1037, 1038, 1039, 1040, 1041, 1042, 1043, 1044, 1045, 1046, 1047, 1048, 1049, 1050, 1051, 1052, 1053, 1054, 1055, 1056, 1057, 1058, 1059, 1060, 1061, 1062, 1063, 1064, 1065, 1066, 1067, 1068, 1069, 1070, 1071, 1072, 1073, 1074, 1075, 1076, 1077, 1078, 1079, 1080, 1081, 1082, 1083, 1084, 1085, 1086, 1087, 1088, 1089, 1090, 1091, 1092, 1093, 1094, 1095, 1096, 1097, 1098, 1099, 1100, 1101, 1102, 1103, 1104, 1105, 1106, 1107, 1108, 1109, 1110, 1111, 1112, 1113, 1114, 1115, 1116, 1117, 1118, 1119, 1120, 1121, 1122, 1123, 1124, 1125, 1126, 1127, 1128, 1129, 1130, 1131, 1132, 1133, 1134, 1135, 1136, 1137, 1138, 1139, 1140, 1141, 1142, 1143, 1144, 1145, 1146, 1147, 1148, 1149, 1150, 1151, 1152, 1153, 1154, 1155, 1156, 1157, 1158, 1159, 1160, 1161, 1162, 1163, 1164, 1165, 1166, 1167, 1168, 1169, 1170, 1171, 1172, 1173, 1174, 1175, 1176, 1177, 1178, 1179, 1180, 1181, 1182, 1183, 1184, 1185, 1186, 1187, 1188, 1189, 1190, 1191, 1192, 1193, 1194, 1195, 1196, 1197, 1198, 1199, 1200, 1201, 1202, 1203, 1204, 1205, 1206, 1207, 1208, 1209, 1210, 1211, 1212, 1213, 1214, 1215, 1216, 1217, 1218, 1219, 1220, 1221, 1222, 1223, 1224, 1225, 1226, 1227, 1228, 1229, 1230, 1231, 1232, 1233, 1234, 1235, 1236, 1237, 1238, 1239, 1240, 1241, 1242, 1243, 1244, 1245, 1246, 1247] 
      ],
     "name":"fel.filter.default"
    }
  },
 "fits":{
   "Global MG94xREV":{
     "AIC-c":39352.86452663993,
     "Equilibrium frequencies":      [
[0.02499301370400427],
      [0.02777756908533679],
      [0.02732284036326508],
      [0.01656052093000416],
      [0.01967384232574438],
      [0.02186577100503214],
      [0.02150782052795171],
      [0.01303600604023563],
      [0.01352536267701726],
      [0.01503226864173204],
      [0.01478618503778911],
      [0.008961986511564836],
      [0.0176817835192578],
      [0.01965177025367941],
      [0.01933006375926124],
      [0.01171605591539996],
      [0.0191468768726375],
      [0.02128009456550309],
      [0.02093173182081481],
      [0.01268683556728193],
      [0.01507191733993888],
      [0.01675113014048248],
      [0.01647690816019914],
      [0.009986742916215856],
      [0.01036163373099441],
      [0.01151605805559735],
      [0.01132753607417998],
      [0.006865680717955115],
      [0.01354582268234499],
      [0.0150550081647927],
      [0.01480855230673962],
      [0.008975543433930052],
      [0.02615274233147932],
      [0.02906650696419571],
      [0.02859067786891701],
      [0.01732896408119359],
      [0.02058675016582373],
      [0.02288038896574198],
      [0.02250582883044246],
      [0.01364090425586686],
      [0.01415296807424098],
      [0.01572979765868765],
      [0.01547229525573053],
      [0.009377841615699069],
      [0.01850225562298071],
      [0.02056365390299312],
      [0.0202270195477079],
      [0.01225970565716803],
      [0.02132927510909043],
      [0.01271615618273697],
      [0.01510675013099626],
      [0.0167898437694786],
      [0.01651498803326844],
      [0.01000982333269495],
      [0.01154267288070605],
      [0.01135371520510059],
      [0.006881548030422487],
      [0.01357712850764594],
      [0.0150898018769624],
      [0.01484277643342031],
      [0.00899628686172421] 
      ],
     "Log Likelihood":-19101.76533531101,
     "Rate Distributions":{
       "non-synonymous/synonymous rate ratio for *test*":        [
[0.1277140211742616, 1] 
        ]
      },
     "display order":1,
     "estimated parameters":574
    },
   "Nucleotide GTR":{
     "AIC-c":42052.85380920232,
     "Equilibrium frequencies":      [
[0.2804788864108076],
      [0.2663719880379314],
      [0.2533186666801223],
      [0.1998304588711386] 
      ],
     "Log Likelihood":-20226.99663146658,
     "Rate Distributions":{
       "Substitution rate from nucleotide A to nucleotide C":0.1245806084671765,
       "Substitution rate from nucleotide A to nucleotide G":1,
       "Substitution rate from nucleotide A to nucleotide T":0.1677155956786835,
       "Substitution rate from nucleotide C to nucleotide G":0.05153648237394619,
       "Substitution rate from nucleotide C to nucleotide T":2.086424820755127,
       "Substitution rate from nucleotide G to nucleotide T":0.09362756895774499
      },
     "display order":0,
     "estimated parameters":799
    }
  },
 "input":{
   "file name":"/u/home/s/shuang/softwares/hyphy/project-zhenlan/chikv_cds_postmsa.fasta",
   "number of sequences":397,
   "number of sites":1248,
   "partition count":1,
   "trees":{
     "0":"(GQ428215_1_7548_11294_structural_polyprotein_Chikungunya_virus__1,((((JN558834_1_7538_11284_structural_polyprotein_Chikungunya_virus__1,((MK370031_1_7552_11298_structural_polyprotein_Chikungunya_virus__1,(((MW574902_1_7556_11302_structural_polyprotein_Chikungunya_virus__1,MK370033_1_7553_11299_structural_polyprotein_Chikungunya_virus__1)Node168,MF499120_1_7520_11266_structural_polyprotein_Chikungunya_virus__1,(MG925665_1_7520_11266_structural_polyprotein_Chikungunya_virus__1,MK473627_1_7567_11313_structural_polyprotein_Chikungunya_virus__1,((MT526807_1_7556_11302_structural_polyprotein_Chikungunya_virus__1,MT526804_1_7556_11302_structural_polyprotein_Chikungunya_virus__1,MT526805_1_7556_11302_structural_polyprotein_Chikungunya_virus__1,MT526802_1_7556_11302_structural_polyprotein_Chikungunya_virus__1)Node158,MT526800_1_7562_11308_structural_polyprotein_Chikungunya_virus__1)Node157,MK473628_1_7567_11313_structural_polyprotein_Chikungunya_virus__1)Node153)Node150,((MK473625_1_7537_11283_structural_polyprotein_Chikungunya_virus__1,(((MF773566_1_7567_11313_structural_polyprotein_Chikungunya_virus__1,(MN974220_1_7567_11313_structural_polyprotein_Chikungunya_virus__1,MN974219_1_7567_11313_structural_polyprotein_Chikungunya_virus__1,MN974206_1_7567_11313_structural_polyprotein_Chikungunya_virus__1,MN974208_1_7567_11313_structural_polyprotein_Chikungunya_virus__1,((MN402891_1_7567_11313_structural_polyprotein_Chikungunya_virus__1,MN974203_1_7567_11313_structural_polyprotein_Chikungunya_virus__1)Node191,MN402886_1_7567_11313_structural_polyprotein_Chikungunya_virus__1,MW110472_1_7569_11315_structural_polyprotein_Chikungunya_virus__2,MN402885_1_7567_11313_structural_polyprotein_Chikungunya_virus__1,MW110475_1_7569_11315_structural_polyprotein_Chikungunya_virus__3,MN630017_1_7567_11313_structural_polyprotein_Chikungunya_virus__1,MW110474_1_7569_11315_structural_polyprotein_Chikungunya_virus__1,MN402888_1_7567_11313_structural_polyprotein_Chikungunya_virus__1,MN402887_1_7567_11313_structural_polyprotein_Chikungunya_virus__1,(MN402884_1_7567_11313_structural_polyprotein_Chikungunya_virus__1,MT668625_1_7494_11240_structural_polyprotein_Chikungunya_virus__3,MN974204_1_7567_11313_structural_polyprotein_Chikungunya_virus__1,MN402892_1_7567_11313_structural_polyprotein_Chikungunya_virus__1,(MW291576_1_7567_11313_structural_polyprotein_Chikungunya_virus__2,MN974210_1_7567_11313_structural_polyprotein_Chikungunya_virus__1)Node216)Node209,MN402889_1_7567_11313_structural_polyprotein_Chikungunya_virus__1)Node188,MN974211_1_7567_11313_structural_polyprotein_Chikungunya_virus__1,MN974213_1_7567_11313_structural_polyprotein_Chikungunya_virus__1,MN974207_1_7567_11313_structural_polyprotein_Chikungunya_virus__1,MN974218_1_7567_11313_structural_polyprotein_Chikungunya_virus__1,MN974215_1_7567_11313_structural_polyprotein_Chikungunya_virus__1,(MN974221_1_7567_11313_structural_polyprotein_Chikungunya_virus__2,MN075149_1_7559_11305_structural_polyprotein_Chikungunya_virus__2)Node231,MN974216_1_7567_11313_structural_polyprotein_Chikungunya_virus__1,(MN974209_1_7567_11313_structural_polyprotein_Chikungunya_virus__1,(MN974205_1_7567_11313_structural_polyprotein_Chikungunya_virus__1,MN974212_1_7567_11313_structural_polyprotein_Chikungunya_virus__1)Node240)Node238,MN974224_1_7567_11313_structural_polyprotein_Chikungunya_virus__1,MN974214_1_7567_11313_structural_polyprotein_Chikungunya_virus__3)Node179,MK468608_1_7559_11305_structural_polyprotein_Chikungunya_virus__5,MK468619_1_7557_11303_structural_polyprotein_Chikungunya_virus__1,MK468615_1_7559_11305_structural_polyprotein_Chikungunya_virus__1,MK468617_1_7555_11301_structural_polyprotein_Chikungunya_virus__1,(MK468612_1_7559_11305_structural_polyprotein_Chikungunya_virus__1,MG912993_1_7565_11311_structural_polyprotein_Chikungunya_virus__1,MT123008_1_7567_11313_structural_polyprotein_Chikungunya_virus__3)Node254)Node177,MK468611_1_7559_11305_structural_polyprotein_Chikungunya_virus__1)Node176,MK473640_1_7567_11313_structural_polyprotein_Chikungunya_virus__1,((MK120197_1_7539_11285_structural_polyprotein_Chikungunya_virus__2,MK120195_1_7539_11285_structural_polyprotein_Chikungunya_virus__4)Node264,MH507158_1_7503_11249_structural_polyprotein_Chikungunya_virus__2)Node263)Node175,MK473624_1_7537_11283_structural_polyprotein_Chikungunya_virus__3,(MF774617_1_7557_11303_structural_polyprotein_Chikungunya_virus__1,MH349097_1_7538_11284_structural_polyprotein_Chikungunya_virus__4,MF774613_1_7534_11280_structural_polyprotein_Chikungunya_virus__1,MF774616_1_7556_11302_structural_polyprotein_Chikungunya_virus__1)Node279,(MK473638_1_7567_11313_structural_polyprotein_Chikungunya_virus__1,(MK473623_1_7552_11298_structural_polyprotein_Chikungunya_virus__1,MK473637_1_7541_11287_structural_polyprotein_Chikungunya_virus__1)Node273)Node271,MK473621_1_7538_11284_structural_polyprotein_Chikungunya_virus__1,MK473622_1_7545_11291_structural_polyprotein_Chikungunya_virus__1)Node172,MK370032_1_7553_11299_structural_polyprotein_Chikungunya_virus__1)Node171)Node149)Node147,((MK551553_1_7531_11277_structural_polyprotein_Chikungunya_virus__1,MK551552_1_7531_11277_structural_polyprotein_Chikungunya_virus__1,MK518340_1_7531_11277_structural_polyprotein_Chikungunya_virus__1)Node128,KX881784_1_7530_11276_structural_polyprotein_Chikungunya_virus__1)Node127,(((MH423802_1_7540_11286_structural_polyprotein_Chikungunya_virus__1,MH423799_1_7540_11286_structural_polyprotein_Chikungunya_virus__5,MH423797_1_7540_11286_structural_polyprotein_Chikungunya_virus__1,MH423806_1_7540_11286_structural_polyprotein_Chikungunya_virus__1)Node136,MH423800_1_7540_11286_structural_polyprotein_Chikungunya_virus__1,MH423798_1_7540_11286_structural_polyprotein_Chikungunya_virus__1)Node135,MK473626_1_7556_11302_structural_polyprotein_Chikungunya_virus__1)Node134)Node125)Node123,(FJ445510_2_7553_11299_structural_polyprotein_Chikungunya_virus__2,(JN558836_1_7538_11284_structural_polyprotein_Chikungunya_virus__1,JN558835_1_7538_11284_structural_polyprotein_Chikungunya_virus__1)Node104,GU199350_1_7525_11271_structural_polyprotein_Chikungunya_virus__1)Node101,MK086029_1_7567_11313_structural_polyprotein_Chikungunya_virus__1,(FJ000064_1_7563_11309_structural_polyprotein_Chikungunya_virus__1,FJ000063_1_7568_11314_structural_polyprotein_Chikungunya_virus__1)Node111,(MK370030_1_7556_11302_structural_polyprotein_Chikungunya_virus__1,FJ000068_1_7568_11314_structural_polyprotein_Chikungunya_virus__1)Node116,FJ000066_1_7568_11314_structural_polyprotein_Chikungunya_virus__1,FJ445428_2_7543_11289_structural_polyprotein_Chikungunya_virus__1,KY575567_1_7540_11286_structural_polyprotein_Chikungunya_virus__1,(((GQ428213_1_7548_11294_structural_polyprotein_Chikungunya_virus__1,GQ428212_1_7548_11294_structural_polyprotein_Chikungunya_virus__1,FJ000069_1_7568_11314_structural_polyprotein_Chikungunya_virus__1,GQ428214_1_7548_11294_structural_polyprotein_Chikungunya_virus__1,((KT324225_1_7500_11246_structural_polyprotein_Chikungunya_virus__1,(KT324226_1_7509_11255_structural_polyprotein_Chikungunya_virus__1,KX009168_1_7551_11297_structural_polyprotein_Chikungunya_virus__1,JX088705_1_7567_11313_structural_polyprotein_Chikungunya_virus__1,(KF590567_1_7556_11302_structural_polyprotein_Chikungunya_virus__1,KF590564_1_7515_11261_structural_polyprotein_Chikungunya_virus__1,KF590566_1_7519_11265_structural_polyprotein_Chikungunya_virus__1,KF590565_1_7515_11261_structural_polyprotein_Chikungunya_virus__1)Node54)Node49,(MF773569_1_7567_11313_structural_polyprotein_Chikungunya_virus__1,KC862329_1_7567_11313_structural_polyprotein_Chikungunya_virus__1)Node45,GU301779_1_7567_11313_structural_polyprotein_Chikungunya_virus__1,(KT324228_1_7512_11258_structural_polyprotein_Chikungunya_virus__1,FJ445431_2_7543_11289_structural_polyprotein_Chikungunya_virus__1)Node67,FJ445433_2_7543_11289_structural_polyprotein_Chikungunya_virus__1,LC259093_1_7567_11313_structural_polyprotein_Chikungunya_virus__1,(MF773567_1_7567_11313_structural_polyprotein_Chikungunya_virus__1,KX262997_1_7537_11283_structural_polyprotein_Chikungunya_virus__1)Node72,FJ445463_2_7543_11289_structural_polyprotein_Chikungunya_virus__1,KT324224_1_7513_11259_structural_polyprotein_Chikungunya_virus__10,GQ905863_1_7567_11313_structural_polyprotein_Chikungunya_virus__1,GU301781_1_7567_11313_structural_polyprotein_Chikungunya_virus__1,(KT324227_1_7567_11313_structural_polyprotein_Chikungunya_virus__2,GU199352_1_7525_11271_structural_polyprotein_Chikungunya_virus__1)Node82,FJ445445_2_7543_11289_structural_polyprotein_Chikungunya_virus__1,MF773568_1_7567_11313_structural_polyprotein_Chikungunya_virus__1)Node39,(KX009169_1_7544_11290_structural_polyprotein_Chikungunya_virus__3,FJ807899_1_7567_11313_structural_polyprotein_Chikungunya_virus__1)Node88)Node38)Node31,(KX262989_1_7559_11305_structural_polyprotein_Chikungunya_virus__2,KX262993_1_7560_11306_structural_polyprotein_Chikungunya_virus__1,KP003810_1_7547_11293_structural_polyprotein_Chikungunya_virus__1,MK120201_1_7539_11285_structural_polyprotein_Chikungunya_virus__2)Node92)Node30,KY575568_1_7540_11286_structural_polyprotein_Chikungunya_virus__2)Node29,(GQ428211_1_7548_11294_structural_polyprotein_Chikungunya_virus__1,HM045799_1_7548_11294_structural_polyprotein_Chikungunya_virus__1)Node12,EF210157_2_7567_11313_structural_polyprotein_Chikungunya_virus__1,FJ000062_1_7568_11314_structural_polyprotein_Chikungunya_virus__1,((AB455493_1_7567_11313_structural_polyprotein_Chikungunya_virus__1,AB455494_1_7567_11313_structural_polyprotein_Chikungunya_virus__1)Node20,FJ445427_2_7543_11289_structural_polyprotein_Chikungunya_virus__1)Node19,JF274082_1_7554_11300_structural_polyprotein_Chikungunya_virus__5,GQ428210_1_7548_11294_structural_polyprotein_Chikungunya_virus__1,GU189061_1_7567_11313_structural_polyprotein_Chikungunya_virus__1)Node7,(((GU013529_2_7542_11288_structural_polyprotein_Chikungunya_virus__1,FJ513635_1_7553_11299_structural_polyprotein_Chikungunya_virus__2)Node290,GU013530_2_7540_11286_structural_polyprotein_Chikungunya_virus__1)Node289,FJ513657_1_7523_11269_structural_polyprotein_Chikungunya_virus__1,GU013528_2_7542_11288_structural_polyprotein_Chikungunya_virus__3,FJ513679_1_7542_11288_structural_polyprotein_Chikungunya_virus__1)Node288)Node6,(FJ000067_1_7568_11314_structural_polyprotein_Chikungunya_virus__1,(FJ959103_1_7567_11313_structural_polyprotein_Chikungunya_virus__1,KY575571_1_7540_11286_structural_polyprotein_Chikungunya_virus__5,((((HM045809_1_7550_11296_structural_polyprotein_Chikungunya_virus__1,((HM045811_1_7550_11296_structural_polyprotein_Chikungunya_virus__1,HM045792_1_7550_11296_structural_polyprotein_Chikungunya_virus__1)Node313,HM045795_1_7549_11295_structural_polyprotein_Chikungunya_virus__1)Node312)Node310,((((HM045814_1_7550_11296_structural_polyprotein_Chikungunya_virus__1,(HM045808_1_7550_11296_structural_polyprotein_Chikungunya_virus__1,(((((LC259086_1_7555_11301_structural_polyprotein_Chikungunya_virus__1,MF773561_1_7555_11301_structural_polyprotein_Chikungunya_virus__1,(MF773565_1_7555_11301_structural_polyprotein_Chikungunya_virus__1,LC259083_1_7555_11301_structural_polyprotein_Chikungunya_virus__1)Node338,FJ807897_1_7555_11301_structural_polyprotein_Chikungunya_virus__1)Node333,((KT308163_1_7589_11335_structural_polyprotein_Chikungunya_virus__1,KT308161_1_7563_11309_structural_polyprotein_Chikungunya_virus__1)Node343,((KF318729_1_7555_11301_structural_polyprotein_Chikungunya_virus__1,LC259084_1_7539_11285_structural_polyprotein_Chikungunya_virus__1)Node682,(KT308159_1_7554_11300_structural_polyprotein_Chikungunya_virus__2,KT308162_1_7554_11300_structural_polyprotein_Chikungunya_virus__1)Node348,((((KY703914_1_7528_11274_structural_polyprotein_Chikungunya_virus__1,(KP164567_1_7556_11302_structural_polyprotein_Chikungunya_virus__1,KY680376_1_7528_11274_structural_polyprotein_Chikungunya_virus__1,(KY680413_1_7528_11274_structural_polyprotein_Chikungunya_virus__1,KY680405_1_7528_11274_structural_polyprotein_Chikungunya_virus__1,KY680386_1_7528_11274_structural_polyprotein_Chikungunya_virus__1)Node380,KY703921_1_7528_11274_structural_polyprotein_Chikungunya_virus__1,KY680401_1_7528_11274_structural_polyprotein_Chikungunya_virus__1,KY680373_1_7528_11274_structural_polyprotein_Chikungunya_virus__1,(KY680372_1_7528_11274_structural_polyprotein_Chikungunya_virus__1,KY680406_1_7528_11274_structural_polyprotein_Chikungunya_virus__1)Node394,(MG208125_1_7555_11301_structural_polyprotein_Chikungunya_virus__1,MT228631_1_7555_11301_structural_polyprotein_Chikungunya_virus__9)Node399,KY680402_1_7528_11274_structural_polyprotein_Chikungunya_virus__1,KY680410_1_7528_11274_structural_polyprotein_Chikungunya_virus__1,KY703902_1_7550_11296_structural_polyprotein_Chikungunya_virus__2,KY703908_1_7549_11295_structural_polyprotein_Chikungunya_virus__2,(KY703932_1_7528_11274_structural_polyprotein_Chikungunya_virus__1,KY703963_1_7549_11295_structural_polyprotein_Chikungunya_virus__2)Node414,((KY703944_1_7528_11274_structural_polyprotein_Chikungunya_virus__1,KY703943_1_7528_11274_structural_polyprotein_Chikungunya_virus__1,KY703995_1_7528_11274_structural_polyprotein_Chikungunya_virus__1)Node420,KY703965_1_7524_11270_structural_polyprotein_Chikungunya_virus__1,KY703890_1_7528_11274_structural_polyprotein_Chikungunya_virus__1)Node419,KY703968_1_7528_11274_structural_polyprotein_Chikungunya_virus__1,(KY703900_1_7528_11274_structural_polyprotein_Chikungunya_virus__1,KY703937_1_7528_11274_structural_polyprotein_Chikungunya_virus__1,KY703893_1_7544_11290_structural_polyprotein_Chikungunya_virus__1,KY703946_1_7528_11274_structural_polyprotein_Chikungunya_virus__1,KY703888_1_7528_11274_structural_polyprotein_Chikungunya_virus__1,KY703976_1_7549_11295_structural_polyprotein_Chikungunya_virus__1,KY703915_1_7528_11274_structural_polyprotein_Chikungunya_virus__1,KY703894_1_7528_11274_structural_polyprotein_Chikungunya_virus__2,KY703973_1_7528_11274_structural_polyprotein_Chikungunya_virus__1,KY703916_1_7528_11274_structural_polyprotein_Chikungunya_virus__4,KY703954_1_7528_11274_structural_polyprotein_Chikungunya_virus__1,KY703942_1_7528_11274_structural_polyprotein_Chikungunya_virus__1,KY703979_1_7528_11274_structural_polyprotein_Chikungunya_virus__1,KY703957_1_7549_11295_structural_polyprotein_Chikungunya_virus__1,KY703931_1_7528_11274_structural_polyprotein_Chikungunya_virus__1,KY703989_1_7528_11274_structural_polyprotein_Chikungunya_virus__1)Node431,KY680399_1_7528_11274_structural_polyprotein_Chikungunya_virus__1,KY703951_1_7524_11270_structural_polyprotein_Chikungunya_virus__1,(KY703997_1_7528_11274_structural_polyprotein_Chikungunya_virus__1,LC259090_1_7555_11301_structural_polyprotein_Chikungunya_virus__1)Node466,(KY680379_1_7528_11274_structural_polyprotein_Chikungunya_virus__1,(KY703977_1_7550_11296_structural_polyprotein_Chikungunya_virus__1,KY703936_1_7528_11274_structural_polyprotein_Chikungunya_virus__1,((KY703917_1_7528_11274_structural_polyprotein_Chikungunya_virus__1,KY703910_1_7528_11274_structural_polyprotein_Chikungunya_virus__2)Node479,KY703896_1_7546_11292_structural_polyprotein_Chikungunya_virus__1,KY703913_1_7528_11274_structural_polyprotein_Chikungunya_virus__1,(MG921596_1_7548_11294_structural_polyprotein_Chikungunya_virus__1,KY703945_1_7528_11274_structural_polyprotein_Chikungunya_virus__1)Node485)Node478,KY703961_1_7528_11274_structural_polyprotein_Chikungunya_virus__1)Node473)Node471,(MF001506_1_7555_11301_structural_polyprotein_Chikungunya_virus__1,KY680409_1_7528_11274_structural_polyprotein_Chikungunya_virus__1,MF001516_1_7554_11300_structural_polyprotein_Chikungunya_virus__3,KY680348_1_7528_11274_structural_polyprotein_Chikungunya_virus__1,MF001508_1_7533_11279_structural_polyprotein_Chikungunya_virus__1)Node490,KX262992_1_7515_11261_structural_polyprotein_Chikungunya_virus__2,MH329297_1_7540_11286_structural_polyprotein_Chikungunya_virus__1,(MF001518_1_7554_11300_structural_polyprotein_Chikungunya_virus__1,KR264949_1_7555_11301_structural_polyprotein_Chikungunya_virus__1)Node505,KY575566_1_7528_11274_structural_polyprotein_Chikungunya_virus__1,KY703978_1_7528_11274_structural_polyprotein_Chikungunya_virus__1,MF773560_1_7555_11301_structural_polyprotein_Chikungunya_virus__1,KY680354_1_7528_11274_structural_polyprotein_Chikungunya_virus__2,(KY703909_1_7528_11274_structural_polyprotein_Chikungunya_virus__1,KY703947_1_7528_11274_structural_polyprotein_Chikungunya_virus__2,KY703901_1_7528_11274_structural_polyprotein_Chikungunya_virus__2,KY703928_1_7528_11274_structural_polyprotein_Chikungunya_virus__1)Node514,MF001511_1_7555_11301_structural_polyprotein_Chikungunya_virus__1,MH329294_1_7539_11285_structural_polyprotein_Chikungunya_virus__1,((KY575569_1_7528_11274_structural_polyprotein_Chikungunya_virus__1,KY680369_1_7528_11274_structural_polyprotein_Chikungunya_virus__2,(MF001510_1_7551_11297_structural_polyprotein_Chikungunya_virus__1,KY680357_1_7528_11274_structural_polyprotein_Chikungunya_virus__1)Node626,KY680387_1_7528_11274_structural_polyprotein_Chikungunya_virus__1,KY680360_1_7528_11274_structural_polyprotein_Chikungunya_virus__1,MF001507_1_7555_11301_structural_polyprotein_Chikungunya_virus__1,KY680358_1_7528_11271_structural_polyprotein_Chikungunya_virus__1)Node618,MF001513_1_7549_11295_structural_polyprotein_Chikungunya_virus__1)Node617,KY680356_1_7528_11274_structural_polyprotein_Chikungunya_virus__1,KP164571_1_7556_11302_structural_polyprotein_Chikungunya_virus__1,MH329301_1_7539_11285_structural_polyprotein_Chikungunya_virus__1,KY704002_1_7528_11274_structural_polyprotein_Chikungunya_virus__1,(KY680363_1_7528_11274_structural_polyprotein_Chikungunya_virus__3,(KY680371_1_7528_11274_structural_polyprotein_Chikungunya_virus__1,KY680383_1_7528_11274_structural_polyprotein_Chikungunya_virus__1)Node545,KY703994_1_7528_11274_structural_polyprotein_Chikungunya_virus__1,MG967666_1_7555_11301_structural_polyprotein_Chikungunya_virus__1,LC259092_1_7555_11301_structural_polyprotein_Chikungunya_virus__1)Node541,KY703987_1_7528_11274_structural_polyprotein_Chikungunya_virus__1,KY703899_1_7528_11274_structural_polyprotein_Chikungunya_virus__1,MH359141_1_7540_11286_structural_polyprotein_Chikungunya_virus__54,KY703923_1_7528_11274_structural_polyprotein_Chikungunya_virus__1,KY680351_1_7528_11274_structural_polyprotein_Chikungunya_virus__1,KY703898_1_7528_11274_structural_polyprotein_Chikungunya_virus__1,(KY680412_1_7528_11274_structural_polyprotein_Chikungunya_virus__1,KY680368_1_7528_11274_structural_polyprotein_Chikungunya_virus__1)Node562,KY680362_1_7528_11274_structural_polyprotein_Chikungunya_virus__1,KY680353_1_7528_11274_structural_polyprotein_Chikungunya_virus__1,MH329298_1_7539_11285_structural_polyprotein_Chikungunya_virus__1,KY680367_1_7528_11274_structural_polyprotein_Chikungunya_virus__1,KY703905_1_7528_11274_structural_polyprotein_Chikungunya_virus__1,KY703897_1_7528_11274_structural_polyprotein_Chikungunya_virus__1,KY703892_1_7528_11274_structural_polyprotein_Chikungunya_virus__1,KY703960_1_7528_11274_structural_polyprotein_Chikungunya_virus__1,KY680359_1_7528_11274_structural_polyprotein_Chikungunya_virus__1,KY680384_1_7528_11274_structural_polyprotein_Chikungunya_virus__1,KY703970_1_7528_11274_structural_polyprotein_Chikungunya_virus__1,MF001509_1_7555_11301_structural_polyprotein_Chikungunya_virus__2,(((KY703955_1_7528_11274_structural_polyprotein_Chikungunya_virus__1,KY703919_1_7528_11274_structural_polyprotein_Chikungunya_virus__2)Node593,KY703948_1_7528_11274_structural_polyprotein_Chikungunya_virus__1)Node592,KY703966_1_7528_11274_structural_polyprotein_Chikungunya_virus__1,MF001515_1_7552_11298_structural_polyprotein_Chikungunya_virus__1)Node591,(KY703998_1_7547_11293_structural_polyprotein_Chikungunya_virus__1,KY703911_1_7528_11274_structural_polyprotein_Chikungunya_virus__1,KY703895_1_7528_11274_structural_polyprotein_Chikungunya_virus__4)Node600,LC259089_1_7555_11301_structural_polyprotein_Chikungunya_virus__1,(KY680366_1_7528_11274_structural_polyprotein_Chikungunya_virus__1,KY703906_1_7528_11274_structural_polyprotein_Chikungunya_virus__1)Node607,MH359139_1_7539_11285_structural_polyprotein_Chikungunya_virus__1,MF001512_1_7552_11298_structural_polyprotein_Chikungunya_virus__1,KY703975_1_7528_11274_structural_polyprotein_Chikungunya_virus__1,MW656171_1_7555_11301_structural_polyprotein_Chikungunya_virus__1,KY575573_1_7528_11274_structural_polyprotein_Chikungunya_virus__1,KY703940_1_7528_11274_structural_polyprotein_Chikungunya_virus__2,(KY680389_1_7528_11274_structural_polyprotein_Chikungunya_virus__1,MF001517_1_7555_11301_structural_polyprotein_Chikungunya_virus__1)Node638,MH329299_1_7540_11286_structural_polyprotein_Chikungunya_virus__1,KY680408_1_7528_11274_structural_polyprotein_Chikungunya_virus__1,KY575572_1_7528_11274_structural_polyprotein_Chikungunya_virus__1,KY680398_1_7528_11274_structural_polyprotein_Chikungunya_virus__1,KY680407_1_7528_11274_structural_polyprotein_Chikungunya_virus__1,(KY703935_1_7528_11274_structural_polyprotein_Chikungunya_virus__1,KY703996_1_7528_11274_structural_polyprotein_Chikungunya_virus__1,KY703920_1_7528_11274_structural_polyprotein_Chikungunya_virus__1)Node650,KY703972_1_7551_11297_structural_polyprotein_Chikungunya_virus__1,KY680395_1_7528_11274_structural_polyprotein_Chikungunya_virus__1,KY680382_1_7528_11274_structural_polyprotein_Chikungunya_virus__1,((KY680414_1_7528_11274_structural_polyprotein_Chikungunya_virus__1,KY680355_1_7528_11274_structural_polyprotein_Chikungunya_virus__1)Node662,KY680411_1_7528_11274_structural_polyprotein_Chikungunya_virus__1)Node661,KY680375_1_7528_11274_structural_polyprotein_Chikungunya_virus__1,KY703969_1_7528_11274_structural_polyprotein_Chikungunya_virus__1,KY703949_1_7528_11274_structural_polyprotein_Chikungunya_virus__1,KY680394_1_7528_11274_structural_polyprotein_Chikungunya_virus__1,MF001514_1_7553_11299_structural_polyprotein_Chikungunya_virus__1,(LN898093_1_7555_11301_structural_polyprotein_Chikungunya_virus__1,(MH359140_1_7539_11285_structural_polyprotein_Chikungunya_virus__1,KX496989_1_7555_11301_structural_polyprotein_Chikungunya_virus__1)Node677)Node675,MH329295_1_7539_11285_structural_polyprotein_Chikungunya_virus__1)Node375)Node373,KY703907_1_7528_11274_structural_polyprotein_Chikungunya_virus__3,(KY703891_1_7528_11274_structural_polyprotein_Chikungunya_virus__1,KY703974_1_7528_11274_structural_polyprotein_Chikungunya_virus__1,KY703924_1_7528_11274_structural_polyprotein_Chikungunya_virus__3)Node367,KY703986_1_7528_11274_structural_polyprotein_Chikungunya_virus__1)Node363,MF773564_1_7555_11301_structural_polyprotein_Chikungunya_virus__1,MF773563_1_7555_11301_structural_polyprotein_Chikungunya_virus__1)Node359,(LC259088_1_7555_11301_structural_polyprotein_Chikungunya_virus__1,(MF773562_1_7555_11301_structural_polyprotein_Chikungunya_virus__1,MF773559_1_7555_11301_structural_polyprotein_Chikungunya_virus__1)Node355)Node353,KJ451622_1_7555_11301_structural_polyprotein_Chikungunya_virus__2)Node351)Node346)Node342)Node332,((((EU703760_1_7567_11313_structural_polyprotein_Chikungunya_virus__1,EU703759_1_7567_11313_structural_polyprotein_Chikungunya_virus__1,EU703761_1_7567_11313_structural_polyprotein_Chikungunya_virus__1)Node693,EU703762_1_7567_11313_structural_polyprotein_Chikungunya_virus__1)Node692,FN295483_3_7495_11241_structural_polyprotein_Chikungunya_virus__1,FN295484_2_7495_11241_structural_polyprotein_Chikungunya_virus__1,KX168429_1_7774_11520_structural_polyprotein_Chikungunya_virus__1)Node686,(HE806461_1_7529_11275_structural_polyprotein_Chikungunya_virus__1,((LC259085_1_7546_11292_structural_polyprotein_Chikungunya_virus__1,(KM673291_1_7546_11292_structural_polyprotein_Chikungunya_virus__1,LC259087_1_7546_11292_structural_polyprotein_Chikungunya_virus__1)Node704)Node702,LC259091_1_7546_11292_structural_polyprotein_Chikungunya_virus__1)Node701)Node699)Node685)Node331,HM045791_1_7550_11296_structural_polyprotein_Chikungunya_virus__1,HM045797_1_7550_11296_structural_polyprotein_Chikungunya_virus__1,HM045790_1_7550_11296_structural_polyprotein_Chikungunya_virus__2)Node325,((HM045789_1_7544_11290_structural_polyprotein_Chikungunya_virus__1,KX262988_1_7560_11306_structural_polyprotein_Chikungunya_virus__1)Node709,(HM045787_1_7550_11296_structural_polyprotein_Chikungunya_virus__1,HM045796_1_7550_11296_structural_polyprotein_Chikungunya_virus__1,KX262987_1_7537_11283_structural_polyprotein_Chikungunya_virus__1)Node712)Node708)Node324)Node322)Node320,HM045810_1_7550_11296_structural_polyprotein_Chikungunya_virus__1)Node319,((HM045788_1_7550_11296_structural_polyprotein_Chikungunya_virus__1,HM045803_1_7550_11296_structural_polyprotein_Chikungunya_virus__1,HM045813_1_7550_11296_structural_polyprotein_Chikungunya_virus__1)Node719,LC259082_1_7567_11313_structural_polyprotein_Chikungunya_virus__1)Node718)Node318,(HM045817_1_7552_11298_structural_polyprotein_Chikungunya_virus__1,(HM045786_1_7552_11298_structural_polyprotein_Chikungunya_virus__1,((HM045798_1_7548_11294_structural_polyprotein_Chikungunya_virus__1,HM045804_1_7552_11298_structural_polyprotein_Chikungunya_virus__1)Node730,HM045816_1_7552_11298_structural_polyprotein_Chikungunya_virus__1)Node729)Node727)Node725)Node317)Node309,((((((MK935344_1_7567_11313_structural_polyprotein_Chikungunya_virus__1,((MK935343_1_7552_11298_structural_polyprotein_Chikungunya_virus__1,MK690206_1_7518_11264_structural_polyprotein_Chikungunya_virus__1)Node742,(MT636910_1_7510_11256_structural_polyprotein_Chikungunya_virus__1,MT636909_1_7510_11256_structural_polyprotein_Chikungunya_virus__1,MT636907_1_7510_11256_structural_polyprotein_Chikungunya_virus__5)Node745)Node741)Node739,LC259094_1_7567_11313_structural_polyprotein_Chikungunya_virus__1)Node738,KY038947_2_7550_11296_structural_polyprotein_Chikungunya_virus__1)Node737,HM045822_1_7550_11296_structural_polyprotein_Chikungunya_virus__1)Node736,(KP003812_1_7547_11293_structural_polyprotein_Chikungunya_virus__1,(KX262996_1_7537_11283_structural_polyprotein_Chikungunya_virus__1,(MT666073_1_7547_11293_structural_polyprotein_Chikungunya_virus__1,MT666071_1_7547_11293_structural_polyprotein_Chikungunya_virus__1,MT666072_1_7547_11293_structural_polyprotein_Chikungunya_virus__1)Node757)Node755)Node753)Node735,(((((MH823665_1_7567_11313_structural_polyprotein_Chikungunya_virus__1,MH823663_1_7567_11313_structural_polyprotein_Chikungunya_virus__3)Node769,MH823664_1_7567_11313_structural_polyprotein_Chikungunya_virus__2)Node768,KP164568_1_7568_11314_structural_polyprotein_Chikungunya_virus__2,KP164570_1_7568_11314_structural_polyprotein_Chikungunya_virus__1)Node764,KY575574_1_7538_11284_structural_polyprotein_Chikungunya_virus__1)Node763,HM045812_1_7550_11296_structural_polyprotein_Chikungunya_virus__1)Node762)Node734)Node308,EU564334_1_7528_11274_structural_polyprotein_Chikungunya_virus__1)Node307,KP003809_1_7547_11293_structural_polyprotein_Chikungunya_virus__1,KP003808_1_7547_11293_structural_polyprotein_Chikungunya_virus__1)Node302)Node300,((GU199351_1_7568_11314_structural_polyprotein_Chikungunya_virus__1,FJ513675_1_7540_11286_structural_polyprotein_Chikungunya_virus__1)Node780,(KY575570_1_7540_11286_structural_polyprotein_Chikungunya_virus__1,FJ513645_1_7543_11289_structural_polyprotein_Chikungunya_virus__2,(FJ513632_1_7519_11265_structural_polyprotein_Chikungunya_virus__1,FJ445426_2_7543_11289_structural_polyprotein_Chikungunya_virus__1)Node787,FJ513673_1_7543_11289_structural_polyprotein_Chikungunya_virus__1)Node783)Node779)Node5,EU372006_1_7567_11313_structural_polyprotein_Chikungunya_virus__1,FJ807898_1_7567_11313_structural_polyprotein_Chikungunya_virus__1)"
    }
  },
 "runtime":"2.5.32",
 "tested":{
   "0":{
     "AB455493_1_7567_11313_structural_polyprotein_Chikungunya_virus__1":"test",
     "AB455494_1_7567_11313_structural_polyprotein_Chikungunya_virus__1":"test",
     "EF210157_2_7567_11313_structural_polyprotein_Chikungunya_virus__1":"test",
     "EU372006_1_7567_11313_structural_polyprotein_Chikungunya_virus__1":"test",
     "EU564334_1_7528_11274_structural_polyprotein_Chikungunya_virus__1":"test",
     "EU703759_1_7567_11313_structural_polyprotein_Chikungunya_virus__1":"test",
     "EU703760_1_7567_11313_structural_polyprotein_Chikungunya_virus__1":"test",
     "EU703761_1_7567_11313_structural_polyprotein_Chikungunya_virus__1":"test",
     "EU703762_1_7567_11313_structural_polyprotein_Chikungunya_virus__1":"test",
     "FJ000062_1_7568_11314_structural_polyprotein_Chikungunya_virus__1":"test",
     "FJ000063_1_7568_11314_structural_polyprotein_Chikungunya_virus__1":"test",
     "FJ000064_1_7563_11309_structural_polyprotein_Chikungunya_virus__1":"test",
     "FJ000066_1_7568_11314_structural_polyprotein_Chikungunya_virus__1":"test",
     "FJ000067_1_7568_11314_structural_polyprotein_Chikungunya_virus__1":"test",
     "FJ000068_1_7568_11314_structural_polyprotein_Chikungunya_virus__1":"test",
     "FJ000069_1_7568_11314_structural_polyprotein_Chikungunya_virus__1":"test",
     "FJ445426_2_7543_11289_structural_polyprotein_Chikungunya_virus__1":"test",
     "FJ445427_2_7543_11289_structural_polyprotein_Chikungunya_virus__1":"test",
     "FJ445428_2_7543_11289_structural_polyprotein_Chikungunya_virus__1":"test",
     "FJ445431_2_7543_11289_structural_polyprotein_Chikungunya_virus__1":"test",
     "FJ445433_2_7543_11289_structural_polyprotein_Chikungunya_virus__1":"test",
     "FJ445445_2_7543_11289_structural_polyprotein_Chikungunya_virus__1":"test",
     "FJ445463_2_7543_11289_structural_polyprotein_Chikungunya_virus__1":"test",
     "FJ445510_2_7553_11299_structural_polyprotein_Chikungunya_virus__2":"test",
     "FJ513632_1_7519_11265_structural_polyprotein_Chikungunya_virus__1":"test",
     "FJ513635_1_7553_11299_structural_polyprotein_Chikungunya_virus__2":"test",
     "FJ513645_1_7543_11289_structural_polyprotein_Chikungunya_virus__2":"test",
     "FJ513657_1_7523_11269_structural_polyprotein_Chikungunya_virus__1":"test",
     "FJ513673_1_7543_11289_structural_polyprotein_Chikungunya_virus__1":"test",
     "FJ513675_1_7540_11286_structural_polyprotein_Chikungunya_virus__1":"test",
     "FJ513679_1_7542_11288_structural_polyprotein_Chikungunya_virus__1":"test",
     "FJ807897_1_7555_11301_structural_polyprotein_Chikungunya_virus__1":"test",
     "FJ807898_1_7567_11313_structural_polyprotein_Chikungunya_virus__1":"test",
     "FJ807899_1_7567_11313_structural_polyprotein_Chikungunya_virus__1":"test",
     "FJ959103_1_7567_11313_structural_polyprotein_Chikungunya_virus__1":"test",
     "FN295483_3_7495_11241_structural_polyprotein_Chikungunya_virus__1":"test",
     "FN295484_2_7495_11241_structural_polyprotein_Chikungunya_virus__1":"test",
     "GQ428210_1_7548_11294_structural_polyprotein_Chikungunya_virus__1":"test",
     "GQ428211_1_7548_11294_structural_polyprotein_Chikungunya_virus__1":"test",
     "GQ428212_1_7548_11294_structural_polyprotein_Chikungunya_virus__1":"test",
     "GQ428213_1_7548_11294_structural_polyprotein_Chikungunya_virus__1":"test",
     "GQ428214_1_7548_11294_structural_polyprotein_Chikungunya_virus__1":"test",
     "GQ428215_1_7548_11294_structural_polyprotein_Chikungunya_virus__1":"test",
     "GQ905863_1_7567_11313_structural_polyprotein_Chikungunya_virus__1":"test",
     "GU013528_2_7542_11288_structural_polyprotein_Chikungunya_virus__3":"test",
     "GU013529_2_7542_11288_structural_polyprotein_Chikungunya_virus__1":"test",
     "GU013530_2_7540_11286_structural_polyprotein_Chikungunya_virus__1":"test",
     "GU189061_1_7567_11313_structural_polyprotein_Chikungunya_virus__1":"test",
     "GU199350_1_7525_11271_structural_polyprotein_Chikungunya_virus__1":"test",
     "GU199351_1_7568_11314_structural_polyprotein_Chikungunya_virus__1":"test",
     "GU199352_1_7525_11271_structural_polyprotein_Chikungunya_virus__1":"test",
     "GU301779_1_7567_11313_structural_polyprotein_Chikungunya_virus__1":"test",
     "GU301781_1_7567_11313_structural_polyprotein_Chikungunya_virus__1":"test",
     "HE806461_1_7529_11275_structural_polyprotein_Chikungunya_virus__1":"test",
     "HM045786_1_7552_11298_structural_polyprotein_Chikungunya_virus__1":"test",
     "HM045787_1_7550_11296_structural_polyprotein_Chikungunya_virus__1":"test",
     "HM045788_1_7550_11296_structural_polyprotein_Chikungunya_virus__1":"test",
     "HM045789_1_7544_11290_structural_polyprotein_Chikungunya_virus__1":"test",
     "HM045790_1_7550_11296_structural_polyprotein_Chikungunya_virus__2":"test",
     "HM045791_1_7550_11296_structural_polyprotein_Chikungunya_virus__1":"test",
     "HM045792_1_7550_11296_structural_polyprotein_Chikungunya_virus__1":"test",
     "HM045795_1_7549_11295_structural_polyprotein_Chikungunya_virus__1":"test",
     "HM045796_1_7550_11296_structural_polyprotein_Chikungunya_virus__1":"test",
     "HM045797_1_7550_11296_structural_polyprotein_Chikungunya_virus__1":"test",
     "HM045798_1_7548_11294_structural_polyprotein_Chikungunya_virus__1":"test",
     "HM045799_1_7548_11294_structural_polyprotein_Chikungunya_virus__1":"test",
     "HM045803_1_7550_11296_structural_polyprotein_Chikungunya_virus__1":"test",
     "HM045804_1_7552_11298_structural_polyprotein_Chikungunya_virus__1":"test",
     "HM045808_1_7550_11296_structural_polyprotein_Chikungunya_virus__1":"test",
     "HM045809_1_7550_11296_structural_polyprotein_Chikungunya_virus__1":"test",
     "HM045810_1_7550_11296_structural_polyprotein_Chikungunya_virus__1":"test",
     "HM045811_1_7550_11296_structural_polyprotein_Chikungunya_virus__1":"test",
     "HM045812_1_7550_11296_structural_polyprotein_Chikungunya_virus__1":"test",
     "HM045813_1_7550_11296_structural_polyprotein_Chikungunya_virus__1":"test",
     "HM045814_1_7550_11296_structural_polyprotein_Chikungunya_virus__1":"test",
     "HM045816_1_7552_11298_structural_polyprotein_Chikungunya_virus__1":"test",
     "HM045817_1_7552_11298_structural_polyprotein_Chikungunya_virus__1":"test",
     "HM045822_1_7550_11296_structural_polyprotein_Chikungunya_virus__1":"test",
     "JF274082_1_7554_11300_structural_polyprotein_Chikungunya_virus__5":"test",
     "JN558834_1_7538_11284_structural_polyprotein_Chikungunya_virus__1":"test",
     "JN558835_1_7538_11284_structural_polyprotein_Chikungunya_virus__1":"test",
     "JN558836_1_7538_11284_structural_polyprotein_Chikungunya_virus__1":"test",
     "JX088705_1_7567_11313_structural_polyprotein_Chikungunya_virus__1":"test",
     "KC862329_1_7567_11313_structural_polyprotein_Chikungunya_virus__1":"test",
     "KF318729_1_7555_11301_structural_polyprotein_Chikungunya_virus__1":"test",
     "KF590564_1_7515_11261_structural_polyprotein_Chikungunya_virus__1":"test",
     "KF590565_1_7515_11261_structural_polyprotein_Chikungunya_virus__1":"test",
     "KF590566_1_7519_11265_structural_polyprotein_Chikungunya_virus__1":"test",
     "KF590567_1_7556_11302_structural_polyprotein_Chikungunya_virus__1":"test",
     "KJ451622_1_7555_11301_structural_polyprotein_Chikungunya_virus__2":"test",
     "KM673291_1_7546_11292_structural_polyprotein_Chikungunya_virus__1":"test",
     "KP003808_1_7547_11293_structural_polyprotein_Chikungunya_virus__1":"test",
     "KP003809_1_7547_11293_structural_polyprotein_Chikungunya_virus__1":"test",
     "KP003810_1_7547_11293_structural_polyprotein_Chikungunya_virus__1":"test",
     "KP003812_1_7547_11293_structural_polyprotein_Chikungunya_virus__1":"test",
     "KP164567_1_7556_11302_structural_polyprotein_Chikungunya_virus__1":"test",
     "KP164568_1_7568_11314_structural_polyprotein_Chikungunya_virus__2":"test",
     "KP164570_1_7568_11314_structural_polyprotein_Chikungunya_virus__1":"test",
     "KP164571_1_7556_11302_structural_polyprotein_Chikungunya_virus__1":"test",
     "KR264949_1_7555_11301_structural_polyprotein_Chikungunya_virus__1":"test",
     "KT308159_1_7554_11300_structural_polyprotein_Chikungunya_virus__2":"test",
     "KT308161_1_7563_11309_structural_polyprotein_Chikungunya_virus__1":"test",
     "KT308162_1_7554_11300_structural_polyprotein_Chikungunya_virus__1":"test",
     "KT308163_1_7589_11335_structural_polyprotein_Chikungunya_virus__1":"test",
     "KT324224_1_7513_11259_structural_polyprotein_Chikungunya_virus__10":"test",
     "KT324225_1_7500_11246_structural_polyprotein_Chikungunya_virus__1":"test",
     "KT324226_1_7509_11255_structural_polyprotein_Chikungunya_virus__1":"test",
     "KT324227_1_7567_11313_structural_polyprotein_Chikungunya_virus__2":"test",
     "KT324228_1_7512_11258_structural_polyprotein_Chikungunya_virus__1":"test",
     "KX009168_1_7551_11297_structural_polyprotein_Chikungunya_virus__1":"test",
     "KX009169_1_7544_11290_structural_polyprotein_Chikungunya_virus__3":"test",
     "KX168429_1_7774_11520_structural_polyprotein_Chikungunya_virus__1":"test",
     "KX262987_1_7537_11283_structural_polyprotein_Chikungunya_virus__1":"test",
     "KX262988_1_7560_11306_structural_polyprotein_Chikungunya_virus__1":"test",
     "KX262989_1_7559_11305_structural_polyprotein_Chikungunya_virus__2":"test",
     "KX262992_1_7515_11261_structural_polyprotein_Chikungunya_virus__2":"test",
     "KX262993_1_7560_11306_structural_polyprotein_Chikungunya_virus__1":"test",
     "KX262996_1_7537_11283_structural_polyprotein_Chikungunya_virus__1":"test",
     "KX262997_1_7537_11283_structural_polyprotein_Chikungunya_virus__1":"test",
     "KX496989_1_7555_11301_structural_polyprotein_Chikungunya_virus__1":"test",
     "KX881784_1_7530_11276_structural_polyprotein_Chikungunya_virus__1":"test",
     "KY038947_2_7550_11296_structural_polyprotein_Chikungunya_virus__1":"test",
     "KY575566_1_7528_11274_structural_polyprotein_Chikungunya_virus__1":"test",
     "KY575567_1_7540_11286_structural_polyprotein_Chikungunya_virus__1":"test",
     "KY575568_1_7540_11286_structural_polyprotein_Chikungunya_virus__2":"test",
     "KY575569_1_7528_11274_structural_polyprotein_Chikungunya_virus__1":"test",
     "KY575570_1_7540_11286_structural_polyprotein_Chikungunya_virus__1":"test",
     "KY575571_1_7540_11286_structural_polyprotein_Chikungunya_virus__5":"test",
     "KY575572_1_7528_11274_structural_polyprotein_Chikungunya_virus__1":"test",
     "KY575573_1_7528_11274_structural_polyprotein_Chikungunya_virus__1":"test",
     "KY575574_1_7538_11284_structural_polyprotein_Chikungunya_virus__1":"test",
     "KY680348_1_7528_11274_structural_polyprotein_Chikungunya_virus__1":"test",
     "KY680351_1_7528_11274_structural_polyprotein_Chikungunya_virus__1":"test",
     "KY680353_1_7528_11274_structural_polyprotein_Chikungunya_virus__1":"test",
     "KY680354_1_7528_11274_structural_polyprotein_Chikungunya_virus__2":"test",
     "KY680355_1_7528_11274_structural_polyprotein_Chikungunya_virus__1":"test",
     "KY680356_1_7528_11274_structural_polyprotein_Chikungunya_virus__1":"test",
     "KY680357_1_7528_11274_structural_polyprotein_Chikungunya_virus__1":"test",
     "KY680358_1_7528_11271_structural_polyprotein_Chikungunya_virus__1":"test",
     "KY680359_1_7528_11274_structural_polyprotein_Chikungunya_virus__1":"test",
     "KY680360_1_7528_11274_structural_polyprotein_Chikungunya_virus__1":"test",
     "KY680362_1_7528_11274_structural_polyprotein_Chikungunya_virus__1":"test",
     "KY680363_1_7528_11274_structural_polyprotein_Chikungunya_virus__3":"test",
     "KY680366_1_7528_11274_structural_polyprotein_Chikungunya_virus__1":"test",
     "KY680367_1_7528_11274_structural_polyprotein_Chikungunya_virus__1":"test",
     "KY680368_1_7528_11274_structural_polyprotein_Chikungunya_virus__1":"test",
     "KY680369_1_7528_11274_structural_polyprotein_Chikungunya_virus__2":"test",
     "KY680371_1_7528_11274_structural_polyprotein_Chikungunya_virus__1":"test",
     "KY680372_1_7528_11274_structural_polyprotein_Chikungunya_virus__1":"test",
     "KY680373_1_7528_11274_structural_polyprotein_Chikungunya_virus__1":"test",
     "KY680375_1_7528_11274_structural_polyprotein_Chikungunya_virus__1":"test",
     "KY680376_1_7528_11274_structural_polyprotein_Chikungunya_virus__1":"test",
     "KY680379_1_7528_11274_structural_polyprotein_Chikungunya_virus__1":"test",
     "KY680382_1_7528_11274_structural_polyprotein_Chikungunya_virus__1":"test",
     "KY680383_1_7528_11274_structural_polyprotein_Chikungunya_virus__1":"test",
     "KY680384_1_7528_11274_structural_polyprotein_Chikungunya_virus__1":"test",
     "KY680386_1_7528_11274_structural_polyprotein_Chikungunya_virus__1":"test",
     "KY680387_1_7528_11274_structural_polyprotein_Chikungunya_virus__1":"test",
     "KY680389_1_7528_11274_structural_polyprotein_Chikungunya_virus__1":"test",
     "KY680394_1_7528_11274_structural_polyprotein_Chikungunya_virus__1":"test",
     "KY680395_1_7528_11274_structural_polyprotein_Chikungunya_virus__1":"test",
     "KY680398_1_7528_11274_structural_polyprotein_Chikungunya_virus__1":"test",
     "KY680399_1_7528_11274_structural_polyprotein_Chikungunya_virus__1":"test",
     "KY680401_1_7528_11274_structural_polyprotein_Chikungunya_virus__1":"test",
     "KY680402_1_7528_11274_structural_polyprotein_Chikungunya_virus__1":"test",
     "KY680405_1_7528_11274_structural_polyprotein_Chikungunya_virus__1":"test",
     "KY680406_1_7528_11274_structural_polyprotein_Chikungunya_virus__1":"test",
     "KY680407_1_7528_11274_structural_polyprotein_Chikungunya_virus__1":"test",
     "KY680408_1_7528_11274_structural_polyprotein_Chikungunya_virus__1":"test",
     "KY680409_1_7528_11274_structural_polyprotein_Chikungunya_virus__1":"test",
     "KY680410_1_7528_11274_structural_polyprotein_Chikungunya_virus__1":"test",
     "KY680411_1_7528_11274_structural_polyprotein_Chikungunya_virus__1":"test",
     "KY680412_1_7528_11274_structural_polyprotein_Chikungunya_virus__1":"test",
     "KY680413_1_7528_11274_structural_polyprotein_Chikungunya_virus__1":"test",
     "KY680414_1_7528_11274_structural_polyprotein_Chikungunya_virus__1":"test",
     "KY703888_1_7528_11274_structural_polyprotein_Chikungunya_virus__1":"test",
     "KY703890_1_7528_11274_structural_polyprotein_Chikungunya_virus__1":"test",
     "KY703891_1_7528_11274_structural_polyprotein_Chikungunya_virus__1":"test",
     "KY703892_1_7528_11274_structural_polyprotein_Chikungunya_virus__1":"test",
     "KY703893_1_7544_11290_structural_polyprotein_Chikungunya_virus__1":"test",
     "KY703894_1_7528_11274_structural_polyprotein_Chikungunya_virus__2":"test",
     "KY703895_1_7528_11274_structural_polyprotein_Chikungunya_virus__4":"test",
     "KY703896_1_7546_11292_structural_polyprotein_Chikungunya_virus__1":"test",
     "KY703897_1_7528_11274_structural_polyprotein_Chikungunya_virus__1":"test",
     "KY703898_1_7528_11274_structural_polyprotein_Chikungunya_virus__1":"test",
     "KY703899_1_7528_11274_structural_polyprotein_Chikungunya_virus__1":"test",
     "KY703900_1_7528_11274_structural_polyprotein_Chikungunya_virus__1":"test",
     "KY703901_1_7528_11274_structural_polyprotein_Chikungunya_virus__2":"test",
     "KY703902_1_7550_11296_structural_polyprotein_Chikungunya_virus__2":"test",
     "KY703905_1_7528_11274_structural_polyprotein_Chikungunya_virus__1":"test",
     "KY703906_1_7528_11274_structural_polyprotein_Chikungunya_virus__1":"test",
     "KY703907_1_7528_11274_structural_polyprotein_Chikungunya_virus__3":"test",
     "KY703908_1_7549_11295_structural_polyprotein_Chikungunya_virus__2":"test",
     "KY703909_1_7528_11274_structural_polyprotein_Chikungunya_virus__1":"test",
     "KY703910_1_7528_11274_structural_polyprotein_Chikungunya_virus__2":"test",
     "KY703911_1_7528_11274_structural_polyprotein_Chikungunya_virus__1":"test",
     "KY703913_1_7528_11274_structural_polyprotein_Chikungunya_virus__1":"test",
     "KY703914_1_7528_11274_structural_polyprotein_Chikungunya_virus__1":"test",
     "KY703915_1_7528_11274_structural_polyprotein_Chikungunya_virus__1":"test",
     "KY703916_1_7528_11274_structural_polyprotein_Chikungunya_virus__4":"test",
     "KY703917_1_7528_11274_structural_polyprotein_Chikungunya_virus__1":"test",
     "KY703919_1_7528_11274_structural_polyprotein_Chikungunya_virus__2":"test",
     "KY703920_1_7528_11274_structural_polyprotein_Chikungunya_virus__1":"test",
     "KY703921_1_7528_11274_structural_polyprotein_Chikungunya_virus__1":"test",
     "KY703923_1_7528_11274_structural_polyprotein_Chikungunya_virus__1":"test",
     "KY703924_1_7528_11274_structural_polyprotein_Chikungunya_virus__3":"test",
     "KY703928_1_7528_11274_structural_polyprotein_Chikungunya_virus__1":"test",
     "KY703931_1_7528_11274_structural_polyprotein_Chikungunya_virus__1":"test",
     "KY703932_1_7528_11274_structural_polyprotein_Chikungunya_virus__1":"test",
     "KY703935_1_7528_11274_structural_polyprotein_Chikungunya_virus__1":"test",
     "KY703936_1_7528_11274_structural_polyprotein_Chikungunya_virus__1":"test",
     "KY703937_1_7528_11274_structural_polyprotein_Chikungunya_virus__1":"test",
     "KY703940_1_7528_11274_structural_polyprotein_Chikungunya_virus__2":"test",
     "KY703942_1_7528_11274_structural_polyprotein_Chikungunya_virus__1":"test",
     "KY703943_1_7528_11274_structural_polyprotein_Chikungunya_virus__1":"test",
     "KY703944_1_7528_11274_structural_polyprotein_Chikungunya_virus__1":"test",
     "KY703945_1_7528_11274_structural_polyprotein_Chikungunya_virus__1":"test",
     "KY703946_1_7528_11274_structural_polyprotein_Chikungunya_virus__1":"test",
     "KY703947_1_7528_11274_structural_polyprotein_Chikungunya_virus__2":"test",
     "KY703948_1_7528_11274_structural_polyprotein_Chikungunya_virus__1":"test",
     "KY703949_1_7528_11274_structural_polyprotein_Chikungunya_virus__1":"test",
     "KY703951_1_7524_11270_structural_polyprotein_Chikungunya_virus__1":"test",
     "KY703954_1_7528_11274_structural_polyprotein_Chikungunya_virus__1":"test",
     "KY703955_1_7528_11274_structural_polyprotein_Chikungunya_virus__1":"test",
     "KY703957_1_7549_11295_structural_polyprotein_Chikungunya_virus__1":"test",
     "KY703960_1_7528_11274_structural_polyprotein_Chikungunya_virus__1":"test",
     "KY703961_1_7528_11274_structural_polyprotein_Chikungunya_virus__1":"test",
     "KY703963_1_7549_11295_structural_polyprotein_Chikungunya_virus__2":"test",
     "KY703965_1_7524_11270_structural_polyprotein_Chikungunya_virus__1":"test",
     "KY703966_1_7528_11274_structural_polyprotein_Chikungunya_virus__1":"test",
     "KY703968_1_7528_11274_structural_polyprotein_Chikungunya_virus__1":"test",
     "KY703969_1_7528_11274_structural_polyprotein_Chikungunya_virus__1":"test",
     "KY703970_1_7528_11274_structural_polyprotein_Chikungunya_virus__1":"test",
     "KY703972_1_7551_11297_structural_polyprotein_Chikungunya_virus__1":"test",
     "KY703973_1_7528_11274_structural_polyprotein_Chikungunya_virus__1":"test",
     "KY703974_1_7528_11274_structural_polyprotein_Chikungunya_virus__1":"test",
     "KY703975_1_7528_11274_structural_polyprotein_Chikungunya_virus__1":"test",
     "KY703976_1_7549_11295_structural_polyprotein_Chikungunya_virus__1":"test",
     "KY703977_1_7550_11296_structural_polyprotein_Chikungunya_virus__1":"test",
     "KY703978_1_7528_11274_structural_polyprotein_Chikungunya_virus__1":"test",
     "KY703979_1_7528_11274_structural_polyprotein_Chikungunya_virus__1":"test",
     "KY703986_1_7528_11274_structural_polyprotein_Chikungunya_virus__1":"test",
     "KY703987_1_7528_11274_structural_polyprotein_Chikungunya_virus__1":"test",
     "KY703989_1_7528_11274_structural_polyprotein_Chikungunya_virus__1":"test",
     "KY703994_1_7528_11274_structural_polyprotein_Chikungunya_virus__1":"test",
     "KY703995_1_7528_11274_structural_polyprotein_Chikungunya_virus__1":"test",
     "KY703996_1_7528_11274_structural_polyprotein_Chikungunya_virus__1":"test",
     "KY703997_1_7528_11274_structural_polyprotein_Chikungunya_virus__1":"test",
     "KY703998_1_7547_11293_structural_polyprotein_Chikungunya_virus__1":"test",
     "KY704002_1_7528_11274_structural_polyprotein_Chikungunya_virus__1":"test",
     "LC259082_1_7567_11313_structural_polyprotein_Chikungunya_virus__1":"test",
     "LC259083_1_7555_11301_structural_polyprotein_Chikungunya_virus__1":"test",
     "LC259084_1_7539_11285_structural_polyprotein_Chikungunya_virus__1":"test",
     "LC259085_1_7546_11292_structural_polyprotein_Chikungunya_virus__1":"test",
     "LC259086_1_7555_11301_structural_polyprotein_Chikungunya_virus__1":"test",
     "LC259087_1_7546_11292_structural_polyprotein_Chikungunya_virus__1":"test",
     "LC259088_1_7555_11301_structural_polyprotein_Chikungunya_virus__1":"test",
     "LC259089_1_7555_11301_structural_polyprotein_Chikungunya_virus__1":"test",
     "LC259090_1_7555_11301_structural_polyprotein_Chikungunya_virus__1":"test",
     "LC259091_1_7546_11292_structural_polyprotein_Chikungunya_virus__1":"test",
     "LC259092_1_7555_11301_structural_polyprotein_Chikungunya_virus__1":"test",
     "LC259093_1_7567_11313_structural_polyprotein_Chikungunya_virus__1":"test",
     "LC259094_1_7567_11313_structural_polyprotein_Chikungunya_virus__1":"test",
     "LN898093_1_7555_11301_structural_polyprotein_Chikungunya_virus__1":"test",
     "MF001506_1_7555_11301_structural_polyprotein_Chikungunya_virus__1":"test",
     "MF001507_1_7555_11301_structural_polyprotein_Chikungunya_virus__1":"test",
     "MF001508_1_7533_11279_structural_polyprotein_Chikungunya_virus__1":"test",
     "MF001509_1_7555_11301_structural_polyprotein_Chikungunya_virus__2":"test",
     "MF001510_1_7551_11297_structural_polyprotein_Chikungunya_virus__1":"test",
     "MF001511_1_7555_11301_structural_polyprotein_Chikungunya_virus__1":"test",
     "MF001512_1_7552_11298_structural_polyprotein_Chikungunya_virus__1":"test",
     "MF001513_1_7549_11295_structural_polyprotein_Chikungunya_virus__1":"test",
     "MF001514_1_7553_11299_structural_polyprotein_Chikungunya_virus__1":"test",
     "MF001515_1_7552_11298_structural_polyprotein_Chikungunya_virus__1":"test",
     "MF001516_1_7554_11300_structural_polyprotein_Chikungunya_virus__3":"test",
     "MF001517_1_7555_11301_structural_polyprotein_Chikungunya_virus__1":"test",
     "MF001518_1_7554_11300_structural_polyprotein_Chikungunya_virus__1":"test",
     "MF499120_1_7520_11266_structural_polyprotein_Chikungunya_virus__1":"test",
     "MF773559_1_7555_11301_structural_polyprotein_Chikungunya_virus__1":"test",
     "MF773560_1_7555_11301_structural_polyprotein_Chikungunya_virus__1":"test",
     "MF773561_1_7555_11301_structural_polyprotein_Chikungunya_virus__1":"test",
     "MF773562_1_7555_11301_structural_polyprotein_Chikungunya_virus__1":"test",
     "MF773563_1_7555_11301_structural_polyprotein_Chikungunya_virus__1":"test",
     "MF773564_1_7555_11301_structural_polyprotein_Chikungunya_virus__1":"test",
     "MF773565_1_7555_11301_structural_polyprotein_Chikungunya_virus__1":"test",
     "MF773566_1_7567_11313_structural_polyprotein_Chikungunya_virus__1":"test",
     "MF773567_1_7567_11313_structural_polyprotein_Chikungunya_virus__1":"test",
     "MF773568_1_7567_11313_structural_polyprotein_Chikungunya_virus__1":"test",
     "MF773569_1_7567_11313_structural_polyprotein_Chikungunya_virus__1":"test",
     "MF774613_1_7534_11280_structural_polyprotein_Chikungunya_virus__1":"test",
     "MF774616_1_7556_11302_structural_polyprotein_Chikungunya_virus__1":"test",
     "MF774617_1_7557_11303_structural_polyprotein_Chikungunya_virus__1":"test",
     "MG208125_1_7555_11301_structural_polyprotein_Chikungunya_virus__1":"test",
     "MG912993_1_7565_11311_structural_polyprotein_Chikungunya_virus__1":"test",
     "MG921596_1_7548_11294_structural_polyprotein_Chikungunya_virus__1":"test",
     "MG925665_1_7520_11266_structural_polyprotein_Chikungunya_virus__1":"test",
     "MG967666_1_7555_11301_structural_polyprotein_Chikungunya_virus__1":"test",
     "MH329294_1_7539_11285_structural_polyprotein_Chikungunya_virus__1":"test",
     "MH329295_1_7539_11285_structural_polyprotein_Chikungunya_virus__1":"test",
     "MH329297_1_7540_11286_structural_polyprotein_Chikungunya_virus__1":"test",
     "MH329298_1_7539_11285_structural_polyprotein_Chikungunya_virus__1":"test",
     "MH329299_1_7540_11286_structural_polyprotein_Chikungunya_virus__1":"test",
     "MH329301_1_7539_11285_structural_polyprotein_Chikungunya_virus__1":"test",
     "MH349097_1_7538_11284_structural_polyprotein_Chikungunya_virus__4":"test",
     "MH359139_1_7539_11285_structural_polyprotein_Chikungunya_virus__1":"test",
     "MH359140_1_7539_11285_structural_polyprotein_Chikungunya_virus__1":"test",
     "MH359141_1_7540_11286_structural_polyprotein_Chikungunya_virus__54":"test",
     "MH423797_1_7540_11286_structural_polyprotein_Chikungunya_virus__1":"test",
     "MH423798_1_7540_11286_structural_polyprotein_Chikungunya_virus__1":"test",
     "MH423799_1_7540_11286_structural_polyprotein_Chikungunya_virus__5":"test",
     "MH423800_1_7540_11286_structural_polyprotein_Chikungunya_virus__1":"test",
     "MH423802_1_7540_11286_structural_polyprotein_Chikungunya_virus__1":"test",
     "MH423806_1_7540_11286_structural_polyprotein_Chikungunya_virus__1":"test",
     "MH507158_1_7503_11249_structural_polyprotein_Chikungunya_virus__2":"test",
     "MH823663_1_7567_11313_structural_polyprotein_Chikungunya_virus__3":"test",
     "MH823664_1_7567_11313_structural_polyprotein_Chikungunya_virus__2":"test",
     "MH823665_1_7567_11313_structural_polyprotein_Chikungunya_virus__1":"test",
     "MK086029_1_7567_11313_structural_polyprotein_Chikungunya_virus__1":"test",
     "MK120195_1_7539_11285_structural_polyprotein_Chikungunya_virus__4":"test",
     "MK120197_1_7539_11285_structural_polyprotein_Chikungunya_virus__2":"test",
     "MK120201_1_7539_11285_structural_polyprotein_Chikungunya_virus__2":"test",
     "MK370030_1_7556_11302_structural_polyprotein_Chikungunya_virus__1":"test",
     "MK370031_1_7552_11298_structural_polyprotein_Chikungunya_virus__1":"test",
     "MK370032_1_7553_11299_structural_polyprotein_Chikungunya_virus__1":"test",
     "MK370033_1_7553_11299_structural_polyprotein_Chikungunya_virus__1":"test",
     "MK468608_1_7559_11305_structural_polyprotein_Chikungunya_virus__5":"test",
     "MK468611_1_7559_11305_structural_polyprotein_Chikungunya_virus__1":"test",
     "MK468612_1_7559_11305_structural_polyprotein_Chikungunya_virus__1":"test",
     "MK468615_1_7559_11305_structural_polyprotein_Chikungunya_virus__1":"test",
     "MK468617_1_7555_11301_structural_polyprotein_Chikungunya_virus__1":"test",
     "MK468619_1_7557_11303_structural_polyprotein_Chikungunya_virus__1":"test",
     "MK473621_1_7538_11284_structural_polyprotein_Chikungunya_virus__1":"test",
     "MK473622_1_7545_11291_structural_polyprotein_Chikungunya_virus__1":"test",
     "MK473623_1_7552_11298_structural_polyprotein_Chikungunya_virus__1":"test",
     "MK473624_1_7537_11283_structural_polyprotein_Chikungunya_virus__3":"test",
     "MK473625_1_7537_11283_structural_polyprotein_Chikungunya_virus__1":"test",
     "MK473626_1_7556_11302_structural_polyprotein_Chikungunya_virus__1":"test",
     "MK473627_1_7567_11313_structural_polyprotein_Chikungunya_virus__1":"test",
     "MK473628_1_7567_11313_structural_polyprotein_Chikungunya_virus__1":"test",
     "MK473637_1_7541_11287_structural_polyprotein_Chikungunya_virus__1":"test",
     "MK473638_1_7567_11313_structural_polyprotein_Chikungunya_virus__1":"test",
     "MK473640_1_7567_11313_structural_polyprotein_Chikungunya_virus__1":"test",
     "MK518340_1_7531_11277_structural_polyprotein_Chikungunya_virus__1":"test",
     "MK551552_1_7531_11277_structural_polyprotein_Chikungunya_virus__1":"test",
     "MK551553_1_7531_11277_structural_polyprotein_Chikungunya_virus__1":"test",
     "MK690206_1_7518_11264_structural_polyprotein_Chikungunya_virus__1":"test",
     "MK935343_1_7552_11298_structural_polyprotein_Chikungunya_virus__1":"test",
     "MK935344_1_7567_11313_structural_polyprotein_Chikungunya_virus__1":"test",
     "MN075149_1_7559_11305_structural_polyprotein_Chikungunya_virus__2":"test",
     "MN402884_1_7567_11313_structural_polyprotein_Chikungunya_virus__1":"test",
     "MN402885_1_7567_11313_structural_polyprotein_Chikungunya_virus__1":"test",
     "MN402886_1_7567_11313_structural_polyprotein_Chikungunya_virus__1":"test",
     "MN402887_1_7567_11313_structural_polyprotein_Chikungunya_virus__1":"test",
     "MN402888_1_7567_11313_structural_polyprotein_Chikungunya_virus__1":"test",
     "MN402889_1_7567_11313_structural_polyprotein_Chikungunya_virus__1":"test",
     "MN402891_1_7567_11313_structural_polyprotein_Chikungunya_virus__1":"test",
     "MN402892_1_7567_11313_structural_polyprotein_Chikungunya_virus__1":"test",
     "MN630017_1_7567_11313_structural_polyprotein_Chikungunya_virus__1":"test",
     "MN974203_1_7567_11313_structural_polyprotein_Chikungunya_virus__1":"test",
     "MN974204_1_7567_11313_structural_polyprotein_Chikungunya_virus__1":"test",
     "MN974205_1_7567_11313_structural_polyprotein_Chikungunya_virus__1":"test",
     "MN974206_1_7567_11313_structural_polyprotein_Chikungunya_virus__1":"test",
     "MN974207_1_7567_11313_structural_polyprotein_Chikungunya_virus__1":"test",
     "MN974208_1_7567_11313_structural_polyprotein_Chikungunya_virus__1":"test",
     "MN974209_1_7567_11313_structural_polyprotein_Chikungunya_virus__1":"test",
     "MN974210_1_7567_11313_structural_polyprotein_Chikungunya_virus__1":"test",
     "MN974211_1_7567_11313_structural_polyprotein_Chikungunya_virus__1":"test",
     "MN974212_1_7567_11313_structural_polyprotein_Chikungunya_virus__1":"test",
     "MN974213_1_7567_11313_structural_polyprotein_Chikungunya_virus__1":"test",
     "MN974214_1_7567_11313_structural_polyprotein_Chikungunya_virus__3":"test",
     "MN974215_1_7567_11313_structural_polyprotein_Chikungunya_virus__1":"test",
     "MN974216_1_7567_11313_structural_polyprotein_Chikungunya_virus__1":"test",
     "MN974218_1_7567_11313_structural_polyprotein_Chikungunya_virus__1":"test",
     "MN974219_1_7567_11313_structural_polyprotein_Chikungunya_virus__1":"test",
     "MN974220_1_7567_11313_structural_polyprotein_Chikungunya_virus__1":"test",
     "MN974221_1_7567_11313_structural_polyprotein_Chikungunya_virus__2":"test",
     "MN974224_1_7567_11313_structural_polyprotein_Chikungunya_virus__1":"test",
     "MT123008_1_7567_11313_structural_polyprotein_Chikungunya_virus__3":"test",
     "MT228631_1_7555_11301_structural_polyprotein_Chikungunya_virus__9":"test",
     "MT526800_1_7562_11308_structural_polyprotein_Chikungunya_virus__1":"test",
     "MT526802_1_7556_11302_structural_polyprotein_Chikungunya_virus__1":"test",
     "MT526804_1_7556_11302_structural_polyprotein_Chikungunya_virus__1":"test",
     "MT526805_1_7556_11302_structural_polyprotein_Chikungunya_virus__1":"test",
     "MT526807_1_7556_11302_structural_polyprotein_Chikungunya_virus__1":"test",
     "MT636907_1_7510_11256_structural_polyprotein_Chikungunya_virus__5":"test",
     "MT636909_1_7510_11256_structural_polyprotein_Chikungunya_virus__1":"test",
     "MT636910_1_7510_11256_structural_polyprotein_Chikungunya_virus__1":"test",
     "MT666071_1_7547_11293_structural_polyprotein_Chikungunya_virus__1":"test",
     "MT666072_1_7547_11293_structural_polyprotein_Chikungunya_virus__1":"test",
     "MT666073_1_7547_11293_structural_polyprotein_Chikungunya_virus__1":"test",
     "MT668625_1_7494_11240_structural_polyprotein_Chikungunya_virus__3":"test",
     "MW110472_1_7569_11315_structural_polyprotein_Chikungunya_virus__2":"test",
     "MW110474_1_7569_11315_structural_polyprotein_Chikungunya_virus__1":"test",
     "MW110475_1_7569_11315_structural_polyprotein_Chikungunya_virus__3":"test",
     "MW291576_1_7567_11313_structural_polyprotein_Chikungunya_virus__2":"test",
     "MW574902_1_7556_11302_structural_polyprotein_Chikungunya_virus__1":"test",
     "MW656171_1_7555_11301_structural_polyprotein_Chikungunya_virus__1":"test",
     "Node101":"test",
     "Node104":"test",
     "Node111":"test",
     "Node116":"test",
     "Node12":"test",
     "Node123":"test",
     "Node125":"test",
     "Node127":"test",
     "Node128":"test",
     "Node134":"test",
     "Node135":"test",
     "Node136":"test",
     "Node147":"test",
     "Node149":"test",
     "Node150":"test",
     "Node153":"test",
     "Node157":"test",
     "Node158":"test",
     "Node168":"test",
     "Node171":"test",
     "Node172":"test",
     "Node175":"test",
     "Node176":"test",
     "Node177":"test",
     "Node179":"test",
     "Node188":"test",
     "Node19":"test",
     "Node191":"test",
     "Node20":"test",
     "Node209":"test",
     "Node216":"test",
     "Node231":"test",
     "Node238":"test",
     "Node240":"test",
     "Node254":"test",
     "Node263":"test",
     "Node264":"test",
     "Node271":"test",
     "Node273":"test",
     "Node279":"test",
     "Node288":"test",
     "Node289":"test",
     "Node29":"test",
     "Node290":"test",
     "Node30":"test",
     "Node300":"test",
     "Node302":"test",
     "Node307":"test",
     "Node308":"test",
     "Node309":"test",
     "Node31":"test",
     "Node310":"test",
     "Node312":"test",
     "Node313":"test",
     "Node317":"test",
     "Node318":"test",
     "Node319":"test",
     "Node320":"test",
     "Node322":"test",
     "Node324":"test",
     "Node325":"test",
     "Node331":"test",
     "Node332":"test",
     "Node333":"test",
     "Node338":"test",
     "Node342":"test",
     "Node343":"test",
     "Node346":"test",
     "Node348":"test",
     "Node351":"test",
     "Node353":"test",
     "Node355":"test",
     "Node359":"test",
     "Node363":"test",
     "Node367":"test",
     "Node373":"test",
     "Node375":"test",
     "Node38":"test",
     "Node380":"test",
     "Node39":"test",
     "Node394":"test",
     "Node399":"test",
     "Node414":"test",
     "Node419":"test",
     "Node420":"test",
     "Node431":"test",
     "Node45":"test",
     "Node466":"test",
     "Node471":"test",
     "Node473":"test",
     "Node478":"test",
     "Node479":"test",
     "Node485":"test",
     "Node49":"test",
     "Node490":"test",
     "Node5":"test",
     "Node505":"test",
     "Node514":"test",
     "Node54":"test",
     "Node541":"test",
     "Node545":"test",
     "Node562":"test",
     "Node591":"test",
     "Node592":"test",
     "Node593":"test",
     "Node6":"test",
     "Node600":"test",
     "Node607":"test",
     "Node617":"test",
     "Node618":"test",
     "Node626":"test",
     "Node638":"test",
     "Node650":"test",
     "Node661":"test",
     "Node662":"test",
     "Node67":"test",
     "Node675":"test",
     "Node677":"test",
     "Node682":"test",
     "Node685":"test",
     "Node686":"test",
     "Node692":"test",
     "Node693":"test",
     "Node699":"test",
     "Node7":"test",
     "Node701":"test",
     "Node702":"test",
     "Node704":"test",
     "Node708":"test",
     "Node709":"test",
     "Node712":"test",
     "Node718":"test",
     "Node719":"test",
     "Node72":"test",
     "Node725":"test",
     "Node727":"test",
     "Node729":"test",
     "Node730":"test",
     "Node734":"test",
     "Node735":"test",
     "Node736":"test",
     "Node737":"test",
     "Node738":"test",
     "Node739":"test",
     "Node741":"test",
     "Node742":"test",
     "Node745":"test",
     "Node753":"test",
     "Node755":"test",
     "Node757":"test",
     "Node762":"test",
     "Node763":"test",
     "Node764":"test",
     "Node768":"test",
     "Node769":"test",
     "Node779":"test",
     "Node780":"test",
     "Node783":"test",
     "Node787":"test",
     "Node82":"test",
     "Node88":"test",
     "Node92":"test"
    }
  },
 "timers":{
   "FEL analysis":{
     "order":2,
     "timer":1273
    },
   "Model fitting":{
     "order":1,
     "timer":72
    },
   "Total time":{
     "order":0,
     "timer":1345
    }
  }
}
