# Supplementary material for: Interaction of chikungunya virus glycoproteins with macrophage factors controls virion production
Source: EMBO J. 2024 Sep 11;43(20):4625–55. doi: 10.1038/s44318-024-00193-3 (PMC11480453; doi:10.1038/s44318-024-00193-3)
Supplement: Supplementary file 9 — Source data Fig. 6 [file 44318_2024_193_MOESM9_ESM.zip]

Archive with 14 entries (10 files):
- Figure 6/
- Figure 6/.DS_Store
- __MACOSX/Figure 6/._.DS_Store
- Figure 6/6B/
- Figure 6/6D/
- Figure 6/6C/
- Figure 6/6B/6B numerical data.xlsx
- __MACOSX/Figure 6/6B/._6B numerical data.xlsx
- Figure 6/6D/6D WB image.pptx
- __MACOSX/Figure 6/6D/._6D WB image.pptx
- Figure 6/6D/6D WB image.pdf
- __MACOSX/Figure 6/6D/._6D WB image.pdf
- Figure 6/6C/6C numerical data.xlsx
- __MACOSX/Figure 6/6C/._6C numerical data.xlsx
