# Supplementary material for: Interaction of chikungunya virus glycoproteins with macrophage factors controls virion production
Source: EMBO J. 2024 Sep 11;43(20):4625–55. doi: 10.1038/s44318-024-00193-3 (PMC11480453; doi:10.1038/s44318-024-00193-3)
Supplement: Supplementary file 9 — Source data Fig. 6 [file 44318_2024_193_MOESM9_ESM.zip › Figure 6/6B/6B numerical data.xlsx]

## Sheet: Panel 6B numerical data
NT	G3BP1+2	OAS3	NSF	CHCHD2	RBM8A	S100A9	SBDS	SPCS3	KRTCAP2	APOBEC3F	ZNF622	METAP2	EIF3K	PKR
250000	125000	1550000	200000	400000	270000	250000	450000	1950000	155000	550000	225000	450000	1450000	1000000
215000	170000	850000	145000	550000	230000	400000	300000	650000	175000	1000000	200000	500000	1050000	550000

## Sheet: Data description
The data are mesured by plaque assay
