# Supplementary material for: Interaction of chikungunya virus glycoproteins with macrophage factors controls virion production
Source: EMBO J. 2024 Sep 11;43(20):4625–55. doi: 10.1038/s44318-024-00193-3 (PMC11480453; doi:10.1038/s44318-024-00193-3)
Supplement: Supplementary file 9 — Source data Fig. 6 [file 44318_2024_193_MOESM9_ESM.zip › Figure 6/6C/6C numerical data.xlsx]

## Sheet: Panel 6C numerical data
	Viral titer (pfu/ml)		Viral RNA (copies/ml)
	Replicate 1	Replicate 2	Replicate 1	Replicate 2	Replicate 3
NT	160000	155000	5.02761e+09	6.23158e+09	6.78152e+09
G3BP1+2	125000	205000	6.50074e+09	5.74488e+09	7.05147e+09
OAS3	495000	545000	8.21627e+09	6.78152e+09	8.3782e+09
NSF	360000	375000	6.96031e+09	6.52192e+09	5.95416e+09
CHCHD2	395000	270000	7.16709e+09	6.58587e+09	9.237e+09
RBM8A	140000	145000	9.38846e+09	8.82579e+09	1.10466e+10
S100A9	280000	240000	5.7636e+09	4.58994e+09	5.89634e+09
SBDS	215000	420000	7.05147e+09	6.17106e+09	6.67212e+09
SPCS3	560000	495000	4.78819e+09	4.45752e+09	4.05626e+09
KRTCAP2	315000	260000	8.82579e+09	9.5424e+09	7.45238e+09
APOBEC3F	420000	450000	5.02761e+09	5.22774e+09	5.31346e+09
ZNF622	425000	305000	1.38712e+10	1.1449e+10	1.31678e+10
METAP2	385000	395000	4.01687e+09	5.06043e+09	4.3999e+09
EIF3K	315000	510000	5.93483e+09	5.31346e+09	5.38304e+09
PKR	315000	200000	4.05626e+09	3.96494e+09	5.11005e+09

## Sheet: Data description
The data are measured by plaque assay and qPCR
