# Supplementary material for: Interaction of chikungunya virus glycoproteins with macrophage factors controls virion production
Source: EMBO J. 2024 Sep 11;43(20):4625–55. doi: 10.1038/s44318-024-00193-3 (PMC11480453; doi:10.1038/s44318-024-00193-3)
Supplement: Supplementary file 10 — Source data Fig. 7 [file 44318_2024_193_MOESM10_ESM.zip]

Archive with 97 entries (84 files):
- Figure 7/
- Figure 7/.DS_Store
- __MACOSX/Figure 7/._.DS_Store
- Figure 7/7D/
- Figure 7/7C/
- Figure 7/7B/
- Figure 7/7A/
- Figure 7/7D/.DS_Store
- __MACOSX/Figure 7/7D/._.DS_Store
- Figure 7/7D/7D colocalization graph/
- Figure 7/7D/7D images/
- Figure 7/7C/.DS_Store
- __MACOSX/Figure 7/7C/._.DS_Store
- Figure 7/7C/7C WB images.pdf
- __MACOSX/Figure 7/7C/._7C WB images.pdf
- Figure 7/7C/7C WB images.pptx
- __MACOSX/Figure 7/7C/._7C WB images.pptx
- Figure 7/7B/.DS_Store
- __MACOSX/Figure 7/7B/._.DS_Store
- Figure 7/7B/7B colocalization graph/
- Figure 7/7B/7B images/
- Figure 7/7A/7A images/
- Figure 7/7A/.DS_Store
- __MACOSX/Figure 7/7A/._.DS_Store
- Figure 7/7A/7A colocalization graph/
- Figure 7/7D/7D colocalization graph/.DS_Store
- __MACOSX/Figure 7/7D/7D colocalization graph/._.DS_Store
- Figure 7/7D/7D colocalization graph/7D graph.xlsx
- __MACOSX/Figure 7/7D/7D colocalization graph/._7D graph.xlsx
- Figure 7/7D/7D images/.DS_Store
- __MACOSX/Figure 7/7D/7D images/._.DS_Store
- Figure 7/7D/7D images/mock/
- Figure 7/7D/7D images/infected/
- Figure 7/7B/7B colocalization graph/.DS_Store
- __MACOSX/Figure 7/7B/7B colocalization graph/._.DS_Store
- Figure 7/7B/7B colocalization graph/7B graph.xlsx
- __MACOSX/Figure 7/7B/7B colocalization graph/._7B graph.xlsx
- Figure 7/7B/7B images/7B E1 vs eIF3k.tif
- __MACOSX/Figure 7/7B/7B images/._7B E1 vs eIF3k.tif
- Figure 7/7B/7B images/7B DAPI.tif
- __MACOSX/Figure 7/7B/7B images/._7B DAPI.tif
- Figure 7/7B/7B images/7B E1.tif
- __MACOSX/Figure 7/7B/7B images/._7B E1.tif
- Figure 7/7B/7B images/7B E2.tif
- __MACOSX/Figure 7/7B/7B images/._7B E2.tif
- Figure 7/7B/7B images/.DS_Store
- __MACOSX/Figure 7/7B/7B images/._.DS_Store
- Figure 7/7B/7B images/7B merged.tif
- __MACOSX/Figure 7/7B/7B images/._7B merged.tif
- Figure 7/7B/7B images/7B eIF3k.tif
- __MACOSX/Figure 7/7B/7B images/._7B eIF3k.tif
- Figure 7/7B/7B images/7B E1 vs E2.tif
- __MACOSX/Figure 7/7B/7B images/._7B E1 vs E2.tif
- Figure 7/7A/7A images/.DS_Store
- __MACOSX/Figure 7/7A/7A images/._.DS_Store
- Figure 7/7A/7A images/7A E1 vs E2.tif
- __MACOSX/Figure 7/7A/7A images/._7A E1 vs E2.tif
- Figure 7/7A/7A images/7A E1 vs SPCS3.tif
- __MACOSX/Figure 7/7A/7A images/._7A E1 vs SPCS3.tif
- Figure 7/7A/7A images/7A merged.tif
- __MACOSX/Figure 7/7A/7A images/._7A merged.tif
- Figure 7/7A/7A images/7A E1.tif
- __MACOSX/Figure 7/7A/7A images/._7A E1.tif
- Figure 7/7A/7A images/7A E2.tif
- __MACOSX/Figure 7/7A/7A images/._7A E2.tif
- Figure 7/7A/7A images/7A DAPI.tif
- __MACOSX/Figure 7/7A/7A images/._7A DAPI.tif
- Figure 7/7A/7A images/7A SPCS3.tif
- __MACOSX/Figure 7/7A/7A images/._7A SPCS3.tif
- Figure 7/7A/7A colocalization graph/.DS_Store
- __MACOSX/Figure 7/7A/7A colocalization graph/._.DS_Store
- Figure 7/7A/7A colocalization graph/7A graph.xlsx
- __MACOSX/Figure 7/7A/7A colocalization graph/._7A graph.xlsx
- Figure 7/7D/7D images/mock/.DS_Store
- __MACOSX/Figure 7/7D/7D images/mock/._.DS_Store
- Figure 7/7D/7D images/mock/7D-mock eIF3k.tif
- __MACOSX/Figure 7/7D/7D images/mock/._7D-mock eIF3k.tif
- Figure 7/7D/7D images/mock/7D-mock DAPI.tif
- __MACOSX/Figure 7/7D/7D images/mock/._7D-mock DAPI.tif
- Figure 7/7D/7D images/mock/7D-mock SPCS3 + eIF3k.tif
- __MACOSX/Figure 7/7D/7D images/mock/._7D-mock SPCS3 + eIF3k.tif
- Figure 7/7D/7D images/mock/7D-mock SPCS3.tif
- __MACOSX/Figure 7/7D/7D images/mock/._7D-mock SPCS3.tif
- Figure 7/7D/7D images/infected/7D-infected  E1.tif
- __MACOSX/Figure 7/7D/7D images/infected/._7D-infected  E1.tif
- Figure 7/7D/7D images/infected/.DS_Store
- __MACOSX/Figure 7/7D/7D images/infected/._.DS_Store
- Figure 7/7D/7D images/infected/ 7D-infected merged eIF3k+SPCS3+E1.tif
- __MACOSX/Figure 7/7D/7D images/infected/._ 7D-infected merged eIF3k+SPCS3+E1.tif
- Figure 7/7D/7D images/infected/7D-infected  eIF3k.tif
- __MACOSX/Figure 7/7D/7D images/infected/._7D-infected  eIF3k.tif
- Figure 7/7D/7D images/infected/7D-infected  SPCS3.tif
- __MACOSX/Figure 7/7D/7D images/infected/._7D-infected  SPCS3.tif
- Figure 7/7D/7D images/infected/7D-infected merged SPCS3+eIF3k.tif
- __MACOSX/Figure 7/7D/7D images/infected/._7D-infected merged SPCS3+eIF3k.tif
- Figure 7/7D/7D images/infected/7D-infected  DAPI.tif
- __MACOSX/Figure 7/7D/7D images/infected/._7D-infected  DAPI.tif
