# Supplementary material for: Interaction of chikungunya virus glycoproteins with macrophage factors controls virion production
Source: EMBO J. 2024 Sep 11;43(20):4625–55. doi: 10.1038/s44318-024-00193-3 (PMC11480453; doi:10.1038/s44318-024-00193-3)
Supplement: Supplementary file 10 — Source data Fig. 7 [file 44318_2024_193_MOESM10_ESM.zip › Figure 7/7B/7B colocalization graph/7B graph.xlsx]

## Sheet: Panel 7B numerical data
E1 vs eIF3k	E1 vs E2
0.52	0.33
0.31	0.5
0.43	0.26
0.58	0.29

## Sheet: Data description
The Pearson correlation coeffieicnet values are generated by Fiji plugin Coloc2.
