# Supplementary material for: Interaction of chikungunya virus glycoproteins with macrophage factors controls virion production
Source: EMBO J. 2024 Sep 11;43(20):4625–55. doi: 10.1038/s44318-024-00193-3 (PMC11480453; doi:10.1038/s44318-024-00193-3)
Supplement: Supplementary file 10 — Source data Fig. 7 [file 44318_2024_193_MOESM10_ESM.zip › Figure 7/7A/7A colocalization graph/7A graph.xlsx]

## Sheet: Panel 7A numerical data
E1 vs SPCS3	E1 vs E2
0.46	0.23
0.81	0.53
0.35	0.15
0.81	0.4

## Sheet: Data description
The Pearson correlation coeffieicnet values are generated by Fiji plugin Coloc2.
