# Supplementary material for: Interaction of chikungunya virus glycoproteins with macrophage factors controls virion production
Source: EMBO J. 2024 Sep 11;43(20):4625–55. doi: 10.1038/s44318-024-00193-3 (PMC11480453; doi:10.1038/s44318-024-00193-3)
Supplement: Supplementary file 11 — Source data Fig. 8 [file 44318_2024_193_MOESM11_ESM.zip]

Archive with 30 entries (24 files):
- Figure 8/
- Figure 8/.DS_Store
- __MACOSX/Figure 8/._.DS_Store
- Figure 8/8C-8D/
- Figure 8/8G/
- Figure 8/8A/
- Figure 8/8H/
- Figure 8/8B/
- Figure 8/8C-8D/8C-8D WB images.pdf
- __MACOSX/Figure 8/8C-8D/._8C-8D WB images.pdf
- Figure 8/8C-8D/8C-8D images.pptx
- __MACOSX/Figure 8/8C-8D/._8C-8D images.pptx
- Figure 8/8G/8G WB images.pdf
- __MACOSX/Figure 8/8G/._8G WB images.pdf
- Figure 8/8G/8G WB images.pptx
- __MACOSX/Figure 8/8G/._8G WB images.pptx
- Figure 8/8A/.DS_Store
- __MACOSX/Figure 8/8A/._.DS_Store
- Figure 8/8A/8A WB images.pdf
- __MACOSX/Figure 8/8A/._8A WB images.pdf
- Figure 8/8A/8A WB images.pptx
- __MACOSX/Figure 8/8A/._8A WB images.pptx
- Figure 8/8H/.DS_Store
- __MACOSX/Figure 8/8H/._.DS_Store
- Figure 8/8H/8H numerical data.xlsx
- __MACOSX/Figure 8/8H/._8H numerical data.xlsx
- Figure 8/8B/.DS_Store
- __MACOSX/Figure 8/8B/._.DS_Store
- Figure 8/8B/8B numerical data.xlsx
- __MACOSX/Figure 8/8B/._8B numerical data.xlsx
