# Supplementary material for: Interaction of chikungunya virus glycoproteins with macrophage factors controls virion production
Source: EMBO J. 2024 Sep 11;43(20):4625–55. doi: 10.1038/s44318-024-00193-3 (PMC11480453; doi:10.1038/s44318-024-00193-3)
Supplement: Supplementary file 11 — Source data Fig. 8 [file 44318_2024_193_MOESM11_ESM.zip › Figure 8/8H/8H numerical data.xlsx]

## Sheet: 8H numerical data
EIF3K KO	EIF3K	HAM+WH	HAM
2900000000	1450000000	1650000000	1700000000
2000000000	1350000000	1450000000	1550000000

## Sheet: Data description
The data are measured by plaque assay.
