# Supplementary material for: Interaction of chikungunya virus glycoproteins with macrophage factors controls virion production
Source: EMBO J. 2024 Sep 11;43(20):4625–55. doi: 10.1038/s44318-024-00193-3 (PMC11480453; doi:10.1038/s44318-024-00193-3)
Supplement: Supplementary file 11 — Source data Fig. 8 [file 44318_2024_193_MOESM11_ESM.zip › Figure 8/8B/8B numerical data.xlsx]

## Sheet: Panel 8B numerical data
	CHIKV			ONNV			SINV
Parental	2250000000	2200000000	2450000000	400000000	300000000	450000000	1300000000	1550000000	2950000000
EIF3K KO (clone 9)	7500000000	4050000000	4000000000	250000000	75000000	105000000	2000000000	1300000000	1450000000

## Sheet: Data description
The data are mesured by plaque assay
